# Supplementary material for: The Identification of Metal Ion Ligand-Binding Residues by Adding the Reclassified Relative Solvent Accessibility
Source: Front Genet. 2020 Mar 19;11:214. doi: 10.3389/fgene.2020.00214 (PMC7096583; doi:10.3389/fgene.2020.00214)
Supplement: SUPPLEMENTARY MATERIAL 4 — The PDB IDs of protein chains in the datasets. [file Data_Sheet_4.zip]

Archive with 12 entries (11 files):
- features_parameter/
- features_parameter/feature_Zn.csv
- features_parameter/feature_ca.csv
- features_parameter/feature_co.csv
- features_parameter/feature_cu.csv
- features_parameter/feature_Fe2.csv
- features_parameter/feature_Fe3.csv
- features_parameter/feature_K.csv
- features_parameter/feature_Mg.csv
- features_parameter/feature_Mn.csv
- features_parameter/feature_na.csv
- features_parameter/README.txt
