# Supplementary material for: The Identification of Metal Ion Ligand-Binding Residues by Adding the Reclassified Relative Solvent Accessibility
Source: Front Genet. 2020 Mar 19;11:214. doi: 10.3389/fgene.2020.00214 (PMC7096583; doi:10.3389/fgene.2020.00214)
Supplement: SUPPLEMENTARY MATERIAL 4 — The PDB IDs of protein chains in the datasets. [file Data_Sheet_4.zip › features_parameter/feature_Zn.csv]

aa1	aa2	aa3	aa4	aa5	aa6	aa7	aa8	aa9	aa10	aa11	aa12	aa13	aa14	b1	b2	b3	b4	b5	b6	b7	b8	b9	b10	b11	b12	b13	b14	c1	c2	c3	c4	c5	c6	c7	c8	c9	c10	c11	c12	c13	c14	d1	d2	d3	d4	d5	d6	d7	d8
-1.7303	-2.0233	-1.9435	-1.9904	-1.6856	-1.9155	-0.6588	-2.1174	-1.5202	-1.9456	-1.9572	-1.9905	-2.112	-1.9389	-1.7303	-2.0233	-1.9435	-1.9904	-1.7195	-1.9333	-1.4184	-1.9419	-1.5202	-1.9456	-1.8958	-1.9666	-2.1344	-1.9551	-1.8954	-1.9527	-1.9637	-1.9583	-1.9389	-1.9406	-1.9662	-1.9563	-1.9538	-1.9349	-1.9923	-1.98	-2.1536	-1.9825	-2.0089	-1.9502	-2.0098	-1.9489	-1.9613	-1.9411	-1.8835	-1.9411
-2.6747	-1.8968	-1.9435	-1.9904	-2.2173	-1.9353	-1.3392	-1.9546	-1.8062	-1.9309	-1.8428	-1.8419	-1.9103	-1.9941	-2.2133	-1.9424	-1.9435	-1.9904	-2.0791	-1.9565	-1.4184	-1.9419	-1.7707	-1.954	-1.8394	-1.9137	-1.9103	-1.9941	-1.8954	-1.9527	-1.9637	-1.9583	-2.115	-1.9336	-1.2571	-1.9205	-1.9538	-1.9349	-1.9733	-1.9371	-1.887	-1.9602	-2.0089	-1.9502	-2.0098	-1.9489	-1.9613	-1.9411	-1.8835	-1.9411
-1.7315	-1.9368	-1.9429	-1.8661	-1.7686	-1.9235	-0.6588	-2.1174	-3.604	-1.8672	-1.8428	-1.8419	-1.8627	-1.9529	-1.7524	-1.9643	-2.0198	-1.9298	-1.7195	-1.9333	-1.4184	-1.9419	-3.604	-1.8672	-1.8394	-1.9137	-1.9093	-1.955	-1.8954	-1.9527	-2.0697	-1.8824	-1.9389	-1.9406	-1.9662	-1.9563	-1.9538	-1.9349	-1.9733	-1.9371	-1.9322	-1.9417	-1.5997	-1.9595	-1.6573	-1.9337	-1.9613	-1.9411	-1.8835	-1.9411
-1.6782	-2.0074	-1.7909	-1.8832	-1.6495	-1.8885	-0.6588	-2.1174	-1.8062	-1.9309	-2.2171	-1.8968	-1.9139	-1.9136	-1.7524	-1.9643	-1.7841	-1.9634	-1.7052	-1.9222	-1.4184	-1.9419	-1.7707	-1.954	-1.8958	-1.9666	-1.9093	-1.955	-1.8954	-1.9527	-1.9637	-1.9583	-1.9389	-1.9406	-1.9662	-1.9563	-1.9538	-1.9349	-1.9733	-1.9371	-1.9322	-1.9417	-1.5997	-1.9595	-1.6573	-1.9337	-1.8177	-1.9422	-1.8835	-1.9411
-1.7888	-1.9783	-2.2282	-1.8804	-1.6495	-1.8885	-0.6588	-2.1174	-1.7806	-1.9087	-1.9572	-1.9905	-2.6887	-1.9829	-1.8882	-1.9365	-2.0198	-1.9298	-1.7052	-1.9222	-1.4184	-1.9419	-1.7875	-1.952	-1.8958	-1.9666	-2.1344	-1.9551	-1.8954	-1.9527	-1.9637	-1.9583	-1.9389	-1.9406	-1.9662	-1.9563	-1.9538	-1.9349	-1.9923	-1.98	-1.9322	-1.9417	-1.5997	-1.9595	-2.0098	-1.9489	-1.9613	-1.9411	-1.8835	-1.9411
-1.7888	-1.9783	-2.2282	-1.8804	-1.7686	-1.9235	-1.184	-1.8829	-2.6678	-1.875	-1.8638	-1.9732	-2.1957	-2.0347	-1.8882	-1.9365	-2.0198	-1.9298	-1.7195	-1.9333	-1.4184	-1.9419	-2.1011	-1.9298	-1.8327	-1.9797	-2.1344	-1.9551	-1.8954	-1.9527	-1.9637	-1.9583	-1.9389	-1.9406	-1.2571	-1.9205	-1.9538	-1.9349	-1.9733	-1.9371	-2.1536	-1.9825	-2.0089	-1.9502	-2.0098	-1.9489	-1.9613	-1.9411	-1.8835	-1.9411
-2.6747	-1.8968	-1.7106	-2.0315	-2.2173	-1.9353	-0.6588	-2.1174	-2.0221	-2.0517	-1.9572	-1.9905	-2.1957	-2.0347	-2.2133	-1.9424	-1.7841	-1.9634	-2.0791	-1.9565	-1.4184	-1.9419	-1.7707	-1.954	-1.8958	-1.9666	-2.1344	-1.9551	-1.8954	-1.9527	-1.9637	-1.9583	-2.115	-1.9336	-1.9662	-1.9563	-1.9538	-1.9349	-1.9923	-1.98	-2.1536	-1.9825	-2.0089	-1.9502	-2.0098	-1.9489	-1.9613	-1.9411	-1.8835	-1.9411
-1.9828	-1.9197	-1.9435	-1.9904	-1.7147	-1.9908	-0.6588	-2.1174	-1.5202	-1.9456	-1.9541	-1.9844	-1.9602	-1.9412	-1.9828	-1.9197	-1.9435	-1.9904	-1.7052	-1.9222	-1.4184	-1.9419	-1.5202	-1.9456	-1.8327	-1.9797	-1.9093	-1.955	-1.8954	-1.9527	-1.9637	-1.9583	-1.9389	-1.9406	-1.9662	-1.9563	-1.9538	-1.9349	-1.9733	-1.9371	-1.9322	-1.9417	-2.0089	-1.9502	-2.0098	-1.9489	-1.8177	-1.9422	-1.8835	-1.9411
-1.7315	-1.9368	-1.7909	-1.8832	-1.713	-1.9858	-1.184	-1.8829	-1.8062	-1.9309	-1.872	-1.9434	-1.7776	-1.931	-1.7524	-1.9643	-1.7841	-1.9634	-1.713	-1.9858	-1.4184	-1.9419	-1.7707	-1.954	-1.8394	-1.9137	-1.856	-1.9365	-1.8954	-1.9527	-1.9637	-1.9583	-1.9389	-1.9406	-1.2571	-1.9205	-1.9538	-1.9349	-1.9733	-1.9371	-1.9322	-1.9417	-1.5997	-1.9595	-1.6573	-1.9337	-1.9613	-1.9411	-1.8835	-1.9411
-1.7346	-1.8795	-1.81	-1.963	-1.6028	-1.9523	-0.6588	-2.1174	-1.6827	-2.0236	-1.9572	-1.9905	-1.8419	-2.0248	-1.7524	-1.9643	-1.7841	-1.9634	-1.7195	-1.9333	-1.4184	-1.9419	-1.7875	-1.952	-1.8958	-1.9666	-1.856	-1.9365	-1.8954	-1.9527	-1.9637	-1.9583	-1.9389	-1.9406	-1.9662	-1.9563	-1.9538	-1.9349	-1.9923	-1.98	-1.9322	-1.9417	-1.5997	-1.9595	-1.6573	-1.9337	-1.8177	-1.9422	-2.098	-1.9379
-1.9828	-1.9197	-1.8239	-1.8665	-2.2173	-1.9353	-0.6588	-2.1174	-2.2886	-1.9664	-1.8495	-1.995	-2.0634	-1.9238	-1.9828	-1.9197	-1.81	-1.926	-2.0791	-1.9565	-1.4184	-1.9419	-2.1011	-1.9298	-1.8495	-1.995	-1.9093	-1.955	-1.8954	-1.9527	-1.9637	-1.9583	-2.115	-1.9336	-1.9662	-1.9563	-2.1757	-1.9825	-1.9733	-1.9371	-1.9322	-1.9417	-2.0089	-1.9502	-2.0098	-1.9489	-1.9613	-1.9411	-1.8835	-1.9411
-1.7315	-1.9368	-1.81	-1.963	-1.8442	-1.9546	-0.6588	-2.1174	-2.2886	-1.9664	-1.5688	-2.0062	-1.9103	-1.9941	-1.7524	-1.9643	-1.7841	-1.9634	-1.8442	-1.9546	-1.4184	-1.9419	-2.1011	-1.9298	-1.8958	-1.9666	-1.9103	-1.9941	-1.8954	-1.9527	-1.9637	-1.9583	-1.7937	-1.9653	-1.9662	-1.9563	-2.1757	-1.9825	-1.7765	-1.9602	-1.887	-1.9602	-1.5997	-1.9595	-1.6573	-1.9337	-1.9613	-1.9411	-1.8835	-1.9411
-2.6747	-1.8968	-1.4927	-1.945	-1.7147	-1.9908	-0.6588	-2.1174	-1.5202	-1.9456	-1.7265	-1.9397	-1.8077	-2.0406	-2.2133	-1.9424	-1.4927	-1.945	-1.7052	-1.9222	-1.4184	-1.9419	-1.5202	-1.9456	-1.8958	-1.9666	-1.9093	-1.955	-1.8954	-1.9527	-1.7255	-1.9523	-1.9389	-1.9406	-1.9662	-1.9563	-1.9538	-1.9349	-1.7765	-1.9602	-1.9322	-1.9417	-2.0089	-1.9502	-2.0098	-1.9489	-1.9613	-1.9411	-1.8835	-1.9411
-1.8693	-2.0295	-1.7909	-1.8832	-2.2173	-1.9353	-0.6987	-2.2219	-1.5202	-1.9456	-1.8495	-1.995	-1.9602	-1.9412	-1.7524	-1.9643	-1.7841	-1.9634	-2.0791	-1.9565	-0.6987	-2.2219	-1.5202	-1.9456	-1.8495	-1.995	-1.9093	-1.955	-1.8954	-1.9527	-1.9637	-1.9583	-2.115	-1.9336	-1.9662	-1.9563	-1.9538	-1.9349	-1.9733	-1.9371	-1.9322	-1.9417	-2.0089	-1.9502	-2.0098	-1.9489	-1.9613	-1.9411	-1.8835	-1.9411
-1.9169	-1.9783	-1.7909	-1.8832	-1.7147	-1.9908	-1.3392	-1.9546	-1.7806	-1.9087	-2.0275	-1.9706	-1.8419	-2.0248	-2.2133	-1.9424	-1.7841	-1.9634	-1.7052	-1.9222	-1.4184	-1.9419	-1.7875	-1.952	-1.8958	-1.9666	-1.856	-1.9365	-1.8954	-1.9527	-1.9637	-1.9583	-1.9389	-1.9406	-1.2571	-1.9205	-1.9538	-1.9349	-1.9923	-1.98	-1.9322	-1.9417	-2.0089	-1.9502	-2.061	-1.9519	-1.9977	-1.9475	-1.9656	-1.9409
-1.6701	-1.8682	-1.81	-1.963	-1.7203	-1.9418	-1.3392	-1.9546	-1.6657	-1.788	-1.8407	-1.9832	-1.8077	-2.0406	-1.7524	-1.9643	-1.7841	-1.9634	-2.0791	-1.9565	-1.4184	-1.9419	-2.1011	-1.9298	-1.8394	-1.9137	-1.9093	-1.955	-1.8954	-1.9527	-1.9637	-1.9583	-1.9389	-1.9406	-1.2571	-1.9205	-1.9538	-1.9349	-1.9733	-1.9371	-1.9322	-1.9417	-2.1568	-1.9466	-2.061	-1.9519	-1.9977	-1.9475	-1.9656	-1.9409
-2.0715	-1.9611	-1.8601	-1.9459	-1.903	-2.039	-1.3392	-1.9546	-1.6657	-1.788	-1.9024	-1.9605	-1.8147	-2.0103	-2.2133	-1.9424	-2.0198	-1.9298	-1.7195	-1.9333	-1.4184	-1.9419	-2.1011	-1.9298	-1.8394	-1.9137	-2.1344	-1.9551	-1.8954	-1.9527	-1.7255	-1.9523	-1.9389	-1.9406	-1.2571	-1.9205	-1.9538	-1.9349	-1.9733	-1.9371	-1.887	-1.9602	-2.1568	-1.9466	-2.061	-1.9519	-1.9977	-1.9475	-1.9656	-1.9409
-2.0715	-1.9611	-1.7106	-2.0315	-1.7944	-1.9648	-1.184	-1.8829	-1.9262	-1.9612	-1.9541	-1.9844	-1.8585	-1.9191	-2.2133	-1.9424	-1.7841	-1.9634	-2.0791	-1.9565	-1.4184	-1.9419	-1.7875	-1.952	-1.8327	-1.9797	-2.1344	-1.9551	-1.8954	-1.9527	-1.9637	-1.9583	-1.7937	-1.9653	-1.2571	-1.9205	-1.9538	-1.9349	-1.9733	-1.9371	-1.9322	-1.9417	-2.1568	-1.9466	-2.061	-1.9519	-1.9977	-1.9475	-1.9656	-1.9409
-1.6782	-2.0074	-1.8705	-1.8908	-1.8306	-1.7693	-0.6588	-2.1174	-2.6678	-1.875	-1.9572	-1.9905	-2.112	-1.9389	-1.7524	-1.9643	-1.81	-1.926	-1.7052	-1.9222	-1.4184	-1.9419	-2.1011	-1.9298	-1.8958	-1.9666	-2.1344	-1.9551	-1.8954	-1.9527	-1.9637	-1.9583	-1.9389	-1.9406	-1.9662	-1.9563	-1.9538	-1.9349	-1.9923	-1.98	-2.1536	-1.9825	-1.5997	-1.9595	-1.6573	-1.9337	-1.8177	-1.9422	-2.098	-1.9379
-1.9099	-1.995	-2.2282	-1.8804	-2.8203	-1.995	-1.184	-1.8829	-2.0742	-1.9963	-1.6397	-1.9672	-1.9139	-1.9136	-1.8882	-1.9365	-2.0198	-1.9298	-2.0791	-1.9565	-1.4184	-1.9419	-2.1011	-1.9298	-1.8958	-1.9666	-1.9093	-1.955	-1.8954	-1.9527	-1.9637	-1.9583	-1.9389	-1.9406	-1.2571	-1.9205	-2.1757	-1.9825	-1.9733	-1.9371	-1.9322	-1.9417	-1.5997	-1.9595	-1.6573	-1.9337	-1.9613	-1.9411	-1.8835	-1.9411
-1.7888	-1.9783	-2.2282	-1.8804	-1.8079	-1.9872	-0.6588	-2.1174	-3.604	-1.8672	-1.872	-1.9434	-1.9139	-1.9136	-1.8882	-1.9365	-2.0198	-1.9298	-2.0791	-1.9565	-1.4184	-1.9419	-3.604	-1.8672	-1.8394	-1.9137	-1.9093	-1.955	-1.8954	-1.9527	-1.9637	-1.9583	-1.9389	-1.9406	-1.9662	-1.9563	-1.9538	-1.9349	-1.9733	-1.9371	-1.9322	-1.9417	-2.0089	-1.9502	-2.0098	-1.9489	-1.9613	-1.9411	-1.8835	-1.9411
-1.6701	-1.8682	-1.8705	-1.8908	-1.6028	-1.9523	-1.184	-1.8829	-1.6827	-2.0236	-2.0275	-1.9706	-1.8495	-1.9112	-1.7524	-1.9643	-1.81	-1.926	-1.7195	-1.9333	-1.4184	-1.9419	-1.7875	-1.952	-1.8958	-1.9666	-1.8495	-1.9112	-1.8954	-1.9527	-1.9637	-1.9583	-1.9389	-1.9406	-1.2571	-1.9205	-1.9538	-1.9349	-1.9923	-1.98	-1.9322	-1.9417	-1.5997	-1.9595	-1.6573	-1.9337	-1.8177	-1.9422	-1.8835	-1.9411
-1.6782	-2.0074	-1.9429	-1.8661	-1.903	-2.039	-1.3392	-1.9546	-1.5202	-1.9456	-1.8407	-1.9832	-1.8844	-1.8529	-1.7524	-1.9643	-2.0198	-1.9298	-1.7195	-1.9333	-1.4184	-1.9419	-1.5202	-1.9456	-1.8394	-1.9137	-1.856	-1.9365	-1.8954	-1.9527	-2.0697	-1.8824	-1.9389	-1.9406	-1.2571	-1.9205	-1.9538	-1.9349	-1.9733	-1.9371	-1.9322	-1.9417	-1.5997	-1.9595	-2.0098	-1.9489	-1.9613	-1.9411	-1.8835	-1.9411
-1.9169	-1.9783	-1.9429	-1.8661	-1.7147	-1.9908	-0.6588	-2.1174	-1.6595	-1.949	-1.5688	-2.0062	-1.9353	-1.9571	-2.2133	-1.9424	-2.0198	-1.9298	-1.7052	-1.9222	-1.4184	-1.9419	-1.7707	-1.954	-1.8958	-1.9666	-1.9093	-1.955	-1.8954	-1.9527	-2.0697	-1.8824	-1.9389	-1.9406	-1.9662	-1.9563	-1.9538	-1.9349	-1.7765	-1.9602	-1.9322	-1.9417	-1.5997	-1.9595	-2.0098	-1.9489	-1.9613	-1.9411	-1.8835	-1.9411
-1.7315	-1.9368	-1.9435	-1.9904	-1.741	-1.9364	-0.6588	-2.1174	-1.6865	-1.9692	-1.7265	-1.9397	-1.8077	-2.0406	-1.7524	-1.9643	-1.9435	-1.9904	-1.7052	-1.9222	-1.4184	-1.9419	-1.7875	-1.952	-1.8958	-1.9666	-1.9093	-1.955	-1.8954	-1.9527	-1.9637	-1.9583	-1.9389	-1.9406	-1.9662	-1.9563	-1.9538	-1.9349	-1.7765	-1.9602	-1.9322	-1.9417	-1.5997	-1.9595	-1.6573	-1.9337	-1.8177	-1.9422	-1.8835	-1.9411
-2.0658	-1.9808	-1.7909	-1.8832	-1.713	-1.9858	-1.3392	-1.9546	-1.7806	-1.9087	-1.8495	-1.995	-1.9139	-1.9136	-2.0658	-1.9808	-1.7841	-1.9634	-1.713	-1.9858	-1.4184	-1.9419	-1.7875	-1.952	-1.8495	-1.995	-1.9093	-1.955	-1.9754	-1.9463	-1.9637	-1.9583	-1.9389	-1.9406	-1.2571	-1.9205	-1.9538	-1.9349	-1.9733	-1.9371	-1.9322	-1.9417	-2.1568	-1.9466	-2.061	-1.9519	-1.9977	-1.9475	-1.9656	-1.9409
-1.6782	-2.0074	-1.7909	-1.8832	-1.713	-1.9858	-0.6588	-2.1174	-2.0742	-1.9963	-1.741	-1.9531	-2.0634	-1.9238	-1.7524	-1.9643	-1.7841	-1.9634	-1.713	-1.9858	-1.4184	-1.9419	-2.1011	-1.9298	-1.8327	-1.9797	-1.9093	-1.955	-1.8954	-1.9527	-1.9637	-1.9583	-1.9389	-1.9406	-1.9662	-1.9563	-2.1757	-1.9825	-1.9733	-1.9371	-1.9322	-1.9417	-2.1568	-1.9466	-2.061	-1.9519	-1.9977	-1.9475	-1.9656	-1.9409
-2.14	-1.9344	-1.8261	-2.0736	-1.7065	-2.0235	-0.6588	-2.1174	-1.6657	-1.788	-1.741	-1.9531	-1.8419	-2.0248	-2.2133	-1.9424	-1.81	-1.926	-1.7195	-1.9333	-1.4184	-1.9419	-2.1011	-1.9298	-1.8327	-1.9797	-1.856	-1.9365	-2.276	-1.9444	-1.9637	-1.9583	-1.9389	-1.9406	-1.9662	-1.9563	-1.9538	-1.9349	-1.9733	-1.9371	-1.9322	-1.9417	-2.1568	-1.9466	-2.061	-1.9519	-1.9977	-1.9475	-1.9656	-1.9409
-1.7888	-1.9783	-1.7106	-2.0315	-1.7497	-1.9739	-1.3392	-1.9546	-1.5202	-1.9456	-1.9024	-1.9605	-1.8419	-2.0248	-1.8882	-1.9365	-1.7841	-1.9634	-2.0791	-1.9565	-1.4184	-1.9419	-1.5202	-1.9456	-1.8394	-1.9137	-1.856	-1.9365	-1.8954	-1.9527	-1.9637	-1.9583	-1.7937	-1.9653	-1.2571	-1.9205	-1.9538	-1.9349	-1.9733	-1.9371	-1.9322	-1.9417	-2.1568	-1.9466	-2.061	-1.9519	-1.9977	-1.9475	-1.9656	-1.9409
-1.7888	-1.9783	-1.4927	-1.945	-1.6856	-1.9155	-0.6588	-2.1174	-1.7519	-1.9938	-2.2171	-1.8968	-1.8844	-1.8529	-1.8882	-1.9365	-1.4927	-1.945	-1.7195	-1.9333	-1.4184	-1.9419	-2.1011	-1.9298	-1.8958	-1.9666	-1.856	-1.9365	-1.8954	-1.9527	-1.7255	-1.9523	-1.9389	-1.9406	-1.9662	-1.9563	-1.7074	-1.9513	-1.9733	-1.9371	-1.9322	-1.9417	-2.0089	-1.9502	-2.0098	-1.9489	-1.9613	-1.9411	-1.8835	-1.9411
-1.7346	-1.8795	-2.2282	-1.8804	-1.7944	-1.9648	-0.6588	-2.1174	-1.6595	-1.949	-3.1581	-1.7752	-2.112	-1.9389	-1.7524	-1.9643	-2.0198	-1.9298	-2.0791	-1.9565	-1.4184	-1.9419	-1.7707	-1.954	-3.1581	-1.7752	-2.1344	-1.9551	-1.8954	-1.9527	-1.9637	-1.9583	-1.7937	-1.9653	-1.9662	-1.9563	-1.9538	-1.9349	-1.9733	-1.9371	-2.1536	-1.9825	-2.0089	-1.9502	-2.0098	-1.9489	-1.9613	-1.9411	-1.8835	-1.9411
-1.9814	-1.9089	-2.9774	-2.001	-2.0225	-1.9322	-1.3392	-1.9546	-1.9262	-1.9612	-1.6996	-1.8567	-1.8419	-2.0248	-1.8882	-1.9365	-2.9774	-2.001	-2.0791	-1.9565	-1.4184	-1.9419	-1.7875	-1.952	-1.8394	-1.9137	-1.856	-1.9365	-1.8954	-1.9527	-1.9637	-1.9583	-2.115	-1.9336	-1.2571	-1.9205	-1.9538	-1.9349	-1.9733	-1.9371	-1.9322	-1.9417	-2.0089	-1.9502	-2.0098	-1.9489	-1.9613	-1.9411	-2.098	-1.9379
-1.9169	-1.9783	-1.9429	-1.8661	-1.8442	-1.9546	-0.6588	-2.1174	-1.6657	-1.788	-1.872	-1.9434	-1.7776	-1.931	-2.2133	-1.9424	-2.0198	-1.9298	-1.8442	-1.9546	-1.4184	-1.9419	-2.1011	-1.9298	-1.8394	-1.9137	-1.856	-1.9365	-1.8954	-1.9527	-2.0697	-1.8824	-1.7937	-1.9653	-1.9662	-1.9563	-1.9538	-1.9349	-1.9733	-1.9371	-1.9322	-1.9417	-2.0089	-1.9502	-2.0098	-1.9489	-1.9613	-1.9411	-2.098	-1.9379
-1.6782	-2.0074	-1.778	-1.9165	-1.713	-1.9858	-0.6588	-2.1174	-1.6657	-1.788	-1.6397	-1.9672	-1.9103	-1.9941	-1.7524	-1.9643	-1.7841	-1.9634	-1.713	-1.9858	-1.4184	-1.9419	-2.1011	-1.9298	-1.8958	-1.9666	-1.9103	-1.9941	-1.8954	-1.9527	-1.9637	-1.9583	-1.9389	-1.9406	-1.9662	-1.9563	-1.9538	-1.9349	-1.9733	-1.9371	-1.887	-1.9602	-1.5997	-1.9595	-1.6573	-1.9337	-1.8177	-1.9422	-1.8835	-1.9411
-2.0715	-1.9611	-1.8958	-1.9971	-1.8442	-1.9546	-1.184	-1.8829	-1.6595	-1.949	-1.9572	-1.9905	-1.8077	-2.0406	-2.2133	-1.9424	-2.0198	-1.9298	-1.8442	-1.9546	-1.4184	-1.9419	-1.7707	-1.954	-1.8958	-1.9666	-1.9093	-1.955	-1.8954	-1.9527	-1.9637	-1.9583	-1.7937	-1.9653	-1.2571	-1.9205	-1.9538	-1.9349	-1.9923	-1.98	-1.9322	-1.9417	-2.0089	-1.9502	-2.0098	-1.9489	-1.9613	-1.9411	-1.8835	-1.9411
-2.0658	-1.9808	-1.9429	-1.8661	-1.7147	-1.9908	-1.184	-1.8829	-1.6865	-1.9692	-1.8407	-1.9832	-1.8495	-1.9112	-2.0658	-1.9808	-2.0198	-1.9298	-1.7052	-1.9222	-1.4184	-1.9419	-1.7875	-1.952	-1.8394	-1.9137	-1.8495	-1.9112	-1.9754	-1.9463	-2.0697	-1.8824	-1.9389	-1.9406	-1.2571	-1.9205	-1.9538	-1.9349	-1.9733	-1.9371	-1.9322	-1.9417	-2.0089	-1.9502	-2.0098	-1.9489	-1.9977	-1.9475	-1.9656	-1.9409
-1.7346	-1.8795	-1.7106	-2.0315	-1.6495	-1.8885	-1.184	-1.8829	-2.6678	-1.875	-1.6397	-1.9672	-2.112	-1.9389	-1.7524	-1.9643	-1.7841	-1.9634	-1.7052	-1.9222	-1.4184	-1.9419	-2.1011	-1.9298	-1.8958	-1.9666	-2.1344	-1.9551	-1.8954	-1.9527	-1.9637	-1.9583	-1.9389	-1.9406	-1.2571	-1.9205	-1.9538	-1.9349	-1.9733	-1.9371	-2.1536	-1.9825	-1.5997	-1.9595	-1.6573	-1.9337	-1.8177	-1.9422	-1.8835	-1.9411
-1.6782	-2.0074	-1.7909	-1.8832	-2.2173	-1.9353	-0.6588	-2.1174	-2.6678	-1.875	-1.7265	-1.9397	-1.9602	-1.9412	-1.7524	-1.9643	-1.7841	-1.9634	-2.0791	-1.9565	-1.4184	-1.9419	-2.1011	-1.9298	-1.8958	-1.9666	-1.9093	-1.955	-1.8954	-1.9527	-1.9637	-1.9583	-2.115	-1.9336	-1.9662	-1.9563	-1.9538	-1.9349	-1.7765	-1.9602	-1.9322	-1.9417	-1.5997	-1.9595	-1.6573	-1.9337	-1.9613	-1.9411	-1.8835	-1.9411
-1.7315	-1.9368	-1.8222	-1.9974	-1.7147	-1.9908	-1.184	-1.8829	-1.8062	-1.9309	-1.9024	-1.9605	-1.9139	-1.9136	-1.7524	-1.9643	-1.7841	-1.9634	-1.7052	-1.9222	-1.4184	-1.9419	-1.7707	-1.954	-1.8394	-1.9137	-1.9093	-1.955	-1.8954	-1.9527	-1.9637	-1.9583	-1.9389	-1.9406	-1.2571	-1.9205	-1.9538	-1.9349	-1.9733	-1.9371	-1.9322	-1.9417	-2.1568	-1.9466	-2.061	-1.9519	-1.9977	-1.9475	-1.9656	-1.9409
-1.9828	-1.9197	-1.8239	-1.8665	-1.7686	-1.9235	-0.6588	-2.1174	-2.0742	-1.9963	-1.8192	-1.8297	-1.8495	-1.9112	-1.9828	-1.9197	-1.81	-1.926	-1.7195	-1.9333	-1.4184	-1.9419	-2.1011	-1.9298	-1.8394	-1.9137	-1.8495	-1.9112	-1.8954	-1.9527	-1.9637	-1.9583	-1.9389	-1.9406	-1.9662	-1.9563	-2.1757	-1.9825	-1.9733	-1.9371	-1.9322	-1.9417	-2.1568	-1.9466	-2.061	-1.9519	-1.9977	-1.9475	-1.9656	-1.9409
-2.14	-1.9344	-1.903	-1.9571	-1.713	-1.9858	-0.6588	-2.1174	-1.6865	-1.9692	-1.9024	-1.9605	-1.8691	-1.9531	-2.2133	-1.9424	-1.7841	-1.9634	-1.713	-1.9858	-1.4184	-1.9419	-1.7875	-1.952	-1.8394	-1.9137	-1.856	-1.9365	-2.276	-1.9444	-1.9637	-1.9583	-1.9389	-1.9406	-1.9662	-1.9563	-1.9538	-1.9349	-1.9733	-1.9371	-1.9322	-1.9417	-2.1568	-1.9466	-2.061	-1.9519	-1.9977	-1.9475	-1.9656	-1.9409
-1.9828	-1.9197	-1.7909	-1.8832	-2.8203	-1.995	-1.3392	-1.9546	-1.6595	-1.949	-1.7836	-1.9441	-1.8844	-1.8529	-1.9828	-1.9197	-1.7841	-1.9634	-2.0791	-1.9565	-1.4184	-1.9419	-1.7707	-1.954	-1.8958	-1.9666	-1.856	-1.9365	-1.8954	-1.9527	-1.9637	-1.9583	-1.9389	-1.9406	-1.2571	-1.9205	-1.9538	-1.9349	-1.9733	-1.9371	-1.9322	-1.9417	-2.1568	-1.9466	-2.061	-1.9519	-1.9977	-1.9475	-1.9656	-1.9409
-1.7303	-2.0233	-1.7106	-2.0315	-1.7686	-1.9235	-3.5295	-1.9205	-1.8958	-1.9066	-1.6996	-1.8567	-1.8691	-1.9531	-1.7303	-2.0233	-1.7841	-1.9634	-1.7195	-1.9333	-1.4184	-1.9419	-2.1011	-1.9298	-1.8394	-1.9137	-1.856	-1.9365	-1.8954	-1.9527	-1.9637	-1.9583	-1.9389	-1.9406	-1.9662	-1.9563	-1.9538	-1.9349	-1.9733	-1.9371	-1.9322	-1.9417	-1.5997	-1.9595	-1.6573	-1.9337	-1.8177	-1.9422	-2.098	-1.9379
-1.7315	-1.9368	-1.7106	-2.0315	-1.7203	-1.9418	-3.5295	-1.9205	-1.7669	-1.9918	-1.741	-1.9531	-1.9103	-1.9941	-1.7524	-1.9643	-1.7841	-1.9634	-2.0791	-1.9565	-1.4184	-1.9419	-1.7875	-1.952	-1.8327	-1.9797	-1.9103	-1.9941	-1.8954	-1.9527	-1.9637	-1.9583	-1.9389	-1.9406	-1.9662	-1.9563	-1.9538	-1.9349	-1.9733	-1.9371	-1.887	-1.9602	-1.5997	-1.9595	-1.6573	-1.9337	-1.8177	-1.9422	-1.8835	-1.9411
-1.7346	-1.8795	-1.8705	-1.8908	-1.7065	-2.0235	-1.184	-1.8829	-1.6865	-1.9692	-1.5688	-2.0062	-1.8627	-1.9529	-1.7524	-1.9643	-1.81	-1.926	-1.7195	-1.9333	-1.4184	-1.9419	-1.7875	-1.952	-1.8958	-1.9666	-1.9093	-1.955	-1.8954	-1.9527	-1.9637	-1.9583	-1.9389	-1.9406	-1.2571	-1.9205	-1.9538	-1.9349	-1.7765	-1.9602	-1.9322	-1.9417	-2.0089	-1.9502	-1.6573	-1.9337	-1.8177	-1.9422	-2.098	-1.9379
-1.7315	-1.9368	-1.8958	-1.9971	-1.7737	-1.868	-0.6588	-2.1174	-1.9262	-1.9612	-2.0275	-1.9706	-1.8627	-1.9529	-1.7524	-1.9643	-2.0198	-1.9298	-1.7195	-1.9333	-1.4184	-1.9419	-1.7875	-1.952	-1.8958	-1.9666	-1.9093	-1.955	-1.8954	-1.9527	-1.9637	-1.9583	-1.9389	-1.9406	-1.9662	-1.9563	-1.9538	-1.9349	-1.9923	-1.98	-1.9322	-1.9417	-2.0089	-1.9502	-1.6573	-1.9337	-1.8177	-1.9422	-2.098	-1.9379
-2.0658	-1.9808	-1.8239	-1.8665	-1.741	-1.9364	-0.6987	-2.2219	-1.7806	-1.9087	-3.1581	-1.7752	-2.6887	-1.9829	-2.0658	-1.9808	-1.81	-1.926	-1.7052	-1.9222	-0.6987	-2.2219	-1.7875	-1.952	-3.1581	-1.7752	-2.1344	-1.9551	-1.9754	-1.9463	-1.9637	-1.9583	-1.9389	-1.9406	-1.9662	-1.9563	-1.9538	-1.9349	-1.9733	-1.9371	-1.9322	-1.9417	-2.0089	-1.9502	-1.6573	-1.9337	-1.8177	-1.9422	-2.098	-1.9379
-1.8888	-1.8999	-2.9774	-2.001	-1.7686	-1.9235	-0.6987	-2.2219	-2.6678	-1.875	-1.7836	-1.9441	-1.9602	-1.9412	-1.8882	-1.9365	-2.9774	-2.001	-1.7195	-1.9333	-0.6987	-2.2219	-2.1011	-1.9298	-1.8958	-1.9666	-1.9093	-1.955	-1.8954	-1.9527	-1.9637	-1.9583	-1.9389	-1.9406	-1.9662	-1.9563	-1.9538	-1.9349	-1.9733	-1.9371	-1.9322	-1.9417	-1.5997	-1.9595	-1.6573	-1.9337	-1.8177	-1.9422	-1.8835	-1.9411
-1.6701	-1.8682	-1.8222	-1.9974	-1.713	-1.9858	-0.6987	-2.2219	-2.2886	-1.9664	-1.6397	-1.9672	-1.9103	-1.9941	-1.7524	-1.9643	-1.7841	-1.9634	-1.713	-1.9858	-0.6987	-2.2219	-2.1011	-1.9298	-1.8958	-1.9666	-1.9103	-1.9941	-1.8954	-1.9527	-1.9637	-1.9583	-1.9389	-1.9406	-1.9662	-1.9563	-2.1757	-1.9825	-1.9733	-1.9371	-1.887	-1.9602	-1.5997	-1.9595	-1.6573	-1.9337	-1.8177	-1.9422	-2.098	-1.9379
-1.9169	-1.9783	-1.4927	-1.945	-2.2173	-1.9353	-0.6987	-2.2219	-1.6595	-1.949	-1.8407	-1.9832	-2.112	-1.9389	-2.2133	-1.9424	-1.4927	-1.945	-2.0791	-1.9565	-0.6987	-2.2219	-1.7707	-1.954	-1.8394	-1.9137	-2.1344	-1.9551	-1.8954	-1.9527	-1.7255	-1.9523	-2.115	-1.9336	-1.9662	-1.9563	-1.9538	-1.9349	-1.9733	-1.9371	-2.1536	-1.9825	-2.0089	-1.9502	-2.0098	-1.9489	-1.9613	-1.9411	-1.8835	-1.9411
-2.14	-1.9344	-1.5397	-1.9414	-1.7065	-2.0235	-0.6588	-2.1174	-1.7669	-1.9918	-1.8428	-1.8419	-1.7328	-1.8965	-2.2133	-1.9424	-1.81	-1.926	-1.7195	-1.9333	-1.4184	-1.9419	-1.7875	-1.952	-1.8394	-1.9137	-1.7328	-1.8965	-2.276	-1.9444	-1.9637	-1.9583	-1.9389	-1.9406	-1.9662	-1.9563	-1.9538	-1.9349	-1.9733	-1.9371	-1.9322	-1.9417	-1.5997	-1.9595	-2.0098	-1.9489	-1.8177	-1.9422	-1.8835	-1.9411
-2.6747	-1.8968	-1.778	-1.9165	-1.7737	-1.868	-0.6987	-2.2219	-1.9262	-1.9612	-1.8495	-1.995	-1.9139	-1.9136	-2.2133	-1.9424	-1.7841	-1.9634	-1.7195	-1.9333	-0.6987	-2.2219	-1.7875	-1.952	-1.8495	-1.995	-1.9093	-1.955	-1.8954	-1.9527	-1.9637	-1.9583	-1.9389	-1.9406	-1.9662	-1.9563	-1.9538	-1.9349	-1.9733	-1.9371	-1.9322	-1.9417	-2.0089	-1.9502	-2.0098	-1.9489	-1.8177	-1.9422	-1.8835	-1.9411
-1.9633	-1.9607	-1.5397	-1.9414	-1.7065	-2.0235	-0.6987	-2.2219	-1.524	-1.9676	-1.7265	-1.9397	-1.7328	-1.8965	-2.2133	-1.9424	-1.81	-1.926	-1.7195	-1.9333	-0.6987	-2.2219	-1.524	-1.9676	-1.8958	-1.9666	-1.7328	-1.8965	-1.9754	-1.9463	-1.9637	-1.9583	-1.9389	-1.9406	-1.9662	-1.9563	-1.7074	-1.9513	-1.7765	-1.9602	-1.9322	-1.9417	-2.0089	-1.9502	-1.6573	-1.9337	-1.9613	-1.9411	-1.8835	-1.9411
-1.7303	-2.0233	-1.4927	-1.945	-1.7944	-1.9648	-0.6987	-2.2219	-1.6595	-1.949	-1.7836	-1.9441	-1.136	-1.4487	-1.7303	-2.0233	-1.4927	-1.945	-2.0791	-1.9565	-0.6987	-2.2219	-1.7707	-1.954	-1.8958	-1.9666	-1.136	-1.4487	-1.8954	-1.9527	-1.7255	-1.9523	-1.7937	-1.9653	-1.9662	-1.9563	-1.9538	-1.9349	-1.9733	-1.9371	-1.136	-1.4487	-2.0089	-1.9502	-2.0098	-1.9489	-1.9613	-1.9411	-1.8835	-1.9411
-1.9169	-1.9783	-1.9435	-1.9904	-1.7737	-1.868	-0.6588	-2.1174	-1.6595	-1.949	-1.6397	-1.9672	-1.8419	-2.0248	-2.2133	-1.9424	-1.9435	-1.9904	-1.7195	-1.9333	-1.4184	-1.9419	-1.7707	-1.954	-1.8958	-1.9666	-1.856	-1.9365	-1.8954	-1.9527	-1.9637	-1.9583	-1.9389	-1.9406	-1.9662	-1.9563	-1.9538	-1.9349	-1.9733	-1.9371	-1.9322	-1.9417	-2.0089	-1.9502	-2.0098	-1.9489	-1.9613	-1.9411	-1.8835	-1.9411
-1.9814	-1.9089	-1.8705	-1.8908	-1.7065	-2.0235	-1.184	-1.8829	-1.6865	-1.9692	-1.7832	-1.9936	-1.8691	-1.9531	-1.8882	-1.9365	-1.81	-1.926	-1.7195	-1.9333	-1.4184	-1.9419	-1.7875	-1.952	-1.8327	-1.9797	-1.856	-1.9365	-1.8954	-1.9527	-1.9637	-1.9583	-1.9389	-1.9406	-1.2571	-1.9205	-1.9538	-1.9349	-1.9733	-1.9371	-1.9322	-1.9417	-2.0089	-1.9502	-2.0098	-1.9489	-1.9613	-1.9411	-1.8835	-1.9411
-2.0658	-1.9808	-2.2282	-1.8804	-1.7686	-1.9235	-0.6588	-2.1174	-1.7669	-1.9918	-1.7832	-1.9936	-1.9139	-1.9136	-2.0658	-1.9808	-2.0198	-1.9298	-1.7195	-1.9333	-1.4184	-1.9419	-1.7875	-1.952	-1.8327	-1.9797	-1.9093	-1.955	-1.9754	-1.9463	-1.9637	-1.9583	-1.9389	-1.9406	-1.9662	-1.9563	-1.9538	-1.9349	-1.9733	-1.9371	-1.9322	-1.9417	-2.0089	-1.9502	-1.6573	-1.9337	-1.8177	-1.9422	-2.098	-1.9379
-1.7346	-1.8795	-1.9429	-1.8661	-1.8079	-1.9872	-0.6588	-2.1174	-1.6865	-1.9692	-1.8428	-1.8419	-1.8585	-1.9191	-1.7524	-1.9643	-2.0198	-1.9298	-2.0791	-1.9565	-1.4184	-1.9419	-1.7875	-1.952	-1.8394	-1.9137	-2.1344	-1.9551	-1.8954	-1.9527	-2.0697	-1.8824	-1.9389	-1.9406	-1.9662	-1.9563	-1.9538	-1.9349	-1.9733	-1.9371	-1.9322	-1.9417	-1.5997	-1.9595	-1.6573	-1.9337	-1.9977	-1.9475	-1.9656	-1.9409
-1.8693	-2.0295	-1.81	-1.963	-1.8079	-1.9872	-1.3392	-1.9546	-1.7519	-1.9938	-1.8407	-1.9832	-1.9376	-1.895	-1.7524	-1.9643	-1.7841	-1.9634	-2.0791	-1.9565	-1.4184	-1.9419	-2.1011	-1.9298	-1.8394	-1.9137	-2.1344	-1.9551	-1.8954	-1.9527	-1.9637	-1.9583	-1.9389	-1.9406	-1.2571	-1.9205	-1.7074	-1.9513	-1.9733	-1.9371	-1.887	-1.9602	-2.1568	-1.9466	-2.061	-1.9519	-1.9977	-1.9475	-1.9656	-1.9409
-1.6701	-1.8682	-1.903	-1.9571	-1.7147	-1.9908	-0.6987	-2.2219	-1.8846	-1.9048	-1.7265	-1.9397	-2.6887	-1.9829	-1.7524	-1.9643	-1.7841	-1.9634	-1.7052	-1.9222	-0.6987	-2.2219	-2.1011	-1.9298	-1.8958	-1.9666	-2.1344	-1.9551	-1.8954	-1.9527	-1.9637	-1.9583	-1.9389	-1.9406	-1.9662	-1.9563	-1.7074	-1.9513	-1.7765	-1.9602	-1.9322	-1.9417	-2.1568	-1.9466	-2.061	-1.9519	-1.9977	-1.9475	-1.9656	-1.9409
-2.0658	-1.9808	-1.778	-1.9165	-1.6495	-1.8885	-0.6987	-2.2219	-1.524	-1.9676	-2.2171	-1.8968	-1.8495	-1.9112	-2.0658	-1.9808	-1.7841	-1.9634	-1.7052	-1.9222	-0.6987	-2.2219	-1.524	-1.9676	-1.8958	-1.9666	-1.8495	-1.9112	-1.9754	-1.9463	-1.9637	-1.9583	-1.9389	-1.9406	-1.9662	-1.9563	-1.7074	-1.9513	-1.9733	-1.9371	-1.9322	-1.9417	-2.0089	-1.9502	-2.0098	-1.9489	-1.9613	-1.9411	-1.8835	-1.9411
-1.7888	-1.9783	-2.9774	-2.001	-1.8442	-1.9546	-0.6588	-2.1174	-1.5202	-1.9456	-1.7265	-1.9397	-1.9103	-1.9941	-1.8882	-1.9365	-2.9774	-2.001	-1.8442	-1.9546	-1.4184	-1.9419	-1.5202	-1.9456	-1.8958	-1.9666	-1.9103	-1.9941	-1.8954	-1.9527	-1.9637	-1.9583	-1.7937	-1.9653	-1.9662	-1.9563	-1.9538	-1.9349	-1.7765	-1.9602	-1.887	-1.9602	-2.0089	-1.9502	-2.0098	-1.9489	-1.9613	-1.9411	-1.8835	-1.9411
-2.0658	-1.9808	-2.2282	-1.8804	-1.713	-1.9858	-4.2434	-1.8767	-1.524	-1.9676	-1.8407	-1.9832	-1.8627	-1.9529	-2.0658	-1.9808	-2.0198	-1.9298	-1.713	-1.9858	-1.4184	-1.9419	-1.524	-1.9676	-1.8394	-1.9137	-1.9093	-1.955	-1.9754	-1.9463	-1.9637	-1.9583	-1.9389	-1.9406	-4.2145	-1.8879	-1.7074	-1.9513	-1.9733	-1.9371	-1.9322	-1.9417	-2.0089	-1.9502	-2.0098	-1.9489	-1.9613	-1.9411	-1.8835	-1.9411
-1.6782	-2.0074	-2.2104	-1.8973	-1.7944	-1.9648	-0.6588	-2.1174	-1.5202	-1.9456	-1.8428	-1.8419	-1.8627	-1.9529	-1.7524	-1.9643	-2.0198	-1.9298	-2.0791	-1.9565	-1.4184	-1.9419	-1.5202	-1.9456	-1.8394	-1.9137	-1.9093	-1.955	-1.8954	-1.9527	-2.0697	-1.8824	-1.7937	-1.9653	-1.9662	-1.9563	-1.9538	-1.9349	-1.9733	-1.9371	-1.9322	-1.9417	-2.0089	-1.9502	-2.0098	-1.9489	-1.9613	-1.9411	-1.8835	-1.9411
-2.6747	-1.8968	-1.8222	-1.9974	-1.7203	-1.9418	-0.6588	-2.1174	-1.7806	-1.9087	-1.9541	-1.9844	-1.9103	-1.9941	-2.2133	-1.9424	-1.7841	-1.9634	-2.0791	-1.9565	-1.4184	-1.9419	-1.7875	-1.952	-1.8327	-1.9797	-1.9103	-1.9941	-1.8954	-1.9527	-1.9637	-1.9583	-1.9389	-1.9406	-1.9662	-1.9563	-1.9538	-1.9349	-1.9733	-1.9371	-1.887	-1.9602	-2.0089	-1.9502	-2.0098	-1.9489	-1.9613	-1.9411	-1.8835	-1.9411
-1.9002	-1.8972	-1.778	-1.9165	-1.713	-1.9858	-1.3392	-1.9546	-1.8532	-1.934	-2.0275	-1.9706	-1.8585	-1.9191	-2.2133	-1.9424	-1.7841	-1.9634	-1.713	-1.9858	-1.4184	-1.9419	-1.7875	-1.952	-1.8958	-1.9666	-2.1344	-1.9551	-1.9754	-1.9463	-1.9637	-1.9583	-1.9389	-1.9406	-1.2571	-1.9205	-1.9538	-1.9349	-1.9923	-1.98	-1.9322	-1.9417	-1.5997	-1.9595	-1.6573	-1.9337	-1.9977	-1.9475	-1.9656	-1.9409
-1.6782	-2.0074	-1.8222	-1.9974	-1.903	-2.039	-0.6588	-2.1174	-3.604	-1.8672	-2.2171	-1.8968	-1.8077	-2.0406	-1.7524	-1.9643	-1.7841	-1.9634	-1.7195	-1.9333	-1.4184	-1.9419	-3.604	-1.8672	-1.8958	-1.9666	-1.9093	-1.955	-1.8954	-1.9527	-1.9637	-1.9583	-1.9389	-1.9406	-1.9662	-1.9563	-1.9538	-1.9349	-1.9733	-1.9371	-1.9322	-1.9417	-1.5997	-1.9595	-1.6573	-1.9337	-1.8177	-1.9422	-2.098	-1.9379
-1.6701	-1.8682	-2.2282	-1.8804	-3.5719	-1.8965	-0.6588	-2.1174	-1.6865	-1.9692	-1.9541	-1.9844	-1.8958	-1.9135	-1.7524	-1.9643	-2.0198	-1.9298	-3.5719	-1.8965	-1.4184	-1.9419	-1.7875	-1.952	-1.8327	-1.9797	-2.1344	-1.9551	-1.8954	-1.9527	-1.9637	-1.9583	-1.9389	-1.9406	-1.9662	-1.9563	-1.9538	-1.9349	-1.9733	-1.9371	-1.9322	-1.9417	-1.5997	-1.9595	-1.6573	-1.9337	-1.9613	-1.9411	-1.8835	-1.9411
-1.9099	-1.995	-1.4927	-1.945	-1.7065	-2.0235	-0.6588	-2.1174	-1.5202	-1.9456	-1.872	-1.9434	-2.0634	-1.9238	-1.8882	-1.9365	-1.4927	-1.945	-1.7195	-1.9333	-1.4184	-1.9419	-1.5202	-1.9456	-1.8394	-1.9137	-1.9093	-1.955	-1.8954	-1.9527	-1.7255	-1.9523	-1.9389	-1.9406	-1.9662	-1.9563	-1.9538	-1.9349	-1.9733	-1.9371	-1.9322	-1.9417	-1.5997	-1.9595	-2.0098	-1.9489	-1.9613	-1.9411	-1.8835	-1.9411
-1.7315	-1.9368	-1.8958	-1.9971	-1.7147	-1.9908	-3.3634	-2.0557	-1.5202	-1.9456	-1.5688	-2.0062	-1.8585	-1.9191	-1.7524	-1.9643	-2.0198	-1.9298	-1.7052	-1.9222	-1.4184	-1.9419	-1.5202	-1.9456	-1.8958	-1.9666	-2.1344	-1.9551	-1.8954	-1.9527	-1.9637	-1.9583	-1.9389	-1.9406	-1.9662	-1.9563	-1.9538	-1.9349	-1.7765	-1.9602	-1.9322	-1.9417	-1.5997	-1.9595	-1.6573	-1.9337	-1.8177	-1.9422	-1.8835	-1.9411
-1.9828	-1.9197	-1.8812	-1.9633	-1.8079	-1.9872	-0.6588	-2.1174	-1.7806	-1.9087	-1.8407	-1.9832	-1.8691	-1.9531	-1.9828	-1.9197	-2.0198	-1.9298	-2.0791	-1.9565	-1.4184	-1.9419	-1.7875	-1.952	-1.8394	-1.9137	-1.856	-1.9365	-1.8954	-1.9527	-1.7255	-1.9523	-1.9389	-1.9406	-1.9662	-1.9563	-1.9538	-1.9349	-1.9733	-1.9371	-1.9322	-1.9417	-2.0089	-1.9502	-2.0098	-1.9489	-1.8177	-1.9422	-2.098	-1.9379
-2.0658	-1.9808	-1.778	-1.9165	-1.8079	-1.9872	-0.6987	-2.2219	-1.7519	-1.9938	-1.8407	-1.9832	-1.7328	-1.8965	-2.0658	-1.9808	-1.7841	-1.9634	-2.0791	-1.9565	-0.6987	-2.2219	-2.1011	-1.9298	-1.8394	-1.9137	-1.7328	-1.8965	-1.9754	-1.9463	-1.9637	-1.9583	-1.9389	-1.9406	-1.9662	-1.9563	-1.7074	-1.9513	-1.9733	-1.9371	-1.9322	-1.9417	-2.0089	-1.9502	-2.0098	-1.9489	-1.8177	-1.9422	-1.8835	-1.9411
-1.7303	-2.0233	-1.8601	-1.9459	-1.6856	-1.9155	-0.6987	-2.2219	-1.6827	-2.0236	-1.7265	-1.9397	-1.8958	-1.9135	-1.7303	-2.0233	-2.0198	-1.9298	-1.7195	-1.9333	-0.6987	-2.2219	-1.7875	-1.952	-1.8958	-1.9666	-2.1344	-1.9551	-1.8954	-1.9527	-1.7255	-1.9523	-1.9389	-1.9406	-1.9662	-1.9563	-1.9538	-1.9349	-1.7765	-1.9602	-1.9322	-1.9417	-2.0089	-1.9502	-2.0098	-1.9489	-1.9613	-1.9411	-1.8835	-1.9411
-1.7315	-1.9368	-1.8239	-1.8665	-1.6495	-1.8885	-0.6588	-2.1174	-1.8532	-1.934	-1.7265	-1.9397	-1.8419	-2.0248	-1.7524	-1.9643	-1.81	-1.926	-1.7052	-1.9222	-1.4184	-1.9419	-1.7875	-1.952	-1.8958	-1.9666	-1.856	-1.9365	-1.8954	-1.9527	-1.9637	-1.9583	-1.9389	-1.9406	-1.9662	-1.9563	-1.9538	-1.9349	-1.7765	-1.9602	-1.9322	-1.9417	-2.0089	-1.9502	-2.0098	-1.9489	-1.9613	-1.9411	-1.8835	-1.9411
-1.7346	-1.8795	-1.8601	-1.9459	-1.6495	-1.8885	-0.6588	-2.1174	-1.8062	-1.9309	-1.8495	-1.995	-2.112	-1.9389	-1.7524	-1.9643	-2.0198	-1.9298	-1.7052	-1.9222	-1.4184	-1.9419	-1.7707	-1.954	-1.8495	-1.995	-2.1344	-1.9551	-1.8954	-1.9527	-1.7255	-1.9523	-1.9389	-1.9406	-1.9662	-1.9563	-1.9538	-1.9349	-1.9733	-1.9371	-2.1536	-1.9825	-1.5997	-1.9595	-1.6573	-1.9337	-1.8177	-1.9422	-2.098	-1.9379
-2.0658	-1.9808	-1.778	-1.9165	-1.7737	-1.868	-0.6987	-2.2219	-2.2886	-1.9664	-1.8407	-1.9832	-1.7328	-1.8965	-2.0658	-1.9808	-1.7841	-1.9634	-1.7195	-1.9333	-0.6987	-2.2219	-2.1011	-1.9298	-1.8394	-1.9137	-1.7328	-1.8965	-1.9754	-1.9463	-1.9637	-1.9583	-1.9389	-1.9406	-1.9662	-1.9563	-2.1757	-1.9825	-1.9733	-1.9371	-1.9322	-1.9417	-2.0089	-1.9502	-1.6573	-1.9337	-1.8177	-1.9422	-2.098	-1.9379
-1.7303	-2.0233	-1.9429	-1.8661	-1.6856	-1.9155	-0.6987	-2.2219	-1.5202	-1.9456	-1.7265	-1.9397	-1.9376	-1.895	-1.7303	-2.0233	-2.0198	-1.9298	-1.7195	-1.9333	-0.6987	-2.2219	-1.5202	-1.9456	-1.8958	-1.9666	-2.1344	-1.9551	-1.8954	-1.9527	-2.0697	-1.8824	-1.9389	-1.9406	-1.9662	-1.9563	-1.9538	-1.9349	-1.7765	-1.9602	-1.887	-1.9602	-1.5997	-1.9595	-2.0098	-1.9489	-1.9613	-1.9411	-1.8835	-1.9411
-1.9002	-1.8972	-1.8812	-1.9633	-1.7944	-1.9648	-0.6588	-2.1174	-1.7519	-1.9938	-1.9572	-1.9905	-1.8627	-1.9529	-2.2133	-1.9424	-2.0198	-1.9298	-2.0791	-1.9565	-1.4184	-1.9419	-2.1011	-1.9298	-1.8958	-1.9666	-1.9093	-1.955	-1.9754	-1.9463	-1.7255	-1.9523	-1.7937	-1.9653	-1.9662	-1.9563	-1.7074	-1.9513	-1.9923	-1.98	-1.9322	-1.9417	-2.0089	-1.9502	-2.0098	-1.9489	-1.9613	-1.9411	-1.8835	-1.9411
-2.4328	-1.9559	-1.8222	-1.9974	-1.8079	-1.9872	-0.6588	-2.1174	-1.8532	-1.934	-1.9024	-1.9605	-1.9103	-1.9941	-2.2133	-1.9424	-1.7841	-1.9634	-2.0791	-1.9565	-1.4184	-1.9419	-1.7875	-1.952	-1.8394	-1.9137	-1.9103	-1.9941	-2.276	-1.9444	-1.9637	-1.9583	-1.9389	-1.9406	-1.9662	-1.9563	-1.9538	-1.9349	-1.9733	-1.9371	-1.887	-1.9602	-1.5997	-1.9595	-2.0098	-1.9489	-1.8177	-1.9422	-1.8835	-1.9411
-1.9169	-1.9783	-1.9429	-1.8661	-1.7737	-1.868	-0.6987	-2.2219	-3.604	-1.8672	-1.8495	-1.995	-1.8419	-2.0248	-2.2133	-1.9424	-2.0198	-1.9298	-1.7195	-1.9333	-0.6987	-2.2219	-3.604	-1.8672	-1.8495	-1.995	-1.856	-1.9365	-1.8954	-1.9527	-2.0697	-1.8824	-1.9389	-1.9406	-1.9662	-1.9563	-1.9538	-1.9349	-1.9733	-1.9371	-1.9322	-1.9417	-2.1568	-1.9466	-2.061	-1.9519	-1.9977	-1.9475	-1.8835	-1.9411
-2.4328	-1.9559	-1.81	-1.963	-3.5719	-1.8965	-0.6987	-2.2219	-1.5202	-1.9456	-1.9541	-1.9844	-1.8077	-2.0406	-2.2133	-1.9424	-1.7841	-1.9634	-3.5719	-1.8965	-0.6987	-2.2219	-1.5202	-1.9456	-1.8327	-1.9797	-1.9093	-1.955	-2.276	-1.9444	-1.9637	-1.9583	-1.9389	-1.9406	-1.9662	-1.9563	-1.9538	-1.9349	-1.9733	-1.9371	-1.9322	-1.9417	-2.1568	-1.9466	-2.061	-1.9519	-1.9613	-1.9411	-1.8835	-1.9411
-1.9828	-1.9197	-1.8239	-1.8665	-1.7737	-1.868	-0.6588	-2.1174	-1.6595	-1.949	-1.7832	-1.9936	-1.9602	-1.9412	-1.9828	-1.9197	-1.81	-1.926	-1.7195	-1.9333	-1.4184	-1.9419	-1.7707	-1.954	-1.8327	-1.9797	-1.9093	-1.955	-1.8954	-1.9527	-1.9637	-1.9583	-1.9389	-1.9406	-1.9662	-1.9563	-1.9538	-1.9349	-1.9733	-1.9371	-1.9322	-1.9417	-2.0089	-1.9502	-2.0098	-1.9489	-1.9613	-1.9411	-1.8835	-1.9411
-1.9814	-1.9089	-1.7909	-1.8832	-1.741	-1.9364	-0.6987	-2.2219	-1.6595	-1.949	-1.8407	-1.9832	-1.9139	-1.9136	-1.8882	-1.9365	-1.7841	-1.9634	-1.7052	-1.9222	-0.6987	-2.2219	-1.7707	-1.954	-1.8394	-1.9137	-1.9093	-1.955	-1.8954	-1.9527	-1.9637	-1.9583	-1.9389	-1.9406	-1.9662	-1.9563	-1.9538	-1.9349	-1.9733	-1.9371	-1.9322	-1.9417	-2.0089	-1.9502	-2.0098	-1.9489	-1.9613	-1.9411	-1.8835	-1.9411
-1.8119	-2.0155	-1.7106	-2.0315	-1.7065	-2.0235	-0.6588	-2.1174	-1.8062	-1.9309	-1.8428	-1.8419	-1.8844	-1.8529	-1.7524	-1.9643	-1.7841	-1.9634	-1.7195	-1.9333	-1.4184	-1.9419	-1.7707	-1.954	-1.8394	-1.9137	-1.856	-1.9365	-1.8954	-1.9527	-1.9637	-1.9583	-1.9389	-1.9406	-1.9662	-1.9563	-1.9538	-1.9349	-1.9733	-1.9371	-1.9322	-1.9417	-1.5997	-1.9595	-1.6573	-1.9337	-1.8177	-1.9422	-2.098	-1.9379
-1.7303	-2.0233	-1.8239	-1.8665	-1.7147	-1.9908	-1.3392	-1.9546	-1.6595	-1.949	-3.1581	-1.7752	-2.112	-1.9389	-1.7303	-2.0233	-1.81	-1.926	-1.7052	-1.9222	-1.4184	-1.9419	-1.7707	-1.954	-3.1581	-1.7752	-2.1344	-1.9551	-1.8954	-1.9527	-1.9637	-1.9583	-1.9389	-1.9406	-1.2571	-1.9205	-1.9538	-1.9349	-1.9733	-1.9371	-2.1536	-1.9825	-2.0089	-1.9502	-2.0098	-1.9489	-1.9613	-1.9411	-1.8835	-1.9411
-2.14	-1.9344	-1.8705	-1.8908	-3.5719	-1.8965	-1.3392	-1.9546	-1.6595	-1.949	-1.5688	-2.0062	-1.8958	-1.9135	-2.2133	-1.9424	-1.81	-1.926	-3.5719	-1.8965	-1.4184	-1.9419	-1.7707	-1.954	-1.8958	-1.9666	-2.1344	-1.9551	-2.276	-1.9444	-1.9637	-1.9583	-1.9389	-1.9406	-1.2571	-1.9205	-1.9538	-1.9349	-1.7765	-1.9602	-1.9322	-1.9417	-2.0089	-1.9502	-2.0098	-1.9489	-1.9613	-1.9411	-1.8835	-1.9411
-1.9828	-1.9197	-1.5397	-1.9414	-1.7497	-1.9739	-1.184	-1.8829	-1.7806	-1.9087	-1.7832	-1.9936	-1.8627	-1.9529	-1.9828	-1.9197	-1.81	-1.926	-2.0791	-1.9565	-1.4184	-1.9419	-1.7875	-1.952	-1.8327	-1.9797	-1.9093	-1.955	-1.8954	-1.9527	-1.9637	-1.9583	-1.7937	-1.9653	-1.2571	-1.9205	-1.9538	-1.9349	-1.9733	-1.9371	-1.9322	-1.9417	-2.0089	-1.9502	-2.0098	-1.9489	-1.9613	-1.9411	-1.8835	-1.9411
-1.7315	-1.9368	-1.8958	-1.9971	-2.8203	-1.995	-1.184	-1.8829	-1.7806	-1.9087	-1.8192	-1.8297	-1.7776	-1.931	-1.7524	-1.9643	-2.0198	-1.9298	-2.0791	-1.9565	-1.4184	-1.9419	-1.7875	-1.952	-1.8394	-1.9137	-1.856	-1.9365	-1.8954	-1.9527	-1.9637	-1.9583	-1.9389	-1.9406	-1.2571	-1.9205	-1.9538	-1.9349	-1.9733	-1.9371	-1.9322	-1.9417	-2.0089	-1.9502	-2.0098	-1.9489	-1.9613	-1.9411	-1.8835	-1.9411
-1.6782	-2.0074	-1.9429	-1.8661	-1.7686	-1.9235	-1.184	-1.8829	-1.9262	-1.9612	-2.2171	-1.8968	-2.0634	-1.9238	-1.7524	-1.9643	-2.0198	-1.9298	-1.7195	-1.9333	-1.4184	-1.9419	-1.7875	-1.952	-1.8958	-1.9666	-1.9093	-1.955	-1.8954	-1.9527	-2.0697	-1.8824	-1.9389	-1.9406	-1.2571	-1.9205	-1.9538	-1.9349	-1.9733	-1.9371	-1.9322	-1.9417	-1.5997	-1.9595	-1.6573	-1.9337	-1.8177	-1.9422	-2.098	-1.9379
-1.7315	-1.9368	-1.9429	-1.8661	-1.6028	-1.9523	-0.6588	-2.1174	-1.7669	-1.9918	-1.8495	-1.995	-1.8958	-1.9135	-1.7524	-1.9643	-2.0198	-1.9298	-1.7195	-1.9333	-1.4184	-1.9419	-1.7875	-1.952	-1.8495	-1.995	-2.1344	-1.9551	-1.8954	-1.9527	-2.0697	-1.8824	-1.9389	-1.9406	-1.9662	-1.9563	-1.9538	-1.9349	-1.9733	-1.9371	-1.9322	-1.9417	-1.5997	-1.9595	-1.6573	-1.9337	-1.8177	-1.9422	-2.098	-1.9379
-1.6782	-2.0074	-1.8222	-1.9974	-1.7686	-1.9235	-1.184	-1.8829	-1.6595	-1.949	-1.8428	-1.8419	-1.8419	-2.0248	-1.7524	-1.9643	-1.7841	-1.9634	-1.7195	-1.9333	-1.4184	-1.9419	-1.7707	-1.954	-1.8394	-1.9137	-1.856	-1.9365	-1.8954	-1.9527	-1.9637	-1.9583	-1.9389	-1.9406	-1.2571	-1.9205	-1.9538	-1.9349	-1.9733	-1.9371	-1.9322	-1.9417	-1.5997	-1.9595	-1.6573	-1.9337	-1.8177	-1.9422	-1.8835	-1.9411
-2.0658	-1.9808	-1.8705	-1.8908	-1.7147	-1.9908	-1.3392	-1.9546	-2.0221	-2.0517	-1.7265	-1.9397	-2.0634	-1.9238	-2.0658	-1.9808	-1.81	-1.926	-1.7052	-1.9222	-1.4184	-1.9419	-1.7707	-1.954	-1.8958	-1.9666	-1.9093	-1.955	-1.9754	-1.9463	-1.9637	-1.9583	-1.9389	-1.9406	-1.2571	-1.9205	-1.9538	-1.9349	-1.7765	-1.9602	-1.9322	-1.9417	-2.0089	-1.9502	-2.061	-1.9519	-1.9977	-1.9475	-1.9656	-1.9409
-1.8693	-2.0295	-1.7909	-1.8832	-1.6028	-1.9523	-0.6588	-2.1174	-1.8958	-1.9066	-2.2171	-1.8968	-1.8077	-2.0406	-1.7524	-1.9643	-1.7841	-1.9634	-1.7195	-1.9333	-1.4184	-1.9419	-2.1011	-1.9298	-1.8958	-1.9666	-1.9093	-1.955	-1.8954	-1.9527	-1.9637	-1.9583	-1.9389	-1.9406	-1.9662	-1.9563	-1.9538	-1.9349	-1.9733	-1.9371	-1.9322	-1.9417	-1.5997	-1.9595	-1.6573	-1.9337	-1.8177	-1.9422	-2.098	-1.9379
-1.6782	-2.0074	-2.2282	-1.8804	-1.7203	-1.9418	-0.6588	-2.1174	-1.6865	-1.9692	-1.872	-1.9434	-2.6887	-1.9829	-1.7524	-1.9643	-2.0198	-1.9298	-2.0791	-1.9565	-1.4184	-1.9419	-1.7875	-1.952	-1.8394	-1.9137	-2.1344	-1.9551	-1.8954	-1.9527	-1.9637	-1.9583	-1.9389	-1.9406	-1.9662	-1.9563	-1.9538	-1.9349	-1.9733	-1.9371	-1.9322	-1.9417	-1.5997	-1.9595	-1.6573	-1.9337	-1.9613	-1.9411	-1.8835	-1.9411
-1.7315	-1.9368	-1.8178	-1.9872	-2.8203	-1.995	-0.6588	-2.1174	-1.5202	-1.9456	-1.9024	-1.9605	-1.8627	-1.9529	-1.7524	-1.9643	-2.0198	-1.9298	-2.0791	-1.9565	-1.4184	-1.9419	-1.5202	-1.9456	-1.8394	-1.9137	-1.9093	-1.955	-1.8954	-1.9527	-1.9637	-1.9583	-1.9389	-1.9406	-1.9662	-1.9563	-1.9538	-1.9349	-1.9733	-1.9371	-1.9322	-1.9417	-1.5997	-1.9595	-1.6573	-1.9337	-1.9613	-1.9411	-1.8835	-1.9411
-1.8888	-1.8999	-1.8601	-1.9459	-1.7497	-1.9739	-0.6987	-2.2219	-2.0742	-1.9963	-1.5688	-2.0062	-1.8077	-2.0406	-1.8882	-1.9365	-2.0198	-1.9298	-2.0791	-1.9565	-0.6987	-2.2219	-2.1011	-1.9298	-1.8958	-1.9666	-1.9093	-1.955	-1.8954	-1.9527	-1.7255	-1.9523	-1.7937	-1.9653	-1.9662	-1.9563	-2.1757	-1.9825	-1.7765	-1.9602	-1.9322	-1.9417	-2.0089	-1.9502	-2.0098	-1.9489	-1.9613	-1.9411	-1.8835	-1.9411
-1.9633	-1.9607	-1.81	-1.963	-1.713	-1.9858	-0.6987	-2.2219	-1.8062	-1.9309	-1.8428	-1.8419	-1.8419	-2.0248	-2.2133	-1.9424	-1.7841	-1.9634	-1.713	-1.9858	-0.6987	-2.2219	-1.7707	-1.954	-1.8394	-1.9137	-1.856	-1.9365	-1.9754	-1.9463	-1.9637	-1.9583	-1.9389	-1.9406	-1.9662	-1.9563	-1.9538	-1.9349	-1.9733	-1.9371	-1.9322	-1.9417	-2.0089	-1.9502	-2.0098	-1.9489	-1.9613	-1.9411	-1.8835	-1.9411
-1.7303	-2.0233	-1.4927	-1.945	-1.6028	-1.9523	-0.6987	-2.2219	-1.7669	-1.9918	-1.8428	-1.8419	-1.8844	-1.8529	-1.7303	-2.0233	-1.4927	-1.945	-1.7195	-1.9333	-0.6987	-2.2219	-1.7875	-1.952	-1.8394	-1.9137	-1.856	-1.9365	-1.8954	-1.9527	-1.7255	-1.9523	-1.9389	-1.9406	-1.9662	-1.9563	-1.9538	-1.9349	-1.9733	-1.9371	-1.9322	-1.9417	-2.0089	-1.9502	-2.0098	-1.9489	-1.9613	-1.9411	-1.8835	-1.9411
-1.9814	-1.9089	-2.2104	-1.8973	-1.7944	-1.9648	-0.6987	-2.2219	-1.6865	-1.9692	-1.5688	-2.0062	-1.8958	-1.9135	-1.8882	-1.9365	-2.0198	-1.9298	-2.0791	-1.9565	-0.6987	-2.2219	-1.7875	-1.952	-1.8958	-1.9666	-2.1344	-1.9551	-1.8954	-1.9527	-2.0697	-1.8824	-1.7937	-1.9653	-1.9662	-1.9563	-1.9538	-1.9349	-1.7765	-1.9602	-1.9322	-1.9417	-2.1568	-1.9466	-2.061	-1.9519	-1.9977	-1.9475	-1.9656	-1.9409
-1.9002	-1.8972	-1.5397	-1.9414	-1.741	-1.9364	-0.6588	-2.1174	-1.7806	-1.9087	-1.7832	-1.9936	-1.7328	-1.8965	-2.2133	-1.9424	-1.81	-1.926	-1.7052	-1.9222	-1.4184	-1.9419	-1.7875	-1.952	-1.8327	-1.9797	-1.7328	-1.8965	-1.9754	-1.9463	-1.9637	-1.9583	-1.9389	-1.9406	-1.9662	-1.9563	-1.9538	-1.9349	-1.9733	-1.9371	-1.9322	-1.9417	-2.0089	-1.9502	-2.0098	-1.9489	-1.8177	-1.9422	-2.098	-1.9379
-1.7303	-2.0233	-1.9435	-1.9904	-2.0225	-1.9322	-0.6588	-2.1174	-1.7669	-1.9918	-3.1581	-1.7752	-1.8958	-1.9135	-1.7303	-2.0233	-1.9435	-1.9904	-2.0791	-1.9565	-1.4184	-1.9419	-1.7875	-1.952	-3.1581	-1.7752	-2.1344	-1.9551	-1.8954	-1.9527	-1.9637	-1.9583	-2.115	-1.9336	-1.9662	-1.9563	-1.9538	-1.9349	-1.9733	-1.9371	-1.9322	-1.9417	-2.0089	-1.9502	-2.0098	-1.9489	-1.9613	-1.9411	-1.8835	-1.9411
-2.14	-1.9344	-2.2282	-1.8804	-1.7065	-2.0235	-0.6987	-2.2219	-1.8958	-1.9066	-2.0275	-1.9706	-1.7328	-1.8965	-2.2133	-1.9424	-2.0198	-1.9298	-1.7195	-1.9333	-0.6987	-2.2219	-2.1011	-1.9298	-1.8958	-1.9666	-1.7328	-1.8965	-2.276	-1.9444	-1.9637	-1.9583	-1.9389	-1.9406	-1.9662	-1.9563	-1.9538	-1.9349	-1.9923	-1.98	-1.9322	-1.9417	-2.0089	-1.9502	-2.0098	-1.9489	-1.9613	-1.9411	-1.8835	-1.9411
-1.7303	-2.0233	-1.8958	-1.9971	-2.0225	-1.9322	-0.6987	-2.2219	-1.7669	-1.9918	-1.9572	-1.9905	-2.6887	-1.9829	-1.7303	-2.0233	-2.0198	-1.9298	-2.0791	-1.9565	-0.6987	-2.2219	-1.7875	-1.952	-1.8958	-1.9666	-2.1344	-1.9551	-1.8954	-1.9527	-1.9637	-1.9583	-2.115	-1.9336	-1.9662	-1.9563	-1.9538	-1.9349	-1.9923	-1.98	-1.9322	-1.9417	-2.0089	-1.9502	-2.0098	-1.9489	-1.9613	-1.9411	-1.8835	-1.9411
-1.9099	-1.995	-1.7909	-1.8832	-1.8079	-1.9872	-0.6987	-2.2219	-1.8062	-1.9309	-1.5688	-2.0062	-1.9103	-1.9941	-1.8882	-1.9365	-1.7841	-1.9634	-2.0791	-1.9565	-0.6987	-2.2219	-1.7707	-1.954	-1.8958	-1.9666	-1.9103	-1.9941	-1.8954	-1.9527	-1.9637	-1.9583	-1.9389	-1.9406	-1.9662	-1.9563	-1.9538	-1.9349	-1.7765	-1.9602	-1.887	-1.9602	-1.5997	-1.9595	-1.6573	-1.9337	-1.8177	-1.9422	-1.8835	-1.9411
-1.9633	-1.9607	-1.4927	-1.945	-2.0225	-1.9322	-0.6987	-2.2219	-1.7519	-1.9938	-1.5688	-2.0062	-1.7776	-1.931	-2.2133	-1.9424	-1.4927	-1.945	-2.0791	-1.9565	-0.6987	-2.2219	-2.1011	-1.9298	-1.8958	-1.9666	-1.856	-1.9365	-1.9754	-1.9463	-1.7255	-1.9523	-2.115	-1.9336	-1.9662	-1.9563	-1.7074	-1.9513	-1.7765	-1.9602	-1.9322	-1.9417	-2.0089	-1.9502	-2.0098	-1.9489	-1.9613	-1.9411	-1.8835	-1.9411
-1.7888	-1.9783	-1.8261	-2.0736	-1.7944	-1.9648	-0.6987	-2.2219	-1.5202	-1.9456	-1.8192	-1.8297	-1.9376	-1.895	-1.8882	-1.9365	-1.81	-1.926	-2.0791	-1.9565	-0.6987	-2.2219	-1.5202	-1.9456	-1.8394	-1.9137	-2.1344	-1.9551	-1.8954	-1.9527	-1.9637	-1.9583	-1.7937	-1.9653	-1.9662	-1.9563	-1.9538	-1.9349	-1.9733	-1.9371	-1.887	-1.9602	-2.1568	-1.9466	-2.061	-1.9519	-1.9613	-1.9411	-1.8835	-1.9411
-1.9814	-1.9089	-1.9429	-1.8661	-2.8203	-1.995	-0.6987	-2.2219	-1.6595	-1.949	-1.9024	-1.9605	-1.9103	-1.9941	-1.8882	-1.9365	-2.0198	-1.9298	-2.0791	-1.9565	-0.6987	-2.2219	-1.7707	-1.954	-1.8394	-1.9137	-1.9103	-1.9941	-1.8954	-1.9527	-2.0697	-1.8824	-1.9389	-1.9406	-1.9662	-1.9563	-1.9538	-1.9349	-1.9733	-1.9371	-1.887	-1.9602	-2.0089	-1.9502	-2.0098	-1.9489	-1.9613	-1.9411	-1.8835	-1.9411
-1.8888	-1.8999	-1.8239	-1.8665	-1.7944	-1.9648	-0.6987	-2.2219	-1.9262	-1.9612	-1.7265	-1.9397	-1.7328	-1.8965	-1.8882	-1.9365	-1.81	-1.926	-2.0791	-1.9565	-0.6987	-2.2219	-1.7875	-1.952	-1.8958	-1.9666	-1.7328	-1.8965	-1.8954	-1.9527	-1.9637	-1.9583	-1.7937	-1.9653	-1.9662	-1.9563	-1.9538	-1.9349	-1.7765	-1.9602	-1.9322	-1.9417	-2.0089	-1.9502	-2.0098	-1.9489	-1.9613	-1.9411	-1.8835	-1.9411
-1.7303	-2.0233	-1.7909	-1.8832	-1.7944	-1.9648	-0.6987	-2.2219	-1.5202	-1.9456	-1.7265	-1.9397	-1.8077	-2.0406	-1.7303	-2.0233	-1.7841	-1.9634	-2.0791	-1.9565	-0.6987	-2.2219	-1.5202	-1.9456	-1.8958	-1.9666	-1.9093	-1.955	-1.8954	-1.9527	-1.9637	-1.9583	-1.7937	-1.9653	-1.9662	-1.9563	-1.9538	-1.9349	-1.7765	-1.9602	-1.9322	-1.9417	-2.0089	-1.9502	-2.0098	-1.9489	-1.9613	-1.9411	-1.8835	-1.9411
-1.9002	-1.8972	-2.9774	-2.001	-1.713	-1.9858	-4.2434	-1.8767	-1.6865	-1.9692	-1.7265	-1.9397	-1.8844	-1.8529	-2.2133	-1.9424	-2.9774	-2.001	-1.713	-1.9858	-1.4184	-1.9419	-1.7875	-1.952	-1.8958	-1.9666	-1.856	-1.9365	-1.9754	-1.9463	-1.9637	-1.9583	-1.9389	-1.9406	-4.2145	-1.8879	-1.9538	-1.9349	-1.7765	-1.9602	-1.9322	-1.9417	-2.0089	-1.9502	-2.0098	-1.9489	-1.9613	-1.9411	-1.8835	-1.9411
-1.8119	-2.0155	-1.9435	-1.9904	-1.7686	-1.9235	-0.6987	-2.2219	-1.7519	-1.9938	-1.8407	-1.9832	-1.7328	-1.8965	-1.7524	-1.9643	-1.9435	-1.9904	-1.7195	-1.9333	-0.6987	-2.2219	-2.1011	-1.9298	-1.8394	-1.9137	-1.7328	-1.8965	-1.8954	-1.9527	-1.9637	-1.9583	-1.9389	-1.9406	-1.9662	-1.9563	-1.7074	-1.9513	-1.9733	-1.9371	-1.9322	-1.9417	-2.0089	-1.9502	-2.0098	-1.9489	-1.9613	-1.9411	-1.8835	-1.9411
-1.7303	-2.0233	-1.8601	-1.9459	-1.6856	-1.9155	-0.6987	-2.2219	-1.7806	-1.9087	-1.7265	-1.9397	-2.112	-1.9389	-1.7303	-2.0233	-2.0198	-1.9298	-1.7195	-1.9333	-0.6987	-2.2219	-1.7875	-1.952	-1.8958	-1.9666	-2.1344	-1.9551	-1.8954	-1.9527	-1.7255	-1.9523	-1.9389	-1.9406	-1.9662	-1.9563	-1.9538	-1.9349	-1.7765	-1.9602	-2.1536	-1.9825	-2.0089	-1.9502	-2.061	-1.9519	-1.9977	-1.9475	-1.9656	-1.9409
-1.6199	-1.3733	-2.4009	-1.7585	-2.2173	-1.9353	-1.184	-1.8829	-1.5202	-1.9456	-1.8495	-1.995	-1.9602	-1.9412	-1.6199	-1.3733	-2.4009	-1.7585	-2.0791	-1.9565	-1.4184	-1.9419	-1.5202	-1.9456	-1.8495	-1.995	-1.9093	-1.955	-1.6199	-1.3733	-2.4009	-1.7585	-2.115	-1.9336	-1.2571	-1.9205	-1.9538	-1.9349	-1.9733	-1.9371	-1.9322	-1.9417	-1.6199	-1.3733	-2.4009	-1.7585	-1.9613	-1.9411	-1.8835	-1.9411
-1.9169	-1.9783	-1.8812	-1.9633	-1.8079	-1.9872	-0.6588	-2.1174	-1.524	-1.9676	-1.9572	-1.9905	-1.8627	-1.9529	-2.2133	-1.9424	-2.0198	-1.9298	-2.0791	-1.9565	-1.4184	-1.9419	-1.524	-1.9676	-1.8958	-1.9666	-1.9093	-1.955	-1.8954	-1.9527	-1.7255	-1.9523	-1.9389	-1.9406	-1.9662	-1.9563	-1.7074	-1.9513	-1.9923	-1.98	-1.9322	-1.9417	-2.1568	-1.9466	-2.061	-1.9519	-1.9977	-1.9475	-1.8835	-1.9411
-2.0715	-1.9611	-2.2282	-1.8804	-1.8442	-1.9546	-1.184	-1.8829	-1.8532	-1.934	-1.7836	-1.9441	-1.9602	-1.9412	-2.2133	-1.9424	-2.0198	-1.9298	-1.8442	-1.9546	-1.4184	-1.9419	-1.7875	-1.952	-1.8958	-1.9666	-1.9093	-1.955	-1.8954	-1.9527	-1.9637	-1.9583	-1.7937	-1.9653	-1.2571	-1.9205	-1.9538	-1.9349	-1.9733	-1.9371	-1.9322	-1.9417	-2.1568	-1.9466	-2.0098	-1.9489	-1.9613	-1.9411	-1.8835	-1.9411
-1.9169	-1.9783	-1.8705	-1.8908	-1.7497	-1.9739	-0.6588	-2.1174	-1.524	-1.9676	-1.5688	-2.0062	-2.112	-1.9389	-2.2133	-1.9424	-1.81	-1.926	-2.0791	-1.9565	-1.4184	-1.9419	-1.524	-1.9676	-1.8958	-1.9666	-2.1344	-1.9551	-1.8954	-1.9527	-1.9637	-1.9583	-1.7937	-1.9653	-1.9662	-1.9563	-1.7074	-1.9513	-1.7765	-1.9602	-2.1536	-1.9825	-2.0089	-1.9502	-2.0098	-1.9489	-1.9613	-1.9411	-1.8835	-1.9411
-2.6747	-1.8968	-1.4927	-1.945	-1.7497	-1.9739	-1.3392	-1.9546	-1.6865	-1.9692	-1.8192	-1.8297	-2.112	-1.9389	-2.2133	-1.9424	-1.4927	-1.945	-2.0791	-1.9565	-1.4184	-1.9419	-1.7875	-1.952	-1.8394	-1.9137	-2.1344	-1.9551	-1.8954	-1.9527	-1.7255	-1.9523	-1.7937	-1.9653	-1.2571	-1.9205	-1.9538	-1.9349	-1.9733	-1.9371	-2.1536	-1.9825	-2.0089	-1.9502	-2.061	-1.9519	-1.9977	-1.9475	-1.9656	-1.9409
-1.9099	-1.995	-1.8178	-1.9872	-1.6028	-1.9523	-0.6987	-2.2219	-2.0221	-2.0517	-1.9572	-1.9905	-2.6887	-1.9829	-1.8882	-1.9365	-2.0198	-1.9298	-1.7195	-1.9333	-0.6987	-2.2219	-1.7707	-1.954	-1.8958	-1.9666	-2.1344	-1.9551	-1.8954	-1.9527	-1.9637	-1.9583	-1.9389	-1.9406	-1.9662	-1.9563	-1.9538	-1.9349	-1.9923	-1.98	-1.9322	-1.9417	-1.5997	-1.9595	-1.6573	-1.9337	-1.8177	-1.9422	-2.098	-1.9379
-1.6782	-2.0074	-2.9774	-2.001	-1.8306	-1.7693	-1.184	-1.8829	-2.6678	-1.875	-1.8495	-1.995	-1.9376	-1.895	-1.7524	-1.9643	-2.9774	-2.001	-1.7052	-1.9222	-1.4184	-1.9419	-2.1011	-1.9298	-1.8495	-1.995	-2.1344	-1.9551	-1.8954	-1.9527	-1.9637	-1.9583	-1.9389	-1.9406	-1.2571	-1.9205	-1.9538	-1.9349	-1.9733	-1.9371	-1.887	-1.9602	-1.5997	-1.9595	-1.6573	-1.9337	-1.8177	-1.9422	-1.8835	-1.9411
-1.9633	-1.9607	-1.9435	-1.9904	-1.741	-1.9364	-0.6588	-2.1174	-2.2886	-1.9664	-1.5688	-2.0062	-1.8495	-1.9112	-2.2133	-1.9424	-1.9435	-1.9904	-1.7052	-1.9222	-1.4184	-1.9419	-2.1011	-1.9298	-1.8958	-1.9666	-1.8495	-1.9112	-1.9754	-1.9463	-1.9637	-1.9583	-1.9389	-1.9406	-1.9662	-1.9563	-2.1757	-1.9825	-1.7765	-1.9602	-1.9322	-1.9417	-2.0089	-1.9502	-2.0098	-1.9489	-1.9613	-1.9411	-1.8835	-1.9411
-1.8119	-2.0155	-1.81	-1.963	-1.7147	-1.9908	-1.184	-1.8829	-1.8532	-1.934	-2.2171	-1.8968	-1.8495	-1.9112	-1.7524	-1.9643	-1.7841	-1.9634	-1.7052	-1.9222	-1.4184	-1.9419	-1.7875	-1.952	-1.8958	-1.9666	-1.8495	-1.9112	-1.8954	-1.9527	-1.9637	-1.9583	-1.9389	-1.9406	-1.2571	-1.9205	-1.9538	-1.9349	-1.9733	-1.9371	-1.9322	-1.9417	-1.5997	-1.9595	-1.6573	-1.9337	-1.8177	-1.9422	-2.098	-1.9379
-1.9814	-1.9089	-1.9429	-1.8661	-1.6856	-1.9155	-0.6588	-2.1174	-1.5202	-1.9456	-1.7832	-1.9936	-1.9139	-1.9136	-1.8882	-1.9365	-2.0198	-1.9298	-1.7195	-1.9333	-1.4184	-1.9419	-1.5202	-1.9456	-1.8327	-1.9797	-1.9093	-1.955	-1.8954	-1.9527	-2.0697	-1.8824	-1.9389	-1.9406	-1.9662	-1.9563	-1.9538	-1.9349	-1.9733	-1.9371	-1.9322	-1.9417	-1.5997	-1.9595	-1.6573	-1.9337	-1.9613	-1.9411	-1.8835	-1.9411
-1.7346	-1.8795	-1.7106	-2.0315	-1.713	-1.9858	-1.184	-1.8829	-1.9262	-1.9612	-1.9024	-1.9605	-1.8958	-1.9135	-1.7524	-1.9643	-1.7841	-1.9634	-1.713	-1.9858	-1.4184	-1.9419	-1.7875	-1.952	-1.8394	-1.9137	-2.1344	-1.9551	-1.8954	-1.9527	-1.9637	-1.9583	-1.9389	-1.9406	-1.2571	-1.9205	-1.9538	-1.9349	-1.9733	-1.9371	-1.9322	-1.9417	-1.5997	-1.9595	-2.0098	-1.9489	-1.9613	-1.9411	-1.8835	-1.9411
-1.6782	-2.0074	-1.8601	-1.9459	-1.713	-1.9858	-3.5295	-1.9205	-3.604	-1.8672	-1.9572	-1.9905	-1.8844	-1.8529	-1.7524	-1.9643	-2.0198	-1.9298	-1.713	-1.9858	-1.4184	-1.9419	-3.604	-1.8672	-1.8958	-1.9666	-1.856	-1.9365	-1.8954	-1.9527	-1.7255	-1.9523	-1.9389	-1.9406	-1.9662	-1.9563	-1.9538	-1.9349	-1.9923	-1.98	-1.9322	-1.9417	-1.5997	-1.9595	-1.6573	-1.9337	-1.9613	-1.9411	-1.8835	-1.9411
-1.8119	-2.0155	-1.7106	-2.0315	-1.6495	-1.8885	-0.6588	-2.1174	-1.5202	-1.9456	-2.2171	-1.8968	-1.9139	-1.9136	-1.7524	-1.9643	-1.7841	-1.9634	-1.7052	-1.9222	-1.4184	-1.9419	-1.5202	-1.9456	-1.8958	-1.9666	-1.9093	-1.955	-1.8954	-1.9527	-1.9637	-1.9583	-1.9389	-1.9406	-1.9662	-1.9563	-1.9538	-1.9349	-1.9733	-1.9371	-1.9322	-1.9417	-1.5997	-1.9595	-1.6573	-1.9337	-1.8177	-1.9422	-2.098	-1.9379
-1.6782	-2.0074	-1.8261	-2.0736	-1.713	-1.9858	-0.6588	-2.1174	-1.8062	-1.9309	-2.2171	-1.8968	-1.9139	-1.9136	-1.7524	-1.9643	-1.81	-1.926	-1.713	-1.9858	-1.4184	-1.9419	-1.7707	-1.954	-1.8958	-1.9666	-1.9093	-1.955	-1.8954	-1.9527	-1.9637	-1.9583	-1.9389	-1.9406	-1.9662	-1.9563	-1.9538	-1.9349	-1.9733	-1.9371	-1.9322	-1.9417	-1.5997	-1.9595	-1.6573	-1.9337	-1.9613	-1.9411	-1.8835	-1.9411
-1.9828	-1.9197	-2.2282	-1.8804	-1.6495	-1.8885	-0.6588	-2.1174	-1.7806	-1.9087	-2.1176	-1.926	-1.9602	-1.9412	-1.9828	-1.9197	-2.0198	-1.9298	-1.7052	-1.9222	-1.4184	-1.9419	-1.7875	-1.952	-2.1176	-1.926	-1.9093	-1.955	-1.8954	-1.9527	-1.9637	-1.9583	-1.9389	-1.9406	-1.9662	-1.9563	-1.9538	-1.9349	-1.7765	-1.9602	-1.9322	-1.9417	-2.0089	-1.9502	-2.0098	-1.9489	-1.9613	-1.9411	-1.8835	-1.9411
-1.8693	-2.0295	-1.8261	-2.0736	-1.741	-1.9364	-0.6987	-2.2219	-1.8402	-1.9573	-3.1581	-1.7752	-1.8844	-1.8529	-1.7524	-1.9643	-1.81	-1.926	-1.7052	-1.9222	-0.6987	-2.2219	-1.7707	-1.954	-3.1581	-1.7752	-1.856	-1.9365	-1.8954	-1.9527	-1.9637	-1.9583	-1.9389	-1.9406	-1.9662	-1.9563	-1.9538	-1.9349	-1.9733	-1.9371	-1.9322	-1.9417	-2.0089	-1.9502	-1.6573	-1.9337	-1.9613	-1.9411	-1.8835	-1.9411
-1.8888	-1.8999	-1.8261	-2.0736	-3.5719	-1.8965	-3.7314	-1.8608	-3.604	-1.8672	-1.7832	-1.9936	-1.9103	-1.9941	-1.8882	-1.9365	-1.81	-1.926	-3.5719	-1.8965	-4.0881	-1.9677	-3.604	-1.8672	-1.8327	-1.9797	-1.9103	-1.9941	-1.8954	-1.9527	-1.9637	-1.9583	-1.9389	-1.9406	-1.9662	-1.9563	-1.9538	-1.9349	-1.9733	-1.9371	-1.887	-1.9602	-1.5997	-1.9595	-2.0098	-1.9489	-1.9613	-1.9411	-1.8835	-1.9411
-1.8888	-1.8999	-2.9774	-2.001	-1.741	-1.9364	-0.6987	-2.2219	-1.6595	-1.949	-2.1176	-1.926	-2.112	-1.9389	-1.8882	-1.9365	-2.9774	-2.001	-1.7052	-1.9222	-0.6987	-2.2219	-1.7707	-1.954	-2.1176	-1.926	-2.1344	-1.9551	-1.8954	-1.9527	-1.9637	-1.9583	-1.9389	-1.9406	-1.9662	-1.9563	-1.9538	-1.9349	-1.7765	-1.9602	-2.1536	-1.9825	-2.0089	-1.9502	-2.0098	-1.9489	-1.9613	-1.9411	-1.8835	-1.9411
-2.0658	-1.9808	-1.4927	-1.945	-1.713	-1.9858	-3.7314	-1.8608	-2.2886	-1.9664	-1.7265	-1.9397	-2.6887	-1.9829	-2.0658	-1.9808	-1.4927	-1.945	-1.713	-1.9858	-4.0881	-1.9677	-2.1011	-1.9298	-1.8958	-1.9666	-2.1344	-1.9551	-1.9754	-1.9463	-1.7255	-1.9523	-1.9389	-1.9406	-1.9662	-1.9563	-2.1757	-1.9825	-1.7765	-1.9602	-1.9322	-1.9417	-2.0089	-1.9502	-2.0098	-1.9489	-1.9613	-1.9411	-1.8835	-1.9411
-2.4328	-1.9559	-1.8601	-1.9459	-2.8203	-1.995	-0.6987	-2.2219	-1.7519	-1.9938	-1.6397	-1.9672	-1.9139	-1.9136	-2.2133	-1.9424	-2.0198	-1.9298	-2.0791	-1.9565	-0.6987	-2.2219	-2.1011	-1.9298	-1.8958	-1.9666	-1.9093	-1.955	-2.276	-1.9444	-1.7255	-1.9523	-1.9389	-1.9406	-1.9662	-1.9563	-1.7074	-1.9513	-1.9733	-1.9371	-1.9322	-1.9417	-2.0089	-1.9502	-2.0098	-1.9489	-1.9613	-1.9411	-1.8835	-1.9411
-1.7346	-1.8795	-1.7106	-2.0315	-1.7737	-1.868	-1.184	-1.8829	-1.7519	-1.9938	-1.872	-1.9434	-1.8958	-1.9135	-1.7524	-1.9643	-1.7841	-1.9634	-1.7195	-1.9333	-1.4184	-1.9419	-2.1011	-1.9298	-1.8394	-1.9137	-2.1344	-1.9551	-1.8954	-1.9527	-1.9637	-1.9583	-1.9389	-1.9406	-1.2571	-1.9205	-1.7074	-1.9513	-1.9733	-1.9371	-1.9322	-1.9417	-2.1568	-1.9466	-2.061	-1.9519	-1.9613	-1.9411	-1.8835	-1.9411
-1.7315	-1.9368	-1.8812	-1.9633	-1.7497	-1.9739	-3.8812	-1.9841	-1.8846	-1.9048	-1.5688	-2.0062	-1.8147	-2.0103	-1.7524	-1.9643	-2.0198	-1.9298	-2.0791	-1.9565	-4.0881	-1.9677	-2.1011	-1.9298	-1.8958	-1.9666	-2.1344	-1.9551	-1.8954	-1.9527	-1.7255	-1.9523	-1.7937	-1.9653	-1.9662	-1.9563	-1.7074	-1.9513	-1.7765	-1.9602	-1.887	-1.9602	-2.1568	-1.9466	-2.061	-1.9519	-1.9977	-1.9475	-1.9656	-1.9409
-1.9828	-1.9197	-2.2104	-1.8973	-1.7497	-1.9739	-0.6987	-2.2219	-2.0742	-1.9963	-1.7265	-1.9397	-1.7328	-1.8965	-1.9828	-1.9197	-2.0198	-1.9298	-2.0791	-1.9565	-0.6987	-2.2219	-2.1011	-1.9298	-1.8958	-1.9666	-1.7328	-1.8965	-1.8954	-1.9527	-2.0697	-1.8824	-1.7937	-1.9653	-1.9662	-1.9563	-2.1757	-1.9825	-1.7765	-1.9602	-1.9322	-1.9417	-2.0089	-1.9502	-2.0098	-1.9489	-1.9613	-1.9411	-1.8835	-1.9411
-1.7303	-2.0233	-2.2104	-1.8973	-1.7944	-1.9648	-0.6987	-2.2219	-2.0221	-2.0517	-1.6397	-1.9672	-1.8691	-1.9531	-1.7303	-2.0233	-2.0198	-1.9298	-2.0791	-1.9565	-0.6987	-2.2219	-1.7707	-1.954	-1.8958	-1.9666	-1.856	-1.9365	-1.8954	-1.9527	-2.0697	-1.8824	-1.7937	-1.9653	-1.9662	-1.9563	-1.9538	-1.9349	-1.9733	-1.9371	-1.9322	-1.9417	-2.0089	-1.9502	-2.0098	-1.9489	-1.9613	-1.9411	-1.8835	-1.9411
-1.7888	-1.9783	-2.2282	-1.8804	-1.7686	-1.9235	-0.6987	-2.2219	-1.524	-1.9676	-1.7265	-1.9397	-1.7328	-1.8965	-1.8882	-1.9365	-2.0198	-1.9298	-1.7195	-1.9333	-0.6987	-2.2219	-1.524	-1.9676	-1.8958	-1.9666	-1.7328	-1.8965	-1.8954	-1.9527	-1.9637	-1.9583	-1.9389	-1.9406	-1.9662	-1.9563	-1.7074	-1.9513	-1.7765	-1.9602	-1.9322	-1.9417	-2.0089	-1.9502	-2.0098	-1.9489	-1.9977	-1.9475	-1.9656	-1.9409
-1.7303	-2.0233	-1.4927	-1.945	-1.7944	-1.9648	-0.6987	-2.2219	-1.6657	-1.788	-1.7836	-1.9441	-1.9602	-1.9412	-1.7303	-2.0233	-1.4927	-1.945	-2.0791	-1.9565	-0.6987	-2.2219	-2.1011	-1.9298	-1.8958	-1.9666	-1.9093	-1.955	-1.8954	-1.9527	-1.7255	-1.9523	-1.7937	-1.9653	-1.9662	-1.9563	-1.9538	-1.9349	-1.9733	-1.9371	-1.9322	-1.9417	-2.1568	-1.9466	-2.061	-1.9519	-1.9977	-1.9475	-1.9656	-1.9409
-1.7888	-1.9783	-1.8601	-1.9459	-2.2173	-1.9353	-1.3392	-1.9546	-2.2886	-1.9664	-1.8428	-1.8419	-1.9376	-1.895	-1.8882	-1.9365	-2.0198	-1.9298	-2.0791	-1.9565	-1.4184	-1.9419	-2.1011	-1.9298	-1.8394	-1.9137	-2.1344	-1.9551	-1.8954	-1.9527	-1.7255	-1.9523	-2.115	-1.9336	-1.2571	-1.9205	-2.1757	-1.9825	-1.9733	-1.9371	-1.887	-1.9602	-2.0089	-1.9502	-2.0098	-1.9489	-1.9613	-1.9411	-1.8835	-1.9411
-2.4328	-1.9559	-1.81	-1.963	-1.7497	-1.9739	-1.184	-1.8829	-1.8402	-1.9573	-1.7836	-1.9441	-1.8077	-2.0406	-2.2133	-1.9424	-1.7841	-1.9634	-2.0791	-1.9565	-1.4184	-1.9419	-1.7707	-1.954	-1.8958	-1.9666	-1.9093	-1.955	-2.276	-1.9444	-1.9637	-1.9583	-1.7937	-1.9653	-1.2571	-1.9205	-1.9538	-1.9349	-1.9733	-1.9371	-1.9322	-1.9417	-2.0089	-1.9502	-2.061	-1.9519	-1.9977	-1.9475	-1.9656	-1.9409
-1.9828	-1.9197	-1.7106	-2.0315	-1.713	-1.9858	-3.3634	-2.0557	-1.9262	-1.9612	-1.872	-1.9434	-1.9602	-1.9412	-1.9828	-1.9197	-1.7841	-1.9634	-1.713	-1.9858	-1.4184	-1.9419	-1.7875	-1.952	-1.8394	-1.9137	-1.9093	-1.955	-1.8954	-1.9527	-1.9637	-1.9583	-1.9389	-1.9406	-1.9662	-1.9563	-1.9538	-1.9349	-1.9733	-1.9371	-1.9322	-1.9417	-2.0089	-1.9502	-2.061	-1.9519	-1.9977	-1.9475	-1.9656	-1.9409
-1.7315	-1.9368	-1.81	-1.963	-1.7147	-1.9908	-1.3392	-1.9546	-1.8402	-1.9573	-1.9541	-1.9844	-1.8844	-1.8529	-1.7524	-1.9643	-1.7841	-1.9634	-1.7052	-1.9222	-1.4184	-1.9419	-1.7707	-1.954	-1.8327	-1.9797	-1.856	-1.9365	-1.8954	-1.9527	-1.9637	-1.9583	-1.9389	-1.9406	-1.2571	-1.9205	-1.9538	-1.9349	-1.9733	-1.9371	-1.9322	-1.9417	-2.1568	-1.9466	-2.061	-1.9519	-1.9977	-1.9475	-1.9656	-1.9409
-2.14	-1.9344	-1.8261	-2.0736	-1.6495	-1.8885	-4.0284	-2.0493	-1.7519	-1.9938	-2.1176	-1.926	-1.7776	-1.931	-2.2133	-1.9424	-1.81	-1.926	-1.7052	-1.9222	-4.0881	-1.9677	-2.1011	-1.9298	-2.1176	-1.926	-1.856	-1.9365	-2.276	-1.9444	-1.9637	-1.9583	-1.9389	-1.9406	-1.9662	-1.9563	-1.7074	-1.9513	-1.7765	-1.9602	-1.9322	-1.9417	-2.1568	-1.9466	-2.061	-1.9519	-1.9613	-1.9411	-1.8835	-1.9411
-1.8888	-1.8999	-1.8239	-1.8665	-1.7147	-1.9908	-4.2434	-1.8767	-1.524	-1.9676	-1.8638	-1.9732	-2.1957	-2.0347	-1.8882	-1.9365	-1.81	-1.926	-1.7052	-1.9222	-1.4184	-1.9419	-1.524	-1.9676	-1.8327	-1.9797	-2.1344	-1.9551	-1.8954	-1.9527	-1.9637	-1.9583	-1.9389	-1.9406	-4.2145	-1.8879	-1.7074	-1.9513	-1.9733	-1.9371	-2.1536	-1.9825	-2.1568	-1.9466	-2.0098	-1.9489	-1.9613	-1.9411	-1.8835	-1.9411
-1.9002	-1.8972	-1.4927	-1.945	-1.8306	-1.7693	-1.184	-1.8829	-2.2886	-1.9664	-1.6397	-1.9672	-1.9139	-1.9136	-2.2133	-1.9424	-1.4927	-1.945	-1.7052	-1.9222	-1.4184	-1.9419	-2.1011	-1.9298	-1.8958	-1.9666	-1.9093	-1.955	-1.9754	-1.9463	-1.7255	-1.9523	-1.9389	-1.9406	-1.2571	-1.9205	-2.1757	-1.9825	-1.9733	-1.9371	-1.9322	-1.9417	-2.0089	-1.9502	-2.0098	-1.9489	-1.9613	-1.9411	-1.8835	-1.9411
-1.9099	-1.995	-1.9429	-1.8661	-2.2173	-1.9353	-3.5295	-1.9205	-1.7806	-1.9087	-1.7832	-1.9936	-1.9103	-1.9941	-1.8882	-1.9365	-2.0198	-1.9298	-2.0791	-1.9565	-1.4184	-1.9419	-1.7875	-1.952	-1.8327	-1.9797	-1.9103	-1.9941	-1.8954	-1.9527	-2.0697	-1.8824	-2.115	-1.9336	-1.9662	-1.9563	-1.9538	-1.9349	-1.9733	-1.9371	-1.887	-1.9602	-2.0089	-1.9502	-2.0098	-1.9489	-1.9613	-1.9411	-1.8835	-1.9411
-1.7888	-1.9783	-1.8705	-1.8908	-1.6495	-1.8885	-0.6987	-2.2219	-2.0742	-1.9963	-2.2171	-1.8968	-2.6887	-1.9829	-1.8882	-1.9365	-1.81	-1.926	-1.7052	-1.9222	-0.6987	-2.2219	-2.1011	-1.9298	-1.8958	-1.9666	-2.1344	-1.9551	-1.8954	-1.9527	-1.9637	-1.9583	-1.9389	-1.9406	-1.9662	-1.9563	-2.1757	-1.9825	-1.9733	-1.9371	-1.9322	-1.9417	-1.5997	-1.9595	-1.6573	-1.9337	-1.8177	-1.9422	-1.8835	-1.9411
-1.7303	-2.0233	-2.2104	-1.8973	-2.8203	-1.995	-0.6588	-2.1174	-1.7669	-1.9918	-1.872	-1.9434	-1.8419	-2.0248	-1.7303	-2.0233	-2.0198	-1.9298	-2.0791	-1.9565	-1.4184	-1.9419	-1.7875	-1.952	-1.8394	-1.9137	-1.856	-1.9365	-1.8954	-1.9527	-2.0697	-1.8824	-1.9389	-1.9406	-1.9662	-1.9563	-1.9538	-1.9349	-1.9733	-1.9371	-1.9322	-1.9417	-2.0089	-1.9502	-2.0098	-1.9489	-1.9613	-1.9411	-1.8835	-1.9411
-1.6782	-2.0074	-2.2282	-1.8804	-1.741	-1.9364	-0.6987	-2.2219	-1.9262	-1.9612	-1.5688	-2.0062	-1.8077	-2.0406	-1.7524	-1.9643	-2.0198	-1.9298	-1.7052	-1.9222	-0.6987	-2.2219	-1.7875	-1.952	-1.8958	-1.9666	-1.9093	-1.955	-1.8954	-1.9527	-1.9637	-1.9583	-1.9389	-1.9406	-1.9662	-1.9563	-1.9538	-1.9349	-1.7765	-1.9602	-1.9322	-1.9417	-1.5997	-1.9595	-1.6573	-1.9337	-1.8177	-1.9422	-2.098	-1.9379
-1.7346	-1.8795	-1.9435	-1.9904	-1.713	-1.9858	-0.6588	-2.1174	-1.7806	-1.9087	-1.9572	-1.9905	-1.8844	-1.8529	-1.7524	-1.9643	-1.9435	-1.9904	-1.713	-1.9858	-1.4184	-1.9419	-1.7875	-1.952	-1.8958	-1.9666	-1.856	-1.9365	-1.8954	-1.9527	-1.9637	-1.9583	-1.9389	-1.9406	-1.9662	-1.9563	-1.9538	-1.9349	-1.9923	-1.98	-1.9322	-1.9417	-1.5997	-1.9595	-1.6573	-1.9337	-1.9613	-1.9411	-1.8835	-1.9411
-1.9828	-1.9197	-1.81	-1.963	-2.2173	-1.9353	-1.184	-1.8829	-2.2886	-1.9664	-1.8428	-1.8419	-1.8844	-1.8529	-1.9828	-1.9197	-1.7841	-1.9634	-2.0791	-1.9565	-1.4184	-1.9419	-2.1011	-1.9298	-1.8394	-1.9137	-1.856	-1.9365	-1.8954	-1.9527	-1.9637	-1.9583	-2.115	-1.9336	-1.2571	-1.9205	-2.1757	-1.9825	-1.9733	-1.9371	-1.9322	-1.9417	-2.0089	-1.9502	-2.0098	-1.9489	-1.9613	-1.9411	-1.8835	-1.9411
-1.8693	-2.0295	-1.81	-1.963	-2.8203	-1.995	-1.3392	-1.9546	-1.9262	-1.9612	-1.8495	-1.995	-1.9139	-1.9136	-1.7524	-1.9643	-1.7841	-1.9634	-2.0791	-1.9565	-1.4184	-1.9419	-1.7875	-1.952	-1.8495	-1.995	-1.9093	-1.955	-1.8954	-1.9527	-1.9637	-1.9583	-1.9389	-1.9406	-1.2571	-1.9205	-1.9538	-1.9349	-1.9733	-1.9371	-1.9322	-1.9417	-2.0089	-1.9502	-2.0098	-1.9489	-1.9613	-1.9411	-1.8835	-1.9411
-1.7315	-1.9368	-1.8178	-1.9872	-1.7686	-1.9235	-1.184	-1.8829	-1.6827	-2.0236	-1.9541	-1.9844	-1.8958	-1.9135	-1.7524	-1.9643	-2.0198	-1.9298	-1.7195	-1.9333	-1.4184	-1.9419	-1.7875	-1.952	-1.8327	-1.9797	-2.1344	-1.9551	-1.8954	-1.9527	-1.9637	-1.9583	-1.9389	-1.9406	-1.2571	-1.9205	-1.9538	-1.9349	-1.9733	-1.9371	-1.9322	-1.9417	-1.5997	-1.9595	-1.6573	-1.9337	-1.8177	-1.9422	-2.098	-1.9379
-2.0658	-1.9808	-1.8601	-1.9459	-1.6856	-1.9155	-0.6588	-2.1174	-1.8062	-1.9309	-1.9541	-1.9844	-1.8585	-1.9191	-2.0658	-1.9808	-2.0198	-1.9298	-1.7195	-1.9333	-1.4184	-1.9419	-1.7707	-1.954	-1.8327	-1.9797	-2.1344	-1.9551	-1.9754	-1.9463	-1.7255	-1.9523	-1.9389	-1.9406	-1.9662	-1.9563	-1.9538	-1.9349	-1.9733	-1.9371	-1.9322	-1.9417	-2.0089	-1.9502	-2.0098	-1.9489	-1.9613	-1.9411	-1.8835	-1.9411
-1.8693	-2.0295	-1.8705	-1.8908	-1.6856	-1.9155	-0.6987	-2.2219	-1.5202	-1.9456	-1.7832	-1.9936	-2.1957	-2.0347	-1.7524	-1.9643	-1.81	-1.926	-1.7195	-1.9333	-0.6987	-2.2219	-1.5202	-1.9456	-1.8327	-1.9797	-2.1344	-1.9551	-1.8954	-1.9527	-1.9637	-1.9583	-1.9389	-1.9406	-1.9662	-1.9563	-1.9538	-1.9349	-1.9733	-1.9371	-2.1536	-1.9825	-1.5997	-1.9595	-1.6573	-1.9337	-1.8177	-1.9422	-1.8835	-1.9411
-1.9814	-1.9089	-1.778	-1.9165	-1.713	-1.9858	-0.6588	-2.1174	-2.0742	-1.9963	-1.9024	-1.9605	-1.8844	-1.8529	-1.8882	-1.9365	-1.7841	-1.9634	-1.713	-1.9858	-1.4184	-1.9419	-2.1011	-1.9298	-1.8394	-1.9137	-1.856	-1.9365	-1.8954	-1.9527	-1.9637	-1.9583	-1.9389	-1.9406	-1.9662	-1.9563	-2.1757	-1.9825	-1.9733	-1.9371	-1.9322	-1.9417	-1.5997	-1.9595	-1.6573	-1.9337	-1.9613	-1.9411	-1.8835	-1.9411
-1.8119	-2.0155	-1.9435	-1.9904	-2.8203	-1.995	-1.3392	-1.9546	-1.7806	-1.9087	-1.7832	-1.9936	-1.8495	-1.9112	-1.7524	-1.9643	-1.9435	-1.9904	-2.0791	-1.9565	-1.4184	-1.9419	-1.7875	-1.952	-1.8327	-1.9797	-1.8495	-1.9112	-1.8954	-1.9527	-1.9637	-1.9583	-1.9389	-1.9406	-1.2571	-1.9205	-1.9538	-1.9349	-1.9733	-1.9371	-1.9322	-1.9417	-1.5997	-1.9595	-2.0098	-1.9489	-1.9613	-1.9411	-1.8835	-1.9411
-1.8693	-2.0295	-1.8812	-1.9633	-1.741	-1.9364	-0.6987	-2.2219	-1.5202	-1.9456	-3.1581	-1.7752	-1.7328	-1.8965	-1.7524	-1.9643	-2.0198	-1.9298	-1.7052	-1.9222	-0.6987	-2.2219	-1.5202	-1.9456	-3.1581	-1.7752	-1.7328	-1.8965	-1.8954	-1.9527	-1.7255	-1.9523	-1.9389	-1.9406	-1.9662	-1.9563	-1.9538	-1.9349	-1.9733	-1.9371	-1.9322	-1.9417	-2.0089	-1.9502	-2.0098	-1.9489	-1.9613	-1.9411	-1.8835	-1.9411
-1.7303	-2.0233	-1.9435	-1.9904	-3.5719	-1.8965	-0.6987	-2.2219	-2.0742	-1.9963	-1.6397	-1.9672	-1.7328	-1.8965	-1.7303	-2.0233	-1.9435	-1.9904	-3.5719	-1.8965	-0.6987	-2.2219	-2.1011	-1.9298	-1.8958	-1.9666	-1.7328	-1.8965	-1.8954	-1.9527	-1.9637	-1.9583	-1.9389	-1.9406	-1.9662	-1.9563	-2.1757	-1.9825	-1.9733	-1.9371	-1.9322	-1.9417	-2.0089	-1.9502	-2.0098	-1.9489	-1.9613	-1.9411	-1.8835	-1.9411
-1.7303	-2.0233	-2.2104	-1.8973	-1.7203	-1.9418	-0.6987	-2.2219	-1.7519	-1.9938	-2.0275	-1.9706	-1.8495	-1.9112	-1.7303	-2.0233	-2.0198	-1.9298	-2.0791	-1.9565	-0.6987	-2.2219	-2.1011	-1.9298	-1.8958	-1.9666	-1.8495	-1.9112	-1.8954	-1.9527	-2.0697	-1.8824	-1.9389	-1.9406	-1.9662	-1.9563	-1.7074	-1.9513	-1.9923	-1.98	-1.9322	-1.9417	-2.0089	-1.9502	-2.0098	-1.9489	-1.9613	-1.9411	-1.8835	-1.9411
-1.6782	-2.0074	-1.8958	-1.9971	-1.7686	-1.9235	-0.6987	-2.2219	-1.6595	-1.949	-1.6397	-1.9672	-1.9353	-1.9571	-1.7524	-1.9643	-2.0198	-1.9298	-1.7195	-1.9333	-0.6987	-2.2219	-1.7707	-1.954	-1.8958	-1.9666	-1.9093	-1.955	-1.8954	-1.9527	-1.9637	-1.9583	-1.9389	-1.9406	-1.9662	-1.9563	-1.9538	-1.9349	-1.9733	-1.9371	-1.9322	-1.9417	-2.0089	-1.9502	-2.0098	-1.9489	-1.9613	-1.9411	-1.8835	-1.9411
-1.8693	-2.0295	-1.7106	-2.0315	-1.6028	-1.9523	-1.3392	-1.9546	-1.524	-1.9676	-1.9024	-1.9605	-1.8419	-2.0248	-1.7524	-1.9643	-1.7841	-1.9634	-1.7195	-1.9333	-1.4184	-1.9419	-1.524	-1.9676	-1.8394	-1.9137	-1.856	-1.9365	-1.8954	-1.9527	-1.9637	-1.9583	-1.9389	-1.9406	-1.2571	-1.9205	-1.7074	-1.9513	-1.9733	-1.9371	-1.9322	-1.9417	-1.5997	-1.9595	-1.6573	-1.9337	-1.8177	-1.9422	-1.8835	-1.9411
-1.8888	-1.8999	-1.8812	-1.9633	-1.7686	-1.9235	-1.3392	-1.9546	-1.6657	-1.788	-1.7836	-1.9441	-1.8077	-2.0406	-1.8882	-1.9365	-2.0198	-1.9298	-1.7195	-1.9333	-1.4184	-1.9419	-2.1011	-1.9298	-1.8958	-1.9666	-1.9093	-1.955	-1.8954	-1.9527	-1.7255	-1.9523	-1.9389	-1.9406	-1.2571	-1.9205	-1.9538	-1.9349	-1.9733	-1.9371	-1.9322	-1.9417	-2.1568	-1.9466	-2.061	-1.9519	-1.9977	-1.9475	-1.9656	-1.9409
-1.7315	-1.9368	-2.2104	-1.8973	-2.2173	-1.9353	-1.3392	-1.9546	-2.0742	-1.9963	-1.5688	-2.0062	-2.6887	-1.9829	-1.7524	-1.9643	-2.0198	-1.9298	-2.0791	-1.9565	-1.4184	-1.9419	-2.1011	-1.9298	-1.8958	-1.9666	-2.1344	-1.9551	-1.8954	-1.9527	-2.0697	-1.8824	-2.115	-1.9336	-1.2571	-1.9205	-2.1757	-1.9825	-1.7765	-1.9602	-1.9322	-1.9417	-2.1568	-1.9466	-2.061	-1.9519	-1.9977	-1.9475	-1.9656	-1.9409
-2.14	-1.9344	-2.2104	-1.8973	-1.7497	-1.9739	-0.6588	-2.1174	-1.8532	-1.934	-2.0275	-1.9706	-1.7776	-1.931	-2.2133	-1.9424	-2.0198	-1.9298	-2.0791	-1.9565	-1.4184	-1.9419	-1.7875	-1.952	-1.8958	-1.9666	-1.856	-1.9365	-2.276	-1.9444	-2.0697	-1.8824	-1.7937	-1.9653	-1.9662	-1.9563	-1.9538	-1.9349	-1.9923	-1.98	-1.9322	-1.9417	-2.1568	-1.9466	-2.061	-1.9519	-1.9977	-1.9475	-1.9656	-1.9409
-1.9633	-1.9607	-1.4927	-1.945	-1.6028	-1.9523	-1.184	-1.8829	-1.8062	-1.9309	-3.1581	-1.7752	-1.8691	-1.9531	-2.2133	-1.9424	-1.4927	-1.945	-1.7195	-1.9333	-1.4184	-1.9419	-1.7707	-1.954	-3.1581	-1.7752	-1.856	-1.9365	-1.9754	-1.9463	-1.7255	-1.9523	-1.9389	-1.9406	-1.2571	-1.9205	-1.9538	-1.9349	-1.9733	-1.9371	-1.9322	-1.9417	-2.0089	-1.9502	-2.0098	-1.9489	-1.9977	-1.9475	-1.9656	-1.9409
-1.6782	-2.0074	-1.9429	-1.8661	-1.6495	-1.8885	-0.6987	-2.2219	-1.8402	-1.9573	-1.7832	-1.9936	-2.0634	-1.9238	-1.7524	-1.9643	-2.0198	-1.9298	-1.7052	-1.9222	-0.6987	-2.2219	-1.7707	-1.954	-1.8327	-1.9797	-1.9093	-1.955	-1.8954	-1.9527	-2.0697	-1.8824	-1.9389	-1.9406	-1.9662	-1.9563	-1.9538	-1.9349	-1.9733	-1.9371	-1.9322	-1.9417	-2.1568	-1.9466	-2.061	-1.9519	-1.9977	-1.9475	-1.9656	-1.9409
-2.4328	-1.9559	-1.81	-1.963	-1.7686	-1.9235	-0.6588	-2.1174	-1.6865	-1.9692	-1.741	-1.9531	-2.0634	-1.9238	-2.2133	-1.9424	-1.7841	-1.9634	-1.7195	-1.9333	-1.4184	-1.9419	-1.7875	-1.952	-1.8327	-1.9797	-1.9093	-1.955	-2.276	-1.9444	-1.9637	-1.9583	-1.9389	-1.9406	-1.9662	-1.9563	-1.9538	-1.9349	-1.9733	-1.9371	-1.9322	-1.9417	-2.0089	-1.9502	-2.061	-1.9519	-1.9977	-1.9475	-1.9656	-1.9409
-1.7888	-1.9783	-1.903	-1.9571	-1.7944	-1.9648	-1.184	-1.8829	-1.5202	-1.9456	-2.2171	-1.8968	-1.8585	-1.9191	-1.8882	-1.9365	-1.7841	-1.9634	-2.0791	-1.9565	-1.4184	-1.9419	-1.5202	-1.9456	-1.8958	-1.9666	-2.1344	-1.9551	-1.8954	-1.9527	-1.9637	-1.9583	-1.7937	-1.9653	-1.2571	-1.9205	-1.9538	-1.9349	-1.9733	-1.9371	-1.9322	-1.9417	-1.5997	-1.9595	-1.6573	-1.9337	-1.9613	-1.9411	-1.9656	-1.9409
-1.7346	-1.8795	-1.81	-1.963	-1.6028	-1.9523	-3.5353	-1.9223	-2.2886	-1.9664	-1.8192	-1.8297	-1.8077	-2.0406	-1.7524	-1.9643	-1.7841	-1.9634	-1.7195	-1.9333	-1.4184	-1.9419	-2.1011	-1.9298	-1.8394	-1.9137	-1.9093	-1.955	-1.8954	-1.9527	-1.9637	-1.9583	-1.9389	-1.9406	-4.2145	-1.8879	-2.1757	-1.9825	-1.9733	-1.9371	-1.9322	-1.9417	-1.5997	-1.9595	-1.6573	-1.9337	-1.8177	-1.9422	-2.098	-1.9379
-1.7346	-1.8795	-2.2282	-1.8804	-1.7065	-2.0235	-0.6588	-2.1174	-1.8062	-1.9309	-2.2171	-1.8968	-2.1957	-2.0347	-1.7524	-1.9643	-2.0198	-1.9298	-1.7195	-1.9333	-1.4184	-1.9419	-1.7707	-1.954	-1.8958	-1.9666	-2.1344	-1.9551	-1.8954	-1.9527	-1.9637	-1.9583	-1.9389	-1.9406	-1.9662	-1.9563	-1.9538	-1.9349	-1.9733	-1.9371	-2.1536	-1.9825	-1.5997	-1.9595	-1.6573	-1.9337	-1.8177	-1.9422	-2.098	-1.9379
-1.8119	-2.0155	-2.2282	-1.8804	-1.6495	-1.8885	-0.6588	-2.1174	-2.2886	-1.9664	-1.9541	-1.9844	-1.8844	-1.8529	-1.7524	-1.9643	-2.0198	-1.9298	-1.7052	-1.9222	-1.4184	-1.9419	-2.1011	-1.9298	-1.8327	-1.9797	-1.856	-1.9365	-1.8954	-1.9527	-1.9637	-1.9583	-1.9389	-1.9406	-1.9662	-1.9563	-2.1757	-1.9825	-1.9733	-1.9371	-1.9322	-1.9417	-1.5997	-1.9595	-1.6573	-1.9337	-1.9613	-1.9411	-1.8835	-1.9411
-1.8119	-2.0155	-1.81	-1.963	-1.7147	-1.9908	-0.6588	-2.1174	-1.8532	-1.934	-2.2171	-1.8968	-1.8077	-2.0406	-1.7524	-1.9643	-1.7841	-1.9634	-1.7052	-1.9222	-1.4184	-1.9419	-1.7875	-1.952	-1.8958	-1.9666	-1.9093	-1.955	-1.8954	-1.9527	-1.9637	-1.9583	-1.9389	-1.9406	-1.9662	-1.9563	-1.9538	-1.9349	-1.9733	-1.9371	-1.9322	-1.9417	-1.5997	-1.9595	-2.0098	-1.9489	-1.9613	-1.9411	-1.8835	-1.9411
-1.9814	-1.9089	-2.2282	-1.8804	-1.6856	-1.9155	-0.6588	-2.1174	-1.6865	-1.9692	-1.8495	-1.995	-1.9103	-1.9941	-1.8882	-1.9365	-2.0198	-1.9298	-1.7195	-1.9333	-1.4184	-1.9419	-1.7875	-1.952	-1.8495	-1.995	-1.9103	-1.9941	-1.8954	-1.9527	-1.9637	-1.9583	-1.9389	-1.9406	-1.9662	-1.9563	-1.9538	-1.9349	-1.9733	-1.9371	-1.887	-1.9602	-2.0089	-1.9502	-2.0098	-1.9489	-1.8177	-1.9422	-2.098	-1.9379
-1.9828	-1.9197	-1.81	-1.963	-1.7686	-1.9235	-0.6588	-2.1174	-1.5202	-1.9456	-1.5688	-2.0062	-1.8419	-2.0248	-1.9828	-1.9197	-1.7841	-1.9634	-1.7195	-1.9333	-1.4184	-1.9419	-1.5202	-1.9456	-1.8958	-1.9666	-1.856	-1.9365	-1.8954	-1.9527	-1.9637	-1.9583	-1.9389	-1.9406	-1.9662	-1.9563	-1.9538	-1.9349	-1.7765	-1.9602	-1.9322	-1.9417	-2.0089	-1.9502	-2.0098	-1.9489	-1.9613	-1.9411	-1.8835	-1.9411
-1.9828	-1.9197	-1.8222	-1.9974	-1.7203	-1.9418	-0.6987	-2.2219	-1.6595	-1.949	-1.9024	-1.9605	-1.8495	-1.9112	-1.9828	-1.9197	-1.7841	-1.9634	-2.0791	-1.9565	-0.6987	-2.2219	-1.7707	-1.954	-1.8394	-1.9137	-1.8495	-1.9112	-1.8954	-1.9527	-1.9637	-1.9583	-1.9389	-1.9406	-1.9662	-1.9563	-1.9538	-1.9349	-1.9733	-1.9371	-1.9322	-1.9417	-1.5997	-1.9595	-1.6573	-1.9337	-1.9613	-1.9411	-1.8835	-1.9411
-1.8119	-2.0155	-1.9435	-1.9904	-1.713	-1.9858	-0.6987	-2.2219	-3.604	-1.8672	-1.8495	-1.995	-1.8419	-2.0248	-1.7524	-1.9643	-1.9435	-1.9904	-1.713	-1.9858	-0.6987	-2.2219	-3.604	-1.8672	-1.8495	-1.995	-1.856	-1.9365	-1.8954	-1.9527	-1.9637	-1.9583	-1.9389	-1.9406	-1.9662	-1.9563	-1.9538	-1.9349	-1.9733	-1.9371	-1.9322	-1.9417	-1.5997	-1.9595	-1.6573	-1.9337	-1.8177	-1.9422	-1.8835	-1.9411
-1.9828	-1.9197	-1.9435	-1.9904	-3.5719	-1.8965	-0.6987	-2.2219	-1.5202	-1.9456	-1.9541	-1.9844	-1.8419	-2.0248	-1.9828	-1.9197	-1.9435	-1.9904	-3.5719	-1.8965	-0.6987	-2.2219	-1.5202	-1.9456	-1.8327	-1.9797	-1.856	-1.9365	-1.8954	-1.9527	-1.9637	-1.9583	-1.9389	-1.9406	-1.9662	-1.9563	-1.9538	-1.9349	-1.9733	-1.9371	-1.9322	-1.9417	-1.5997	-1.9595	-1.6573	-1.9337	-1.9613	-1.9411	-1.8835	-1.9411
-1.7346	-1.8795	-1.7909	-1.8832	-1.713	-1.9858	-0.6987	-2.2219	-1.8532	-1.934	-3.1581	-1.7752	-2.112	-1.9389	-1.7524	-1.9643	-1.7841	-1.9634	-1.713	-1.9858	-0.6987	-2.2219	-1.7875	-1.952	-3.1581	-1.7752	-2.1344	-1.9551	-1.8954	-1.9527	-1.9637	-1.9583	-1.9389	-1.9406	-1.9662	-1.9563	-1.9538	-1.9349	-1.9733	-1.9371	-2.1536	-1.9825	-1.5997	-1.9595	-1.6573	-1.9337	-1.8177	-1.9422	-2.098	-1.9379
-1.9828	-1.9197	-2.9774	-2.001	-1.6856	-1.9155	-0.6987	-2.2219	-2.0742	-1.9963	-2.0275	-1.9706	-2.1957	-2.0347	-1.9828	-1.9197	-2.9774	-2.001	-1.7195	-1.9333	-0.6987	-2.2219	-2.1011	-1.9298	-1.8958	-1.9666	-2.1344	-1.9551	-1.8954	-1.9527	-1.9637	-1.9583	-1.9389	-1.9406	-1.9662	-1.9563	-2.1757	-1.9825	-1.9923	-1.98	-2.1536	-1.9825	-1.5997	-1.9595	-1.6573	-1.9337	-1.9613	-1.9411	-1.8835	-1.9411
-1.8693	-2.0295	-1.8178	-1.9872	-1.7944	-1.9648	-0.6987	-2.2219	-1.524	-1.9676	-1.7832	-1.9936	-1.7328	-1.8965	-1.7524	-1.9643	-2.0198	-1.9298	-2.0791	-1.9565	-0.6987	-2.2219	-1.524	-1.9676	-1.8327	-1.9797	-1.7328	-1.8965	-1.8954	-1.9527	-1.9637	-1.9583	-1.7937	-1.9653	-1.9662	-1.9563	-1.7074	-1.9513	-1.9733	-1.9371	-1.9322	-1.9417	-2.0089	-1.9502	-2.0098	-1.9489	-1.8177	-1.9422	-1.8835	-1.9411
-1.7303	-2.0233	-1.4927	-1.945	-1.7147	-1.9908	-0.6987	-2.2219	-1.5202	-1.9456	-1.9541	-1.9844	-2.6887	-1.9829	-1.7303	-2.0233	-1.4927	-1.945	-1.7052	-1.9222	-0.6987	-2.2219	-1.5202	-1.9456	-1.8327	-1.9797	-2.1344	-1.9551	-1.8954	-1.9527	-1.7255	-1.9523	-1.9389	-1.9406	-1.9662	-1.9563	-1.9538	-1.9349	-1.9733	-1.9371	-1.9322	-1.9417	-2.0089	-1.9502	-2.0098	-1.9489	-1.9613	-1.9411	-1.8835	-1.9411
-1.7315	-1.9368	-1.8958	-1.9971	-1.7944	-1.9648	-1.3392	-1.9546	-1.7806	-1.9087	-1.741	-1.9531	-1.8844	-1.8529	-1.7524	-1.9643	-2.0198	-1.9298	-2.0791	-1.9565	-1.4184	-1.9419	-1.7875	-1.952	-1.8327	-1.9797	-1.856	-1.9365	-1.8954	-1.9527	-1.9637	-1.9583	-1.7937	-1.9653	-1.2571	-1.9205	-1.9538	-1.9349	-1.9733	-1.9371	-1.9322	-1.9417	-2.1568	-1.9466	-2.061	-1.9519	-1.9977	-1.9475	-1.9656	-1.9409
-1.8693	-2.0295	-2.2104	-1.8973	-2.0225	-1.9322	-1.3392	-1.9546	-1.8532	-1.934	-1.8495	-1.995	-2.6887	-1.9829	-1.7524	-1.9643	-2.0198	-1.9298	-2.0791	-1.9565	-1.4184	-1.9419	-1.7875	-1.952	-1.8495	-1.995	-2.1344	-1.9551	-1.8954	-1.9527	-2.0697	-1.8824	-2.115	-1.9336	-1.2571	-1.9205	-1.9538	-1.9349	-1.9733	-1.9371	-1.9322	-1.9417	-2.1568	-1.9466	-2.061	-1.9519	-1.9977	-1.9475	-1.9656	-1.9409
-2.14	-1.9344	-1.8222	-1.9974	-1.713	-1.9858	-0.6588	-2.1174	-1.6865	-1.9692	-1.9024	-1.9605	-1.8147	-2.0103	-2.2133	-1.9424	-1.7841	-1.9634	-1.713	-1.9858	-1.4184	-1.9419	-1.7875	-1.952	-1.8394	-1.9137	-2.1344	-1.9551	-2.276	-1.9444	-1.9637	-1.9583	-1.9389	-1.9406	-1.9662	-1.9563	-1.9538	-1.9349	-1.9733	-1.9371	-1.887	-1.9602	-2.1568	-1.9466	-2.061	-1.9519	-1.9977	-1.9475	-1.9656	-1.9409
-1.8888	-1.8999	-2.2104	-1.8973	-2.8203	-1.995	-1.3392	-1.9546	-1.8846	-1.9048	-1.6996	-1.8567	-1.8627	-1.9529	-1.8882	-1.9365	-2.0198	-1.9298	-2.0791	-1.9565	-1.4184	-1.9419	-2.1011	-1.9298	-1.8394	-1.9137	-1.9093	-1.955	-1.8954	-1.9527	-2.0697	-1.8824	-1.9389	-1.9406	-1.2571	-1.9205	-1.7074	-1.9513	-1.9733	-1.9371	-1.9322	-1.9417	-2.1568	-1.9466	-2.061	-1.9519	-1.9977	-1.9475	-1.9656	-1.9409
-2.0715	-1.9611	-1.7909	-1.8832	-2.0225	-1.9322	-1.3392	-1.9546	-2.0742	-1.9963	-1.8428	-1.8419	-1.8844	-1.8529	-2.2133	-1.9424	-1.7841	-1.9634	-2.0791	-1.9565	-1.4184	-1.9419	-2.1011	-1.9298	-1.8394	-1.9137	-1.856	-1.9365	-1.8954	-1.9527	-1.9637	-1.9583	-2.115	-1.9336	-1.2571	-1.9205	-2.1757	-1.9825	-1.9733	-1.9371	-1.9322	-1.9417	-2.1568	-1.9466	-2.061	-1.9519	-1.9977	-1.9475	-1.9656	-1.9409
-1.8888	-1.8999	-1.8222	-1.9974	-2.8203	-1.995	-0.6987	-2.2219	-2.0742	-1.9963	-1.6397	-1.9672	-1.7328	-1.8965	-1.8882	-1.9365	-1.7841	-1.9634	-2.0791	-1.9565	-0.6987	-2.2219	-2.1011	-1.9298	-1.8958	-1.9666	-1.7328	-1.8965	-1.8954	-1.9527	-1.9637	-1.9583	-1.9389	-1.9406	-1.9662	-1.9563	-2.1757	-1.9825	-1.9733	-1.9371	-1.9322	-1.9417	-1.5997	-1.9595	-1.6573	-1.9337	-1.8177	-1.9422	-1.8835	-1.9411
-1.7303	-2.0233	-2.2104	-1.8973	-1.7203	-1.9418	-0.6987	-2.2219	-1.5202	-1.9456	-1.7265	-1.9397	-2.1957	-2.0347	-1.7303	-2.0233	-2.0198	-1.9298	-2.0791	-1.9565	-0.6987	-2.2219	-1.5202	-1.9456	-1.8958	-1.9666	-2.1344	-1.9551	-1.8954	-1.9527	-2.0697	-1.8824	-1.9389	-1.9406	-1.9662	-1.9563	-1.9538	-1.9349	-1.7765	-1.9602	-2.1536	-1.9825	-2.0089	-1.9502	-2.0098	-1.9489	-1.9613	-1.9411	-1.8835	-1.9411
-1.7315	-1.9368	-1.81	-1.963	-1.7737	-1.868	-0.6588	-2.1174	-1.7806	-1.9087	-1.7836	-1.9441	-1.8147	-2.0103	-1.7524	-1.9643	-1.7841	-1.9634	-1.7195	-1.9333	-1.4184	-1.9419	-1.7875	-1.952	-1.8958	-1.9666	-2.1344	-1.9551	-1.8954	-1.9527	-1.9637	-1.9583	-1.9389	-1.9406	-1.9662	-1.9563	-1.9538	-1.9349	-1.9733	-1.9371	-1.887	-1.9602	-2.1568	-1.9466	-2.061	-1.9519	-1.9977	-1.9475	-1.9656	-1.9409
-1.7315	-1.9368	-1.8178	-1.9872	-1.7944	-1.9648	-0.6987	-2.2219	-1.7806	-1.9087	-1.7832	-1.9936	-1.8147	-2.0103	-1.7524	-1.9643	-2.0198	-1.9298	-2.0791	-1.9565	-0.6987	-2.2219	-1.7875	-1.952	-1.8327	-1.9797	-2.1344	-1.9551	-1.8954	-1.9527	-1.9637	-1.9583	-1.7937	-1.9653	-1.9662	-1.9563	-1.9538	-1.9349	-1.9733	-1.9371	-1.887	-1.9602	-2.1568	-1.9466	-2.061	-1.9519	-1.9977	-1.9475	-1.9656	-1.9409
-1.8693	-2.0295	-1.5397	-1.9414	-2.2173	-1.9353	-0.6588	-2.1174	-1.5202	-1.9456	-1.9024	-1.9605	-1.8077	-2.0406	-1.7524	-1.9643	-1.81	-1.926	-2.0791	-1.9565	-1.4184	-1.9419	-1.5202	-1.9456	-1.8394	-1.9137	-1.9093	-1.955	-1.8954	-1.9527	-1.9637	-1.9583	-2.115	-1.9336	-1.9662	-1.9563	-1.9538	-1.9349	-1.9733	-1.9371	-1.9322	-1.9417	-2.0089	-1.9502	-2.0098	-1.9489	-1.9613	-1.9411	-1.8835	-1.9411
-2.4328	-1.9559	-1.8958	-1.9971	-1.6495	-1.8885	-0.6588	-2.1174	-1.8532	-1.934	-1.9541	-1.9844	-1.9376	-1.895	-2.2133	-1.9424	-2.0198	-1.9298	-1.7052	-1.9222	-1.4184	-1.9419	-1.7875	-1.952	-1.8327	-1.9797	-2.1344	-1.9551	-2.276	-1.9444	-1.9637	-1.9583	-1.9389	-1.9406	-1.9662	-1.9563	-1.9538	-1.9349	-1.9733	-1.9371	-1.887	-1.9602	-1.5997	-1.9595	-2.0098	-1.9489	-1.9613	-1.9411	-1.8835	-1.9411
-1.9002	-1.8972	-1.4927	-1.945	-1.6856	-1.9155	-0.6987	-2.2219	-1.524	-1.9676	-1.8428	-1.8419	-1.7328	-1.8965	-2.2133	-1.9424	-1.4927	-1.945	-1.7195	-1.9333	-0.6987	-2.2219	-1.524	-1.9676	-1.8394	-1.9137	-1.7328	-1.8965	-1.9754	-1.9463	-1.7255	-1.9523	-1.9389	-1.9406	-1.9662	-1.9563	-1.7074	-1.9513	-1.9733	-1.9371	-1.9322	-1.9417	-1.5997	-1.9595	-1.6573	-1.9337	-1.8177	-1.9422	-2.098	-1.9379
-1.7303	-2.0233	-1.4927	-1.945	-1.7737	-1.868	-0.6987	-2.2219	-1.5202	-1.9456	-1.5688	-2.0062	-1.9103	-1.9941	-1.7303	-2.0233	-1.4927	-1.945	-1.7195	-1.9333	-0.6987	-2.2219	-1.5202	-1.9456	-1.8958	-1.9666	-1.9103	-1.9941	-1.8954	-1.9527	-1.7255	-1.9523	-1.9389	-1.9406	-1.9662	-1.9563	-1.9538	-1.9349	-1.7765	-1.9602	-1.887	-1.9602	-1.5997	-1.9595	-2.0098	-1.9489	-1.9613	-1.9411	-1.8835	-1.9411
-1.7346	-1.8795	-1.8601	-1.9459	-1.6028	-1.9523	-0.6987	-2.2219	-1.6865	-1.9692	-1.5688	-2.0062	-1.7328	-1.8965	-1.7524	-1.9643	-2.0198	-1.9298	-1.7195	-1.9333	-0.6987	-2.2219	-1.7875	-1.952	-1.8958	-1.9666	-1.7328	-1.8965	-1.8954	-1.9527	-1.7255	-1.9523	-1.9389	-1.9406	-1.9662	-1.9563	-1.9538	-1.9349	-1.7765	-1.9602	-1.9322	-1.9417	-1.5997	-1.9595	-1.6573	-1.9337	-1.8177	-1.9422	-2.098	-1.9379
-1.7303	-2.0233	-1.81	-1.963	-1.7497	-1.9739	-0.6987	-2.2219	-1.5202	-1.9456	-1.8495	-1.995	-1.8077	-2.0406	-1.7303	-2.0233	-1.7841	-1.9634	-2.0791	-1.9565	-0.6987	-2.2219	-1.5202	-1.9456	-1.8495	-1.995	-1.9093	-1.955	-1.8954	-1.9527	-1.9637	-1.9583	-1.7937	-1.9653	-1.9662	-1.9563	-1.9538	-1.9349	-1.9733	-1.9371	-1.9322	-1.9417	-1.5997	-1.9595	-1.6573	-1.9337	-1.9613	-1.9411	-1.8835	-1.9411
-1.9828	-1.9197	-1.4927	-1.945	-1.6028	-1.9523	-0.6987	-2.2219	-1.7519	-1.9938	-1.9024	-1.9605	-1.7328	-1.8965	-1.9828	-1.9197	-1.4927	-1.945	-1.7195	-1.9333	-0.6987	-2.2219	-2.1011	-1.9298	-1.8394	-1.9137	-1.7328	-1.8965	-1.8954	-1.9527	-1.7255	-1.9523	-1.9389	-1.9406	-1.9662	-1.9563	-1.7074	-1.9513	-1.9733	-1.9371	-1.9322	-1.9417	-2.0089	-1.9502	-2.0098	-1.9489	-1.9613	-1.9411	-2.098	-1.9379
-1.7303	-2.0233	-1.8601	-1.9459	-1.7686	-1.9235	-0.6987	-2.2219	-1.7519	-1.9938	-1.7265	-1.9397	-2.112	-1.9389	-1.7303	-2.0233	-2.0198	-1.9298	-1.7195	-1.9333	-0.6987	-2.2219	-2.1011	-1.9298	-1.8958	-1.9666	-2.1344	-1.9551	-1.8954	-1.9527	-1.7255	-1.9523	-1.9389	-1.9406	-1.9662	-1.9563	-1.7074	-1.9513	-1.7765	-1.9602	-2.1536	-1.9825	-1.5997	-1.9595	-1.6573	-1.9337	-1.8177	-1.9422	-2.098	-1.9379
-1.9828	-1.9197	-1.7909	-1.8832	-1.7497	-1.9739	-5.0543	-1.952	-1.8402	-1.9573	-1.9024	-1.9605	-1.9376	-1.895	-1.9828	-1.9197	-1.7841	-1.9634	-2.0791	-1.9565	-5.285	-1.9406	-1.7707	-1.954	-1.8394	-1.9137	-2.1344	-1.9551	-1.8954	-1.9527	-1.9637	-1.9583	-1.7937	-1.9653	-1.9662	-1.9563	-1.9538	-1.9349	-1.9733	-1.9371	-1.887	-1.9602	-2.0089	-1.9502	-2.0098	-1.9489	-1.9613	-1.9411	-1.8835	-1.9411
-1.9828	-1.9197	-2.2104	-1.8973	-1.7944	-1.9648	-0.6987	-2.2219	-1.8402	-1.9573	-1.7832	-1.9936	-1.9103	-1.9941	-1.9828	-1.9197	-2.0198	-1.9298	-2.0791	-1.9565	-0.6987	-2.2219	-1.7707	-1.954	-1.8327	-1.9797	-1.9103	-1.9941	-1.8954	-1.9527	-2.0697	-1.8824	-1.7937	-1.9653	-1.9662	-1.9563	-1.9538	-1.9349	-1.9733	-1.9371	-1.887	-1.9602	-2.0089	-1.9502	-2.0098	-1.9489	-1.9613	-1.9411	-1.8835	-1.9411
-1.9814	-1.9089	-1.4927	-1.945	-1.7497	-1.9739	-0.6987	-2.2219	-1.6865	-1.9692	-1.8192	-1.8297	-2.112	-1.9389	-1.8882	-1.9365	-1.4927	-1.945	-2.0791	-1.9565	-0.6987	-2.2219	-1.7875	-1.952	-1.8394	-1.9137	-2.1344	-1.9551	-1.8954	-1.9527	-1.7255	-1.9523	-1.7937	-1.9653	-1.9662	-1.9563	-1.9538	-1.9349	-1.9733	-1.9371	-2.1536	-1.9825	-2.0089	-1.9502	-2.0098	-1.9489	-1.9613	-1.9411	-1.8835	-1.9411
-1.8693	-2.0295	-1.8222	-1.9974	-1.7737	-1.868	-1.3392	-1.9546	-1.7519	-1.9938	-2.2171	-1.8968	-2.1957	-2.0347	-1.7524	-1.9643	-1.7841	-1.9634	-1.7195	-1.9333	-1.4184	-1.9419	-2.1011	-1.9298	-1.8958	-1.9666	-2.1344	-1.9551	-1.8954	-1.9527	-1.9637	-1.9583	-1.9389	-1.9406	-1.2571	-1.9205	-1.7074	-1.9513	-1.9733	-1.9371	-2.1536	-1.9825	-1.5997	-1.9595	-1.6573	-1.9337	-1.8177	-1.9422	-2.098	-1.9379
-1.8693	-2.0295	-2.2104	-1.8973	-1.7944	-1.9648	-0.6588	-2.1174	-2.2886	-1.9664	-2.1176	-1.926	-2.1957	-2.0347	-1.7524	-1.9643	-2.0198	-1.9298	-2.0791	-1.9565	-1.4184	-1.9419	-2.1011	-1.9298	-2.1176	-1.926	-2.1344	-1.9551	-1.8954	-1.9527	-2.0697	-1.8824	-1.7937	-1.9653	-1.9662	-1.9563	-2.1757	-1.9825	-1.7765	-1.9602	-2.1536	-1.9825	-1.5997	-1.9595	-1.6573	-1.9337	-1.9613	-1.9411	-2.098	-1.9379
-1.8888	-1.8999	-1.8222	-1.9974	-1.6856	-1.9155	-1.184	-1.8829	-2.2886	-1.9664	-2.2171	-1.8968	-1.8958	-1.9135	-1.8882	-1.9365	-1.7841	-1.9634	-1.7195	-1.9333	-1.4184	-1.9419	-2.1011	-1.9298	-1.8958	-1.9666	-2.1344	-1.9551	-1.8954	-1.9527	-1.9637	-1.9583	-1.9389	-1.9406	-1.2571	-1.9205	-2.1757	-1.9825	-1.9733	-1.9371	-1.9322	-1.9417	-2.1568	-1.9466	-2.061	-1.9519	-1.9977	-1.9475	-1.8835	-1.9411
-1.7346	-1.8795	-1.9429	-1.8661	-2.2173	-1.9353	-0.6588	-2.1174	-1.8958	-1.9066	-1.9024	-1.9605	-1.9139	-1.9136	-1.7524	-1.9643	-2.0198	-1.9298	-2.0791	-1.9565	-1.4184	-1.9419	-2.1011	-1.9298	-1.8394	-1.9137	-1.9093	-1.955	-1.8954	-1.9527	-2.0697	-1.8824	-2.115	-1.9336	-1.9662	-1.9563	-1.9538	-1.9349	-1.9733	-1.9371	-1.9322	-1.9417	-2.1568	-1.9466	-2.0098	-1.9489	-1.9613	-1.9411	-1.9656	-1.9409
-1.6782	-2.0074	-1.7909	-1.8832	-1.741	-1.9364	-1.184	-1.8829	-1.7519	-1.9938	-1.8428	-1.8419	-1.9376	-1.895	-1.7524	-1.9643	-1.7841	-1.9634	-1.7052	-1.9222	-1.4184	-1.9419	-2.1011	-1.9298	-1.8394	-1.9137	-2.1344	-1.9551	-1.8954	-1.9527	-1.9637	-1.9583	-1.9389	-1.9406	-1.2571	-1.9205	-1.7074	-1.9513	-1.9733	-1.9371	-1.887	-1.9602	-1.5997	-1.9595	-1.6573	-1.9337	-1.8177	-1.9422	-1.8835	-1.9411
-1.8693	-2.0295	-1.8261	-2.0736	-1.741	-1.9364	-0.6588	-2.1174	-1.7669	-1.9918	-1.5688	-2.0062	-1.8691	-1.9531	-1.7524	-1.9643	-1.81	-1.926	-1.7052	-1.9222	-1.4184	-1.9419	-1.7875	-1.952	-1.8958	-1.9666	-1.856	-1.9365	-1.8954	-1.9527	-1.9637	-1.9583	-1.9389	-1.9406	-1.9662	-1.9563	-1.9538	-1.9349	-1.7765	-1.9602	-1.9322	-1.9417	-2.0089	-1.9502	-2.061	-1.9519	-1.9977	-1.9475	-1.9656	-1.9409
-1.9814	-1.9089	-1.8601	-1.9459	-2.2173	-1.9353	-0.6987	-2.2219	-1.7669	-1.9918	-3.1581	-1.7752	-2.112	-1.9389	-1.8882	-1.9365	-2.0198	-1.9298	-2.0791	-1.9565	-0.6987	-2.2219	-1.7875	-1.952	-3.1581	-1.7752	-2.1344	-1.9551	-1.8954	-1.9527	-1.7255	-1.9523	-2.115	-1.9336	-1.9662	-1.9563	-1.9538	-1.9349	-1.9733	-1.9371	-2.1536	-1.9825	-2.0089	-1.9502	-2.0098	-1.9489	-1.9613	-1.9411	-1.8835	-1.9411
-2.4328	-1.9559	-2.9774	-2.001	-1.7065	-2.0235	-0.6987	-2.2219	-2.0742	-1.9963	-1.9572	-1.9905	-2.6887	-1.9829	-2.2133	-1.9424	-2.9774	-2.001	-1.7195	-1.9333	-0.6987	-2.2219	-2.1011	-1.9298	-1.8958	-1.9666	-2.1344	-1.9551	-2.276	-1.9444	-1.9637	-1.9583	-1.9389	-1.9406	-1.9662	-1.9563	-2.1757	-1.9825	-1.9923	-1.98	-1.9322	-1.9417	-2.0089	-1.9502	-2.0098	-1.9489	-1.9613	-1.9411	-1.8835	-1.9411
-2.14	-1.9344	-1.9429	-1.8661	-2.8203	-1.995	-0.6987	-2.2219	-2.2886	-1.9664	-1.5688	-2.0062	-1.7328	-1.8965	-2.2133	-1.9424	-2.0198	-1.9298	-2.0791	-1.9565	-0.6987	-2.2219	-2.1011	-1.9298	-1.8958	-1.9666	-1.7328	-1.8965	-2.276	-1.9444	-2.0697	-1.8824	-1.9389	-1.9406	-1.9662	-1.9563	-2.1757	-1.9825	-1.7765	-1.9602	-1.9322	-1.9417	-2.0089	-1.9502	-2.0098	-1.9489	-1.9613	-1.9411	-1.8835	-1.9411
-1.7303	-2.0233	-1.9429	-1.8661	-1.7497	-1.9739	-0.6987	-2.2219	-1.6595	-1.949	-1.872	-1.9434	-1.9602	-1.9412	-1.7303	-2.0233	-2.0198	-1.9298	-2.0791	-1.9565	-0.6987	-2.2219	-1.7707	-1.954	-1.8394	-1.9137	-1.9093	-1.955	-1.8954	-1.9527	-2.0697	-1.8824	-1.7937	-1.9653	-1.9662	-1.9563	-1.9538	-1.9349	-1.9733	-1.9371	-1.9322	-1.9417	-2.0089	-1.9502	-2.0098	-1.9489	-1.9613	-1.9411	-1.8835	-1.9411
-1.7888	-1.9783	-1.7106	-2.0315	-2.8203	-1.995	-0.6987	-2.2219	-1.8402	-1.9573	-2.0275	-1.9706	-1.8627	-1.9529	-1.8882	-1.9365	-1.7841	-1.9634	-2.0791	-1.9565	-0.6987	-2.2219	-1.7707	-1.954	-1.8958	-1.9666	-1.9093	-1.955	-1.8954	-1.9527	-1.9637	-1.9583	-1.9389	-1.9406	-1.9662	-1.9563	-1.9538	-1.9349	-1.9923	-1.98	-1.9322	-1.9417	-1.5997	-1.9595	-1.6573	-1.9337	-1.8177	-1.9422	-2.098	-1.9379
-1.9814	-1.9089	-2.2282	-1.8804	-1.7686	-1.9235	-0.6987	-2.2219	-2.6678	-1.875	-1.6397	-1.9672	-1.8419	-2.0248	-1.8882	-1.9365	-2.0198	-1.9298	-1.7195	-1.9333	-0.6987	-2.2219	-2.1011	-1.9298	-1.8958	-1.9666	-1.856	-1.9365	-1.8954	-1.9527	-1.9637	-1.9583	-1.9389	-1.9406	-1.9662	-1.9563	-1.9538	-1.9349	-1.9733	-1.9371	-1.9322	-1.9417	-1.5997	-1.9595	-1.6573	-1.9337	-1.8177	-1.9422	-2.098	-1.9379
-1.9169	-1.9783	-1.8239	-1.8665	-1.7944	-1.9648	-0.6987	-2.2219	-2.6678	-1.875	-1.6397	-1.9672	-1.9103	-1.9941	-2.2133	-1.9424	-1.81	-1.926	-2.0791	-1.9565	-0.6987	-2.2219	-2.1011	-1.9298	-1.8958	-1.9666	-1.9103	-1.9941	-1.8954	-1.9527	-1.9637	-1.9583	-1.7937	-1.9653	-1.9662	-1.9563	-1.9538	-1.9349	-1.9733	-1.9371	-1.887	-1.9602	-2.0089	-1.9502	-2.0098	-1.9489	-1.9613	-1.9411	-1.8835	-1.9411
-1.9169	-1.9783	-1.4927	-1.945	-1.7686	-1.9235	-0.6588	-2.1174	-1.7806	-1.9087	-3.1581	-1.7752	-1.7776	-1.931	-2.2133	-1.9424	-1.4927	-1.945	-1.7195	-1.9333	-1.4184	-1.9419	-1.7875	-1.952	-3.1581	-1.7752	-1.856	-1.9365	-1.8954	-1.9527	-1.7255	-1.9523	-1.9389	-1.9406	-1.9662	-1.9563	-1.9538	-1.9349	-1.9733	-1.9371	-1.9322	-1.9417	-2.0089	-1.9502	-2.0098	-1.9489	-1.9613	-1.9411	-2.098	-1.9379
-1.9002	-1.8972	-1.8958	-1.9971	-1.8306	-1.7693	-0.6987	-2.2219	-1.524	-1.9676	-1.8495	-1.995	-1.9103	-1.9941	-2.2133	-1.9424	-2.0198	-1.9298	-1.7052	-1.9222	-0.6987	-2.2219	-1.524	-1.9676	-1.8495	-1.995	-1.9103	-1.9941	-1.9754	-1.9463	-1.9637	-1.9583	-1.9389	-1.9406	-1.9662	-1.9563	-1.7074	-1.9513	-1.9733	-1.9371	-1.887	-1.9602	-2.0089	-1.9502	-2.0098	-1.9489	-1.9613	-1.9411	-1.8835	-1.9411
-1.9169	-1.9783	-1.9435	-1.9904	-1.713	-1.9858	-0.6987	-2.2219	-1.9262	-1.9612	-2.2171	-1.8968	-1.8077	-2.0406	-2.2133	-1.9424	-1.9435	-1.9904	-1.713	-1.9858	-0.6987	-2.2219	-1.7875	-1.952	-1.8958	-1.9666	-1.9093	-1.955	-1.8954	-1.9527	-1.9637	-1.9583	-1.9389	-1.9406	-1.9662	-1.9563	-1.9538	-1.9349	-1.9733	-1.9371	-1.9322	-1.9417	-2.0089	-1.9502	-2.0098	-1.9489	-1.9613	-1.9411	-1.8835	-1.9411
-1.9828	-1.9197	-2.9774	-2.001	-1.6028	-1.9523	-0.6588	-2.1174	-1.6865	-1.9692	-1.872	-1.9434	-1.9602	-1.9412	-1.9828	-1.9197	-2.9774	-2.001	-1.7195	-1.9333	-1.4184	-1.9419	-1.7875	-1.952	-1.8394	-1.9137	-1.9093	-1.955	-1.8954	-1.9527	-1.9637	-1.9583	-1.9389	-1.9406	-1.9662	-1.9563	-1.9538	-1.9349	-1.9733	-1.9371	-1.9322	-1.9417	-2.0089	-1.9502	-2.0098	-1.9489	-1.9613	-1.9411	-1.8835	-1.9411
-1.8693	-2.0295	-1.7909	-1.8832	-1.6028	-1.9523	-0.6987	-2.2219	-1.7806	-1.9087	-1.7265	-1.9397	-1.8585	-1.9191	-1.7524	-1.9643	-1.7841	-1.9634	-1.7195	-1.9333	-0.6987	-2.2219	-1.7875	-1.952	-1.8958	-1.9666	-2.1344	-1.9551	-1.8954	-1.9527	-1.9637	-1.9583	-1.9389	-1.9406	-1.9662	-1.9563	-1.9538	-1.9349	-1.7765	-1.9602	-1.9322	-1.9417	-2.0089	-1.9502	-2.0098	-1.9489	-1.8177	-1.9422	-2.098	-1.9379
-1.8693	-2.0295	-1.8705	-1.8908	-1.6856	-1.9155	-0.6987	-2.2219	-1.5202	-1.9456	-1.9541	-1.9844	-2.1957	-2.0347	-1.7524	-1.9643	-1.81	-1.926	-1.7195	-1.9333	-0.6987	-2.2219	-1.5202	-1.9456	-1.8327	-1.9797	-2.1344	-1.9551	-1.8954	-1.9527	-1.9637	-1.9583	-1.9389	-1.9406	-1.9662	-1.9563	-1.9538	-1.9349	-1.9733	-1.9371	-2.1536	-1.9825	-1.5997	-1.9595	-1.6573	-1.9337	-1.9613	-1.9411	-1.8835	-1.9411
-1.6782	-2.0074	-1.8239	-1.8665	-1.713	-1.9858	-0.6588	-2.1174	-2.0742	-1.9963	-1.6996	-1.8567	-1.8844	-1.8529	-1.7524	-1.9643	-1.81	-1.926	-1.713	-1.9858	-1.4184	-1.9419	-2.1011	-1.9298	-1.8394	-1.9137	-1.856	-1.9365	-1.8954	-1.9527	-1.9637	-1.9583	-1.9389	-1.9406	-1.9662	-1.9563	-2.1757	-1.9825	-1.9733	-1.9371	-1.9322	-1.9417	-1.5997	-1.9595	-1.6573	-1.9337	-1.9613	-1.9411	-1.8835	-1.9411
-1.7888	-1.9783	-1.9435	-1.9904	-2.8203	-1.995	-1.3392	-1.9546	-1.7669	-1.9918	-1.7832	-1.9936	-1.8495	-1.9112	-1.8882	-1.9365	-1.9435	-1.9904	-2.0791	-1.9565	-1.4184	-1.9419	-1.7875	-1.952	-1.8327	-1.9797	-1.8495	-1.9112	-1.8954	-1.9527	-1.9637	-1.9583	-1.9389	-1.9406	-1.2571	-1.9205	-1.9538	-1.9349	-1.9733	-1.9371	-1.9322	-1.9417	-1.5997	-1.9595	-2.0098	-1.9489	-1.9613	-1.9411	-1.8835	-1.9411
-2.6747	-1.8968	-1.8222	-1.9974	-1.6028	-1.9523	-0.6987	-2.2219	-2.6678	-1.875	-1.8428	-1.8419	-1.7328	-1.8965	-2.2133	-1.9424	-1.7841	-1.9634	-1.7195	-1.9333	-0.6987	-2.2219	-2.1011	-1.9298	-1.8394	-1.9137	-1.7328	-1.8965	-1.8954	-1.9527	-1.9637	-1.9583	-1.9389	-1.9406	-1.9662	-1.9563	-1.9538	-1.9349	-1.9733	-1.9371	-1.9322	-1.9417	-2.0089	-1.9502	-2.0098	-1.9489	-1.9613	-1.9411	-1.8835	-1.9411
-1.7303	-2.0233	-2.2282	-1.8804	-1.7737	-1.868	-0.6987	-2.2219	-1.524	-1.9676	-1.8428	-1.8419	-1.7328	-1.8965	-1.7303	-2.0233	-2.0198	-1.9298	-1.7195	-1.9333	-0.6987	-2.2219	-1.524	-1.9676	-1.8394	-1.9137	-1.7328	-1.8965	-1.8954	-1.9527	-1.9637	-1.9583	-1.9389	-1.9406	-1.9662	-1.9563	-1.7074	-1.9513	-1.9733	-1.9371	-1.9322	-1.9417	-2.0089	-1.9502	-2.0098	-1.9489	-1.9613	-1.9411	-1.8835	-1.9411
-1.7303	-2.0233	-1.4927	-1.945	-1.7737	-1.868	-0.6987	-2.2219	-1.7519	-1.9938	-1.9541	-1.9844	-1.8495	-1.9112	-1.7303	-2.0233	-1.4927	-1.945	-1.7195	-1.9333	-0.6987	-2.2219	-2.1011	-1.9298	-1.8327	-1.9797	-1.8495	-1.9112	-1.8954	-1.9527	-1.7255	-1.9523	-1.9389	-1.9406	-1.9662	-1.9563	-1.7074	-1.9513	-1.9733	-1.9371	-1.9322	-1.9417	-2.0089	-1.9502	-2.0098	-1.9489	-1.9613	-1.9411	-1.8835	-1.9411
-1.8888	-1.8999	-2.2282	-1.8804	-1.6028	-1.9523	-0.6987	-2.2219	-1.7806	-1.9087	-1.6397	-1.9672	-1.8419	-2.0248	-1.8882	-1.9365	-2.0198	-1.9298	-1.7195	-1.9333	-0.6987	-2.2219	-1.7875	-1.952	-1.8958	-1.9666	-1.856	-1.9365	-1.8954	-1.9527	-1.9637	-1.9583	-1.9389	-1.9406	-1.9662	-1.9563	-1.9538	-1.9349	-1.9733	-1.9371	-1.9322	-1.9417	-2.0089	-1.9502	-2.0098	-1.9489	-1.9613	-1.9411	-1.8835	-1.9411
-1.8119	-2.0155	-1.9435	-1.9904	-1.741	-1.9364	-0.6987	-2.2219	-2.0742	-1.9963	-1.7832	-1.9936	-1.7328	-1.8965	-1.7524	-1.9643	-1.9435	-1.9904	-1.7052	-1.9222	-0.6987	-2.2219	-2.1011	-1.9298	-1.8327	-1.9797	-1.7328	-1.8965	-1.8954	-1.9527	-1.9637	-1.9583	-1.9389	-1.9406	-1.9662	-1.9563	-2.1757	-1.9825	-1.9733	-1.9371	-1.9322	-1.9417	-2.0089	-1.9502	-2.0098	-1.9489	-1.9613	-1.9411	-1.8835	-1.9411
-1.7303	-2.0233	-2.2104	-1.8973	-1.7147	-1.9908	-0.6987	-2.2219	-1.5202	-1.9456	-1.872	-1.9434	-2.112	-1.9389	-1.7303	-2.0233	-2.0198	-1.9298	-1.7052	-1.9222	-0.6987	-2.2219	-1.5202	-1.9456	-1.8394	-1.9137	-2.1344	-1.9551	-1.8954	-1.9527	-2.0697	-1.8824	-1.9389	-1.9406	-1.9662	-1.9563	-1.9538	-1.9349	-1.9733	-1.9371	-2.1536	-1.9825	-2.0089	-1.9502	-2.0098	-1.9489	-1.9613	-1.9411	-1.8835	-1.9411
-1.8693	-2.0295	-1.9429	-1.8661	-1.7686	-1.9235	-0.6987	-2.2219	-1.8532	-1.934	-1.9572	-1.9905	-1.7328	-1.8965	-1.7524	-1.9643	-2.0198	-1.9298	-1.7195	-1.9333	-0.6987	-2.2219	-1.7875	-1.952	-1.8958	-1.9666	-1.7328	-1.8965	-1.8954	-1.9527	-2.0697	-1.8824	-1.9389	-1.9406	-1.9662	-1.9563	-1.9538	-1.9349	-1.9923	-1.98	-1.9322	-1.9417	-2.0089	-1.9502	-2.0098	-1.9489	-1.9613	-1.9411	-1.8835	-1.9411
-1.7303	-2.0233	-1.8222	-1.9974	-2.2173	-1.9353	-0.6987	-2.2219	-1.8846	-1.9048	-1.9541	-1.9844	-1.9139	-1.9136	-1.7303	-2.0233	-1.7841	-1.9634	-2.0791	-1.9565	-0.6987	-2.2219	-2.1011	-1.9298	-1.8327	-1.9797	-1.9093	-1.955	-1.8954	-1.9527	-1.9637	-1.9583	-2.115	-1.9336	-1.9662	-1.9563	-1.7074	-1.9513	-1.9733	-1.9371	-1.9322	-1.9417	-2.0089	-1.9502	-2.061	-1.9519	-1.9977	-1.9475	-1.9656	-1.9409
-1.9099	-1.995	-1.8222	-1.9974	-1.6495	-1.8885	-0.6987	-2.2219	-3.604	-1.8672	-2.1176	-1.926	-1.8419	-2.0248	-1.8882	-1.9365	-1.7841	-1.9634	-1.7052	-1.9222	-0.6987	-2.2219	-3.604	-1.8672	-2.1176	-1.926	-1.856	-1.9365	-1.8954	-1.9527	-1.9637	-1.9583	-1.9389	-1.9406	-1.9662	-1.9563	-1.9538	-1.9349	-1.7765	-1.9602	-1.9322	-1.9417	-1.5997	-1.9595	-1.6573	-1.9337	-1.8177	-1.9422	-2.098	-1.9379
-1.7303	-2.0233	-1.4927	-1.945	-1.6495	-1.8885	-0.6987	-2.2219	-2.2886	-1.9664	-1.872	-1.9434	-2.1957	-2.0347	-1.7303	-2.0233	-1.4927	-1.945	-1.7052	-1.9222	-0.6987	-2.2219	-2.1011	-1.9298	-1.8394	-1.9137	-2.1344	-1.9551	-1.8954	-1.9527	-1.7255	-1.9523	-1.9389	-1.9406	-1.9662	-1.9563	-2.1757	-1.9825	-1.9733	-1.9371	-2.1536	-1.9825	-2.0089	-1.9502	-2.0098	-1.9489	-1.9613	-1.9411	-1.8835	-1.9411
-1.6701	-1.8682	-1.8222	-1.9974	-1.741	-1.9364	-0.6987	-2.2219	-1.6595	-1.949	-2.2171	-1.8968	-1.8495	-1.9112	-1.7524	-1.9643	-1.7841	-1.9634	-1.7052	-1.9222	-0.6987	-2.2219	-1.7707	-1.954	-1.8958	-1.9666	-1.8495	-1.9112	-1.8954	-1.9527	-1.9637	-1.9583	-1.9389	-1.9406	-1.9662	-1.9563	-1.9538	-1.9349	-1.9733	-1.9371	-1.9322	-1.9417	-1.5997	-1.9595	-1.6573	-1.9337	-1.8177	-1.9422	-2.098	-1.9379
-1.9828	-1.9197	-1.9429	-1.8661	-1.713	-1.9858	-0.6588	-2.1174	-2.0221	-2.0517	-1.872	-1.9434	-2.6887	-1.9829	-1.9828	-1.9197	-2.0198	-1.9298	-1.713	-1.9858	-1.4184	-1.9419	-1.7707	-1.954	-1.8394	-1.9137	-2.1344	-1.9551	-1.8954	-1.9527	-2.0697	-1.8824	-1.9389	-1.9406	-1.9662	-1.9563	-1.9538	-1.9349	-1.9733	-1.9371	-1.9322	-1.9417	-2.0089	-1.9502	-2.0098	-1.9489	-1.9613	-1.9411	-2.098	-1.9379
-2.6747	-1.8968	-1.5397	-1.9414	-1.6028	-1.9523	-0.6588	-2.1174	-1.6865	-1.9692	-1.7836	-1.9441	-1.7328	-1.8965	-2.2133	-1.9424	-1.81	-1.926	-1.7195	-1.9333	-1.4184	-1.9419	-1.7875	-1.952	-1.8958	-1.9666	-1.7328	-1.8965	-1.8954	-1.9527	-1.9637	-1.9583	-1.9389	-1.9406	-1.9662	-1.9563	-1.9538	-1.9349	-1.9733	-1.9371	-1.9322	-1.9417	-1.5997	-1.9595	-1.6573	-1.9337	-1.8177	-1.9422	-2.098	-1.9379
-2.6747	-1.8968	-1.81	-1.963	-1.8079	-1.9872	-0.6987	-2.2219	-1.6827	-2.0236	-1.9572	-1.9905	-1.9139	-1.9136	-2.2133	-1.9424	-1.7841	-1.9634	-2.0791	-1.9565	-0.6987	-2.2219	-1.7875	-1.952	-1.8958	-1.9666	-1.9093	-1.955	-1.8954	-1.9527	-1.9637	-1.9583	-1.9389	-1.9406	-1.9662	-1.9563	-1.9538	-1.9349	-1.9923	-1.98	-1.9322	-1.9417	-1.5997	-1.9595	-1.6573	-1.9337	-1.8177	-1.9422	-2.098	-1.9379
-1.9633	-1.9607	-1.8261	-2.0736	-1.741	-1.9364	-0.6987	-2.2219	-1.8958	-1.9066	-2.0275	-1.9706	-2.6887	-1.9829	-2.2133	-1.9424	-1.81	-1.926	-1.7052	-1.9222	-0.6987	-2.2219	-2.1011	-1.9298	-1.8958	-1.9666	-2.1344	-1.9551	-1.9754	-1.9463	-1.9637	-1.9583	-1.9389	-1.9406	-1.9662	-1.9563	-1.9538	-1.9349	-1.9923	-1.98	-1.9322	-1.9417	-1.5997	-1.9595	-1.6573	-1.9337	-1.8177	-1.9422	-2.098	-1.9379
-1.7303	-2.0233	-1.8958	-1.9971	-2.0225	-1.9322	-0.6588	-2.1174	-1.9262	-1.9612	-1.7836	-1.9441	-1.8627	-1.9529	-1.7303	-2.0233	-2.0198	-1.9298	-2.0791	-1.9565	-1.4184	-1.9419	-1.7875	-1.952	-1.8958	-1.9666	-1.9093	-1.955	-1.8954	-1.9527	-1.9637	-1.9583	-2.115	-1.9336	-1.9662	-1.9563	-1.9538	-1.9349	-1.9733	-1.9371	-1.9322	-1.9417	-1.5997	-1.9595	-2.0098	-1.9489	-1.9613	-1.9411	-2.098	-1.9379
-1.7315	-1.9368	-1.8222	-1.9974	-1.7065	-2.0235	-0.6987	-2.2219	-1.7806	-1.9087	-1.9572	-1.9905	-1.7328	-1.8965	-1.7524	-1.9643	-1.7841	-1.9634	-1.7195	-1.9333	-0.6987	-2.2219	-1.7875	-1.952	-1.8958	-1.9666	-1.7328	-1.8965	-1.8954	-1.9527	-1.9637	-1.9583	-1.9389	-1.9406	-1.9662	-1.9563	-1.9538	-1.9349	-1.9923	-1.98	-1.9322	-1.9417	-2.0089	-1.9502	-2.0098	-1.9489	-1.9613	-1.9411	-1.8835	-1.9411
-1.7303	-2.0233	-1.7106	-2.0315	-2.2173	-1.9353	-0.6987	-2.2219	-1.5202	-1.9456	-1.9572	-1.9905	-1.9139	-1.9136	-1.7303	-2.0233	-1.7841	-1.9634	-2.0791	-1.9565	-0.6987	-2.2219	-1.5202	-1.9456	-1.8958	-1.9666	-1.9093	-1.955	-1.8954	-1.9527	-1.9637	-1.9583	-2.115	-1.9336	-1.9662	-1.9563	-1.9538	-1.9349	-1.9923	-1.98	-1.9322	-1.9417	-2.0089	-1.9502	-2.0098	-1.9489	-1.9613	-1.9411	-1.8835	-1.9411
-1.9169	-1.9783	-1.7909	-1.8832	-2.0225	-1.9322	-0.6987	-2.2219	-1.6595	-1.949	-1.7836	-1.9441	-1.7328	-1.8965	-2.2133	-1.9424	-1.7841	-1.9634	-2.0791	-1.9565	-0.6987	-2.2219	-1.7707	-1.954	-1.8958	-1.9666	-1.7328	-1.8965	-1.8954	-1.9527	-1.9637	-1.9583	-2.115	-1.9336	-1.9662	-1.9563	-1.9538	-1.9349	-1.9733	-1.9371	-1.9322	-1.9417	-1.5997	-1.9595	-1.6573	-1.9337	-1.8177	-1.9422	-2.098	-1.9379
-1.7303	-2.0233	-1.8705	-1.8908	-1.8079	-1.9872	-0.6987	-2.2219	-1.8846	-1.9048	-1.8428	-1.8419	-1.8627	-1.9529	-1.7303	-2.0233	-1.81	-1.926	-2.0791	-1.9565	-0.6987	-2.2219	-2.1011	-1.9298	-1.8394	-1.9137	-1.9093	-1.955	-1.8954	-1.9527	-1.9637	-1.9583	-1.9389	-1.9406	-1.9662	-1.9563	-1.7074	-1.9513	-1.9733	-1.9371	-1.9322	-1.9417	-1.5997	-1.9595	-2.0098	-1.9489	-1.9613	-1.9411	-1.8835	-1.9411
-1.9633	-1.9607	-2.2104	-1.8973	-1.7497	-1.9739	-0.6987	-2.2219	-1.524	-1.9676	-1.7836	-1.9441	-1.7328	-1.8965	-2.2133	-1.9424	-2.0198	-1.9298	-2.0791	-1.9565	-0.6987	-2.2219	-1.524	-1.9676	-1.8958	-1.9666	-1.7328	-1.8965	-1.9754	-1.9463	-2.0697	-1.8824	-1.7937	-1.9653	-1.9662	-1.9563	-1.7074	-1.9513	-1.9733	-1.9371	-1.9322	-1.9417	-2.0089	-1.9502	-2.0098	-1.9489	-1.9613	-1.9411	-1.8835	-1.9411
-1.7303	-2.0233	-1.4927	-1.945	-1.8079	-1.9872	-0.6987	-2.2219	-1.5202	-1.9456	-1.6397	-1.9672	-2.112	-1.9389	-1.7303	-2.0233	-1.4927	-1.945	-2.0791	-1.9565	-0.6987	-2.2219	-1.5202	-1.9456	-1.8958	-1.9666	-2.1344	-1.9551	-1.8954	-1.9527	-1.7255	-1.9523	-1.9389	-1.9406	-1.9662	-1.9563	-1.9538	-1.9349	-1.9733	-1.9371	-2.1536	-1.9825	-2.0089	-1.9502	-2.0098	-1.9489	-1.9613	-1.9411	-1.8835	-1.9411
-1.8119	-2.0155	-1.8261	-2.0736	-1.6495	-1.8885	-0.6987	-2.2219	-1.8062	-1.9309	-1.7832	-1.9936	-1.7328	-1.8965	-1.7524	-1.9643	-1.81	-1.926	-1.7052	-1.9222	-0.6987	-2.2219	-1.7707	-1.954	-1.8327	-1.9797	-1.7328	-1.8965	-1.8954	-1.9527	-1.9637	-1.9583	-1.9389	-1.9406	-1.9662	-1.9563	-1.9538	-1.9349	-1.9733	-1.9371	-1.9322	-1.9417	-1.5997	-1.9595	-1.6573	-1.9337	-1.8177	-1.9422	-2.098	-1.9379
-2.4328	-1.9559	-1.9429	-1.8661	-1.7147	-1.9908	-1.184	-1.8829	-2.0742	-1.9963	-1.7265	-1.9397	-1.9139	-1.9136	-2.2133	-1.9424	-2.0198	-1.9298	-1.7052	-1.9222	-1.4184	-1.9419	-2.1011	-1.9298	-1.8958	-1.9666	-1.9093	-1.955	-2.276	-1.9444	-2.0697	-1.8824	-1.9389	-1.9406	-1.2571	-1.9205	-2.1757	-1.9825	-1.7765	-1.9602	-1.9322	-1.9417	-2.1568	-1.9466	-2.061	-1.9519	-1.9977	-1.9475	-1.9656	-1.9409
-2.14	-1.9344	-1.8601	-1.9459	-1.7686	-1.9235	-0.6588	-2.1174	-1.8846	-1.9048	-1.9024	-1.9605	-2.0634	-1.9238	-2.2133	-1.9424	-2.0198	-1.9298	-1.7195	-1.9333	-1.4184	-1.9419	-2.1011	-1.9298	-1.8394	-1.9137	-1.9093	-1.955	-2.276	-1.9444	-1.7255	-1.9523	-1.9389	-1.9406	-1.9662	-1.9563	-1.7074	-1.9513	-1.9733	-1.9371	-1.9322	-1.9417	-2.1568	-1.9466	-2.061	-1.9519	-1.9977	-1.9475	-1.9656	-1.9409
-1.9169	-1.9783	-1.8601	-1.9459	-2.0225	-1.9322	-0.6588	-2.1174	-1.8846	-1.9048	-2.0275	-1.9706	-1.9139	-1.9136	-2.2133	-1.9424	-2.0198	-1.9298	-2.0791	-1.9565	-1.4184	-1.9419	-2.1011	-1.9298	-1.8958	-1.9666	-1.9093	-1.955	-1.8954	-1.9527	-1.7255	-1.9523	-2.115	-1.9336	-1.9662	-1.9563	-1.7074	-1.9513	-1.9923	-1.98	-1.9322	-1.9417	-2.1568	-1.9466	-2.061	-1.9519	-1.9977	-1.9475	-1.9656	-1.9409
-1.7315	-1.9368	-1.8812	-1.9633	-2.0225	-1.9322	-0.6588	-2.1174	-1.7806	-1.9087	-1.5688	-2.0062	-1.8958	-1.9135	-1.7524	-1.9643	-2.0198	-1.9298	-2.0791	-1.9565	-1.4184	-1.9419	-1.7875	-1.952	-1.8958	-1.9666	-2.1344	-1.9551	-1.8954	-1.9527	-1.7255	-1.9523	-2.115	-1.9336	-1.9662	-1.9563	-1.9538	-1.9349	-1.7765	-1.9602	-1.9322	-1.9417	-2.1568	-1.9466	-2.061	-1.9519	-1.9977	-1.9475	-1.9656	-1.9409
-1.7346	-1.8795	-1.81	-1.963	-1.7686	-1.9235	-1.3392	-1.9546	-1.524	-1.9676	-1.5688	-2.0062	-1.9103	-1.9941	-1.7524	-1.9643	-1.7841	-1.9634	-1.7195	-1.9333	-1.4184	-1.9419	-1.524	-1.9676	-1.8958	-1.9666	-1.9103	-1.9941	-1.8954	-1.9527	-1.9637	-1.9583	-1.9389	-1.9406	-1.2571	-1.9205	-1.7074	-1.9513	-1.7765	-1.9602	-1.887	-1.9602	-1.5997	-1.9595	-1.6573	-1.9337	-1.8177	-1.9422	-1.8835	-1.9411
-1.7315	-1.9368	-1.8958	-1.9971	-1.8442	-1.9546	-1.3392	-1.9546	-1.8062	-1.9309	-1.8495	-1.995	-2.6887	-1.9829	-1.7524	-1.9643	-2.0198	-1.9298	-1.8442	-1.9546	-1.4184	-1.9419	-1.7707	-1.954	-1.8495	-1.995	-2.1344	-1.9551	-1.8954	-1.9527	-1.9637	-1.9583	-1.7937	-1.9653	-1.2571	-1.9205	-1.9538	-1.9349	-1.9733	-1.9371	-1.9322	-1.9417	-1.5997	-1.9595	-1.6573	-1.9337	-1.8177	-1.9422	-2.098	-1.9379
-2.14	-1.9344	-1.8239	-1.8665	-1.713	-1.9858	-0.6588	-2.1174	-2.0742	-1.9963	-1.7836	-1.9441	-1.9353	-1.9571	-2.2133	-1.9424	-1.81	-1.926	-1.713	-1.9858	-1.4184	-1.9419	-2.1011	-1.9298	-1.8958	-1.9666	-1.9093	-1.955	-2.276	-1.9444	-1.9637	-1.9583	-1.9389	-1.9406	-1.9662	-1.9563	-2.1757	-1.9825	-1.9733	-1.9371	-1.9322	-1.9417	-1.5997	-1.9595	-2.0098	-1.9489	-1.9613	-1.9411	-1.9656	-1.9409
-1.8119	-2.0155	-2.2282	-1.8804	-1.6856	-1.9155	-1.184	-1.8829	-1.7806	-1.9087	-1.6397	-1.9672	-1.8495	-1.9112	-1.7524	-1.9643	-2.0198	-1.9298	-1.7195	-1.9333	-1.4184	-1.9419	-1.7875	-1.952	-1.8958	-1.9666	-1.8495	-1.9112	-1.8954	-1.9527	-1.9637	-1.9583	-1.9389	-1.9406	-1.2571	-1.9205	-1.9538	-1.9349	-1.9733	-1.9371	-1.9322	-1.9417	-1.5997	-1.9595	-1.6573	-1.9337	-1.8177	-1.9422	-2.098	-1.9379
-1.7346	-1.8795	-1.8812	-1.9633	-1.741	-1.9364	-1.184	-1.8829	-1.6657	-1.788	-1.9572	-1.9905	-1.9139	-1.9136	-1.7524	-1.9643	-2.0198	-1.9298	-1.7052	-1.9222	-1.4184	-1.9419	-2.1011	-1.9298	-1.8958	-1.9666	-1.9093	-1.955	-1.8954	-1.9527	-1.7255	-1.9523	-1.9389	-1.9406	-1.2571	-1.9205	-1.9538	-1.9349	-1.9923	-1.98	-1.9322	-1.9417	-2.0089	-1.9502	-2.0098	-1.9489	-1.9613	-1.9411	-1.8835	-1.9411
-1.8888	-1.8999	-1.9429	-1.8661	-1.8079	-1.9872	-1.184	-1.8829	-1.7806	-1.9087	-1.872	-1.9434	-2.0634	-1.9238	-1.8882	-1.9365	-2.0198	-1.9298	-2.0791	-1.9565	-1.4184	-1.9419	-1.7875	-1.952	-1.8394	-1.9137	-1.9093	-1.955	-1.8954	-1.9527	-2.0697	-1.8824	-1.9389	-1.9406	-1.2571	-1.9205	-1.9538	-1.9349	-1.9733	-1.9371	-1.9322	-1.9417	-2.0089	-1.9502	-2.0098	-1.9489	-1.9613	-1.9411	-1.8835	-1.9411
-1.9002	-1.8972	-2.2282	-1.8804	-1.7065	-2.0235	-1.184	-1.8829	-1.8402	-1.9573	-1.5688	-2.0062	-1.9103	-1.9941	-2.2133	-1.9424	-2.0198	-1.9298	-1.7195	-1.9333	-1.4184	-1.9419	-1.7707	-1.954	-1.8958	-1.9666	-1.9103	-1.9941	-1.9754	-1.9463	-1.9637	-1.9583	-1.9389	-1.9406	-1.2571	-1.9205	-1.9538	-1.9349	-1.7765	-1.9602	-1.887	-1.9602	-2.0089	-1.9502	-1.6573	-1.9337	-1.9613	-1.9411	-1.8835	-1.9411
-1.9814	-1.9089	-1.81	-1.963	-1.7737	-1.868	-0.6588	-2.1174	-1.6865	-1.9692	-2.0275	-1.9706	-1.8627	-1.9529	-1.8882	-1.9365	-1.7841	-1.9634	-1.7195	-1.9333	-1.4184	-1.9419	-1.7875	-1.952	-1.8958	-1.9666	-1.9093	-1.955	-1.8954	-1.9527	-1.9637	-1.9583	-1.9389	-1.9406	-1.9662	-1.9563	-1.9538	-1.9349	-1.9923	-1.98	-1.9322	-1.9417	-2.0089	-1.9502	-2.0098	-1.9489	-1.9613	-1.9411	-1.8835	-1.9411
-1.8693	-2.0295	-2.2104	-1.8973	-1.8442	-1.9546	-0.6987	-2.2219	-1.9262	-1.9612	-1.8192	-1.8297	-1.7328	-1.8965	-1.7524	-1.9643	-2.0198	-1.9298	-1.8442	-1.9546	-0.6987	-2.2219	-1.7875	-1.952	-1.8394	-1.9137	-1.7328	-1.8965	-1.8954	-1.9527	-2.0697	-1.8824	-1.7937	-1.9653	-1.9662	-1.9563	-1.9538	-1.9349	-1.9733	-1.9371	-1.9322	-1.9417	-2.0089	-1.9502	-2.0098	-1.9489	-1.9613	-1.9411	-1.8835	-1.9411
-1.7303	-2.0233	-1.7909	-1.8832	-1.903	-2.039	-0.6987	-2.2219	-1.7669	-1.9918	-1.8495	-1.995	-1.8077	-2.0406	-1.7303	-2.0233	-1.7841	-1.9634	-1.7195	-1.9333	-0.6987	-2.2219	-1.7875	-1.952	-1.8495	-1.995	-1.9093	-1.955	-1.8954	-1.9527	-1.9637	-1.9583	-1.9389	-1.9406	-1.9662	-1.9563	-1.9538	-1.9349	-1.9733	-1.9371	-1.9322	-1.9417	-2.0089	-1.9502	-2.0098	-1.9489	-1.9977	-1.9475	-1.9656	-1.9409
-1.8119	-2.0155	-1.8812	-1.9633	-2.0225	-1.9322	-1.3392	-1.9546	-1.7806	-1.9087	-1.8407	-1.9832	-1.8077	-2.0406	-1.7524	-1.9643	-2.0198	-1.9298	-2.0791	-1.9565	-1.4184	-1.9419	-1.7875	-1.952	-1.8394	-1.9137	-1.9093	-1.955	-1.8954	-1.9527	-1.7255	-1.9523	-2.115	-1.9336	-1.2571	-1.9205	-1.9538	-1.9349	-1.9733	-1.9371	-1.9322	-1.9417	-2.1568	-1.9466	-2.061	-1.9519	-1.9977	-1.9475	-1.9656	-1.9409
-1.9633	-1.9607	-1.903	-1.9571	-1.7737	-1.868	-0.6588	-2.1174	-1.6865	-1.9692	-1.9024	-1.9605	-1.9353	-1.9571	-2.2133	-1.9424	-1.7841	-1.9634	-1.7195	-1.9333	-1.4184	-1.9419	-1.7875	-1.952	-1.8394	-1.9137	-1.9093	-1.955	-1.9754	-1.9463	-1.9637	-1.9583	-1.9389	-1.9406	-1.9662	-1.9563	-1.9538	-1.9349	-1.9733	-1.9371	-1.9322	-1.9417	-2.1568	-1.9466	-2.061	-1.9519	-1.9977	-1.9475	-1.9656	-1.9409
-1.8693	-2.0295	-1.7106	-2.0315	-1.903	-2.039	-1.184	-1.8829	-1.5202	-1.9456	-1.9024	-1.9605	-1.9602	-1.9412	-1.7524	-1.9643	-1.7841	-1.9634	-1.7195	-1.9333	-1.4184	-1.9419	-1.5202	-1.9456	-1.8394	-1.9137	-1.9093	-1.955	-1.8954	-1.9527	-1.9637	-1.9583	-1.9389	-1.9406	-1.2571	-1.9205	-1.9538	-1.9349	-1.9733	-1.9371	-1.9322	-1.9417	-2.1568	-1.9466	-2.061	-1.9519	-1.9977	-1.9475	-1.9656	-1.9409
-1.9814	-1.9089	-1.9435	-1.9904	-1.6028	-1.9523	-0.6987	-2.2219	-2.6678	-1.875	-1.9541	-1.9844	-2.1957	-2.0347	-1.8882	-1.9365	-1.9435	-1.9904	-1.7195	-1.9333	-0.6987	-2.2219	-2.1011	-1.9298	-1.8327	-1.9797	-2.1344	-1.9551	-1.8954	-1.9527	-1.9637	-1.9583	-1.9389	-1.9406	-1.9662	-1.9563	-1.9538	-1.9349	-1.9733	-1.9371	-2.1536	-1.9825	-1.5997	-1.9595	-1.6573	-1.9337	-1.8177	-1.9422	-1.8835	-1.9411
-1.6782	-2.0074	-1.9435	-1.9904	-1.713	-1.9858	-0.6588	-2.1174	-2.0742	-1.9963	-1.8495	-1.995	-1.8077	-2.0406	-1.7524	-1.9643	-1.9435	-1.9904	-1.713	-1.9858	-1.4184	-1.9419	-2.1011	-1.9298	-1.8495	-1.995	-1.9093	-1.955	-1.8954	-1.9527	-1.9637	-1.9583	-1.9389	-1.9406	-1.9662	-1.9563	-2.1757	-1.9825	-1.9733	-1.9371	-1.9322	-1.9417	-1.5997	-1.9595	-2.0098	-1.9489	-1.9613	-1.9411	-1.8835	-1.9411
-1.9828	-1.9197	-1.9435	-1.9904	-2.8203	-1.995	-1.3392	-1.9546	-1.5202	-1.9456	-1.8428	-1.8419	-1.8495	-1.9112	-1.9828	-1.9197	-1.9435	-1.9904	-2.0791	-1.9565	-1.4184	-1.9419	-1.5202	-1.9456	-1.8394	-1.9137	-1.8495	-1.9112	-1.8954	-1.9527	-1.9637	-1.9583	-1.9389	-1.9406	-1.2571	-1.9205	-1.9538	-1.9349	-1.9733	-1.9371	-1.9322	-1.9417	-2.0089	-1.9502	-2.0098	-1.9489	-1.9613	-1.9411	-1.8835	-1.9411
-1.9169	-1.9783	-1.9435	-1.9904	-1.7147	-1.9908	-0.6987	-2.2219	-1.6827	-2.0236	-1.8428	-1.8419	-1.7328	-1.8965	-2.2133	-1.9424	-1.9435	-1.9904	-1.7052	-1.9222	-0.6987	-2.2219	-1.7875	-1.952	-1.8394	-1.9137	-1.7328	-1.8965	-1.8954	-1.9527	-1.9637	-1.9583	-1.9389	-1.9406	-1.9662	-1.9563	-1.9538	-1.9349	-1.9733	-1.9371	-1.9322	-1.9417	-2.0089	-1.9502	-2.0098	-1.9489	-1.9613	-1.9411	-1.8835	-1.9411
-1.7303	-2.0233	-1.903	-1.9571	-1.7737	-1.868	-0.6987	-2.2219	-2.0742	-1.9963	-1.741	-1.9531	-1.7328	-1.8965	-1.7303	-2.0233	-1.7841	-1.9634	-1.7195	-1.9333	-0.6987	-2.2219	-2.1011	-1.9298	-1.8327	-1.9797	-1.7328	-1.8965	-1.8954	-1.9527	-1.9637	-1.9583	-1.9389	-1.9406	-1.9662	-1.9563	-2.1757	-1.9825	-1.9733	-1.9371	-1.9322	-1.9417	-2.0089	-1.9502	-2.0098	-1.9489	-1.9613	-1.9411	-1.8835	-1.9411
-1.7303	-2.0233	-2.2104	-1.8973	-1.741	-1.9364	-0.6987	-2.2219	-2.0742	-1.9963	-1.9024	-1.9605	-1.8495	-1.9112	-1.7303	-2.0233	-2.0198	-1.9298	-1.7052	-1.9222	-0.6987	-2.2219	-2.1011	-1.9298	-1.8394	-1.9137	-1.8495	-1.9112	-1.8954	-1.9527	-2.0697	-1.8824	-1.9389	-1.9406	-1.9662	-1.9563	-2.1757	-1.9825	-1.9733	-1.9371	-1.9322	-1.9417	-2.0089	-1.9502	-2.061	-1.9519	-1.9977	-1.9475	-1.9656	-1.9409
-2.14	-1.9344	-1.8705	-1.8908	-1.7203	-1.9418	-0.6987	-2.2219	-1.524	-1.9676	-2.2171	-1.8968	-1.8077	-2.0406	-2.2133	-1.9424	-1.81	-1.926	-2.0791	-1.9565	-0.6987	-2.2219	-1.524	-1.9676	-1.8958	-1.9666	-1.9093	-1.955	-2.276	-1.9444	-1.9637	-1.9583	-1.9389	-1.9406	-1.9662	-1.9563	-1.7074	-1.9513	-1.9733	-1.9371	-1.9322	-1.9417	-2.0089	-1.9502	-2.0098	-1.9489	-1.9613	-1.9411	-1.8835	-1.9411
-2.0658	-1.9808	-1.8222	-1.9974	-1.7686	-1.9235	-0.6987	-2.2219	-1.6865	-1.9692	-1.8495	-1.995	-1.8627	-1.9529	-2.0658	-1.9808	-1.7841	-1.9634	-1.7195	-1.9333	-0.6987	-2.2219	-1.7875	-1.952	-1.8495	-1.995	-1.9093	-1.955	-1.9754	-1.9463	-1.9637	-1.9583	-1.9389	-1.9406	-1.9662	-1.9563	-1.9538	-1.9349	-1.9733	-1.9371	-1.9322	-1.9417	-2.1568	-1.9466	-2.061	-1.9519	-1.9613	-1.9411	-1.8835	-1.9411
-1.8693	-2.0295	-1.7909	-1.8832	-1.6028	-1.9523	-0.6987	-2.2219	-1.6827	-2.0236	-2.2171	-1.8968	-1.7328	-1.8965	-1.7524	-1.9643	-1.7841	-1.9634	-1.7195	-1.9333	-0.6987	-2.2219	-1.7875	-1.952	-1.8958	-1.9666	-1.7328	-1.8965	-1.8954	-1.9527	-1.9637	-1.9583	-1.9389	-1.9406	-1.9662	-1.9563	-1.9538	-1.9349	-1.9733	-1.9371	-1.9322	-1.9417	-2.0089	-1.9502	-1.6573	-1.9337	-1.8177	-1.9422	-2.098	-1.9379
-1.7303	-2.0233	-1.903	-1.9571	-2.8203	-1.995	-0.6987	-2.2219	-1.7806	-1.9087	-1.8495	-1.995	-1.9602	-1.9412	-1.7303	-2.0233	-1.7841	-1.9634	-2.0791	-1.9565	-0.6987	-2.2219	-1.7875	-1.952	-1.8495	-1.995	-1.9093	-1.955	-1.8954	-1.9527	-1.9637	-1.9583	-1.9389	-1.9406	-1.9662	-1.9563	-1.9538	-1.9349	-1.9733	-1.9371	-1.9322	-1.9417	-1.5997	-1.9595	-1.6573	-1.9337	-1.9613	-1.9411	-1.9656	-1.9409
-1.7315	-1.9368	-1.4927	-1.945	-2.8203	-1.995	-0.6588	-2.1174	-1.7519	-1.9938	-3.1581	-1.7752	-1.8958	-1.9135	-1.7524	-1.9643	-1.4927	-1.945	-2.0791	-1.9565	-1.4184	-1.9419	-2.1011	-1.9298	-3.1581	-1.7752	-2.1344	-1.9551	-1.8954	-1.9527	-1.7255	-1.9523	-1.9389	-1.9406	-1.9662	-1.9563	-1.7074	-1.9513	-1.9733	-1.9371	-1.9322	-1.9417	-2.0089	-1.9502	-2.0098	-1.9489	-1.9613	-1.9411	-1.9656	-1.9409
-2.6747	-1.8968	-2.2282	-1.8804	-1.7944	-1.9648	-0.6987	-2.2219	-1.8958	-1.9066	-1.7836	-1.9441	-1.8585	-1.9191	-2.2133	-1.9424	-2.0198	-1.9298	-2.0791	-1.9565	-0.6987	-2.2219	-2.1011	-1.9298	-1.8958	-1.9666	-2.1344	-1.9551	-1.8954	-1.9527	-1.9637	-1.9583	-1.7937	-1.9653	-1.9662	-1.9563	-1.9538	-1.9349	-1.9733	-1.9371	-1.9322	-1.9417	-2.0089	-1.9502	-2.061	-1.9519	-1.9977	-1.9475	-1.9656	-1.9409
-1.9828	-1.9197	-1.7909	-1.8832	-1.7737	-1.868	-0.6588	-2.1174	-1.6865	-1.9692	-1.9024	-1.9605	-2.112	-1.9389	-1.9828	-1.9197	-1.7841	-1.9634	-1.7195	-1.9333	-1.4184	-1.9419	-1.7875	-1.952	-1.8394	-1.9137	-2.1344	-1.9551	-1.8954	-1.9527	-1.9637	-1.9583	-1.9389	-1.9406	-1.9662	-1.9563	-1.9538	-1.9349	-1.9733	-1.9371	-2.1536	-1.9825	-2.0089	-1.9502	-2.061	-1.9519	-1.9977	-1.9475	-1.9656	-1.9409
-1.8693	-2.0295	-1.7106	-2.0315	-2.0225	-1.9322	-0.6588	-2.1174	-1.6827	-2.0236	-1.8192	-1.8297	-2.0634	-1.9238	-1.7524	-1.9643	-1.7841	-1.9634	-2.0791	-1.9565	-1.4184	-1.9419	-1.7875	-1.952	-1.8394	-1.9137	-1.9093	-1.955	-1.8954	-1.9527	-1.9637	-1.9583	-2.115	-1.9336	-1.9662	-1.9563	-1.9538	-1.9349	-1.9733	-1.9371	-1.9322	-1.9417	-2.1568	-1.9466	-2.061	-1.9519	-1.9977	-1.9475	-1.9656	-1.9409
-1.7346	-1.8795	-1.81	-1.963	-2.0225	-1.9322	-1.3392	-1.9546	-1.7519	-1.9938	-1.7265	-1.9397	-1.7776	-1.931	-1.7524	-1.9643	-1.7841	-1.9634	-2.0791	-1.9565	-1.4184	-1.9419	-2.1011	-1.9298	-1.8958	-1.9666	-1.856	-1.9365	-1.8954	-1.9527	-1.9637	-1.9583	-2.115	-1.9336	-1.2571	-1.9205	-1.7074	-1.9513	-1.7765	-1.9602	-1.9322	-1.9417	-2.1568	-1.9466	-2.061	-1.9519	-1.9977	-1.9475	-1.9656	-1.9409
-1.7346	-1.8795	-1.8261	-2.0736	-1.741	-1.9364	-0.6987	-2.2219	-1.524	-1.9676	-2.2171	-1.8968	-2.6887	-1.9829	-1.7524	-1.9643	-1.81	-1.926	-1.7052	-1.9222	-0.6987	-2.2219	-1.524	-1.9676	-1.8958	-1.9666	-2.1344	-1.9551	-1.8954	-1.9527	-1.9637	-1.9583	-1.9389	-1.9406	-1.9662	-1.9563	-1.7074	-1.9513	-1.9733	-1.9371	-1.9322	-1.9417	-1.5997	-1.9595	-1.6573	-1.9337	-1.8177	-1.9422	-2.098	-1.9379
-1.8888	-1.8999	-2.9774	-2.001	-1.8442	-1.9546	-0.6588	-2.1174	-2.6678	-1.875	-2.1176	-1.926	-1.8585	-1.9191	-1.8882	-1.9365	-2.9774	-2.001	-1.8442	-1.9546	-1.4184	-1.9419	-2.1011	-1.9298	-2.1176	-1.926	-2.1344	-1.9551	-1.8954	-1.9527	-1.9637	-1.9583	-1.7937	-1.9653	-1.9662	-1.9563	-1.9538	-1.9349	-1.7765	-1.9602	-1.9322	-1.9417	-1.5997	-1.9595	-1.6573	-1.9337	-1.9613	-1.9411	-1.8835	-1.9411
-1.9002	-1.8972	-1.8178	-1.9872	-1.6028	-1.9523	-0.6987	-2.2219	-2.2886	-1.9664	-3.1581	-1.7752	-1.8147	-2.0103	-2.2133	-1.9424	-2.0198	-1.9298	-1.7195	-1.9333	-0.6987	-2.2219	-2.1011	-1.9298	-3.1581	-1.7752	-2.1344	-1.9551	-1.9754	-1.9463	-1.9637	-1.9583	-1.9389	-1.9406	-1.9662	-1.9563	-2.1757	-1.9825	-1.9733	-1.9371	-1.887	-1.9602	-2.0089	-1.9502	-2.0098	-1.9489	-1.9613	-1.9411	-1.8835	-1.9411
-1.6782	-2.0074	-2.9774	-2.001	-2.2173	-1.9353	-0.6987	-2.2219	-1.7519	-1.9938	-1.5688	-2.0062	-1.9103	-1.9941	-1.7524	-1.9643	-2.9774	-2.001	-2.0791	-1.9565	-0.6987	-2.2219	-2.1011	-1.9298	-1.8958	-1.9666	-1.9103	-1.9941	-1.8954	-1.9527	-1.9637	-1.9583	-2.115	-1.9336	-1.9662	-1.9563	-1.7074	-1.9513	-1.7765	-1.9602	-1.887	-1.9602	-2.0089	-1.9502	-2.0098	-1.9489	-1.9613	-1.9411	-1.8835	-1.9411
-1.6782	-2.0074	-1.8239	-1.8665	-1.6495	-1.8885	-0.6588	-2.1174	-2.0742	-1.9963	-1.9024	-1.9605	-1.8495	-1.9112	-1.7524	-1.9643	-1.81	-1.926	-1.7052	-1.9222	-1.4184	-1.9419	-2.1011	-1.9298	-1.8394	-1.9137	-1.8495	-1.9112	-1.8954	-1.9527	-1.9637	-1.9583	-1.9389	-1.9406	-1.9662	-1.9563	-2.1757	-1.9825	-1.9733	-1.9371	-1.9322	-1.9417	-2.1568	-1.9466	-2.061	-1.9519	-1.9977	-1.9475	-1.9656	-1.9409
-2.14	-1.9344	-1.7106	-2.0315	-1.713	-1.9858	-0.6588	-2.1174	-1.8958	-1.9066	-1.6996	-1.8567	-1.8495	-1.9112	-2.2133	-1.9424	-1.7841	-1.9634	-1.713	-1.9858	-1.4184	-1.9419	-2.1011	-1.9298	-1.8394	-1.9137	-1.8495	-1.9112	-2.276	-1.9444	-1.9637	-1.9583	-1.9389	-1.9406	-1.9662	-1.9563	-1.9538	-1.9349	-1.9733	-1.9371	-1.9322	-1.9417	-2.1568	-1.9466	-2.061	-1.9519	-1.9977	-1.9475	-1.9656	-1.9409
-1.9828	-1.9197	-1.81	-1.963	-2.0225	-1.9322	-0.6588	-2.1174	-2.2886	-1.9664	-2.1176	-1.926	-2.1957	-2.0347	-1.9828	-1.9197	-1.7841	-1.9634	-2.0791	-1.9565	-1.4184	-1.9419	-2.1011	-1.9298	-2.1176	-1.926	-2.1344	-1.9551	-1.8954	-1.9527	-1.9637	-1.9583	-2.115	-1.9336	-1.9662	-1.9563	-2.1757	-1.9825	-1.7765	-1.9602	-2.1536	-1.9825	-2.0089	-1.9502	-2.0098	-1.9489	-1.9613	-1.9411	-1.8835	-1.9411
-1.7315	-1.9368	-1.9435	-1.9904	-1.713	-1.9858	-0.6588	-2.1174	-1.7519	-1.9938	-1.9572	-1.9905	-1.8844	-1.8529	-1.7524	-1.9643	-1.9435	-1.9904	-1.713	-1.9858	-1.4184	-1.9419	-2.1011	-1.9298	-1.8958	-1.9666	-1.856	-1.9365	-1.8954	-1.9527	-1.9637	-1.9583	-1.9389	-1.9406	-1.9662	-1.9563	-1.7074	-1.9513	-1.9923	-1.98	-1.9322	-1.9417	-1.5997	-1.9595	-1.6573	-1.9337	-1.9613	-1.9411	-1.8835	-1.9411
-1.9828	-1.9197	-1.9435	-1.9904	-1.6856	-1.9155	-1.184	-1.8829	-1.524	-1.9676	-1.7836	-1.9441	-1.8844	-1.8529	-1.9828	-1.9197	-1.9435	-1.9904	-1.7195	-1.9333	-1.4184	-1.9419	-1.524	-1.9676	-1.8958	-1.9666	-1.856	-1.9365	-1.8954	-1.9527	-1.9637	-1.9583	-1.9389	-1.9406	-1.2571	-1.9205	-1.7074	-1.9513	-1.9733	-1.9371	-1.9322	-1.9417	-2.0089	-1.9502	-2.0098	-1.9489	-1.9613	-1.9411	-1.8835	-1.9411
-2.4328	-1.9559	-1.81	-1.963	-2.0225	-1.9322	-1.3392	-1.9546	-1.7669	-1.9918	-1.8495	-1.995	-1.9139	-1.9136	-2.2133	-1.9424	-1.7841	-1.9634	-2.0791	-1.9565	-1.4184	-1.9419	-1.7875	-1.952	-1.8495	-1.995	-1.9093	-1.955	-2.276	-1.9444	-1.9637	-1.9583	-2.115	-1.9336	-1.2571	-1.9205	-1.9538	-1.9349	-1.9733	-1.9371	-1.9322	-1.9417	-2.0089	-1.9502	-2.0098	-1.9489	-1.9613	-1.9411	-1.8835	-1.9411
-1.7346	-1.8795	-1.8958	-1.9971	-1.7737	-1.868	-1.184	-1.8829	-1.6595	-1.949	-1.7832	-1.9936	-1.8627	-1.9529	-1.7524	-1.9643	-2.0198	-1.9298	-1.7195	-1.9333	-1.4184	-1.9419	-1.7707	-1.954	-1.8327	-1.9797	-1.9093	-1.955	-1.8954	-1.9527	-1.9637	-1.9583	-1.9389	-1.9406	-1.2571	-1.9205	-1.9538	-1.9349	-1.9733	-1.9371	-1.9322	-1.9417	-1.5997	-1.9595	-1.6573	-1.9337	-1.8177	-1.9422	-1.8835	-1.9411
-2.0658	-1.9808	-1.7106	-2.0315	-1.741	-1.9364	-0.6588	-2.1174	-1.6595	-1.949	-1.872	-1.9434	-1.8691	-1.9531	-2.0658	-1.9808	-1.7841	-1.9634	-1.7052	-1.9222	-1.4184	-1.9419	-1.7707	-1.954	-1.8394	-1.9137	-1.856	-1.9365	-1.9754	-1.9463	-1.9637	-1.9583	-1.9389	-1.9406	-1.9662	-1.9563	-1.9538	-1.9349	-1.9733	-1.9371	-1.9322	-1.9417	-2.0089	-1.9502	-2.0098	-1.9489	-1.9613	-1.9411	-1.8835	-1.9411
-1.9633	-1.9607	-1.8261	-2.0736	-1.6495	-1.8885	-0.6987	-2.2219	-1.8062	-1.9309	-1.872	-1.9434	-1.7328	-1.8965	-2.2133	-1.9424	-1.81	-1.926	-1.7052	-1.9222	-0.6987	-2.2219	-1.7707	-1.954	-1.8394	-1.9137	-1.7328	-1.8965	-1.9754	-1.9463	-1.9637	-1.9583	-1.9389	-1.9406	-1.9662	-1.9563	-1.9538	-1.9349	-1.9733	-1.9371	-1.9322	-1.9417	-2.0089	-1.9502	-2.0098	-1.9489	-1.9613	-1.9411	-1.8835	-1.9411
-1.7303	-2.0233	-1.8239	-1.8665	-1.6028	-1.9523	-0.6987	-2.2219	-1.5202	-1.9456	-1.741	-1.9531	-1.8627	-1.9529	-1.7303	-2.0233	-1.81	-1.926	-1.7195	-1.9333	-0.6987	-2.2219	-1.5202	-1.9456	-1.8327	-1.9797	-1.9093	-1.955	-1.8954	-1.9527	-1.9637	-1.9583	-1.9389	-1.9406	-1.9662	-1.9563	-1.9538	-1.9349	-1.9733	-1.9371	-1.9322	-1.9417	-2.0089	-1.9502	-2.0098	-1.9489	-1.9613	-1.9411	-1.8835	-1.9411
-2.4328	-1.9559	-1.5397	-1.9414	-1.6028	-1.9523	-0.6987	-2.2219	-1.524	-1.9676	-1.9024	-1.9605	-1.7328	-1.8965	-2.2133	-1.9424	-1.81	-1.926	-1.7195	-1.9333	-0.6987	-2.2219	-1.524	-1.9676	-1.8394	-1.9137	-1.7328	-1.8965	-2.276	-1.9444	-1.9637	-1.9583	-1.9389	-1.9406	-1.9662	-1.9563	-1.7074	-1.9513	-1.9733	-1.9371	-1.9322	-1.9417	-2.0089	-1.9502	-2.0098	-1.9489	-1.9613	-1.9411	-1.8835	-1.9411
-1.7303	-2.0233	-1.4927	-1.945	-1.7686	-1.9235	-0.6987	-2.2219	-1.5202	-1.9456	-1.872	-1.9434	-1.8495	-1.9112	-1.7303	-2.0233	-1.4927	-1.945	-1.7195	-1.9333	-0.6987	-2.2219	-1.5202	-1.9456	-1.8394	-1.9137	-1.8495	-1.9112	-1.8954	-1.9527	-1.7255	-1.9523	-1.9389	-1.9406	-1.9662	-1.9563	-1.9538	-1.9349	-1.9733	-1.9371	-1.9322	-1.9417	-2.0089	-1.9502	-2.0098	-1.9489	-1.9613	-1.9411	-1.8835	-1.9411
-1.6782	-2.0074	-1.9429	-1.8661	-1.8442	-1.9546	-0.6588	-2.1174	-1.8062	-1.9309	-2.2171	-1.8968	-1.9139	-1.9136	-1.7524	-1.9643	-2.0198	-1.9298	-1.8442	-1.9546	-1.4184	-1.9419	-1.7707	-1.954	-1.8958	-1.9666	-1.9093	-1.955	-1.8954	-1.9527	-2.0697	-1.8824	-1.7937	-1.9653	-1.9662	-1.9563	-1.9538	-1.9349	-1.9733	-1.9371	-1.9322	-1.9417	-2.0089	-1.9502	-2.0098	-1.9489	-1.9977	-1.9475	-1.8835	-1.9411
-2.0658	-1.9808	-2.2282	-1.8804	-1.6495	-1.8885	-0.6588	-2.1174	-1.7806	-1.9087	-1.872	-1.9434	-2.0634	-1.9238	-2.0658	-1.9808	-2.0198	-1.9298	-1.7052	-1.9222	-1.4184	-1.9419	-1.7875	-1.952	-1.8394	-1.9137	-1.9093	-1.955	-1.9754	-1.9463	-1.9637	-1.9583	-1.9389	-1.9406	-1.9662	-1.9563	-1.9538	-1.9349	-1.9733	-1.9371	-1.9322	-1.9417	-2.1568	-1.9466	-2.0098	-1.9489	-1.9977	-1.9475	-1.8835	-1.9411
-1.7315	-1.9368	-1.8812	-1.9633	-1.6856	-1.9155	-0.6588	-2.1174	-1.6865	-1.9692	-1.9572	-1.9905	-2.112	-1.9389	-1.7524	-1.9643	-2.0198	-1.9298	-1.7195	-1.9333	-1.4184	-1.9419	-1.7875	-1.952	-1.8958	-1.9666	-2.1344	-1.9551	-1.8954	-1.9527	-1.7255	-1.9523	-1.9389	-1.9406	-1.9662	-1.9563	-1.9538	-1.9349	-1.9923	-1.98	-2.1536	-1.9825	-1.5997	-1.9595	-1.6573	-1.9337	-1.8177	-1.9422	-2.098	-1.9379
-1.7315	-1.9368	-1.81	-1.963	-1.6495	-1.8885	-1.184	-1.8829	-1.7669	-1.9918	-1.6397	-1.9672	-1.9103	-1.9941	-1.7524	-1.9643	-1.7841	-1.9634	-1.7052	-1.9222	-1.4184	-1.9419	-1.7875	-1.952	-1.8958	-1.9666	-1.9103	-1.9941	-1.8954	-1.9527	-1.9637	-1.9583	-1.9389	-1.9406	-1.2571	-1.9205	-1.9538	-1.9349	-1.9733	-1.9371	-1.887	-1.9602	-1.5997	-1.9595	-1.6573	-1.9337	-1.9613	-1.9411	-1.8835	-1.9411
-1.6782	-2.0074	-1.9429	-1.8661	-2.0225	-1.9322	-1.3392	-1.9546	-1.7519	-1.9938	-2.0275	-1.9706	-1.8958	-1.9135	-1.7524	-1.9643	-2.0198	-1.9298	-2.0791	-1.9565	-1.4184	-1.9419	-2.1011	-1.9298	-1.8958	-1.9666	-2.1344	-1.9551	-1.8954	-1.9527	-2.0697	-1.8824	-2.115	-1.9336	-1.2571	-1.9205	-1.7074	-1.9513	-1.9923	-1.98	-1.9322	-1.9417	-2.1568	-1.9466	-2.061	-1.9519	-1.9977	-1.9475	-1.9656	-1.9409
-1.9002	-1.8972	-2.2104	-1.8973	-1.7203	-1.9418	-0.6588	-2.1174	-1.7806	-1.9087	-1.7265	-1.9397	-1.8495	-1.9112	-2.2133	-1.9424	-2.0198	-1.9298	-2.0791	-1.9565	-1.4184	-1.9419	-1.7875	-1.952	-1.8958	-1.9666	-1.8495	-1.9112	-1.9754	-1.9463	-2.0697	-1.8824	-1.9389	-1.9406	-1.9662	-1.9563	-1.9538	-1.9349	-1.7765	-1.9602	-1.9322	-1.9417	-2.1568	-1.9466	-2.061	-1.9519	-1.9977	-1.9475	-1.9656	-1.9409
-1.9002	-1.8972	-1.9435	-1.9904	-2.0225	-1.9322	-0.6987	-2.2219	-2.6678	-1.875	-1.9541	-1.9844	-1.7328	-1.8965	-2.2133	-1.9424	-1.9435	-1.9904	-2.0791	-1.9565	-0.6987	-2.2219	-2.1011	-1.9298	-1.8327	-1.9797	-1.7328	-1.8965	-1.9754	-1.9463	-1.9637	-1.9583	-2.115	-1.9336	-1.9662	-1.9563	-1.9538	-1.9349	-1.9733	-1.9371	-1.9322	-1.9417	-2.0089	-1.9502	-2.0098	-1.9489	-1.9613	-1.9411	-1.8835	-1.9411
-1.7303	-2.0233	-2.2282	-1.8804	-1.6495	-1.8885	-0.6987	-2.2219	-1.8532	-1.934	-1.741	-1.9531	-1.8958	-1.9135	-1.7303	-2.0233	-2.0198	-1.9298	-1.7052	-1.9222	-0.6987	-2.2219	-1.7875	-1.952	-1.8327	-1.9797	-2.1344	-1.9551	-1.8954	-1.9527	-1.9637	-1.9583	-1.9389	-1.9406	-1.9662	-1.9563	-1.9538	-1.9349	-1.9733	-1.9371	-1.9322	-1.9417	-2.0089	-1.9502	-2.0098	-1.9489	-1.9613	-1.9411	-2.098	-1.9379
-1.7303	-2.0233	-1.8705	-1.8908	-1.7203	-1.9418	-0.6588	-2.1174	-1.7669	-1.9918	-1.7836	-1.9441	-2.112	-1.9389	-1.7303	-2.0233	-1.81	-1.926	-2.0791	-1.9565	-1.4184	-1.9419	-1.7875	-1.952	-1.8958	-1.9666	-2.1344	-1.9551	-1.8954	-1.9527	-1.9637	-1.9583	-1.9389	-1.9406	-1.9662	-1.9563	-1.9538	-1.9349	-1.9733	-1.9371	-2.1536	-1.9825	-2.0089	-1.9502	-2.0098	-1.9489	-1.9613	-1.9411	-1.8835	-1.9411
-1.6782	-2.0074	-1.7909	-1.8832	-1.8442	-1.9546	-0.6987	-2.2219	-1.7519	-1.9938	-1.8495	-1.995	-1.8585	-1.9191	-1.7524	-1.9643	-1.7841	-1.9634	-1.8442	-1.9546	-0.6987	-2.2219	-2.1011	-1.9298	-1.8495	-1.995	-2.1344	-1.9551	-1.8954	-1.9527	-1.9637	-1.9583	-1.7937	-1.9653	-1.9662	-1.9563	-1.7074	-1.9513	-1.9733	-1.9371	-1.9322	-1.9417	-1.5997	-1.9595	-1.6573	-1.9337	-1.9613	-1.9411	-1.8835	-1.9411
-1.9828	-1.9197	-1.8812	-1.9633	-1.7944	-1.9648	-1.3392	-1.9546	-2.2886	-1.9664	-1.8407	-1.9832	-1.7776	-1.931	-1.9828	-1.9197	-2.0198	-1.9298	-2.0791	-1.9565	-1.4184	-1.9419	-2.1011	-1.9298	-1.8394	-1.9137	-1.856	-1.9365	-1.8954	-1.9527	-1.7255	-1.9523	-1.7937	-1.9653	-1.2571	-1.9205	-2.1757	-1.9825	-1.9733	-1.9371	-1.9322	-1.9417	-2.0089	-1.9502	-2.0098	-1.9489	-1.9613	-1.9411	-1.8835	-1.9411
-2.4328	-1.9559	-1.8222	-1.9974	-1.8306	-1.7693	-0.6987	-2.2219	-1.5202	-1.9456	-1.7832	-1.9936	-1.9139	-1.9136	-2.2133	-1.9424	-1.7841	-1.9634	-1.7052	-1.9222	-0.6987	-2.2219	-1.5202	-1.9456	-1.8327	-1.9797	-1.9093	-1.955	-2.276	-1.9444	-1.9637	-1.9583	-1.9389	-1.9406	-1.9662	-1.9563	-1.9538	-1.9349	-1.9733	-1.9371	-1.9322	-1.9417	-2.0089	-1.9502	-2.0098	-1.9489	-1.9613	-1.9411	-1.8835	-1.9411
-2.14	-1.9344	-1.8239	-1.8665	-1.6495	-1.8885	-0.6987	-2.2219	-1.524	-1.9676	-1.6397	-1.9672	-1.7328	-1.8965	-2.2133	-1.9424	-1.81	-1.926	-1.7052	-1.9222	-0.6987	-2.2219	-1.524	-1.9676	-1.8958	-1.9666	-1.7328	-1.8965	-2.276	-1.9444	-1.9637	-1.9583	-1.9389	-1.9406	-1.9662	-1.9563	-1.7074	-1.9513	-1.9733	-1.9371	-1.9322	-1.9417	-2.0089	-1.9502	-2.0098	-1.9489	-1.9613	-1.9411	-1.8835	-1.9411
-1.7303	-2.0233	-1.4927	-1.945	-1.7203	-1.9418	-0.6987	-2.2219	-1.8958	-1.9066	-1.8495	-1.995	-1.8844	-1.8529	-1.7303	-2.0233	-1.4927	-1.945	-2.0791	-1.9565	-0.6987	-2.2219	-2.1011	-1.9298	-1.8495	-1.995	-1.856	-1.9365	-1.8954	-1.9527	-1.7255	-1.9523	-1.9389	-1.9406	-1.9662	-1.9563	-1.9538	-1.9349	-1.9733	-1.9371	-1.9322	-1.9417	-2.0089	-1.9502	-2.0098	-1.9489	-1.9613	-1.9411	-1.8835	-1.9411
-2.0658	-1.9808	-2.2104	-1.8973	-1.8442	-1.9546	-0.6987	-2.2219	-1.524	-1.9676	-1.5688	-2.0062	-1.7328	-1.8965	-2.0658	-1.9808	-2.0198	-1.9298	-1.8442	-1.9546	-0.6987	-2.2219	-1.524	-1.9676	-1.8958	-1.9666	-1.7328	-1.8965	-1.9754	-1.9463	-2.0697	-1.8824	-1.7937	-1.9653	-1.9662	-1.9563	-1.7074	-1.9513	-1.7765	-1.9602	-1.9322	-1.9417	-2.0089	-1.9502	-2.0098	-1.9489	-1.9613	-1.9411	-1.8835	-1.9411
-1.7303	-2.0233	-1.4927	-1.945	-1.7497	-1.9739	-0.6987	-2.2219	-1.7806	-1.9087	-1.8495	-1.995	-1.9376	-1.895	-1.7303	-2.0233	-1.4927	-1.945	-2.0791	-1.9565	-0.6987	-2.2219	-1.7875	-1.952	-1.8495	-1.995	-2.1344	-1.9551	-1.8954	-1.9527	-1.7255	-1.9523	-1.7937	-1.9653	-1.9662	-1.9563	-1.9538	-1.9349	-1.9733	-1.9371	-1.887	-1.9602	-2.0089	-1.9502	-2.0098	-1.9489	-1.9613	-1.9411	-1.8835	-1.9411
-1.8693	-2.0295	-1.8239	-1.8665	-1.7944	-1.9648	-3.5295	-1.9205	-1.7669	-1.9918	-1.7836	-1.9441	-1.9139	-1.9136	-1.7524	-1.9643	-1.81	-1.926	-2.0791	-1.9565	-1.4184	-1.9419	-1.7875	-1.952	-1.8958	-1.9666	-1.9093	-1.955	-1.8954	-1.9527	-1.9637	-1.9583	-1.7937	-1.9653	-1.9662	-1.9563	-1.9538	-1.9349	-1.9733	-1.9371	-1.9322	-1.9417	-2.1568	-1.9466	-2.061	-1.9519	-1.9613	-1.9411	-1.8835	-1.9411
-1.9002	-1.8972	-1.8958	-1.9971	-1.7065	-2.0235	-3.3634	-2.0557	-1.7806	-1.9087	-1.8428	-1.8419	-2.112	-1.9389	-2.2133	-1.9424	-2.0198	-1.9298	-1.7195	-1.9333	-1.4184	-1.9419	-1.7875	-1.952	-1.8394	-1.9137	-2.1344	-1.9551	-1.9754	-1.9463	-1.9637	-1.9583	-1.9389	-1.9406	-1.9662	-1.9563	-1.9538	-1.9349	-1.9733	-1.9371	-2.1536	-1.9825	-2.0089	-1.9502	-2.0098	-1.9489	-1.9977	-1.9475	-1.9656	-1.9409
-1.9169	-1.9783	-1.778	-1.9165	-1.8079	-1.9872	-5.0543	-1.952	-1.6865	-1.9692	-2.0275	-1.9706	-1.8077	-2.0406	-2.2133	-1.9424	-1.7841	-1.9634	-2.0791	-1.9565	-5.285	-1.9406	-1.7875	-1.952	-1.8958	-1.9666	-1.9093	-1.955	-1.8954	-1.9527	-1.9637	-1.9583	-1.9389	-1.9406	-1.9662	-1.9563	-1.9538	-1.9349	-1.9923	-1.98	-1.9322	-1.9417	-2.0089	-1.9502	-2.061	-1.9519	-1.9977	-1.9475	-1.9656	-1.9409
-2.0715	-1.9611	-1.7106	-2.0315	-1.7737	-1.868	-1.3392	-1.9546	-1.6865	-1.9692	-1.7836	-1.9441	-2.0634	-1.9238	-2.2133	-1.9424	-1.7841	-1.9634	-1.7195	-1.9333	-1.4184	-1.9419	-1.7875	-1.952	-1.8958	-1.9666	-1.9093	-1.955	-1.8954	-1.9527	-1.9637	-1.9583	-1.9389	-1.9406	-1.2571	-1.9205	-1.9538	-1.9349	-1.9733	-1.9371	-1.9322	-1.9417	-2.1568	-1.9466	-2.061	-1.9519	-1.9977	-1.9475	-1.9656	-1.9409
-2.0715	-1.9611	-1.8261	-2.0736	-1.713	-1.9858	-1.3392	-1.9546	-1.5202	-1.9456	-1.5688	-2.0062	-1.8958	-1.9135	-2.2133	-1.9424	-1.81	-1.926	-1.713	-1.9858	-1.4184	-1.9419	-1.5202	-1.9456	-1.8958	-1.9666	-2.1344	-1.9551	-1.8954	-1.9527	-1.9637	-1.9583	-1.9389	-1.9406	-1.2571	-1.9205	-1.9538	-1.9349	-1.7765	-1.9602	-1.9322	-1.9417	-2.1568	-1.9466	-2.061	-1.9519	-1.9977	-1.9475	-1.9656	-1.9409
-1.9828	-1.9197	-2.2104	-1.8973	-1.713	-1.9858	-3.5353	-1.9223	-1.8958	-1.9066	-1.9541	-1.9844	-2.112	-1.9389	-1.9828	-1.9197	-2.0198	-1.9298	-1.713	-1.9858	-1.4184	-1.9419	-2.1011	-1.9298	-1.8327	-1.9797	-2.1344	-1.9551	-1.8954	-1.9527	-2.0697	-1.8824	-1.9389	-1.9406	-4.2145	-1.8879	-1.9538	-1.9349	-1.9733	-1.9371	-2.1536	-1.9825	-2.1568	-1.9466	-2.061	-1.9519	-1.9613	-1.9411	-1.8835	-1.9411
-1.9633	-1.9607	-1.8958	-1.9971	-1.6495	-1.8885	-1.3392	-1.9546	-1.6865	-1.9692	-1.7836	-1.9441	-1.8585	-1.9191	-2.2133	-1.9424	-2.0198	-1.9298	-1.7052	-1.9222	-1.4184	-1.9419	-1.7875	-1.952	-1.8958	-1.9666	-2.1344	-1.9551	-1.9754	-1.9463	-1.9637	-1.9583	-1.9389	-1.9406	-1.2571	-1.9205	-1.9538	-1.9349	-1.9733	-1.9371	-1.9322	-1.9417	-2.0089	-1.9502	-2.061	-1.9519	-1.9977	-1.9475	-1.9656	-1.9409
-1.8888	-1.8999	-1.8239	-1.8665	-1.7737	-1.868	-0.6987	-2.2219	-1.6865	-1.9692	-1.7832	-1.9936	-2.112	-1.9389	-1.8882	-1.9365	-1.81	-1.926	-1.7195	-1.9333	-0.6987	-2.2219	-1.7875	-1.952	-1.8327	-1.9797	-2.1344	-1.9551	-1.8954	-1.9527	-1.9637	-1.9583	-1.9389	-1.9406	-1.9662	-1.9563	-1.9538	-1.9349	-1.9733	-1.9371	-2.1536	-1.9825	-1.5997	-1.9595	-2.0098	-1.9489	-1.9613	-1.9411	-1.8835	-1.9411
-1.9814	-1.9089	-2.2104	-1.8973	-1.713	-1.9858	-0.6987	-2.2219	-1.8958	-1.9066	-1.5688	-2.0062	-1.9376	-1.895	-1.8882	-1.9365	-2.0198	-1.9298	-1.713	-1.9858	-0.6987	-2.2219	-2.1011	-1.9298	-1.8958	-1.9666	-2.1344	-1.9551	-1.8954	-1.9527	-2.0697	-1.8824	-1.9389	-1.9406	-1.9662	-1.9563	-1.9538	-1.9349	-1.7765	-1.9602	-1.887	-1.9602	-2.0089	-1.9502	-2.0098	-1.9489	-1.9613	-1.9411	-1.8835	-1.9411
-1.9169	-1.9783	-1.5397	-1.9414	-1.7944	-1.9648	-0.6987	-2.2219	-2.0742	-1.9963	-1.5688	-2.0062	-1.7328	-1.8965	-2.2133	-1.9424	-1.81	-1.926	-2.0791	-1.9565	-0.6987	-2.2219	-2.1011	-1.9298	-1.8958	-1.9666	-1.7328	-1.8965	-1.8954	-1.9527	-1.9637	-1.9583	-1.7937	-1.9653	-1.9662	-1.9563	-2.1757	-1.9825	-1.7765	-1.9602	-1.9322	-1.9417	-1.5997	-1.9595	-1.6573	-1.9337	-1.8177	-1.9422	-2.098	-1.9379
-1.7303	-2.0233	-2.2104	-1.8973	-1.7497	-1.9739	-0.6987	-2.2219	-2.2886	-1.9664	-1.7265	-1.9397	-1.8844	-1.8529	-1.7303	-2.0233	-2.0198	-1.9298	-2.0791	-1.9565	-0.6987	-2.2219	-2.1011	-1.9298	-1.8958	-1.9666	-1.856	-1.9365	-1.8954	-1.9527	-2.0697	-1.8824	-1.7937	-1.9653	-1.9662	-1.9563	-2.1757	-1.9825	-1.7765	-1.9602	-1.9322	-1.9417	-1.5997	-1.9595	-2.0098	-1.9489	-1.9613	-1.9411	-1.8835	-1.9411
-2.4328	-1.9559	-1.8812	-1.9633	-1.741	-1.9364	-0.6588	-2.1174	-1.6595	-1.949	-2.2171	-1.8968	-1.9602	-1.9412	-2.2133	-1.9424	-2.0198	-1.9298	-1.7052	-1.9222	-1.4184	-1.9419	-1.7707	-1.954	-1.8958	-1.9666	-1.9093	-1.955	-2.276	-1.9444	-1.7255	-1.9523	-1.9389	-1.9406	-1.9662	-1.9563	-1.9538	-1.9349	-1.9733	-1.9371	-1.9322	-1.9417	-2.0089	-1.9502	-2.0098	-1.9489	-1.9613	-1.9411	-1.8835	-1.9411
-1.8888	-1.8999	-2.2282	-1.8804	-1.7147	-1.9908	-0.6588	-2.1174	-1.9262	-1.9612	-1.5688	-2.0062	-1.8495	-1.9112	-1.8882	-1.9365	-2.0198	-1.9298	-1.7052	-1.9222	-1.4184	-1.9419	-1.7875	-1.952	-1.8958	-1.9666	-1.8495	-1.9112	-1.8954	-1.9527	-1.9637	-1.9583	-1.9389	-1.9406	-1.9662	-1.9563	-1.9538	-1.9349	-1.7765	-1.9602	-1.9322	-1.9417	-2.0089	-1.9502	-2.0098	-1.9489	-1.9613	-1.9411	-1.8835	-1.9411
-1.7346	-1.8795	-1.8222	-1.9974	-1.713	-1.9858	-1.3392	-1.9546	-2.2886	-1.9664	-2.2171	-1.8968	-1.8147	-2.0103	-1.7524	-1.9643	-1.7841	-1.9634	-1.713	-1.9858	-1.4184	-1.9419	-2.1011	-1.9298	-1.8958	-1.9666	-2.1344	-1.9551	-1.8954	-1.9527	-1.9637	-1.9583	-1.9389	-1.9406	-1.2571	-1.9205	-2.1757	-1.9825	-1.9733	-1.9371	-1.887	-1.9602	-2.0089	-1.9502	-2.0098	-1.9489	-1.9613	-1.9411	-1.8835	-1.9411
-1.9828	-1.9197	-2.2104	-1.8973	-2.2173	-1.9353	-0.6588	-2.1174	-1.7519	-1.9938	-2.1176	-1.926	-2.112	-1.9389	-1.9828	-1.9197	-2.0198	-1.9298	-2.0791	-1.9565	-1.4184	-1.9419	-2.1011	-1.9298	-2.1176	-1.926	-2.1344	-1.9551	-1.8954	-1.9527	-2.0697	-1.8824	-2.115	-1.9336	-1.9662	-1.9563	-1.7074	-1.9513	-1.7765	-1.9602	-2.1536	-1.9825	-2.0089	-1.9502	-2.0098	-1.9489	-1.9613	-1.9411	-1.8835	-1.9411
-2.6747	-1.8968	-1.8601	-1.9459	-1.8442	-1.9546	-1.3392	-1.9546	-1.8062	-1.9309	-2.2171	-1.8968	-1.9139	-1.9136	-2.2133	-1.9424	-2.0198	-1.9298	-1.8442	-1.9546	-1.4184	-1.9419	-1.7707	-1.954	-1.8958	-1.9666	-1.9093	-1.955	-1.8954	-1.9527	-1.7255	-1.9523	-1.7937	-1.9653	-1.2571	-1.9205	-1.9538	-1.9349	-1.9733	-1.9371	-1.9322	-1.9417	-2.0089	-1.9502	-2.0098	-1.9489	-1.9613	-1.9411	-1.8835	-1.9411
-2.0658	-1.9808	-2.2104	-1.8973	-1.6495	-1.8885	-0.6588	-2.1174	-1.7806	-1.9087	-1.8407	-1.9832	-1.9103	-1.9941	-2.0658	-1.9808	-2.0198	-1.9298	-1.7052	-1.9222	-1.4184	-1.9419	-1.7875	-1.952	-1.8394	-1.9137	-1.9103	-1.9941	-1.9754	-1.9463	-2.0697	-1.8824	-1.9389	-1.9406	-1.9662	-1.9563	-1.9538	-1.9349	-1.9733	-1.9371	-1.887	-1.9602	-2.0089	-1.9502	-2.0098	-1.9489	-1.9613	-1.9411	-1.8835	-1.9411
-1.9814	-1.9089	-1.903	-1.9571	-2.0225	-1.9322	-3.8812	-1.9841	-2.0742	-1.9963	-2.0275	-1.9706	-1.8844	-1.8529	-1.8882	-1.9365	-1.7841	-1.9634	-2.0791	-1.9565	-4.0881	-1.9677	-2.1011	-1.9298	-1.8958	-1.9666	-1.856	-1.9365	-1.8954	-1.9527	-1.9637	-1.9583	-2.115	-1.9336	-1.9662	-1.9563	-2.1757	-1.9825	-1.9923	-1.98	-1.9322	-1.9417	-2.0089	-1.9502	-2.0098	-1.9489	-1.9613	-1.9411	-1.8835	-1.9411
-2.14	-1.9344	-1.5397	-1.9414	-2.0225	-1.9322	-1.3392	-1.9546	-1.6595	-1.949	-1.9024	-1.9605	-1.8691	-1.9531	-2.2133	-1.9424	-1.81	-1.926	-2.0791	-1.9565	-1.4184	-1.9419	-1.7707	-1.954	-1.8394	-1.9137	-1.856	-1.9365	-2.276	-1.9444	-1.9637	-1.9583	-2.115	-1.9336	-1.2571	-1.9205	-1.9538	-1.9349	-1.9733	-1.9371	-1.9322	-1.9417	-2.0089	-1.9502	-2.0098	-1.9489	-1.9613	-1.9411	-1.8835	-1.9411
-1.9828	-1.9197	-1.8705	-1.8908	-1.7737	-1.868	-4.0284	-2.0493	-1.8062	-1.9309	-1.9024	-1.9605	-1.8844	-1.8529	-1.9828	-1.9197	-1.81	-1.926	-1.7195	-1.9333	-4.0881	-1.9677	-1.7707	-1.954	-1.8394	-1.9137	-1.856	-1.9365	-1.8954	-1.9527	-1.9637	-1.9583	-1.9389	-1.9406	-1.9662	-1.9563	-1.9538	-1.9349	-1.9733	-1.9371	-1.9322	-1.9417	-2.0089	-1.9502	-2.0098	-1.9489	-1.9613	-1.9411	-1.8835	-1.9411
-1.7346	-1.8795	-2.2104	-1.8973	-1.7147	-1.9908	-1.3392	-1.9546	-1.5202	-1.9456	-1.9541	-1.9844	-1.9602	-1.9412	-1.7524	-1.9643	-2.0198	-1.9298	-1.7052	-1.9222	-1.4184	-1.9419	-1.5202	-1.9456	-1.8327	-1.9797	-1.9093	-1.955	-1.8954	-1.9527	-2.0697	-1.8824	-1.9389	-1.9406	-1.2571	-1.9205	-1.9538	-1.9349	-1.9733	-1.9371	-1.9322	-1.9417	-2.0089	-1.9502	-2.0098	-1.9489	-1.9613	-1.9411	-1.8835	-1.9411
-1.9814	-1.9089	-2.2104	-1.8973	-1.713	-1.9858	-4.2126	-1.9573	-1.9262	-1.9612	-1.7832	-1.9936	-1.9139	-1.9136	-1.8882	-1.9365	-2.0198	-1.9298	-1.713	-1.9858	-4.0881	-1.9677	-1.7875	-1.952	-1.8327	-1.9797	-1.9093	-1.955	-1.8954	-1.9527	-2.0697	-1.8824	-1.9389	-1.9406	-1.9662	-1.9563	-1.9538	-1.9349	-1.9733	-1.9371	-1.9322	-1.9417	-2.0089	-1.9502	-2.0098	-1.9489	-1.9613	-1.9411	-1.8835	-1.9411
-1.6701	-1.8682	-1.8222	-1.9974	-1.8079	-1.9872	-1.3392	-1.9546	-1.7806	-1.9087	-1.7832	-1.9936	-1.8419	-2.0248	-1.7524	-1.9643	-1.7841	-1.9634	-2.0791	-1.9565	-1.4184	-1.9419	-1.7875	-1.952	-1.8327	-1.9797	-1.856	-1.9365	-1.8954	-1.9527	-1.9637	-1.9583	-1.9389	-1.9406	-1.2571	-1.9205	-1.9538	-1.9349	-1.9733	-1.9371	-1.9322	-1.9417	-1.5997	-1.9595	-1.6573	-1.9337	-1.9613	-1.9411	-1.8835	-1.9411
-1.8119	-2.0155	-1.9435	-1.9904	-1.741	-1.9364	-0.6987	-2.2219	-1.524	-1.9676	-1.7265	-1.9397	-1.9602	-1.9412	-1.7524	-1.9643	-1.9435	-1.9904	-1.7052	-1.9222	-0.6987	-2.2219	-1.524	-1.9676	-1.8958	-1.9666	-1.9093	-1.955	-1.8954	-1.9527	-1.9637	-1.9583	-1.9389	-1.9406	-1.9662	-1.9563	-1.7074	-1.9513	-1.7765	-1.9602	-1.9322	-1.9417	-2.0089	-1.9502	-2.0098	-1.9489	-1.8177	-1.9422	-1.8835	-1.9411
-1.9002	-1.8972	-1.7909	-1.8832	-1.741	-1.9364	-0.6987	-2.2219	-2.0742	-1.9963	-1.6397	-1.9672	-1.8585	-1.9191	-2.2133	-1.9424	-1.7841	-1.9634	-1.7052	-1.9222	-0.6987	-2.2219	-2.1011	-1.9298	-1.8958	-1.9666	-2.1344	-1.9551	-1.9754	-1.9463	-1.9637	-1.9583	-1.9389	-1.9406	-1.9662	-1.9563	-2.1757	-1.9825	-1.9733	-1.9371	-1.9322	-1.9417	-2.0089	-1.9502	-2.0098	-1.9489	-1.9613	-1.9411	-1.8835	-1.9411
-1.9633	-1.9607	-1.7106	-2.0315	-1.741	-1.9364	-0.6987	-2.2219	-1.524	-1.9676	-1.5688	-2.0062	-1.7328	-1.8965	-2.2133	-1.9424	-1.7841	-1.9634	-1.7052	-1.9222	-0.6987	-2.2219	-1.524	-1.9676	-1.8958	-1.9666	-1.7328	-1.8965	-1.9754	-1.9463	-1.9637	-1.9583	-1.9389	-1.9406	-1.9662	-1.9563	-1.7074	-1.9513	-1.7765	-1.9602	-1.9322	-1.9417	-2.0089	-1.9502	-1.6573	-1.9337	-1.8177	-1.9422	-1.8835	-1.9411
-1.7303	-2.0233	-1.4927	-1.945	-1.7497	-1.9739	-0.6987	-2.2219	-1.6827	-2.0236	-1.9572	-1.9905	-1.9602	-1.9412	-1.7303	-2.0233	-1.4927	-1.945	-2.0791	-1.9565	-0.6987	-2.2219	-1.7875	-1.952	-1.8958	-1.9666	-1.9093	-1.955	-1.8954	-1.9527	-1.7255	-1.9523	-1.7937	-1.9653	-1.9662	-1.9563	-1.9538	-1.9349	-1.9923	-1.98	-1.9322	-1.9417	-2.0089	-1.9502	-2.0098	-1.9489	-1.9613	-1.9411	-1.8835	-1.9411
-1.7346	-1.8795	-1.9429	-1.8661	-1.6856	-1.9155	-0.6588	-2.1174	-1.6595	-1.949	-2.2171	-1.8968	-1.8627	-1.9529	-1.7524	-1.9643	-2.0198	-1.9298	-1.7195	-1.9333	-1.4184	-1.9419	-1.7707	-1.954	-1.8958	-1.9666	-1.9093	-1.955	-1.8954	-1.9527	-2.0697	-1.8824	-1.9389	-1.9406	-1.9662	-1.9563	-1.9538	-1.9349	-1.9733	-1.9371	-1.9322	-1.9417	-1.5997	-1.9595	-1.6573	-1.9337	-1.8177	-1.9422	-2.098	-1.9379
-1.7346	-1.8795	-2.2282	-1.8804	-1.7147	-1.9908	-0.6588	-2.1174	-1.8532	-1.934	-1.9024	-1.9605	-1.9103	-1.9941	-1.7524	-1.9643	-2.0198	-1.9298	-1.7052	-1.9222	-1.4184	-1.9419	-1.7875	-1.952	-1.8394	-1.9137	-1.9103	-1.9941	-1.8954	-1.9527	-1.9637	-1.9583	-1.9389	-1.9406	-1.9662	-1.9563	-1.9538	-1.9349	-1.9733	-1.9371	-1.887	-1.9602	-1.5997	-1.9595	-1.6573	-1.9337	-1.8177	-1.9422	-1.8835	-1.9411
-1.7315	-1.9368	-1.778	-1.9165	-1.6028	-1.9523	-0.6588	-2.1174	-1.524	-1.9676	-1.8638	-1.9732	-2.1957	-2.0347	-1.7524	-1.9643	-1.7841	-1.9634	-1.7195	-1.9333	-1.4184	-1.9419	-1.524	-1.9676	-1.8327	-1.9797	-2.1344	-1.9551	-1.8954	-1.9527	-1.9637	-1.9583	-1.9389	-1.9406	-1.9662	-1.9563	-1.7074	-1.9513	-1.9733	-1.9371	-2.1536	-1.9825	-1.5997	-1.9595	-1.6573	-1.9337	-1.8177	-1.9422	-2.098	-1.9379
-1.7315	-1.9368	-1.9435	-1.9904	-1.6495	-1.8885	-1.184	-1.8829	-1.8402	-1.9573	-2.1176	-1.926	-2.0634	-1.9238	-1.7524	-1.9643	-1.9435	-1.9904	-1.7052	-1.9222	-1.4184	-1.9419	-1.7707	-1.954	-2.1176	-1.926	-1.9093	-1.955	-1.8954	-1.9527	-1.9637	-1.9583	-1.9389	-1.9406	-1.2571	-1.9205	-1.9538	-1.9349	-1.7765	-1.9602	-1.9322	-1.9417	-1.5997	-1.9595	-1.6573	-1.9337	-1.9613	-1.9411	-1.8835	-1.9411
-2.0715	-1.9611	-1.903	-1.9571	-2.2173	-1.9353	-0.6588	-2.1174	-1.5202	-1.9456	-1.8428	-1.8419	-1.8147	-2.0103	-2.2133	-1.9424	-1.7841	-1.9634	-2.0791	-1.9565	-1.4184	-1.9419	-1.5202	-1.9456	-1.8394	-1.9137	-2.1344	-1.9551	-1.8954	-1.9527	-1.9637	-1.9583	-2.115	-1.9336	-1.9662	-1.9563	-1.9538	-1.9349	-1.9733	-1.9371	-1.887	-1.9602	-2.1568	-1.9466	-2.061	-1.9519	-1.9977	-1.9475	-1.8835	-1.9411
-1.9002	-1.8972	-1.7106	-2.0315	-1.6495	-1.8885	-1.184	-1.8829	-2.2886	-1.9664	-1.6397	-1.9672	-1.8419	-2.0248	-2.2133	-1.9424	-1.7841	-1.9634	-1.7052	-1.9222	-1.4184	-1.9419	-2.1011	-1.9298	-1.8958	-1.9666	-1.856	-1.9365	-1.9754	-1.9463	-1.9637	-1.9583	-1.9389	-1.9406	-1.2571	-1.9205	-2.1757	-1.9825	-1.9733	-1.9371	-1.9322	-1.9417	-1.5997	-1.9595	-1.6573	-1.9337	-1.9613	-1.9411	-1.8835	-1.9411
-1.7315	-1.9368	-1.8239	-1.8665	-2.2173	-1.9353	-1.184	-1.8829	-1.8958	-1.9066	-1.9541	-1.9844	-1.8627	-1.9529	-1.7524	-1.9643	-1.81	-1.926	-2.0791	-1.9565	-1.4184	-1.9419	-2.1011	-1.9298	-1.8327	-1.9797	-1.9093	-1.955	-1.8954	-1.9527	-1.9637	-1.9583	-2.115	-1.9336	-1.2571	-1.9205	-1.9538	-1.9349	-1.9733	-1.9371	-1.9322	-1.9417	-1.5997	-1.9595	-2.0098	-1.9489	-1.9613	-1.9411	-1.8835	-1.9411
-1.9169	-1.9783	-1.8705	-1.8908	-2.0225	-1.9322	-1.184	-1.8829	-1.7806	-1.9087	-1.6397	-1.9672	-2.6887	-1.9829	-2.2133	-1.9424	-1.81	-1.926	-2.0791	-1.9565	-1.4184	-1.9419	-1.7875	-1.952	-1.8958	-1.9666	-2.1344	-1.9551	-1.8954	-1.9527	-1.9637	-1.9583	-2.115	-1.9336	-1.2571	-1.9205	-1.9538	-1.9349	-1.9733	-1.9371	-1.9322	-1.9417	-2.0089	-1.9502	-2.0098	-1.9489	-1.9613	-1.9411	-1.8835	-1.9411
-2.4328	-1.9559	-1.7106	-2.0315	-1.7203	-1.9418	-0.6588	-2.1174	-1.7806	-1.9087	-1.741	-1.9531	-1.8627	-1.9529	-2.2133	-1.9424	-1.7841	-1.9634	-2.0791	-1.9565	-1.4184	-1.9419	-1.7875	-1.952	-1.8327	-1.9797	-1.9093	-1.955	-2.276	-1.9444	-1.9637	-1.9583	-1.9389	-1.9406	-1.9662	-1.9563	-1.9538	-1.9349	-1.9733	-1.9371	-1.9322	-1.9417	-2.0089	-1.9502	-2.0098	-1.9489	-1.9613	-1.9411	-2.098	-1.9379
-1.8888	-1.8999	-1.8222	-1.9974	-1.7203	-1.9418	-1.3392	-1.9546	-1.8846	-1.9048	-1.8638	-1.9732	-1.8844	-1.8529	-1.8882	-1.9365	-1.7841	-1.9634	-2.0791	-1.9565	-1.4184	-1.9419	-2.1011	-1.9298	-1.8327	-1.9797	-1.856	-1.9365	-1.8954	-1.9527	-1.9637	-1.9583	-1.9389	-1.9406	-1.2571	-1.9205	-1.7074	-1.9513	-1.9733	-1.9371	-1.9322	-1.9417	-2.0089	-1.9502	-2.0098	-1.9489	-1.9613	-1.9411	-1.8835	-1.9411
-1.9002	-1.8972	-2.2104	-1.8973	-1.7147	-1.9908	-0.6588	-2.1174	-1.6865	-1.9692	-1.9024	-1.9605	-1.8691	-1.9531	-2.2133	-1.9424	-2.0198	-1.9298	-1.7052	-1.9222	-1.4184	-1.9419	-1.7875	-1.952	-1.8394	-1.9137	-1.856	-1.9365	-1.9754	-1.9463	-2.0697	-1.8824	-1.9389	-1.9406	-1.9662	-1.9563	-1.9538	-1.9349	-1.9733	-1.9371	-1.9322	-1.9417	-2.1568	-1.9466	-2.061	-1.9519	-1.9977	-1.9475	-1.9656	-1.9409
-1.8693	-2.0295	-1.7106	-2.0315	-1.741	-1.9364	-0.6588	-2.1174	-1.6865	-1.9692	-1.9541	-1.9844	-1.9353	-1.9571	-1.7524	-1.9643	-1.7841	-1.9634	-1.7052	-1.9222	-1.4184	-1.9419	-1.7875	-1.952	-1.8327	-1.9797	-1.9093	-1.955	-1.8954	-1.9527	-1.9637	-1.9583	-1.9389	-1.9406	-1.9662	-1.9563	-1.9538	-1.9349	-1.9733	-1.9371	-1.9322	-1.9417	-2.1568	-1.9466	-2.061	-1.9519	-1.9977	-1.9475	-1.9656	-1.9409
-1.7315	-1.9368	-1.8178	-1.9872	-1.7737	-1.868	-0.6588	-2.1174	-1.8958	-1.9066	-1.9024	-1.9605	-1.8077	-2.0406	-1.7524	-1.9643	-2.0198	-1.9298	-1.7195	-1.9333	-1.4184	-1.9419	-2.1011	-1.9298	-1.8394	-1.9137	-1.9093	-1.955	-1.8954	-1.9527	-1.9637	-1.9583	-1.9389	-1.9406	-1.9662	-1.9563	-1.9538	-1.9349	-1.9733	-1.9371	-1.9322	-1.9417	-2.1568	-1.9466	-2.061	-1.9519	-1.9977	-1.9475	-1.9656	-1.9409
-1.9169	-1.9783	-1.7106	-2.0315	-1.7737	-1.868	-0.6588	-2.1174	-1.8062	-1.9309	-1.8495	-1.995	-1.8147	-2.0103	-2.2133	-1.9424	-1.7841	-1.9634	-1.7195	-1.9333	-1.4184	-1.9419	-1.7707	-1.954	-1.8495	-1.995	-2.1344	-1.9551	-1.8954	-1.9527	-1.9637	-1.9583	-1.9389	-1.9406	-1.9662	-1.9563	-1.9538	-1.9349	-1.9733	-1.9371	-1.887	-1.9602	-2.0089	-1.9502	-2.0098	-1.9489	-1.9613	-1.9411	-1.8835	-1.9411
-1.7315	-1.9368	-1.9435	-1.9904	-1.7944	-1.9648	-0.6987	-2.2219	-1.6657	-1.788	-1.7836	-1.9441	-1.7328	-1.8965	-1.7524	-1.9643	-1.9435	-1.9904	-2.0791	-1.9565	-0.6987	-2.2219	-2.1011	-1.9298	-1.8958	-1.9666	-1.7328	-1.8965	-1.8954	-1.9527	-1.9637	-1.9583	-1.7937	-1.9653	-1.9662	-1.9563	-1.9538	-1.9349	-1.9733	-1.9371	-1.9322	-1.9417	-2.1568	-1.9466	-2.061	-1.9519	-1.9613	-1.9411	-1.8835	-1.9411
-1.7303	-2.0233	-1.8178	-1.9872	-1.8079	-1.9872	-0.6987	-2.2219	-1.7806	-1.9087	-1.8407	-1.9832	-1.8419	-2.0248	-1.7303	-2.0233	-2.0198	-1.9298	-2.0791	-1.9565	-0.6987	-2.2219	-1.7875	-1.952	-1.8394	-1.9137	-1.856	-1.9365	-1.8954	-1.9527	-1.9637	-1.9583	-1.9389	-1.9406	-1.9662	-1.9563	-1.9538	-1.9349	-1.9733	-1.9371	-1.9322	-1.9417	-2.0089	-1.9502	-2.0098	-1.9489	-1.9977	-1.9475	-1.9656	-1.9409
-1.7346	-1.8795	-1.7909	-1.8832	-1.6856	-1.9155	-0.6588	-2.1174	-2.0742	-1.9963	-1.741	-1.9531	-1.8419	-2.0248	-1.7524	-1.9643	-1.7841	-1.9634	-1.7195	-1.9333	-1.4184	-1.9419	-2.1011	-1.9298	-1.8327	-1.9797	-1.856	-1.9365	-1.8954	-1.9527	-1.9637	-1.9583	-1.9389	-1.9406	-1.9662	-1.9563	-2.1757	-1.9825	-1.9733	-1.9371	-1.9322	-1.9417	-2.0089	-1.9502	-2.061	-1.9519	-1.9613	-1.9411	-1.9656	-1.9409
-2.14	-1.9344	-1.8261	-2.0736	-1.6495	-1.8885	-0.6588	-2.1174	-1.5202	-1.9456	-1.9024	-1.9605	-1.8844	-1.8529	-2.2133	-1.9424	-1.81	-1.926	-1.7052	-1.9222	-1.4184	-1.9419	-1.5202	-1.9456	-1.8394	-1.9137	-1.856	-1.9365	-2.276	-1.9444	-1.9637	-1.9583	-1.9389	-1.9406	-1.9662	-1.9563	-1.9538	-1.9349	-1.9733	-1.9371	-1.9322	-1.9417	-2.1568	-1.9466	-2.061	-1.9519	-1.9977	-1.9475	-1.8835	-1.9411
-1.9828	-1.9197	-1.903	-1.9571	-1.713	-1.9858	-1.3392	-1.9546	-1.5202	-1.9456	-1.8638	-1.9732	-1.8844	-1.8529	-1.9828	-1.9197	-1.7841	-1.9634	-1.713	-1.9858	-1.4184	-1.9419	-1.5202	-1.9456	-1.8327	-1.9797	-1.856	-1.9365	-1.8954	-1.9527	-1.9637	-1.9583	-1.9389	-1.9406	-1.2571	-1.9205	-1.9538	-1.9349	-1.9733	-1.9371	-1.9322	-1.9417	-2.0089	-1.9502	-2.061	-1.9519	-1.9977	-1.9475	-1.9656	-1.9409
-1.7346	-1.8795	-1.8222	-1.9974	-1.7147	-1.9908	-0.6588	-2.1174	-1.6865	-1.9692	-1.7836	-1.9441	-2.0634	-1.9238	-1.7524	-1.9643	-1.7841	-1.9634	-1.7052	-1.9222	-1.4184	-1.9419	-1.7875	-1.952	-1.8958	-1.9666	-1.9093	-1.955	-1.8954	-1.9527	-1.9637	-1.9583	-1.9389	-1.9406	-1.9662	-1.9563	-1.9538	-1.9349	-1.9733	-1.9371	-1.9322	-1.9417	-2.0089	-1.9502	-2.0098	-1.9489	-1.9613	-1.9411	-1.9656	-1.9409
-1.8693	-2.0295	-1.8178	-1.9872	-1.7065	-2.0235	-1.184	-1.8829	-1.7519	-1.9938	-1.8192	-1.8297	-1.9139	-1.9136	-1.7524	-1.9643	-2.0198	-1.9298	-1.7195	-1.9333	-1.4184	-1.9419	-2.1011	-1.9298	-1.8394	-1.9137	-1.9093	-1.955	-1.8954	-1.9527	-1.9637	-1.9583	-1.9389	-1.9406	-1.2571	-1.9205	-1.7074	-1.9513	-1.9733	-1.9371	-1.9322	-1.9417	-2.1568	-1.9466	-2.061	-1.9519	-1.9977	-1.9475	-1.9656	-1.9409
-1.6701	-1.8682	-1.7106	-2.0315	-1.7686	-1.9235	-0.6588	-2.1174	-1.7519	-1.9938	-1.6397	-1.9672	-2.1957	-2.0347	-1.7524	-1.9643	-1.7841	-1.9634	-1.7195	-1.9333	-1.4184	-1.9419	-2.1011	-1.9298	-1.8958	-1.9666	-2.1344	-1.9551	-1.8954	-1.9527	-1.9637	-1.9583	-1.9389	-1.9406	-1.9662	-1.9563	-1.7074	-1.9513	-1.9733	-1.9371	-2.1536	-1.9825	-2.1568	-1.9466	-2.061	-1.9519	-1.9977	-1.9475	-1.8835	-1.9411
-2.6747	-1.8968	-1.8601	-1.9459	-1.7203	-1.9418	-1.184	-1.8829	-1.5202	-1.9456	-1.8428	-1.8419	-1.7328	-1.8965	-2.2133	-1.9424	-2.0198	-1.9298	-2.0791	-1.9565	-1.4184	-1.9419	-1.5202	-1.9456	-1.8394	-1.9137	-1.7328	-1.8965	-1.8954	-1.9527	-1.7255	-1.9523	-1.9389	-1.9406	-1.2571	-1.9205	-1.9538	-1.9349	-1.9733	-1.9371	-1.9322	-1.9417	-2.0089	-1.9502	-2.0098	-1.9489	-1.9613	-1.9411	-1.8835	-1.9411
-1.7303	-2.0233	-1.8261	-2.0736	-1.713	-1.9858	-0.6588	-2.1174	-1.7519	-1.9938	-1.872	-1.9434	-1.7776	-1.931	-1.7303	-2.0233	-1.81	-1.926	-1.713	-1.9858	-1.4184	-1.9419	-2.1011	-1.9298	-1.8394	-1.9137	-1.856	-1.9365	-1.8954	-1.9527	-1.9637	-1.9583	-1.9389	-1.9406	-1.9662	-1.9563	-1.7074	-1.9513	-1.9733	-1.9371	-1.9322	-1.9417	-2.0089	-1.9502	-2.0098	-1.9489	-1.9613	-1.9411	-2.098	-1.9379
-1.7303	-2.0233	-1.7106	-2.0315	-1.7147	-1.9908	-0.6987	-2.2219	-1.7519	-1.9938	-2.2171	-1.8968	-1.9139	-1.9136	-1.7303	-2.0233	-1.7841	-1.9634	-1.7052	-1.9222	-0.6987	-2.2219	-2.1011	-1.9298	-1.8958	-1.9666	-1.9093	-1.955	-1.8954	-1.9527	-1.9637	-1.9583	-1.9389	-1.9406	-1.9662	-1.9563	-1.7074	-1.9513	-1.9733	-1.9371	-1.9322	-1.9417	-2.0089	-1.9502	-2.0098	-1.9489	-1.9613	-1.9411	-1.8835	-1.9411
-1.9002	-1.8972	-2.2282	-1.8804	-1.7686	-1.9235	-0.6588	-2.1174	-1.5202	-1.9456	-2.2171	-1.8968	-1.8585	-1.9191	-2.2133	-1.9424	-2.0198	-1.9298	-1.7195	-1.9333	-1.4184	-1.9419	-1.5202	-1.9456	-1.8958	-1.9666	-2.1344	-1.9551	-1.9754	-1.9463	-1.9637	-1.9583	-1.9389	-1.9406	-1.9662	-1.9563	-1.9538	-1.9349	-1.9733	-1.9371	-1.9322	-1.9417	-2.0089	-1.9502	-2.0098	-1.9489	-1.9613	-1.9411	-1.8835	-1.9411
-1.7315	-1.9368	-2.2282	-1.8804	-1.713	-1.9858	-0.6588	-2.1174	-1.6657	-1.788	-1.8495	-1.995	-1.9376	-1.895	-1.7524	-1.9643	-2.0198	-1.9298	-1.713	-1.9858	-1.4184	-1.9419	-2.1011	-1.9298	-1.8495	-1.995	-2.1344	-1.9551	-1.8954	-1.9527	-1.9637	-1.9583	-1.9389	-1.9406	-1.9662	-1.9563	-1.9538	-1.9349	-1.9733	-1.9371	-1.887	-1.9602	-2.0089	-1.9502	-2.0098	-1.9489	-1.9613	-1.9411	-1.8835	-1.9411
-1.9099	-1.995	-1.8222	-1.9974	-1.6856	-1.9155	-0.6588	-2.1174	-1.7806	-1.9087	-1.8638	-1.9732	-1.9602	-1.9412	-1.8882	-1.9365	-1.7841	-1.9634	-1.7195	-1.9333	-1.4184	-1.9419	-1.7875	-1.952	-1.8327	-1.9797	-1.9093	-1.955	-1.8954	-1.9527	-1.9637	-1.9583	-1.9389	-1.9406	-1.9662	-1.9563	-1.9538	-1.9349	-1.9733	-1.9371	-1.9322	-1.9417	-2.1568	-1.9466	-2.061	-1.9519	-1.9977	-1.9475	-1.9656	-1.9409
-1.9828	-1.9197	-1.8222	-1.9974	-1.713	-1.9858	-0.6588	-2.1174	-2.6678	-1.875	-1.741	-1.9531	-1.8691	-1.9531	-1.9828	-1.9197	-1.7841	-1.9634	-1.713	-1.9858	-1.4184	-1.9419	-2.1011	-1.9298	-1.8327	-1.9797	-1.856	-1.9365	-1.8954	-1.9527	-1.9637	-1.9583	-1.9389	-1.9406	-1.9662	-1.9563	-1.9538	-1.9349	-1.9733	-1.9371	-1.9322	-1.9417	-2.1568	-1.9466	-2.061	-1.9519	-1.9977	-1.9475	-1.9656	-1.9409
-1.7346	-1.8795	-1.9435	-1.9904	-2.8203	-1.995	-0.6588	-2.1174	-1.8402	-1.9573	-1.741	-1.9531	-1.8691	-1.9531	-1.7524	-1.9643	-1.9435	-1.9904	-2.0791	-1.9565	-1.4184	-1.9419	-1.7707	-1.954	-1.8327	-1.9797	-1.856	-1.9365	-1.8954	-1.9527	-1.9637	-1.9583	-1.9389	-1.9406	-1.9662	-1.9563	-1.9538	-1.9349	-1.9733	-1.9371	-1.9322	-1.9417	-2.1568	-1.9466	-2.061	-1.9519	-1.9977	-1.9475	-1.9656	-1.9409
-1.9828	-1.9197	-1.8958	-1.9971	-1.8442	-1.9546	-0.6987	-2.2219	-1.8846	-1.9048	-1.7265	-1.9397	-1.7328	-1.8965	-1.9828	-1.9197	-2.0198	-1.9298	-1.8442	-1.9546	-0.6987	-2.2219	-2.1011	-1.9298	-1.8958	-1.9666	-1.7328	-1.8965	-1.8954	-1.9527	-1.9637	-1.9583	-1.7937	-1.9653	-1.9662	-1.9563	-1.7074	-1.9513	-1.7765	-1.9602	-1.9322	-1.9417	-2.0089	-1.9502	-2.0098	-1.9489	-1.9613	-1.9411	-1.8835	-1.9411
-1.7303	-2.0233	-1.8812	-1.9633	-1.7944	-1.9648	-0.6987	-2.2219	-1.5202	-1.9456	-1.9541	-1.9844	-1.9103	-1.9941	-1.7303	-2.0233	-2.0198	-1.9298	-2.0791	-1.9565	-0.6987	-2.2219	-1.5202	-1.9456	-1.8327	-1.9797	-1.9103	-1.9941	-1.8954	-1.9527	-1.7255	-1.9523	-1.7937	-1.9653	-1.9662	-1.9563	-1.9538	-1.9349	-1.9733	-1.9371	-1.887	-1.9602	-2.0089	-1.9502	-2.0098	-1.9489	-1.9613	-1.9411	-1.8835	-1.9411
-1.7888	-1.9783	-2.2282	-1.8804	-1.741	-1.9364	-0.6987	-2.2219	-1.524	-1.9676	-1.7265	-1.9397	-1.7328	-1.8965	-1.8882	-1.9365	-2.0198	-1.9298	-1.7052	-1.9222	-0.6987	-2.2219	-1.524	-1.9676	-1.8958	-1.9666	-1.7328	-1.8965	-1.8954	-1.9527	-1.9637	-1.9583	-1.9389	-1.9406	-1.9662	-1.9563	-1.7074	-1.9513	-1.7765	-1.9602	-1.9322	-1.9417	-1.5997	-1.9595	-1.6573	-1.9337	-1.8177	-1.9422	-1.8835	-1.9411
-1.7303	-2.0233	-1.4927	-1.945	-1.7944	-1.9648	-0.6987	-2.2219	-1.6657	-1.788	-1.7265	-1.9397	-1.136	-1.4487	-1.7303	-2.0233	-1.4927	-1.945	-2.0791	-1.9565	-0.6987	-2.2219	-2.1011	-1.9298	-1.8958	-1.9666	-1.136	-1.4487	-1.8954	-1.9527	-1.7255	-1.9523	-1.7937	-1.9653	-1.9662	-1.9563	-1.9538	-1.9349	-1.7765	-1.9602	-1.136	-1.4487	-2.0089	-1.9502	-2.0098	-1.9489	-1.9613	-1.9411	-1.8835	-1.9411
-1.7888	-1.9783	-1.9435	-1.9904	-1.8442	-1.9546	-0.6588	-2.1174	-1.8402	-1.9573	-1.6397	-1.9672	-1.9103	-1.9941	-1.8882	-1.9365	-1.9435	-1.9904	-1.8442	-1.9546	-1.4184	-1.9419	-1.7707	-1.954	-1.8958	-1.9666	-1.9103	-1.9941	-1.8954	-1.9527	-1.9637	-1.9583	-1.7937	-1.9653	-1.9662	-1.9563	-1.9538	-1.9349	-1.9733	-1.9371	-1.887	-1.9602	-2.1568	-1.9466	-2.061	-1.9519	-1.9613	-1.9411	-1.9656	-1.9409
-1.8693	-2.0295	-1.7909	-1.8832	-1.8442	-1.9546	-0.6588	-2.1174	-1.524	-1.9676	-1.7836	-1.9441	-2.6887	-1.9829	-1.7524	-1.9643	-1.7841	-1.9634	-1.8442	-1.9546	-1.4184	-1.9419	-1.524	-1.9676	-1.8958	-1.9666	-2.1344	-1.9551	-1.8954	-1.9527	-1.9637	-1.9583	-1.7937	-1.9653	-1.9662	-1.9563	-1.7074	-1.9513	-1.9733	-1.9371	-1.9322	-1.9417	-2.0089	-1.9502	-2.0098	-1.9489	-1.9613	-1.9411	-1.8835	-1.9411
-2.6747	-1.8968	-1.4927	-1.945	-1.8079	-1.9872	-0.6588	-2.1174	-1.524	-1.9676	-1.8495	-1.995	-2.1957	-2.0347	-2.2133	-1.9424	-1.4927	-1.945	-2.0791	-1.9565	-1.4184	-1.9419	-1.524	-1.9676	-1.8495	-1.995	-2.1344	-1.9551	-1.8954	-1.9527	-1.7255	-1.9523	-1.9389	-1.9406	-1.9662	-1.9563	-1.7074	-1.9513	-1.9733	-1.9371	-2.1536	-1.9825	-2.0089	-1.9502	-2.0098	-1.9489	-1.9613	-1.9411	-1.8835	-1.9411
-2.6747	-1.8968	-1.4927	-1.945	-1.713	-1.9858	-1.184	-1.8829	-1.7669	-1.9918	-1.8495	-1.995	-1.8958	-1.9135	-2.2133	-1.9424	-1.4927	-1.945	-1.713	-1.9858	-1.4184	-1.9419	-1.7875	-1.952	-1.8495	-1.995	-2.1344	-1.9551	-1.8954	-1.9527	-1.7255	-1.9523	-1.9389	-1.9406	-1.2571	-1.9205	-1.9538	-1.9349	-1.9733	-1.9371	-1.9322	-1.9417	-2.0089	-1.9502	-2.0098	-1.9489	-1.9613	-1.9411	-1.8835	-1.9411
-1.7888	-1.9783	-1.7106	-2.0315	-1.6495	-1.8885	-0.6588	-2.1174	-2.0742	-1.9963	-1.8407	-1.9832	-1.8495	-1.9112	-1.8882	-1.9365	-1.7841	-1.9634	-1.7052	-1.9222	-1.4184	-1.9419	-2.1011	-1.9298	-1.8394	-1.9137	-1.8495	-1.9112	-1.8954	-1.9527	-1.9637	-1.9583	-1.9389	-1.9406	-1.9662	-1.9563	-2.1757	-1.9825	-1.9733	-1.9371	-1.9322	-1.9417	-1.5997	-1.9595	-1.6573	-1.9337	-1.8177	-1.9422	-2.098	-1.9379
-2.14	-1.9344	-1.8222	-1.9974	-1.713	-1.9858	-0.6588	-2.1174	-1.8062	-1.9309	-1.9024	-1.9605	-1.8495	-1.9112	-2.2133	-1.9424	-1.7841	-1.9634	-1.713	-1.9858	-1.4184	-1.9419	-1.7707	-1.954	-1.8394	-1.9137	-1.8495	-1.9112	-2.276	-1.9444	-1.9637	-1.9583	-1.9389	-1.9406	-1.9662	-1.9563	-1.9538	-1.9349	-1.9733	-1.9371	-1.9322	-1.9417	-1.5997	-1.9595	-2.0098	-1.9489	-1.9613	-1.9411	-1.9656	-1.9409
-1.9828	-1.9197	-1.7106	-2.0315	-1.7147	-1.9908	-0.6588	-2.1174	-1.524	-1.9676	-1.8495	-1.995	-2.1957	-2.0347	-1.9828	-1.9197	-1.7841	-1.9634	-1.7052	-1.9222	-1.4184	-1.9419	-1.524	-1.9676	-1.8495	-1.995	-2.1344	-1.9551	-1.8954	-1.9527	-1.9637	-1.9583	-1.9389	-1.9406	-1.9662	-1.9563	-1.7074	-1.9513	-1.9733	-1.9371	-2.1536	-1.9825	-2.1568	-1.9466	-2.0098	-1.9489	-1.9613	-1.9411	-1.8835	-1.9411
-1.7888	-1.9783	-1.8178	-1.9872	-3.5719	-1.8965	-1.3392	-1.9546	-1.8846	-1.9048	-1.8407	-1.9832	-1.9602	-1.9412	-1.8882	-1.9365	-2.0198	-1.9298	-3.5719	-1.8965	-1.4184	-1.9419	-2.1011	-1.9298	-1.8394	-1.9137	-1.9093	-1.955	-1.8954	-1.9527	-1.9637	-1.9583	-1.9389	-1.9406	-1.2571	-1.9205	-1.7074	-1.9513	-1.9733	-1.9371	-1.9322	-1.9417	-2.1568	-1.9466	-2.061	-1.9519	-1.9977	-1.9475	-1.9656	-1.9409
-1.9828	-1.9197	-1.8261	-2.0736	-1.6495	-1.8885	-0.6588	-2.1174	-1.7806	-1.9087	-1.7832	-1.9936	-1.8419	-2.0248	-1.9828	-1.9197	-1.81	-1.926	-1.7052	-1.9222	-1.4184	-1.9419	-1.7875	-1.952	-1.8327	-1.9797	-1.856	-1.9365	-1.8954	-1.9527	-1.9637	-1.9583	-1.9389	-1.9406	-1.9662	-1.9563	-1.9538	-1.9349	-1.9733	-1.9371	-1.9322	-1.9417	-2.0089	-1.9502	-2.0098	-1.9489	-1.9613	-1.9411	-2.098	-1.9379
-1.6782	-2.0074	-1.4927	-1.945	-1.7686	-1.9235	-1.3392	-1.9546	-1.8062	-1.9309	-1.872	-1.9434	-1.9139	-1.9136	-1.7524	-1.9643	-1.4927	-1.945	-1.7195	-1.9333	-1.4184	-1.9419	-1.7707	-1.954	-1.8394	-1.9137	-1.9093	-1.955	-1.8954	-1.9527	-1.7255	-1.9523	-1.9389	-1.9406	-1.2571	-1.9205	-1.9538	-1.9349	-1.9733	-1.9371	-1.9322	-1.9417	-2.0089	-1.9502	-2.0098	-1.9489	-1.9977	-1.9475	-1.9656	-1.9409
-1.7888	-1.9783	-1.7909	-1.8832	-1.7686	-1.9235	-1.184	-1.8829	-1.6827	-2.0236	-1.9024	-1.9605	-1.8147	-2.0103	-1.8882	-1.9365	-1.7841	-1.9634	-1.7195	-1.9333	-1.4184	-1.9419	-1.7875	-1.952	-1.8394	-1.9137	-2.1344	-1.9551	-1.8954	-1.9527	-1.9637	-1.9583	-1.9389	-1.9406	-1.2571	-1.9205	-1.9538	-1.9349	-1.9733	-1.9371	-1.887	-1.9602	-2.1568	-1.9466	-2.061	-1.9519	-1.9977	-1.9475	-1.9656	-1.9409
-1.6782	-2.0074	-1.8239	-1.8665	-1.8442	-1.9546	-1.3392	-1.9546	-1.8958	-1.9066	-2.0275	-1.9706	-1.8077	-2.0406	-1.7524	-1.9643	-1.81	-1.926	-1.8442	-1.9546	-1.4184	-1.9419	-2.1011	-1.9298	-1.8958	-1.9666	-1.9093	-1.955	-1.8954	-1.9527	-1.9637	-1.9583	-1.7937	-1.9653	-1.2571	-1.9205	-1.9538	-1.9349	-1.9923	-1.98	-1.9322	-1.9417	-2.0089	-1.9502	-2.0098	-1.9489	-1.9613	-1.9411	-1.8835	-1.9411
-1.9169	-1.9783	-2.2104	-1.8973	-1.7737	-1.868	-4.0284	-2.0493	-1.8532	-1.934	-1.9024	-1.9605	-2.1957	-2.0347	-2.2133	-1.9424	-2.0198	-1.9298	-1.7195	-1.9333	-4.0881	-1.9677	-1.7875	-1.952	-1.8394	-1.9137	-2.1344	-1.9551	-1.8954	-1.9527	-2.0697	-1.8824	-1.9389	-1.9406	-1.9662	-1.9563	-1.9538	-1.9349	-1.9733	-1.9371	-2.1536	-1.9825	-2.0089	-1.9502	-2.061	-1.9519	-1.9977	-1.9475	-1.9656	-1.9409
-1.8888	-1.8999	-1.5397	-1.9414	-1.7944	-1.9648	-1.184	-1.8829	-2.6678	-1.875	-1.7832	-1.9936	-1.9139	-1.9136	-1.8882	-1.9365	-1.81	-1.926	-2.0791	-1.9565	-1.4184	-1.9419	-2.1011	-1.9298	-1.8327	-1.9797	-1.9093	-1.955	-1.8954	-1.9527	-1.9637	-1.9583	-1.7937	-1.9653	-1.2571	-1.9205	-1.9538	-1.9349	-1.9733	-1.9371	-1.9322	-1.9417	-2.1568	-1.9466	-2.061	-1.9519	-1.9613	-1.9411	-1.8835	-1.9411
-2.6747	-1.8968	-1.8705	-1.8908	-1.7686	-1.9235	-0.6588	-2.1174	-2.2886	-1.9664	-1.9024	-1.9605	-1.8627	-1.9529	-2.2133	-1.9424	-1.81	-1.926	-1.7195	-1.9333	-1.4184	-1.9419	-2.1011	-1.9298	-1.8394	-1.9137	-1.9093	-1.955	-1.8954	-1.9527	-1.9637	-1.9583	-1.9389	-1.9406	-1.9662	-1.9563	-2.1757	-1.9825	-1.9733	-1.9371	-1.9322	-1.9417	-2.0089	-1.9502	-2.0098	-1.9489	-1.9977	-1.9475	-1.9656	-1.9409
-1.8693	-2.0295	-2.2104	-1.8973	-1.8079	-1.9872	-0.6588	-2.1174	-1.7806	-1.9087	-2.1176	-1.926	-1.9103	-1.9941	-1.7524	-1.9643	-2.0198	-1.9298	-2.0791	-1.9565	-1.4184	-1.9419	-1.7875	-1.952	-2.1176	-1.926	-1.9103	-1.9941	-1.8954	-1.9527	-2.0697	-1.8824	-1.9389	-1.9406	-1.9662	-1.9563	-1.9538	-1.9349	-1.7765	-1.9602	-1.887	-1.9602	-2.0089	-1.9502	-2.0098	-1.9489	-1.9613	-1.9411	-1.8835	-1.9411
-1.9814	-1.9089	-1.7106	-2.0315	-1.7065	-2.0235	-3.5353	-1.9223	-1.5202	-1.9456	-1.9572	-1.9905	-1.8958	-1.9135	-1.8882	-1.9365	-1.7841	-1.9634	-1.7195	-1.9333	-1.4184	-1.9419	-1.5202	-1.9456	-1.8958	-1.9666	-2.1344	-1.9551	-1.8954	-1.9527	-1.9637	-1.9583	-1.9389	-1.9406	-4.2145	-1.8879	-1.9538	-1.9349	-1.9923	-1.98	-1.9322	-1.9417	-1.5997	-1.9595	-1.6573	-1.9337	-1.8177	-1.9422	-2.098	-1.9379
-1.6199	-1.3733	-2.4009	-1.7585	-1.7147	-1.9908	-0.6588	-2.1174	-1.6827	-2.0236	-1.7832	-1.9936	-1.9376	-1.895	-1.6199	-1.3733	-2.4009	-1.7585	-1.7052	-1.9222	-1.4184	-1.9419	-1.7875	-1.952	-1.8327	-1.9797	-2.1344	-1.9551	-1.6199	-1.3733	-2.4009	-1.7585	-1.9389	-1.9406	-1.9662	-1.9563	-1.9538	-1.9349	-1.9733	-1.9371	-1.887	-1.9602	-1.6199	-1.3733	-2.4009	-1.7585	-1.9613	-1.9411	-1.8835	-1.9411
-1.7888	-1.9783	-1.8705	-1.8908	-1.7497	-1.9739	-1.3392	-1.9546	-1.9262	-1.9612	-1.8428	-1.8419	-1.8691	-1.9531	-1.8882	-1.9365	-1.81	-1.926	-2.0791	-1.9565	-1.4184	-1.9419	-1.7875	-1.952	-1.8394	-1.9137	-1.856	-1.9365	-1.8954	-1.9527	-1.9637	-1.9583	-1.7937	-1.9653	-1.2571	-1.9205	-1.9538	-1.9349	-1.9733	-1.9371	-1.9322	-1.9417	-2.0089	-1.9502	-2.0098	-1.9489	-1.9977	-1.9475	-1.9656	-1.9409
-1.8693	-2.0295	-1.4927	-1.945	-1.8442	-1.9546	-5.0543	-1.952	-2.0742	-1.9963	-1.8428	-1.8419	-1.8419	-2.0248	-1.7524	-1.9643	-1.4927	-1.945	-1.8442	-1.9546	-5.285	-1.9406	-2.1011	-1.9298	-1.8394	-1.9137	-1.856	-1.9365	-1.8954	-1.9527	-1.7255	-1.9523	-1.7937	-1.9653	-1.9662	-1.9563	-2.1757	-1.9825	-1.9733	-1.9371	-1.9322	-1.9417	-1.5997	-1.9595	-2.0098	-1.9489	-1.9613	-1.9411	-1.9656	-1.9409
-2.0658	-1.9808	-1.4927	-1.945	-1.7686	-1.9235	-1.3392	-1.9546	-1.6865	-1.9692	-1.9541	-1.9844	-1.8691	-1.9531	-2.0658	-1.9808	-1.4927	-1.945	-1.7195	-1.9333	-1.4184	-1.9419	-1.7875	-1.952	-1.8327	-1.9797	-1.856	-1.9365	-1.9754	-1.9463	-1.7255	-1.9523	-1.9389	-1.9406	-1.2571	-1.9205	-1.9538	-1.9349	-1.9733	-1.9371	-1.9322	-1.9417	-2.0089	-1.9502	-2.0098	-1.9489	-1.9977	-1.9475	-1.9656	-1.9409
-1.7888	-1.9783	-1.8812	-1.9633	-1.713	-1.9858	-0.6588	-2.1174	-1.7669	-1.9918	-2.2171	-1.8968	-1.8077	-2.0406	-1.8882	-1.9365	-2.0198	-1.9298	-1.713	-1.9858	-1.4184	-1.9419	-1.7875	-1.952	-1.8958	-1.9666	-1.9093	-1.955	-1.8954	-1.9527	-1.7255	-1.9523	-1.9389	-1.9406	-1.9662	-1.9563	-1.9538	-1.9349	-1.9733	-1.9371	-1.9322	-1.9417	-2.0089	-1.9502	-2.0098	-1.9489	-1.9613	-1.9411	-1.8835	-1.9411
-1.9828	-1.9197	-2.2282	-1.8804	-1.7065	-2.0235	-0.6588	-2.1174	-1.6865	-1.9692	-1.5688	-2.0062	-1.9139	-1.9136	-1.9828	-1.9197	-2.0198	-1.9298	-1.7195	-1.9333	-1.4184	-1.9419	-1.7875	-1.952	-1.8958	-1.9666	-1.9093	-1.955	-1.8954	-1.9527	-1.9637	-1.9583	-1.9389	-1.9406	-1.9662	-1.9563	-1.9538	-1.9349	-1.7765	-1.9602	-1.9322	-1.9417	-2.0089	-1.9502	-2.0098	-1.9489	-1.9613	-1.9411	-1.8835	-1.9411
-2.4328	-1.9559	-1.8601	-1.9459	-1.7737	-1.868	-1.3392	-1.9546	-1.9262	-1.9612	-1.741	-1.9531	-1.9602	-1.9412	-2.2133	-1.9424	-2.0198	-1.9298	-1.7195	-1.9333	-1.4184	-1.9419	-1.7875	-1.952	-1.8327	-1.9797	-1.9093	-1.955	-2.276	-1.9444	-1.7255	-1.9523	-1.9389	-1.9406	-1.2571	-1.9205	-1.9538	-1.9349	-1.9733	-1.9371	-1.9322	-1.9417	-2.0089	-1.9502	-2.0098	-1.9489	-1.9613	-1.9411	-2.098	-1.9379
-1.8888	-1.8999	-1.5397	-1.9414	-1.7737	-1.868	-0.6588	-2.1174	-1.7519	-1.9938	-1.9541	-1.9844	-1.9602	-1.9412	-1.8882	-1.9365	-1.81	-1.926	-1.7195	-1.9333	-1.4184	-1.9419	-2.1011	-1.9298	-1.8327	-1.9797	-1.9093	-1.955	-1.8954	-1.9527	-1.9637	-1.9583	-1.9389	-1.9406	-1.9662	-1.9563	-1.7074	-1.9513	-1.9733	-1.9371	-1.9322	-1.9417	-2.0089	-1.9502	-2.0098	-1.9489	-1.8177	-1.9422	-2.098	-1.9379
-1.9828	-1.9197	-1.778	-1.9165	-1.6495	-1.8885	-0.6588	-2.1174	-1.7519	-1.9938	-1.741	-1.9531	-1.9103	-1.9941	-1.9828	-1.9197	-1.7841	-1.9634	-1.7052	-1.9222	-1.4184	-1.9419	-2.1011	-1.9298	-1.8327	-1.9797	-1.9103	-1.9941	-1.8954	-1.9527	-1.9637	-1.9583	-1.9389	-1.9406	-1.9662	-1.9563	-1.7074	-1.9513	-1.9733	-1.9371	-1.887	-1.9602	-1.5997	-1.9595	-1.6573	-1.9337	-1.8177	-1.9422	-1.8835	-1.9411
-1.9828	-1.9197	-1.8958	-1.9971	-1.713	-1.9858	-1.184	-1.8829	-1.8062	-1.9309	-1.9541	-1.9844	-1.7328	-1.8965	-1.9828	-1.9197	-2.0198	-1.9298	-1.713	-1.9858	-1.4184	-1.9419	-1.7707	-1.954	-1.8327	-1.9797	-1.7328	-1.8965	-1.8954	-1.9527	-1.9637	-1.9583	-1.9389	-1.9406	-1.2571	-1.9205	-1.9538	-1.9349	-1.9733	-1.9371	-1.9322	-1.9417	-2.0089	-1.9502	-2.0098	-1.9489	-1.9613	-1.9411	-1.8835	-1.9411
-1.7315	-1.9368	-1.81	-1.963	-1.6856	-1.9155	-1.3392	-1.9546	-1.524	-1.9676	-1.9024	-1.9605	-2.6887	-1.9829	-1.7524	-1.9643	-1.7841	-1.9634	-1.7195	-1.9333	-1.4184	-1.9419	-1.524	-1.9676	-1.8394	-1.9137	-2.1344	-1.9551	-1.8954	-1.9527	-1.9637	-1.9583	-1.9389	-1.9406	-1.2571	-1.9205	-1.7074	-1.9513	-1.9733	-1.9371	-1.9322	-1.9417	-1.5997	-1.9595	-1.6573	-1.9337	-1.8177	-1.9422	-2.098	-1.9379
-1.6782	-2.0074	-1.81	-1.963	-1.6856	-1.9155	-1.184	-1.8829	-1.9262	-1.9612	-1.741	-1.9531	-2.6887	-1.9829	-1.7524	-1.9643	-1.7841	-1.9634	-1.7195	-1.9333	-1.4184	-1.9419	-1.7875	-1.952	-1.8327	-1.9797	-2.1344	-1.9551	-1.8954	-1.9527	-1.9637	-1.9583	-1.9389	-1.9406	-1.2571	-1.9205	-1.9538	-1.9349	-1.9733	-1.9371	-1.9322	-1.9417	-1.5997	-1.9595	-1.6573	-1.9337	-1.8177	-1.9422	-2.098	-1.9379
-1.7315	-1.9368	-1.81	-1.963	-2.8203	-1.995	-0.6588	-2.1174	-1.8532	-1.934	-3.1581	-1.7752	-2.1957	-2.0347	-1.7524	-1.9643	-1.7841	-1.9634	-2.0791	-1.9565	-1.4184	-1.9419	-1.7875	-1.952	-3.1581	-1.7752	-2.1344	-1.9551	-1.8954	-1.9527	-1.9637	-1.9583	-1.9389	-1.9406	-1.9662	-1.9563	-1.9538	-1.9349	-1.9733	-1.9371	-2.1536	-1.9825	-1.5997	-1.9595	-1.6573	-1.9337	-1.8177	-1.9422	-2.098	-1.9379
-2.0715	-1.9611	-2.2104	-1.8973	-1.6028	-1.9523	-1.3392	-1.9546	-1.8532	-1.934	-1.6996	-1.8567	-1.8844	-1.8529	-2.2133	-1.9424	-2.0198	-1.9298	-1.7195	-1.9333	-1.4184	-1.9419	-1.7875	-1.952	-1.8394	-1.9137	-1.856	-1.9365	-1.8954	-1.9527	-2.0697	-1.8824	-1.9389	-1.9406	-1.2571	-1.9205	-1.9538	-1.9349	-1.9733	-1.9371	-1.9322	-1.9417	-1.5997	-1.9595	-1.6573	-1.9337	-1.8177	-1.9422	-2.098	-1.9379
-1.9169	-1.9783	-1.778	-1.9165	-1.7944	-1.9648	-0.6588	-2.1174	-3.604	-1.8672	-1.6996	-1.8567	-1.7328	-1.8965	-2.2133	-1.9424	-1.7841	-1.9634	-2.0791	-1.9565	-1.4184	-1.9419	-3.604	-1.8672	-1.8394	-1.9137	-1.7328	-1.8965	-1.8954	-1.9527	-1.9637	-1.9583	-1.7937	-1.9653	-1.9662	-1.9563	-1.9538	-1.9349	-1.9733	-1.9371	-1.9322	-1.9417	-2.0089	-1.9502	-2.0098	-1.9489	-1.9977	-1.9475	-1.9656	-1.9409
-1.8693	-2.0295	-1.8222	-1.9974	-3.5719	-1.8965	-0.6588	-2.1174	-2.2886	-1.9664	-1.9024	-1.9605	-2.1957	-2.0347	-1.7524	-1.9643	-1.7841	-1.9634	-3.5719	-1.8965	-1.4184	-1.9419	-2.1011	-1.9298	-1.8394	-1.9137	-2.1344	-1.9551	-1.8954	-1.9527	-1.9637	-1.9583	-1.9389	-1.9406	-1.9662	-1.9563	-2.1757	-1.9825	-1.9733	-1.9371	-2.1536	-1.9825	-2.1568	-1.9466	-2.061	-1.9519	-1.9977	-1.9475	-1.9656	-1.9409
-1.7346	-1.8795	-2.9774	-2.001	-2.8203	-1.995	-1.184	-1.8829	-1.7806	-1.9087	-1.9572	-1.9905	-2.6887	-1.9829	-1.7524	-1.9643	-2.9774	-2.001	-2.0791	-1.9565	-1.4184	-1.9419	-1.7875	-1.952	-1.8958	-1.9666	-2.1344	-1.9551	-1.8954	-1.9527	-1.9637	-1.9583	-1.9389	-1.9406	-1.2571	-1.9205	-1.9538	-1.9349	-1.9923	-1.98	-1.9322	-1.9417	-2.1568	-1.9466	-2.061	-1.9519	-1.9977	-1.9475	-1.9656	-1.9409
-1.9633	-1.9607	-2.9774	-2.001	-3.5719	-1.8965	-1.184	-1.8829	-1.8532	-1.934	-1.7832	-1.9936	-1.8958	-1.9135	-2.2133	-1.9424	-2.9774	-2.001	-3.5719	-1.8965	-1.4184	-1.9419	-1.7875	-1.952	-1.8327	-1.9797	-2.1344	-1.9551	-1.9754	-1.9463	-1.9637	-1.9583	-1.9389	-1.9406	-1.2571	-1.9205	-1.9538	-1.9349	-1.9733	-1.9371	-1.9322	-1.9417	-2.1568	-1.9466	-2.061	-1.9519	-1.9977	-1.9475	-1.9656	-1.9409
-1.8693	-2.0295	-1.7106	-2.0315	-1.6028	-1.9523	-1.3392	-1.9546	-2.2886	-1.9664	-1.6996	-1.8567	-2.112	-1.9389	-1.7524	-1.9643	-1.7841	-1.9634	-1.7195	-1.9333	-1.4184	-1.9419	-2.1011	-1.9298	-1.8394	-1.9137	-2.1344	-1.9551	-1.8954	-1.9527	-1.9637	-1.9583	-1.9389	-1.9406	-1.2571	-1.9205	-2.1757	-1.9825	-1.9733	-1.9371	-2.1536	-1.9825	-2.0089	-1.9502	-2.061	-1.9519	-1.9977	-1.9475	-1.9656	-1.9409
-2.14	-1.9344	-1.9429	-1.8661	-1.7065	-2.0235	-1.3392	-1.9546	-1.7519	-1.9938	-2.0275	-1.9706	-1.9139	-1.9136	-2.2133	-1.9424	-2.0198	-1.9298	-1.7195	-1.9333	-1.4184	-1.9419	-2.1011	-1.9298	-1.8958	-1.9666	-1.9093	-1.955	-2.276	-1.9444	-2.0697	-1.8824	-1.9389	-1.9406	-1.2571	-1.9205	-1.7074	-1.9513	-1.9923	-1.98	-1.9322	-1.9417	-2.1568	-1.9466	-2.061	-1.9519	-1.9977	-1.9475	-1.9656	-1.9409
-1.7315	-1.9368	-1.9435	-1.9904	-1.7944	-1.9648	-3.8579	-1.9643	-1.7806	-1.9087	-1.7832	-1.9936	-1.9103	-1.9941	-1.7524	-1.9643	-1.9435	-1.9904	-2.0791	-1.9565	-5.285	-1.9406	-1.7875	-1.952	-1.8327	-1.9797	-1.9103	-1.9941	-1.8954	-1.9527	-1.9637	-1.9583	-1.7937	-1.9653	-1.9662	-1.9563	-1.9538	-1.9349	-1.9733	-1.9371	-1.887	-1.9602	-2.1568	-1.9466	-2.0098	-1.9489	-1.9613	-1.9411	-1.8835	-1.9411
-1.7346	-1.8795	-1.7106	-2.0315	-1.6028	-1.9523	-0.6987	-2.2219	-1.524	-1.9676	-1.9024	-1.9605	-1.7328	-1.8965	-1.7524	-1.9643	-1.7841	-1.9634	-1.7195	-1.9333	-0.6987	-2.2219	-1.524	-1.9676	-1.8394	-1.9137	-1.7328	-1.8965	-1.8954	-1.9527	-1.9637	-1.9583	-1.9389	-1.9406	-1.9662	-1.9563	-1.7074	-1.9513	-1.9733	-1.9371	-1.9322	-1.9417	-1.5997	-1.9595	-1.6573	-1.9337	-1.9613	-1.9411	-1.8835	-1.9411
-1.7303	-2.0233	-1.4927	-1.945	-1.7686	-1.9235	-0.6987	-2.2219	-1.8846	-1.9048	-1.8495	-1.995	-1.9103	-1.9941	-1.7303	-2.0233	-1.4927	-1.945	-1.7195	-1.9333	-0.6987	-2.2219	-2.1011	-1.9298	-1.8495	-1.995	-1.9103	-1.9941	-1.8954	-1.9527	-1.7255	-1.9523	-1.9389	-1.9406	-1.9662	-1.9563	-1.7074	-1.9513	-1.9733	-1.9371	-1.887	-1.9602	-2.0089	-1.9502	-2.0098	-1.9489	-1.9613	-1.9411	-1.8835	-1.9411
-2.14	-1.9344	-1.7106	-2.0315	-1.6856	-1.9155	-0.6987	-2.2219	-1.8846	-1.9048	-1.8495	-1.995	-2.1957	-2.0347	-2.2133	-1.9424	-1.7841	-1.9634	-1.7195	-1.9333	-0.6987	-2.2219	-2.1011	-1.9298	-1.8495	-1.995	-2.1344	-1.9551	-2.276	-1.9444	-1.9637	-1.9583	-1.9389	-1.9406	-1.9662	-1.9563	-1.7074	-1.9513	-1.9733	-1.9371	-2.1536	-1.9825	-1.5997	-1.9595	-1.6573	-1.9337	-1.8177	-1.9422	-1.8835	-1.9411
-1.7303	-2.0233	-1.8812	-1.9633	-1.713	-1.9858	-1.184	-1.8829	-1.7519	-1.9938	-1.9024	-1.9605	-1.8077	-2.0406	-1.7303	-2.0233	-2.0198	-1.9298	-1.713	-1.9858	-1.4184	-1.9419	-2.1011	-1.9298	-1.8394	-1.9137	-1.9093	-1.955	-1.8954	-1.9527	-1.7255	-1.9523	-1.9389	-1.9406	-1.2571	-1.9205	-1.7074	-1.9513	-1.9733	-1.9371	-1.9322	-1.9417	-2.0089	-1.9502	-2.0098	-1.9489	-1.9613	-1.9411	-1.8835	-1.9411
-1.7315	-1.9368	-1.8239	-1.8665	-1.7147	-1.9908	-1.3392	-1.9546	-1.7806	-1.9087	-1.9541	-1.9844	-1.8077	-2.0406	-1.7524	-1.9643	-1.81	-1.926	-1.7052	-1.9222	-1.4184	-1.9419	-1.7875	-1.952	-1.8327	-1.9797	-1.9093	-1.955	-1.8954	-1.9527	-1.9637	-1.9583	-1.9389	-1.9406	-1.2571	-1.9205	-1.9538	-1.9349	-1.9733	-1.9371	-1.9322	-1.9417	-2.1568	-1.9466	-2.061	-1.9519	-1.9977	-1.9475	-1.9656	-1.9409
-1.9814	-1.9089	-1.778	-1.9165	-2.0225	-1.9322	-1.3392	-1.9546	-1.6827	-2.0236	-1.7265	-1.9397	-2.6887	-1.9829	-1.8882	-1.9365	-1.7841	-1.9634	-2.0791	-1.9565	-1.4184	-1.9419	-1.7875	-1.952	-1.8958	-1.9666	-2.1344	-1.9551	-1.8954	-1.9527	-1.9637	-1.9583	-2.115	-1.9336	-1.2571	-1.9205	-1.9538	-1.9349	-1.7765	-1.9602	-1.9322	-1.9417	-2.1568	-1.9466	-2.061	-1.9519	-1.9977	-1.9475	-1.9656	-1.9409
-2.14	-1.9344	-1.903	-1.9571	-1.7944	-1.9648	-0.6588	-2.1174	-1.6865	-1.9692	-2.0275	-1.9706	-1.8419	-2.0248	-2.2133	-1.9424	-1.7841	-1.9634	-2.0791	-1.9565	-1.4184	-1.9419	-1.7875	-1.952	-1.8958	-1.9666	-1.856	-1.9365	-2.276	-1.9444	-1.9637	-1.9583	-1.7937	-1.9653	-1.9662	-1.9563	-1.9538	-1.9349	-1.9923	-1.98	-1.9322	-1.9417	-2.1568	-1.9466	-2.061	-1.9519	-1.9977	-1.9475	-1.9656	-1.9409
-1.7315	-1.9368	-1.81	-1.963	-1.6856	-1.9155	-1.3392	-1.9546	-1.8402	-1.9573	-2.0275	-1.9706	-1.9602	-1.9412	-1.7524	-1.9643	-1.7841	-1.9634	-1.7195	-1.9333	-1.4184	-1.9419	-1.7707	-1.954	-1.8958	-1.9666	-1.9093	-1.955	-1.8954	-1.9527	-1.9637	-1.9583	-1.9389	-1.9406	-1.2571	-1.9205	-1.9538	-1.9349	-1.9923	-1.98	-1.9322	-1.9417	-2.1568	-1.9466	-2.061	-1.9519	-1.9977	-1.9475	-1.9656	-1.9409
-1.7315	-1.9368	-1.81	-1.963	-2.2173	-1.9353	-1.3392	-1.9546	-2.0742	-1.9963	-1.9541	-1.9844	-2.6887	-1.9829	-1.7524	-1.9643	-1.7841	-1.9634	-2.0791	-1.9565	-1.4184	-1.9419	-2.1011	-1.9298	-1.8327	-1.9797	-2.1344	-1.9551	-1.8954	-1.9527	-1.9637	-1.9583	-2.115	-1.9336	-1.2571	-1.9205	-2.1757	-1.9825	-1.9733	-1.9371	-1.9322	-1.9417	-2.1568	-1.9466	-2.061	-1.9519	-1.9977	-1.9475	-1.9656	-1.9409
-2.14	-1.9344	-2.2104	-1.8973	-1.6495	-1.8885	-0.6588	-2.1174	-1.8532	-1.934	-1.9572	-1.9905	-1.8691	-1.9531	-2.2133	-1.9424	-2.0198	-1.9298	-1.7052	-1.9222	-1.4184	-1.9419	-1.7875	-1.952	-1.8958	-1.9666	-1.856	-1.9365	-2.276	-1.9444	-2.0697	-1.8824	-1.9389	-1.9406	-1.9662	-1.9563	-1.9538	-1.9349	-1.9923	-1.98	-1.9322	-1.9417	-2.1568	-1.9466	-2.061	-1.9519	-1.9977	-1.9475	-1.9656	-1.9409
-1.9828	-1.9197	-1.8222	-1.9974	-1.6028	-1.9523	-0.6588	-2.1174	-1.8062	-1.9309	-2.2171	-1.8968	-1.8844	-1.8529	-1.9828	-1.9197	-1.7841	-1.9634	-1.7195	-1.9333	-1.4184	-1.9419	-1.7707	-1.954	-1.8958	-1.9666	-1.856	-1.9365	-1.8954	-1.9527	-1.9637	-1.9583	-1.9389	-1.9406	-1.9662	-1.9563	-1.9538	-1.9349	-1.9733	-1.9371	-1.9322	-1.9417	-1.5997	-1.9595	-1.6573	-1.9337	-1.8177	-1.9422	-2.098	-1.9379
-1.6782	-2.0074	-2.2282	-1.8804	-1.6495	-1.8885	-0.6588	-2.1174	-1.6595	-1.949	-1.7265	-1.9397	-2.6887	-1.9829	-1.7524	-1.9643	-2.0198	-1.9298	-1.7052	-1.9222	-1.4184	-1.9419	-1.7707	-1.954	-1.8958	-1.9666	-2.1344	-1.9551	-1.8954	-1.9527	-1.9637	-1.9583	-1.9389	-1.9406	-1.9662	-1.9563	-1.9538	-1.9349	-1.7765	-1.9602	-1.9322	-1.9417	-1.5997	-1.9595	-1.6573	-1.9337	-1.9613	-1.9411	-1.8835	-1.9411
-1.6782	-2.0074	-2.2282	-1.8804	-1.7147	-1.9908	-0.6588	-2.1174	-1.5202	-1.9456	-2.1176	-1.926	-2.0634	-1.9238	-1.7524	-1.9643	-2.0198	-1.9298	-1.7052	-1.9222	-1.4184	-1.9419	-1.5202	-1.9456	-2.1176	-1.926	-1.9093	-1.955	-1.8954	-1.9527	-1.9637	-1.9583	-1.9389	-1.9406	-1.9662	-1.9563	-1.9538	-1.9349	-1.7765	-1.9602	-1.9322	-1.9417	-1.5997	-1.9595	-1.6573	-1.9337	-1.9613	-1.9411	-1.8835	-1.9411
-1.8693	-2.0295	-1.7909	-1.8832	-2.8203	-1.995	-0.6588	-2.1174	-1.9262	-1.9612	-1.8428	-1.8419	-1.9139	-1.9136	-1.7524	-1.9643	-1.7841	-1.9634	-2.0791	-1.9565	-1.4184	-1.9419	-1.7875	-1.952	-1.8394	-1.9137	-1.9093	-1.955	-1.8954	-1.9527	-1.9637	-1.9583	-1.9389	-1.9406	-1.9662	-1.9563	-1.9538	-1.9349	-1.9733	-1.9371	-1.9322	-1.9417	-1.5997	-1.9595	-1.6573	-1.9337	-1.8177	-1.9422	-2.098	-1.9379
-1.7346	-1.8795	-2.2104	-1.8973	-1.7686	-1.9235	-1.3392	-1.9546	-1.8532	-1.934	-1.6996	-1.8567	-1.8495	-1.9112	-1.7524	-1.9643	-2.0198	-1.9298	-1.7195	-1.9333	-1.4184	-1.9419	-1.7875	-1.952	-1.8394	-1.9137	-1.8495	-1.9112	-1.8954	-1.9527	-2.0697	-1.8824	-1.9389	-1.9406	-1.2571	-1.9205	-1.9538	-1.9349	-1.9733	-1.9371	-1.9322	-1.9417	-2.0089	-1.9502	-1.6573	-1.9337	-1.8177	-1.9422	-2.098	-1.9379
-1.6782	-2.0074	-1.81	-1.963	-1.7203	-1.9418	-1.184	-1.8829	-2.2886	-1.9664	-1.8428	-1.8419	-1.8495	-1.9112	-1.7524	-1.9643	-1.7841	-1.9634	-2.0791	-1.9565	-1.4184	-1.9419	-2.1011	-1.9298	-1.8394	-1.9137	-1.8495	-1.9112	-1.8954	-1.9527	-1.9637	-1.9583	-1.9389	-1.9406	-1.2571	-1.9205	-2.1757	-1.9825	-1.9733	-1.9371	-1.9322	-1.9417	-1.5997	-1.9595	-1.6573	-1.9337	-1.9613	-1.9411	-1.8835	-1.9411
-1.9828	-1.9197	-1.9429	-1.8661	-1.741	-1.9364	-4.2126	-1.9573	-1.6865	-1.9692	-1.8495	-1.995	-1.9139	-1.9136	-1.9828	-1.9197	-2.0198	-1.9298	-1.7052	-1.9222	-4.0881	-1.9677	-1.7875	-1.952	-1.8495	-1.995	-1.9093	-1.955	-1.8954	-1.9527	-2.0697	-1.8824	-1.9389	-1.9406	-1.9662	-1.9563	-1.9538	-1.9349	-1.9733	-1.9371	-1.9322	-1.9417	-2.0089	-1.9502	-1.6573	-1.9337	-1.8177	-1.9422	-2.098	-1.9379
-1.8119	-2.0155	-1.7106	-2.0315	-1.713	-1.9858	-3.7314	-1.8608	-1.6595	-1.949	-2.2171	-1.8968	-2.1957	-2.0347	-1.7524	-1.9643	-1.7841	-1.9634	-1.713	-1.9858	-4.0881	-1.9677	-1.7707	-1.954	-1.8958	-1.9666	-2.1344	-1.9551	-1.8954	-1.9527	-1.9637	-1.9583	-1.9389	-1.9406	-1.9662	-1.9563	-1.9538	-1.9349	-1.9733	-1.9371	-2.1536	-1.9825	-1.5997	-1.9595	-1.6573	-1.9337	-1.8177	-1.9422	-2.098	-1.9379
-1.9828	-1.9197	-1.8261	-2.0736	-1.7147	-1.9908	-0.6588	-2.1174	-2.2886	-1.9664	-1.9024	-1.9605	-1.8419	-2.0248	-1.9828	-1.9197	-1.81	-1.926	-1.7052	-1.9222	-1.4184	-1.9419	-2.1011	-1.9298	-1.8394	-1.9137	-1.856	-1.9365	-1.8954	-1.9527	-1.9637	-1.9583	-1.9389	-1.9406	-1.9662	-1.9563	-2.1757	-1.9825	-1.9733	-1.9371	-1.9322	-1.9417	-1.5997	-1.9595	-1.6573	-1.9337	-1.9613	-1.9411	-1.8835	-1.9411
-1.8888	-1.8999	-1.8705	-1.8908	-2.8203	-1.995	-1.184	-1.8829	-1.7806	-1.9087	-1.9541	-1.9844	-2.1957	-2.0347	-1.8882	-1.9365	-1.81	-1.926	-2.0791	-1.9565	-1.4184	-1.9419	-1.7875	-1.952	-1.8327	-1.9797	-2.1344	-1.9551	-1.8954	-1.9527	-1.9637	-1.9583	-1.9389	-1.9406	-1.2571	-1.9205	-1.9538	-1.9349	-1.9733	-1.9371	-2.1536	-1.9825	-1.5997	-1.9595	-2.0098	-1.9489	-1.9613	-1.9411	-1.8835	-1.9411
-1.7315	-1.9368	-1.8705	-1.8908	-1.7065	-2.0235	-0.6588	-2.1174	-1.8532	-1.934	-1.8428	-1.8419	-1.8585	-1.9191	-1.7524	-1.9643	-1.81	-1.926	-1.7195	-1.9333	-1.4184	-1.9419	-1.7875	-1.952	-1.8394	-1.9137	-2.1344	-1.9551	-1.8954	-1.9527	-1.9637	-1.9583	-1.9389	-1.9406	-1.9662	-1.9563	-1.9538	-1.9349	-1.9733	-1.9371	-1.9322	-1.9417	-1.5997	-1.9595	-1.6573	-1.9337	-1.8177	-1.9422	-2.098	-1.9379
-1.8693	-2.0295	-1.778	-1.9165	-1.7686	-1.9235	-0.6588	-2.1174	-1.8062	-1.9309	-1.8495	-1.995	-1.9139	-1.9136	-1.7524	-1.9643	-1.7841	-1.9634	-1.7195	-1.9333	-1.4184	-1.9419	-1.7707	-1.954	-1.8495	-1.995	-1.9093	-1.955	-1.8954	-1.9527	-1.9637	-1.9583	-1.9389	-1.9406	-1.9662	-1.9563	-1.9538	-1.9349	-1.9733	-1.9371	-1.9322	-1.9417	-2.1568	-1.9466	-2.061	-1.9519	-1.9977	-1.9475	-1.9656	-1.9409
-1.7315	-1.9368	-1.9435	-1.9904	-1.6495	-1.8885	-1.184	-1.8829	-1.8532	-1.934	-1.8495	-1.995	-1.9602	-1.9412	-1.7524	-1.9643	-1.9435	-1.9904	-1.7052	-1.9222	-1.4184	-1.9419	-1.7875	-1.952	-1.8495	-1.995	-1.9093	-1.955	-1.8954	-1.9527	-1.9637	-1.9583	-1.9389	-1.9406	-1.2571	-1.9205	-1.9538	-1.9349	-1.9733	-1.9371	-1.9322	-1.9417	-1.5997	-1.9595	-1.6573	-1.9337	-1.8177	-1.9422	-2.098	-1.9379
-1.7315	-1.9368	-1.8222	-1.9974	-1.713	-1.9858	-1.184	-1.8829	-1.5202	-1.9456	-1.8192	-1.8297	-1.8495	-1.9112	-1.7524	-1.9643	-1.7841	-1.9634	-1.713	-1.9858	-1.4184	-1.9419	-1.5202	-1.9456	-1.8394	-1.9137	-1.8495	-1.9112	-1.8954	-1.9527	-1.9637	-1.9583	-1.9389	-1.9406	-1.2571	-1.9205	-1.9538	-1.9349	-1.9733	-1.9371	-1.9322	-1.9417	-1.5997	-1.9595	-1.6573	-1.9337	-1.8177	-1.9422	-1.8835	-1.9411
-1.6782	-2.0074	-1.8239	-1.8665	-2.2173	-1.9353	-4.0284	-2.0493	-1.6865	-1.9692	-1.8428	-1.8419	-1.8844	-1.8529	-1.7524	-1.9643	-1.81	-1.926	-2.0791	-1.9565	-4.0881	-1.9677	-1.7875	-1.952	-1.8394	-1.9137	-1.856	-1.9365	-1.8954	-1.9527	-1.9637	-1.9583	-2.115	-1.9336	-1.9662	-1.9563	-1.9538	-1.9349	-1.9733	-1.9371	-1.9322	-1.9417	-2.0089	-1.9502	-2.0098	-1.9489	-1.9613	-1.9411	-1.8835	-1.9411
-2.0715	-1.9611	-1.9429	-1.8661	-1.7737	-1.868	-4.2126	-1.9573	-1.524	-1.9676	-1.8428	-1.8419	-1.8077	-2.0406	-2.2133	-1.9424	-2.0198	-1.9298	-1.7195	-1.9333	-4.0881	-1.9677	-1.524	-1.9676	-1.8394	-1.9137	-1.9093	-1.955	-1.8954	-1.9527	-2.0697	-1.8824	-1.9389	-1.9406	-1.9662	-1.9563	-1.7074	-1.9513	-1.9733	-1.9371	-1.9322	-1.9417	-2.0089	-1.9502	-2.0098	-1.9489	-1.9613	-1.9411	-1.8835	-1.9411
-1.7315	-1.9368	-1.8178	-1.9872	-1.6028	-1.9523	-1.3392	-1.9546	-1.5202	-1.9456	-1.8428	-1.8419	-1.8844	-1.8529	-1.7524	-1.9643	-2.0198	-1.9298	-1.7195	-1.9333	-1.4184	-1.9419	-1.5202	-1.9456	-1.8394	-1.9137	-1.856	-1.9365	-1.8954	-1.9527	-1.9637	-1.9583	-1.9389	-1.9406	-1.2571	-1.9205	-1.9538	-1.9349	-1.9733	-1.9371	-1.9322	-1.9417	-1.5997	-1.9595	-1.6573	-1.9337	-1.8177	-1.9422	-2.098	-1.9379
-1.8693	-2.0295	-1.8705	-1.8908	-1.6856	-1.9155	-1.184	-1.8829	-1.8846	-1.9048	-1.7836	-1.9441	-2.1957	-2.0347	-1.7524	-1.9643	-1.81	-1.926	-1.7195	-1.9333	-1.4184	-1.9419	-2.1011	-1.9298	-1.8958	-1.9666	-2.1344	-1.9551	-1.8954	-1.9527	-1.9637	-1.9583	-1.9389	-1.9406	-1.2571	-1.9205	-1.7074	-1.9513	-1.9733	-1.9371	-2.1536	-1.9825	-2.0089	-1.9502	-2.0098	-1.9489	-1.9613	-1.9411	-1.8835	-1.9411
-1.9633	-1.9607	-1.8178	-1.9872	-2.2173	-1.9353	-0.6588	-2.1174	-1.6865	-1.9692	-1.8428	-1.8419	-1.8958	-1.9135	-2.2133	-1.9424	-2.0198	-1.9298	-2.0791	-1.9565	-1.4184	-1.9419	-1.7875	-1.952	-1.8394	-1.9137	-2.1344	-1.9551	-1.9754	-1.9463	-1.9637	-1.9583	-2.115	-1.9336	-1.9662	-1.9563	-1.9538	-1.9349	-1.9733	-1.9371	-1.9322	-1.9417	-2.0089	-1.9502	-2.0098	-1.9489	-1.9613	-1.9411	-1.8835	-1.9411
-1.6782	-2.0074	-1.8239	-1.8665	-1.7737	-1.868	-1.184	-1.8829	-2.6678	-1.875	-1.8428	-1.8419	-2.6887	-1.9829	-1.7524	-1.9643	-1.81	-1.926	-1.7195	-1.9333	-1.4184	-1.9419	-2.1011	-1.9298	-1.8394	-1.9137	-2.1344	-1.9551	-1.8954	-1.9527	-1.9637	-1.9583	-1.9389	-1.9406	-1.2571	-1.9205	-1.9538	-1.9349	-1.9733	-1.9371	-1.9322	-1.9417	-1.5997	-1.9595	-1.6573	-1.9337	-1.9613	-1.9411	-1.8835	-1.9411
-1.7888	-1.9783	-1.81	-1.963	-2.2173	-1.9353	-0.6588	-2.1174	-1.6865	-1.9692	-2.2171	-1.8968	-1.8077	-2.0406	-1.8882	-1.9365	-1.7841	-1.9634	-2.0791	-1.9565	-1.4184	-1.9419	-1.7875	-1.952	-1.8958	-1.9666	-1.9093	-1.955	-1.8954	-1.9527	-1.9637	-1.9583	-2.115	-1.9336	-1.9662	-1.9563	-1.9538	-1.9349	-1.9733	-1.9371	-1.9322	-1.9417	-1.5997	-1.9595	-2.0098	-1.9489	-1.9613	-1.9411	-1.8835	-1.9411
-1.9814	-1.9089	-1.8178	-1.9872	-2.0225	-1.9322	-3.3634	-2.0557	-1.8062	-1.9309	-1.8495	-1.995	-1.8844	-1.8529	-1.8882	-1.9365	-2.0198	-1.9298	-2.0791	-1.9565	-1.4184	-1.9419	-1.7707	-1.954	-1.8495	-1.995	-1.856	-1.9365	-1.8954	-1.9527	-1.9637	-1.9583	-2.115	-1.9336	-1.9662	-1.9563	-1.9538	-1.9349	-1.9733	-1.9371	-1.9322	-1.9417	-2.0089	-1.9502	-2.0098	-1.9489	-1.9613	-1.9411	-1.8835	-1.9411
-1.7315	-1.9368	-1.9435	-1.9904	-1.713	-1.9858	-1.3392	-1.9546	-1.8532	-1.934	-1.8428	-1.8419	-1.9139	-1.9136	-1.7524	-1.9643	-1.9435	-1.9904	-1.713	-1.9858	-1.4184	-1.9419	-1.7875	-1.952	-1.8394	-1.9137	-1.9093	-1.955	-1.8954	-1.9527	-1.9637	-1.9583	-1.9389	-1.9406	-1.2571	-1.9205	-1.9538	-1.9349	-1.9733	-1.9371	-1.9322	-1.9417	-2.1568	-1.9466	-2.061	-1.9519	-1.9977	-1.9475	-1.9656	-1.9409
-1.7346	-1.8795	-1.81	-1.963	-1.7686	-1.9235	-3.8812	-1.9841	-1.6595	-1.949	-1.9024	-1.9605	-1.9602	-1.9412	-1.7524	-1.9643	-1.7841	-1.9634	-1.7195	-1.9333	-4.0881	-1.9677	-1.7707	-1.954	-1.8394	-1.9137	-1.9093	-1.955	-1.8954	-1.9527	-1.9637	-1.9583	-1.9389	-1.9406	-1.9662	-1.9563	-1.9538	-1.9349	-1.9733	-1.9371	-1.9322	-1.9417	-2.1568	-1.9466	-2.061	-1.9519	-1.9977	-1.9475	-1.9656	-1.9409
-1.7888	-1.9783	-1.5397	-1.9414	-1.6028	-1.9523	-3.8579	-1.9643	-1.6865	-1.9692	-1.9024	-1.9605	-1.8077	-2.0406	-1.8882	-1.9365	-1.81	-1.926	-1.7195	-1.9333	-5.285	-1.9406	-1.7875	-1.952	-1.8394	-1.9137	-1.9093	-1.955	-1.8954	-1.9527	-1.9637	-1.9583	-1.9389	-1.9406	-1.9662	-1.9563	-1.9538	-1.9349	-1.9733	-1.9371	-1.9322	-1.9417	-2.1568	-1.9466	-2.061	-1.9519	-1.9977	-1.9475	-1.9656	-1.9409
-1.9099	-1.995	-1.7909	-1.8832	-1.903	-2.039	-5.3322	-1.9263	-1.7806	-1.9087	-1.8428	-1.8419	-1.7328	-1.8965	-1.8882	-1.9365	-1.7841	-1.9634	-1.7195	-1.9333	-5.285	-1.9406	-1.7875	-1.952	-1.8394	-1.9137	-1.7328	-1.8965	-1.8954	-1.9527	-1.9637	-1.9583	-1.9389	-1.9406	-1.9662	-1.9563	-1.9538	-1.9349	-1.9733	-1.9371	-1.9322	-1.9417	-2.1568	-1.9466	-2.061	-1.9519	-1.9977	-1.9475	-1.9656	-1.9409
-1.8693	-2.0295	-1.7106	-2.0315	-1.7737	-1.868	-0.6987	-2.2219	-1.6865	-1.9692	-1.8428	-1.8419	-1.9103	-1.9941	-1.7524	-1.9643	-1.7841	-1.9634	-1.7195	-1.9333	-0.6987	-2.2219	-1.7875	-1.952	-1.8394	-1.9137	-1.9103	-1.9941	-1.8954	-1.9527	-1.9637	-1.9583	-1.9389	-1.9406	-1.9662	-1.9563	-1.9538	-1.9349	-1.9733	-1.9371	-1.887	-1.9602	-2.1568	-1.9466	-2.061	-1.9519	-1.9977	-1.9475	-1.9656	-1.9409
-1.8888	-1.8999	-1.8239	-1.8665	-1.8442	-1.9546	-0.6588	-2.1174	-2.0742	-1.9963	-2.0275	-1.9706	-1.8419	-2.0248	-1.8882	-1.9365	-1.81	-1.926	-1.8442	-1.9546	-1.4184	-1.9419	-2.1011	-1.9298	-1.8958	-1.9666	-1.856	-1.9365	-1.8954	-1.9527	-1.9637	-1.9583	-1.7937	-1.9653	-1.9662	-1.9563	-2.1757	-1.9825	-1.9923	-1.98	-1.9322	-1.9417	-2.0089	-1.9502	-2.0098	-1.9489	-1.9613	-1.9411	-1.8835	-1.9411
-2.0658	-1.9808	-2.2282	-1.8804	-2.0225	-1.9322	-1.3392	-1.9546	-1.8062	-1.9309	-1.6397	-1.9672	-1.8958	-1.9135	-2.0658	-1.9808	-2.0198	-1.9298	-2.0791	-1.9565	-1.4184	-1.9419	-1.7707	-1.954	-1.8958	-1.9666	-2.1344	-1.9551	-1.9754	-1.9463	-1.9637	-1.9583	-2.115	-1.9336	-1.2571	-1.9205	-1.9538	-1.9349	-1.9733	-1.9371	-1.9322	-1.9417	-2.0089	-1.9502	-2.0098	-1.9489	-1.9613	-1.9411	-1.8835	-1.9411
-1.7888	-1.9783	-1.8958	-1.9971	-1.7203	-1.9418	-1.3392	-1.9546	-1.6595	-1.949	-1.6996	-1.8567	-1.9602	-1.9412	-1.8882	-1.9365	-2.0198	-1.9298	-2.0791	-1.9565	-1.4184	-1.9419	-1.7707	-1.954	-1.8394	-1.9137	-1.9093	-1.955	-1.8954	-1.9527	-1.9637	-1.9583	-1.9389	-1.9406	-1.2571	-1.9205	-1.9538	-1.9349	-1.9733	-1.9371	-1.9322	-1.9417	-2.0089	-1.9502	-2.0098	-1.9489	-1.9613	-1.9411	-1.8835	-1.9411
-1.8119	-2.0155	-1.7909	-1.8832	-1.6028	-1.9523	-0.6588	-2.1174	-1.7669	-1.9918	-1.8407	-1.9832	-1.8627	-1.9529	-1.7524	-1.9643	-1.7841	-1.9634	-1.7195	-1.9333	-1.4184	-1.9419	-1.7875	-1.952	-1.8394	-1.9137	-1.9093	-1.955	-1.8954	-1.9527	-1.9637	-1.9583	-1.9389	-1.9406	-1.9662	-1.9563	-1.9538	-1.9349	-1.9733	-1.9371	-1.9322	-1.9417	-2.1568	-1.9466	-2.061	-1.9519	-1.9977	-1.9475	-1.9656	-1.9409
-1.8119	-2.0155	-1.8239	-1.8665	-2.8203	-1.995	-3.3634	-2.0557	-1.5202	-1.9456	-1.7832	-1.9936	-2.1957	-2.0347	-1.7524	-1.9643	-1.81	-1.926	-2.0791	-1.9565	-1.4184	-1.9419	-1.5202	-1.9456	-1.8327	-1.9797	-2.1344	-1.9551	-1.8954	-1.9527	-1.9637	-1.9583	-1.9389	-1.9406	-1.9662	-1.9563	-1.9538	-1.9349	-1.9733	-1.9371	-2.1536	-1.9825	-2.1568	-1.9466	-2.0098	-1.9489	-1.9613	-1.9411	-1.8835	-1.9411
-1.6701	-1.8682	-1.903	-1.9571	-1.7203	-1.9418	-3.5353	-1.9223	-1.6657	-1.788	-1.6996	-1.8567	-1.8147	-2.0103	-1.7524	-1.9643	-1.7841	-1.9634	-2.0791	-1.9565	-1.4184	-1.9419	-2.1011	-1.9298	-1.8394	-1.9137	-2.1344	-1.9551	-1.8954	-1.9527	-1.9637	-1.9583	-1.9389	-1.9406	-4.2145	-1.8879	-1.9538	-1.9349	-1.9733	-1.9371	-1.887	-1.9602	-2.1568	-1.9466	-2.061	-1.9519	-1.9613	-1.9411	-1.9656	-1.9409
-2.0658	-1.9808	-1.7106	-2.0315	-1.713	-1.9858	-1.184	-1.8829	-2.2886	-1.9664	-2.0275	-1.9706	-1.8077	-2.0406	-2.0658	-1.9808	-1.7841	-1.9634	-1.713	-1.9858	-1.4184	-1.9419	-2.1011	-1.9298	-1.8958	-1.9666	-1.9093	-1.955	-1.9754	-1.9463	-1.9637	-1.9583	-1.9389	-1.9406	-1.2571	-1.9205	-2.1757	-1.9825	-1.9923	-1.98	-1.9322	-1.9417	-2.0089	-1.9502	-2.0098	-1.9489	-1.9613	-1.9411	-1.8835	-1.9411
-1.7346	-1.8795	-2.2104	-1.8973	-1.8442	-1.9546	-0.6588	-2.1174	-1.524	-1.9676	-1.9572	-1.9905	-2.1957	-2.0347	-1.7524	-1.9643	-2.0198	-1.9298	-1.8442	-1.9546	-1.4184	-1.9419	-1.524	-1.9676	-1.8958	-1.9666	-2.1344	-1.9551	-1.8954	-1.9527	-2.0697	-1.8824	-1.7937	-1.9653	-1.9662	-1.9563	-1.7074	-1.9513	-1.9923	-1.98	-2.1536	-1.9825	-1.5997	-1.9595	-1.6573	-1.9337	-1.9613	-1.9411	-1.8835	-1.9411
-2.6747	-1.8968	-1.4927	-1.945	-2.2173	-1.9353	-1.184	-1.8829	-3.604	-1.8672	-1.872	-1.9434	-1.8627	-1.9529	-2.2133	-1.9424	-1.4927	-1.945	-2.0791	-1.9565	-1.4184	-1.9419	-3.604	-1.8672	-1.8394	-1.9137	-1.9093	-1.955	-1.8954	-1.9527	-1.7255	-1.9523	-2.115	-1.9336	-1.2571	-1.9205	-1.9538	-1.9349	-1.9733	-1.9371	-1.9322	-1.9417	-2.0089	-1.9502	-2.0098	-1.9489	-1.9613	-1.9411	-1.9656	-1.9409
-2.6747	-1.8968	-1.4927	-1.945	-2.2173	-1.9353	-0.6588	-2.1174	-1.7519	-1.9938	-1.7265	-1.9397	-1.8419	-2.0248	-2.2133	-1.9424	-1.4927	-1.945	-2.0791	-1.9565	-1.4184	-1.9419	-2.1011	-1.9298	-1.8958	-1.9666	-1.856	-1.9365	-1.8954	-1.9527	-1.7255	-1.9523	-2.115	-1.9336	-1.9662	-1.9563	-1.7074	-1.9513	-1.7765	-1.9602	-1.9322	-1.9417	-2.0089	-1.9502	-2.061	-1.9519	-1.9977	-1.9475	-1.9656	-1.9409
-1.7888	-1.9783	-1.9435	-1.9904	-1.7203	-1.9418	-0.6987	-2.2219	-1.5202	-1.9456	-1.8407	-1.9832	-1.8844	-1.8529	-1.8882	-1.9365	-1.9435	-1.9904	-2.0791	-1.9565	-0.6987	-2.2219	-1.5202	-1.9456	-1.8394	-1.9137	-1.856	-1.9365	-1.8954	-1.9527	-1.9637	-1.9583	-1.9389	-1.9406	-1.9662	-1.9563	-1.9538	-1.9349	-1.9733	-1.9371	-1.9322	-1.9417	-1.5997	-1.9595	-2.0098	-1.9489	-1.9613	-1.9411	-1.8835	-1.9411
-1.8888	-1.8999	-1.81	-1.963	-1.6495	-1.8885	-0.6588	-2.1174	-1.6827	-2.0236	-1.7265	-1.9397	-2.1957	-2.0347	-1.8882	-1.9365	-1.7841	-1.9634	-1.7052	-1.9222	-1.4184	-1.9419	-1.7875	-1.952	-1.8958	-1.9666	-2.1344	-1.9551	-1.8954	-1.9527	-1.9637	-1.9583	-1.9389	-1.9406	-1.9662	-1.9563	-1.9538	-1.9349	-1.7765	-1.9602	-2.1536	-1.9825	-1.5997	-1.9595	-1.6573	-1.9337	-1.8177	-1.9422	-2.098	-1.9379
-1.6782	-2.0074	-1.8222	-1.9974	-1.7147	-1.9908	-0.6588	-2.1174	-2.6678	-1.875	-1.5688	-2.0062	-1.9602	-1.9412	-1.7524	-1.9643	-1.7841	-1.9634	-1.7052	-1.9222	-1.4184	-1.9419	-2.1011	-1.9298	-1.8958	-1.9666	-1.9093	-1.955	-1.8954	-1.9527	-1.9637	-1.9583	-1.9389	-1.9406	-1.9662	-1.9563	-1.9538	-1.9349	-1.7765	-1.9602	-1.9322	-1.9417	-1.5997	-1.9595	-1.6573	-1.9337	-1.8177	-1.9422	-2.098	-1.9379
-1.6782	-2.0074	-1.8705	-1.8908	-1.7737	-1.868	-0.6588	-2.1174	-1.6595	-1.949	-1.9024	-1.9605	-1.9103	-1.9941	-1.7524	-1.9643	-1.81	-1.926	-1.7195	-1.9333	-1.4184	-1.9419	-1.7707	-1.954	-1.8394	-1.9137	-1.9103	-1.9941	-1.8954	-1.9527	-1.9637	-1.9583	-1.9389	-1.9406	-1.9662	-1.9563	-1.9538	-1.9349	-1.9733	-1.9371	-1.887	-1.9602	-1.5997	-1.9595	-1.6573	-1.9337	-1.8177	-1.9422	-1.8835	-1.9411
-2.4328	-1.9559	-2.2282	-1.8804	-1.7686	-1.9235	-1.3392	-1.9546	-1.9262	-1.9612	-1.9024	-1.9605	-1.8691	-1.9531	-2.2133	-1.9424	-2.0198	-1.9298	-1.7195	-1.9333	-1.4184	-1.9419	-1.7875	-1.952	-1.8394	-1.9137	-1.856	-1.9365	-2.276	-1.9444	-1.9637	-1.9583	-1.9389	-1.9406	-1.2571	-1.9205	-1.9538	-1.9349	-1.9733	-1.9371	-1.9322	-1.9417	-2.1568	-1.9466	-2.061	-1.9519	-1.9977	-1.9475	-1.9656	-1.9409
-1.6701	-1.8682	-1.4927	-1.945	-3.5719	-1.8965	-0.6588	-2.1174	-1.8062	-1.9309	-2.2171	-1.8968	-2.112	-1.9389	-1.7524	-1.9643	-1.4927	-1.945	-3.5719	-1.8965	-1.4184	-1.9419	-1.7707	-1.954	-1.8958	-1.9666	-2.1344	-1.9551	-1.8954	-1.9527	-1.7255	-1.9523	-1.9389	-1.9406	-1.9662	-1.9563	-1.9538	-1.9349	-1.9733	-1.9371	-2.1536	-1.9825	-2.0089	-1.9502	-2.0098	-1.9489	-1.9613	-1.9411	-1.8835	-1.9411
-1.7303	-2.0233	-2.2282	-1.8804	-1.6495	-1.8885	-0.6588	-2.1174	-2.0742	-1.9963	-1.7265	-1.9397	-1.8147	-2.0103	-1.7303	-2.0233	-2.0198	-1.9298	-1.7052	-1.9222	-1.4184	-1.9419	-2.1011	-1.9298	-1.8958	-1.9666	-2.1344	-1.9551	-1.8954	-1.9527	-1.9637	-1.9583	-1.9389	-1.9406	-1.9662	-1.9563	-2.1757	-1.9825	-1.7765	-1.9602	-1.887	-1.9602	-2.0089	-1.9502	-2.0098	-1.9489	-1.9613	-1.9411	-1.8835	-1.9411
-1.9002	-1.8972	-1.8601	-1.9459	-1.903	-2.039	-1.3392	-1.9546	-1.9262	-1.9612	-1.741	-1.9531	-2.0634	-1.9238	-2.2133	-1.9424	-2.0198	-1.9298	-1.7195	-1.9333	-1.4184	-1.9419	-1.7875	-1.952	-1.8327	-1.9797	-1.9093	-1.955	-1.9754	-1.9463	-1.7255	-1.9523	-1.9389	-1.9406	-1.2571	-1.9205	-1.9538	-1.9349	-1.9733	-1.9371	-1.9322	-1.9417	-2.0089	-1.9502	-2.0098	-1.9489	-1.8177	-1.9422	-2.098	-1.9379
-1.9099	-1.995	-1.8705	-1.8908	-1.6856	-1.9155	-0.6588	-2.1174	-1.6595	-1.949	-1.8495	-1.995	-1.9602	-1.9412	-1.8882	-1.9365	-1.81	-1.926	-1.7195	-1.9333	-1.4184	-1.9419	-1.7707	-1.954	-1.8495	-1.995	-1.9093	-1.955	-1.8954	-1.9527	-1.9637	-1.9583	-1.9389	-1.9406	-1.9662	-1.9563	-1.9538	-1.9349	-1.9733	-1.9371	-1.9322	-1.9417	-2.0089	-1.9502	-2.0098	-1.9489	-1.9613	-1.9411	-1.8835	-1.9411
-2.4328	-1.9559	-2.2282	-1.8804	-1.6028	-1.9523	-0.6588	-2.1174	-1.6865	-1.9692	-1.9024	-1.9605	-1.8495	-1.9112	-2.2133	-1.9424	-2.0198	-1.9298	-1.7195	-1.9333	-1.4184	-1.9419	-1.7875	-1.952	-1.8394	-1.9137	-1.8495	-1.9112	-2.276	-1.9444	-1.9637	-1.9583	-1.9389	-1.9406	-1.9662	-1.9563	-1.9538	-1.9349	-1.9733	-1.9371	-1.9322	-1.9417	-2.1568	-1.9466	-2.061	-1.9519	-1.9977	-1.9475	-1.9656	-1.9409
-1.8693	-2.0295	-1.7106	-2.0315	-1.713	-1.9858	-1.3392	-1.9546	-1.7519	-1.9938	-1.9024	-1.9605	-1.8958	-1.9135	-1.7524	-1.9643	-1.7841	-1.9634	-1.713	-1.9858	-1.4184	-1.9419	-2.1011	-1.9298	-1.8394	-1.9137	-2.1344	-1.9551	-1.8954	-1.9527	-1.9637	-1.9583	-1.9389	-1.9406	-1.2571	-1.9205	-1.7074	-1.9513	-1.9733	-1.9371	-1.9322	-1.9417	-2.1568	-1.9466	-2.061	-1.9519	-1.9977	-1.9475	-1.9656	-1.9409
-1.7888	-1.9783	-1.7106	-2.0315	-1.7944	-1.9648	-1.184	-1.8829	-1.5202	-1.9456	-1.6397	-1.9672	-1.8585	-1.9191	-1.8882	-1.9365	-1.7841	-1.9634	-2.0791	-1.9565	-1.4184	-1.9419	-1.5202	-1.9456	-1.8958	-1.9666	-2.1344	-1.9551	-1.8954	-1.9527	-1.9637	-1.9583	-1.7937	-1.9653	-1.2571	-1.9205	-1.9538	-1.9349	-1.9733	-1.9371	-1.9322	-1.9417	-2.0089	-1.9502	-2.0098	-1.9489	-1.9613	-1.9411	-1.8835	-1.9411
-1.7346	-1.8795	-1.8705	-1.8908	-1.6856	-1.9155	-0.6588	-2.1174	-1.8062	-1.9309	-2.2171	-1.8968	-1.8958	-1.9135	-1.7524	-1.9643	-1.81	-1.926	-1.7195	-1.9333	-1.4184	-1.9419	-1.7707	-1.954	-1.8958	-1.9666	-2.1344	-1.9551	-1.8954	-1.9527	-1.9637	-1.9583	-1.9389	-1.9406	-1.9662	-1.9563	-1.9538	-1.9349	-1.9733	-1.9371	-1.9322	-1.9417	-1.5997	-1.9595	-1.6573	-1.9337	-1.8177	-1.9422	-2.098	-1.9379
-1.7346	-1.8795	-2.2282	-1.8804	-1.6495	-1.8885	-0.6588	-2.1174	-1.8958	-1.9066	-1.9572	-1.9905	-1.9139	-1.9136	-1.7524	-1.9643	-2.0198	-1.9298	-1.7052	-1.9222	-1.4184	-1.9419	-2.1011	-1.9298	-1.8958	-1.9666	-1.9093	-1.955	-1.8954	-1.9527	-1.9637	-1.9583	-1.9389	-1.9406	-1.9662	-1.9563	-1.9538	-1.9349	-1.9923	-1.98	-1.9322	-1.9417	-1.5997	-1.9595	-1.6573	-1.9337	-1.9613	-1.9411	-1.8835	-1.9411
-1.8693	-2.0295	-1.81	-1.963	-1.8442	-1.9546	-3.3634	-2.0557	-1.8532	-1.934	-1.8495	-1.995	-1.9602	-1.9412	-1.7524	-1.9643	-1.7841	-1.9634	-1.8442	-1.9546	-1.4184	-1.9419	-1.7875	-1.952	-1.8495	-1.995	-1.9093	-1.955	-1.8954	-1.9527	-1.9637	-1.9583	-1.7937	-1.9653	-1.9662	-1.9563	-1.9538	-1.9349	-1.9733	-1.9371	-1.9322	-1.9417	-1.5997	-1.9595	-2.0098	-1.9489	-1.9613	-1.9411	-1.8835	-1.9411
-1.8119	-2.0155	-2.2104	-1.8973	-1.713	-1.9858	-0.6987	-2.2219	-2.0742	-1.9963	-1.7832	-1.9936	-1.9602	-1.9412	-1.7524	-1.9643	-2.0198	-1.9298	-1.713	-1.9858	-0.6987	-2.2219	-2.1011	-1.9298	-1.8327	-1.9797	-1.9093	-1.955	-1.8954	-1.9527	-2.0697	-1.8824	-1.9389	-1.9406	-1.9662	-1.9563	-2.1757	-1.9825	-1.9733	-1.9371	-1.9322	-1.9417	-2.0089	-1.9502	-2.0098	-1.9489	-1.9613	-1.9411	-1.8835	-1.9411
-1.7346	-1.8795	-1.7106	-2.0315	-1.8079	-1.9872	-0.6588	-2.1174	-2.0742	-1.9963	-3.1581	-1.7752	-2.1957	-2.0347	-1.7524	-1.9643	-1.7841	-1.9634	-2.0791	-1.9565	-1.4184	-1.9419	-2.1011	-1.9298	-3.1581	-1.7752	-2.1344	-1.9551	-1.8954	-1.9527	-1.9637	-1.9583	-1.9389	-1.9406	-1.9662	-1.9563	-2.1757	-1.9825	-1.9733	-1.9371	-2.1536	-1.9825	-1.5997	-1.9595	-1.6573	-1.9337	-1.9613	-1.9411	-1.9656	-1.9409
-2.14	-1.9344	-2.9774	-2.001	-2.2173	-1.9353	-0.6588	-2.1174	-1.7806	-1.9087	-1.9572	-1.9905	-1.8495	-1.9112	-2.2133	-1.9424	-2.9774	-2.001	-2.0791	-1.9565	-1.4184	-1.9419	-1.7875	-1.952	-1.8958	-1.9666	-1.8495	-1.9112	-2.276	-1.9444	-1.9637	-1.9583	-2.115	-1.9336	-1.9662	-1.9563	-1.9538	-1.9349	-1.9923	-1.98	-1.9322	-1.9417	-2.1568	-1.9466	-2.061	-1.9519	-1.9977	-1.9475	-1.9656	-1.9409
-1.9002	-1.8972	-1.9429	-1.8661	-1.7203	-1.9418	-1.3392	-1.9546	-1.8532	-1.934	-1.7265	-1.9397	-1.8495	-1.9112	-2.2133	-1.9424	-2.0198	-1.9298	-2.0791	-1.9565	-1.4184	-1.9419	-1.7875	-1.952	-1.8958	-1.9666	-1.8495	-1.9112	-1.9754	-1.9463	-2.0697	-1.8824	-1.9389	-1.9406	-1.2571	-1.9205	-1.9538	-1.9349	-1.7765	-1.9602	-1.9322	-1.9417	-2.1568	-1.9466	-2.061	-1.9519	-1.9977	-1.9475	-1.9656	-1.9409
-1.8693	-2.0295	-1.81	-1.963	-2.0225	-1.9322	-1.3392	-1.9546	-1.6865	-1.9692	-2.0275	-1.9706	-2.6887	-1.9829	-1.7524	-1.9643	-1.7841	-1.9634	-2.0791	-1.9565	-1.4184	-1.9419	-1.7875	-1.952	-1.8958	-1.9666	-2.1344	-1.9551	-1.8954	-1.9527	-1.9637	-1.9583	-2.115	-1.9336	-1.2571	-1.9205	-1.9538	-1.9349	-1.9923	-1.98	-1.9322	-1.9417	-2.1568	-1.9466	-2.061	-1.9519	-1.9977	-1.9475	-1.9656	-1.9409
-2.14	-1.9344	-1.81	-1.963	-2.0225	-1.9322	-0.6588	-2.1174	-1.9262	-1.9612	-1.872	-1.9434	-1.8077	-2.0406	-2.2133	-1.9424	-1.7841	-1.9634	-2.0791	-1.9565	-1.4184	-1.9419	-1.7875	-1.952	-1.8394	-1.9137	-1.9093	-1.955	-2.276	-1.9444	-1.9637	-1.9583	-2.115	-1.9336	-1.9662	-1.9563	-1.9538	-1.9349	-1.9733	-1.9371	-1.9322	-1.9417	-2.1568	-1.9466	-2.061	-1.9519	-1.9977	-1.9475	-1.9656	-1.9409
-1.9828	-1.9197	-1.7106	-2.0315	-2.2173	-1.9353	-0.6588	-2.1174	-1.9262	-1.9612	-1.9541	-1.9844	-1.8147	-2.0103	-1.9828	-1.9197	-1.7841	-1.9634	-2.0791	-1.9565	-1.4184	-1.9419	-1.7875	-1.952	-1.8327	-1.9797	-2.1344	-1.9551	-1.8954	-1.9527	-1.9637	-1.9583	-2.115	-1.9336	-1.9662	-1.9563	-1.9538	-1.9349	-1.9733	-1.9371	-1.887	-1.9602	-2.0089	-1.9502	-2.061	-1.9519	-1.9977	-1.9475	-1.9656	-1.9409
-1.7315	-1.9368	-1.7106	-2.0315	-1.7497	-1.9739	-1.184	-1.8829	-1.8958	-1.9066	-1.8638	-1.9732	-1.8627	-1.9529	-1.7524	-1.9643	-1.7841	-1.9634	-2.0791	-1.9565	-1.4184	-1.9419	-2.1011	-1.9298	-1.8327	-1.9797	-1.9093	-1.955	-1.8954	-1.9527	-1.9637	-1.9583	-1.7937	-1.9653	-1.2571	-1.9205	-1.9538	-1.9349	-1.9733	-1.9371	-1.9322	-1.9417	-2.1568	-1.9466	-2.061	-1.9519	-1.9977	-1.9475	-1.9656	-1.9409
-1.7346	-1.8795	-1.8705	-1.8908	-1.713	-1.9858	-0.6588	-2.1174	-1.8958	-1.9066	-1.9024	-1.9605	-1.9376	-1.895	-1.7524	-1.9643	-1.81	-1.926	-1.713	-1.9858	-1.4184	-1.9419	-2.1011	-1.9298	-1.8394	-1.9137	-2.1344	-1.9551	-1.8954	-1.9527	-1.9637	-1.9583	-1.9389	-1.9406	-1.9662	-1.9563	-1.9538	-1.9349	-1.9733	-1.9371	-1.887	-1.9602	-2.0089	-1.9502	-2.0098	-1.9489	-1.9613	-1.9411	-1.8835	-1.9411
-1.7346	-1.8795	-1.8705	-1.8908	-1.8442	-1.9546	-0.6987	-2.2219	-1.6865	-1.9692	-1.9572	-1.9905	-1.8495	-1.9112	-1.7524	-1.9643	-1.81	-1.926	-1.8442	-1.9546	-0.6987	-2.2219	-1.7875	-1.952	-1.8958	-1.9666	-1.8495	-1.9112	-1.8954	-1.9527	-1.9637	-1.9583	-1.7937	-1.9653	-1.9662	-1.9563	-1.9538	-1.9349	-1.9923	-1.98	-1.9322	-1.9417	-2.0089	-1.9502	-2.0098	-1.9489	-1.9613	-1.9411	-1.8835	-1.9411
-1.8693	-2.0295	-1.7909	-1.8832	-1.741	-1.9364	-0.6588	-2.1174	-1.7669	-1.9918	-1.7832	-1.9936	-1.8419	-2.0248	-1.7524	-1.9643	-1.7841	-1.9634	-1.7052	-1.9222	-1.4184	-1.9419	-1.7875	-1.952	-1.8327	-1.9797	-1.856	-1.9365	-1.8954	-1.9527	-1.9637	-1.9583	-1.9389	-1.9406	-1.9662	-1.9563	-1.9538	-1.9349	-1.9733	-1.9371	-1.9322	-1.9417	-1.5997	-1.9595	-1.6573	-1.9337	-1.8177	-1.9422	-2.098	-1.9379
-2.6747	-1.8968	-1.8705	-1.8908	-1.713	-1.9858	-0.6987	-2.2219	-1.6865	-1.9692	-1.8428	-1.8419	-2.6887	-1.9829	-2.2133	-1.9424	-1.81	-1.926	-1.713	-1.9858	-0.6987	-2.2219	-1.7875	-1.952	-1.8394	-1.9137	-2.1344	-1.9551	-1.8954	-1.9527	-1.9637	-1.9583	-1.9389	-1.9406	-1.9662	-1.9563	-1.9538	-1.9349	-1.9733	-1.9371	-1.9322	-1.9417	-2.0089	-1.9502	-2.0098	-1.9489	-1.9613	-1.9411	-1.8835	-1.9411
-2.0658	-1.9808	-1.7909	-1.8832	-1.7497	-1.9739	-1.3392	-1.9546	-1.8532	-1.934	-2.2171	-1.8968	-1.9139	-1.9136	-2.0658	-1.9808	-1.7841	-1.9634	-2.0791	-1.9565	-1.4184	-1.9419	-1.7875	-1.952	-1.8958	-1.9666	-1.9093	-1.955	-1.9754	-1.9463	-1.9637	-1.9583	-1.7937	-1.9653	-1.2571	-1.9205	-1.9538	-1.9349	-1.9733	-1.9371	-1.9322	-1.9417	-2.0089	-1.9502	-1.6573	-1.9337	-1.8177	-1.9422	-2.098	-1.9379
-1.9633	-1.9607	-2.2104	-1.8973	-1.6856	-1.9155	-0.6588	-2.1174	-1.7806	-1.9087	-1.9572	-1.9905	-1.9376	-1.895	-2.2133	-1.9424	-2.0198	-1.9298	-1.7195	-1.9333	-1.4184	-1.9419	-1.7875	-1.952	-1.8958	-1.9666	-2.1344	-1.9551	-1.9754	-1.9463	-2.0697	-1.8824	-1.9389	-1.9406	-1.9662	-1.9563	-1.9538	-1.9349	-1.9923	-1.98	-1.887	-1.9602	-1.5997	-1.9595	-1.6573	-1.9337	-1.8177	-1.9422	-2.098	-1.9379
-2.14	-1.9344	-1.8705	-1.8908	-1.6028	-1.9523	-1.3392	-1.9546	-1.8958	-1.9066	-1.8407	-1.9832	-2.112	-1.9389	-2.2133	-1.9424	-1.81	-1.926	-1.7195	-1.9333	-1.4184	-1.9419	-2.1011	-1.9298	-1.8394	-1.9137	-2.1344	-1.9551	-2.276	-1.9444	-1.9637	-1.9583	-1.9389	-1.9406	-1.2571	-1.9205	-1.9538	-1.9349	-1.9733	-1.9371	-2.1536	-1.9825	-1.5997	-1.9595	-2.0098	-1.9489	-1.9613	-1.9411	-1.8835	-1.9411
-1.7346	-1.8795	-1.9435	-1.9904	-1.8442	-1.9546	-0.6987	-2.2219	-3.604	-1.8672	-1.741	-1.9531	-1.8419	-2.0248	-1.7524	-1.9643	-1.9435	-1.9904	-1.8442	-1.9546	-0.6987	-2.2219	-3.604	-1.8672	-1.8327	-1.9797	-1.856	-1.9365	-1.8954	-1.9527	-1.9637	-1.9583	-1.7937	-1.9653	-1.9662	-1.9563	-1.9538	-1.9349	-1.9733	-1.9371	-1.9322	-1.9417	-2.0089	-1.9502	-2.0098	-1.9489	-1.9613	-1.9411	-1.8835	-1.9411
-1.9828	-1.9197	-1.4927	-1.945	-3.5719	-1.8965	-0.6987	-2.2219	-1.8402	-1.9573	-1.9541	-1.9844	-1.9602	-1.9412	-1.9828	-1.9197	-1.4927	-1.945	-3.5719	-1.8965	-0.6987	-2.2219	-1.7707	-1.954	-1.8327	-1.9797	-1.9093	-1.955	-1.8954	-1.9527	-1.7255	-1.9523	-1.9389	-1.9406	-1.9662	-1.9563	-1.9538	-1.9349	-1.9733	-1.9371	-1.9322	-1.9417	-2.0089	-1.9502	-2.0098	-1.9489	-1.9613	-1.9411	-1.8835	-1.9411
-1.9814	-1.9089	-2.2104	-1.8973	-1.7944	-1.9648	-0.6987	-2.2219	-1.8062	-1.9309	-1.7832	-1.9936	-1.7328	-1.8965	-1.8882	-1.9365	-2.0198	-1.9298	-2.0791	-1.9565	-0.6987	-2.2219	-1.7707	-1.954	-1.8327	-1.9797	-1.7328	-1.8965	-1.8954	-1.9527	-2.0697	-1.8824	-1.7937	-1.9653	-1.9662	-1.9563	-1.9538	-1.9349	-1.9733	-1.9371	-1.9322	-1.9417	-2.0089	-1.9502	-2.0098	-1.9489	-1.9613	-1.9411	-1.8835	-1.9411
-1.7303	-2.0233	-1.8239	-1.8665	-1.7147	-1.9908	-0.6987	-2.2219	-2.0742	-1.9963	-2.0275	-1.9706	-1.8077	-2.0406	-1.7303	-2.0233	-1.81	-1.926	-1.7052	-1.9222	-0.6987	-2.2219	-2.1011	-1.9298	-1.8958	-1.9666	-1.9093	-1.955	-1.8954	-1.9527	-1.9637	-1.9583	-1.9389	-1.9406	-1.9662	-1.9563	-2.1757	-1.9825	-1.9923	-1.98	-1.9322	-1.9417	-2.0089	-1.9502	-2.0098	-1.9489	-1.9613	-1.9411	-1.8835	-1.9411
-1.6199	-1.3733	-1.9435	-1.9904	-1.7147	-1.9908	-0.6588	-2.1174	-1.6827	-2.0236	-1.9572	-1.9905	-1.8077	-2.0406	-1.6199	-1.3733	-1.9435	-1.9904	-1.7052	-1.9222	-1.4184	-1.9419	-1.7875	-1.952	-1.8958	-1.9666	-1.9093	-1.955	-1.6199	-1.3733	-1.9637	-1.9583	-1.9389	-1.9406	-1.9662	-1.9563	-1.9538	-1.9349	-1.9923	-1.98	-1.9322	-1.9417	-1.6199	-1.3733	-2.0098	-1.9489	-1.9613	-1.9411	-1.8835	-1.9411
-1.9814	-1.9089	-2.2282	-1.8804	-1.903	-2.039	-1.184	-1.8829	-1.6865	-1.9692	-2.0275	-1.9706	-2.112	-1.9389	-1.8882	-1.9365	-2.0198	-1.9298	-1.7195	-1.9333	-1.4184	-1.9419	-1.7875	-1.952	-1.8958	-1.9666	-2.1344	-1.9551	-1.8954	-1.9527	-1.9637	-1.9583	-1.9389	-1.9406	-1.2571	-1.9205	-1.9538	-1.9349	-1.9923	-1.98	-2.1536	-1.9825	-2.0089	-1.9502	-2.0098	-1.9489	-1.9613	-1.9411	-1.8835	-1.9411
-1.6701	-1.8682	-1.4927	-1.945	-1.6028	-1.9523	-0.6987	-2.2219	-2.0742	-1.9963	-2.2171	-1.8968	-1.9602	-1.9412	-1.7524	-1.9643	-1.4927	-1.945	-1.7195	-1.9333	-0.6987	-2.2219	-2.1011	-1.9298	-1.8958	-1.9666	-1.9093	-1.955	-1.8954	-1.9527	-1.7255	-1.9523	-1.9389	-1.9406	-1.9662	-1.9563	-2.1757	-1.9825	-1.9733	-1.9371	-1.9322	-1.9417	-2.0089	-1.9502	-2.0098	-1.9489	-1.9613	-1.9411	-1.8835	-1.9411
-1.6782	-2.0074	-2.9774	-2.001	-2.0225	-1.9322	-0.6588	-2.1174	-1.9262	-1.9612	-1.5688	-2.0062	-1.8077	-2.0406	-1.7524	-1.9643	-2.9774	-2.001	-2.0791	-1.9565	-1.4184	-1.9419	-1.7875	-1.952	-1.8958	-1.9666	-1.9093	-1.955	-1.8954	-1.9527	-1.9637	-1.9583	-2.115	-1.9336	-1.9662	-1.9563	-1.9538	-1.9349	-1.7765	-1.9602	-1.9322	-1.9417	-2.0089	-1.9502	-2.0098	-1.9489	-1.9977	-1.9475	-1.9656	-1.9409
-1.6782	-2.0074	-1.8958	-1.9971	-1.8306	-1.7693	-0.6987	-2.2219	-1.524	-1.9676	-1.5688	-2.0062	-1.7328	-1.8965	-1.7524	-1.9643	-2.0198	-1.9298	-1.7052	-1.9222	-0.6987	-2.2219	-1.524	-1.9676	-1.8958	-1.9666	-1.7328	-1.8965	-1.8954	-1.9527	-1.9637	-1.9583	-1.9389	-1.9406	-1.9662	-1.9563	-1.7074	-1.9513	-1.7765	-1.9602	-1.9322	-1.9417	-1.5997	-1.9595	-1.6573	-1.9337	-1.8177	-1.9422	-1.8835	-1.9411
-1.7303	-2.0233	-1.4927	-1.945	-1.7497	-1.9739	-0.6987	-2.2219	-1.6657	-1.788	-1.9541	-1.9844	-1.9602	-1.9412	-1.7303	-2.0233	-1.4927	-1.945	-2.0791	-1.9565	-0.6987	-2.2219	-2.1011	-1.9298	-1.8327	-1.9797	-1.9093	-1.955	-1.8954	-1.9527	-1.7255	-1.9523	-1.7937	-1.9653	-1.9662	-1.9563	-1.9538	-1.9349	-1.9733	-1.9371	-1.9322	-1.9417	-2.0089	-1.9502	-2.0098	-1.9489	-1.9613	-1.9411	-1.8835	-1.9411
-2.14	-1.9344	-1.9435	-1.9904	-1.7944	-1.9648	-0.6987	-2.2219	-2.0221	-2.0517	-1.7265	-1.9397	-2.6887	-1.9829	-2.2133	-1.9424	-1.9435	-1.9904	-2.0791	-1.9565	-0.6987	-2.2219	-1.7707	-1.954	-1.8958	-1.9666	-2.1344	-1.9551	-2.276	-1.9444	-1.9637	-1.9583	-1.7937	-1.9653	-1.9662	-1.9563	-1.9538	-1.9349	-1.7765	-1.9602	-1.9322	-1.9417	-2.0089	-1.9502	-2.0098	-1.9489	-1.9613	-1.9411	-1.8835	-1.9411
-1.7303	-2.0233	-1.5397	-1.9414	-1.7944	-1.9648	-0.6588	-2.1174	-2.0742	-1.9963	-1.9572	-1.9905	-1.8419	-2.0248	-1.7303	-2.0233	-1.81	-1.926	-2.0791	-1.9565	-1.4184	-1.9419	-2.1011	-1.9298	-1.8958	-1.9666	-1.856	-1.9365	-1.8954	-1.9527	-1.9637	-1.9583	-1.7937	-1.9653	-1.9662	-1.9563	-2.1757	-1.9825	-1.9923	-1.98	-1.9322	-1.9417	-2.0089	-1.9502	-1.6573	-1.9337	-1.8177	-1.9422	-1.8835	-1.9411
-1.6701	-1.8682	-1.7909	-1.8832	-2.8203	-1.995	-0.6987	-2.2219	-2.0742	-1.9963	-1.8428	-1.8419	-1.7328	-1.8965	-1.7524	-1.9643	-1.7841	-1.9634	-2.0791	-1.9565	-0.6987	-2.2219	-2.1011	-1.9298	-1.8394	-1.9137	-1.7328	-1.8965	-1.8954	-1.9527	-1.9637	-1.9583	-1.9389	-1.9406	-1.9662	-1.9563	-2.1757	-1.9825	-1.9733	-1.9371	-1.9322	-1.9417	-1.5997	-1.9595	-1.6573	-1.9337	-1.8177	-1.9422	-1.8835	-1.9411
-1.7303	-2.0233	-2.2104	-1.8973	-1.7737	-1.868	-0.6987	-2.2219	-1.5202	-1.9456	-1.872	-1.9434	-1.9602	-1.9412	-1.7303	-2.0233	-2.0198	-1.9298	-1.7195	-1.9333	-0.6987	-2.2219	-1.5202	-1.9456	-1.8394	-1.9137	-1.9093	-1.955	-1.8954	-1.9527	-2.0697	-1.8824	-1.9389	-1.9406	-1.9662	-1.9563	-1.9538	-1.9349	-1.9733	-1.9371	-1.9322	-1.9417	-2.0089	-1.9502	-2.0098	-1.9489	-1.9613	-1.9411	-1.8835	-1.9411
-2.14	-1.9344	-1.8239	-1.8665	-1.6495	-1.8885	-0.6987	-2.2219	-1.524	-1.9676	-1.5688	-2.0062	-1.7328	-1.8965	-2.2133	-1.9424	-1.81	-1.926	-1.7052	-1.9222	-0.6987	-2.2219	-1.524	-1.9676	-1.8958	-1.9666	-1.7328	-1.8965	-2.276	-1.9444	-1.9637	-1.9583	-1.9389	-1.9406	-1.9662	-1.9563	-1.7074	-1.9513	-1.7765	-1.9602	-1.9322	-1.9417	-2.0089	-1.9502	-2.0098	-1.9489	-1.9613	-1.9411	-1.8835	-1.9411
-1.7303	-2.0233	-1.4927	-1.945	-1.7497	-1.9739	-0.6987	-2.2219	-1.5202	-1.9456	-1.8495	-1.995	-1.9103	-1.9941	-1.7303	-2.0233	-1.4927	-1.945	-2.0791	-1.9565	-0.6987	-2.2219	-1.5202	-1.9456	-1.8495	-1.995	-1.9103	-1.9941	-1.8954	-1.9527	-1.7255	-1.9523	-1.7937	-1.9653	-1.9662	-1.9563	-1.9538	-1.9349	-1.9733	-1.9371	-1.887	-1.9602	-2.0089	-1.9502	-2.0098	-1.9489	-1.9613	-1.9411	-1.8835	-1.9411
-2.0658	-1.9808	-1.8239	-1.8665	-2.0225	-1.9322	-1.3392	-1.9546	-1.9262	-1.9612	-1.6996	-1.8567	-1.8419	-2.0248	-2.0658	-1.9808	-1.81	-1.926	-2.0791	-1.9565	-1.4184	-1.9419	-1.7875	-1.952	-1.8394	-1.9137	-1.856	-1.9365	-1.9754	-1.9463	-1.9637	-1.9583	-2.115	-1.9336	-1.2571	-1.9205	-1.9538	-1.9349	-1.9733	-1.9371	-1.9322	-1.9417	-2.0089	-1.9502	-2.0098	-1.9489	-1.9613	-1.9411	-1.8835	-1.9411
-1.8693	-2.0295	-1.7106	-2.0315	-1.713	-1.9858	-1.3392	-1.9546	-3.604	-1.8672	-1.8428	-1.8419	-1.9139	-1.9136	-1.7524	-1.9643	-1.7841	-1.9634	-1.713	-1.9858	-1.4184	-1.9419	-3.604	-1.8672	-1.8394	-1.9137	-1.9093	-1.955	-1.8954	-1.9527	-1.9637	-1.9583	-1.9389	-1.9406	-1.2571	-1.9205	-1.9538	-1.9349	-1.9733	-1.9371	-1.9322	-1.9417	-1.5997	-1.9595	-1.6573	-1.9337	-1.8177	-1.9422	-2.098	-1.9379
-1.8693	-2.0295	-1.8705	-1.8908	-1.7203	-1.9418	-0.6588	-2.1174	-1.7806	-1.9087	-1.8428	-1.8419	-1.8627	-1.9529	-1.7524	-1.9643	-1.81	-1.926	-2.0791	-1.9565	-1.4184	-1.9419	-1.7875	-1.952	-1.8394	-1.9137	-1.9093	-1.955	-1.8954	-1.9527	-1.9637	-1.9583	-1.9389	-1.9406	-1.9662	-1.9563	-1.9538	-1.9349	-1.9733	-1.9371	-1.9322	-1.9417	-2.0089	-1.9502	-2.0098	-1.9489	-1.8177	-1.9422	-2.098	-1.9379
-1.9814	-1.9089	-1.9429	-1.8661	-1.6028	-1.9523	-0.6588	-2.1174	-1.9262	-1.9612	-1.9572	-1.9905	-2.0634	-1.9238	-1.8882	-1.9365	-2.0198	-1.9298	-1.7195	-1.9333	-1.4184	-1.9419	-1.7875	-1.952	-1.8958	-1.9666	-1.9093	-1.955	-1.8954	-1.9527	-2.0697	-1.8824	-1.9389	-1.9406	-1.9662	-1.9563	-1.9538	-1.9349	-1.9923	-1.98	-1.9322	-1.9417	-2.0089	-1.9502	-2.0098	-1.9489	-1.8177	-1.9422	-2.098	-1.9379
-1.6782	-2.0074	-2.2282	-1.8804	-1.6028	-1.9523	-1.184	-1.8829	-1.7669	-1.9918	-1.8192	-1.8297	-1.8627	-1.9529	-1.7524	-1.9643	-2.0198	-1.9298	-1.7195	-1.9333	-1.4184	-1.9419	-1.7875	-1.952	-1.8394	-1.9137	-1.9093	-1.955	-1.8954	-1.9527	-1.9637	-1.9583	-1.9389	-1.9406	-1.2571	-1.9205	-1.9538	-1.9349	-1.9733	-1.9371	-1.9322	-1.9417	-1.5997	-1.9595	-1.6573	-1.9337	-1.8177	-1.9422	-2.098	-1.9379
-1.8888	-1.8999	-1.778	-1.9165	-1.8442	-1.9546	-0.6987	-2.2219	-1.6595	-1.949	-3.1581	-1.7752	-1.9103	-1.9941	-1.8882	-1.9365	-1.7841	-1.9634	-1.8442	-1.9546	-0.6987	-2.2219	-1.7707	-1.954	-3.1581	-1.7752	-1.9103	-1.9941	-1.8954	-1.9527	-1.9637	-1.9583	-1.7937	-1.9653	-1.9662	-1.9563	-1.9538	-1.9349	-1.9733	-1.9371	-1.887	-1.9602	-2.0089	-1.9502	-2.0098	-1.9489	-1.9613	-1.9411	-1.8835	-1.9411
-2.0658	-1.9808	-2.9774	-2.001	-1.7147	-1.9908	-0.6987	-2.2219	-1.524	-1.9676	-1.872	-1.9434	-1.7328	-1.8965	-2.0658	-1.9808	-2.9774	-2.001	-1.7052	-1.9222	-0.6987	-2.2219	-1.524	-1.9676	-1.8394	-1.9137	-1.7328	-1.8965	-1.9754	-1.9463	-1.9637	-1.9583	-1.9389	-1.9406	-1.9662	-1.9563	-1.7074	-1.9513	-1.9733	-1.9371	-1.9322	-1.9417	-2.0089	-1.9502	-2.0098	-1.9489	-1.9613	-1.9411	-1.8835	-1.9411
-1.7303	-2.0233	-1.4927	-1.945	-1.6028	-1.9523	-0.6987	-2.2219	-1.6595	-1.949	-1.5688	-2.0062	-1.8691	-1.9531	-1.7303	-2.0233	-1.4927	-1.945	-1.7195	-1.9333	-0.6987	-2.2219	-1.7707	-1.954	-1.8958	-1.9666	-1.856	-1.9365	-1.8954	-1.9527	-1.7255	-1.9523	-1.9389	-1.9406	-1.9662	-1.9563	-1.9538	-1.9349	-1.7765	-1.9602	-1.9322	-1.9417	-2.0089	-1.9502	-2.0098	-1.9489	-1.9613	-1.9411	-1.8835	-1.9411
-1.7315	-1.9368	-1.81	-1.963	-1.7686	-1.9235	-0.6588	-2.1174	-1.8958	-1.9066	-1.9024	-1.9605	-1.7776	-1.931	-1.7524	-1.9643	-1.7841	-1.9634	-1.7195	-1.9333	-1.4184	-1.9419	-2.1011	-1.9298	-1.8394	-1.9137	-1.856	-1.9365	-1.8954	-1.9527	-1.9637	-1.9583	-1.9389	-1.9406	-1.9662	-1.9563	-1.9538	-1.9349	-1.9733	-1.9371	-1.9322	-1.9417	-2.1568	-1.9466	-2.061	-1.9519	-1.9977	-1.9475	-1.9656	-1.9409
-1.7888	-1.9783	-1.9429	-1.8661	-1.741	-1.9364	-0.6588	-2.1174	-1.8846	-1.9048	-1.7836	-1.9441	-1.8844	-1.8529	-1.8882	-1.9365	-2.0198	-1.9298	-1.7052	-1.9222	-1.4184	-1.9419	-2.1011	-1.9298	-1.8958	-1.9666	-1.856	-1.9365	-1.8954	-1.9527	-2.0697	-1.8824	-1.9389	-1.9406	-1.9662	-1.9563	-1.7074	-1.9513	-1.9733	-1.9371	-1.9322	-1.9417	-2.1568	-1.9466	-2.061	-1.9519	-1.9977	-1.9475	-1.9656	-1.9409
-1.9633	-1.9607	-1.8178	-1.9872	-1.7147	-1.9908	-0.6588	-2.1174	-1.5202	-1.9456	-1.8428	-1.8419	-1.8077	-2.0406	-2.2133	-1.9424	-2.0198	-1.9298	-1.7052	-1.9222	-1.4184	-1.9419	-1.5202	-1.9456	-1.8394	-1.9137	-1.9093	-1.955	-1.9754	-1.9463	-1.9637	-1.9583	-1.9389	-1.9406	-1.9662	-1.9563	-1.9538	-1.9349	-1.9733	-1.9371	-1.9322	-1.9417	-2.1568	-1.9466	-2.061	-1.9519	-1.9977	-1.9475	-1.9656	-1.9409
-1.8693	-2.0295	-1.8705	-1.8908	-1.713	-1.9858	-0.6987	-2.2219	-2.2886	-1.9664	-3.1581	-1.7752	-1.9602	-1.9412	-1.7524	-1.9643	-1.81	-1.926	-1.713	-1.9858	-0.6987	-2.2219	-2.1011	-1.9298	-3.1581	-1.7752	-1.9093	-1.955	-1.8954	-1.9527	-1.9637	-1.9583	-1.9389	-1.9406	-1.9662	-1.9563	-2.1757	-1.9825	-1.9733	-1.9371	-1.9322	-1.9417	-2.0089	-1.9502	-2.0098	-1.9489	-1.9613	-1.9411	-1.8835	-1.9411
-1.9828	-1.9197	-2.9774	-2.001	-2.2173	-1.9353	-0.6987	-2.2219	-1.9262	-1.9612	-1.6397	-1.9672	-1.8495	-1.9112	-1.9828	-1.9197	-2.9774	-2.001	-2.0791	-1.9565	-0.6987	-2.2219	-1.7875	-1.952	-1.8958	-1.9666	-1.8495	-1.9112	-1.8954	-1.9527	-1.9637	-1.9583	-2.115	-1.9336	-1.9662	-1.9563	-1.9538	-1.9349	-1.9733	-1.9371	-1.9322	-1.9417	-2.0089	-1.9502	-2.0098	-1.9489	-1.9613	-1.9411	-1.8835	-1.9411
-1.6782	-2.0074	-1.8958	-1.9971	-1.713	-1.9858	-0.6987	-2.2219	-1.5202	-1.9456	-1.7832	-1.9936	-1.8495	-1.9112	-1.7524	-1.9643	-2.0198	-1.9298	-1.713	-1.9858	-0.6987	-2.2219	-1.5202	-1.9456	-1.8327	-1.9797	-1.8495	-1.9112	-1.8954	-1.9527	-1.9637	-1.9583	-1.9389	-1.9406	-1.9662	-1.9563	-1.9538	-1.9349	-1.9733	-1.9371	-1.9322	-1.9417	-2.0089	-1.9502	-2.0098	-1.9489	-1.9613	-1.9411	-1.8835	-1.9411
-1.9828	-1.9197	-1.8705	-1.8908	-1.713	-1.9858	-0.6987	-2.2219	-1.7806	-1.9087	-3.1581	-1.7752	-2.112	-1.9389	-1.9828	-1.9197	-1.81	-1.926	-1.713	-1.9858	-0.6987	-2.2219	-1.7875	-1.952	-3.1581	-1.7752	-2.1344	-1.9551	-1.8954	-1.9527	-1.9637	-1.9583	-1.9389	-1.9406	-1.9662	-1.9563	-1.9538	-1.9349	-1.9733	-1.9371	-2.1536	-1.9825	-2.0089	-1.9502	-2.0098	-1.9489	-1.9613	-1.9411	-1.8835	-1.9411
-1.9828	-1.9197	-2.9774	-2.001	-1.7686	-1.9235	-0.6987	-2.2219	-2.0742	-1.9963	-1.8428	-1.8419	-1.9376	-1.895	-1.9828	-1.9197	-2.9774	-2.001	-1.7195	-1.9333	-0.6987	-2.2219	-2.1011	-1.9298	-1.8394	-1.9137	-2.1344	-1.9551	-1.8954	-1.9527	-1.9637	-1.9583	-1.9389	-1.9406	-1.9662	-1.9563	-2.1757	-1.9825	-1.9733	-1.9371	-1.887	-1.9602	-2.0089	-1.9502	-2.0098	-1.9489	-1.9613	-1.9411	-1.8835	-1.9411
-1.7346	-1.8795	-2.2282	-1.8804	-2.0225	-1.9322	-0.6987	-2.2219	-1.5202	-1.9456	-1.7832	-1.9936	-1.8077	-2.0406	-1.7524	-1.9643	-2.0198	-1.9298	-2.0791	-1.9565	-0.6987	-2.2219	-1.5202	-1.9456	-1.8327	-1.9797	-1.9093	-1.955	-1.8954	-1.9527	-1.9637	-1.9583	-2.115	-1.9336	-1.9662	-1.9563	-1.9538	-1.9349	-1.9733	-1.9371	-1.9322	-1.9417	-1.5997	-1.9595	-1.6573	-1.9337	-1.8177	-1.9422	-1.8835	-1.9411
-1.9828	-1.9197	-1.8705	-1.8908	-1.7737	-1.868	-0.6987	-2.2219	-1.6657	-1.788	-3.1581	-1.7752	-1.9103	-1.9941	-1.9828	-1.9197	-1.81	-1.926	-1.7195	-1.9333	-0.6987	-2.2219	-2.1011	-1.9298	-3.1581	-1.7752	-1.9103	-1.9941	-1.8954	-1.9527	-1.9637	-1.9583	-1.9389	-1.9406	-1.9662	-1.9563	-1.9538	-1.9349	-1.9733	-1.9371	-1.887	-1.9602	-2.0089	-1.9502	-2.0098	-1.9489	-1.9613	-1.9411	-1.8835	-1.9411
-1.8693	-2.0295	-2.9774	-2.001	-1.8079	-1.9872	-0.6987	-2.2219	-1.524	-1.9676	-2.1176	-1.926	-1.8844	-1.8529	-1.7524	-1.9643	-2.9774	-2.001	-2.0791	-1.9565	-0.6987	-2.2219	-1.524	-1.9676	-2.1176	-1.926	-1.856	-1.9365	-1.8954	-1.9527	-1.9637	-1.9583	-1.9389	-1.9406	-1.9662	-1.9563	-1.7074	-1.9513	-1.7765	-1.9602	-1.9322	-1.9417	-2.0089	-1.9502	-2.0098	-1.9489	-1.9613	-1.9411	-1.8835	-1.9411
-2.0658	-1.9808	-1.4927	-1.945	-1.7147	-1.9908	-0.6987	-2.2219	-1.7519	-1.9938	-1.6397	-1.9672	-1.8147	-2.0103	-2.0658	-1.9808	-1.4927	-1.945	-1.7052	-1.9222	-0.6987	-2.2219	-2.1011	-1.9298	-1.8958	-1.9666	-2.1344	-1.9551	-1.9754	-1.9463	-1.7255	-1.9523	-1.9389	-1.9406	-1.9662	-1.9563	-1.7074	-1.9513	-1.9733	-1.9371	-1.887	-1.9602	-2.0089	-1.9502	-2.0098	-1.9489	-1.9613	-1.9411	-1.8835	-1.9411
-1.9633	-1.9607	-1.7909	-1.8832	-1.741	-1.9364	-0.6987	-2.2219	-1.6657	-1.788	-1.8407	-1.9832	-1.7328	-1.8965	-2.2133	-1.9424	-1.7841	-1.9634	-1.7052	-1.9222	-0.6987	-2.2219	-2.1011	-1.9298	-1.8394	-1.9137	-1.7328	-1.8965	-1.9754	-1.9463	-1.9637	-1.9583	-1.9389	-1.9406	-1.9662	-1.9563	-1.9538	-1.9349	-1.9733	-1.9371	-1.9322	-1.9417	-2.0089	-1.9502	-2.0098	-1.9489	-1.9613	-1.9411	-1.8835	-1.9411
-1.7303	-2.0233	-1.8178	-1.9872	-1.6856	-1.9155	-0.6987	-2.2219	-1.7519	-1.9938	-1.5688	-2.0062	-1.8495	-1.9112	-1.7303	-2.0233	-2.0198	-1.9298	-1.7195	-1.9333	-0.6987	-2.2219	-2.1011	-1.9298	-1.8958	-1.9666	-1.8495	-1.9112	-1.8954	-1.9527	-1.9637	-1.9583	-1.9389	-1.9406	-1.9662	-1.9563	-1.7074	-1.9513	-1.7765	-1.9602	-1.9322	-1.9417	-2.0089	-1.9502	-2.0098	-1.9489	-1.9613	-1.9411	-1.8835	-1.9411
-1.7315	-1.9368	-1.7106	-2.0315	-1.7686	-1.9235	-0.6987	-2.2219	-2.2886	-1.9664	-1.8495	-1.995	-1.7328	-1.8965	-1.7524	-1.9643	-1.7841	-1.9634	-1.7195	-1.9333	-0.6987	-2.2219	-2.1011	-1.9298	-1.8495	-1.995	-1.7328	-1.8965	-1.8954	-1.9527	-1.9637	-1.9583	-1.9389	-1.9406	-1.9662	-1.9563	-2.1757	-1.9825	-1.9733	-1.9371	-1.9322	-1.9417	-1.5997	-1.9595	-1.6573	-1.9337	-1.8177	-1.9422	-1.8835	-1.9411
-1.7303	-2.0233	-1.9429	-1.8661	-1.713	-1.9858	-0.6987	-2.2219	-2.2886	-1.9664	-1.5688	-2.0062	-1.8495	-1.9112	-1.7303	-2.0233	-2.0198	-1.9298	-1.713	-1.9858	-0.6987	-2.2219	-2.1011	-1.9298	-1.8958	-1.9666	-1.8495	-1.9112	-1.8954	-1.9527	-2.0697	-1.8824	-1.9389	-1.9406	-1.9662	-1.9563	-2.1757	-1.9825	-1.7765	-1.9602	-1.9322	-1.9417	-2.0089	-1.9502	-2.0098	-1.9489	-1.9613	-1.9411	-1.8835	-1.9411
-1.9633	-1.9607	-1.9435	-1.9904	-3.5719	-1.8965	-0.6588	-2.1174	-1.8062	-1.9309	-1.741	-1.9531	-1.7328	-1.8965	-2.2133	-1.9424	-1.9435	-1.9904	-3.5719	-1.8965	-1.4184	-1.9419	-1.7707	-1.954	-1.8327	-1.9797	-1.7328	-1.8965	-1.9754	-1.9463	-1.9637	-1.9583	-1.9389	-1.9406	-1.9662	-1.9563	-1.9538	-1.9349	-1.9733	-1.9371	-1.9322	-1.9417	-2.0089	-1.9502	-2.0098	-1.9489	-1.9613	-1.9411	-2.098	-1.9379
-2.6747	-1.8968	-1.8239	-1.8665	-1.741	-1.9364	-0.6987	-2.2219	-2.6678	-1.875	-1.7265	-1.9397	-1.9103	-1.9941	-2.2133	-1.9424	-1.81	-1.926	-1.7052	-1.9222	-0.6987	-2.2219	-2.1011	-1.9298	-1.8958	-1.9666	-1.9103	-1.9941	-1.8954	-1.9527	-1.9637	-1.9583	-1.9389	-1.9406	-1.9662	-1.9563	-1.9538	-1.9349	-1.7765	-1.9602	-1.887	-1.9602	-1.5997	-1.9595	-1.6573	-1.9337	-1.8177	-1.9422	-2.098	-1.9379
-2.4328	-1.9559	-1.5397	-1.9414	-1.7065	-2.0235	-0.6987	-2.2219	-1.524	-1.9676	-1.8428	-1.8419	-1.7328	-1.8965	-2.2133	-1.9424	-1.81	-1.926	-1.7195	-1.9333	-0.6987	-2.2219	-1.524	-1.9676	-1.8394	-1.9137	-1.7328	-1.8965	-2.276	-1.9444	-1.9637	-1.9583	-1.9389	-1.9406	-1.9662	-1.9563	-1.7074	-1.9513	-1.9733	-1.9371	-1.9322	-1.9417	-2.0089	-1.9502	-2.0098	-1.9489	-1.9613	-1.9411	-1.8835	-1.9411
-1.7303	-2.0233	-1.4927	-1.945	-1.7737	-1.868	-0.6987	-2.2219	-1.8532	-1.934	-1.8428	-1.8419	-1.9376	-1.895	-1.7303	-2.0233	-1.4927	-1.945	-1.7195	-1.9333	-0.6987	-2.2219	-1.7875	-1.952	-1.8394	-1.9137	-2.1344	-1.9551	-1.8954	-1.9527	-1.7255	-1.9523	-1.9389	-1.9406	-1.9662	-1.9563	-1.9538	-1.9349	-1.9733	-1.9371	-1.887	-1.9602	-2.0089	-1.9502	-2.0098	-1.9489	-1.9613	-1.9411	-1.8835	-1.9411
-1.9633	-1.9607	-1.8705	-1.8908	-1.7147	-1.9908	-0.6588	-2.1174	-1.6595	-1.949	-1.7265	-1.9397	-1.8495	-1.9112	-2.2133	-1.9424	-1.81	-1.926	-1.7052	-1.9222	-1.4184	-1.9419	-1.7707	-1.954	-1.8958	-1.9666	-1.8495	-1.9112	-1.9754	-1.9463	-1.9637	-1.9583	-1.9389	-1.9406	-1.9662	-1.9563	-1.9538	-1.9349	-1.7765	-1.9602	-1.9322	-1.9417	-2.0089	-1.9502	-2.0098	-1.9489	-1.9613	-1.9411	-1.8835	-1.9411
-1.9814	-1.9089	-1.81	-1.963	-1.6856	-1.9155	-1.184	-1.8829	-1.7806	-1.9087	-1.9541	-1.9844	-1.9139	-1.9136	-1.8882	-1.9365	-1.7841	-1.9634	-1.7195	-1.9333	-1.4184	-1.9419	-1.7875	-1.952	-1.8327	-1.9797	-1.9093	-1.955	-1.8954	-1.9527	-1.9637	-1.9583	-1.9389	-1.9406	-1.2571	-1.9205	-1.9538	-1.9349	-1.9733	-1.9371	-1.9322	-1.9417	-2.0089	-1.9502	-1.6573	-1.9337	-1.8177	-1.9422	-2.098	-1.9379
-2.14	-1.9344	-1.5397	-1.9414	-1.8306	-1.7693	-0.6588	-2.1174	-1.8402	-1.9573	-1.872	-1.9434	-1.9139	-1.9136	-2.2133	-1.9424	-1.81	-1.926	-1.7052	-1.9222	-1.4184	-1.9419	-1.7707	-1.954	-1.8394	-1.9137	-1.9093	-1.955	-2.276	-1.9444	-1.9637	-1.9583	-1.9389	-1.9406	-1.9662	-1.9563	-1.9538	-1.9349	-1.9733	-1.9371	-1.9322	-1.9417	-2.0089	-1.9502	-2.0098	-1.9489	-1.9613	-1.9411	-1.8835	-1.9411
-1.8888	-1.8999	-1.9435	-1.9904	-1.7065	-2.0235	-3.3634	-2.0557	-1.8532	-1.934	-1.8192	-1.8297	-1.8627	-1.9529	-1.8882	-1.9365	-1.9435	-1.9904	-1.7195	-1.9333	-1.4184	-1.9419	-1.7875	-1.952	-1.8394	-1.9137	-1.9093	-1.955	-1.8954	-1.9527	-1.9637	-1.9583	-1.9389	-1.9406	-1.9662	-1.9563	-1.9538	-1.9349	-1.9733	-1.9371	-1.9322	-1.9417	-2.1568	-1.9466	-2.061	-1.9519	-1.9977	-1.9475	-1.9656	-1.9409
-1.7346	-1.8795	-1.903	-1.9571	-1.6856	-1.9155	-1.3392	-1.9546	-1.8958	-1.9066	-1.8407	-1.9832	-2.6887	-1.9829	-1.7524	-1.9643	-1.7841	-1.9634	-1.7195	-1.9333	-1.4184	-1.9419	-2.1011	-1.9298	-1.8394	-1.9137	-2.1344	-1.9551	-1.8954	-1.9527	-1.9637	-1.9583	-1.9389	-1.9406	-1.2571	-1.9205	-1.9538	-1.9349	-1.9733	-1.9371	-1.9322	-1.9417	-2.1568	-1.9466	-2.061	-1.9519	-1.9977	-1.9475	-1.9656	-1.9409
-1.8693	-2.0295	-1.8705	-1.8908	-1.6856	-1.9155	-1.3392	-1.9546	-1.5202	-1.9456	-1.872	-1.9434	-2.0634	-1.9238	-1.7524	-1.9643	-1.81	-1.926	-1.7195	-1.9333	-1.4184	-1.9419	-1.5202	-1.9456	-1.8394	-1.9137	-1.9093	-1.955	-1.8954	-1.9527	-1.9637	-1.9583	-1.9389	-1.9406	-1.2571	-1.9205	-1.9538	-1.9349	-1.9733	-1.9371	-1.9322	-1.9417	-2.1568	-1.9466	-2.061	-1.9519	-1.9977	-1.9475	-1.9656	-1.9409
-1.7303	-2.0233	-1.8601	-1.9459	-2.2173	-1.9353	-1.3392	-1.9546	-1.5202	-1.9456	-1.9024	-1.9605	-2.6887	-1.9829	-1.7303	-2.0233	-2.0198	-1.9298	-2.0791	-1.9565	-1.4184	-1.9419	-1.5202	-1.9456	-1.8394	-1.9137	-2.1344	-1.9551	-1.8954	-1.9527	-1.7255	-1.9523	-2.115	-1.9336	-1.2571	-1.9205	-1.9538	-1.9349	-1.9733	-1.9371	-1.9322	-1.9417	-2.1568	-1.9466	-2.061	-1.9519	-1.9977	-1.9475	-1.9656	-1.9409
-2.14	-1.9344	-1.9435	-1.9904	-1.7686	-1.9235	-0.6588	-2.1174	-1.8062	-1.9309	-1.9572	-1.9905	-2.0634	-1.9238	-2.2133	-1.9424	-1.9435	-1.9904	-1.7195	-1.9333	-1.4184	-1.9419	-1.7707	-1.954	-1.8958	-1.9666	-1.9093	-1.955	-2.276	-1.9444	-1.9637	-1.9583	-1.9389	-1.9406	-1.9662	-1.9563	-1.9538	-1.9349	-1.9923	-1.98	-1.9322	-1.9417	-2.1568	-1.9466	-2.061	-1.9519	-1.9977	-1.9475	-1.9656	-1.9409
-1.9828	-1.9197	-1.81	-1.963	-1.7686	-1.9235	-1.3392	-1.9546	-1.6657	-1.788	-2.2171	-1.8968	-1.8495	-1.9112	-1.9828	-1.9197	-1.7841	-1.9634	-1.7195	-1.9333	-1.4184	-1.9419	-2.1011	-1.9298	-1.8958	-1.9666	-1.8495	-1.9112	-1.8954	-1.9527	-1.9637	-1.9583	-1.9389	-1.9406	-1.2571	-1.9205	-1.9538	-1.9349	-1.9733	-1.9371	-1.9322	-1.9417	-2.0089	-1.9502	-2.0098	-1.9489	-1.9613	-1.9411	-1.8835	-1.9411
-1.7315	-1.9368	-2.2104	-1.8973	-1.8079	-1.9872	-0.6588	-2.1174	-1.5202	-1.9456	-2.2171	-1.8968	-2.6887	-1.9829	-1.7524	-1.9643	-2.0198	-1.9298	-2.0791	-1.9565	-1.4184	-1.9419	-1.5202	-1.9456	-1.8958	-1.9666	-2.1344	-1.9551	-1.8954	-1.9527	-2.0697	-1.8824	-1.9389	-1.9406	-1.9662	-1.9563	-1.9538	-1.9349	-1.9733	-1.9371	-1.9322	-1.9417	-2.0089	-1.9502	-2.0098	-1.9489	-1.9613	-1.9411	-1.8835	-1.9411
-1.6701	-1.8682	-1.8958	-1.9971	-1.6028	-1.9523	-1.184	-1.8829	-1.9262	-1.9612	-1.9024	-1.9605	-1.9139	-1.9136	-1.7524	-1.9643	-2.0198	-1.9298	-1.7195	-1.9333	-1.4184	-1.9419	-1.7875	-1.952	-1.8394	-1.9137	-1.9093	-1.955	-1.8954	-1.9527	-1.9637	-1.9583	-1.9389	-1.9406	-1.2571	-1.9205	-1.9538	-1.9349	-1.9733	-1.9371	-1.9322	-1.9417	-2.0089	-1.9502	-2.061	-1.9519	-1.9977	-1.9475	-1.9656	-1.9409
-1.6701	-1.8682	-1.8958	-1.9971	-1.713	-1.9858	-0.6588	-2.1174	-1.8402	-1.9573	-2.0275	-1.9706	-1.8958	-1.9135	-1.7524	-1.9643	-2.0198	-1.9298	-1.713	-1.9858	-1.4184	-1.9419	-1.7707	-1.954	-1.8958	-1.9666	-2.1344	-1.9551	-1.8954	-1.9527	-1.9637	-1.9583	-1.9389	-1.9406	-1.9662	-1.9563	-1.9538	-1.9349	-1.9923	-1.98	-1.9322	-1.9417	-1.5997	-1.9595	-1.6573	-1.9337	-1.9613	-1.9411	-1.8835	-1.9411
-1.9828	-1.9197	-1.7909	-1.8832	-1.7065	-2.0235	-1.3392	-1.9546	-1.8062	-1.9309	-1.7832	-1.9936	-1.9139	-1.9136	-1.9828	-1.9197	-1.7841	-1.9634	-1.7195	-1.9333	-1.4184	-1.9419	-1.7707	-1.954	-1.8327	-1.9797	-1.9093	-1.955	-1.8954	-1.9527	-1.9637	-1.9583	-1.9389	-1.9406	-1.2571	-1.9205	-1.9538	-1.9349	-1.9733	-1.9371	-1.9322	-1.9417	-2.0089	-1.9502	-2.061	-1.9519	-1.9977	-1.9475	-1.9656	-1.9409
-1.9169	-1.9783	-1.9435	-1.9904	-1.6028	-1.9523	-0.6987	-2.2219	-1.8846	-1.9048	-3.1581	-1.7752	-1.7328	-1.8965	-2.2133	-1.9424	-1.9435	-1.9904	-1.7195	-1.9333	-0.6987	-2.2219	-2.1011	-1.9298	-3.1581	-1.7752	-1.7328	-1.8965	-1.8954	-1.9527	-1.9637	-1.9583	-1.9389	-1.9406	-1.9662	-1.9563	-1.7074	-1.9513	-1.9733	-1.9371	-1.9322	-1.9417	-2.0089	-1.9502	-2.0098	-1.9489	-1.9613	-1.9411	-1.8835	-1.9411
-1.7303	-2.0233	-1.8812	-1.9633	-3.5719	-1.8965	-0.6987	-2.2219	-1.8846	-1.9048	-2.0275	-1.9706	-1.9376	-1.895	-1.7303	-2.0233	-2.0198	-1.9298	-3.5719	-1.8965	-0.6987	-2.2219	-2.1011	-1.9298	-1.8958	-1.9666	-2.1344	-1.9551	-1.8954	-1.9527	-1.7255	-1.9523	-1.9389	-1.9406	-1.9662	-1.9563	-1.7074	-1.9513	-1.9923	-1.98	-1.887	-1.9602	-2.0089	-1.9502	-2.0098	-1.9489	-1.9613	-1.9411	-1.8835	-1.9411
-1.9828	-1.9197	-1.8239	-1.8665	-1.8306	-1.7693	-0.6588	-2.1174	-1.9262	-1.9612	-2.1176	-1.926	-1.9353	-1.9571	-1.9828	-1.9197	-1.81	-1.926	-1.7052	-1.9222	-1.4184	-1.9419	-1.7875	-1.952	-2.1176	-1.926	-1.9093	-1.955	-1.8954	-1.9527	-1.9637	-1.9583	-1.9389	-1.9406	-1.9662	-1.9563	-1.9538	-1.9349	-1.7765	-1.9602	-1.9322	-1.9417	-2.0089	-1.9502	-1.6573	-1.9337	-1.8177	-1.9422	-2.098	-1.9379
-2.0715	-1.9611	-1.5397	-1.9414	-1.7686	-1.9235	-0.6987	-2.2219	-1.6865	-1.9692	-1.5688	-2.0062	-1.8147	-2.0103	-2.2133	-1.9424	-1.81	-1.926	-1.7195	-1.9333	-0.6987	-2.2219	-1.7875	-1.952	-1.8958	-1.9666	-2.1344	-1.9551	-1.8954	-1.9527	-1.9637	-1.9583	-1.9389	-1.9406	-1.9662	-1.9563	-1.9538	-1.9349	-1.7765	-1.9602	-1.887	-1.9602	-2.1568	-1.9466	-2.061	-1.9519	-1.9613	-1.9411	-1.8835	-1.9411
-1.9169	-1.9783	-1.7106	-2.0315	-1.7065	-2.0235	-1.184	-1.8829	-1.5202	-1.9456	-1.8428	-1.8419	-1.8958	-1.9135	-2.2133	-1.9424	-1.7841	-1.9634	-1.7195	-1.9333	-1.4184	-1.9419	-1.5202	-1.9456	-1.8394	-1.9137	-2.1344	-1.9551	-1.8954	-1.9527	-1.9637	-1.9583	-1.9389	-1.9406	-1.2571	-1.9205	-1.9538	-1.9349	-1.9733	-1.9371	-1.9322	-1.9417	-2.1568	-1.9466	-2.061	-1.9519	-1.9977	-1.9475	-1.8835	-1.9411
-1.9169	-1.9783	-2.9774	-2.001	-1.713	-1.9858	-1.3392	-1.9546	-2.0742	-1.9963	-1.872	-1.9434	-2.6887	-1.9829	-2.2133	-1.9424	-2.9774	-2.001	-1.713	-1.9858	-1.4184	-1.9419	-2.1011	-1.9298	-1.8394	-1.9137	-2.1344	-1.9551	-1.8954	-1.9527	-1.9637	-1.9583	-1.9389	-1.9406	-1.2571	-1.9205	-2.1757	-1.9825	-1.9733	-1.9371	-1.9322	-1.9417	-2.0089	-1.9502	-2.0098	-1.9489	-1.9613	-1.9411	-1.8835	-1.9411
-1.7303	-2.0233	-1.9435	-1.9904	-2.0225	-1.9322	-1.3392	-1.9546	-1.9262	-1.9612	-2.2171	-1.8968	-2.112	-1.9389	-1.7303	-2.0233	-1.9435	-1.9904	-2.0791	-1.9565	-1.4184	-1.9419	-1.7875	-1.952	-1.8958	-1.9666	-2.1344	-1.9551	-1.8954	-1.9527	-1.9637	-1.9583	-2.115	-1.9336	-1.2571	-1.9205	-1.9538	-1.9349	-1.9733	-1.9371	-2.1536	-1.9825	-2.0089	-1.9502	-2.0098	-1.9489	-1.9613	-1.9411	-1.9656	-1.9409
-2.14	-1.9344	-1.7909	-1.8832	-2.8203	-1.995	-1.3392	-1.9546	-1.6595	-1.949	-1.9024	-1.9605	-1.8147	-2.0103	-2.2133	-1.9424	-1.7841	-1.9634	-2.0791	-1.9565	-1.4184	-1.9419	-1.7707	-1.954	-1.8394	-1.9137	-2.1344	-1.9551	-2.276	-1.9444	-1.9637	-1.9583	-1.9389	-1.9406	-1.2571	-1.9205	-1.9538	-1.9349	-1.9733	-1.9371	-1.887	-1.9602	-2.1568	-1.9466	-2.061	-1.9519	-1.9977	-1.9475	-1.9656	-1.9409
-1.9828	-1.9197	-1.8222	-1.9974	-2.2173	-1.9353	-1.3392	-1.9546	-1.8532	-1.934	-1.872	-1.9434	-1.8844	-1.8529	-1.9828	-1.9197	-1.7841	-1.9634	-2.0791	-1.9565	-1.4184	-1.9419	-1.7875	-1.952	-1.8394	-1.9137	-1.856	-1.9365	-1.8954	-1.9527	-1.9637	-1.9583	-2.115	-1.9336	-1.2571	-1.9205	-1.9538	-1.9349	-1.9733	-1.9371	-1.9322	-1.9417	-2.0089	-1.9502	-2.061	-1.9519	-1.9977	-1.9475	-1.9656	-1.9409
-1.7315	-1.9368	-1.7909	-1.8832	-1.8442	-1.9546	-1.3392	-1.9546	-1.524	-1.9676	-1.6996	-1.8567	-2.1957	-2.0347	-1.7524	-1.9643	-1.7841	-1.9634	-1.8442	-1.9546	-1.4184	-1.9419	-1.524	-1.9676	-1.8394	-1.9137	-2.1344	-1.9551	-1.8954	-1.9527	-1.9637	-1.9583	-1.7937	-1.9653	-1.2571	-1.9205	-1.7074	-1.9513	-1.9733	-1.9371	-2.1536	-1.9825	-2.0089	-1.9502	-2.0098	-1.9489	-1.9613	-1.9411	-1.8835	-1.9411
-2.14	-1.9344	-1.4927	-1.945	-1.7065	-2.0235	-1.184	-1.8829	-1.6595	-1.949	-1.872	-1.9434	-2.1957	-2.0347	-2.2133	-1.9424	-1.4927	-1.945	-1.7195	-1.9333	-1.4184	-1.9419	-1.7707	-1.954	-1.8394	-1.9137	-2.1344	-1.9551	-2.276	-1.9444	-1.7255	-1.9523	-1.9389	-1.9406	-1.2571	-1.9205	-1.9538	-1.9349	-1.9733	-1.9371	-2.1536	-1.9825	-2.0089	-1.9502	-2.0098	-1.9489	-1.9613	-1.9411	-1.8835	-1.9411
-1.7888	-1.9783	-1.8222	-1.9974	-1.6028	-1.9523	-4.0284	-2.0493	-1.7519	-1.9938	-1.9541	-1.9844	-1.7328	-1.8965	-1.8882	-1.9365	-1.7841	-1.9634	-1.7195	-1.9333	-4.0881	-1.9677	-2.1011	-1.9298	-1.8327	-1.9797	-1.7328	-1.8965	-1.8954	-1.9527	-1.9637	-1.9583	-1.9389	-1.9406	-1.9662	-1.9563	-1.7074	-1.9513	-1.9733	-1.9371	-1.9322	-1.9417	-1.5997	-1.9595	-1.6573	-1.9337	-1.8177	-1.9422	-2.098	-1.9379
-1.7346	-1.8795	-1.7909	-1.8832	-1.7147	-1.9908	-4.2434	-1.8767	-1.8062	-1.9309	-3.1581	-1.7752	-2.1957	-2.0347	-1.7524	-1.9643	-1.7841	-1.9634	-1.7052	-1.9222	-1.4184	-1.9419	-1.7707	-1.954	-3.1581	-1.7752	-2.1344	-1.9551	-1.8954	-1.9527	-1.9637	-1.9583	-1.9389	-1.9406	-4.2145	-1.8879	-1.9538	-1.9349	-1.9733	-1.9371	-2.1536	-1.9825	-1.5997	-1.9595	-1.6573	-1.9337	-1.8177	-1.9422	-2.098	-1.9379
-1.9814	-1.9089	-1.8601	-1.9459	-1.6495	-1.8885	-0.6987	-2.2219	-2.2886	-1.9664	-1.8495	-1.995	-1.8077	-2.0406	-1.8882	-1.9365	-2.0198	-1.9298	-1.7052	-1.9222	-0.6987	-2.2219	-2.1011	-1.9298	-1.8495	-1.995	-1.9093	-1.955	-1.8954	-1.9527	-1.7255	-1.9523	-1.9389	-1.9406	-1.9662	-1.9563	-2.1757	-1.9825	-1.9733	-1.9371	-1.9322	-1.9417	-1.5997	-1.9595	-1.6573	-1.9337	-1.9613	-1.9411	-1.8835	-1.9411
-2.6747	-1.8968	-1.9435	-1.9904	-1.7065	-2.0235	-1.184	-1.8829	-1.9262	-1.9612	-2.2171	-1.8968	-1.8077	-2.0406	-2.2133	-1.9424	-1.9435	-1.9904	-1.7195	-1.9333	-1.4184	-1.9419	-1.7875	-1.952	-1.8958	-1.9666	-1.9093	-1.955	-1.8954	-1.9527	-1.9637	-1.9583	-1.9389	-1.9406	-1.2571	-1.9205	-1.9538	-1.9349	-1.9733	-1.9371	-1.9322	-1.9417	-2.0089	-1.9502	-2.0098	-1.9489	-1.8177	-1.9422	-2.098	-1.9379
-1.8119	-2.0155	-1.9429	-1.8661	-1.6028	-1.9523	-0.6588	-2.1174	-1.6865	-1.9692	-1.6996	-1.8567	-1.8495	-1.9112	-1.7524	-1.9643	-2.0198	-1.9298	-1.7195	-1.9333	-1.4184	-1.9419	-1.7875	-1.952	-1.8394	-1.9137	-1.8495	-1.9112	-1.8954	-1.9527	-2.0697	-1.8824	-1.9389	-1.9406	-1.9662	-1.9563	-1.9538	-1.9349	-1.9733	-1.9371	-1.9322	-1.9417	-1.5997	-1.9595	-1.6573	-1.9337	-1.8177	-1.9422	-2.098	-1.9379
-1.6782	-2.0074	-1.81	-1.963	-1.7686	-1.9235	-0.6588	-2.1174	-1.6865	-1.9692	-1.9024	-1.9605	-1.8419	-2.0248	-1.7524	-1.9643	-1.7841	-1.9634	-1.7195	-1.9333	-1.4184	-1.9419	-1.7875	-1.952	-1.8394	-1.9137	-1.856	-1.9365	-1.8954	-1.9527	-1.9637	-1.9583	-1.9389	-1.9406	-1.9662	-1.9563	-1.9538	-1.9349	-1.9733	-1.9371	-1.9322	-1.9417	-2.1568	-1.9466	-2.061	-1.9519	-1.9977	-1.9475	-1.9656	-1.9409
-1.9828	-1.9197	-1.81	-1.963	-1.903	-2.039	-1.3392	-1.9546	-1.8958	-1.9066	-1.8638	-1.9732	-1.8495	-1.9112	-1.9828	-1.9197	-1.7841	-1.9634	-1.7195	-1.9333	-1.4184	-1.9419	-2.1011	-1.9298	-1.8327	-1.9797	-1.8495	-1.9112	-1.8954	-1.9527	-1.9637	-1.9583	-1.9389	-1.9406	-1.2571	-1.9205	-1.9538	-1.9349	-1.9733	-1.9371	-1.9322	-1.9417	-2.0089	-1.9502	-2.0098	-1.9489	-1.9613	-1.9411	-1.8835	-1.9411
-1.6782	-2.0074	-1.8222	-1.9974	-1.7737	-1.868	-0.6588	-2.1174	-2.0742	-1.9963	-1.8407	-1.9832	-1.8077	-2.0406	-1.7524	-1.9643	-1.7841	-1.9634	-1.7195	-1.9333	-1.4184	-1.9419	-2.1011	-1.9298	-1.8394	-1.9137	-1.9093	-1.955	-1.8954	-1.9527	-1.9637	-1.9583	-1.9389	-1.9406	-1.9662	-1.9563	-2.1757	-1.9825	-1.9733	-1.9371	-1.9322	-1.9417	-2.1568	-1.9466	-2.061	-1.9519	-1.9977	-1.9475	-1.9656	-1.9409
-2.14	-1.9344	-1.8222	-1.9974	-1.7737	-1.868	-0.6588	-2.1174	-1.6657	-1.788	-1.8638	-1.9732	-2.0634	-1.9238	-2.2133	-1.9424	-1.7841	-1.9634	-1.7195	-1.9333	-1.4184	-1.9419	-2.1011	-1.9298	-1.8327	-1.9797	-1.9093	-1.955	-2.276	-1.9444	-1.9637	-1.9583	-1.9389	-1.9406	-1.9662	-1.9563	-1.9538	-1.9349	-1.9733	-1.9371	-1.9322	-1.9417	-2.1568	-1.9466	-2.061	-1.9519	-1.9977	-1.9475	-1.9656	-1.9409
-1.9099	-1.995	-1.7106	-2.0315	-1.7203	-1.9418	-1.3392	-1.9546	-1.6595	-1.949	-1.6996	-1.8567	-1.8077	-2.0406	-1.8882	-1.9365	-1.7841	-1.9634	-2.0791	-1.9565	-1.4184	-1.9419	-1.7707	-1.954	-1.8394	-1.9137	-1.9093	-1.955	-1.8954	-1.9527	-1.9637	-1.9583	-1.9389	-1.9406	-1.2571	-1.9205	-1.9538	-1.9349	-1.9733	-1.9371	-1.9322	-1.9417	-2.1568	-1.9466	-2.061	-1.9519	-1.9977	-1.9475	-1.9656	-1.9409
-1.8693	-2.0295	-1.81	-1.963	-1.6495	-1.8885	-0.6588	-2.1174	-1.8062	-1.9309	-2.2171	-1.8968	-1.8844	-1.8529	-1.7524	-1.9643	-1.7841	-1.9634	-1.7052	-1.9222	-1.4184	-1.9419	-1.7707	-1.954	-1.8958	-1.9666	-1.856	-1.9365	-1.8954	-1.9527	-1.9637	-1.9583	-1.9389	-1.9406	-1.9662	-1.9563	-1.9538	-1.9349	-1.9733	-1.9371	-1.9322	-1.9417	-1.5997	-1.9595	-1.6573	-1.9337	-1.8177	-1.9422	-1.8835	-1.9411
-1.8119	-2.0155	-1.4927	-1.945	-1.6028	-1.9523	-0.6588	-2.1174	-1.6595	-1.949	-1.9541	-1.9844	-1.8844	-1.8529	-1.7524	-1.9643	-1.4927	-1.945	-1.7195	-1.9333	-1.4184	-1.9419	-1.7707	-1.954	-1.8327	-1.9797	-1.856	-1.9365	-1.8954	-1.9527	-1.7255	-1.9523	-1.9389	-1.9406	-1.9662	-1.9563	-1.9538	-1.9349	-1.9733	-1.9371	-1.9322	-1.9417	-2.0089	-1.9502	-2.0098	-1.9489	-1.9613	-1.9411	-1.8835	-1.9411
-1.8693	-2.0295	-1.4927	-1.945	-1.7737	-1.868	-1.3392	-1.9546	-1.7669	-1.9918	-1.9541	-1.9844	-1.9602	-1.9412	-1.7524	-1.9643	-1.4927	-1.945	-1.7195	-1.9333	-1.4184	-1.9419	-1.7875	-1.952	-1.8327	-1.9797	-1.9093	-1.955	-1.8954	-1.9527	-1.7255	-1.9523	-1.9389	-1.9406	-1.2571	-1.9205	-1.9538	-1.9349	-1.9733	-1.9371	-1.9322	-1.9417	-1.5997	-1.9595	-2.0098	-1.9489	-1.9613	-1.9411	-1.8835	-1.9411
-1.8888	-1.8999	-1.81	-1.963	-1.7147	-1.9908	-3.7314	-1.8608	-1.9262	-1.9612	-1.9541	-1.9844	-1.8419	-2.0248	-1.8882	-1.9365	-1.7841	-1.9634	-1.7052	-1.9222	-4.0881	-1.9677	-1.7875	-1.952	-1.8327	-1.9797	-1.856	-1.9365	-1.8954	-1.9527	-1.9637	-1.9583	-1.9389	-1.9406	-1.9662	-1.9563	-1.9538	-1.9349	-1.9733	-1.9371	-1.9322	-1.9417	-2.0089	-1.9502	-2.0098	-1.9489	-1.9613	-1.9411	-1.8835	-1.9411
-1.9828	-1.9197	-1.8705	-1.8908	-1.8079	-1.9872	-0.6987	-2.2219	-1.8402	-1.9573	-3.1581	-1.7752	-1.8147	-2.0103	-1.9828	-1.9197	-1.81	-1.926	-2.0791	-1.9565	-0.6987	-2.2219	-1.7707	-1.954	-3.1581	-1.7752	-2.1344	-1.9551	-1.8954	-1.9527	-1.9637	-1.9583	-1.9389	-1.9406	-1.9662	-1.9563	-1.9538	-1.9349	-1.9733	-1.9371	-1.887	-1.9602	-2.0089	-1.9502	-2.0098	-1.9489	-1.9613	-1.9411	-1.8835	-1.9411
-2.0715	-1.9611	-2.9774	-2.001	-1.741	-1.9364	-0.6987	-2.2219	-1.7519	-1.9938	-2.0275	-1.9706	-1.8958	-1.9135	-2.2133	-1.9424	-2.9774	-2.001	-1.7052	-1.9222	-0.6987	-2.2219	-2.1011	-1.9298	-1.8958	-1.9666	-2.1344	-1.9551	-1.8954	-1.9527	-1.9637	-1.9583	-1.9389	-1.9406	-1.9662	-1.9563	-1.7074	-1.9513	-1.9923	-1.98	-1.9322	-1.9417	-2.0089	-1.9502	-2.0098	-1.9489	-1.9613	-1.9411	-1.8835	-1.9411
-1.7303	-2.0233	-1.9429	-1.8661	-1.7065	-2.0235	-0.6588	-2.1174	-1.9262	-1.9612	-2.2171	-1.8968	-1.8419	-2.0248	-1.7303	-2.0233	-2.0198	-1.9298	-1.7195	-1.9333	-1.4184	-1.9419	-1.7875	-1.952	-1.8958	-1.9666	-1.856	-1.9365	-1.8954	-1.9527	-2.0697	-1.8824	-1.9389	-1.9406	-1.9662	-1.9563	-1.9538	-1.9349	-1.9733	-1.9371	-1.9322	-1.9417	-1.5997	-1.9595	-1.6573	-1.9337	-1.9613	-1.9411	-1.8835	-1.9411
-1.8119	-2.0155	-2.2282	-1.8804	-1.6028	-1.9523	-0.6588	-2.1174	-1.8062	-1.9309	-1.6397	-1.9672	-1.9353	-1.9571	-1.7524	-1.9643	-2.0198	-1.9298	-1.7195	-1.9333	-1.4184	-1.9419	-1.7707	-1.954	-1.8958	-1.9666	-1.9093	-1.955	-1.8954	-1.9527	-1.9637	-1.9583	-1.9389	-1.9406	-1.9662	-1.9563	-1.9538	-1.9349	-1.9733	-1.9371	-1.9322	-1.9417	-2.0089	-1.9502	-2.0098	-1.9489	-1.8177	-1.9422	-1.8835	-1.9411
-1.9169	-1.9783	-1.903	-1.9571	-1.7147	-1.9908	-1.184	-1.8829	-1.5202	-1.9456	-2.2171	-1.8968	-1.9139	-1.9136	-2.2133	-1.9424	-1.7841	-1.9634	-1.7052	-1.9222	-1.4184	-1.9419	-1.5202	-1.9456	-1.8958	-1.9666	-1.9093	-1.955	-1.8954	-1.9527	-1.9637	-1.9583	-1.9389	-1.9406	-1.2571	-1.9205	-1.9538	-1.9349	-1.9733	-1.9371	-1.9322	-1.9417	-2.0089	-1.9502	-2.0098	-1.9489	-1.9613	-1.9411	-1.8835	-1.9411
-1.7346	-1.8795	-1.8239	-1.8665	-2.2173	-1.9353	-0.6588	-2.1174	-1.8532	-1.934	-1.872	-1.9434	-2.1957	-2.0347	-1.7524	-1.9643	-1.81	-1.926	-2.0791	-1.9565	-1.4184	-1.9419	-1.7875	-1.952	-1.8394	-1.9137	-2.1344	-1.9551	-1.8954	-1.9527	-1.9637	-1.9583	-2.115	-1.9336	-1.9662	-1.9563	-1.9538	-1.9349	-1.9733	-1.9371	-2.1536	-1.9825	-1.5997	-1.9595	-1.6573	-1.9337	-1.9613	-1.9411	-1.8835	-1.9411
-2.0658	-1.9808	-1.9435	-1.9904	-1.6028	-1.9523	-1.3392	-1.9546	-1.8532	-1.934	-1.9541	-1.9844	-1.8958	-1.9135	-2.0658	-1.9808	-1.9435	-1.9904	-1.7195	-1.9333	-1.4184	-1.9419	-1.7875	-1.952	-1.8327	-1.9797	-2.1344	-1.9551	-1.9754	-1.9463	-1.9637	-1.9583	-1.9389	-1.9406	-1.2571	-1.9205	-1.9538	-1.9349	-1.9733	-1.9371	-1.9322	-1.9417	-1.5997	-1.9595	-2.0098	-1.9489	-1.8177	-1.9422	-2.098	-1.9379
-2.4328	-1.9559	-1.7106	-2.0315	-1.741	-1.9364	-0.6588	-2.1174	-1.8532	-1.934	-1.872	-1.9434	-1.8077	-2.0406	-2.2133	-1.9424	-1.7841	-1.9634	-1.7052	-1.9222	-1.4184	-1.9419	-1.7875	-1.952	-1.8394	-1.9137	-1.9093	-1.955	-2.276	-1.9444	-1.9637	-1.9583	-1.9389	-1.9406	-1.9662	-1.9563	-1.9538	-1.9349	-1.9733	-1.9371	-1.9322	-1.9417	-2.0089	-1.9502	-2.0098	-1.9489	-1.9613	-1.9411	-1.8835	-1.9411
-1.8693	-2.0295	-2.2282	-1.8804	-1.8442	-1.9546	-1.184	-1.8829	-1.7519	-1.9938	-1.5688	-2.0062	-2.6887	-1.9829	-1.7524	-1.9643	-2.0198	-1.9298	-1.8442	-1.9546	-1.4184	-1.9419	-2.1011	-1.9298	-1.8958	-1.9666	-2.1344	-1.9551	-1.8954	-1.9527	-1.9637	-1.9583	-1.7937	-1.9653	-1.2571	-1.9205	-1.7074	-1.9513	-1.7765	-1.9602	-1.9322	-1.9417	-2.0089	-1.9502	-2.0098	-1.9489	-1.9613	-1.9411	-1.8835	-1.9411
-1.8693	-2.0295	-1.8958	-1.9971	-1.7147	-1.9908	-1.184	-1.8829	-1.7669	-1.9918	-2.2171	-1.8968	-2.112	-1.9389	-1.7524	-1.9643	-2.0198	-1.9298	-1.7052	-1.9222	-1.4184	-1.9419	-1.7875	-1.952	-1.8958	-1.9666	-2.1344	-1.9551	-1.8954	-1.9527	-1.9637	-1.9583	-1.9389	-1.9406	-1.2571	-1.9205	-1.9538	-1.9349	-1.9733	-1.9371	-2.1536	-1.9825	-1.5997	-1.9595	-2.0098	-1.9489	-1.9613	-1.9411	-1.8835	-1.9411
-1.9814	-1.9089	-1.9429	-1.8661	-1.7065	-2.0235	-0.6588	-2.1174	-2.0742	-1.9963	-1.9024	-1.9605	-1.7776	-1.931	-1.8882	-1.9365	-2.0198	-1.9298	-1.7195	-1.9333	-1.4184	-1.9419	-2.1011	-1.9298	-1.8394	-1.9137	-1.856	-1.9365	-1.8954	-1.9527	-2.0697	-1.8824	-1.9389	-1.9406	-1.9662	-1.9563	-2.1757	-1.9825	-1.9733	-1.9371	-1.9322	-1.9417	-2.0089	-1.9502	-2.0098	-1.9489	-1.9613	-1.9411	-1.8835	-1.9411
-1.9002	-1.8972	-1.8222	-1.9974	-1.6856	-1.9155	-0.6987	-2.2219	-1.5202	-1.9456	-3.1581	-1.7752	-1.8495	-1.9112	-2.2133	-1.9424	-1.7841	-1.9634	-1.7195	-1.9333	-0.6987	-2.2219	-1.5202	-1.9456	-3.1581	-1.7752	-1.8495	-1.9112	-1.9754	-1.9463	-1.9637	-1.9583	-1.9389	-1.9406	-1.9662	-1.9563	-1.9538	-1.9349	-1.9733	-1.9371	-1.9322	-1.9417	-1.5997	-1.9595	-1.6573	-1.9337	-1.8177	-1.9422	-2.098	-1.9379
-1.7346	-1.8795	-2.9774	-2.001	-1.713	-1.9858	-0.6987	-2.2219	-1.5202	-1.9456	-1.6397	-1.9672	-1.9602	-1.9412	-1.7524	-1.9643	-2.9774	-2.001	-1.713	-1.9858	-0.6987	-2.2219	-1.5202	-1.9456	-1.8958	-1.9666	-1.9093	-1.955	-1.8954	-1.9527	-1.9637	-1.9583	-1.9389	-1.9406	-1.9662	-1.9563	-1.9538	-1.9349	-1.9733	-1.9371	-1.9322	-1.9417	-1.5997	-1.9595	-1.6573	-1.9337	-1.9613	-1.9411	-1.8835	-1.9411
-1.6782	-2.0074	-2.2104	-1.8973	-1.6028	-1.9523	-0.6987	-2.2219	-1.6595	-1.949	-1.5688	-2.0062	-1.7328	-1.8965	-1.7524	-1.9643	-2.0198	-1.9298	-1.7195	-1.9333	-0.6987	-2.2219	-1.7707	-1.954	-1.8958	-1.9666	-1.7328	-1.8965	-1.8954	-1.9527	-2.0697	-1.8824	-1.9389	-1.9406	-1.9662	-1.9563	-1.9538	-1.9349	-1.7765	-1.9602	-1.9322	-1.9417	-1.5997	-1.9595	-1.6573	-1.9337	-1.8177	-1.9422	-1.8835	-1.9411
-1.7303	-2.0233	-1.8705	-1.8908	-1.7497	-1.9739	-0.6987	-2.2219	-2.6678	-1.875	-2.1176	-1.926	-2.0634	-1.9238	-1.7303	-2.0233	-1.81	-1.926	-2.0791	-1.9565	-0.6987	-2.2219	-2.1011	-1.9298	-2.1176	-1.926	-1.9093	-1.955	-1.8954	-1.9527	-1.9637	-1.9583	-1.7937	-1.9653	-1.9662	-1.9563	-1.9538	-1.9349	-1.7765	-1.9602	-1.9322	-1.9417	-2.0089	-1.9502	-2.0098	-1.9489	-1.9613	-1.9411	-1.8835	-1.9411
-1.9169	-1.9783	-1.7909	-1.8832	-1.903	-2.039	-5.2095	-1.8799	-2.6678	-1.875	-1.6397	-1.9672	-1.7776	-1.931	-2.2133	-1.9424	-1.7841	-1.9634	-1.7195	-1.9333	-5.2095	-1.8799	-2.1011	-1.9298	-1.8958	-1.9666	-1.856	-1.9365	-1.8954	-1.9527	-1.9637	-1.9583	-1.9389	-1.9406	-1.9662	-1.9563	-1.9538	-1.9349	-1.9733	-1.9371	-1.9322	-1.9417	-2.0089	-1.9502	-2.0098	-1.9489	-1.9613	-1.9411	-1.8835	-1.9411
-1.6782	-2.0074	-1.903	-1.9571	-1.713	-1.9858	-0.6588	-2.1174	-1.8958	-1.9066	-1.8638	-1.9732	-1.9602	-1.9412	-1.7524	-1.9643	-1.7841	-1.9634	-1.713	-1.9858	-1.4184	-1.9419	-2.1011	-1.9298	-1.8327	-1.9797	-1.9093	-1.955	-1.8954	-1.9527	-1.9637	-1.9583	-1.9389	-1.9406	-1.9662	-1.9563	-1.9538	-1.9349	-1.9733	-1.9371	-1.9322	-1.9417	-2.0089	-1.9502	-2.0098	-1.9489	-1.9613	-1.9411	-1.8835	-1.9411
-1.6701	-1.8682	-1.778	-1.9165	-1.7065	-2.0235	-0.6987	-2.2219	-1.8062	-1.9309	-1.6996	-1.8567	-1.9103	-1.9941	-1.7524	-1.9643	-1.7841	-1.9634	-1.7195	-1.9333	-0.6987	-2.2219	-1.7707	-1.954	-1.8394	-1.9137	-1.9103	-1.9941	-1.8954	-1.9527	-1.9637	-1.9583	-1.9389	-1.9406	-1.9662	-1.9563	-1.9538	-1.9349	-1.9733	-1.9371	-1.887	-1.9602	-2.0089	-1.9502	-1.6573	-1.9337	-1.8177	-1.9422	-2.098	-1.9379
-1.8119	-2.0155	-1.4927	-1.945	-1.713	-1.9858	-0.6588	-2.1174	-1.6595	-1.949	-1.8428	-1.8419	-1.9139	-1.9136	-1.7524	-1.9643	-1.4927	-1.945	-1.713	-1.9858	-1.4184	-1.9419	-1.7707	-1.954	-1.8394	-1.9137	-1.9093	-1.955	-1.8954	-1.9527	-1.7255	-1.9523	-1.9389	-1.9406	-1.9662	-1.9563	-1.9538	-1.9349	-1.9733	-1.9371	-1.9322	-1.9417	-2.0089	-1.9502	-2.0098	-1.9489	-1.9613	-1.9411	-1.8835	-1.9411
-1.9814	-1.9089	-1.81	-1.963	-1.7686	-1.9235	-3.8579	-1.9643	-1.8846	-1.9048	-1.8495	-1.995	-1.8419	-2.0248	-1.8882	-1.9365	-1.7841	-1.9634	-1.7195	-1.9333	-5.285	-1.9406	-2.1011	-1.9298	-1.8495	-1.995	-1.856	-1.9365	-1.8954	-1.9527	-1.9637	-1.9583	-1.9389	-1.9406	-1.9662	-1.9563	-1.7074	-1.9513	-1.9733	-1.9371	-1.9322	-1.9417	-2.1568	-1.9466	-2.061	-1.9519	-1.9613	-1.9411	-2.098	-1.9379
-1.9169	-1.9783	-1.8178	-1.9872	-2.8203	-1.995	-1.3392	-1.9546	-1.8532	-1.934	-1.9024	-1.9605	-1.8627	-1.9529	-2.2133	-1.9424	-2.0198	-1.9298	-2.0791	-1.9565	-1.4184	-1.9419	-1.7875	-1.952	-1.8394	-1.9137	-1.9093	-1.955	-1.8954	-1.9527	-1.9637	-1.9583	-1.9389	-1.9406	-1.2571	-1.9205	-1.9538	-1.9349	-1.9733	-1.9371	-1.9322	-1.9417	-2.1568	-1.9466	-2.061	-1.9519	-1.9977	-1.9475	-1.9656	-1.9409
-1.7346	-1.8795	-1.9435	-1.9904	-2.8203	-1.995	-0.6987	-2.2219	-1.8062	-1.9309	-1.7832	-1.9936	-2.112	-1.9389	-1.7524	-1.9643	-1.9435	-1.9904	-2.0791	-1.9565	-0.6987	-2.2219	-1.7707	-1.954	-1.8327	-1.9797	-2.1344	-1.9551	-1.8954	-1.9527	-1.9637	-1.9583	-1.9389	-1.9406	-1.9662	-1.9563	-1.9538	-1.9349	-1.9733	-1.9371	-2.1536	-1.9825	-2.1568	-1.9466	-2.061	-1.9519	-1.9977	-1.9475	-1.9656	-1.9409
-1.9169	-1.9783	-1.8239	-1.8665	-1.8079	-1.9872	-1.3392	-1.9546	-2.6678	-1.875	-1.8407	-1.9832	-1.9139	-1.9136	-2.2133	-1.9424	-1.81	-1.926	-2.0791	-1.9565	-1.4184	-1.9419	-2.1011	-1.9298	-1.8394	-1.9137	-1.9093	-1.955	-1.8954	-1.9527	-1.9637	-1.9583	-1.9389	-1.9406	-1.2571	-1.9205	-1.9538	-1.9349	-1.9733	-1.9371	-1.9322	-1.9417	-2.1568	-1.9466	-2.061	-1.9519	-1.9977	-1.9475	-1.9656	-1.9409
-1.7888	-1.9783	-1.8178	-1.9872	-2.0225	-1.9322	-0.6588	-2.1174	-1.8532	-1.934	-1.9024	-1.9605	-1.9353	-1.9571	-1.8882	-1.9365	-2.0198	-1.9298	-2.0791	-1.9565	-1.4184	-1.9419	-1.7875	-1.952	-1.8394	-1.9137	-1.9093	-1.955	-1.8954	-1.9527	-1.9637	-1.9583	-2.115	-1.9336	-1.9662	-1.9563	-1.9538	-1.9349	-1.9733	-1.9371	-1.9322	-1.9417	-2.1568	-1.9466	-2.061	-1.9519	-1.9977	-1.9475	-1.9656	-1.9409
-1.7346	-1.8795	-1.81	-1.963	-2.0225	-1.9322	-1.3392	-1.9546	-2.6678	-1.875	-2.2171	-1.8968	-2.6887	-1.9829	-1.7524	-1.9643	-1.7841	-1.9634	-2.0791	-1.9565	-1.4184	-1.9419	-2.1011	-1.9298	-1.8958	-1.9666	-2.1344	-1.9551	-1.8954	-1.9527	-1.9637	-1.9583	-2.115	-1.9336	-1.2571	-1.9205	-1.9538	-1.9349	-1.9733	-1.9371	-1.9322	-1.9417	-2.1568	-1.9466	-2.061	-1.9519	-1.9977	-1.9475	-1.9656	-1.9409
-1.8693	-2.0295	-2.2104	-1.8973	-2.0225	-1.9322	-0.6588	-2.1174	-2.6678	-1.875	-2.2171	-1.8968	-2.6887	-1.9829	-1.7524	-1.9643	-2.0198	-1.9298	-2.0791	-1.9565	-1.4184	-1.9419	-2.1011	-1.9298	-1.8958	-1.9666	-2.1344	-1.9551	-1.8954	-1.9527	-2.0697	-1.8824	-2.115	-1.9336	-1.9662	-1.9563	-1.9538	-1.9349	-1.9733	-1.9371	-1.9322	-1.9417	-2.1568	-1.9466	-2.061	-1.9519	-1.9977	-1.9475	-1.9656	-1.9409
-2.6747	-1.8968	-2.2282	-1.8804	-2.8203	-1.995	-0.6588	-2.1174	-2.0742	-1.9963	-2.2171	-1.8968	-1.8419	-2.0248	-2.2133	-1.9424	-2.0198	-1.9298	-2.0791	-1.9565	-1.4184	-1.9419	-2.1011	-1.9298	-1.8958	-1.9666	-1.856	-1.9365	-1.8954	-1.9527	-1.9637	-1.9583	-1.9389	-1.9406	-1.9662	-1.9563	-2.1757	-1.9825	-1.9733	-1.9371	-1.9322	-1.9417	-2.1568	-1.9466	-2.061	-1.9519	-1.9977	-1.9475	-1.9656	-1.9409
-1.7888	-1.9783	-1.8261	-2.0736	-1.7944	-1.9648	-0.6987	-2.2219	-1.8846	-1.9048	-1.872	-1.9434	-1.7328	-1.8965	-1.8882	-1.9365	-1.81	-1.926	-2.0791	-1.9565	-0.6987	-2.2219	-2.1011	-1.9298	-1.8394	-1.9137	-1.7328	-1.8965	-1.8954	-1.9527	-1.9637	-1.9583	-1.7937	-1.9653	-1.9662	-1.9563	-1.7074	-1.9513	-1.9733	-1.9371	-1.9322	-1.9417	-2.0089	-1.9502	-1.6573	-1.9337	-1.8177	-1.9422	-2.098	-1.9379
-1.7303	-2.0233	-1.8812	-1.9633	-1.6028	-1.9523	-0.6987	-2.2219	-1.6595	-1.949	-1.7265	-1.9397	-1.9602	-1.9412	-1.7303	-2.0233	-2.0198	-1.9298	-1.7195	-1.9333	-0.6987	-2.2219	-1.7707	-1.954	-1.8958	-1.9666	-1.9093	-1.955	-1.8954	-1.9527	-1.7255	-1.9523	-1.9389	-1.9406	-1.9662	-1.9563	-1.9538	-1.9349	-1.7765	-1.9602	-1.9322	-1.9417	-1.5997	-1.9595	-2.0098	-1.9489	-1.9613	-1.9411	-1.8835	-1.9411
-1.8119	-2.0155	-2.9774	-2.001	-1.7944	-1.9648	-0.6588	-2.1174	-1.8402	-1.9573	-1.872	-1.9434	-1.8419	-2.0248	-1.7524	-1.9643	-2.9774	-2.001	-2.0791	-1.9565	-1.4184	-1.9419	-1.7707	-1.954	-1.8394	-1.9137	-1.856	-1.9365	-1.8954	-1.9527	-1.9637	-1.9583	-1.7937	-1.9653	-1.9662	-1.9563	-1.9538	-1.9349	-1.9733	-1.9371	-1.9322	-1.9417	-2.0089	-1.9502	-1.6573	-1.9337	-1.8177	-1.9422	-2.098	-1.9379
-1.6782	-2.0074	-1.8239	-1.8665	-1.7147	-1.9908	-0.6588	-2.1174	-1.8846	-1.9048	-1.7265	-1.9397	-1.8958	-1.9135	-1.7524	-1.9643	-1.81	-1.926	-1.7052	-1.9222	-1.4184	-1.9419	-2.1011	-1.9298	-1.8958	-1.9666	-2.1344	-1.9551	-1.8954	-1.9527	-1.9637	-1.9583	-1.9389	-1.9406	-1.9662	-1.9563	-1.7074	-1.9513	-1.7765	-1.9602	-1.9322	-1.9417	-1.5997	-1.9595	-1.6573	-1.9337	-1.8177	-1.9422	-1.8835	-1.9411
-1.6782	-2.0074	-1.8261	-2.0736	-1.8442	-1.9546	-0.6987	-2.2219	-1.524	-1.9676	-1.6996	-1.8567	-1.7328	-1.8965	-1.7524	-1.9643	-1.81	-1.926	-1.8442	-1.9546	-0.6987	-2.2219	-1.524	-1.9676	-1.8394	-1.9137	-1.7328	-1.8965	-1.8954	-1.9527	-1.9637	-1.9583	-1.7937	-1.9653	-1.9662	-1.9563	-1.7074	-1.9513	-1.9733	-1.9371	-1.9322	-1.9417	-2.0089	-1.9502	-1.6573	-1.9337	-1.8177	-1.9422	-1.8835	-1.9411
-1.7303	-2.0233	-1.4927	-1.945	-1.7065	-2.0235	-0.6987	-2.2219	-1.7669	-1.9918	-1.5688	-2.0062	-2.112	-1.9389	-1.7303	-2.0233	-1.4927	-1.945	-1.7195	-1.9333	-0.6987	-2.2219	-1.7875	-1.952	-1.8958	-1.9666	-2.1344	-1.9551	-1.8954	-1.9527	-1.7255	-1.9523	-1.9389	-1.9406	-1.9662	-1.9563	-1.9538	-1.9349	-1.7765	-1.9602	-2.1536	-1.9825	-2.0089	-1.9502	-2.0098	-1.9489	-1.9613	-1.9411	-1.8835	-1.9411
-1.6701	-1.8682	-1.8239	-1.8665	-1.7737	-1.868	-0.6588	-2.1174	-1.9262	-1.9612	-1.5688	-2.0062	-1.8627	-1.9529	-1.7524	-1.9643	-1.81	-1.926	-1.7195	-1.9333	-1.4184	-1.9419	-1.7875	-1.952	-1.8958	-1.9666	-1.9093	-1.955	-1.8954	-1.9527	-1.9637	-1.9583	-1.9389	-1.9406	-1.9662	-1.9563	-1.9538	-1.9349	-1.7765	-1.9602	-1.9322	-1.9417	-2.1568	-1.9466	-2.061	-1.9519	-1.9977	-1.9475	-1.9656	-1.9409
-1.9633	-1.9607	-1.8222	-1.9974	-1.6856	-1.9155	-0.6588	-2.1174	-1.8846	-1.9048	-1.8407	-1.9832	-1.136	-1.4487	-2.2133	-1.9424	-1.7841	-1.9634	-1.7195	-1.9333	-1.4184	-1.9419	-2.1011	-1.9298	-1.8394	-1.9137	-1.136	-1.4487	-1.9754	-1.9463	-1.9637	-1.9583	-1.9389	-1.9406	-1.9662	-1.9563	-1.7074	-1.9513	-1.9733	-1.9371	-1.136	-1.4487	-2.1568	-1.9466	-2.061	-1.9519	-1.9977	-1.9475	-1.8835	-1.9411
-1.7888	-1.9783	-1.9435	-1.9904	-1.6495	-1.8885	-0.6588	-2.1174	-1.6865	-1.9692	-1.8192	-1.8297	-1.8627	-1.9529	-1.8882	-1.9365	-1.9435	-1.9904	-1.7052	-1.9222	-1.4184	-1.9419	-1.7875	-1.952	-1.8394	-1.9137	-1.9093	-1.955	-1.8954	-1.9527	-1.9637	-1.9583	-1.9389	-1.9406	-1.9662	-1.9563	-1.9538	-1.9349	-1.9733	-1.9371	-1.9322	-1.9417	-2.0089	-1.9502	-2.0098	-1.9489	-1.9977	-1.9475	-1.9656	-1.9409
-1.7888	-1.9783	-1.8261	-2.0736	-1.8442	-1.9546	-1.184	-1.8829	-1.8402	-1.9573	-1.9572	-1.9905	-1.9376	-1.895	-1.8882	-1.9365	-1.81	-1.926	-1.8442	-1.9546	-1.4184	-1.9419	-1.7707	-1.954	-1.8958	-1.9666	-2.1344	-1.9551	-1.8954	-1.9527	-1.9637	-1.9583	-1.7937	-1.9653	-1.2571	-1.9205	-1.9538	-1.9349	-1.9923	-1.98	-1.887	-1.9602	-2.0089	-1.9502	-2.0098	-1.9489	-1.9613	-1.9411	-1.8835	-1.9411
-1.8888	-1.8999	-1.8178	-1.9872	-2.2173	-1.9353	-0.6588	-2.1174	-1.7669	-1.9918	-1.8638	-1.9732	-2.1957	-2.0347	-1.8882	-1.9365	-2.0198	-1.9298	-2.0791	-1.9565	-1.4184	-1.9419	-1.7875	-1.952	-1.8327	-1.9797	-2.1344	-1.9551	-1.8954	-1.9527	-1.9637	-1.9583	-2.115	-1.9336	-1.9662	-1.9563	-1.9538	-1.9349	-1.9733	-1.9371	-2.1536	-1.9825	-2.1568	-1.9466	-2.061	-1.9519	-1.9977	-1.9475	-1.9656	-1.9409
-2.14	-1.9344	-1.81	-1.963	-1.903	-2.039	-0.6588	-2.1174	-1.8402	-1.9573	-1.6996	-1.8567	-1.8495	-1.9112	-2.2133	-1.9424	-1.7841	-1.9634	-1.7195	-1.9333	-1.4184	-1.9419	-1.7707	-1.954	-1.8394	-1.9137	-1.8495	-1.9112	-2.276	-1.9444	-1.9637	-1.9583	-1.9389	-1.9406	-1.9662	-1.9563	-1.9538	-1.9349	-1.9733	-1.9371	-1.9322	-1.9417	-2.1568	-1.9466	-2.061	-1.9519	-1.9977	-1.9475	-1.9656	-1.9409
-1.8888	-1.8999	-1.778	-1.9165	-1.713	-1.9858	-1.184	-1.8829	-1.6865	-1.9692	-1.9572	-1.9905	-1.8419	-2.0248	-1.8882	-1.9365	-1.7841	-1.9634	-1.713	-1.9858	-1.4184	-1.9419	-1.7875	-1.952	-1.8958	-1.9666	-1.856	-1.9365	-1.8954	-1.9527	-1.9637	-1.9583	-1.9389	-1.9406	-1.2571	-1.9205	-1.9538	-1.9349	-1.9923	-1.98	-1.9322	-1.9417	-2.1568	-1.9466	-2.061	-1.9519	-1.9977	-1.9475	-1.8835	-1.9411
-1.7888	-1.9783	-1.4927	-1.945	-1.741	-1.9364	-0.6588	-2.1174	-1.6865	-1.9692	-1.8428	-1.8419	-1.8958	-1.9135	-1.8882	-1.9365	-1.4927	-1.945	-1.7052	-1.9222	-1.4184	-1.9419	-1.7875	-1.952	-1.8394	-1.9137	-2.1344	-1.9551	-1.8954	-1.9527	-1.7255	-1.9523	-1.9389	-1.9406	-1.9662	-1.9563	-1.9538	-1.9349	-1.9733	-1.9371	-1.9322	-1.9417	-2.0089	-1.9502	-2.0098	-1.9489	-1.9613	-1.9411	-1.8835	-1.9411
-1.9814	-1.9089	-1.4927	-1.945	-1.713	-1.9858	-0.6588	-2.1174	-1.9262	-1.9612	-1.5688	-2.0062	-2.0634	-1.9238	-1.8882	-1.9365	-1.4927	-1.945	-1.713	-1.9858	-1.4184	-1.9419	-1.7875	-1.952	-1.8958	-1.9666	-1.9093	-1.955	-1.8954	-1.9527	-1.7255	-1.9523	-1.9389	-1.9406	-1.9662	-1.9563	-1.9538	-1.9349	-1.7765	-1.9602	-1.9322	-1.9417	-2.0089	-1.9502	-2.0098	-1.9489	-1.9613	-1.9411	-1.8835	-1.9411
-1.6782	-2.0074	-1.8812	-1.9633	-1.7065	-2.0235	-1.3392	-1.9546	-1.8062	-1.9309	-1.6996	-1.8567	-1.8077	-2.0406	-1.7524	-1.9643	-2.0198	-1.9298	-1.7195	-1.9333	-1.4184	-1.9419	-1.7707	-1.954	-1.8394	-1.9137	-1.9093	-1.955	-1.8954	-1.9527	-1.7255	-1.9523	-1.9389	-1.9406	-1.2571	-1.9205	-1.9538	-1.9349	-1.9733	-1.9371	-1.9322	-1.9417	-2.0089	-1.9502	-2.061	-1.9519	-1.9977	-1.9475	-1.9656	-1.9409
-2.0658	-1.9808	-1.8222	-1.9974	-1.6495	-1.8885	-0.6588	-2.1174	-1.6595	-1.949	-1.8428	-1.8419	-1.8958	-1.9135	-2.0658	-1.9808	-1.7841	-1.9634	-1.7052	-1.9222	-1.4184	-1.9419	-1.7707	-1.954	-1.8394	-1.9137	-2.1344	-1.9551	-1.9754	-1.9463	-1.9637	-1.9583	-1.9389	-1.9406	-1.9662	-1.9563	-1.9538	-1.9349	-1.9733	-1.9371	-1.9322	-1.9417	-2.0089	-1.9502	-2.0098	-1.9489	-1.9613	-1.9411	-1.8835	-1.9411
-2.4328	-1.9559	-1.81	-1.963	-1.741	-1.9364	-0.6987	-2.2219	-3.604	-1.8672	-1.872	-1.9434	-1.9139	-1.9136	-2.2133	-1.9424	-1.7841	-1.9634	-1.7052	-1.9222	-0.6987	-2.2219	-3.604	-1.8672	-1.8394	-1.9137	-1.9093	-1.955	-2.276	-1.9444	-1.9637	-1.9583	-1.9389	-1.9406	-1.9662	-1.9563	-1.9538	-1.9349	-1.9733	-1.9371	-1.9322	-1.9417	-2.0089	-1.9502	-2.0098	-1.9489	-1.9613	-1.9411	-2.098	-1.9379
-1.8693	-2.0295	-1.8261	-2.0736	-3.5719	-1.8965	-0.6987	-2.2219	-1.9262	-1.9612	-1.9024	-1.9605	-1.9602	-1.9412	-1.7524	-1.9643	-1.81	-1.926	-3.5719	-1.8965	-0.6987	-2.2219	-1.7875	-1.952	-1.8394	-1.9137	-1.9093	-1.955	-1.8954	-1.9527	-1.9637	-1.9583	-1.9389	-1.9406	-1.9662	-1.9563	-1.9538	-1.9349	-1.9733	-1.9371	-1.9322	-1.9417	-2.0089	-1.9502	-2.0098	-1.9489	-1.8177	-1.9422	-2.098	-1.9379
-1.9814	-1.9089	-1.778	-1.9165	-1.7147	-1.9908	-0.6588	-2.1174	-1.8846	-1.9048	-1.8495	-1.995	-1.8419	-2.0248	-1.8882	-1.9365	-1.7841	-1.9634	-1.7052	-1.9222	-1.4184	-1.9419	-2.1011	-1.9298	-1.8495	-1.995	-1.856	-1.9365	-1.8954	-1.9527	-1.9637	-1.9583	-1.9389	-1.9406	-1.9662	-1.9563	-1.7074	-1.9513	-1.9733	-1.9371	-1.9322	-1.9417	-2.0089	-1.9502	-2.0098	-1.9489	-1.9613	-1.9411	-1.8835	-1.9411
-1.7315	-1.9368	-2.9774	-2.001	-1.6856	-1.9155	-1.184	-1.8829	-1.7669	-1.9918	-1.872	-1.9434	-1.8495	-1.9112	-1.7524	-1.9643	-2.9774	-2.001	-1.7195	-1.9333	-1.4184	-1.9419	-1.7875	-1.952	-1.8394	-1.9137	-1.8495	-1.9112	-1.8954	-1.9527	-1.9637	-1.9583	-1.9389	-1.9406	-1.2571	-1.9205	-1.9538	-1.9349	-1.9733	-1.9371	-1.9322	-1.9417	-1.5997	-1.9595	-1.6573	-1.9337	-1.8177	-1.9422	-2.098	-1.9379
-2.4328	-1.9559	-2.2282	-1.8804	-1.8306	-1.7693	-0.6588	-2.1174	-1.7669	-1.9918	-1.6397	-1.9672	-1.9602	-1.9412	-2.2133	-1.9424	-2.0198	-1.9298	-1.7052	-1.9222	-1.4184	-1.9419	-1.7875	-1.952	-1.8958	-1.9666	-1.9093	-1.955	-2.276	-1.9444	-1.9637	-1.9583	-1.9389	-1.9406	-1.9662	-1.9563	-1.9538	-1.9349	-1.9733	-1.9371	-1.9322	-1.9417	-2.0089	-1.9502	-1.6573	-1.9337	-1.8177	-1.9422	-2.098	-1.9379
-1.6782	-2.0074	-1.7106	-2.0315	-1.6028	-1.9523	-0.6987	-2.2219	-1.524	-1.9676	-1.6397	-1.9672	-1.8844	-1.8529	-1.7524	-1.9643	-1.7841	-1.9634	-1.7195	-1.9333	-0.6987	-2.2219	-1.524	-1.9676	-1.8958	-1.9666	-1.856	-1.9365	-1.8954	-1.9527	-1.9637	-1.9583	-1.9389	-1.9406	-1.9662	-1.9563	-1.7074	-1.9513	-1.9733	-1.9371	-1.9322	-1.9417	-1.5997	-1.9595	-1.6573	-1.9337	-1.8177	-1.9422	-2.098	-1.9379
-1.9169	-1.9783	-1.8705	-1.8908	-1.7203	-1.9418	-0.6987	-2.2219	-1.8532	-1.934	-1.7832	-1.9936	-2.6887	-1.9829	-2.2133	-1.9424	-1.81	-1.926	-2.0791	-1.9565	-0.6987	-2.2219	-1.7875	-1.952	-1.8327	-1.9797	-2.1344	-1.9551	-1.8954	-1.9527	-1.9637	-1.9583	-1.9389	-1.9406	-1.9662	-1.9563	-1.9538	-1.9349	-1.9733	-1.9371	-1.9322	-1.9417	-2.0089	-1.9502	-2.0098	-1.9489	-1.9613	-1.9411	-1.8835	-1.9411
-1.8693	-2.0295	-1.7106	-2.0315	-1.7497	-1.9739	-0.6987	-2.2219	-1.8846	-1.9048	-1.741	-1.9531	-1.7328	-1.8965	-1.7524	-1.9643	-1.7841	-1.9634	-2.0791	-1.9565	-0.6987	-2.2219	-2.1011	-1.9298	-1.8327	-1.9797	-1.7328	-1.8965	-1.8954	-1.9527	-1.9637	-1.9583	-1.7937	-1.9653	-1.9662	-1.9563	-1.7074	-1.9513	-1.9733	-1.9371	-1.9322	-1.9417	-1.5997	-1.9595	-1.6573	-1.9337	-1.8177	-1.9422	-2.098	-1.9379
-1.7303	-2.0233	-1.8812	-1.9633	-1.741	-1.9364	-0.6987	-2.2219	-2.0742	-1.9963	-1.5688	-2.0062	-2.112	-1.9389	-1.7303	-2.0233	-2.0198	-1.9298	-1.7052	-1.9222	-0.6987	-2.2219	-2.1011	-1.9298	-1.8958	-1.9666	-2.1344	-1.9551	-1.8954	-1.9527	-1.7255	-1.9523	-1.9389	-1.9406	-1.9662	-1.9563	-2.1757	-1.9825	-1.7765	-1.9602	-2.1536	-1.9825	-1.5997	-1.9595	-1.6573	-1.9337	-1.8177	-1.9422	-1.8835	-1.9411
-1.6782	-2.0074	-1.81	-1.963	-1.6028	-1.9523	-0.6588	-2.1174	-1.9262	-1.9612	-1.6996	-1.8567	-1.8147	-2.0103	-1.7524	-1.9643	-1.7841	-1.9634	-1.7195	-1.9333	-1.4184	-1.9419	-1.7875	-1.952	-1.8394	-1.9137	-2.1344	-1.9551	-1.8954	-1.9527	-1.9637	-1.9583	-1.9389	-1.9406	-1.9662	-1.9563	-1.9538	-1.9349	-1.9733	-1.9371	-1.887	-1.9602	-2.0089	-1.9502	-1.6573	-1.9337	-1.8177	-1.9422	-2.098	-1.9379
-1.9828	-1.9197	-2.2104	-1.8973	-1.7686	-1.9235	-0.6588	-2.1174	-1.5202	-1.9456	-1.9024	-1.9605	-1.8419	-2.0248	-1.9828	-1.9197	-2.0198	-1.9298	-1.7195	-1.9333	-1.4184	-1.9419	-1.5202	-1.9456	-1.8394	-1.9137	-1.856	-1.9365	-1.8954	-1.9527	-2.0697	-1.8824	-1.9389	-1.9406	-1.9662	-1.9563	-1.9538	-1.9349	-1.9733	-1.9371	-1.9322	-1.9417	-2.0089	-1.9502	-2.0098	-1.9489	-1.8177	-1.9422	-1.8835	-1.9411
-1.6782	-2.0074	-2.2104	-1.8973	-1.6856	-1.9155	-1.184	-1.8829	-1.8062	-1.9309	-1.5688	-2.0062	-1.8844	-1.8529	-1.7524	-1.9643	-2.0198	-1.9298	-1.7195	-1.9333	-1.4184	-1.9419	-1.7707	-1.954	-1.8958	-1.9666	-1.856	-1.9365	-1.8954	-1.9527	-2.0697	-1.8824	-1.9389	-1.9406	-1.2571	-1.9205	-1.9538	-1.9349	-1.7765	-1.9602	-1.9322	-1.9417	-1.5997	-1.9595	-1.6573	-1.9337	-1.8177	-1.9422	-2.098	-1.9379
-1.9814	-1.9089	-1.4927	-1.945	-1.903	-2.039	-0.6588	-2.1174	-2.0742	-1.9963	-2.2171	-1.8968	-1.8077	-2.0406	-1.8882	-1.9365	-1.4927	-1.945	-1.7195	-1.9333	-1.4184	-1.9419	-2.1011	-1.9298	-1.8958	-1.9666	-1.9093	-1.955	-1.8954	-1.9527	-1.7255	-1.9523	-1.9389	-1.9406	-1.9662	-1.9563	-2.1757	-1.9825	-1.9733	-1.9371	-1.9322	-1.9417	-2.0089	-1.9502	-2.0098	-1.9489	-1.9613	-1.9411	-1.8835	-1.9411
-1.6701	-1.8682	-2.2282	-1.8804	-2.0225	-1.9322	-0.6588	-2.1174	-1.6865	-1.9692	-2.0275	-1.9706	-1.9602	-1.9412	-1.7524	-1.9643	-2.0198	-1.9298	-2.0791	-1.9565	-1.4184	-1.9419	-1.7875	-1.952	-1.8958	-1.9666	-1.9093	-1.955	-1.8954	-1.9527	-1.9637	-1.9583	-2.115	-1.9336	-1.9662	-1.9563	-1.9538	-1.9349	-1.9923	-1.98	-1.9322	-1.9417	-2.0089	-1.9502	-2.0098	-1.9489	-1.9613	-1.9411	-2.098	-1.9379
-2.14	-1.9344	-2.2282	-1.8804	-1.7737	-1.868	-1.3392	-1.9546	-1.9262	-1.9612	-1.872	-1.9434	-2.0634	-1.9238	-2.2133	-1.9424	-2.0198	-1.9298	-1.7195	-1.9333	-1.4184	-1.9419	-1.7875	-1.952	-1.8394	-1.9137	-1.9093	-1.955	-2.276	-1.9444	-1.9637	-1.9583	-1.9389	-1.9406	-1.2571	-1.9205	-1.9538	-1.9349	-1.9733	-1.9371	-1.9322	-1.9417	-2.0089	-1.9502	-1.6573	-1.9337	-1.8177	-1.9422	-2.098	-1.9379
-1.9814	-1.9089	-1.81	-1.963	-1.7737	-1.868	-0.6588	-2.1174	-1.7519	-1.9938	-1.9024	-1.9605	-2.6887	-1.9829	-1.8882	-1.9365	-1.7841	-1.9634	-1.7195	-1.9333	-1.4184	-1.9419	-2.1011	-1.9298	-1.8394	-1.9137	-2.1344	-1.9551	-1.8954	-1.9527	-1.9637	-1.9583	-1.9389	-1.9406	-1.9662	-1.9563	-1.7074	-1.9513	-1.9733	-1.9371	-1.9322	-1.9417	-2.0089	-1.9502	-2.0098	-1.9489	-1.8177	-1.9422	-2.098	-1.9379
-1.9814	-1.9089	-1.8958	-1.9971	-1.713	-1.9858	-0.6588	-2.1174	-1.5202	-1.9456	-2.2171	-1.8968	-1.8958	-1.9135	-1.8882	-1.9365	-2.0198	-1.9298	-1.713	-1.9858	-1.4184	-1.9419	-1.5202	-1.9456	-1.8958	-1.9666	-2.1344	-1.9551	-1.8954	-1.9527	-1.9637	-1.9583	-1.9389	-1.9406	-1.9662	-1.9563	-1.9538	-1.9349	-1.9733	-1.9371	-1.9322	-1.9417	-2.0089	-1.9502	-2.0098	-1.9489	-1.9613	-1.9411	-1.8835	-1.9411
-1.9828	-1.9197	-2.2282	-1.8804	-1.713	-1.9858	-0.6588	-2.1174	-1.8958	-1.9066	-1.741	-1.9531	-1.9602	-1.9412	-1.9828	-1.9197	-2.0198	-1.9298	-1.713	-1.9858	-1.4184	-1.9419	-2.1011	-1.9298	-1.8327	-1.9797	-1.9093	-1.955	-1.8954	-1.9527	-1.9637	-1.9583	-1.9389	-1.9406	-1.9662	-1.9563	-1.9538	-1.9349	-1.9733	-1.9371	-1.9322	-1.9417	-2.0089	-1.9502	-2.0098	-1.9489	-1.9613	-1.9411	-1.8835	-1.9411
-1.6782	-2.0074	-1.8601	-1.9459	-1.8442	-1.9546	-0.6987	-2.2219	-1.9262	-1.9612	-1.5688	-2.0062	-1.7328	-1.8965	-1.7524	-1.9643	-2.0198	-1.9298	-1.8442	-1.9546	-0.6987	-2.2219	-1.7875	-1.952	-1.8958	-1.9666	-1.7328	-1.8965	-1.8954	-1.9527	-1.7255	-1.9523	-1.7937	-1.9653	-1.9662	-1.9563	-1.9538	-1.9349	-1.7765	-1.9602	-1.9322	-1.9417	-2.0089	-1.9502	-2.0098	-1.9489	-1.9613	-1.9411	-2.098	-1.9379
-1.7303	-2.0233	-1.7909	-1.8832	-1.7497	-1.9739	-0.6987	-2.2219	-1.8846	-1.9048	-1.872	-1.9434	-1.8077	-2.0406	-1.7303	-2.0233	-1.7841	-1.9634	-2.0791	-1.9565	-0.6987	-2.2219	-2.1011	-1.9298	-1.8394	-1.9137	-1.9093	-1.955	-1.8954	-1.9527	-1.9637	-1.9583	-1.7937	-1.9653	-1.9662	-1.9563	-1.7074	-1.9513	-1.9733	-1.9371	-1.9322	-1.9417	-1.5997	-1.9595	-1.6573	-1.9337	-1.8177	-1.9422	-2.098	-1.9379
-1.8888	-1.8999	-1.8958	-1.9971	-1.903	-2.039	-0.6987	-2.2219	-1.8846	-1.9048	-1.9541	-1.9844	-1.7328	-1.8965	-1.8882	-1.9365	-2.0198	-1.9298	-1.7195	-1.9333	-0.6987	-2.2219	-2.1011	-1.9298	-1.8327	-1.9797	-1.7328	-1.8965	-1.8954	-1.9527	-1.9637	-1.9583	-1.9389	-1.9406	-1.9662	-1.9563	-1.7074	-1.9513	-1.9733	-1.9371	-1.9322	-1.9417	-2.0089	-1.9502	-2.061	-1.9519	-1.9977	-1.9475	-1.9656	-1.9409
-1.7303	-2.0233	-1.8812	-1.9633	-1.6495	-1.8885	-0.6987	-2.2219	-1.7669	-1.9918	-1.6397	-1.9672	-1.8958	-1.9135	-1.7303	-2.0233	-2.0198	-1.9298	-1.7052	-1.9222	-0.6987	-2.2219	-1.7875	-1.952	-1.8958	-1.9666	-2.1344	-1.9551	-1.8954	-1.9527	-1.7255	-1.9523	-1.9389	-1.9406	-1.9662	-1.9563	-1.9538	-1.9349	-1.9733	-1.9371	-1.9322	-1.9417	-2.1568	-1.9466	-2.061	-1.9519	-1.9977	-1.9475	-1.9656	-1.9409
-1.7888	-1.9783	-1.903	-1.9571	-1.8442	-1.9546	-0.6588	-2.1174	-1.6865	-1.9692	-1.9024	-1.9605	-1.8627	-1.9529	-1.8882	-1.9365	-1.7841	-1.9634	-1.8442	-1.9546	-1.4184	-1.9419	-1.7875	-1.952	-1.8394	-1.9137	-1.9093	-1.955	-1.8954	-1.9527	-1.9637	-1.9583	-1.7937	-1.9653	-1.9662	-1.9563	-1.9538	-1.9349	-1.9733	-1.9371	-1.9322	-1.9417	-2.1568	-1.9466	-2.061	-1.9519	-1.9977	-1.9475	-1.9656	-1.9409
-1.8693	-2.0295	-1.7106	-2.0315	-1.6028	-1.9523	-1.184	-1.8829	-1.8062	-1.9309	-1.6996	-1.8567	-1.8691	-1.9531	-1.7524	-1.9643	-1.7841	-1.9634	-1.7195	-1.9333	-1.4184	-1.9419	-1.7707	-1.954	-1.8394	-1.9137	-1.856	-1.9365	-1.8954	-1.9527	-1.9637	-1.9583	-1.9389	-1.9406	-1.2571	-1.9205	-1.9538	-1.9349	-1.9733	-1.9371	-1.9322	-1.9417	-1.5997	-1.9595	-1.6573	-1.9337	-1.8177	-1.9422	-2.098	-1.9379
-1.6782	-2.0074	-1.8601	-1.9459	-1.7686	-1.9235	-1.184	-1.8829	-1.8062	-1.9309	-2.1176	-1.926	-1.8844	-1.8529	-1.7524	-1.9643	-2.0198	-1.9298	-1.7195	-1.9333	-1.4184	-1.9419	-1.7707	-1.954	-2.1176	-1.926	-1.856	-1.9365	-1.8954	-1.9527	-1.7255	-1.9523	-1.9389	-1.9406	-1.2571	-1.9205	-1.9538	-1.9349	-1.7765	-1.9602	-1.9322	-1.9417	-1.5997	-1.9595	-1.6573	-1.9337	-1.9613	-1.9411	-1.8835	-1.9411
-1.6782	-2.0074	-1.8261	-2.0736	-1.7944	-1.9648	-0.6987	-2.2219	-2.0742	-1.9963	-1.6397	-1.9672	-1.8495	-1.9112	-1.7524	-1.9643	-1.81	-1.926	-2.0791	-1.9565	-0.6987	-2.2219	-2.1011	-1.9298	-1.8958	-1.9666	-1.8495	-1.9112	-1.8954	-1.9527	-1.9637	-1.9583	-1.7937	-1.9653	-1.9662	-1.9563	-2.1757	-1.9825	-1.9733	-1.9371	-1.9322	-1.9417	-1.5997	-1.9595	-1.6573	-1.9337	-1.8177	-1.9422	-2.098	-1.9379
-2.14	-1.9344	-1.8958	-1.9971	-1.713	-1.9858	-0.6588	-2.1174	-1.8402	-1.9573	-2.2171	-1.8968	-1.9602	-1.9412	-2.2133	-1.9424	-2.0198	-1.9298	-1.713	-1.9858	-1.4184	-1.9419	-1.7707	-1.954	-1.8958	-1.9666	-1.9093	-1.955	-2.276	-1.9444	-1.9637	-1.9583	-1.9389	-1.9406	-1.9662	-1.9563	-1.9538	-1.9349	-1.9733	-1.9371	-1.9322	-1.9417	-1.5997	-1.9595	-2.0098	-1.9489	-1.9613	-1.9411	-1.8835	-1.9411
-1.7315	-1.9368	-2.2104	-1.8973	-1.7944	-1.9648	-0.6987	-2.2219	-1.524	-1.9676	-1.872	-1.9434	-1.7328	-1.8965	-1.7524	-1.9643	-2.0198	-1.9298	-2.0791	-1.9565	-0.6987	-2.2219	-1.524	-1.9676	-1.8394	-1.9137	-1.7328	-1.8965	-1.8954	-1.9527	-2.0697	-1.8824	-1.7937	-1.9653	-1.9662	-1.9563	-1.7074	-1.9513	-1.9733	-1.9371	-1.9322	-1.9417	-2.0089	-1.9502	-2.0098	-1.9489	-1.9613	-1.9411	-1.8835	-1.9411
-1.9002	-1.8972	-2.9774	-2.001	-1.8442	-1.9546	-5.3399	-1.9368	-3.604	-1.8672	-1.6397	-1.9672	-1.8077	-2.0406	-2.2133	-1.9424	-2.9774	-2.001	-1.8442	-1.9546	-5.285	-1.9406	-3.604	-1.8672	-1.8958	-1.9666	-1.9093	-1.955	-1.9754	-1.9463	-1.9637	-1.9583	-1.7937	-1.9653	-1.9662	-1.9563	-1.9538	-1.9349	-1.9733	-1.9371	-1.9322	-1.9417	-2.0089	-1.9502	-2.0098	-1.9489	-1.9613	-1.9411	-1.8835	-1.9411
-1.7303	-2.0233	-1.4927	-1.945	-1.6028	-1.9523	-0.6987	-2.2219	-1.8958	-1.9066	-1.8428	-1.8419	-1.9376	-1.895	-1.7303	-2.0233	-1.4927	-1.945	-1.7195	-1.9333	-0.6987	-2.2219	-2.1011	-1.9298	-1.8394	-1.9137	-2.1344	-1.9551	-1.8954	-1.9527	-1.7255	-1.9523	-1.9389	-1.9406	-1.9662	-1.9563	-1.9538	-1.9349	-1.9733	-1.9371	-1.887	-1.9602	-2.0089	-1.9502	-2.0098	-1.9489	-1.9613	-1.9411	-1.8835	-1.9411
-1.9814	-1.9089	-1.81	-1.963	-1.6495	-1.8885	-0.6987	-2.2219	-2.0742	-1.9963	-1.7265	-1.9397	-1.7328	-1.8965	-1.8882	-1.9365	-1.7841	-1.9634	-1.7052	-1.9222	-0.6987	-2.2219	-2.1011	-1.9298	-1.8958	-1.9666	-1.7328	-1.8965	-1.8954	-1.9527	-1.9637	-1.9583	-1.9389	-1.9406	-1.9662	-1.9563	-2.1757	-1.9825	-1.7765	-1.9602	-1.9322	-1.9417	-2.0089	-1.9502	-2.0098	-1.9489	-1.9613	-1.9411	-1.8835	-1.9411
-1.7303	-2.0233	-2.2104	-1.8973	-1.7944	-1.9648	-0.6987	-2.2219	-1.8846	-1.9048	-1.8495	-1.995	-1.8495	-1.9112	-1.7303	-2.0233	-2.0198	-1.9298	-2.0791	-1.9565	-0.6987	-2.2219	-2.1011	-1.9298	-1.8495	-1.995	-1.8495	-1.9112	-1.8954	-1.9527	-2.0697	-1.8824	-1.7937	-1.9653	-1.9662	-1.9563	-1.7074	-1.9513	-1.9733	-1.9371	-1.9322	-1.9417	-2.0089	-1.9502	-2.0098	-1.9489	-1.9613	-1.9411	-1.8835	-1.9411
-2.14	-1.9344	-1.7106	-2.0315	-1.741	-1.9364	-0.6588	-2.1174	-2.0742	-1.9963	-1.7836	-1.9441	-1.7328	-1.8965	-2.2133	-1.9424	-1.7841	-1.9634	-1.7052	-1.9222	-1.4184	-1.9419	-2.1011	-1.9298	-1.8958	-1.9666	-1.7328	-1.8965	-2.276	-1.9444	-1.9637	-1.9583	-1.9389	-1.9406	-1.9662	-1.9563	-2.1757	-1.9825	-1.9733	-1.9371	-1.9322	-1.9417	-2.0089	-1.9502	-2.0098	-1.9489	-1.9613	-1.9411	-1.8835	-1.9411
-2.6747	-1.8968	-2.2104	-1.8973	-1.8079	-1.9872	-0.6987	-2.2219	-1.7669	-1.9918	-1.872	-1.9434	-1.7328	-1.8965	-2.2133	-1.9424	-2.0198	-1.9298	-2.0791	-1.9565	-0.6987	-2.2219	-1.7875	-1.952	-1.8394	-1.9137	-1.7328	-1.8965	-1.8954	-1.9527	-2.0697	-1.8824	-1.9389	-1.9406	-1.9662	-1.9563	-1.9538	-1.9349	-1.9733	-1.9371	-1.9322	-1.9417	-2.0089	-1.9502	-2.0098	-1.9489	-1.9613	-1.9411	-1.8835	-1.9411
-1.7303	-2.0233	-1.778	-1.9165	-1.6028	-1.9523	-0.6987	-2.2219	-1.6865	-1.9692	-1.7836	-1.9441	-1.7328	-1.8965	-1.7303	-2.0233	-1.7841	-1.9634	-1.7195	-1.9333	-0.6987	-2.2219	-1.7875	-1.952	-1.8958	-1.9666	-1.7328	-1.8965	-1.8954	-1.9527	-1.9637	-1.9583	-1.9389	-1.9406	-1.9662	-1.9563	-1.9538	-1.9349	-1.9733	-1.9371	-1.9322	-1.9417	-2.0089	-1.9502	-2.0098	-1.9489	-1.8177	-1.9422	-2.098	-1.9379
-1.7303	-2.0233	-1.81	-1.963	-1.8079	-1.9872	-0.6987	-2.2219	-1.7669	-1.9918	-1.7836	-1.9441	-1.8585	-1.9191	-1.7303	-2.0233	-1.7841	-1.9634	-2.0791	-1.9565	-0.6987	-2.2219	-1.7875	-1.952	-1.8958	-1.9666	-2.1344	-1.9551	-1.8954	-1.9527	-1.9637	-1.9583	-1.9389	-1.9406	-1.9662	-1.9563	-1.9538	-1.9349	-1.9733	-1.9371	-1.9322	-1.9417	-1.5997	-1.9595	-2.0098	-1.9489	-1.9613	-1.9411	-1.8835	-1.9411
-1.9002	-1.8972	-1.8812	-1.9633	-1.741	-1.9364	-0.6987	-2.2219	-2.0742	-1.9963	-2.2171	-1.8968	-2.1957	-2.0347	-2.2133	-1.9424	-2.0198	-1.9298	-1.7052	-1.9222	-0.6987	-2.2219	-2.1011	-1.9298	-1.8958	-1.9666	-2.1344	-1.9551	-1.9754	-1.9463	-1.7255	-1.9523	-1.9389	-1.9406	-1.9662	-1.9563	-2.1757	-1.9825	-1.9733	-1.9371	-2.1536	-1.9825	-2.0089	-1.9502	-2.0098	-1.9489	-1.9613	-1.9411	-1.8835	-1.9411
-1.7303	-2.0233	-2.2104	-1.8973	-2.8203	-1.995	-1.184	-1.8829	-1.7669	-1.9918	-1.7836	-1.9441	-1.9353	-1.9571	-1.7303	-2.0233	-2.0198	-1.9298	-2.0791	-1.9565	-1.4184	-1.9419	-1.7875	-1.952	-1.8958	-1.9666	-1.9093	-1.955	-1.8954	-1.9527	-2.0697	-1.8824	-1.9389	-1.9406	-1.2571	-1.9205	-1.9538	-1.9349	-1.9733	-1.9371	-1.9322	-1.9417	-2.0089	-1.9502	-2.0098	-1.9489	-1.9613	-1.9411	-1.9656	-1.9409
-2.0658	-1.9808	-1.5397	-1.9414	-1.7686	-1.9235	-5.3399	-1.9368	-1.6595	-1.949	-1.7836	-1.9441	-1.9139	-1.9136	-2.0658	-1.9808	-1.81	-1.926	-1.7195	-1.9333	-5.285	-1.9406	-1.7707	-1.954	-1.8958	-1.9666	-1.9093	-1.955	-1.9754	-1.9463	-1.9637	-1.9583	-1.9389	-1.9406	-1.9662	-1.9563	-1.9538	-1.9349	-1.9733	-1.9371	-1.9322	-1.9417	-2.1568	-1.9466	-2.061	-1.9519	-1.9977	-1.9475	-1.9656	-1.9409
-1.9814	-1.9089	-1.8178	-1.9872	-1.7686	-1.9235	-1.184	-1.8829	-1.7806	-1.9087	-1.8495	-1.995	-1.8585	-1.9191	-1.8882	-1.9365	-2.0198	-1.9298	-1.7195	-1.9333	-1.4184	-1.9419	-1.7875	-1.952	-1.8495	-1.995	-2.1344	-1.9551	-1.8954	-1.9527	-1.9637	-1.9583	-1.9389	-1.9406	-1.2571	-1.9205	-1.9538	-1.9349	-1.9733	-1.9371	-1.9322	-1.9417	-2.1568	-1.9466	-2.061	-1.9519	-1.9977	-1.9475	-1.9656	-1.9409
-1.9002	-1.8972	-1.7106	-2.0315	-1.7737	-1.868	-1.3392	-1.9546	-2.2886	-1.9664	-1.7265	-1.9397	-1.8844	-1.8529	-2.2133	-1.9424	-1.7841	-1.9634	-1.7195	-1.9333	-1.4184	-1.9419	-2.1011	-1.9298	-1.8958	-1.9666	-1.856	-1.9365	-1.9754	-1.9463	-1.9637	-1.9583	-1.9389	-1.9406	-1.2571	-1.9205	-2.1757	-1.9825	-1.7765	-1.9602	-1.9322	-1.9417	-1.5997	-1.9595	-1.6573	-1.9337	-1.9613	-1.9411	-1.8835	-1.9411
-1.9002	-1.8972	-1.8705	-1.8908	-1.7497	-1.9739	-1.184	-1.8829	-1.524	-1.9676	-2.2171	-1.8968	-2.1957	-2.0347	-2.2133	-1.9424	-1.81	-1.926	-2.0791	-1.9565	-1.4184	-1.9419	-1.524	-1.9676	-1.8958	-1.9666	-2.1344	-1.9551	-1.9754	-1.9463	-1.9637	-1.9583	-1.7937	-1.9653	-1.2571	-1.9205	-1.7074	-1.9513	-1.9733	-1.9371	-2.1536	-1.9825	-2.0089	-1.9502	-2.0098	-1.9489	-1.9613	-1.9411	-1.8835	-1.9411
-1.9633	-1.9607	-1.9429	-1.8661	-1.8442	-1.9546	-0.6588	-2.1174	-2.2886	-1.9664	-2.1176	-1.926	-2.6887	-1.9829	-2.2133	-1.9424	-2.0198	-1.9298	-1.8442	-1.9546	-1.4184	-1.9419	-2.1011	-1.9298	-2.1176	-1.926	-2.1344	-1.9551	-1.9754	-1.9463	-2.0697	-1.8824	-1.7937	-1.9653	-1.9662	-1.9563	-2.1757	-1.9825	-1.7765	-1.9602	-1.9322	-1.9417	-2.0089	-1.9502	-2.0098	-1.9489	-1.9613	-1.9411	-1.8835	-1.9411
-2.6747	-1.8968	-1.9429	-1.8661	-1.8442	-1.9546	-0.6588	-2.1174	-1.8846	-1.9048	-1.8407	-1.9832	-1.8691	-1.9531	-2.2133	-1.9424	-2.0198	-1.9298	-1.8442	-1.9546	-1.4184	-1.9419	-2.1011	-1.9298	-1.8394	-1.9137	-1.856	-1.9365	-1.8954	-1.9527	-2.0697	-1.8824	-1.7937	-1.9653	-1.9662	-1.9563	-1.7074	-1.9513	-1.9733	-1.9371	-1.9322	-1.9417	-2.0089	-1.9502	-2.0098	-1.9489	-1.9613	-1.9411	-2.098	-1.9379
-1.7888	-1.9783	-2.2104	-1.8973	-1.8306	-1.7693	-0.6987	-2.2219	-1.8958	-1.9066	-2.1176	-1.926	-1.8844	-1.8529	-1.8882	-1.9365	-2.0198	-1.9298	-1.7052	-1.9222	-0.6987	-2.2219	-2.1011	-1.9298	-2.1176	-1.926	-1.856	-1.9365	-1.8954	-1.9527	-2.0697	-1.8824	-1.9389	-1.9406	-1.9662	-1.9563	-1.9538	-1.9349	-1.7765	-1.9602	-1.9322	-1.9417	-1.5997	-1.9595	-1.6573	-1.9337	-1.9613	-1.9411	-1.8835	-1.9411
-1.9169	-1.9783	-1.4927	-1.945	-1.7147	-1.9908	-0.6987	-2.2219	-1.6595	-1.949	-2.1176	-1.926	-1.8627	-1.9529	-2.2133	-1.9424	-1.4927	-1.945	-1.7052	-1.9222	-0.6987	-2.2219	-1.7707	-1.954	-2.1176	-1.926	-1.9093	-1.955	-1.8954	-1.9527	-1.7255	-1.9523	-1.9389	-1.9406	-1.9662	-1.9563	-1.9538	-1.9349	-1.7765	-1.9602	-1.9322	-1.9417	-2.0089	-1.9502	-2.0098	-1.9489	-1.9613	-1.9411	-1.8835	-1.9411
-1.9002	-1.8972	-1.778	-1.9165	-2.0225	-1.9322	-0.6987	-2.2219	-1.8062	-1.9309	-3.1581	-1.7752	-2.6887	-1.9829	-2.2133	-1.9424	-1.7841	-1.9634	-2.0791	-1.9565	-0.6987	-2.2219	-1.7707	-1.954	-3.1581	-1.7752	-2.1344	-1.9551	-1.9754	-1.9463	-1.9637	-1.9583	-2.115	-1.9336	-1.9662	-1.9563	-1.9538	-1.9349	-1.9733	-1.9371	-1.9322	-1.9417	-1.5997	-1.9595	-1.6573	-1.9337	-1.8177	-1.9422	-2.098	-1.9379
-2.14	-1.9344	-2.9774	-2.001	-1.6495	-1.8885	-0.6987	-2.2219	-2.6678	-1.875	-1.7836	-1.9441	-1.7328	-1.8965	-2.2133	-1.9424	-2.9774	-2.001	-1.7052	-1.9222	-0.6987	-2.2219	-2.1011	-1.9298	-1.8958	-1.9666	-1.7328	-1.8965	-2.276	-1.9444	-1.9637	-1.9583	-1.9389	-1.9406	-1.9662	-1.9563	-1.9538	-1.9349	-1.9733	-1.9371	-1.9322	-1.9417	-1.5997	-1.9595	-1.6573	-1.9337	-1.8177	-1.9422	-1.8835	-1.9411
-1.7303	-2.0233	-2.2282	-1.8804	-1.8079	-1.9872	-0.6987	-2.2219	-1.524	-1.9676	-1.872	-1.9434	-1.8419	-2.0248	-1.7303	-2.0233	-2.0198	-1.9298	-2.0791	-1.9565	-0.6987	-2.2219	-1.524	-1.9676	-1.8394	-1.9137	-1.856	-1.9365	-1.8954	-1.9527	-1.9637	-1.9583	-1.9389	-1.9406	-1.9662	-1.9563	-1.7074	-1.9513	-1.9733	-1.9371	-1.9322	-1.9417	-2.0089	-1.9502	-2.0098	-1.9489	-1.9613	-1.9411	-1.8835	-1.9411
-2.0658	-1.9808	-1.7909	-1.8832	-1.6495	-1.8885	-0.6987	-2.2219	-1.6595	-1.949	-2.0275	-1.9706	-1.7328	-1.8965	-2.0658	-1.9808	-1.7841	-1.9634	-1.7052	-1.9222	-0.6987	-2.2219	-1.7707	-1.954	-1.8958	-1.9666	-1.7328	-1.8965	-1.9754	-1.9463	-1.9637	-1.9583	-1.9389	-1.9406	-1.9662	-1.9563	-1.9538	-1.9349	-1.9923	-1.98	-1.9322	-1.9417	-2.0089	-1.9502	-2.0098	-1.9489	-1.9613	-1.9411	-1.8835	-1.9411
-1.7303	-2.0233	-1.8705	-1.8908	-2.0225	-1.9322	-0.6987	-2.2219	-2.0742	-1.9963	-1.7265	-1.9397	-2.1957	-2.0347	-1.7303	-2.0233	-1.81	-1.926	-2.0791	-1.9565	-0.6987	-2.2219	-2.1011	-1.9298	-1.8958	-1.9666	-2.1344	-1.9551	-1.8954	-1.9527	-1.9637	-1.9583	-2.115	-1.9336	-1.9662	-1.9563	-2.1757	-1.9825	-1.7765	-1.9602	-2.1536	-1.9825	-2.0089	-1.9502	-2.0098	-1.9489	-1.9613	-1.9411	-1.8835	-1.9411
-1.7303	-2.0233	-1.9435	-1.9904	-1.6856	-1.9155	-0.6588	-2.1174	-1.6865	-1.9692	-1.7265	-1.9397	-2.112	-1.9389	-1.7303	-2.0233	-1.9435	-1.9904	-1.7195	-1.9333	-1.4184	-1.9419	-1.7875	-1.952	-1.8958	-1.9666	-2.1344	-1.9551	-1.8954	-1.9527	-1.9637	-1.9583	-1.9389	-1.9406	-1.9662	-1.9563	-1.9538	-1.9349	-1.7765	-1.9602	-2.1536	-1.9825	-1.5997	-1.9595	-2.0098	-1.9489	-1.9613	-1.9411	-1.8835	-1.9411
-2.6747	-1.8968	-1.81	-1.963	-1.7944	-1.9648	-1.3392	-1.9546	-2.0221	-2.0517	-1.8407	-1.9832	-1.8844	-1.8529	-2.2133	-1.9424	-1.7841	-1.9634	-2.0791	-1.9565	-1.4184	-1.9419	-1.7707	-1.954	-1.8394	-1.9137	-1.856	-1.9365	-1.8954	-1.9527	-1.9637	-1.9583	-1.7937	-1.9653	-1.2571	-1.9205	-1.9538	-1.9349	-1.9733	-1.9371	-1.9322	-1.9417	-2.0089	-1.9502	-2.0098	-1.9489	-1.9613	-1.9411	-1.8835	-1.9411
-1.7346	-1.8795	-1.8705	-1.8908	-1.903	-2.039	-0.6588	-2.1174	-1.6595	-1.949	-1.741	-1.9531	-1.8844	-1.8529	-1.7524	-1.9643	-1.81	-1.926	-1.7195	-1.9333	-1.4184	-1.9419	-1.7707	-1.954	-1.8327	-1.9797	-1.856	-1.9365	-1.8954	-1.9527	-1.9637	-1.9583	-1.9389	-1.9406	-1.9662	-1.9563	-1.9538	-1.9349	-1.9733	-1.9371	-1.9322	-1.9417	-1.5997	-1.9595	-1.6573	-1.9337	-1.8177	-1.9422	-1.8835	-1.9411
-1.9002	-1.8972	-1.778	-1.9165	-1.8079	-1.9872	-1.3392	-1.9546	-1.8062	-1.9309	-1.6996	-1.8567	-2.112	-1.9389	-2.2133	-1.9424	-1.7841	-1.9634	-2.0791	-1.9565	-1.4184	-1.9419	-1.7707	-1.954	-1.8394	-1.9137	-2.1344	-1.9551	-1.9754	-1.9463	-1.9637	-1.9583	-1.9389	-1.9406	-1.2571	-1.9205	-1.9538	-1.9349	-1.9733	-1.9371	-2.1536	-1.9825	-2.1568	-1.9466	-2.061	-1.9519	-1.9977	-1.9475	-1.9656	-1.9409
-1.7888	-1.9783	-1.778	-1.9165	-2.0225	-1.9322	-1.184	-1.8829	-1.9262	-1.9612	-1.6996	-1.8567	-1.8844	-1.8529	-1.8882	-1.9365	-1.7841	-1.9634	-2.0791	-1.9565	-1.4184	-1.9419	-1.7875	-1.952	-1.8394	-1.9137	-1.856	-1.9365	-1.8954	-1.9527	-1.9637	-1.9583	-2.115	-1.9336	-1.2571	-1.9205	-1.9538	-1.9349	-1.9733	-1.9371	-1.9322	-1.9417	-2.1568	-1.9466	-2.061	-1.9519	-1.9977	-1.9475	-1.9656	-1.9409
-1.7315	-1.9368	-2.2282	-1.8804	-1.741	-1.9364	-0.6588	-2.1174	-2.2886	-1.9664	-1.8495	-1.995	-1.8585	-1.9191	-1.7524	-1.9643	-2.0198	-1.9298	-1.7052	-1.9222	-1.4184	-1.9419	-2.1011	-1.9298	-1.8495	-1.995	-2.1344	-1.9551	-1.8954	-1.9527	-1.9637	-1.9583	-1.9389	-1.9406	-1.9662	-1.9563	-2.1757	-1.9825	-1.9733	-1.9371	-1.9322	-1.9417	-1.5997	-1.9595	-1.6573	-1.9337	-1.9613	-1.9411	-1.8835	-1.9411
-1.8888	-1.8999	-2.2104	-1.8973	-1.8442	-1.9546	-0.6588	-2.1174	-1.8402	-1.9573	-1.9572	-1.9905	-1.8691	-1.9531	-1.8882	-1.9365	-2.0198	-1.9298	-1.8442	-1.9546	-1.4184	-1.9419	-1.7707	-1.954	-1.8958	-1.9666	-1.856	-1.9365	-1.8954	-1.9527	-2.0697	-1.8824	-1.7937	-1.9653	-1.9662	-1.9563	-1.9538	-1.9349	-1.9923	-1.98	-1.9322	-1.9417	-2.0089	-1.9502	-2.0098	-1.9489	-1.9613	-1.9411	-1.8835	-1.9411
-2.0658	-1.9808	-2.2282	-1.8804	-1.741	-1.9364	-1.184	-1.8829	-1.8402	-1.9573	-1.6996	-1.8567	-2.6887	-1.9829	-2.0658	-1.9808	-2.0198	-1.9298	-1.7052	-1.9222	-1.4184	-1.9419	-1.7707	-1.954	-1.8394	-1.9137	-2.1344	-1.9551	-1.9754	-1.9463	-1.9637	-1.9583	-1.9389	-1.9406	-1.2571	-1.9205	-1.9538	-1.9349	-1.9733	-1.9371	-1.9322	-1.9417	-2.0089	-1.9502	-2.0098	-1.9489	-1.9613	-1.9411	-1.8835	-1.9411
-1.8693	-2.0295	-1.8705	-1.8908	-1.7686	-1.9235	-0.6588	-2.1174	-1.5202	-1.9456	-1.7832	-1.9936	-1.7328	-1.8965	-1.7524	-1.9643	-1.81	-1.926	-1.7195	-1.9333	-1.4184	-1.9419	-1.5202	-1.9456	-1.8327	-1.9797	-1.7328	-1.8965	-1.8954	-1.9527	-1.9637	-1.9583	-1.9389	-1.9406	-1.9662	-1.9563	-1.9538	-1.9349	-1.9733	-1.9371	-1.9322	-1.9417	-2.0089	-1.9502	-2.0098	-1.9489	-1.9613	-1.9411	-1.8835	-1.9411
-1.7315	-1.9368	-1.8812	-1.9633	-1.713	-1.9858	-1.184	-1.8829	-1.8846	-1.9048	-1.8638	-1.9732	-1.8844	-1.8529	-1.7524	-1.9643	-2.0198	-1.9298	-1.713	-1.9858	-1.4184	-1.9419	-2.1011	-1.9298	-1.8327	-1.9797	-1.856	-1.9365	-1.8954	-1.9527	-1.7255	-1.9523	-1.9389	-1.9406	-1.2571	-1.9205	-1.7074	-1.9513	-1.9733	-1.9371	-1.9322	-1.9417	-1.5997	-1.9595	-2.0098	-1.9489	-1.9613	-1.9411	-1.8835	-1.9411
-1.9633	-1.9607	-1.7106	-2.0315	-1.8442	-1.9546	-0.6588	-2.1174	-2.2886	-1.9664	-1.7265	-1.9397	-1.8495	-1.9112	-2.2133	-1.9424	-1.7841	-1.9634	-1.8442	-1.9546	-1.4184	-1.9419	-2.1011	-1.9298	-1.8958	-1.9666	-1.8495	-1.9112	-1.9754	-1.9463	-1.9637	-1.9583	-1.7937	-1.9653	-1.9662	-1.9563	-2.1757	-1.9825	-1.7765	-1.9602	-1.9322	-1.9417	-2.0089	-1.9502	-2.0098	-1.9489	-1.9613	-1.9411	-1.8835	-1.9411
-1.9633	-1.9607	-1.9435	-1.9904	-2.2173	-1.9353	-0.6987	-2.2219	-1.7519	-1.9938	-1.7832	-1.9936	-1.8495	-1.9112	-2.2133	-1.9424	-1.9435	-1.9904	-2.0791	-1.9565	-0.6987	-2.2219	-2.1011	-1.9298	-1.8327	-1.9797	-1.8495	-1.9112	-1.9754	-1.9463	-1.9637	-1.9583	-2.115	-1.9336	-1.9662	-1.9563	-1.7074	-1.9513	-1.9733	-1.9371	-1.9322	-1.9417	-2.0089	-1.9502	-2.0098	-1.9489	-1.9613	-1.9411	-1.8835	-1.9411
-1.6782	-2.0074	-1.8239	-1.8665	-1.7147	-1.9908	-5.3322	-1.9263	-2.0074	-2.4345	-1.4884	-1.8957	-1.136	-1.4487	-1.7524	-1.9643	-1.81	-1.926	-1.7052	-1.9222	-5.285	-1.9406	-2.0074	-2.4345	-1.4884	-1.8957	-1.136	-1.4487	-1.8954	-1.9527	-1.9637	-1.9583	-1.9389	-1.9406	-1.9662	-1.9563	-2.0074	-2.4345	-1.4884	-1.8957	-1.136	-1.4487	-1.5997	-1.9595	-1.6573	-1.9337	-1.9613	-1.9411	-1.8835	-1.9411
-1.7346	-1.8795	-1.778	-1.9165	-1.7686	-1.9235	-1.184	-1.8829	-1.7806	-1.9087	-2.0275	-1.9706	-1.8077	-2.0406	-1.7524	-1.9643	-1.7841	-1.9634	-1.7195	-1.9333	-1.4184	-1.9419	-1.7875	-1.952	-1.8958	-1.9666	-1.9093	-1.955	-1.8954	-1.9527	-1.9637	-1.9583	-1.9389	-1.9406	-1.2571	-1.9205	-1.9538	-1.9349	-1.9923	-1.98	-1.9322	-1.9417	-1.5997	-1.9595	-1.6573	-1.9337	-1.8177	-1.9422	-2.098	-1.9379
-1.7315	-1.9368	-1.9429	-1.8661	-1.7686	-1.9235	-1.3392	-1.9546	-1.6865	-1.9692	-1.9541	-1.9844	-1.8495	-1.9112	-1.7524	-1.9643	-2.0198	-1.9298	-1.7195	-1.9333	-1.4184	-1.9419	-1.7875	-1.952	-1.8327	-1.9797	-1.8495	-1.9112	-1.8954	-1.9527	-2.0697	-1.8824	-1.9389	-1.9406	-1.2571	-1.9205	-1.9538	-1.9349	-1.9733	-1.9371	-1.9322	-1.9417	-1.5997	-1.9595	-1.6573	-1.9337	-1.8177	-1.9422	-1.8835	-1.9411
-1.8693	-2.0295	-2.2104	-1.8973	-1.713	-1.9858	-1.184	-1.8829	-1.9262	-1.9612	-1.9024	-1.9605	-1.8419	-2.0248	-1.7524	-1.9643	-2.0198	-1.9298	-1.713	-1.9858	-1.4184	-1.9419	-1.7875	-1.952	-1.8394	-1.9137	-1.856	-1.9365	-1.8954	-1.9527	-2.0697	-1.8824	-1.9389	-1.9406	-1.2571	-1.9205	-1.9538	-1.9349	-1.9733	-1.9371	-1.9322	-1.9417	-2.1568	-1.9466	-2.061	-1.9519	-1.9977	-1.9475	-1.9656	-1.9409
-1.7303	-2.0233	-1.7909	-1.8832	-1.7686	-1.9235	-0.6987	-2.2219	-1.6657	-1.788	-1.7832	-1.9936	-2.0634	-1.9238	-1.7303	-2.0233	-1.7841	-1.9634	-1.7195	-1.9333	-0.6987	-2.2219	-2.1011	-1.9298	-1.8327	-1.9797	-1.9093	-1.955	-1.8954	-1.9527	-1.9637	-1.9583	-1.9389	-1.9406	-1.9662	-1.9563	-1.9538	-1.9349	-1.9733	-1.9371	-1.9322	-1.9417	-2.1568	-1.9466	-2.061	-1.9519	-1.9977	-1.9475	-1.8835	-1.9411
-1.6701	-1.8682	-1.8239	-1.8665	-1.7147	-1.9908	-0.6987	-2.2219	-1.5202	-1.9456	-3.1581	-1.7752	-2.0634	-1.9238	-1.7524	-1.9643	-1.81	-1.926	-1.7052	-1.9222	-0.6987	-2.2219	-1.5202	-1.9456	-3.1581	-1.7752	-1.9093	-1.955	-1.8954	-1.9527	-1.9637	-1.9583	-1.9389	-1.9406	-1.9662	-1.9563	-1.9538	-1.9349	-1.9733	-1.9371	-1.9322	-1.9417	-2.0089	-1.9502	-2.0098	-1.9489	-1.9613	-1.9411	-1.9656	-1.9409
-1.9814	-1.9089	-2.9774	-2.001	-1.713	-1.9858	-0.6987	-2.2219	-1.7669	-1.9918	-2.0275	-1.9706	-1.8077	-2.0406	-1.8882	-1.9365	-2.9774	-2.001	-1.713	-1.9858	-0.6987	-2.2219	-1.7875	-1.952	-1.8958	-1.9666	-1.9093	-1.955	-1.8954	-1.9527	-1.9637	-1.9583	-1.9389	-1.9406	-1.9662	-1.9563	-1.9538	-1.9349	-1.9923	-1.98	-1.9322	-1.9417	-2.0089	-1.9502	-2.061	-1.9519	-1.9977	-1.9475	-1.9656	-1.9409
-1.9814	-1.9089	-2.2282	-1.8804	-2.8203	-1.995	-0.6588	-2.1174	-2.6678	-1.875	-2.2171	-1.8968	-2.6887	-1.9829	-1.8882	-1.9365	-2.0198	-1.9298	-2.0791	-1.9565	-1.4184	-1.9419	-2.1011	-1.9298	-1.8958	-1.9666	-2.1344	-1.9551	-1.8954	-1.9527	-1.9637	-1.9583	-1.9389	-1.9406	-1.9662	-1.9563	-1.9538	-1.9349	-1.9733	-1.9371	-1.9322	-1.9417	-2.0089	-1.9502	-2.0098	-1.9489	-1.9613	-1.9411	-1.8835	-1.9411
-2.6747	-1.8968	-2.2282	-1.8804	-2.8203	-1.995	-0.6588	-2.1174	-2.6678	-1.875	-1.7832	-1.9936	-1.8844	-1.8529	-2.2133	-1.9424	-2.0198	-1.9298	-2.0791	-1.9565	-1.4184	-1.9419	-2.1011	-1.9298	-1.8327	-1.9797	-1.856	-1.9365	-1.8954	-1.9527	-1.9637	-1.9583	-1.9389	-1.9406	-1.9662	-1.9563	-1.9538	-1.9349	-1.9733	-1.9371	-1.9322	-1.9417	-2.0089	-1.9502	-2.0098	-1.9489	-1.9613	-1.9411	-1.8835	-1.9411
-1.6782	-2.0074	-1.7106	-2.0315	-1.7686	-1.9235	-1.184	-1.8829	-1.8062	-1.9309	-1.8495	-1.995	-1.8844	-1.8529	-1.7524	-1.9643	-1.7841	-1.9634	-1.7195	-1.9333	-1.4184	-1.9419	-1.7707	-1.954	-1.8495	-1.995	-1.856	-1.9365	-1.8954	-1.9527	-1.9637	-1.9583	-1.9389	-1.9406	-1.2571	-1.9205	-1.9538	-1.9349	-1.9733	-1.9371	-1.9322	-1.9417	-1.5997	-1.9595	-1.6573	-1.9337	-1.8177	-1.9422	-2.098	-1.9379
-1.6782	-2.0074	-1.903	-1.9571	-1.7065	-2.0235	-1.184	-1.8829	-1.6595	-1.949	-1.8495	-1.995	-1.8495	-1.9112	-1.7524	-1.9643	-1.7841	-1.9634	-1.7195	-1.9333	-1.4184	-1.9419	-1.7707	-1.954	-1.8495	-1.995	-1.8495	-1.9112	-1.8954	-1.9527	-1.9637	-1.9583	-1.9389	-1.9406	-1.2571	-1.9205	-1.9538	-1.9349	-1.9733	-1.9371	-1.9322	-1.9417	-1.5997	-1.9595	-1.6573	-1.9337	-1.8177	-1.9422	-2.098	-1.9379
-1.7346	-1.8795	-1.9429	-1.8661	-1.7147	-1.9908	-0.6588	-2.1174	-1.6657	-1.788	-2.2171	-1.8968	-2.0634	-1.9238	-1.7524	-1.9643	-2.0198	-1.9298	-1.7052	-1.9222	-1.4184	-1.9419	-2.1011	-1.9298	-1.8958	-1.9666	-1.9093	-1.955	-1.8954	-1.9527	-2.0697	-1.8824	-1.9389	-1.9406	-1.9662	-1.9563	-1.9538	-1.9349	-1.9733	-1.9371	-1.9322	-1.9417	-1.5997	-1.9595	-2.0098	-1.9489	-1.9613	-1.9411	-1.8835	-1.9411
-1.9814	-1.9089	-2.2282	-1.8804	-1.8079	-1.9872	-0.6588	-2.1174	-1.7669	-1.9918	-1.8638	-1.9732	-1.8147	-2.0103	-1.8882	-1.9365	-2.0198	-1.9298	-2.0791	-1.9565	-1.4184	-1.9419	-1.7875	-1.952	-1.8327	-1.9797	-2.1344	-1.9551	-1.8954	-1.9527	-1.9637	-1.9583	-1.9389	-1.9406	-1.9662	-1.9563	-1.9538	-1.9349	-1.9733	-1.9371	-1.887	-1.9602	-2.0089	-1.9502	-2.0098	-1.9489	-1.9613	-1.9411	-1.8835	-1.9411
-2.4328	-1.9559	-1.81	-1.963	-1.7686	-1.9235	-0.6588	-2.1174	-1.524	-1.9676	-1.9024	-1.9605	-1.9353	-1.9571	-2.2133	-1.9424	-1.7841	-1.9634	-1.7195	-1.9333	-1.4184	-1.9419	-1.524	-1.9676	-1.8394	-1.9137	-1.9093	-1.955	-2.276	-1.9444	-1.9637	-1.9583	-1.9389	-1.9406	-1.9662	-1.9563	-1.7074	-1.9513	-1.9733	-1.9371	-1.9322	-1.9417	-2.1568	-1.9466	-2.061	-1.9519	-1.9977	-1.9475	-1.9656	-1.9409
-2.0658	-1.9808	-1.7106	-2.0315	-1.903	-2.039	-0.6588	-2.1174	-1.6865	-1.9692	-1.7836	-1.9441	-1.8077	-2.0406	-2.0658	-1.9808	-1.7841	-1.9634	-1.7195	-1.9333	-1.4184	-1.9419	-1.7875	-1.952	-1.8958	-1.9666	-1.9093	-1.955	-1.9754	-1.9463	-1.9637	-1.9583	-1.9389	-1.9406	-1.9662	-1.9563	-1.9538	-1.9349	-1.9733	-1.9371	-1.9322	-1.9417	-2.1568	-1.9466	-2.061	-1.9519	-1.9977	-1.9475	-1.9656	-1.9409
-2.0715	-1.9611	-2.9774	-2.001	-1.7686	-1.9235	-1.184	-1.8829	-1.6865	-1.9692	-1.8428	-1.8419	-1.9139	-1.9136	-2.2133	-1.9424	-2.9774	-2.001	-1.7195	-1.9333	-1.4184	-1.9419	-1.7875	-1.952	-1.8394	-1.9137	-1.9093	-1.955	-1.8954	-1.9527	-1.9637	-1.9583	-1.9389	-1.9406	-1.2571	-1.9205	-1.9538	-1.9349	-1.9733	-1.9371	-1.9322	-1.9417	-2.1568	-1.9466	-2.061	-1.9519	-1.9977	-1.9475	-1.9656	-1.9409
-1.8119	-2.0155	-1.9435	-1.9904	-1.7147	-1.9908	-1.184	-1.8829	-2.0221	-2.0517	-2.1176	-1.926	-1.9602	-1.9412	-1.7524	-1.9643	-1.9435	-1.9904	-1.7052	-1.9222	-1.4184	-1.9419	-1.7707	-1.954	-2.1176	-1.926	-1.9093	-1.955	-1.8954	-1.9527	-1.9637	-1.9583	-1.9389	-1.9406	-1.2571	-1.9205	-1.9538	-1.9349	-1.7765	-1.9602	-1.9322	-1.9417	-1.5997	-1.9595	-2.0098	-1.9489	-1.9613	-1.9411	-1.8835	-1.9411
-1.8693	-2.0295	-2.2104	-1.8973	-1.7147	-1.9908	-4.2434	-1.8767	-1.7806	-1.9087	-1.7832	-1.9936	-1.8077	-2.0406	-1.7524	-1.9643	-2.0198	-1.9298	-1.7052	-1.9222	-1.4184	-1.9419	-1.7875	-1.952	-1.8327	-1.9797	-1.9093	-1.955	-1.8954	-1.9527	-2.0697	-1.8824	-1.9389	-1.9406	-4.2145	-1.8879	-1.9538	-1.9349	-1.9733	-1.9371	-1.9322	-1.9417	-2.1568	-1.9466	-2.0098	-1.9489	-1.9613	-1.9411	-1.8835	-1.9411
-1.7315	-1.9368	-1.8222	-1.9974	-2.0225	-1.9322	-0.6987	-2.2219	-1.524	-1.9676	-1.6397	-1.9672	-1.7328	-1.8965	-1.7524	-1.9643	-1.7841	-1.9634	-2.0791	-1.9565	-0.6987	-2.2219	-1.524	-1.9676	-1.8958	-1.9666	-1.7328	-1.8965	-1.8954	-1.9527	-1.9637	-1.9583	-2.115	-1.9336	-1.9662	-1.9563	-1.7074	-1.9513	-1.9733	-1.9371	-1.9322	-1.9417	-1.5997	-1.9595	-1.6573	-1.9337	-1.9613	-1.9411	-1.8835	-1.9411
-1.7303	-2.0233	-1.4927	-1.945	-1.7203	-1.9418	-0.6987	-2.2219	-1.5202	-1.9456	-2.1176	-1.926	-1.8147	-2.0103	-1.7303	-2.0233	-1.4927	-1.945	-2.0791	-1.9565	-0.6987	-2.2219	-1.5202	-1.9456	-2.1176	-1.926	-2.1344	-1.9551	-1.8954	-1.9527	-1.7255	-1.9523	-1.9389	-1.9406	-1.9662	-1.9563	-1.9538	-1.9349	-1.7765	-1.9602	-1.887	-1.9602	-2.0089	-1.9502	-2.0098	-1.9489	-1.9613	-1.9411	-1.8835	-1.9411
-1.9002	-1.8972	-1.5397	-1.9414	-1.6028	-1.9523	-0.6588	-2.1174	-1.6595	-1.949	-1.8495	-1.995	-1.8495	-1.9112	-2.2133	-1.9424	-1.81	-1.926	-1.7195	-1.9333	-1.4184	-1.9419	-1.7707	-1.954	-1.8495	-1.995	-1.8495	-1.9112	-1.9754	-1.9463	-1.9637	-1.9583	-1.9389	-1.9406	-1.9662	-1.9563	-1.9538	-1.9349	-1.9733	-1.9371	-1.9322	-1.9417	-2.1568	-1.9466	-2.0098	-1.9489	-1.8177	-1.9422	-1.8835	-1.9411
-1.9814	-1.9089	-1.9435	-1.9904	-1.713	-1.9858	-0.6987	-2.2219	-1.7519	-1.9938	-1.5688	-2.0062	-1.7776	-1.931	-1.8882	-1.9365	-1.9435	-1.9904	-1.713	-1.9858	-0.6987	-2.2219	-2.1011	-1.9298	-1.8958	-1.9666	-1.856	-1.9365	-1.8954	-1.9527	-1.9637	-1.9583	-1.9389	-1.9406	-1.9662	-1.9563	-1.7074	-1.9513	-1.7765	-1.9602	-1.9322	-1.9417	-2.0089	-1.9502	-2.0098	-1.9489	-1.9613	-1.9411	-1.8835	-1.9411
-2.0658	-1.9808	-2.2282	-1.8804	-1.7147	-1.9908	-0.6588	-2.1174	-1.8958	-1.9066	-1.9572	-1.9905	-1.9103	-1.9941	-2.0658	-1.9808	-2.0198	-1.9298	-1.7052	-1.9222	-1.4184	-1.9419	-2.1011	-1.9298	-1.8958	-1.9666	-1.9103	-1.9941	-1.9754	-1.9463	-1.9637	-1.9583	-1.9389	-1.9406	-1.9662	-1.9563	-1.9538	-1.9349	-1.9923	-1.98	-1.887	-1.9602	-1.5997	-1.9595	-2.0098	-1.9489	-1.9613	-1.9411	-1.8835	-1.9411
-1.9814	-1.9089	-2.2282	-1.8804	-1.7203	-1.9418	-1.184	-1.8829	-1.524	-1.9676	-1.8495	-1.995	-1.7776	-1.931	-1.8882	-1.9365	-2.0198	-1.9298	-2.0791	-1.9565	-1.4184	-1.9419	-1.524	-1.9676	-1.8495	-1.995	-1.856	-1.9365	-1.8954	-1.9527	-1.9637	-1.9583	-1.9389	-1.9406	-1.2571	-1.9205	-1.7074	-1.9513	-1.9733	-1.9371	-1.9322	-1.9417	-2.0089	-1.9502	-2.0098	-1.9489	-1.9613	-1.9411	-1.8835	-1.9411
-1.8119	-2.0155	-1.8178	-1.9872	-2.8203	-1.995	-0.6588	-2.1174	-2.2886	-1.9664	-1.8495	-1.995	-1.8627	-1.9529	-1.7524	-1.9643	-2.0198	-1.9298	-2.0791	-1.9565	-1.4184	-1.9419	-2.1011	-1.9298	-1.8495	-1.995	-1.9093	-1.955	-1.8954	-1.9527	-1.9637	-1.9583	-1.9389	-1.9406	-1.9662	-1.9563	-2.1757	-1.9825	-1.9733	-1.9371	-1.9322	-1.9417	-2.1568	-1.9466	-2.0098	-1.9489	-1.9613	-1.9411	-1.8835	-1.9411
-1.9169	-1.9783	-1.8601	-1.9459	-1.7497	-1.9739	-0.6987	-2.2219	-1.7669	-1.9918	-1.9572	-1.9905	-1.7328	-1.8965	-2.2133	-1.9424	-2.0198	-1.9298	-2.0791	-1.9565	-0.6987	-2.2219	-1.7875	-1.952	-1.8958	-1.9666	-1.7328	-1.8965	-1.8954	-1.9527	-1.7255	-1.9523	-1.7937	-1.9653	-1.9662	-1.9563	-1.9538	-1.9349	-1.9923	-1.98	-1.9322	-1.9417	-2.0089	-1.9502	-2.0098	-1.9489	-1.8177	-1.9422	-2.098	-1.9379
-1.7303	-2.0233	-1.778	-1.9165	-2.2173	-1.9353	-0.6987	-2.2219	-2.2886	-1.9664	-1.7836	-1.9441	-1.8147	-2.0103	-1.7303	-2.0233	-1.7841	-1.9634	-2.0791	-1.9565	-0.6987	-2.2219	-2.1011	-1.9298	-1.8958	-1.9666	-2.1344	-1.9551	-1.8954	-1.9527	-1.9637	-1.9583	-2.115	-1.9336	-1.9662	-1.9563	-2.1757	-1.9825	-1.9733	-1.9371	-1.887	-1.9602	-1.5997	-1.9595	-1.6573	-1.9337	-1.9613	-1.9411	-1.8835	-1.9411
-1.9814	-1.9089	-1.778	-1.9165	-1.6028	-1.9523	-0.6987	-2.2219	-1.8062	-1.9309	-1.7832	-1.9936	-1.7328	-1.8965	-1.8882	-1.9365	-1.7841	-1.9634	-1.7195	-1.9333	-0.6987	-2.2219	-1.7707	-1.954	-1.8327	-1.9797	-1.7328	-1.8965	-1.8954	-1.9527	-1.9637	-1.9583	-1.9389	-1.9406	-1.9662	-1.9563	-1.9538	-1.9349	-1.9733	-1.9371	-1.9322	-1.9417	-2.1568	-1.9466	-2.061	-1.9519	-1.9977	-1.9475	-1.9656	-1.9409
-1.7303	-2.0233	-1.8239	-1.8665	-1.7147	-1.9908	-0.6987	-2.2219	-1.6595	-1.949	-1.8495	-1.995	-1.8844	-1.8529	-1.7303	-2.0233	-1.81	-1.926	-1.7052	-1.9222	-0.6987	-2.2219	-1.7707	-1.954	-1.8495	-1.995	-1.856	-1.9365	-1.8954	-1.9527	-1.9637	-1.9583	-1.9389	-1.9406	-1.9662	-1.9563	-1.9538	-1.9349	-1.9733	-1.9371	-1.9322	-1.9417	-2.1568	-1.9466	-2.061	-1.9519	-1.9977	-1.9475	-1.9656	-1.9409
-1.6701	-1.8682	-2.2282	-1.8804	-2.8203	-1.995	-0.6588	-2.1174	-2.6678	-1.875	-2.2171	-1.8968	-2.6887	-1.9829	-1.7524	-1.9643	-2.0198	-1.9298	-2.0791	-1.9565	-1.4184	-1.9419	-2.1011	-1.9298	-1.8958	-1.9666	-2.1344	-1.9551	-1.8954	-1.9527	-1.9637	-1.9583	-1.9389	-1.9406	-1.9662	-1.9563	-1.9538	-1.9349	-1.9733	-1.9371	-1.9322	-1.9417	-2.0089	-1.9502	-2.0098	-1.9489	-1.9613	-1.9411	-1.8835	-1.9411
-2.6747	-1.8968	-2.2282	-1.8804	-2.8203	-1.995	-0.6588	-2.1174	-2.6678	-1.875	-1.8428	-1.8419	-1.9353	-1.9571	-2.2133	-1.9424	-2.0198	-1.9298	-2.0791	-1.9565	-1.4184	-1.9419	-2.1011	-1.9298	-1.8394	-1.9137	-1.9093	-1.955	-1.8954	-1.9527	-1.9637	-1.9583	-1.9389	-1.9406	-1.9662	-1.9563	-1.9538	-1.9349	-1.9733	-1.9371	-1.9322	-1.9417	-2.0089	-1.9502	-2.0098	-1.9489	-1.9613	-1.9411	-1.8835	-1.9411
-2.6747	-1.8968	-1.81	-1.963	-1.903	-2.039	-1.3392	-1.9546	-2.0742	-1.9963	-1.872	-1.9434	-1.8419	-2.0248	-2.2133	-1.9424	-1.7841	-1.9634	-1.7195	-1.9333	-1.4184	-1.9419	-2.1011	-1.9298	-1.8394	-1.9137	-1.856	-1.9365	-1.8954	-1.9527	-1.9637	-1.9583	-1.9389	-1.9406	-1.2571	-1.9205	-2.1757	-1.9825	-1.9733	-1.9371	-1.9322	-1.9417	-2.0089	-1.9502	-2.0098	-1.9489	-1.9613	-1.9411	-2.098	-1.9379
-1.9828	-1.9197	-1.8239	-1.8665	-1.7065	-2.0235	-1.3392	-1.9546	-1.8846	-1.9048	-1.8428	-1.8419	-1.8419	-2.0248	-1.9828	-1.9197	-1.81	-1.926	-1.7195	-1.9333	-1.4184	-1.9419	-2.1011	-1.9298	-1.8394	-1.9137	-1.856	-1.9365	-1.8954	-1.9527	-1.9637	-1.9583	-1.9389	-1.9406	-1.2571	-1.9205	-1.7074	-1.9513	-1.9733	-1.9371	-1.9322	-1.9417	-2.0089	-1.9502	-2.0098	-1.9489	-1.9977	-1.9475	-1.9656	-1.9409
-1.7888	-1.9783	-1.778	-1.9165	-2.0225	-1.9322	-3.5353	-1.9223	-1.6865	-1.9692	-1.9541	-1.9844	-1.8844	-1.8529	-1.8882	-1.9365	-1.7841	-1.9634	-2.0791	-1.9565	-1.4184	-1.9419	-1.7875	-1.952	-1.8327	-1.9797	-1.856	-1.9365	-1.8954	-1.9527	-1.9637	-1.9583	-2.115	-1.9336	-4.2145	-1.8879	-1.9538	-1.9349	-1.9733	-1.9371	-1.9322	-1.9417	-2.0089	-1.9502	-2.061	-1.9519	-1.9977	-1.9475	-1.9656	-1.9409
-1.9828	-1.9197	-1.903	-1.9571	-2.2173	-1.9353	-0.6987	-2.2219	-1.8062	-1.9309	-1.7832	-1.9936	-1.7328	-1.8965	-1.9828	-1.9197	-1.7841	-1.9634	-2.0791	-1.9565	-0.6987	-2.2219	-1.7707	-1.954	-1.8327	-1.9797	-1.7328	-1.8965	-1.8954	-1.9527	-1.9637	-1.9583	-2.115	-1.9336	-1.9662	-1.9563	-1.9538	-1.9349	-1.9733	-1.9371	-1.9322	-1.9417	-2.0089	-1.9502	-2.0098	-1.9489	-1.9613	-1.9411	-1.9656	-1.9409
-1.7303	-2.0233	-1.8239	-1.8665	-1.7147	-1.9908	-0.6987	-2.2219	-1.6865	-1.9692	-1.7832	-1.9936	-1.8844	-1.8529	-1.7303	-2.0233	-1.81	-1.926	-1.7052	-1.9222	-0.6987	-2.2219	-1.7875	-1.952	-1.8327	-1.9797	-1.856	-1.9365	-1.8954	-1.9527	-1.9637	-1.9583	-1.9389	-1.9406	-1.9662	-1.9563	-1.9538	-1.9349	-1.9733	-1.9371	-1.9322	-1.9417	-2.1568	-1.9466	-2.061	-1.9519	-1.9977	-1.9475	-1.9656	-1.9409
-2.14	-1.9344	-1.9429	-1.8661	-1.6856	-1.9155	-0.6588	-2.1174	-1.8402	-1.9573	-1.8638	-1.9732	-1.9353	-1.9571	-2.2133	-1.9424	-2.0198	-1.9298	-1.7195	-1.9333	-1.4184	-1.9419	-1.7707	-1.954	-1.8327	-1.9797	-1.9093	-1.955	-2.276	-1.9444	-2.0697	-1.8824	-1.9389	-1.9406	-1.9662	-1.9563	-1.9538	-1.9349	-1.9733	-1.9371	-1.9322	-1.9417	-2.0089	-1.9502	-2.0098	-1.9489	-1.8177	-1.9422	-2.098	-1.9379
-1.9633	-1.9607	-1.7909	-1.8832	-1.7065	-2.0235	-4.2434	-1.8767	-1.7519	-1.9938	-1.5688	-2.0062	-1.9139	-1.9136	-2.2133	-1.9424	-1.7841	-1.9634	-1.7195	-1.9333	-1.4184	-1.9419	-2.1011	-1.9298	-1.8958	-1.9666	-1.9093	-1.955	-1.9754	-1.9463	-1.9637	-1.9583	-1.9389	-1.9406	-4.2145	-1.8879	-1.7074	-1.9513	-1.7765	-1.9602	-1.9322	-1.9417	-1.5997	-1.9595	-1.6573	-1.9337	-1.8177	-1.9422	-2.098	-1.9379
-1.7888	-1.9783	-1.8705	-1.8908	-1.6028	-1.9523	-0.6588	-2.1174	-1.9262	-1.9612	-1.8428	-1.8419	-1.9602	-1.9412	-1.8882	-1.9365	-1.81	-1.926	-1.7195	-1.9333	-1.4184	-1.9419	-1.7875	-1.952	-1.8394	-1.9137	-1.9093	-1.955	-1.8954	-1.9527	-1.9637	-1.9583	-1.9389	-1.9406	-1.9662	-1.9563	-1.9538	-1.9349	-1.9733	-1.9371	-1.9322	-1.9417	-2.0089	-1.9502	-1.6573	-1.9337	-1.8177	-1.9422	-2.098	-1.9379
-1.7888	-1.9783	-1.8705	-1.8908	-1.7737	-1.868	-1.184	-1.8829	-1.9262	-1.9612	-1.9572	-1.9905	-1.9602	-1.9412	-1.8882	-1.9365	-1.81	-1.926	-1.7195	-1.9333	-1.4184	-1.9419	-1.7875	-1.952	-1.8958	-1.9666	-1.9093	-1.955	-1.8954	-1.9527	-1.9637	-1.9583	-1.9389	-1.9406	-1.2571	-1.9205	-1.9538	-1.9349	-1.9923	-1.98	-1.9322	-1.9417	-1.5997	-1.9595	-1.6573	-1.9337	-1.8177	-1.9422	-2.098	-1.9379
-1.8693	-2.0295	-1.9429	-1.8661	-1.6028	-1.9523	-1.184	-1.8829	-1.9262	-1.9612	-1.7265	-1.9397	-1.8077	-2.0406	-1.7524	-1.9643	-2.0198	-1.9298	-1.7195	-1.9333	-1.4184	-1.9419	-1.7875	-1.952	-1.8958	-1.9666	-1.9093	-1.955	-1.8954	-1.9527	-2.0697	-1.8824	-1.9389	-1.9406	-1.2571	-1.9205	-1.9538	-1.9349	-1.7765	-1.9602	-1.9322	-1.9417	-1.5997	-1.9595	-1.6573	-1.9337	-1.8177	-1.9422	-2.098	-1.9379
-1.9633	-1.9607	-1.7106	-2.0315	-1.7065	-2.0235	-1.184	-1.8829	-2.2886	-1.9664	-1.8638	-1.9732	-1.8844	-1.8529	-2.2133	-1.9424	-1.7841	-1.9634	-1.7195	-1.9333	-1.4184	-1.9419	-2.1011	-1.9298	-1.8327	-1.9797	-1.856	-1.9365	-1.9754	-1.9463	-1.9637	-1.9583	-1.9389	-1.9406	-1.2571	-1.9205	-2.1757	-1.9825	-1.9733	-1.9371	-1.9322	-1.9417	-1.5997	-1.9595	-2.0098	-1.9489	-1.9613	-1.9411	-1.8835	-1.9411
-1.7315	-1.9368	-1.778	-1.9165	-2.2173	-1.9353	-1.184	-1.8829	-2.0221	-2.0517	-1.7832	-1.9936	-1.8958	-1.9135	-1.7524	-1.9643	-1.7841	-1.9634	-2.0791	-1.9565	-1.4184	-1.9419	-1.7707	-1.954	-1.8327	-1.9797	-2.1344	-1.9551	-1.8954	-1.9527	-1.9637	-1.9583	-2.115	-1.9336	-1.2571	-1.9205	-1.9538	-1.9349	-1.9733	-1.9371	-1.9322	-1.9417	-2.0089	-1.9502	-2.0098	-1.9489	-1.9613	-1.9411	-1.8835	-1.9411
-1.8693	-2.0295	-1.9435	-1.9904	-1.7737	-1.868	-0.6588	-2.1174	-1.7806	-1.9087	-1.9572	-1.9905	-1.8844	-1.8529	-1.7524	-1.9643	-1.9435	-1.9904	-1.7195	-1.9333	-1.4184	-1.9419	-1.7875	-1.952	-1.8958	-1.9666	-1.856	-1.9365	-1.8954	-1.9527	-1.9637	-1.9583	-1.9389	-1.9406	-1.9662	-1.9563	-1.9538	-1.9349	-1.9923	-1.98	-1.9322	-1.9417	-1.5997	-1.9595	-1.6573	-1.9337	-1.8177	-1.9422	-1.8835	-1.9411
-1.9828	-1.9197	-1.8222	-1.9974	-1.7203	-1.9418	-1.184	-1.8829	-1.8958	-1.9066	-1.8495	-1.995	-1.8844	-1.8529	-1.9828	-1.9197	-1.7841	-1.9634	-2.0791	-1.9565	-1.4184	-1.9419	-2.1011	-1.9298	-1.8495	-1.995	-1.856	-1.9365	-1.8954	-1.9527	-1.9637	-1.9583	-1.9389	-1.9406	-1.2571	-1.9205	-1.9538	-1.9349	-1.9733	-1.9371	-1.9322	-1.9417	-2.0089	-1.9502	-2.0098	-1.9489	-1.9613	-1.9411	-1.8835	-1.9411
-1.9828	-1.9197	-1.81	-1.963	-2.0225	-1.9322	-1.3392	-1.9546	-1.7806	-1.9087	-1.8495	-1.995	-1.9139	-1.9136	-1.9828	-1.9197	-1.7841	-1.9634	-2.0791	-1.9565	-1.4184	-1.9419	-1.7875	-1.952	-1.8495	-1.995	-1.9093	-1.955	-1.8954	-1.9527	-1.9637	-1.9583	-2.115	-1.9336	-1.2571	-1.9205	-1.9538	-1.9349	-1.9733	-1.9371	-1.9322	-1.9417	-2.0089	-1.9502	-2.0098	-1.9489	-1.9613	-1.9411	-1.8835	-1.9411
-1.7315	-1.9368	-1.8958	-1.9971	-1.7065	-2.0235	-1.184	-1.8829	-1.6827	-2.0236	-1.8407	-1.9832	-1.8495	-1.9112	-1.7524	-1.9643	-2.0198	-1.9298	-1.7195	-1.9333	-1.4184	-1.9419	-1.7875	-1.952	-1.8394	-1.9137	-1.8495	-1.9112	-1.8954	-1.9527	-1.9637	-1.9583	-1.9389	-1.9406	-1.2571	-1.9205	-1.9538	-1.9349	-1.9733	-1.9371	-1.9322	-1.9417	-1.5997	-1.9595	-1.6573	-1.9337	-1.8177	-1.9422	-2.098	-1.9379
-1.9002	-1.8972	-2.9774	-2.001	-1.741	-1.9364	-0.6588	-2.1174	-1.6595	-1.949	-1.7832	-1.9936	-1.7328	-1.8965	-2.2133	-1.9424	-2.9774	-2.001	-1.7052	-1.9222	-1.4184	-1.9419	-1.7707	-1.954	-1.8327	-1.9797	-1.7328	-1.8965	-1.9754	-1.9463	-1.9637	-1.9583	-1.9389	-1.9406	-1.9662	-1.9563	-1.9538	-1.9349	-1.9733	-1.9371	-1.9322	-1.9417	-2.0089	-1.9502	-2.0098	-1.9489	-1.9613	-1.9411	-1.8835	-1.9411
-1.9099	-1.995	-1.7909	-1.8832	-1.8079	-1.9872	-0.6987	-2.2219	-2.0742	-1.9963	-1.6397	-1.9672	-2.112	-1.9389	-1.8882	-1.9365	-1.7841	-1.9634	-2.0791	-1.9565	-0.6987	-2.2219	-2.1011	-1.9298	-1.8958	-1.9666	-2.1344	-1.9551	-1.8954	-1.9527	-1.9637	-1.9583	-1.9389	-1.9406	-1.9662	-1.9563	-2.1757	-1.9825	-1.9733	-1.9371	-2.1536	-1.9825	-1.5997	-1.9595	-1.6573	-1.9337	-1.8177	-1.9422	-1.8835	-1.9411
-1.9169	-1.9783	-2.2104	-1.8973	-1.7203	-1.9418	-0.6987	-2.2219	-1.7806	-1.9087	-1.5688	-2.0062	-1.7776	-1.931	-2.2133	-1.9424	-2.0198	-1.9298	-2.0791	-1.9565	-0.6987	-2.2219	-1.7875	-1.952	-1.8958	-1.9666	-1.856	-1.9365	-1.8954	-1.9527	-2.0697	-1.8824	-1.9389	-1.9406	-1.9662	-1.9563	-1.9538	-1.9349	-1.7765	-1.9602	-1.9322	-1.9417	-2.0089	-1.9502	-2.0098	-1.9489	-1.9613	-1.9411	-1.8835	-1.9411
-2.0658	-1.9808	-1.5397	-1.9414	-1.741	-1.9364	-0.6987	-2.2219	-1.7669	-1.9918	-1.8192	-1.8297	-1.8958	-1.9135	-2.0658	-1.9808	-1.81	-1.926	-1.7052	-1.9222	-0.6987	-2.2219	-1.7875	-1.952	-1.8394	-1.9137	-2.1344	-1.9551	-1.9754	-1.9463	-1.9637	-1.9583	-1.9389	-1.9406	-1.9662	-1.9563	-1.9538	-1.9349	-1.9733	-1.9371	-1.9322	-1.9417	-2.0089	-1.9502	-1.6573	-1.9337	-1.8177	-1.9422	-2.098	-1.9379
-1.8888	-1.8999	-1.8958	-1.9971	-1.7203	-1.9418	-0.6987	-2.2219	-1.6595	-1.949	-1.8407	-1.9832	-1.8844	-1.8529	-1.8882	-1.9365	-2.0198	-1.9298	-2.0791	-1.9565	-0.6987	-2.2219	-1.7707	-1.954	-1.8394	-1.9137	-1.856	-1.9365	-1.8954	-1.9527	-1.9637	-1.9583	-1.9389	-1.9406	-1.9662	-1.9563	-1.9538	-1.9349	-1.9733	-1.9371	-1.9322	-1.9417	-2.0089	-1.9502	-2.0098	-1.9489	-1.9613	-1.9411	-1.8835	-1.9411
-1.7303	-2.0233	-1.9435	-1.9904	-1.6028	-1.9523	-0.6987	-2.2219	-1.5202	-1.9456	-1.7832	-1.9936	-2.1957	-2.0347	-1.7303	-2.0233	-1.9435	-1.9904	-1.7195	-1.9333	-0.6987	-2.2219	-1.5202	-1.9456	-1.8327	-1.9797	-2.1344	-1.9551	-1.8954	-1.9527	-1.9637	-1.9583	-1.9389	-1.9406	-1.9662	-1.9563	-1.9538	-1.9349	-1.9733	-1.9371	-2.1536	-1.9825	-1.5997	-1.9595	-1.6573	-1.9337	-1.8177	-1.9422	-1.8835	-1.9411
-1.6782	-2.0074	-1.7909	-1.8832	-1.713	-1.9858	-0.6588	-2.1174	-2.0742	-1.9963	-1.8407	-1.9832	-1.9602	-1.9412	-1.7524	-1.9643	-1.7841	-1.9634	-1.713	-1.9858	-1.4184	-1.9419	-2.1011	-1.9298	-1.8394	-1.9137	-1.9093	-1.955	-1.8954	-1.9527	-1.9637	-1.9583	-1.9389	-1.9406	-1.9662	-1.9563	-2.1757	-1.9825	-1.9733	-1.9371	-1.9322	-1.9417	-1.5997	-1.9595	-2.0098	-1.9489	-1.9613	-1.9411	-1.8835	-1.9411
-1.6782	-2.0074	-1.778	-1.9165	-1.7147	-1.9908	-0.6987	-2.2219	-1.7806	-1.9087	-2.0275	-1.9706	-1.7328	-1.8965	-1.7524	-1.9643	-1.7841	-1.9634	-1.7052	-1.9222	-0.6987	-2.2219	-1.7875	-1.952	-1.8958	-1.9666	-1.7328	-1.8965	-1.8954	-1.9527	-1.9637	-1.9583	-1.9389	-1.9406	-1.9662	-1.9563	-1.9538	-1.9349	-1.9923	-1.98	-1.9322	-1.9417	-2.0089	-1.9502	-2.0098	-1.9489	-1.9613	-1.9411	-1.8835	-1.9411
-1.7303	-2.0233	-1.7106	-2.0315	-2.0225	-1.9322	-0.6987	-2.2219	-2.2886	-1.9664	-1.7265	-1.9397	-1.7328	-1.8965	-1.7303	-2.0233	-1.7841	-1.9634	-2.0791	-1.9565	-0.6987	-2.2219	-2.1011	-1.9298	-1.8958	-1.9666	-1.7328	-1.8965	-1.8954	-1.9527	-1.9637	-1.9583	-2.115	-1.9336	-1.9662	-1.9563	-2.1757	-1.9825	-1.7765	-1.9602	-1.9322	-1.9417	-2.0089	-1.9502	-2.0098	-1.9489	-1.9613	-1.9411	-1.8835	-1.9411
-1.7303	-2.0233	-1.9429	-1.8661	-1.7944	-1.9648	-0.6987	-2.2219	-1.8846	-1.9048	-1.6397	-1.9672	-2.1957	-2.0347	-1.7303	-2.0233	-2.0198	-1.9298	-2.0791	-1.9565	-0.6987	-2.2219	-2.1011	-1.9298	-1.8958	-1.9666	-2.1344	-1.9551	-1.8954	-1.9527	-2.0697	-1.8824	-1.7937	-1.9653	-1.9662	-1.9563	-1.7074	-1.9513	-1.9733	-1.9371	-2.1536	-1.9825	-2.0089	-1.9502	-2.061	-1.9519	-1.9977	-1.9475	-1.9656	-1.9409
-2.14	-1.9344	-1.4927	-1.945	-1.741	-1.9364	-0.6987	-2.2219	-1.8062	-1.9309	-1.5688	-2.0062	-2.0634	-1.9238	-2.2133	-1.9424	-1.4927	-1.945	-1.7052	-1.9222	-0.6987	-2.2219	-1.7707	-1.954	-1.8958	-1.9666	-1.9093	-1.955	-2.276	-1.9444	-1.7255	-1.9523	-1.9389	-1.9406	-1.9662	-1.9563	-1.9538	-1.9349	-1.7765	-1.9602	-1.9322	-1.9417	-2.0089	-1.9502	-2.0098	-1.9489	-1.9613	-1.9411	-1.8835	-1.9411
-2.0658	-1.9808	-1.7106	-2.0315	-1.7686	-1.9235	-0.6987	-2.2219	-1.5202	-1.9456	-1.8495	-1.995	-1.9139	-1.9136	-2.0658	-1.9808	-1.7841	-1.9634	-1.7195	-1.9333	-0.6987	-2.2219	-1.5202	-1.9456	-1.8495	-1.995	-1.9093	-1.955	-1.9754	-1.9463	-1.9637	-1.9583	-1.9389	-1.9406	-1.9662	-1.9563	-1.9538	-1.9349	-1.9733	-1.9371	-1.9322	-1.9417	-2.1568	-1.9466	-2.0098	-1.9489	-1.9613	-1.9411	-1.8835	-1.9411
-1.6782	-2.0074	-1.8239	-1.8665	-1.7944	-1.9648	-1.184	-1.8829	-2.0221	-2.0517	-2.2171	-1.8968	-1.9103	-1.9941	-1.7524	-1.9643	-1.81	-1.926	-2.0791	-1.9565	-1.4184	-1.9419	-1.7707	-1.954	-1.8958	-1.9666	-1.9103	-1.9941	-1.8954	-1.9527	-1.9637	-1.9583	-1.7937	-1.9653	-1.2571	-1.9205	-1.9538	-1.9349	-1.9733	-1.9371	-1.887	-1.9602	-1.5997	-1.9595	-1.6573	-1.9337	-1.8177	-1.9422	-2.098	-1.9379
-1.9002	-1.8972	-1.9429	-1.8661	-1.8306	-1.7693	-0.6588	-2.1174	-1.524	-1.9676	-1.7832	-1.9936	-1.8147	-2.0103	-2.2133	-1.9424	-2.0198	-1.9298	-1.7052	-1.9222	-1.4184	-1.9419	-1.524	-1.9676	-1.8327	-1.9797	-2.1344	-1.9551	-1.9754	-1.9463	-2.0697	-1.8824	-1.9389	-1.9406	-1.9662	-1.9563	-1.7074	-1.9513	-1.9733	-1.9371	-1.887	-1.9602	-1.5997	-1.9595	-1.6573	-1.9337	-1.9613	-1.9411	-1.8835	-1.9411
-1.9099	-1.995	-1.4927	-1.945	-1.6028	-1.9523	-0.6588	-2.1174	-3.604	-1.8672	-1.872	-1.9434	-1.9376	-1.895	-1.8882	-1.9365	-1.4927	-1.945	-1.7195	-1.9333	-1.4184	-1.9419	-3.604	-1.8672	-1.8394	-1.9137	-2.1344	-1.9551	-1.8954	-1.9527	-1.7255	-1.9523	-1.9389	-1.9406	-1.9662	-1.9563	-1.9538	-1.9349	-1.9733	-1.9371	-1.887	-1.9602	-2.0089	-1.9502	-2.0098	-1.9489	-1.9613	-1.9411	-1.8835	-1.9411
-1.7315	-1.9368	-2.2104	-1.8973	-1.741	-1.9364	-0.6987	-2.2219	-1.9262	-1.9612	-1.5688	-2.0062	-1.8077	-2.0406	-1.7524	-1.9643	-2.0198	-1.9298	-1.7052	-1.9222	-0.6987	-2.2219	-1.7875	-1.952	-1.8958	-1.9666	-1.9093	-1.955	-1.8954	-1.9527	-2.0697	-1.8824	-1.9389	-1.9406	-1.9662	-1.9563	-1.9538	-1.9349	-1.7765	-1.9602	-1.9322	-1.9417	-2.1568	-1.9466	-2.061	-1.9519	-1.9977	-1.9475	-1.9656	-1.9409
-1.9828	-1.9197	-1.8705	-1.8908	-1.6028	-1.9523	-1.3392	-1.9546	-1.6865	-1.9692	-1.8638	-1.9732	-1.8958	-1.9135	-1.9828	-1.9197	-1.81	-1.926	-1.7195	-1.9333	-1.4184	-1.9419	-1.7875	-1.952	-1.8327	-1.9797	-2.1344	-1.9551	-1.8954	-1.9527	-1.9637	-1.9583	-1.9389	-1.9406	-1.2571	-1.9205	-1.9538	-1.9349	-1.9733	-1.9371	-1.9322	-1.9417	-2.0089	-1.9502	-2.0098	-1.9489	-1.9977	-1.9475	-1.9656	-1.9409
-1.8693	-2.0295	-1.5397	-1.9414	-1.7203	-1.9418	-0.6588	-2.1174	-1.9262	-1.9612	-1.872	-1.9434	-1.8585	-1.9191	-1.7524	-1.9643	-1.81	-1.926	-2.0791	-1.9565	-1.4184	-1.9419	-1.7875	-1.952	-1.8394	-1.9137	-2.1344	-1.9551	-1.8954	-1.9527	-1.9637	-1.9583	-1.9389	-1.9406	-1.9662	-1.9563	-1.9538	-1.9349	-1.9733	-1.9371	-1.9322	-1.9417	-2.1568	-1.9466	-2.061	-1.9519	-1.9977	-1.9475	-1.9656	-1.9409
-1.7315	-1.9368	-1.7909	-1.8832	-1.6495	-1.8885	-0.6588	-2.1174	-1.8062	-1.9309	-2.2171	-1.8968	-1.8844	-1.8529	-1.7524	-1.9643	-1.7841	-1.9634	-1.7052	-1.9222	-1.4184	-1.9419	-1.7707	-1.954	-1.8958	-1.9666	-1.856	-1.9365	-1.8954	-1.9527	-1.9637	-1.9583	-1.9389	-1.9406	-1.9662	-1.9563	-1.9538	-1.9349	-1.9733	-1.9371	-1.9322	-1.9417	-1.5997	-1.9595	-1.6573	-1.9337	-1.9613	-1.9411	-1.8835	-1.9411
-1.7888	-1.9783	-2.2282	-1.8804	-1.6495	-1.8885	-0.6588	-2.1174	-1.6595	-1.949	-1.9572	-1.9905	-2.6887	-1.9829	-1.8882	-1.9365	-2.0198	-1.9298	-1.7052	-1.9222	-1.4184	-1.9419	-1.7707	-1.954	-1.8958	-1.9666	-2.1344	-1.9551	-1.8954	-1.9527	-1.9637	-1.9583	-1.9389	-1.9406	-1.9662	-1.9563	-1.9538	-1.9349	-1.9923	-1.98	-1.9322	-1.9417	-2.0089	-1.9502	-2.0098	-1.9489	-1.9613	-1.9411	-1.8835	-1.9411
-1.7888	-1.9783	-2.2282	-1.8804	-1.7147	-1.9908	-1.184	-1.8829	-2.6678	-1.875	-1.8407	-1.9832	-1.8495	-1.9112	-1.8882	-1.9365	-2.0198	-1.9298	-1.7052	-1.9222	-1.4184	-1.9419	-2.1011	-1.9298	-1.8394	-1.9137	-1.8495	-1.9112	-1.8954	-1.9527	-1.9637	-1.9583	-1.9389	-1.9406	-1.2571	-1.9205	-1.9538	-1.9349	-1.9733	-1.9371	-1.9322	-1.9417	-2.0089	-1.9502	-2.0098	-1.9489	-1.9613	-1.9411	-1.8835	-1.9411
-2.6747	-1.8968	-1.8705	-1.8908	-2.2173	-1.9353	-0.6588	-2.1174	-1.8532	-1.934	-1.8495	-1.995	-1.8958	-1.9135	-2.2133	-1.9424	-1.81	-1.926	-2.0791	-1.9565	-1.4184	-1.9419	-1.7875	-1.952	-1.8495	-1.995	-2.1344	-1.9551	-1.8954	-1.9527	-1.9637	-1.9583	-2.115	-1.9336	-1.9662	-1.9563	-1.9538	-1.9349	-1.9733	-1.9371	-1.9322	-1.9417	-2.0089	-1.9502	-2.0098	-1.9489	-1.9613	-1.9411	-1.8835	-1.9411
-1.9099	-1.995	-1.9429	-1.8661	-2.2173	-1.9353	-3.5295	-1.9205	-1.6595	-1.949	-1.6397	-1.9672	-1.8844	-1.8529	-1.8882	-1.9365	-2.0198	-1.9298	-2.0791	-1.9565	-1.4184	-1.9419	-1.7707	-1.954	-1.8958	-1.9666	-1.856	-1.9365	-1.8954	-1.9527	-2.0697	-1.8824	-2.115	-1.9336	-1.9662	-1.9563	-1.9538	-1.9349	-1.9733	-1.9371	-1.9322	-1.9417	-2.0089	-1.9502	-2.0098	-1.9489	-1.9613	-1.9411	-1.8835	-1.9411
-1.7315	-1.9368	-1.9435	-1.9904	-1.713	-1.9858	-1.184	-1.8829	-1.7806	-1.9087	-1.9572	-1.9905	-1.8958	-1.9135	-1.7524	-1.9643	-1.9435	-1.9904	-1.713	-1.9858	-1.4184	-1.9419	-1.7875	-1.952	-1.8958	-1.9666	-2.1344	-1.9551	-1.8954	-1.9527	-1.9637	-1.9583	-1.9389	-1.9406	-1.2571	-1.9205	-1.9538	-1.9349	-1.9923	-1.98	-1.9322	-1.9417	-1.5997	-1.9595	-1.6573	-1.9337	-1.9613	-1.9411	-1.8835	-1.9411
-1.8119	-2.0155	-1.8958	-1.9971	-2.8203	-1.995	-0.6588	-2.1174	-2.6678	-1.875	-1.9572	-1.9905	-1.8419	-2.0248	-1.7524	-1.9643	-2.0198	-1.9298	-2.0791	-1.9565	-1.4184	-1.9419	-2.1011	-1.9298	-1.8958	-1.9666	-1.856	-1.9365	-1.8954	-1.9527	-1.9637	-1.9583	-1.9389	-1.9406	-1.9662	-1.9563	-1.9538	-1.9349	-1.9923	-1.98	-1.9322	-1.9417	-1.5997	-1.9595	-2.0098	-1.9489	-1.9613	-1.9411	-1.8835	-1.9411
-1.7888	-1.9783	-1.5397	-1.9414	-1.7737	-1.868	-0.6588	-2.1174	-2.6678	-1.875	-1.7832	-1.9936	-1.9139	-1.9136	-1.8882	-1.9365	-1.81	-1.926	-1.7195	-1.9333	-1.4184	-1.9419	-2.1011	-1.9298	-1.8327	-1.9797	-1.9093	-1.955	-1.8954	-1.9527	-1.9637	-1.9583	-1.9389	-1.9406	-1.9662	-1.9563	-1.9538	-1.9349	-1.9733	-1.9371	-1.9322	-1.9417	-2.1568	-1.9466	-2.061	-1.9519	-1.9977	-1.9475	-1.9656	-1.9409
-1.9814	-1.9089	-1.8958	-1.9971	-2.8203	-1.995	-0.6588	-2.1174	-1.7669	-1.9918	-1.8495	-1.995	-2.0634	-1.9238	-1.8882	-1.9365	-2.0198	-1.9298	-2.0791	-1.9565	-1.4184	-1.9419	-1.7875	-1.952	-1.8495	-1.995	-1.9093	-1.955	-1.8954	-1.9527	-1.9637	-1.9583	-1.9389	-1.9406	-1.9662	-1.9563	-1.9538	-1.9349	-1.9733	-1.9371	-1.9322	-1.9417	-2.0089	-1.9502	-2.0098	-1.9489	-1.9613	-1.9411	-1.8835	-1.9411
-1.8119	-2.0155	-1.9435	-1.9904	-1.7065	-2.0235	-1.3392	-1.9546	-1.6865	-1.9692	-1.8428	-1.8419	-1.8077	-2.0406	-1.7524	-1.9643	-1.9435	-1.9904	-1.7195	-1.9333	-1.4184	-1.9419	-1.7875	-1.952	-1.8394	-1.9137	-1.9093	-1.955	-1.8954	-1.9527	-1.9637	-1.9583	-1.9389	-1.9406	-1.2571	-1.9205	-1.9538	-1.9349	-1.9733	-1.9371	-1.9322	-1.9417	-2.0089	-1.9502	-2.0098	-1.9489	-1.9977	-1.9475	-1.9656	-1.9409
-1.8119	-2.0155	-1.81	-1.963	-1.713	-1.9858	-0.6588	-2.1174	-1.8062	-1.9309	-1.9572	-1.9905	-1.9602	-1.9412	-1.7524	-1.9643	-1.7841	-1.9634	-1.713	-1.9858	-1.4184	-1.9419	-1.7707	-1.954	-1.8958	-1.9666	-1.9093	-1.955	-1.8954	-1.9527	-1.9637	-1.9583	-1.9389	-1.9406	-1.9662	-1.9563	-1.9538	-1.9349	-1.9923	-1.98	-1.9322	-1.9417	-1.5997	-1.9595	-1.6573	-1.9337	-1.9613	-1.9411	-1.8835	-1.9411
-1.9828	-1.9197	-1.81	-1.963	-1.7737	-1.868	-1.184	-1.8829	-1.6827	-2.0236	-1.5688	-2.0062	-1.8419	-2.0248	-1.9828	-1.9197	-1.7841	-1.9634	-1.7195	-1.9333	-1.4184	-1.9419	-1.7875	-1.952	-1.8958	-1.9666	-1.856	-1.9365	-1.8954	-1.9527	-1.9637	-1.9583	-1.9389	-1.9406	-1.2571	-1.9205	-1.9538	-1.9349	-1.7765	-1.9602	-1.9322	-1.9417	-2.0089	-1.9502	-2.0098	-1.9489	-1.9613	-1.9411	-1.8835	-1.9411
-1.7346	-1.8795	-1.7909	-1.8832	-1.713	-1.9858	-1.3392	-1.9546	-1.524	-1.9676	-1.9541	-1.9844	-1.8077	-2.0406	-1.7524	-1.9643	-1.7841	-1.9634	-1.713	-1.9858	-1.4184	-1.9419	-1.524	-1.9676	-1.8327	-1.9797	-1.9093	-1.955	-1.8954	-1.9527	-1.9637	-1.9583	-1.9389	-1.9406	-1.2571	-1.9205	-1.7074	-1.9513	-1.9733	-1.9371	-1.9322	-1.9417	-1.5997	-1.9595	-1.6573	-1.9337	-1.9613	-1.9411	-1.8835	-1.9411
-2.0658	-1.9808	-1.8239	-1.8665	-1.7737	-1.868	-0.6987	-2.2219	-1.7519	-1.9938	-1.872	-1.9434	-1.7328	-1.8965	-2.0658	-1.9808	-1.81	-1.926	-1.7195	-1.9333	-0.6987	-2.2219	-2.1011	-1.9298	-1.8394	-1.9137	-1.7328	-1.8965	-1.9754	-1.9463	-1.9637	-1.9583	-1.9389	-1.9406	-1.9662	-1.9563	-1.7074	-1.9513	-1.9733	-1.9371	-1.9322	-1.9417	-2.0089	-1.9502	-2.0098	-1.9489	-1.9613	-1.9411	-1.8835	-1.9411
-1.7303	-2.0233	-1.8601	-1.9459	-1.6028	-1.9523	-0.6987	-2.2219	-1.5202	-1.9456	-1.8495	-1.995	-1.8495	-1.9112	-1.7303	-2.0233	-2.0198	-1.9298	-1.7195	-1.9333	-0.6987	-2.2219	-1.5202	-1.9456	-1.8495	-1.995	-1.8495	-1.9112	-1.8954	-1.9527	-1.7255	-1.9523	-1.9389	-1.9406	-1.9662	-1.9563	-1.9538	-1.9349	-1.9733	-1.9371	-1.9322	-1.9417	-2.0089	-1.9502	-2.0098	-1.9489	-1.9613	-1.9411	-1.8835	-1.9411
-1.6782	-2.0074	-1.9435	-1.9904	-1.7944	-1.9648	-0.6987	-2.2219	-2.2886	-1.9664	-1.7832	-1.9936	-1.7328	-1.8965	-1.7524	-1.9643	-1.9435	-1.9904	-2.0791	-1.9565	-0.6987	-2.2219	-2.1011	-1.9298	-1.8327	-1.9797	-1.7328	-1.8965	-1.8954	-1.9527	-1.9637	-1.9583	-1.7937	-1.9653	-1.9662	-1.9563	-2.1757	-1.9825	-1.9733	-1.9371	-1.9322	-1.9417	-1.5997	-1.9595	-1.6573	-1.9337	-1.8177	-1.9422	-2.098	-1.9379
-1.7303	-2.0233	-1.9429	-1.8661	-1.7147	-1.9908	-0.6987	-2.2219	-2.0742	-1.9963	-1.8192	-1.8297	-1.9602	-1.9412	-1.7303	-2.0233	-2.0198	-1.9298	-1.7052	-1.9222	-0.6987	-2.2219	-2.1011	-1.9298	-1.8394	-1.9137	-1.9093	-1.955	-1.8954	-1.9527	-2.0697	-1.8824	-1.9389	-1.9406	-1.9662	-1.9563	-2.1757	-1.9825	-1.9733	-1.9371	-1.9322	-1.9417	-1.5997	-1.9595	-2.0098	-1.9489	-1.9613	-1.9411	-1.8835	-1.9411
-1.7315	-1.9368	-1.8705	-1.8908	-1.6028	-1.9523	-0.6588	-2.1174	-1.8532	-1.934	-1.9024	-1.9605	-1.8958	-1.9135	-1.7524	-1.9643	-1.81	-1.926	-1.7195	-1.9333	-1.4184	-1.9419	-1.7875	-1.952	-1.8394	-1.9137	-2.1344	-1.9551	-1.8954	-1.9527	-1.9637	-1.9583	-1.9389	-1.9406	-1.9662	-1.9563	-1.9538	-1.9349	-1.9733	-1.9371	-1.9322	-1.9417	-1.5997	-1.9595	-1.6573	-1.9337	-1.8177	-1.9422	-2.098	-1.9379
-1.7888	-1.9783	-1.8239	-1.8665	-1.713	-1.9858	-1.184	-1.8829	-1.8402	-1.9573	-1.7265	-1.9397	-1.9602	-1.9412	-1.8882	-1.9365	-1.81	-1.926	-1.713	-1.9858	-1.4184	-1.9419	-1.7707	-1.954	-1.8958	-1.9666	-1.9093	-1.955	-1.8954	-1.9527	-1.9637	-1.9583	-1.9389	-1.9406	-1.2571	-1.9205	-1.9538	-1.9349	-1.7765	-1.9602	-1.9322	-1.9417	-2.0089	-1.9502	-2.0098	-1.9489	-1.9613	-1.9411	-2.098	-1.9379
-1.6782	-2.0074	-2.2104	-1.8973	-1.7065	-2.0235	-0.6588	-2.1174	-1.8532	-1.934	-1.6397	-1.9672	-1.9376	-1.895	-1.7524	-1.9643	-2.0198	-1.9298	-1.7195	-1.9333	-1.4184	-1.9419	-1.7875	-1.952	-1.8958	-1.9666	-2.1344	-1.9551	-1.8954	-1.9527	-2.0697	-1.8824	-1.9389	-1.9406	-1.9662	-1.9563	-1.9538	-1.9349	-1.9733	-1.9371	-1.887	-1.9602	-1.5997	-1.9595	-1.6573	-1.9337	-1.8177	-1.9422	-2.098	-1.9379
-1.6782	-2.0074	-1.8958	-1.9971	-2.0225	-1.9322	-0.6588	-2.1174	-1.8402	-1.9573	-2.2171	-1.8968	-1.9602	-1.9412	-1.7524	-1.9643	-2.0198	-1.9298	-2.0791	-1.9565	-1.4184	-1.9419	-1.7707	-1.954	-1.8958	-1.9666	-1.9093	-1.955	-1.8954	-1.9527	-1.9637	-1.9583	-2.115	-1.9336	-1.9662	-1.9563	-1.9538	-1.9349	-1.9733	-1.9371	-1.9322	-1.9417	-2.0089	-1.9502	-2.0098	-1.9489	-1.9613	-1.9411	-1.8835	-1.9411
-2.14	-1.9344	-2.2282	-1.8804	-1.741	-1.9364	-0.6588	-2.1174	-1.9262	-1.9612	-2.1176	-1.926	-1.9139	-1.9136	-2.2133	-1.9424	-2.0198	-1.9298	-1.7052	-1.9222	-1.4184	-1.9419	-1.7875	-1.952	-2.1176	-1.926	-1.9093	-1.955	-2.276	-1.9444	-1.9637	-1.9583	-1.9389	-1.9406	-1.9662	-1.9563	-1.9538	-1.9349	-1.7765	-1.9602	-1.9322	-1.9417	-2.0089	-1.9502	-2.0098	-1.9489	-1.8177	-1.9422	-2.098	-1.9379
-1.8888	-1.8999	-1.8601	-1.9459	-1.713	-1.9858	-4.0284	-2.0493	-2.0074	-2.4345	-1.4884	-1.8957	-1.136	-1.4487	-1.8882	-1.9365	-2.0198	-1.9298	-1.713	-1.9858	-4.0881	-1.9677	-2.0074	-2.4345	-1.4884	-1.8957	-1.136	-1.4487	-1.8954	-1.9527	-1.7255	-1.9523	-1.9389	-1.9406	-1.9662	-1.9563	-2.0074	-2.4345	-1.4884	-1.8957	-1.136	-1.4487	-1.5997	-1.9595	-1.6573	-1.9337	-1.9613	-1.9411	-1.8835	-1.9411
-1.8693	-2.0295	-1.81	-1.963	-1.7686	-1.9235	-0.6588	-2.1174	-1.7806	-1.9087	-2.2171	-1.8968	-2.1957	-2.0347	-1.7524	-1.9643	-1.7841	-1.9634	-1.7195	-1.9333	-1.4184	-1.9419	-1.7875	-1.952	-1.8958	-1.9666	-2.1344	-1.9551	-1.8954	-1.9527	-1.9637	-1.9583	-1.9389	-1.9406	-1.9662	-1.9563	-1.9538	-1.9349	-1.9733	-1.9371	-2.1536	-1.9825	-2.0089	-1.9502	-1.6573	-1.9337	-1.8177	-1.9422	-1.8835	-1.9411
-1.7315	-1.9368	-2.2282	-1.8804	-1.7686	-1.9235	-0.6588	-2.1174	-2.2886	-1.9664	-1.8407	-1.9832	-1.8495	-1.9112	-1.7524	-1.9643	-2.0198	-1.9298	-1.7195	-1.9333	-1.4184	-1.9419	-2.1011	-1.9298	-1.8394	-1.9137	-1.8495	-1.9112	-1.8954	-1.9527	-1.9637	-1.9583	-1.9389	-1.9406	-1.9662	-1.9563	-2.1757	-1.9825	-1.9733	-1.9371	-1.9322	-1.9417	-1.5997	-1.9595	-2.0098	-1.9489	-1.9613	-1.9411	-1.8835	-1.9411
-1.8888	-1.8999	-1.778	-1.9165	-1.7065	-2.0235	-0.6588	-2.1174	-1.6865	-1.9692	-1.8495	-1.995	-2.112	-1.9389	-1.8882	-1.9365	-1.7841	-1.9634	-1.7195	-1.9333	-1.4184	-1.9419	-1.7875	-1.952	-1.8495	-1.995	-2.1344	-1.9551	-1.8954	-1.9527	-1.9637	-1.9583	-1.9389	-1.9406	-1.9662	-1.9563	-1.9538	-1.9349	-1.9733	-1.9371	-2.1536	-1.9825	-1.5997	-1.9595	-1.6573	-1.9337	-1.8177	-1.9422	-2.098	-1.9379
-1.7346	-1.8795	-1.8705	-1.8908	-1.7147	-1.9908	-1.184	-1.8829	-2.2886	-1.9664	-2.1176	-1.926	-1.8077	-2.0406	-1.7524	-1.9643	-1.81	-1.926	-1.7052	-1.9222	-1.4184	-1.9419	-2.1011	-1.9298	-2.1176	-1.926	-1.9093	-1.955	-1.8954	-1.9527	-1.9637	-1.9583	-1.9389	-1.9406	-1.2571	-1.9205	-2.1757	-1.9825	-1.7765	-1.9602	-1.9322	-1.9417	-1.5997	-1.9595	-1.6573	-1.9337	-1.9613	-1.9411	-1.8835	-1.9411
-2.0658	-1.9808	-1.778	-1.9165	-1.6028	-1.9523	-0.6588	-2.1174	-1.6595	-1.949	-2.2171	-1.8968	-1.9376	-1.895	-2.0658	-1.9808	-1.7841	-1.9634	-1.7195	-1.9333	-1.4184	-1.9419	-1.7707	-1.954	-1.8958	-1.9666	-2.1344	-1.9551	-1.9754	-1.9463	-1.9637	-1.9583	-1.9389	-1.9406	-1.9662	-1.9563	-1.9538	-1.9349	-1.9733	-1.9371	-1.887	-1.9602	-2.0089	-1.9502	-2.0098	-1.9489	-1.9613	-1.9411	-1.8835	-1.9411
-1.6782	-2.0074	-2.2282	-1.8804	-1.7147	-1.9908	-0.6588	-2.1174	-1.8846	-1.9048	-1.7836	-1.9441	-1.8958	-1.9135	-1.7524	-1.9643	-2.0198	-1.9298	-1.7052	-1.9222	-1.4184	-1.9419	-2.1011	-1.9298	-1.8958	-1.9666	-2.1344	-1.9551	-1.8954	-1.9527	-1.9637	-1.9583	-1.9389	-1.9406	-1.9662	-1.9563	-1.7074	-1.9513	-1.9733	-1.9371	-1.9322	-1.9417	-2.0089	-1.9502	-2.0098	-1.9489	-1.9613	-1.9411	-1.8835	-1.9411
-2.0715	-1.9611	-1.8958	-1.9971	-2.0225	-1.9322	-1.3392	-1.9546	-1.8532	-1.934	-1.741	-1.9531	-1.8495	-1.9112	-2.2133	-1.9424	-2.0198	-1.9298	-2.0791	-1.9565	-1.4184	-1.9419	-1.7875	-1.952	-1.8327	-1.9797	-1.8495	-1.9112	-1.8954	-1.9527	-1.9637	-1.9583	-2.115	-1.9336	-1.2571	-1.9205	-1.9538	-1.9349	-1.9733	-1.9371	-1.9322	-1.9417	-2.0089	-1.9502	-2.0098	-1.9489	-1.9613	-1.9411	-2.098	-1.9379
-1.7315	-1.9368	-1.81	-1.963	-1.8442	-1.9546	-0.6987	-2.2219	-1.8062	-1.9309	-1.7832	-1.9936	-2.1957	-2.0347	-1.7524	-1.9643	-1.7841	-1.9634	-1.8442	-1.9546	-0.6987	-2.2219	-1.7707	-1.954	-1.8327	-1.9797	-2.1344	-1.9551	-1.8954	-1.9527	-1.9637	-1.9583	-1.7937	-1.9653	-1.9662	-1.9563	-1.9538	-1.9349	-1.9733	-1.9371	-2.1536	-1.9825	-1.5997	-1.9595	-1.6573	-1.9337	-1.8177	-1.9422	-1.8835	-1.9411
-1.8693	-2.0295	-1.8222	-1.9974	-1.713	-1.9858	-1.184	-1.8829	-1.7519	-1.9938	-2.2171	-1.8968	-2.1957	-2.0347	-1.7524	-1.9643	-1.7841	-1.9634	-1.713	-1.9858	-1.4184	-1.9419	-2.1011	-1.9298	-1.8958	-1.9666	-2.1344	-1.9551	-1.8954	-1.9527	-1.9637	-1.9583	-1.9389	-1.9406	-1.2571	-1.9205	-1.7074	-1.9513	-1.9733	-1.9371	-2.1536	-1.9825	-2.0089	-1.9502	-2.0098	-1.9489	-1.9613	-1.9411	-1.8835	-1.9411
-1.9828	-1.9197	-1.9429	-1.8661	-1.7944	-1.9648	-0.6588	-2.1174	-2.2886	-1.9664	-1.8192	-1.8297	-1.8627	-1.9529	-1.9828	-1.9197	-2.0198	-1.9298	-2.0791	-1.9565	-1.4184	-1.9419	-2.1011	-1.9298	-1.8394	-1.9137	-1.9093	-1.955	-1.8954	-1.9527	-2.0697	-1.8824	-1.7937	-1.9653	-1.9662	-1.9563	-2.1757	-1.9825	-1.9733	-1.9371	-1.9322	-1.9417	-2.0089	-1.9502	-2.0098	-1.9489	-1.9613	-1.9411	-1.8835	-1.9411
-1.7346	-1.8795	-1.7106	-2.0315	-1.713	-1.9858	-0.6588	-2.1174	-2.0742	-1.9963	-1.8428	-1.8419	-1.9602	-1.9412	-1.7524	-1.9643	-1.7841	-1.9634	-1.713	-1.9858	-1.4184	-1.9419	-2.1011	-1.9298	-1.8394	-1.9137	-1.9093	-1.955	-1.8954	-1.9527	-1.9637	-1.9583	-1.9389	-1.9406	-1.9662	-1.9563	-2.1757	-1.9825	-1.9733	-1.9371	-1.9322	-1.9417	-1.5997	-1.9595	-1.6573	-1.9337	-1.9613	-1.9411	-1.8835	-1.9411
-1.6701	-1.8682	-1.7106	-2.0315	-1.7147	-1.9908	-1.184	-1.8829	-1.6827	-2.0236	-1.872	-1.9434	-1.8419	-2.0248	-1.7524	-1.9643	-1.7841	-1.9634	-1.7052	-1.9222	-1.4184	-1.9419	-1.7875	-1.952	-1.8394	-1.9137	-1.856	-1.9365	-1.8954	-1.9527	-1.9637	-1.9583	-1.9389	-1.9406	-1.2571	-1.9205	-1.9538	-1.9349	-1.9733	-1.9371	-1.9322	-1.9417	-1.5997	-1.9595	-1.6573	-1.9337	-1.9613	-1.9411	-1.8835	-1.9411
-1.8693	-2.0295	-1.5397	-1.9414	-1.713	-1.9858	-0.6987	-2.2219	-2.0742	-1.9963	-3.1581	-1.7752	-1.8077	-2.0406	-1.7524	-1.9643	-1.81	-1.926	-1.713	-1.9858	-0.6987	-2.2219	-2.1011	-1.9298	-3.1581	-1.7752	-1.9093	-1.955	-1.8954	-1.9527	-1.9637	-1.9583	-1.9389	-1.9406	-1.9662	-1.9563	-2.1757	-1.9825	-1.9733	-1.9371	-1.9322	-1.9417	-2.0089	-1.9502	-2.0098	-1.9489	-1.9613	-1.9411	-1.8835	-1.9411
-1.9828	-1.9197	-2.9774	-2.001	-2.0225	-1.9322	-0.6987	-2.2219	-1.6865	-1.9692	-1.8428	-1.8419	-1.7328	-1.8965	-1.9828	-1.9197	-2.9774	-2.001	-2.0791	-1.9565	-0.6987	-2.2219	-1.7875	-1.952	-1.8394	-1.9137	-1.7328	-1.8965	-1.8954	-1.9527	-1.9637	-1.9583	-2.115	-1.9336	-1.9662	-1.9563	-1.9538	-1.9349	-1.9733	-1.9371	-1.9322	-1.9417	-2.0089	-1.9502	-2.0098	-1.9489	-1.9613	-1.9411	-1.8835	-1.9411
-1.7303	-2.0233	-1.81	-1.963	-1.7737	-1.868	-0.6987	-2.2219	-1.6865	-1.9692	-1.7265	-1.9397	-1.8077	-2.0406	-1.7303	-2.0233	-1.7841	-1.9634	-1.7195	-1.9333	-0.6987	-2.2219	-1.7875	-1.952	-1.8958	-1.9666	-1.9093	-1.955	-1.8954	-1.9527	-1.9637	-1.9583	-1.9389	-1.9406	-1.9662	-1.9563	-1.9538	-1.9349	-1.7765	-1.9602	-1.9322	-1.9417	-2.0089	-1.9502	-2.0098	-1.9489	-1.9613	-1.9411	-1.8835	-1.9411
-2.6747	-1.8968	-1.8222	-1.9974	-1.7147	-1.9908	-0.6588	-2.1174	-1.6657	-1.788	-1.6996	-1.8567	-2.1957	-2.0347	-2.2133	-1.9424	-1.7841	-1.9634	-1.7052	-1.9222	-1.4184	-1.9419	-2.1011	-1.9298	-1.8394	-1.9137	-2.1344	-1.9551	-1.8954	-1.9527	-1.9637	-1.9583	-1.9389	-1.9406	-1.9662	-1.9563	-1.9538	-1.9349	-1.9733	-1.9371	-2.1536	-1.9825	-2.0089	-1.9502	-2.0098	-1.9489	-1.9613	-1.9411	-1.8835	-1.9411
-1.8693	-2.0295	-1.81	-1.963	-1.7737	-1.868	-0.6588	-2.1174	-1.6865	-1.9692	-2.0275	-1.9706	-2.112	-1.9389	-1.7524	-1.9643	-1.7841	-1.9634	-1.7195	-1.9333	-1.4184	-1.9419	-1.7875	-1.952	-1.8958	-1.9666	-2.1344	-1.9551	-1.8954	-1.9527	-1.9637	-1.9583	-1.9389	-1.9406	-1.9662	-1.9563	-1.9538	-1.9349	-1.9923	-1.98	-2.1536	-1.9825	-2.0089	-1.9502	-2.0098	-1.9489	-1.9613	-1.9411	-1.9656	-1.9409
-1.9814	-1.9089	-1.8705	-1.8908	-1.8442	-1.9546	-0.6987	-2.2219	-1.6865	-1.9692	-1.8428	-1.8419	-1.7328	-1.8965	-1.8882	-1.9365	-1.81	-1.926	-1.8442	-1.9546	-0.6987	-2.2219	-1.7875	-1.952	-1.8394	-1.9137	-1.7328	-1.8965	-1.8954	-1.9527	-1.9637	-1.9583	-1.7937	-1.9653	-1.9662	-1.9563	-1.9538	-1.9349	-1.9733	-1.9371	-1.9322	-1.9417	-2.0089	-1.9502	-2.0098	-1.9489	-1.9613	-1.9411	-1.8835	-1.9411
-1.7303	-2.0233	-1.81	-1.963	-1.7737	-1.868	-0.6987	-2.2219	-1.6865	-1.9692	-1.9572	-1.9905	-1.8147	-2.0103	-1.7303	-2.0233	-1.7841	-1.9634	-1.7195	-1.9333	-0.6987	-2.2219	-1.7875	-1.952	-1.8958	-1.9666	-2.1344	-1.9551	-1.8954	-1.9527	-1.9637	-1.9583	-1.9389	-1.9406	-1.9662	-1.9563	-1.9538	-1.9349	-1.9923	-1.98	-1.887	-1.9602	-2.0089	-1.9502	-2.061	-1.9519	-1.9977	-1.9475	-1.9656	-1.9409
-1.9169	-1.9783	-1.9435	-1.9904	-1.7497	-1.9739	-0.6987	-2.2219	-1.7806	-1.9087	-1.8407	-1.9832	-1.7328	-1.8965	-2.2133	-1.9424	-1.9435	-1.9904	-2.0791	-1.9565	-0.6987	-2.2219	-1.7875	-1.952	-1.8394	-1.9137	-1.7328	-1.8965	-1.8954	-1.9527	-1.9637	-1.9583	-1.7937	-1.9653	-1.9662	-1.9563	-1.9538	-1.9349	-1.9733	-1.9371	-1.9322	-1.9417	-2.0089	-1.9502	-2.0098	-1.9489	-1.9613	-1.9411	-1.8835	-1.9411
-1.7303	-2.0233	-1.7106	-2.0315	-1.6856	-1.9155	-0.6987	-2.2219	-1.6657	-1.788	-1.7265	-1.9397	-2.112	-1.9389	-1.7303	-2.0233	-1.7841	-1.9634	-1.7195	-1.9333	-0.6987	-2.2219	-2.1011	-1.9298	-1.8958	-1.9666	-2.1344	-1.9551	-1.8954	-1.9527	-1.9637	-1.9583	-1.9389	-1.9406	-1.9662	-1.9563	-1.9538	-1.9349	-1.7765	-1.9602	-2.1536	-1.9825	-2.0089	-1.9502	-2.0098	-1.9489	-1.9613	-1.9411	-1.8835	-1.9411
-1.9828	-1.9197	-1.7106	-2.0315	-1.7686	-1.9235	-0.6987	-2.2219	-1.8958	-1.9066	-1.9024	-1.9605	-1.7328	-1.8965	-1.9828	-1.9197	-1.7841	-1.9634	-1.7195	-1.9333	-0.6987	-2.2219	-2.1011	-1.9298	-1.8394	-1.9137	-1.7328	-1.8965	-1.8954	-1.9527	-1.9637	-1.9583	-1.9389	-1.9406	-1.9662	-1.9563	-1.9538	-1.9349	-1.9733	-1.9371	-1.9322	-1.9417	-1.5997	-1.9595	-1.6573	-1.9337	-1.8177	-1.9422	-2.098	-1.9379
-1.7303	-2.0233	-1.8958	-1.9971	-1.7686	-1.9235	-0.6987	-2.2219	-1.8958	-1.9066	-1.8428	-1.8419	-1.8077	-2.0406	-1.7303	-2.0233	-2.0198	-1.9298	-1.7195	-1.9333	-0.6987	-2.2219	-2.1011	-1.9298	-1.8394	-1.9137	-1.9093	-1.955	-1.8954	-1.9527	-1.9637	-1.9583	-1.9389	-1.9406	-1.9662	-1.9563	-1.9538	-1.9349	-1.9733	-1.9371	-1.9322	-1.9417	-1.5997	-1.9595	-2.0098	-1.9489	-1.9613	-1.9411	-1.8835	-1.9411
-1.6782	-2.0074	-1.8958	-1.9971	-1.7737	-1.868	-0.6588	-2.1174	-1.8062	-1.9309	-2.2171	-1.8968	-1.8958	-1.9135	-1.7524	-1.9643	-2.0198	-1.9298	-1.7195	-1.9333	-1.4184	-1.9419	-1.7707	-1.954	-1.8958	-1.9666	-2.1344	-1.9551	-1.8954	-1.9527	-1.9637	-1.9583	-1.9389	-1.9406	-1.9662	-1.9563	-1.9538	-1.9349	-1.9733	-1.9371	-1.9322	-1.9417	-2.0089	-1.9502	-2.0098	-1.9489	-1.9977	-1.9475	-1.9656	-1.9409
-1.8693	-2.0295	-2.2282	-1.8804	-1.6495	-1.8885	-0.6588	-2.1174	-1.8958	-1.9066	-2.1176	-1.926	-1.9353	-1.9571	-1.7524	-1.9643	-2.0198	-1.9298	-1.7052	-1.9222	-1.4184	-1.9419	-2.1011	-1.9298	-2.1176	-1.926	-1.9093	-1.955	-1.8954	-1.9527	-1.9637	-1.9583	-1.9389	-1.9406	-1.9662	-1.9563	-1.9538	-1.9349	-1.7765	-1.9602	-1.9322	-1.9417	-2.1568	-1.9466	-2.061	-1.9519	-1.9977	-1.9475	-1.9656	-1.9409
-1.9828	-1.9197	-2.2104	-1.8973	-1.7686	-1.9235	-0.6588	-2.1174	-2.2886	-1.9664	-1.7836	-1.9441	-1.7776	-1.931	-1.9828	-1.9197	-2.0198	-1.9298	-1.7195	-1.9333	-1.4184	-1.9419	-2.1011	-1.9298	-1.8958	-1.9666	-1.856	-1.9365	-1.8954	-1.9527	-2.0697	-1.8824	-1.9389	-1.9406	-1.9662	-1.9563	-2.1757	-1.9825	-1.9733	-1.9371	-1.9322	-1.9417	-2.1568	-1.9466	-2.061	-1.9519	-1.9977	-1.9475	-1.9656	-1.9409
-1.8693	-2.0295	-1.9429	-1.8661	-1.8079	-1.9872	-5.0543	-1.952	-2.2886	-1.9664	-1.8192	-1.8297	-1.9103	-1.9941	-1.7524	-1.9643	-2.0198	-1.9298	-2.0791	-1.9565	-5.285	-1.9406	-2.1011	-1.9298	-1.8394	-1.9137	-1.9103	-1.9941	-1.8954	-1.9527	-2.0697	-1.8824	-1.9389	-1.9406	-1.9662	-1.9563	-2.1757	-1.9825	-1.9733	-1.9371	-1.887	-1.9602	-2.1568	-1.9466	-2.061	-1.9519	-1.9977	-1.9475	-1.8835	-1.9411
-1.6782	-2.0074	-2.2282	-1.8804	-1.7686	-1.9235	-0.6588	-2.1174	-1.8062	-1.9309	-2.2171	-1.8968	-2.112	-1.9389	-1.7524	-1.9643	-2.0198	-1.9298	-1.7195	-1.9333	-1.4184	-1.9419	-1.7707	-1.954	-1.8958	-1.9666	-2.1344	-1.9551	-1.8954	-1.9527	-1.9637	-1.9583	-1.9389	-1.9406	-1.9662	-1.9563	-1.9538	-1.9349	-1.9733	-1.9371	-2.1536	-1.9825	-1.5997	-1.9595	-1.6573	-1.9337	-1.8177	-1.9422	-2.098	-1.9379
-1.7346	-1.8795	-1.9435	-1.9904	-1.6495	-1.8885	-1.184	-1.8829	-1.5202	-1.9456	-3.1581	-1.7752	-1.8077	-2.0406	-1.7524	-1.9643	-1.9435	-1.9904	-1.7052	-1.9222	-1.4184	-1.9419	-1.5202	-1.9456	-3.1581	-1.7752	-1.9093	-1.955	-1.8954	-1.9527	-1.9637	-1.9583	-1.9389	-1.9406	-1.2571	-1.9205	-1.9538	-1.9349	-1.9733	-1.9371	-1.9322	-1.9417	-1.5997	-1.9595	-1.6573	-1.9337	-1.9613	-1.9411	-1.8835	-1.9411
-1.9814	-1.9089	-1.9435	-1.9904	-1.6856	-1.9155	-1.184	-1.8829	-2.0742	-1.9963	-2.2171	-1.8968	-1.8495	-1.9112	-1.8882	-1.9365	-1.9435	-1.9904	-1.7195	-1.9333	-1.4184	-1.9419	-2.1011	-1.9298	-1.8958	-1.9666	-1.8495	-1.9112	-1.8954	-1.9527	-1.9637	-1.9583	-1.9389	-1.9406	-1.2571	-1.9205	-2.1757	-1.9825	-1.9733	-1.9371	-1.9322	-1.9417	-1.5997	-1.9595	-1.6573	-1.9337	-1.8177	-1.9422	-1.8835	-1.9411
-1.7346	-1.8795	-1.9429	-1.8661	-2.0225	-1.9322	-0.6588	-2.1174	-1.5202	-1.9456	-2.2171	-1.8968	-1.9139	-1.9136	-1.7524	-1.9643	-2.0198	-1.9298	-2.0791	-1.9565	-1.4184	-1.9419	-1.5202	-1.9456	-1.8958	-1.9666	-1.9093	-1.955	-1.8954	-1.9527	-2.0697	-1.8824	-2.115	-1.9336	-1.9662	-1.9563	-1.9538	-1.9349	-1.9733	-1.9371	-1.9322	-1.9417	-1.5997	-1.9595	-2.0098	-1.9489	-1.9613	-1.9411	-1.8835	-1.9411
-2.14	-1.9344	-2.2282	-1.8804	-1.713	-1.9858	-0.6588	-2.1174	-1.7806	-1.9087	-1.9541	-1.9844	-1.8627	-1.9529	-2.2133	-1.9424	-2.0198	-1.9298	-1.713	-1.9858	-1.4184	-1.9419	-1.7875	-1.952	-1.8327	-1.9797	-1.9093	-1.955	-2.276	-1.9444	-1.9637	-1.9583	-1.9389	-1.9406	-1.9662	-1.9563	-1.9538	-1.9349	-1.9733	-1.9371	-1.9322	-1.9417	-2.0089	-1.9502	-2.0098	-1.9489	-1.9613	-1.9411	-1.8835	-1.9411
-1.6782	-2.0074	-1.8601	-1.9459	-1.7944	-1.9648	-0.6987	-2.2219	-3.604	-1.8672	-1.7832	-1.9936	-1.8844	-1.8529	-1.7524	-1.9643	-2.0198	-1.9298	-2.0791	-1.9565	-0.6987	-2.2219	-3.604	-1.8672	-1.8327	-1.9797	-1.856	-1.9365	-1.8954	-1.9527	-1.7255	-1.9523	-1.7937	-1.9653	-1.9662	-1.9563	-1.9538	-1.9349	-1.9733	-1.9371	-1.9322	-1.9417	-2.0089	-1.9502	-2.0098	-1.9489	-1.9613	-1.9411	-1.8835	-1.9411
-1.9002	-1.8972	-1.8601	-1.9459	-3.5719	-1.8965	-0.6987	-2.2219	-1.6595	-1.949	-1.7832	-1.9936	-1.8077	-2.0406	-2.2133	-1.9424	-2.0198	-1.9298	-3.5719	-1.8965	-0.6987	-2.2219	-1.7707	-1.954	-1.8327	-1.9797	-1.9093	-1.955	-1.9754	-1.9463	-1.7255	-1.9523	-1.9389	-1.9406	-1.9662	-1.9563	-1.9538	-1.9349	-1.9733	-1.9371	-1.9322	-1.9417	-2.0089	-1.9502	-2.0098	-1.9489	-1.9613	-1.9411	-1.8835	-1.9411
-1.8693	-2.0295	-1.9429	-1.8661	-1.6856	-1.9155	-0.6987	-2.2219	-1.524	-1.9676	-1.5688	-2.0062	-1.7328	-1.8965	-1.7524	-1.9643	-2.0198	-1.9298	-1.7195	-1.9333	-0.6987	-2.2219	-1.524	-1.9676	-1.8958	-1.9666	-1.7328	-1.8965	-1.8954	-1.9527	-2.0697	-1.8824	-1.9389	-1.9406	-1.9662	-1.9563	-1.7074	-1.9513	-1.7765	-1.9602	-1.9322	-1.9417	-2.1568	-1.9466	-2.061	-1.9519	-1.9977	-1.9475	-1.9656	-1.9409
-1.7303	-2.0233	-1.4927	-1.945	-1.7497	-1.9739	-0.6987	-2.2219	-2.0221	-2.0517	-1.9541	-1.9844	-1.9139	-1.9136	-1.7303	-2.0233	-1.4927	-1.945	-2.0791	-1.9565	-0.6987	-2.2219	-1.7707	-1.954	-1.8327	-1.9797	-1.9093	-1.955	-1.8954	-1.9527	-1.7255	-1.9523	-1.7937	-1.9653	-1.9662	-1.9563	-1.9538	-1.9349	-1.9733	-1.9371	-1.9322	-1.9417	-2.1568	-1.9466	-2.061	-1.9519	-1.9977	-1.9475	-1.9656	-1.9409
-1.7346	-1.8795	-1.81	-1.963	-1.8306	-1.7693	-0.6588	-2.1174	-1.5202	-1.9456	-1.8428	-1.8419	-1.8077	-2.0406	-1.7524	-1.9643	-1.7841	-1.9634	-1.7052	-1.9222	-1.4184	-1.9419	-1.5202	-1.9456	-1.8394	-1.9137	-1.9093	-1.955	-1.8954	-1.9527	-1.9637	-1.9583	-1.9389	-1.9406	-1.9662	-1.9563	-1.9538	-1.9349	-1.9733	-1.9371	-1.9322	-1.9417	-1.5997	-1.9595	-1.6573	-1.9337	-1.9613	-1.9411	-1.8835	-1.9411
-1.9169	-1.9783	-1.81	-1.963	-1.7737	-1.868	-0.6588	-2.1174	-1.6827	-2.0236	-1.7832	-1.9936	-1.8844	-1.8529	-2.2133	-1.9424	-1.7841	-1.9634	-1.7195	-1.9333	-1.4184	-1.9419	-1.7875	-1.952	-1.8327	-1.9797	-1.856	-1.9365	-1.8954	-1.9527	-1.9637	-1.9583	-1.9389	-1.9406	-1.9662	-1.9563	-1.9538	-1.9349	-1.9733	-1.9371	-1.9322	-1.9417	-2.0089	-1.9502	-2.0098	-1.9489	-1.9613	-1.9411	-1.8835	-1.9411
-2.0658	-1.9808	-1.8178	-1.9872	-1.7686	-1.9235	-0.6588	-2.1174	-1.8958	-1.9066	-1.7265	-1.9397	-1.9602	-1.9412	-2.0658	-1.9808	-2.0198	-1.9298	-1.7195	-1.9333	-1.4184	-1.9419	-2.1011	-1.9298	-1.8958	-1.9666	-1.9093	-1.955	-1.9754	-1.9463	-1.9637	-1.9583	-1.9389	-1.9406	-1.9662	-1.9563	-1.9538	-1.9349	-1.7765	-1.9602	-1.9322	-1.9417	-2.0089	-1.9502	-2.0098	-1.9489	-1.9613	-1.9411	-1.8835	-1.9411
-1.9169	-1.9783	-1.8601	-1.9459	-1.6028	-1.9523	-0.6588	-2.1174	-1.7519	-1.9938	-1.8638	-1.9732	-1.9602	-1.9412	-2.2133	-1.9424	-2.0198	-1.9298	-1.7195	-1.9333	-1.4184	-1.9419	-2.1011	-1.9298	-1.8327	-1.9797	-1.9093	-1.955	-1.8954	-1.9527	-1.7255	-1.9523	-1.9389	-1.9406	-1.9662	-1.9563	-1.7074	-1.9513	-1.9733	-1.9371	-1.9322	-1.9417	-2.0089	-1.9502	-2.0098	-1.9489	-1.9613	-1.9411	-2.098	-1.9379
-1.8119	-2.0155	-1.7106	-2.0315	-2.8203	-1.995	-0.6588	-2.1174	-1.6865	-1.9692	-1.6397	-1.9672	-1.9602	-1.9412	-1.7524	-1.9643	-1.7841	-1.9634	-2.0791	-1.9565	-1.4184	-1.9419	-1.7875	-1.952	-1.8958	-1.9666	-1.9093	-1.955	-1.8954	-1.9527	-1.9637	-1.9583	-1.9389	-1.9406	-1.9662	-1.9563	-1.9538	-1.9349	-1.9733	-1.9371	-1.9322	-1.9417	-2.1568	-1.9466	-2.061	-1.9519	-1.9977	-1.9475	-1.9656	-1.9409
-1.6782	-2.0074	-2.2104	-1.8973	-1.8442	-1.9546	-0.6588	-2.1174	-1.8532	-1.934	-2.2171	-1.8968	-1.9139	-1.9136	-1.7524	-1.9643	-2.0198	-1.9298	-1.8442	-1.9546	-1.4184	-1.9419	-1.7875	-1.952	-1.8958	-1.9666	-1.9093	-1.955	-1.8954	-1.9527	-2.0697	-1.8824	-1.7937	-1.9653	-1.9662	-1.9563	-1.9538	-1.9349	-1.9733	-1.9371	-1.9322	-1.9417	-2.0089	-1.9502	-2.0098	-1.9489	-1.9613	-1.9411	-1.8835	-1.9411
-2.0658	-1.9808	-2.2282	-1.8804	-1.6856	-1.9155	-0.6588	-2.1174	-1.7806	-1.9087	-1.9572	-1.9905	-1.8419	-2.0248	-2.0658	-1.9808	-2.0198	-1.9298	-1.7195	-1.9333	-1.4184	-1.9419	-1.7875	-1.952	-1.8958	-1.9666	-1.856	-1.9365	-1.9754	-1.9463	-1.9637	-1.9583	-1.9389	-1.9406	-1.9662	-1.9563	-1.9538	-1.9349	-1.9923	-1.98	-1.9322	-1.9417	-2.0089	-1.9502	-2.0098	-1.9489	-1.9613	-1.9411	-1.8835	-1.9411
-1.7315	-1.9368	-1.7106	-2.0315	-1.6495	-1.8885	-0.6588	-2.1174	-2.2886	-1.9664	-1.9572	-1.9905	-1.9602	-1.9412	-1.7524	-1.9643	-1.7841	-1.9634	-1.7052	-1.9222	-1.4184	-1.9419	-2.1011	-1.9298	-1.8958	-1.9666	-1.9093	-1.955	-1.8954	-1.9527	-1.9637	-1.9583	-1.9389	-1.9406	-1.9662	-1.9563	-2.1757	-1.9825	-1.9923	-1.98	-1.9322	-1.9417	-2.0089	-1.9502	-2.0098	-1.9489	-1.9613	-1.9411	-1.9656	-1.9409
-1.8693	-2.0295	-1.903	-1.9571	-1.7686	-1.9235	-1.3392	-1.9546	-1.9262	-1.9612	-1.5688	-2.0062	-1.8585	-1.9191	-1.7524	-1.9643	-1.7841	-1.9634	-1.7195	-1.9333	-1.4184	-1.9419	-1.7875	-1.952	-1.8958	-1.9666	-2.1344	-1.9551	-1.8954	-1.9527	-1.9637	-1.9583	-1.9389	-1.9406	-1.2571	-1.9205	-1.9538	-1.9349	-1.7765	-1.9602	-1.9322	-1.9417	-2.1568	-1.9466	-2.061	-1.9519	-1.9977	-1.9475	-1.9656	-1.9409
-1.7346	-1.8795	-1.9429	-1.8661	-1.6028	-1.9523	-0.6588	-2.1174	-3.604	-1.8672	-1.9572	-1.9905	-2.112	-1.9389	-1.7524	-1.9643	-2.0198	-1.9298	-1.7195	-1.9333	-1.4184	-1.9419	-3.604	-1.8672	-1.8958	-1.9666	-2.1344	-1.9551	-1.8954	-1.9527	-2.0697	-1.8824	-1.9389	-1.9406	-1.9662	-1.9563	-1.9538	-1.9349	-1.9923	-1.98	-2.1536	-1.9825	-1.5997	-1.9595	-1.6573	-1.9337	-1.8177	-1.9422	-2.098	-1.9379
-1.8119	-2.0155	-1.9435	-1.9904	-2.8203	-1.995	-1.184	-1.8829	-2.2886	-1.9664	-1.872	-1.9434	-2.0634	-1.9238	-1.7524	-1.9643	-1.9435	-1.9904	-2.0791	-1.9565	-1.4184	-1.9419	-2.1011	-1.9298	-1.8394	-1.9137	-1.9093	-1.955	-1.8954	-1.9527	-1.9637	-1.9583	-1.9389	-1.9406	-1.2571	-1.9205	-2.1757	-1.9825	-1.9733	-1.9371	-1.9322	-1.9417	-1.5997	-1.9595	-1.6573	-1.9337	-1.9613	-1.9411	-1.8835	-1.9411
-1.9828	-1.9197	-2.2282	-1.8804	-2.2173	-1.9353	-1.184	-1.8829	-1.9262	-1.9612	-1.6996	-1.8567	-2.1957	-2.0347	-1.9828	-1.9197	-2.0198	-1.9298	-2.0791	-1.9565	-1.4184	-1.9419	-1.7875	-1.952	-1.8394	-1.9137	-2.1344	-1.9551	-1.8954	-1.9527	-1.9637	-1.9583	-2.115	-1.9336	-1.2571	-1.9205	-1.9538	-1.9349	-1.9733	-1.9371	-2.1536	-1.9825	-1.5997	-1.9595	-2.0098	-1.9489	-1.9613	-1.9411	-1.8835	-1.9411
-1.9633	-1.9607	-1.7106	-2.0315	-1.713	-1.9858	-5.2095	-1.8799	-1.7519	-1.9938	-2.1176	-1.926	-1.8419	-2.0248	-2.2133	-1.9424	-1.7841	-1.9634	-1.713	-1.9858	-5.2095	-1.8799	-2.1011	-1.9298	-2.1176	-1.926	-1.856	-1.9365	-1.9754	-1.9463	-1.9637	-1.9583	-1.9389	-1.9406	-1.9662	-1.9563	-1.7074	-1.9513	-1.7765	-1.9602	-1.9322	-1.9417	-1.5997	-1.9595	-2.0098	-1.9489	-1.9613	-1.9411	-1.8835	-1.9411
-1.7888	-1.9783	-1.8261	-2.0736	-2.0225	-1.9322	-1.3392	-1.9546	-1.8402	-1.9573	-1.9024	-1.9605	-1.8495	-1.9112	-1.8882	-1.9365	-1.81	-1.926	-2.0791	-1.9565	-1.4184	-1.9419	-1.7707	-1.954	-1.8394	-1.9137	-1.8495	-1.9112	-1.8954	-1.9527	-1.9637	-1.9583	-2.115	-1.9336	-1.2571	-1.9205	-1.9538	-1.9349	-1.9733	-1.9371	-1.9322	-1.9417	-2.0089	-1.9502	-2.061	-1.9519	-1.9977	-1.9475	-1.9656	-1.9409
-2.0658	-1.9808	-1.8222	-1.9974	-1.7497	-1.9739	-1.184	-1.8829	-1.8402	-1.9573	-2.1176	-1.926	-1.8419	-2.0248	-2.0658	-1.9808	-1.7841	-1.9634	-2.0791	-1.9565	-1.4184	-1.9419	-1.7707	-1.954	-2.1176	-1.926	-1.856	-1.9365	-1.9754	-1.9463	-1.9637	-1.9583	-1.7937	-1.9653	-1.2571	-1.9205	-1.9538	-1.9349	-1.7765	-1.9602	-1.9322	-1.9417	-2.0089	-1.9502	-2.0098	-1.9489	-1.9613	-1.9411	-1.8835	-1.9411
-1.7888	-1.9783	-1.7106	-2.0315	-1.7737	-1.868	-0.6588	-2.1174	-2.0742	-1.9963	-1.8407	-1.9832	-1.8495	-1.9112	-1.8882	-1.9365	-1.7841	-1.9634	-1.7195	-1.9333	-1.4184	-1.9419	-2.1011	-1.9298	-1.8394	-1.9137	-1.8495	-1.9112	-1.8954	-1.9527	-1.9637	-1.9583	-1.9389	-1.9406	-1.9662	-1.9563	-2.1757	-1.9825	-1.9733	-1.9371	-1.9322	-1.9417	-2.1568	-1.9466	-2.061	-1.9519	-1.9977	-1.9475	-1.9656	-1.9409
-2.14	-1.9344	-1.8222	-1.9974	-1.713	-1.9858	-0.6588	-2.1174	-1.7806	-1.9087	-1.9024	-1.9605	-1.8495	-1.9112	-2.2133	-1.9424	-1.7841	-1.9634	-1.713	-1.9858	-1.4184	-1.9419	-1.7875	-1.952	-1.8394	-1.9137	-1.8495	-1.9112	-2.276	-1.9444	-1.9637	-1.9583	-1.9389	-1.9406	-1.9662	-1.9563	-1.9538	-1.9349	-1.9733	-1.9371	-1.9322	-1.9417	-2.1568	-1.9466	-2.061	-1.9519	-1.9977	-1.9475	-1.9656	-1.9409
-1.9828	-1.9197	-1.81	-1.963	-2.0225	-1.9322	-0.6588	-2.1174	-1.9262	-1.9612	-1.9572	-1.9905	-1.8958	-1.9135	-1.9828	-1.9197	-1.7841	-1.9634	-2.0791	-1.9565	-1.4184	-1.9419	-1.7875	-1.952	-1.8958	-1.9666	-2.1344	-1.9551	-1.8954	-1.9527	-1.9637	-1.9583	-2.115	-1.9336	-1.9662	-1.9563	-1.9538	-1.9349	-1.9923	-1.98	-1.9322	-1.9417	-2.0089	-1.9502	-2.0098	-1.9489	-1.9613	-1.9411	-1.8835	-1.9411
-1.6782	-2.0074	-1.7106	-2.0315	-1.7147	-1.9908	-0.6588	-2.1174	-1.7806	-1.9087	-2.2171	-1.8968	-1.8958	-1.9135	-1.7524	-1.9643	-1.7841	-1.9634	-1.7052	-1.9222	-1.4184	-1.9419	-1.7875	-1.952	-1.8958	-1.9666	-2.1344	-1.9551	-1.8954	-1.9527	-1.9637	-1.9583	-1.9389	-1.9406	-1.9662	-1.9563	-1.9538	-1.9349	-1.9733	-1.9371	-1.9322	-1.9417	-1.5997	-1.9595	-1.6573	-1.9337	-1.9613	-1.9411	-1.8835	-1.9411
-1.9814	-1.9089	-2.2282	-1.8804	-1.7686	-1.9235	-0.6588	-2.1174	-1.8958	-1.9066	-1.9572	-1.9905	-2.6887	-1.9829	-1.8882	-1.9365	-2.0198	-1.9298	-1.7195	-1.9333	-1.4184	-1.9419	-2.1011	-1.9298	-1.8958	-1.9666	-2.1344	-1.9551	-1.8954	-1.9527	-1.9637	-1.9583	-1.9389	-1.9406	-1.9662	-1.9563	-1.9538	-1.9349	-1.9923	-1.98	-1.9322	-1.9417	-2.0089	-1.9502	-2.0098	-1.9489	-1.9613	-1.9411	-1.8835	-1.9411
-2.6747	-1.8968	-1.8958	-1.9971	-2.2173	-1.9353	-0.6588	-2.1174	-1.6865	-1.9692	-1.8495	-1.995	-1.7328	-1.8965	-2.2133	-1.9424	-2.0198	-1.9298	-2.0791	-1.9565	-1.4184	-1.9419	-1.7875	-1.952	-1.8495	-1.995	-1.7328	-1.8965	-1.8954	-1.9527	-1.9637	-1.9583	-2.115	-1.9336	-1.9662	-1.9563	-1.9538	-1.9349	-1.9733	-1.9371	-1.9322	-1.9417	-2.0089	-1.9502	-2.0098	-1.9489	-1.9613	-1.9411	-1.8835	-1.9411
-1.9828	-1.9197	-1.8239	-1.8665	-1.713	-1.9858	-0.6588	-2.1174	-1.6865	-1.9692	-1.7832	-1.9936	-1.8495	-1.9112	-1.9828	-1.9197	-1.81	-1.926	-1.713	-1.9858	-1.4184	-1.9419	-1.7875	-1.952	-1.8327	-1.9797	-1.8495	-1.9112	-1.8954	-1.9527	-1.9637	-1.9583	-1.9389	-1.9406	-1.9662	-1.9563	-1.9538	-1.9349	-1.9733	-1.9371	-1.9322	-1.9417	-2.0089	-1.9502	-2.0098	-1.9489	-1.9613	-1.9411	-1.8835	-1.9411
-1.7315	-1.9368	-1.7909	-1.8832	-1.7147	-1.9908	-1.184	-1.8829	-1.6865	-1.9692	-3.1581	-1.7752	-1.8691	-1.9531	-1.7524	-1.9643	-1.7841	-1.9634	-1.7052	-1.9222	-1.4184	-1.9419	-1.7875	-1.952	-3.1581	-1.7752	-1.856	-1.9365	-1.8954	-1.9527	-1.9637	-1.9583	-1.9389	-1.9406	-1.2571	-1.9205	-1.9538	-1.9349	-1.9733	-1.9371	-1.9322	-1.9417	-1.5997	-1.9595	-1.6573	-1.9337	-1.9613	-1.9411	-1.8835	-1.9411
-1.7315	-1.9368	-1.778	-1.9165	-1.713	-1.9858	-0.6588	-2.1174	-2.2886	-1.9664	-1.7265	-1.9397	-2.112	-1.9389	-1.7524	-1.9643	-1.7841	-1.9634	-1.713	-1.9858	-1.4184	-1.9419	-2.1011	-1.9298	-1.8958	-1.9666	-2.1344	-1.9551	-1.8954	-1.9527	-1.9637	-1.9583	-1.9389	-1.9406	-1.9662	-1.9563	-2.1757	-1.9825	-1.7765	-1.9602	-2.1536	-1.9825	-1.5997	-1.9595	-1.6573	-1.9337	-1.9613	-1.9411	-1.8835	-1.9411
-1.9099	-1.995	-1.8222	-1.9974	-1.7203	-1.9418	-1.3392	-1.9546	-1.6865	-1.9692	-1.8428	-1.8419	-2.0634	-1.9238	-1.8882	-1.9365	-1.7841	-1.9634	-2.0791	-1.9565	-1.4184	-1.9419	-1.7875	-1.952	-1.8394	-1.9137	-1.9093	-1.955	-1.8954	-1.9527	-1.9637	-1.9583	-1.9389	-1.9406	-1.2571	-1.9205	-1.9538	-1.9349	-1.9733	-1.9371	-1.9322	-1.9417	-2.1568	-1.9466	-2.061	-1.9519	-1.9613	-1.9411	-1.8835	-1.9411
-1.9814	-1.9089	-1.81	-1.963	-1.6856	-1.9155	-1.3392	-1.9546	-1.6865	-1.9692	-1.872	-1.9434	-1.9602	-1.9412	-1.8882	-1.9365	-1.7841	-1.9634	-1.7195	-1.9333	-1.4184	-1.9419	-1.7875	-1.952	-1.8394	-1.9137	-1.9093	-1.955	-1.8954	-1.9527	-1.9637	-1.9583	-1.9389	-1.9406	-1.2571	-1.9205	-1.9538	-1.9349	-1.9733	-1.9371	-1.9322	-1.9417	-2.1568	-1.9466	-2.061	-1.9519	-1.9977	-1.9475	-1.9656	-1.9409
-1.8693	-2.0295	-1.778	-1.9165	-2.0225	-1.9322	-0.6987	-2.2219	-1.6657	-1.788	-2.0275	-1.9706	-1.8585	-1.9191	-1.7524	-1.9643	-1.7841	-1.9634	-2.0791	-1.9565	-0.6987	-2.2219	-2.1011	-1.9298	-1.8958	-1.9666	-2.1344	-1.9551	-1.8954	-1.9527	-1.9637	-1.9583	-2.115	-1.9336	-1.9662	-1.9563	-1.9538	-1.9349	-1.9923	-1.98	-1.9322	-1.9417	-2.0089	-1.9502	-2.0098	-1.9489	-1.9613	-1.9411	-1.8835	-1.9411
-1.9169	-1.9783	-1.9435	-1.9904	-1.903	-2.039	-0.6588	-2.1174	-1.7669	-1.9918	-1.8638	-1.9732	-2.112	-1.9389	-2.2133	-1.9424	-1.9435	-1.9904	-1.7195	-1.9333	-1.4184	-1.9419	-1.7875	-1.952	-1.8327	-1.9797	-2.1344	-1.9551	-1.8954	-1.9527	-1.9637	-1.9583	-1.9389	-1.9406	-1.9662	-1.9563	-1.9538	-1.9349	-1.9733	-1.9371	-2.1536	-1.9825	-2.0089	-1.9502	-2.0098	-1.9489	-1.9613	-1.9411	-1.8835	-1.9411
-2.0658	-1.9808	-1.9435	-1.9904	-1.7497	-1.9739	-0.6987	-2.2219	-1.524	-1.9676	-3.1581	-1.7752	-1.8495	-1.9112	-2.0658	-1.9808	-1.9435	-1.9904	-2.0791	-1.9565	-0.6987	-2.2219	-1.524	-1.9676	-3.1581	-1.7752	-1.8495	-1.9112	-1.9754	-1.9463	-1.9637	-1.9583	-1.7937	-1.9653	-1.9662	-1.9563	-1.7074	-1.9513	-1.9733	-1.9371	-1.9322	-1.9417	-2.0089	-1.9502	-2.0098	-1.9489	-1.9613	-1.9411	-1.8835	-1.9411
-1.9633	-1.9607	-2.9774	-2.001	-1.8442	-1.9546	-0.6987	-2.2219	-1.5202	-1.9456	-1.7265	-1.9397	-1.8419	-2.0248	-2.2133	-1.9424	-2.9774	-2.001	-1.8442	-1.9546	-0.6987	-2.2219	-1.5202	-1.9456	-1.8958	-1.9666	-1.856	-1.9365	-1.9754	-1.9463	-1.9637	-1.9583	-1.7937	-1.9653	-1.9662	-1.9563	-1.9538	-1.9349	-1.7765	-1.9602	-1.9322	-1.9417	-2.0089	-1.9502	-2.0098	-1.9489	-1.9613	-1.9411	-1.8835	-1.9411
-1.7303	-2.0233	-2.2104	-1.8973	-1.7686	-1.9235	-0.6588	-2.1174	-3.604	-1.8672	-2.2171	-1.8968	-1.9139	-1.9136	-1.7303	-2.0233	-2.0198	-1.9298	-1.7195	-1.9333	-1.4184	-1.9419	-3.604	-1.8672	-1.8958	-1.9666	-1.9093	-1.955	-1.8954	-1.9527	-2.0697	-1.8824	-1.9389	-1.9406	-1.9662	-1.9563	-1.9538	-1.9349	-1.9733	-1.9371	-1.9322	-1.9417	-1.5997	-1.9595	-1.6573	-1.9337	-1.8177	-1.9422	-1.8835	-1.9411
-1.7315	-1.9368	-2.2282	-1.8804	-3.5719	-1.8965	-0.6588	-2.1174	-1.7806	-1.9087	-1.9572	-1.9905	-1.9139	-1.9136	-1.7524	-1.9643	-2.0198	-1.9298	-3.5719	-1.8965	-1.4184	-1.9419	-1.7875	-1.952	-1.8958	-1.9666	-1.9093	-1.955	-1.8954	-1.9527	-1.9637	-1.9583	-1.9389	-1.9406	-1.9662	-1.9563	-1.9538	-1.9349	-1.9923	-1.98	-1.9322	-1.9417	-1.5997	-1.9595	-2.0098	-1.9489	-1.9613	-1.9411	-1.8835	-1.9411
-1.7315	-1.9368	-1.8705	-1.8908	-1.6028	-1.9523	-0.6588	-2.1174	-1.6865	-1.9692	-1.8495	-1.995	-2.112	-1.9389	-1.7524	-1.9643	-1.81	-1.926	-1.7195	-1.9333	-1.4184	-1.9419	-1.7875	-1.952	-1.8495	-1.995	-2.1344	-1.9551	-1.8954	-1.9527	-1.9637	-1.9583	-1.9389	-1.9406	-1.9662	-1.9563	-1.9538	-1.9349	-1.9733	-1.9371	-2.1536	-1.9825	-1.5997	-1.9595	-1.6573	-1.9337	-1.8177	-1.9422	-2.098	-1.9379
-1.6782	-2.0074	-1.8958	-1.9971	-1.7147	-1.9908	-1.184	-1.8829	-2.2886	-1.9664	-2.1176	-1.926	-1.8495	-1.9112	-1.7524	-1.9643	-2.0198	-1.9298	-1.7052	-1.9222	-1.4184	-1.9419	-2.1011	-1.9298	-2.1176	-1.926	-1.8495	-1.9112	-1.8954	-1.9527	-1.9637	-1.9583	-1.9389	-1.9406	-1.2571	-1.9205	-2.1757	-1.9825	-1.7765	-1.9602	-1.9322	-1.9417	-1.5997	-1.9595	-1.6573	-1.9337	-1.9613	-1.9411	-1.8835	-1.9411
-1.9633	-1.9607	-1.8239	-1.8665	-1.7944	-1.9648	-0.6987	-2.2219	-1.8062	-1.9309	-1.7832	-1.9936	-1.7328	-1.8965	-2.2133	-1.9424	-1.81	-1.926	-2.0791	-1.9565	-0.6987	-2.2219	-1.7707	-1.954	-1.8327	-1.9797	-1.7328	-1.8965	-1.9754	-1.9463	-1.9637	-1.9583	-1.7937	-1.9653	-1.9662	-1.9563	-1.9538	-1.9349	-1.9733	-1.9371	-1.9322	-1.9417	-1.5997	-1.9595	-1.6573	-1.9337	-1.8177	-1.9422	-2.098	-1.9379
-1.7303	-2.0233	-1.8239	-1.8665	-1.7147	-1.9908	-0.6987	-2.2219	-1.5202	-1.9456	-1.872	-1.9434	-1.9602	-1.9412	-1.7303	-2.0233	-1.81	-1.926	-1.7052	-1.9222	-0.6987	-2.2219	-1.5202	-1.9456	-1.8394	-1.9137	-1.9093	-1.955	-1.8954	-1.9527	-1.9637	-1.9583	-1.9389	-1.9406	-1.9662	-1.9563	-1.9538	-1.9349	-1.9733	-1.9371	-1.9322	-1.9417	-1.5997	-1.9595	-2.0098	-1.9489	-1.9613	-1.9411	-1.8835	-1.9411
-1.7315	-1.9368	-1.4927	-1.945	-1.7944	-1.9648	-0.6987	-2.2219	-2.0742	-1.9963	-2.0275	-1.9706	-1.8077	-2.0406	-1.7524	-1.9643	-1.4927	-1.945	-2.0791	-1.9565	-0.6987	-2.2219	-2.1011	-1.9298	-1.8958	-1.9666	-1.9093	-1.955	-1.8954	-1.9527	-1.7255	-1.9523	-1.7937	-1.9653	-1.9662	-1.9563	-2.1757	-1.9825	-1.9923	-1.98	-1.9322	-1.9417	-2.0089	-1.9502	-2.0098	-1.9489	-1.9613	-1.9411	-1.8835	-1.9411
-2.14	-1.9344	-1.81	-1.963	-1.713	-1.9858	-0.6987	-2.2219	-1.5202	-1.9456	-1.8495	-1.995	-1.9139	-1.9136	-2.2133	-1.9424	-1.7841	-1.9634	-1.713	-1.9858	-0.6987	-2.2219	-1.5202	-1.9456	-1.8495	-1.995	-1.9093	-1.955	-2.276	-1.9444	-1.9637	-1.9583	-1.9389	-1.9406	-1.9662	-1.9563	-1.9538	-1.9349	-1.9733	-1.9371	-1.9322	-1.9417	-2.0089	-1.9502	-2.0098	-1.9489	-1.9613	-1.9411	-1.8835	-1.9411
-1.7888	-1.9783	-2.2104	-1.8973	-1.8079	-1.9872	-1.184	-1.8829	-1.5202	-1.9456	-1.9541	-1.9844	-1.7776	-1.931	-1.8882	-1.9365	-2.0198	-1.9298	-2.0791	-1.9565	-1.4184	-1.9419	-1.5202	-1.9456	-1.8327	-1.9797	-1.856	-1.9365	-1.8954	-1.9527	-2.0697	-1.8824	-1.9389	-1.9406	-1.2571	-1.9205	-1.9538	-1.9349	-1.9733	-1.9371	-1.9322	-1.9417	-2.0089	-1.9502	-2.0098	-1.9489	-1.9613	-1.9411	-1.8835	-1.9411
-1.9828	-1.9197	-1.8239	-1.8665	-1.8306	-1.7693	-0.6588	-2.1174	-1.6657	-1.788	-1.9541	-1.9844	-1.8627	-1.9529	-1.9828	-1.9197	-1.81	-1.926	-1.7052	-1.9222	-1.4184	-1.9419	-2.1011	-1.9298	-1.8327	-1.9797	-1.9093	-1.955	-1.8954	-1.9527	-1.9637	-1.9583	-1.9389	-1.9406	-1.9662	-1.9563	-1.9538	-1.9349	-1.9733	-1.9371	-1.9322	-1.9417	-2.0089	-1.9502	-2.0098	-1.9489	-1.8177	-1.9422	-2.098	-1.9379
-1.7888	-1.9783	-1.4927	-1.945	-1.7147	-1.9908	-0.6588	-2.1174	-1.8532	-1.934	-1.8407	-1.9832	-2.112	-1.9389	-1.8882	-1.9365	-1.4927	-1.945	-1.7052	-1.9222	-1.4184	-1.9419	-1.7875	-1.952	-1.8394	-1.9137	-2.1344	-1.9551	-1.8954	-1.9527	-1.7255	-1.9523	-1.9389	-1.9406	-1.9662	-1.9563	-1.9538	-1.9349	-1.9733	-1.9371	-2.1536	-1.9825	-2.0089	-1.9502	-2.0098	-1.9489	-1.9977	-1.9475	-1.9656	-1.9409
-1.8693	-2.0295	-1.8601	-1.9459	-2.0225	-1.9322	-0.6588	-2.1174	-1.7519	-1.9938	-2.2171	-1.8968	-2.112	-1.9389	-1.7524	-1.9643	-2.0198	-1.9298	-2.0791	-1.9565	-1.4184	-1.9419	-2.1011	-1.9298	-1.8958	-1.9666	-2.1344	-1.9551	-1.8954	-1.9527	-1.7255	-1.9523	-2.115	-1.9336	-1.9662	-1.9563	-1.7074	-1.9513	-1.9733	-1.9371	-2.1536	-1.9825	-2.1568	-1.9466	-2.061	-1.9519	-1.9977	-1.9475	-1.9656	-1.9409
-2.14	-1.9344	-2.2282	-1.8804	-1.7944	-1.9648	-0.6588	-2.1174	-2.0742	-1.9963	-1.6996	-1.8567	-1.9353	-1.9571	-2.2133	-1.9424	-2.0198	-1.9298	-2.0791	-1.9565	-1.4184	-1.9419	-2.1011	-1.9298	-1.8394	-1.9137	-1.9093	-1.955	-2.276	-1.9444	-1.9637	-1.9583	-1.7937	-1.9653	-1.9662	-1.9563	-2.1757	-1.9825	-1.9733	-1.9371	-1.9322	-1.9417	-2.1568	-1.9466	-2.061	-1.9519	-1.9613	-1.9411	-1.8835	-1.9411
-1.8693	-2.0295	-1.778	-1.9165	-1.6856	-1.9155	-1.3392	-1.9546	-1.6657	-1.788	-1.9541	-1.9844	-1.8419	-2.0248	-1.7524	-1.9643	-1.7841	-1.9634	-1.7195	-1.9333	-1.4184	-1.9419	-2.1011	-1.9298	-1.8327	-1.9797	-1.856	-1.9365	-1.8954	-1.9527	-1.9637	-1.9583	-1.9389	-1.9406	-1.2571	-1.9205	-1.9538	-1.9349	-1.9733	-1.9371	-1.9322	-1.9417	-2.1568	-1.9466	-2.061	-1.9519	-1.9977	-1.9475	-1.9656	-1.9409
-1.8693	-2.0295	-1.9429	-1.8661	-3.5719	-1.8965	-0.6588	-2.1174	-1.8532	-1.934	-2.0275	-1.9706	-1.8077	-2.0406	-1.7524	-1.9643	-2.0198	-1.9298	-3.5719	-1.8965	-1.4184	-1.9419	-1.7875	-1.952	-1.8958	-1.9666	-1.9093	-1.955	-1.8954	-1.9527	-2.0697	-1.8824	-1.9389	-1.9406	-1.9662	-1.9563	-1.9538	-1.9349	-1.9923	-1.98	-1.9322	-1.9417	-2.0089	-1.9502	-2.0098	-1.9489	-1.8177	-1.9422	-2.098	-1.9379
-1.8119	-2.0155	-1.81	-1.963	-1.8442	-1.9546	-3.8579	-1.9643	-1.8958	-1.9066	-1.8428	-1.8419	-1.8495	-1.9112	-1.7524	-1.9643	-1.7841	-1.9634	-1.8442	-1.9546	-5.285	-1.9406	-2.1011	-1.9298	-1.8394	-1.9137	-1.8495	-1.9112	-1.8954	-1.9527	-1.9637	-1.9583	-1.7937	-1.9653	-1.9662	-1.9563	-1.9538	-1.9349	-1.9733	-1.9371	-1.9322	-1.9417	-2.0089	-1.9502	-2.0098	-1.9489	-1.9613	-1.9411	-2.098	-1.9379
-2.4328	-1.9559	-1.9435	-1.9904	-1.8442	-1.9546	-0.6588	-2.1174	-1.8402	-1.9573	-1.8495	-1.995	-1.8077	-2.0406	-2.2133	-1.9424	-1.9435	-1.9904	-1.8442	-1.9546	-1.4184	-1.9419	-1.7707	-1.954	-1.8495	-1.995	-1.9093	-1.955	-2.276	-1.9444	-1.9637	-1.9583	-1.7937	-1.9653	-1.9662	-1.9563	-1.9538	-1.9349	-1.9733	-1.9371	-1.9322	-1.9417	-2.0089	-1.9502	-2.0098	-1.9489	-1.9613	-1.9411	-1.8835	-1.9411
-2.0658	-1.9808	-1.778	-1.9165	-1.7147	-1.9908	-1.3392	-1.9546	-1.8846	-1.9048	-1.8428	-1.8419	-1.8147	-2.0103	-2.0658	-1.9808	-1.7841	-1.9634	-1.7052	-1.9222	-1.4184	-1.9419	-2.1011	-1.9298	-1.8394	-1.9137	-2.1344	-1.9551	-1.9754	-1.9463	-1.9637	-1.9583	-1.9389	-1.9406	-1.2571	-1.9205	-1.7074	-1.9513	-1.9733	-1.9371	-1.887	-1.9602	-2.0089	-1.9502	-2.061	-1.9519	-1.9977	-1.9475	-1.9656	-1.9409
-1.9828	-1.9197	-1.778	-1.9165	-1.713	-1.9858	-0.6588	-2.1174	-1.6865	-1.9692	-1.7836	-1.9441	-1.8077	-2.0406	-1.9828	-1.9197	-1.7841	-1.9634	-1.713	-1.9858	-1.4184	-1.9419	-1.7875	-1.952	-1.8958	-1.9666	-1.9093	-1.955	-1.8954	-1.9527	-1.9637	-1.9583	-1.9389	-1.9406	-1.9662	-1.9563	-1.9538	-1.9349	-1.9733	-1.9371	-1.9322	-1.9417	-2.1568	-1.9466	-2.0098	-1.9489	-1.9613	-1.9411	-1.8835	-1.9411
-1.6782	-2.0074	-1.8705	-1.8908	-1.7737	-1.868	-0.6588	-2.1174	-2.0742	-1.9963	-1.872	-1.9434	-1.8844	-1.8529	-1.7524	-1.9643	-1.81	-1.926	-1.7195	-1.9333	-1.4184	-1.9419	-2.1011	-1.9298	-1.8394	-1.9137	-1.856	-1.9365	-1.8954	-1.9527	-1.9637	-1.9583	-1.9389	-1.9406	-1.9662	-1.9563	-2.1757	-1.9825	-1.9733	-1.9371	-1.9322	-1.9417	-2.1568	-1.9466	-2.061	-1.9519	-1.9977	-1.9475	-1.9656	-1.9409
-2.14	-1.9344	-1.7909	-1.8832	-1.7147	-1.9908	-0.6588	-2.1174	-1.5202	-1.9456	-1.6996	-1.8567	-1.8419	-2.0248	-2.2133	-1.9424	-1.7841	-1.9634	-1.7052	-1.9222	-1.4184	-1.9419	-1.5202	-1.9456	-1.8394	-1.9137	-1.856	-1.9365	-2.276	-1.9444	-1.9637	-1.9583	-1.9389	-1.9406	-1.9662	-1.9563	-1.9538	-1.9349	-1.9733	-1.9371	-1.9322	-1.9417	-2.1568	-1.9466	-2.061	-1.9519	-1.9613	-1.9411	-1.8835	-1.9411
-1.6701	-1.8682	-1.9429	-1.8661	-1.6028	-1.9523	-0.6588	-2.1174	-1.8402	-1.9573	-1.7832	-1.9936	-1.8844	-1.8529	-1.7524	-1.9643	-2.0198	-1.9298	-1.7195	-1.9333	-1.4184	-1.9419	-1.7707	-1.954	-1.8327	-1.9797	-1.856	-1.9365	-1.8954	-1.9527	-2.0697	-1.8824	-1.9389	-1.9406	-1.9662	-1.9563	-1.9538	-1.9349	-1.9733	-1.9371	-1.9322	-1.9417	-2.0089	-1.9502	-2.0098	-1.9489	-1.9613	-1.9411	-2.098	-1.9379
-1.9828	-1.9197	-1.7106	-2.0315	-1.6028	-1.9523	-1.3392	-1.9546	-1.524	-1.9676	-1.9024	-1.9605	-1.8495	-1.9112	-1.9828	-1.9197	-1.7841	-1.9634	-1.7195	-1.9333	-1.4184	-1.9419	-1.524	-1.9676	-1.8394	-1.9137	-1.8495	-1.9112	-1.8954	-1.9527	-1.9637	-1.9583	-1.9389	-1.9406	-1.2571	-1.9205	-1.7074	-1.9513	-1.9733	-1.9371	-1.9322	-1.9417	-1.5997	-1.9595	-1.6573	-1.9337	-1.8177	-1.9422	-2.098	-1.9379
-1.6782	-2.0074	-1.7106	-2.0315	-1.7686	-1.9235	-1.184	-1.8829	-1.8062	-1.9309	-1.6996	-1.8567	-2.6887	-1.9829	-1.7524	-1.9643	-1.7841	-1.9634	-1.7195	-1.9333	-1.4184	-1.9419	-1.7707	-1.954	-1.8394	-1.9137	-2.1344	-1.9551	-1.8954	-1.9527	-1.9637	-1.9583	-1.9389	-1.9406	-1.2571	-1.9205	-1.9538	-1.9349	-1.9733	-1.9371	-1.9322	-1.9417	-1.5997	-1.9595	-1.6573	-1.9337	-1.8177	-1.9422	-2.098	-1.9379
-1.9828	-1.9197	-1.7106	-2.0315	-1.6028	-1.9523	-0.6588	-2.1174	-1.7806	-1.9087	-1.7832	-1.9936	-1.8495	-1.9112	-1.9828	-1.9197	-1.7841	-1.9634	-1.7195	-1.9333	-1.4184	-1.9419	-1.7875	-1.952	-1.8327	-1.9797	-1.8495	-1.9112	-1.8954	-1.9527	-1.9637	-1.9583	-1.9389	-1.9406	-1.9662	-1.9563	-1.9538	-1.9349	-1.9733	-1.9371	-1.9322	-1.9417	-1.5997	-1.9595	-1.6573	-1.9337	-1.8177	-1.9422	-2.098	-1.9379
-1.8888	-1.8999	-1.81	-1.963	-1.7065	-2.0235	-1.3392	-1.9546	-1.524	-1.9676	-1.6996	-1.8567	-1.8844	-1.8529	-1.8882	-1.9365	-1.7841	-1.9634	-1.7195	-1.9333	-1.4184	-1.9419	-1.524	-1.9676	-1.8394	-1.9137	-1.856	-1.9365	-1.8954	-1.9527	-1.9637	-1.9583	-1.9389	-1.9406	-1.2571	-1.9205	-1.7074	-1.9513	-1.9733	-1.9371	-1.9322	-1.9417	-1.5997	-1.9595	-1.6573	-1.9337	-1.8177	-1.9422	-2.098	-1.9379
-1.9633	-1.9607	-1.81	-1.963	-2.8203	-1.995	-0.6987	-2.2219	-1.524	-1.9676	-2.0275	-1.9706	-1.7328	-1.8965	-2.2133	-1.9424	-1.7841	-1.9634	-2.0791	-1.9565	-0.6987	-2.2219	-1.524	-1.9676	-1.8958	-1.9666	-1.7328	-1.8965	-1.9754	-1.9463	-1.9637	-1.9583	-1.9389	-1.9406	-1.9662	-1.9563	-1.7074	-1.9513	-1.9923	-1.98	-1.9322	-1.9417	-2.0089	-1.9502	-2.0098	-1.9489	-1.9613	-1.9411	-1.8835	-1.9411
-1.7303	-2.0233	-1.4927	-1.945	-2.0225	-1.9322	-0.6987	-2.2219	-1.5202	-1.9456	-1.7265	-1.9397	-1.9103	-1.9941	-1.7303	-2.0233	-1.4927	-1.945	-2.0791	-1.9565	-0.6987	-2.2219	-1.5202	-1.9456	-1.8958	-1.9666	-1.9103	-1.9941	-1.8954	-1.9527	-1.7255	-1.9523	-2.115	-1.9336	-1.9662	-1.9563	-1.9538	-1.9349	-1.7765	-1.9602	-1.887	-1.9602	-2.0089	-1.9502	-2.0098	-1.9489	-1.9613	-1.9411	-1.8835	-1.9411
-1.9169	-1.9783	-1.7106	-2.0315	-1.903	-2.039	-0.6987	-2.2219	-1.524	-1.9676	-1.872	-1.9434	-1.7328	-1.8965	-2.2133	-1.9424	-1.7841	-1.9634	-1.7195	-1.9333	-0.6987	-2.2219	-1.524	-1.9676	-1.8394	-1.9137	-1.7328	-1.8965	-1.8954	-1.9527	-1.9637	-1.9583	-1.9389	-1.9406	-1.9662	-1.9563	-1.7074	-1.9513	-1.9733	-1.9371	-1.9322	-1.9417	-2.0089	-1.9502	-2.0098	-1.9489	-1.9613	-1.9411	-1.8835	-1.9411
-1.7303	-2.0233	-1.4927	-1.945	-1.6028	-1.9523	-0.6987	-2.2219	-1.5202	-1.9456	-1.8407	-1.9832	-1.8495	-1.9112	-1.7303	-2.0233	-1.4927	-1.945	-1.7195	-1.9333	-0.6987	-2.2219	-1.5202	-1.9456	-1.8394	-1.9137	-1.8495	-1.9112	-1.8954	-1.9527	-1.7255	-1.9523	-1.9389	-1.9406	-1.9662	-1.9563	-1.9538	-1.9349	-1.9733	-1.9371	-1.9322	-1.9417	-2.0089	-1.9502	-2.0098	-1.9489	-1.9613	-1.9411	-1.8835	-1.9411
-1.8888	-1.8999	-1.9435	-1.9904	-1.7737	-1.868	-0.6987	-2.2219	-1.524	-1.9676	-1.6397	-1.9672	-1.7328	-1.8965	-1.8882	-1.9365	-1.9435	-1.9904	-1.7195	-1.9333	-0.6987	-2.2219	-1.524	-1.9676	-1.8958	-1.9666	-1.7328	-1.8965	-1.8954	-1.9527	-1.9637	-1.9583	-1.9389	-1.9406	-1.9662	-1.9563	-1.7074	-1.9513	-1.9733	-1.9371	-1.9322	-1.9417	-2.1568	-1.9466	-2.061	-1.9519	-1.9613	-1.9411	-1.8835	-1.9411
-1.7303	-2.0233	-1.4927	-1.945	-1.7203	-1.9418	-0.6987	-2.2219	-2.6678	-1.875	-1.8495	-1.995	-1.9139	-1.9136	-1.7303	-2.0233	-1.4927	-1.945	-2.0791	-1.9565	-0.6987	-2.2219	-2.1011	-1.9298	-1.8495	-1.995	-1.9093	-1.955	-1.8954	-1.9527	-1.7255	-1.9523	-1.9389	-1.9406	-1.9662	-1.9563	-1.9538	-1.9349	-1.9733	-1.9371	-1.9322	-1.9417	-2.0089	-1.9502	-2.0098	-1.9489	-1.9613	-1.9411	-1.8835	-1.9411
-2.0715	-1.9611	-1.8601	-1.9459	-1.6495	-1.8885	-0.6987	-2.2219	-1.6595	-1.949	-1.872	-1.9434	-1.7328	-1.8965	-2.2133	-1.9424	-2.0198	-1.9298	-1.7052	-1.9222	-0.6987	-2.2219	-1.7707	-1.954	-1.8394	-1.9137	-1.7328	-1.8965	-1.8954	-1.9527	-1.7255	-1.9523	-1.9389	-1.9406	-1.9662	-1.9563	-1.9538	-1.9349	-1.9733	-1.9371	-1.9322	-1.9417	-2.0089	-1.9502	-2.0098	-1.9489	-1.9613	-1.9411	-1.8835	-1.9411
-1.7303	-2.0233	-1.8705	-1.8908	-1.6028	-1.9523	-0.6987	-2.2219	-1.5202	-1.9456	-1.8495	-1.995	-1.8147	-2.0103	-1.7303	-2.0233	-1.81	-1.926	-1.7195	-1.9333	-0.6987	-2.2219	-1.5202	-1.9456	-1.8495	-1.995	-2.1344	-1.9551	-1.8954	-1.9527	-1.9637	-1.9583	-1.9389	-1.9406	-1.9662	-1.9563	-1.9538	-1.9349	-1.9733	-1.9371	-1.887	-1.9602	-2.0089	-1.9502	-2.0098	-1.9489	-1.9613	-1.9411	-1.8835	-1.9411
-1.9828	-1.9197	-1.9435	-1.9904	-1.7944	-1.9648	-0.6987	-2.2219	-2.0742	-1.9963	-1.8428	-1.8419	-1.7328	-1.8965	-1.9828	-1.9197	-1.9435	-1.9904	-2.0791	-1.9565	-0.6987	-2.2219	-2.1011	-1.9298	-1.8394	-1.9137	-1.7328	-1.8965	-1.8954	-1.9527	-1.9637	-1.9583	-1.7937	-1.9653	-1.9662	-1.9563	-2.1757	-1.9825	-1.9733	-1.9371	-1.9322	-1.9417	-2.0089	-1.9502	-2.0098	-1.9489	-1.8177	-1.9422	-2.098	-1.9379
-1.7303	-2.0233	-2.2104	-1.8973	-1.7737	-1.868	-0.6987	-2.2219	-1.6657	-1.788	-1.8495	-1.995	-1.8585	-1.9191	-1.7303	-2.0233	-2.0198	-1.9298	-1.7195	-1.9333	-0.6987	-2.2219	-2.1011	-1.9298	-1.8495	-1.995	-2.1344	-1.9551	-1.8954	-1.9527	-2.0697	-1.8824	-1.9389	-1.9406	-1.9662	-1.9563	-1.9538	-1.9349	-1.9733	-1.9371	-1.9322	-1.9417	-1.5997	-1.9595	-2.0098	-1.9489	-1.9613	-1.9411	-1.8835	-1.9411
-1.8888	-1.8999	-1.7909	-1.8832	-2.0225	-1.9322	-0.6987	-2.2219	-2.2886	-1.9664	-1.872	-1.9434	-1.7328	-1.8965	-1.8882	-1.9365	-1.7841	-1.9634	-2.0791	-1.9565	-0.6987	-2.2219	-2.1011	-1.9298	-1.8394	-1.9137	-1.7328	-1.8965	-1.8954	-1.9527	-1.9637	-1.9583	-2.115	-1.9336	-1.9662	-1.9563	-2.1757	-1.9825	-1.9733	-1.9371	-1.9322	-1.9417	-2.0089	-1.9502	-2.0098	-1.9489	-1.9613	-1.9411	-1.8835	-1.9411
-1.7303	-2.0233	-1.9429	-1.8661	-1.6028	-1.9523	-0.6987	-2.2219	-1.8846	-1.9048	-1.8495	-1.995	-1.9376	-1.895	-1.7303	-2.0233	-2.0198	-1.9298	-1.7195	-1.9333	-0.6987	-2.2219	-2.1011	-1.9298	-1.8495	-1.995	-2.1344	-1.9551	-1.8954	-1.9527	-2.0697	-1.8824	-1.9389	-1.9406	-1.9662	-1.9563	-1.7074	-1.9513	-1.9733	-1.9371	-1.887	-1.9602	-2.0089	-1.9502	-2.0098	-1.9489	-1.9613	-1.9411	-1.8835	-1.9411
-1.7346	-1.8795	-1.9429	-1.8661	-2.2173	-1.9353	-3.3634	-2.0557	-1.9262	-1.9612	-2.2171	-1.8968	-2.0634	-1.9238	-1.7524	-1.9643	-2.0198	-1.9298	-2.0791	-1.9565	-1.4184	-1.9419	-1.7875	-1.952	-1.8958	-1.9666	-1.9093	-1.955	-1.8954	-1.9527	-2.0697	-1.8824	-2.115	-1.9336	-1.9662	-1.9563	-1.9538	-1.9349	-1.9733	-1.9371	-1.9322	-1.9417	-1.5997	-1.9595	-1.6573	-1.9337	-1.9613	-1.9411	-1.8835	-1.9411
-2.4328	-1.9559	-1.8178	-1.9872	-1.6028	-1.9523	-0.6588	-2.1174	-1.7669	-1.9918	-1.7265	-1.9397	-2.112	-1.9389	-2.2133	-1.9424	-2.0198	-1.9298	-1.7195	-1.9333	-1.4184	-1.9419	-1.7875	-1.952	-1.8958	-1.9666	-2.1344	-1.9551	-2.276	-1.9444	-1.9637	-1.9583	-1.9389	-1.9406	-1.9662	-1.9563	-1.9538	-1.9349	-1.7765	-1.9602	-2.1536	-1.9825	-2.0089	-1.9502	-2.0098	-1.9489	-1.9613	-1.9411	-2.098	-1.9379
-2.0658	-1.9808	-1.9435	-1.9904	-1.7686	-1.9235	-3.5353	-1.9223	-1.7806	-1.9087	-1.6996	-1.8567	-1.9139	-1.9136	-2.0658	-1.9808	-1.9435	-1.9904	-1.7195	-1.9333	-1.4184	-1.9419	-1.7875	-1.952	-1.8394	-1.9137	-1.9093	-1.955	-1.9754	-1.9463	-1.9637	-1.9583	-1.9389	-1.9406	-4.2145	-1.8879	-1.9538	-1.9349	-1.9733	-1.9371	-1.9322	-1.9417	-2.0089	-1.9502	-1.6573	-1.9337	-1.8177	-1.9422	-2.098	-1.9379
-1.7346	-1.8795	-1.81	-1.963	-1.6495	-1.8885	-0.6588	-2.1174	-3.604	-1.8672	-2.0275	-1.9706	-1.9376	-1.895	-1.7524	-1.9643	-1.7841	-1.9634	-1.7052	-1.9222	-1.4184	-1.9419	-3.604	-1.8672	-1.8958	-1.9666	-2.1344	-1.9551	-1.8954	-1.9527	-1.9637	-1.9583	-1.9389	-1.9406	-1.9662	-1.9563	-1.9538	-1.9349	-1.9923	-1.98	-1.887	-1.9602	-1.5997	-1.9595	-1.6573	-1.9337	-1.8177	-1.9422	-2.098	-1.9379
-2.6747	-1.8968	-1.8222	-1.9974	-1.7686	-1.9235	-0.6588	-2.1174	-1.7806	-1.9087	-1.7832	-1.9936	-1.8419	-2.0248	-2.2133	-1.9424	-1.7841	-1.9634	-1.7195	-1.9333	-1.4184	-1.9419	-1.7875	-1.952	-1.8327	-1.9797	-1.856	-1.9365	-1.8954	-1.9527	-1.9637	-1.9583	-1.9389	-1.9406	-1.9662	-1.9563	-1.9538	-1.9349	-1.9733	-1.9371	-1.9322	-1.9417	-1.5997	-1.9595	-1.6573	-1.9337	-1.8177	-1.9422	-2.098	-1.9379
-1.7346	-1.8795	-1.81	-1.963	-1.6495	-1.8885	-1.184	-1.8829	-2.6678	-1.875	-1.8428	-1.8419	-1.9103	-1.9941	-1.7524	-1.9643	-1.7841	-1.9634	-1.7052	-1.9222	-1.4184	-1.9419	-2.1011	-1.9298	-1.8394	-1.9137	-1.9103	-1.9941	-1.8954	-1.9527	-1.9637	-1.9583	-1.9389	-1.9406	-1.2571	-1.9205	-1.9538	-1.9349	-1.9733	-1.9371	-1.887	-1.9602	-1.5997	-1.9595	-1.6573	-1.9337	-1.8177	-1.9422	-1.8835	-1.9411
-1.9814	-1.9089	-1.81	-1.963	-1.6495	-1.8885	-0.6588	-2.1174	-1.6865	-1.9692	-1.741	-1.9531	-1.8585	-1.9191	-1.8882	-1.9365	-1.7841	-1.9634	-1.7052	-1.9222	-1.4184	-1.9419	-1.7875	-1.952	-1.8327	-1.9797	-2.1344	-1.9551	-1.8954	-1.9527	-1.9637	-1.9583	-1.9389	-1.9406	-1.9662	-1.9563	-1.9538	-1.9349	-1.9733	-1.9371	-1.9322	-1.9417	-2.0089	-1.9502	-2.0098	-1.9489	-1.9613	-1.9411	-2.098	-1.9379
-1.7888	-1.9783	-2.2282	-1.8804	-1.7737	-1.868	-3.7314	-1.8608	-1.6657	-1.788	-1.8428	-1.8419	-1.8691	-1.9531	-1.8882	-1.9365	-2.0198	-1.9298	-1.7195	-1.9333	-4.0881	-1.9677	-2.1011	-1.9298	-1.8394	-1.9137	-1.856	-1.9365	-1.8954	-1.9527	-1.9637	-1.9583	-1.9389	-1.9406	-1.9662	-1.9563	-1.9538	-1.9349	-1.9733	-1.9371	-1.9322	-1.9417	-2.0089	-1.9502	-1.6573	-1.9337	-1.8177	-1.9422	-2.098	-1.9379
-1.7346	-1.8795	-1.8958	-1.9971	-1.713	-1.9858	-0.6588	-2.1174	-1.7806	-1.9087	-1.7265	-1.9397	-1.9602	-1.9412	-1.7524	-1.9643	-2.0198	-1.9298	-1.713	-1.9858	-1.4184	-1.9419	-1.7875	-1.952	-1.8958	-1.9666	-1.9093	-1.955	-1.8954	-1.9527	-1.9637	-1.9583	-1.9389	-1.9406	-1.9662	-1.9563	-1.9538	-1.9349	-1.7765	-1.9602	-1.9322	-1.9417	-2.0089	-1.9502	-2.0098	-1.9489	-1.9613	-1.9411	-2.098	-1.9379
-1.6701	-1.8682	-1.8705	-1.8908	-2.0225	-1.9322	-0.6588	-2.1174	-1.8532	-1.934	-2.1176	-1.926	-2.0634	-1.9238	-1.7524	-1.9643	-1.81	-1.926	-2.0791	-1.9565	-1.4184	-1.9419	-1.7875	-1.952	-2.1176	-1.926	-1.9093	-1.955	-1.8954	-1.9527	-1.9637	-1.9583	-2.115	-1.9336	-1.9662	-1.9563	-1.9538	-1.9349	-1.7765	-1.9602	-1.9322	-1.9417	-2.1568	-1.9466	-2.0098	-1.9489	-1.9613	-1.9411	-1.8835	-1.9411
-1.9814	-1.9089	-1.8222	-1.9974	-2.8203	-1.995	-0.6588	-2.1174	-1.6865	-1.9692	-1.7265	-1.9397	-2.0634	-1.9238	-1.8882	-1.9365	-1.7841	-1.9634	-2.0791	-1.9565	-1.4184	-1.9419	-1.7875	-1.952	-1.8958	-1.9666	-1.9093	-1.955	-1.8954	-1.9527	-1.9637	-1.9583	-1.9389	-1.9406	-1.9662	-1.9563	-1.9538	-1.9349	-1.7765	-1.9602	-1.9322	-1.9417	-1.5997	-1.9595	-1.6573	-1.9337	-1.8177	-1.9422	-2.098	-1.9379
-2.4328	-1.9559	-1.9435	-1.9904	-2.0225	-1.9322	-0.6588	-2.1174	-1.7669	-1.9918	-1.8495	-1.995	-2.112	-1.9389	-2.2133	-1.9424	-1.9435	-1.9904	-2.0791	-1.9565	-1.4184	-1.9419	-1.7875	-1.952	-1.8495	-1.995	-2.1344	-1.9551	-2.276	-1.9444	-1.9637	-1.9583	-2.115	-1.9336	-1.9662	-1.9563	-1.9538	-1.9349	-1.9733	-1.9371	-2.1536	-1.9825	-2.0089	-1.9502	-2.0098	-1.9489	-1.9613	-1.9411	-1.8835	-1.9411
-1.8119	-2.0155	-1.8222	-1.9974	-1.713	-1.9858	-1.184	-1.8829	-1.7669	-1.9918	-1.6996	-1.8567	-1.9602	-1.9412	-1.7524	-1.9643	-1.7841	-1.9634	-1.713	-1.9858	-1.4184	-1.9419	-1.7875	-1.952	-1.8394	-1.9137	-1.9093	-1.955	-1.8954	-1.9527	-1.9637	-1.9583	-1.9389	-1.9406	-1.2571	-1.9205	-1.9538	-1.9349	-1.9733	-1.9371	-1.9322	-1.9417	-1.5997	-1.9595	-1.6573	-1.9337	-1.9613	-1.9411	-1.8835	-1.9411
-1.8119	-2.0155	-1.778	-1.9165	-1.6028	-1.9523	-1.184	-1.8829	-2.6678	-1.875	-1.741	-1.9531	-1.8691	-1.9531	-1.7524	-1.9643	-1.7841	-1.9634	-1.7195	-1.9333	-1.4184	-1.9419	-2.1011	-1.9298	-1.8327	-1.9797	-1.856	-1.9365	-1.8954	-1.9527	-1.9637	-1.9583	-1.9389	-1.9406	-1.2571	-1.9205	-1.9538	-1.9349	-1.9733	-1.9371	-1.9322	-1.9417	-2.1568	-1.9466	-2.061	-1.9519	-1.9977	-1.9475	-1.8835	-1.9411
-1.6782	-2.0074	-1.7106	-2.0315	-1.6495	-1.8885	-1.3392	-1.9546	-1.5202	-1.9456	-1.9572	-1.9905	-1.8844	-1.8529	-1.7524	-1.9643	-1.7841	-1.9634	-1.7052	-1.9222	-1.4184	-1.9419	-1.5202	-1.9456	-1.8958	-1.9666	-1.856	-1.9365	-1.8954	-1.9527	-1.9637	-1.9583	-1.9389	-1.9406	-1.2571	-1.9205	-1.9538	-1.9349	-1.9923	-1.98	-1.9322	-1.9417	-1.5997	-1.9595	-1.6573	-1.9337	-1.8177	-1.9422	-1.8835	-1.9411
-1.7346	-1.8795	-1.903	-1.9571	-1.6495	-1.8885	-1.184	-1.8829	-1.6657	-1.788	-1.9572	-1.9905	-2.6887	-1.9829	-1.7524	-1.9643	-1.7841	-1.9634	-1.7052	-1.9222	-1.4184	-1.9419	-2.1011	-1.9298	-1.8958	-1.9666	-2.1344	-1.9551	-1.8954	-1.9527	-1.9637	-1.9583	-1.9389	-1.9406	-1.2571	-1.9205	-1.9538	-1.9349	-1.9923	-1.98	-1.9322	-1.9417	-1.5997	-1.9595	-1.6573	-1.9337	-1.9613	-1.9411	-1.8835	-1.9411
-1.7888	-1.9783	-1.9429	-1.8661	-1.8079	-1.9872	-1.184	-1.8829	-2.6678	-1.875	-1.9572	-1.9905	-1.8495	-1.9112	-1.8882	-1.9365	-2.0198	-1.9298	-2.0791	-1.9565	-1.4184	-1.9419	-2.1011	-1.9298	-1.8958	-1.9666	-1.8495	-1.9112	-1.8954	-1.9527	-2.0697	-1.8824	-1.9389	-1.9406	-1.2571	-1.9205	-1.9538	-1.9349	-1.9923	-1.98	-1.9322	-1.9417	-2.0089	-1.9502	-2.0098	-1.9489	-1.9613	-1.9411	-1.8835	-1.9411
-1.9633	-1.9607	-1.8261	-2.0736	-1.741	-1.9364	-3.5353	-1.9223	-1.5202	-1.9456	-1.9024	-1.9605	-1.8495	-1.9112	-2.2133	-1.9424	-1.81	-1.926	-1.7052	-1.9222	-1.4184	-1.9419	-1.5202	-1.9456	-1.8394	-1.9137	-1.8495	-1.9112	-1.9754	-1.9463	-1.9637	-1.9583	-1.9389	-1.9406	-4.2145	-1.8879	-1.9538	-1.9349	-1.9733	-1.9371	-1.9322	-1.9417	-1.5997	-1.9595	-2.0098	-1.9489	-1.9613	-1.9411	-1.8835	-1.9411
-2.14	-1.9344	-1.7909	-1.8832	-1.7944	-1.9648	-1.3392	-1.9546	-1.8402	-1.9573	-1.6996	-1.8567	-1.8844	-1.8529	-2.2133	-1.9424	-1.7841	-1.9634	-2.0791	-1.9565	-1.4184	-1.9419	-1.7707	-1.954	-1.8394	-1.9137	-1.856	-1.9365	-2.276	-1.9444	-1.9637	-1.9583	-1.7937	-1.9653	-1.2571	-1.9205	-1.9538	-1.9349	-1.9733	-1.9371	-1.9322	-1.9417	-2.1568	-1.9466	-2.061	-1.9519	-1.9977	-1.9475	-1.9656	-1.9409
-1.7315	-1.9368	-1.9429	-1.8661	-1.7944	-1.9648	-0.6588	-2.1174	-1.7806	-1.9087	-1.5688	-2.0062	-1.8627	-1.9529	-1.7524	-1.9643	-2.0198	-1.9298	-2.0791	-1.9565	-1.4184	-1.9419	-1.7875	-1.952	-1.8958	-1.9666	-1.9093	-1.955	-1.8954	-1.9527	-2.0697	-1.8824	-1.7937	-1.9653	-1.9662	-1.9563	-1.9538	-1.9349	-1.7765	-1.9602	-1.9322	-1.9417	-2.1568	-1.9466	-2.061	-1.9519	-1.9613	-1.9411	-1.8835	-1.9411
-1.7888	-1.9783	-1.81	-1.963	-1.741	-1.9364	-0.6588	-2.1174	-2.6678	-1.875	-1.8495	-1.995	-2.112	-1.9389	-1.8882	-1.9365	-1.7841	-1.9634	-1.7052	-1.9222	-1.4184	-1.9419	-2.1011	-1.9298	-1.8495	-1.995	-2.1344	-1.9551	-1.8954	-1.9527	-1.9637	-1.9583	-1.9389	-1.9406	-1.9662	-1.9563	-1.9538	-1.9349	-1.9733	-1.9371	-2.1536	-1.9825	-2.0089	-1.9502	-2.0098	-1.9489	-1.9613	-1.9411	-1.8835	-1.9411
-1.8888	-1.8999	-1.8222	-1.9974	-1.8079	-1.9872	-1.3392	-1.9546	-2.2886	-1.9664	-2.0275	-1.9706	-1.9376	-1.895	-1.8882	-1.9365	-1.7841	-1.9634	-2.0791	-1.9565	-1.4184	-1.9419	-2.1011	-1.9298	-1.8958	-1.9666	-2.1344	-1.9551	-1.8954	-1.9527	-1.9637	-1.9583	-1.9389	-1.9406	-1.2571	-1.9205	-2.1757	-1.9825	-1.9923	-1.98	-1.887	-1.9602	-2.0089	-1.9502	-2.0098	-1.9489	-1.9613	-1.9411	-1.8835	-1.9411
-1.7346	-1.8795	-1.8178	-1.9872	-2.0225	-1.9322	-1.184	-1.8829	-2.0742	-1.9963	-1.5688	-2.0062	-1.8419	-2.0248	-1.7524	-1.9643	-2.0198	-1.9298	-2.0791	-1.9565	-1.4184	-1.9419	-2.1011	-1.9298	-1.8958	-1.9666	-1.856	-1.9365	-1.8954	-1.9527	-1.9637	-1.9583	-2.115	-1.9336	-1.2571	-1.9205	-2.1757	-1.9825	-1.7765	-1.9602	-1.9322	-1.9417	-2.0089	-1.9502	-2.0098	-1.9489	-1.9613	-1.9411	-1.8835	-1.9411
-1.6701	-1.8682	-1.4927	-1.945	-1.8306	-1.7693	-1.3392	-1.9546	-2.2886	-1.9664	-1.741	-1.9531	-1.9602	-1.9412	-1.7524	-1.9643	-1.4927	-1.945	-1.7052	-1.9222	-1.4184	-1.9419	-2.1011	-1.9298	-1.8327	-1.9797	-1.9093	-1.955	-1.8954	-1.9527	-1.7255	-1.9523	-1.9389	-1.9406	-1.2571	-1.9205	-2.1757	-1.9825	-1.9733	-1.9371	-1.9322	-1.9417	-2.0089	-1.9502	-2.0098	-1.9489	-1.9977	-1.9475	-1.9656	-1.9409
-1.9633	-1.9607	-1.8222	-1.9974	-1.7065	-2.0235	-1.184	-1.8829	-1.8402	-1.9573	-1.741	-1.9531	-2.1957	-2.0347	-2.2133	-1.9424	-1.7841	-1.9634	-1.7195	-1.9333	-1.4184	-1.9419	-1.7707	-1.954	-1.8327	-1.9797	-2.1344	-1.9551	-1.9754	-1.9463	-1.9637	-1.9583	-1.9389	-1.9406	-1.2571	-1.9205	-1.9538	-1.9349	-1.9733	-1.9371	-2.1536	-1.9825	-2.0089	-1.9502	-2.061	-1.9519	-1.9977	-1.9475	-1.9656	-1.9409
-1.7346	-1.8795	-1.8958	-1.9971	-1.7686	-1.9235	-1.184	-1.8829	-1.7806	-1.9087	-1.741	-1.9531	-1.8077	-2.0406	-1.7524	-1.9643	-2.0198	-1.9298	-1.7195	-1.9333	-1.4184	-1.9419	-1.7875	-1.952	-1.8327	-1.9797	-1.9093	-1.955	-1.8954	-1.9527	-1.9637	-1.9583	-1.9389	-1.9406	-1.2571	-1.9205	-1.9538	-1.9349	-1.9733	-1.9371	-1.9322	-1.9417	-2.1568	-1.9466	-2.061	-1.9519	-1.9977	-1.9475	-1.9656	-1.9409
-1.8888	-1.8999	-1.778	-1.9165	-1.7686	-1.9235	-0.6588	-2.1174	-1.6657	-1.788	-1.7832	-1.9936	-2.6887	-1.9829	-1.8882	-1.9365	-1.7841	-1.9634	-1.7195	-1.9333	-1.4184	-1.9419	-2.1011	-1.9298	-1.8327	-1.9797	-2.1344	-1.9551	-1.8954	-1.9527	-1.9637	-1.9583	-1.9389	-1.9406	-1.9662	-1.9563	-1.9538	-1.9349	-1.9733	-1.9371	-1.9322	-1.9417	-2.1568	-1.9466	-2.061	-1.9519	-1.9977	-1.9475	-1.9656	-1.9409
-2.0715	-1.9611	-1.8705	-1.8908	-2.8203	-1.995	-1.3392	-1.9546	-2.0742	-1.9963	-1.7265	-1.9397	-2.112	-1.9389	-2.2133	-1.9424	-1.81	-1.926	-2.0791	-1.9565	-1.4184	-1.9419	-2.1011	-1.9298	-1.8958	-1.9666	-2.1344	-1.9551	-1.8954	-1.9527	-1.9637	-1.9583	-1.9389	-1.9406	-1.2571	-1.9205	-2.1757	-1.9825	-1.7765	-1.9602	-2.1536	-1.9825	-2.1568	-1.9466	-2.061	-1.9519	-1.9977	-1.9475	-1.9656	-1.9409
-1.9814	-1.9089	-2.2282	-1.8804	-2.0225	-1.9322	-1.3392	-1.9546	-1.7519	-1.9938	-2.0275	-1.9706	-2.6887	-1.9829	-1.8882	-1.9365	-2.0198	-1.9298	-2.0791	-1.9565	-1.4184	-1.9419	-2.1011	-1.9298	-1.8958	-1.9666	-2.1344	-1.9551	-1.8954	-1.9527	-1.9637	-1.9583	-2.115	-1.9336	-1.2571	-1.9205	-1.7074	-1.9513	-1.9923	-1.98	-1.9322	-1.9417	-2.1568	-1.9466	-2.061	-1.9519	-1.9977	-1.9475	-1.9656	-1.9409
-2.14	-1.9344	-1.8601	-1.9459	-2.0225	-1.9322	-0.6588	-2.1174	-1.6865	-1.9692	-2.0275	-1.9706	-1.9376	-1.895	-2.2133	-1.9424	-2.0198	-1.9298	-2.0791	-1.9565	-1.4184	-1.9419	-1.7875	-1.952	-1.8958	-1.9666	-2.1344	-1.9551	-2.276	-1.9444	-1.7255	-1.9523	-2.115	-1.9336	-1.9662	-1.9563	-1.9538	-1.9349	-1.9923	-1.98	-1.887	-1.9602	-2.1568	-1.9466	-2.061	-1.9519	-1.9977	-1.9475	-1.9656	-1.9409
-1.7315	-1.9368	-2.2282	-1.8804	-1.7686	-1.9235	-1.3392	-1.9546	-1.8846	-1.9048	-1.6397	-1.9672	-1.9602	-1.9412	-1.7524	-1.9643	-2.0198	-1.9298	-1.7195	-1.9333	-1.4184	-1.9419	-2.1011	-1.9298	-1.8958	-1.9666	-1.9093	-1.955	-1.8954	-1.9527	-1.9637	-1.9583	-1.9389	-1.9406	-1.2571	-1.9205	-1.7074	-1.9513	-1.9733	-1.9371	-1.9322	-1.9417	-2.1568	-1.9466	-2.061	-1.9519	-1.9977	-1.9475	-1.9656	-1.9409
-1.7315	-1.9368	-2.2104	-1.8973	-1.7686	-1.9235	-0.6588	-2.1174	-1.8846	-1.9048	-1.9024	-1.9605	-1.8077	-2.0406	-1.7524	-1.9643	-2.0198	-1.9298	-1.7195	-1.9333	-1.4184	-1.9419	-2.1011	-1.9298	-1.8394	-1.9137	-1.9093	-1.955	-1.8954	-1.9527	-2.0697	-1.8824	-1.9389	-1.9406	-1.9662	-1.9563	-1.7074	-1.9513	-1.9733	-1.9371	-1.9322	-1.9417	-2.1568	-1.9466	-2.061	-1.9519	-1.9977	-1.9475	-1.9656	-1.9409
-2.0658	-1.9808	-2.2282	-1.8804	-1.7686	-1.9235	-0.6987	-2.2219	-2.2886	-1.9664	-1.6996	-1.8567	-1.8627	-1.9529	-2.0658	-1.9808	-2.0198	-1.9298	-1.7195	-1.9333	-0.6987	-2.2219	-2.1011	-1.9298	-1.8394	-1.9137	-1.9093	-1.955	-1.9754	-1.9463	-1.9637	-1.9583	-1.9389	-1.9406	-1.9662	-1.9563	-2.1757	-1.9825	-1.9733	-1.9371	-1.9322	-1.9417	-2.1568	-1.9466	-2.061	-1.9519	-1.9977	-1.9475	-1.9656	-1.9409
-2.4328	-1.9559	-1.778	-1.9165	-1.6856	-1.9155	-1.3392	-1.9546	-1.8062	-1.9309	-2.2171	-1.8968	-1.8691	-1.9531	-2.2133	-1.9424	-1.7841	-1.9634	-1.7195	-1.9333	-1.4184	-1.9419	-1.7707	-1.954	-1.8958	-1.9666	-1.856	-1.9365	-2.276	-1.9444	-1.9637	-1.9583	-1.9389	-1.9406	-1.2571	-1.9205	-1.9538	-1.9349	-1.9733	-1.9371	-1.9322	-1.9417	-2.1568	-1.9466	-2.061	-1.9519	-1.9977	-1.9475	-1.9656	-1.9409
-1.7346	-1.8795	-1.4927	-1.945	-1.6856	-1.9155	-0.6987	-2.2219	-1.6595	-1.949	-1.6996	-1.8567	-1.7328	-1.8965	-1.7524	-1.9643	-1.4927	-1.945	-1.7195	-1.9333	-0.6987	-2.2219	-1.7707	-1.954	-1.8394	-1.9137	-1.7328	-1.8965	-1.8954	-1.9527	-1.7255	-1.9523	-1.9389	-1.9406	-1.9662	-1.9563	-1.9538	-1.9349	-1.9733	-1.9371	-1.9322	-1.9417	-2.0089	-1.9502	-2.0098	-1.9489	-1.8177	-1.9422	-1.8835	-1.9411
-1.7303	-2.0233	-1.8705	-1.8908	-1.7065	-2.0235	-0.6987	-2.2219	-1.7806	-1.9087	-1.8495	-1.995	-1.8419	-2.0248	-1.7303	-2.0233	-1.81	-1.926	-1.7195	-1.9333	-0.6987	-2.2219	-1.7875	-1.952	-1.8495	-1.995	-1.856	-1.9365	-1.8954	-1.9527	-1.9637	-1.9583	-1.9389	-1.9406	-1.9662	-1.9563	-1.9538	-1.9349	-1.9733	-1.9371	-1.9322	-1.9417	-2.0089	-1.9502	-2.0098	-1.9489	-1.9613	-1.9411	-1.8835	-1.9411
-1.7315	-1.9368	-1.8222	-1.9974	-1.7147	-1.9908	-0.6987	-2.2219	-1.6865	-1.9692	-1.9572	-1.9905	-1.7328	-1.8965	-1.7524	-1.9643	-1.7841	-1.9634	-1.7052	-1.9222	-0.6987	-2.2219	-1.7875	-1.952	-1.8958	-1.9666	-1.7328	-1.8965	-1.8954	-1.9527	-1.9637	-1.9583	-1.9389	-1.9406	-1.9662	-1.9563	-1.9538	-1.9349	-1.9923	-1.98	-1.9322	-1.9417	-1.5997	-1.9595	-1.6573	-1.9337	-1.8177	-1.9422	-1.8835	-1.9411
-1.7303	-2.0233	-1.81	-1.963	-2.2173	-1.9353	-0.6987	-2.2219	-1.5202	-1.9456	-1.6397	-1.9672	-1.8844	-1.8529	-1.7303	-2.0233	-1.7841	-1.9634	-2.0791	-1.9565	-0.6987	-2.2219	-1.5202	-1.9456	-1.8958	-1.9666	-1.856	-1.9365	-1.8954	-1.9527	-1.9637	-1.9583	-2.115	-1.9336	-1.9662	-1.9563	-1.9538	-1.9349	-1.9733	-1.9371	-1.9322	-1.9417	-2.0089	-1.9502	-2.0098	-1.9489	-1.9613	-1.9411	-1.8835	-1.9411
-1.9169	-1.9783	-1.8705	-1.8908	-1.713	-1.9858	-0.6588	-2.1174	-1.524	-1.9676	-1.7832	-1.9936	-1.7328	-1.8965	-2.2133	-1.9424	-1.81	-1.926	-1.713	-1.9858	-1.4184	-1.9419	-1.524	-1.9676	-1.8327	-1.9797	-1.7328	-1.8965	-1.8954	-1.9527	-1.9637	-1.9583	-1.9389	-1.9406	-1.9662	-1.9563	-1.7074	-1.9513	-1.9733	-1.9371	-1.9322	-1.9417	-2.0089	-1.9502	-2.0098	-1.9489	-1.9613	-1.9411	-1.8835	-1.9411
-2.6747	-1.8968	-1.4927	-1.945	-1.7147	-1.9908	-0.6987	-2.2219	-1.7806	-1.9087	-1.5688	-2.0062	-2.0634	-1.9238	-2.2133	-1.9424	-1.4927	-1.945	-1.7052	-1.9222	-0.6987	-2.2219	-1.7875	-1.952	-1.8958	-1.9666	-1.9093	-1.955	-1.8954	-1.9527	-1.7255	-1.9523	-1.9389	-1.9406	-1.9662	-1.9563	-1.9538	-1.9349	-1.7765	-1.9602	-1.9322	-1.9417	-2.0089	-1.9502	-2.0098	-1.9489	-1.9613	-1.9411	-1.8835	-1.9411
-1.9002	-1.8972	-1.5397	-1.9414	-1.8079	-1.9872	-0.6987	-2.2219	-1.8532	-1.934	-2.0275	-1.9706	-1.7328	-1.8965	-2.2133	-1.9424	-1.81	-1.926	-2.0791	-1.9565	-0.6987	-2.2219	-1.7875	-1.952	-1.8958	-1.9666	-1.7328	-1.8965	-1.9754	-1.9463	-1.9637	-1.9583	-1.9389	-1.9406	-1.9662	-1.9563	-1.9538	-1.9349	-1.9923	-1.98	-1.9322	-1.9417	-2.0089	-1.9502	-2.0098	-1.9489	-1.9613	-1.9411	-1.8835	-1.9411
-1.7303	-2.0233	-1.8222	-1.9974	-2.0225	-1.9322	-0.6987	-2.2219	-1.8846	-1.9048	-1.9541	-1.9844	-1.7328	-1.8965	-1.7303	-2.0233	-1.7841	-1.9634	-2.0791	-1.9565	-0.6987	-2.2219	-2.1011	-1.9298	-1.8327	-1.9797	-1.7328	-1.8965	-1.8954	-1.9527	-1.9637	-1.9583	-2.115	-1.9336	-1.9662	-1.9563	-1.7074	-1.9513	-1.9733	-1.9371	-1.9322	-1.9417	-2.0089	-1.9502	-2.0098	-1.9489	-1.9613	-1.9411	-1.8835	-1.9411
-1.7303	-2.0233	-1.8812	-1.9633	-1.6495	-1.8885	-0.6987	-2.2219	-1.6595	-1.949	-1.7832	-1.9936	-1.7328	-1.8965	-1.7303	-2.0233	-2.0198	-1.9298	-1.7052	-1.9222	-0.6987	-2.2219	-1.7707	-1.954	-1.8327	-1.9797	-1.7328	-1.8965	-1.8954	-1.9527	-1.7255	-1.9523	-1.9389	-1.9406	-1.9662	-1.9563	-1.9538	-1.9349	-1.9733	-1.9371	-1.9322	-1.9417	-2.0089	-1.9502	-2.0098	-1.9489	-1.8177	-1.9422	-1.8835	-1.9411
-1.7303	-2.0233	-1.8705	-1.8908	-1.7147	-1.9908	-0.6987	-2.2219	-1.7519	-1.9938	-1.9572	-1.9905	-1.8585	-1.9191	-1.7303	-2.0233	-1.81	-1.926	-1.7052	-1.9222	-0.6987	-2.2219	-2.1011	-1.9298	-1.8958	-1.9666	-2.1344	-1.9551	-1.8954	-1.9527	-1.9637	-1.9583	-1.9389	-1.9406	-1.9662	-1.9563	-1.7074	-1.9513	-1.9923	-1.98	-1.9322	-1.9417	-2.0089	-1.9502	-1.6573	-1.9337	-1.8177	-1.9422	-1.8835	-1.9411
-1.6701	-1.8682	-1.7106	-2.0315	-1.7065	-2.0235	-0.6987	-2.2219	-2.2886	-1.9664	-1.7832	-1.9936	-1.7328	-1.8965	-1.7524	-1.9643	-1.7841	-1.9634	-1.7195	-1.9333	-0.6987	-2.2219	-2.1011	-1.9298	-1.8327	-1.9797	-1.7328	-1.8965	-1.8954	-1.9527	-1.9637	-1.9583	-1.9389	-1.9406	-1.9662	-1.9563	-2.1757	-1.9825	-1.9733	-1.9371	-1.9322	-1.9417	-1.5997	-1.9595	-1.6573	-1.9337	-1.8177	-1.9422	-1.8835	-1.9411
-1.7303	-2.0233	-1.9429	-1.8661	-1.7147	-1.9908	-0.6987	-2.2219	-2.2886	-1.9664	-1.7265	-1.9397	-1.8495	-1.9112	-1.7303	-2.0233	-2.0198	-1.9298	-1.7052	-1.9222	-0.6987	-2.2219	-2.1011	-1.9298	-1.8958	-1.9666	-1.8495	-1.9112	-1.8954	-1.9527	-2.0697	-1.8824	-1.9389	-1.9406	-1.9662	-1.9563	-2.1757	-1.9825	-1.7765	-1.9602	-1.9322	-1.9417	-2.0089	-1.9502	-2.0098	-1.9489	-1.9613	-1.9411	-1.8835	-1.9411
-1.9002	-1.8972	-1.9435	-1.9904	-1.7065	-2.0235	-0.6588	-2.1174	-1.6827	-2.0236	-2.0275	-1.9706	-1.7328	-1.8965	-2.2133	-1.9424	-1.9435	-1.9904	-1.7195	-1.9333	-1.4184	-1.9419	-1.7875	-1.952	-1.8958	-1.9666	-1.7328	-1.8965	-1.9754	-1.9463	-1.9637	-1.9583	-1.9389	-1.9406	-1.9662	-1.9563	-1.9538	-1.9349	-1.9923	-1.98	-1.9322	-1.9417	-2.0089	-1.9502	-2.0098	-1.9489	-1.9613	-1.9411	-1.8835	-1.9411
-2.6747	-1.8968	-1.903	-1.9571	-2.0225	-1.9322	-0.6987	-2.2219	-3.604	-1.8672	-1.9572	-1.9905	-1.9103	-1.9941	-2.2133	-1.9424	-1.7841	-1.9634	-2.0791	-1.9565	-0.6987	-2.2219	-3.604	-1.8672	-1.8958	-1.9666	-1.9103	-1.9941	-1.8954	-1.9527	-1.9637	-1.9583	-2.115	-1.9336	-1.9662	-1.9563	-1.9538	-1.9349	-1.9923	-1.98	-1.887	-1.9602	-2.0089	-1.9502	-2.0098	-1.9489	-1.9613	-1.9411	-1.8835	-1.9411
-1.6701	-1.8682	-1.5397	-1.9414	-1.6856	-1.9155	-0.6987	-2.2219	-1.6657	-1.788	-1.8407	-1.9832	-1.7328	-1.8965	-1.7524	-1.9643	-1.81	-1.926	-1.7195	-1.9333	-0.6987	-2.2219	-2.1011	-1.9298	-1.8394	-1.9137	-1.7328	-1.8965	-1.8954	-1.9527	-1.9637	-1.9583	-1.9389	-1.9406	-1.9662	-1.9563	-1.9538	-1.9349	-1.9733	-1.9371	-1.9322	-1.9417	-2.0089	-1.9502	-2.0098	-1.9489	-1.8177	-1.9422	-1.8835	-1.9411
-1.7303	-2.0233	-1.8178	-1.9872	-1.6856	-1.9155	-0.6987	-2.2219	-1.7519	-1.9938	-2.1176	-1.926	-1.8147	-2.0103	-1.7303	-2.0233	-2.0198	-1.9298	-1.7195	-1.9333	-0.6987	-2.2219	-2.1011	-1.9298	-2.1176	-1.926	-2.1344	-1.9551	-1.8954	-1.9527	-1.9637	-1.9583	-1.9389	-1.9406	-1.9662	-1.9563	-1.7074	-1.9513	-1.7765	-1.9602	-1.887	-1.9602	-2.0089	-1.9502	-2.0098	-1.9489	-1.9613	-1.9411	-1.8835	-1.9411
-2.4328	-1.9559	-1.778	-1.9165	-1.7686	-1.9235	-0.6588	-2.1174	-1.6657	-1.788	-1.9024	-1.9605	-1.8419	-2.0248	-2.2133	-1.9424	-1.7841	-1.9634	-1.7195	-1.9333	-1.4184	-1.9419	-2.1011	-1.9298	-1.8394	-1.9137	-1.856	-1.9365	-2.276	-1.9444	-1.9637	-1.9583	-1.9389	-1.9406	-1.9662	-1.9563	-1.9538	-1.9349	-1.9733	-1.9371	-1.9322	-1.9417	-2.1568	-1.9466	-2.061	-1.9519	-1.9977	-1.9475	-1.9656	-1.9409
-2.0715	-1.9611	-1.7106	-2.0315	-1.6495	-1.8885	-0.6588	-2.1174	-1.7806	-1.9087	-1.7832	-1.9936	-2.0634	-1.9238	-2.2133	-1.9424	-1.7841	-1.9634	-1.7052	-1.9222	-1.4184	-1.9419	-1.7875	-1.952	-1.8327	-1.9797	-1.9093	-1.955	-1.8954	-1.9527	-1.9637	-1.9583	-1.9389	-1.9406	-1.9662	-1.9563	-1.9538	-1.9349	-1.9733	-1.9371	-1.9322	-1.9417	-2.1568	-1.9466	-2.061	-1.9519	-1.9977	-1.9475	-1.8835	-1.9411
-1.7888	-1.9783	-2.2104	-1.8973	-1.6495	-1.8885	-0.6987	-2.2219	-1.8846	-1.9048	-1.8428	-1.8419	-1.7328	-1.8965	-1.8882	-1.9365	-2.0198	-1.9298	-1.7052	-1.9222	-0.6987	-2.2219	-2.1011	-1.9298	-1.8394	-1.9137	-1.7328	-1.8965	-1.8954	-1.9527	-2.0697	-1.8824	-1.9389	-1.9406	-1.9662	-1.9563	-1.7074	-1.9513	-1.9733	-1.9371	-1.9322	-1.9417	-2.1568	-1.9466	-2.061	-1.9519	-1.9613	-1.9411	-1.8835	-1.9411
-1.7303	-2.0233	-1.8812	-1.9633	-1.7737	-1.868	-0.6987	-2.2219	-1.6865	-1.9692	-1.7836	-1.9441	-1.9602	-1.9412	-1.7303	-2.0233	-2.0198	-1.9298	-1.7195	-1.9333	-0.6987	-2.2219	-1.7875	-1.952	-1.8958	-1.9666	-1.9093	-1.955	-1.8954	-1.9527	-1.7255	-1.9523	-1.9389	-1.9406	-1.9662	-1.9563	-1.9538	-1.9349	-1.9733	-1.9371	-1.9322	-1.9417	-2.0089	-1.9502	-2.0098	-1.9489	-1.9613	-1.9411	-1.8835	-1.9411
-1.7315	-1.9368	-1.8222	-1.9974	-1.7147	-1.9908	-0.6588	-2.1174	-1.5202	-1.9456	-2.2171	-1.8968	-1.8691	-1.9531	-1.7524	-1.9643	-1.7841	-1.9634	-1.7052	-1.9222	-1.4184	-1.9419	-1.5202	-1.9456	-1.8958	-1.9666	-1.856	-1.9365	-1.8954	-1.9527	-1.9637	-1.9583	-1.9389	-1.9406	-1.9662	-1.9563	-1.9538	-1.9349	-1.9733	-1.9371	-1.9322	-1.9417	-1.5997	-1.9595	-1.6573	-1.9337	-1.8177	-1.9422	-1.8835	-1.9411
-1.9814	-1.9089	-2.2282	-1.8804	-1.713	-1.9858	-0.6588	-2.1174	-1.8402	-1.9573	-1.9572	-1.9905	-2.6887	-1.9829	-1.8882	-1.9365	-2.0198	-1.9298	-1.713	-1.9858	-1.4184	-1.9419	-1.7707	-1.954	-1.8958	-1.9666	-2.1344	-1.9551	-1.8954	-1.9527	-1.9637	-1.9583	-1.9389	-1.9406	-1.9662	-1.9563	-1.9538	-1.9349	-1.9923	-1.98	-1.9322	-1.9417	-1.5997	-1.9595	-2.0098	-1.9489	-1.9613	-1.9411	-1.8835	-1.9411
-1.7346	-1.8795	-1.8239	-1.8665	-1.713	-1.9858	-0.6987	-2.2219	-1.6595	-1.949	-2.2171	-1.8968	-1.8147	-2.0103	-1.7524	-1.9643	-1.81	-1.926	-1.713	-1.9858	-0.6987	-2.2219	-1.7707	-1.954	-1.8958	-1.9666	-2.1344	-1.9551	-1.8954	-1.9527	-1.9637	-1.9583	-1.9389	-1.9406	-1.9662	-1.9563	-1.9538	-1.9349	-1.9733	-1.9371	-1.887	-1.9602	-1.5997	-1.9595	-1.6573	-1.9337	-1.9613	-1.9411	-1.8835	-1.9411
-1.9828	-1.9197	-2.9774	-2.001	-1.7147	-1.9908	-0.6588	-2.1174	-1.7519	-1.9938	-1.8495	-1.995	-1.8627	-1.9529	-1.9828	-1.9197	-2.9774	-2.001	-1.7052	-1.9222	-1.4184	-1.9419	-2.1011	-1.9298	-1.8495	-1.995	-1.9093	-1.955	-1.8954	-1.9527	-1.9637	-1.9583	-1.9389	-1.9406	-1.9662	-1.9563	-1.7074	-1.9513	-1.9733	-1.9371	-1.9322	-1.9417	-2.0089	-1.9502	-2.0098	-1.9489	-1.9613	-1.9411	-1.9656	-1.9409
-2.0658	-1.9808	-2.2282	-1.8804	-1.7147	-1.9908	-0.6987	-2.2219	-1.8846	-1.9048	-1.8495	-1.995	-1.8419	-2.0248	-2.0658	-1.9808	-2.0198	-1.9298	-1.7052	-1.9222	-0.6987	-2.2219	-2.1011	-1.9298	-1.8495	-1.995	-1.856	-1.9365	-1.9754	-1.9463	-1.9637	-1.9583	-1.9389	-1.9406	-1.9662	-1.9563	-1.7074	-1.9513	-1.9733	-1.9371	-1.9322	-1.9417	-2.0089	-1.9502	-2.0098	-1.9489	-1.9613	-1.9411	-1.8835	-1.9411
-1.9633	-1.9607	-1.9435	-1.9904	-1.6495	-1.8885	-0.6987	-2.2219	-1.6595	-1.949	-1.6397	-1.9672	-1.8585	-1.9191	-2.2133	-1.9424	-1.9435	-1.9904	-1.7052	-1.9222	-0.6987	-2.2219	-1.7707	-1.954	-1.8958	-1.9666	-2.1344	-1.9551	-1.9754	-1.9463	-1.9637	-1.9583	-1.9389	-1.9406	-1.9662	-1.9563	-1.9538	-1.9349	-1.9733	-1.9371	-1.9322	-1.9417	-2.0089	-1.9502	-2.0098	-1.9489	-1.9613	-1.9411	-1.8835	-1.9411
-1.9814	-1.9089	-1.8958	-1.9971	-1.8079	-1.9872	-0.6987	-2.2219	-1.5202	-1.9456	-3.1581	-1.7752	-1.7328	-1.8965	-1.8882	-1.9365	-2.0198	-1.9298	-2.0791	-1.9565	-0.6987	-2.2219	-1.5202	-1.9456	-3.1581	-1.7752	-1.7328	-1.8965	-1.8954	-1.9527	-1.9637	-1.9583	-1.9389	-1.9406	-1.9662	-1.9563	-1.9538	-1.9349	-1.9733	-1.9371	-1.9322	-1.9417	-2.0089	-1.9502	-2.0098	-1.9489	-1.9977	-1.9475	-1.9656	-1.9409
-1.7303	-2.0233	-1.9435	-1.9904	-3.5719	-1.8965	-0.6987	-2.2219	-1.8846	-1.9048	-2.1176	-1.926	-1.8844	-1.8529	-1.7303	-2.0233	-1.9435	-1.9904	-3.5719	-1.8965	-0.6987	-2.2219	-2.1011	-1.9298	-2.1176	-1.926	-1.856	-1.9365	-1.8954	-1.9527	-1.9637	-1.9583	-1.9389	-1.9406	-1.9662	-1.9563	-1.7074	-1.9513	-1.7765	-1.9602	-1.9322	-1.9417	-2.1568	-1.9466	-2.061	-1.9519	-1.9977	-1.9475	-1.9656	-1.9409
-1.7346	-1.8795	-1.4927	-1.945	-1.7065	-2.0235	-0.6987	-2.2219	-1.5202	-1.9456	-2.0275	-1.9706	-1.8627	-1.9529	-1.7524	-1.9643	-1.4927	-1.945	-1.7195	-1.9333	-0.6987	-2.2219	-1.5202	-1.9456	-1.8958	-1.9666	-1.9093	-1.955	-1.8954	-1.9527	-1.7255	-1.9523	-1.9389	-1.9406	-1.9662	-1.9563	-1.9538	-1.9349	-1.9923	-1.98	-1.9322	-1.9417	-1.5997	-1.9595	-1.6573	-1.9337	-1.9613	-1.9411	-1.8835	-1.9411
-2.14	-1.9344	-1.8222	-1.9974	-2.2173	-1.9353	-0.6987	-2.2219	-2.0742	-1.9963	-1.9572	-1.9905	-1.7776	-1.931	-2.2133	-1.9424	-1.7841	-1.9634	-2.0791	-1.9565	-0.6987	-2.2219	-2.1011	-1.9298	-1.8958	-1.9666	-1.856	-1.9365	-2.276	-1.9444	-1.9637	-1.9583	-2.115	-1.9336	-1.9662	-1.9563	-2.1757	-1.9825	-1.9923	-1.98	-1.9322	-1.9417	-2.0089	-1.9502	-2.061	-1.9519	-1.9977	-1.9475	-1.9656	-1.9409
-1.9828	-1.9197	-1.81	-1.963	-1.7497	-1.9739	-0.6987	-2.2219	-1.9262	-1.9612	-3.1581	-1.7752	-1.8495	-1.9112	-1.9828	-1.9197	-1.7841	-1.9634	-2.0791	-1.9565	-0.6987	-2.2219	-1.7875	-1.952	-3.1581	-1.7752	-1.8495	-1.9112	-1.8954	-1.9527	-1.9637	-1.9583	-1.7937	-1.9653	-1.9662	-1.9563	-1.9538	-1.9349	-1.9733	-1.9371	-1.9322	-1.9417	-2.0089	-1.9502	-2.0098	-1.9489	-1.8177	-1.9422	-2.098	-1.9379
-1.9633	-1.9607	-2.9774	-2.001	-1.6028	-1.9523	-0.6987	-2.2219	-1.5202	-1.9456	-1.5688	-2.0062	-1.8958	-1.9135	-2.2133	-1.9424	-2.9774	-2.001	-1.7195	-1.9333	-0.6987	-2.2219	-1.5202	-1.9456	-1.8958	-1.9666	-2.1344	-1.9551	-1.9754	-1.9463	-1.9637	-1.9583	-1.9389	-1.9406	-1.9662	-1.9563	-1.9538	-1.9349	-1.7765	-1.9602	-1.9322	-1.9417	-1.5997	-1.9595	-1.6573	-1.9337	-1.8177	-1.9422	-2.098	-1.9379
-1.7315	-1.9368	-1.7106	-2.0315	-1.6495	-1.8885	-0.6588	-2.1174	-2.6678	-1.875	-2.2171	-1.8968	-1.9103	-1.9941	-1.7524	-1.9643	-1.7841	-1.9634	-1.7052	-1.9222	-1.4184	-1.9419	-2.1011	-1.9298	-1.8958	-1.9666	-1.9103	-1.9941	-1.8954	-1.9527	-1.9637	-1.9583	-1.9389	-1.9406	-1.9662	-1.9563	-1.9538	-1.9349	-1.9733	-1.9371	-1.887	-1.9602	-1.5997	-1.9595	-1.6573	-1.9337	-1.9613	-1.9411	-1.8835	-1.9411
-1.7888	-1.9783	-2.2282	-1.8804	-2.8203	-1.995	-0.6588	-2.1174	-1.524	-1.9676	-1.9572	-1.9905	-2.6887	-1.9829	-1.8882	-1.9365	-2.0198	-1.9298	-2.0791	-1.9565	-1.4184	-1.9419	-1.524	-1.9676	-1.8958	-1.9666	-2.1344	-1.9551	-1.8954	-1.9527	-1.9637	-1.9583	-1.9389	-1.9406	-1.9662	-1.9563	-1.7074	-1.9513	-1.9923	-1.98	-1.9322	-1.9417	-2.0089	-1.9502	-2.0098	-1.9489	-1.9613	-1.9411	-1.8835	-1.9411
-2.6747	-1.8968	-2.2282	-1.8804	-1.8442	-1.9546	-1.184	-1.8829	-2.6678	-1.875	-1.741	-1.9531	-1.8495	-1.9112	-2.2133	-1.9424	-2.0198	-1.9298	-1.8442	-1.9546	-1.4184	-1.9419	-2.1011	-1.9298	-1.8327	-1.9797	-1.8495	-1.9112	-1.8954	-1.9527	-1.9637	-1.9583	-1.7937	-1.9653	-1.2571	-1.9205	-1.9538	-1.9349	-1.9733	-1.9371	-1.9322	-1.9417	-2.0089	-1.9502	-2.0098	-1.9489	-1.9613	-1.9411	-1.8835	-1.9411
-2.6747	-1.8968	-1.4927	-1.945	-2.2173	-1.9353	-0.6588	-2.1174	-1.8402	-1.9573	-1.8495	-1.995	-1.9139	-1.9136	-2.2133	-1.9424	-1.4927	-1.945	-2.0791	-1.9565	-1.4184	-1.9419	-1.7707	-1.954	-1.8495	-1.995	-1.9093	-1.955	-1.8954	-1.9527	-1.7255	-1.9523	-2.115	-1.9336	-1.9662	-1.9563	-1.9538	-1.9349	-1.9733	-1.9371	-1.9322	-1.9417	-2.0089	-1.9502	-2.0098	-1.9489	-1.9613	-1.9411	-1.9656	-1.9409
-1.7888	-1.9783	-1.4927	-1.945	-1.713	-1.9858	-0.6588	-2.1174	-1.6865	-1.9692	-1.9572	-1.9905	-1.8495	-1.9112	-1.8882	-1.9365	-1.4927	-1.945	-1.713	-1.9858	-1.4184	-1.9419	-1.7875	-1.952	-1.8958	-1.9666	-1.8495	-1.9112	-1.8954	-1.9527	-1.7255	-1.9523	-1.9389	-1.9406	-1.9662	-1.9563	-1.9538	-1.9349	-1.9923	-1.98	-1.9322	-1.9417	-2.0089	-1.9502	-2.0098	-1.9489	-1.9613	-1.9411	-1.8835	-1.9411
-1.7315	-1.9368	-1.81	-1.963	-1.713	-1.9858	-1.184	-1.8829	-1.6865	-1.9692	-1.9024	-1.9605	-1.9139	-1.9136	-1.7524	-1.9643	-1.7841	-1.9634	-1.713	-1.9858	-1.4184	-1.9419	-1.7875	-1.952	-1.8394	-1.9137	-1.9093	-1.955	-1.8954	-1.9527	-1.9637	-1.9583	-1.9389	-1.9406	-1.2571	-1.9205	-1.9538	-1.9349	-1.9733	-1.9371	-1.9322	-1.9417	-1.5997	-1.9595	-1.6573	-1.9337	-1.9613	-1.9411	-1.8835	-1.9411
-1.8888	-1.8999	-1.81	-1.963	-1.713	-1.9858	-0.6588	-2.1174	-1.7669	-1.9918	-1.8495	-1.995	-1.9103	-1.9941	-1.8882	-1.9365	-1.7841	-1.9634	-1.713	-1.9858	-1.4184	-1.9419	-1.7875	-1.952	-1.8495	-1.995	-1.9103	-1.9941	-1.8954	-1.9527	-1.9637	-1.9583	-1.9389	-1.9406	-1.9662	-1.9563	-1.9538	-1.9349	-1.9733	-1.9371	-1.887	-1.9602	-1.5997	-1.9595	-2.0098	-1.9489	-1.9613	-1.9411	-1.8835	-1.9411
-1.7303	-2.0233	-1.8812	-1.9633	-1.8442	-1.9546	-0.6588	-2.1174	-1.6595	-1.949	-1.7265	-1.9397	-1.9103	-1.9941	-1.7303	-2.0233	-2.0198	-1.9298	-1.8442	-1.9546	-1.4184	-1.9419	-1.7707	-1.954	-1.8958	-1.9666	-1.9103	-1.9941	-1.8954	-1.9527	-1.7255	-1.9523	-1.7937	-1.9653	-1.9662	-1.9563	-1.9538	-1.9349	-1.7765	-1.9602	-1.887	-1.9602	-2.0089	-1.9502	-2.0098	-1.9489	-1.9613	-1.9411	-1.8835	-1.9411
-1.7888	-1.9783	-2.2104	-1.8973	-2.0225	-1.9322	-1.3392	-1.9546	-2.2886	-1.9664	-1.9541	-1.9844	-1.7776	-1.931	-1.8882	-1.9365	-2.0198	-1.9298	-2.0791	-1.9565	-1.4184	-1.9419	-2.1011	-1.9298	-1.8327	-1.9797	-1.856	-1.9365	-1.8954	-1.9527	-2.0697	-1.8824	-2.115	-1.9336	-1.2571	-1.9205	-2.1757	-1.9825	-1.9733	-1.9371	-1.9322	-1.9417	-2.0089	-1.9502	-2.0098	-1.9489	-1.9613	-1.9411	-1.8835	-1.9411
-1.9814	-1.9089	-1.9429	-1.8661	-1.7686	-1.9235	-1.3392	-1.9546	-1.7519	-1.9938	-1.8192	-1.8297	-1.8495	-1.9112	-1.8882	-1.9365	-2.0198	-1.9298	-1.7195	-1.9333	-1.4184	-1.9419	-2.1011	-1.9298	-1.8394	-1.9137	-1.8495	-1.9112	-1.8954	-1.9527	-2.0697	-1.8824	-1.9389	-1.9406	-1.2571	-1.9205	-1.7074	-1.9513	-1.9733	-1.9371	-1.9322	-1.9417	-2.1568	-1.9466	-2.061	-1.9519	-1.9977	-1.9475	-1.9656	-1.9409
-1.9002	-1.8972	-1.903	-1.9571	-1.713	-1.9858	-1.184	-1.8829	-2.6678	-1.875	-1.8192	-1.8297	-1.8077	-2.0406	-2.2133	-1.9424	-1.7841	-1.9634	-1.713	-1.9858	-1.4184	-1.9419	-2.1011	-1.9298	-1.8394	-1.9137	-1.9093	-1.955	-1.9754	-1.9463	-1.9637	-1.9583	-1.9389	-1.9406	-1.2571	-1.9205	-1.9538	-1.9349	-1.9733	-1.9371	-1.9322	-1.9417	-2.1568	-1.9466	-2.061	-1.9519	-1.9977	-1.9475	-1.9656	-1.9409
-1.8693	-2.0295	-1.8178	-1.9872	-1.7497	-1.9739	-1.184	-1.8829	-2.0742	-1.9963	-1.7836	-1.9441	-1.8627	-1.9529	-1.7524	-1.9643	-2.0198	-1.9298	-2.0791	-1.9565	-1.4184	-1.9419	-2.1011	-1.9298	-1.8958	-1.9666	-1.9093	-1.955	-1.8954	-1.9527	-1.9637	-1.9583	-1.7937	-1.9653	-1.2571	-1.9205	-2.1757	-1.9825	-1.9733	-1.9371	-1.9322	-1.9417	-2.1568	-1.9466	-2.061	-1.9519	-1.9977	-1.9475	-1.9656	-1.9409
-2.14	-1.9344	-1.8178	-1.9872	-1.6856	-1.9155	-1.184	-1.8829	-1.6657	-1.788	-1.741	-1.9531	-1.8691	-1.9531	-2.2133	-1.9424	-2.0198	-1.9298	-1.7195	-1.9333	-1.4184	-1.9419	-2.1011	-1.9298	-1.8327	-1.9797	-1.856	-1.9365	-2.276	-1.9444	-1.9637	-1.9583	-1.9389	-1.9406	-1.2571	-1.9205	-1.9538	-1.9349	-1.9733	-1.9371	-1.9322	-1.9417	-2.1568	-1.9466	-2.061	-1.9519	-1.9977	-1.9475	-1.9656	-1.9409
-1.9828	-1.9197	-2.2282	-1.8804	-1.7686	-1.9235	-1.3392	-1.9546	-1.7519	-1.9938	-1.6996	-1.8567	-1.8077	-2.0406	-1.9828	-1.9197	-2.0198	-1.9298	-1.7195	-1.9333	-1.4184	-1.9419	-2.1011	-1.9298	-1.8394	-1.9137	-1.9093	-1.955	-1.8954	-1.9527	-1.9637	-1.9583	-1.9389	-1.9406	-1.2571	-1.9205	-1.7074	-1.9513	-1.9733	-1.9371	-1.9322	-1.9417	-2.1568	-1.9466	-2.061	-1.9519	-1.9977	-1.9475	-1.9656	-1.9409
-1.9002	-1.8972	-1.778	-1.9165	-1.7737	-1.868	-1.184	-1.8829	-1.8402	-1.9573	-1.8407	-1.9832	-1.8077	-2.0406	-2.2133	-1.9424	-1.7841	-1.9634	-1.7195	-1.9333	-1.4184	-1.9419	-1.7707	-1.954	-1.8394	-1.9137	-1.9093	-1.955	-1.9754	-1.9463	-1.9637	-1.9583	-1.9389	-1.9406	-1.2571	-1.9205	-1.9538	-1.9349	-1.9733	-1.9371	-1.9322	-1.9417	-2.1568	-1.9466	-2.061	-1.9519	-1.9977	-1.9475	-1.9656	-1.9409
-1.7888	-1.9783	-1.8812	-1.9633	-1.7944	-1.9648	-4.2126	-1.9573	-2.2886	-1.9664	-1.8428	-1.8419	-2.112	-1.9389	-1.8882	-1.9365	-2.0198	-1.9298	-2.0791	-1.9565	-4.0881	-1.9677	-2.1011	-1.9298	-1.8394	-1.9137	-2.1344	-1.9551	-1.8954	-1.9527	-1.7255	-1.9523	-1.7937	-1.9653	-1.9662	-1.9563	-2.1757	-1.9825	-1.9733	-1.9371	-2.1536	-1.9825	-2.1568	-1.9466	-2.061	-1.9519	-1.9977	-1.9475	-1.8835	-1.9411
-1.7346	-1.8795	-1.9435	-1.9904	-1.7147	-1.9908	-0.6588	-2.1174	-2.6678	-1.875	-1.9572	-1.9905	-1.8844	-1.8529	-1.7524	-1.9643	-1.9435	-1.9904	-1.7052	-1.9222	-1.4184	-1.9419	-2.1011	-1.9298	-1.8958	-1.9666	-1.856	-1.9365	-1.8954	-1.9527	-1.9637	-1.9583	-1.9389	-1.9406	-1.9662	-1.9563	-1.9538	-1.9349	-1.9923	-1.98	-1.9322	-1.9417	-1.5997	-1.9595	-1.6573	-1.9337	-1.9613	-1.9411	-1.8835	-1.9411
-1.9828	-1.9197	-1.81	-1.963	-1.7203	-1.9418	-1.184	-1.8829	-2.2886	-1.9664	-1.8428	-1.8419	-1.8844	-1.8529	-1.9828	-1.9197	-1.7841	-1.9634	-2.0791	-1.9565	-1.4184	-1.9419	-2.1011	-1.9298	-1.8394	-1.9137	-1.856	-1.9365	-1.8954	-1.9527	-1.9637	-1.9583	-1.9389	-1.9406	-1.2571	-1.9205	-2.1757	-1.9825	-1.9733	-1.9371	-1.9322	-1.9417	-2.0089	-1.9502	-2.0098	-1.9489	-1.9613	-1.9411	-1.8835	-1.9411
-1.9828	-1.9197	-1.81	-1.963	-2.0225	-1.9322	-1.3392	-1.9546	-1.8958	-1.9066	-1.8495	-1.995	-1.9139	-1.9136	-1.9828	-1.9197	-1.7841	-1.9634	-2.0791	-1.9565	-1.4184	-1.9419	-2.1011	-1.9298	-1.8495	-1.995	-1.9093	-1.955	-1.8954	-1.9527	-1.9637	-1.9583	-2.115	-1.9336	-1.2571	-1.9205	-1.9538	-1.9349	-1.9733	-1.9371	-1.9322	-1.9417	-2.0089	-1.9502	-2.0098	-1.9489	-1.9613	-1.9411	-1.8835	-1.9411
-1.8119	-2.0155	-1.8178	-1.9872	-1.7686	-1.9235	-1.184	-1.8829	-1.6827	-2.0236	-1.872	-1.9434	-1.8495	-1.9112	-1.7524	-1.9643	-2.0198	-1.9298	-1.7195	-1.9333	-1.4184	-1.9419	-1.7875	-1.952	-1.8394	-1.9137	-1.8495	-1.9112	-1.8954	-1.9527	-1.9637	-1.9583	-1.9389	-1.9406	-1.2571	-1.9205	-1.9538	-1.9349	-1.9733	-1.9371	-1.9322	-1.9417	-1.5997	-1.9595	-1.6573	-1.9337	-1.8177	-1.9422	-1.8835	-1.9411
-2.0658	-1.9808	-1.5397	-1.9414	-1.741	-1.9364	-0.6588	-2.1174	-1.8062	-1.9309	-2.1176	-1.926	-1.8958	-1.9135	-2.0658	-1.9808	-1.81	-1.926	-1.7052	-1.9222	-1.4184	-1.9419	-1.7707	-1.954	-2.1176	-1.926	-2.1344	-1.9551	-1.9754	-1.9463	-1.9637	-1.9583	-1.9389	-1.9406	-1.9662	-1.9563	-1.9538	-1.9349	-1.7765	-1.9602	-1.9322	-1.9417	-2.0089	-1.9502	-2.0098	-1.9489	-1.9613	-1.9411	-1.8835	-1.9411
-2.14	-1.9344	-1.8812	-1.9633	-1.7686	-1.9235	-1.184	-1.8829	-1.8958	-1.9066	-1.872	-1.9434	-1.8077	-2.0406	-2.2133	-1.9424	-2.0198	-1.9298	-1.7195	-1.9333	-1.4184	-1.9419	-2.1011	-1.9298	-1.8394	-1.9137	-1.9093	-1.955	-2.276	-1.9444	-1.7255	-1.9523	-1.9389	-1.9406	-1.2571	-1.9205	-1.9538	-1.9349	-1.9733	-1.9371	-1.9322	-1.9417	-2.1568	-1.9466	-2.061	-1.9519	-1.9977	-1.9475	-1.9656	-1.9409
-1.9169	-1.9783	-1.7909	-1.8832	-1.7737	-1.868	-1.184	-1.8829	-1.8532	-1.934	-1.872	-1.9434	-1.8495	-1.9112	-2.2133	-1.9424	-1.7841	-1.9634	-1.7195	-1.9333	-1.4184	-1.9419	-1.7875	-1.952	-1.8394	-1.9137	-1.8495	-1.9112	-1.8954	-1.9527	-1.9637	-1.9583	-1.9389	-1.9406	-1.2571	-1.9205	-1.9538	-1.9349	-1.9733	-1.9371	-1.9322	-1.9417	-2.1568	-1.9466	-2.061	-1.9519	-1.9977	-1.9475	-1.9656	-1.9409
-2.14	-1.9344	-1.9429	-1.8661	-1.8442	-1.9546	-0.6588	-2.1174	-1.7806	-1.9087	-1.741	-1.9531	-1.9602	-1.9412	-2.2133	-1.9424	-2.0198	-1.9298	-1.8442	-1.9546	-1.4184	-1.9419	-1.7875	-1.952	-1.8327	-1.9797	-1.9093	-1.955	-2.276	-1.9444	-2.0697	-1.8824	-1.7937	-1.9653	-1.9662	-1.9563	-1.9538	-1.9349	-1.9733	-1.9371	-1.9322	-1.9417	-2.0089	-1.9502	-2.0098	-1.9489	-1.9613	-1.9411	-1.8835	-1.9411
-1.6782	-2.0074	-1.9429	-1.8661	-1.8442	-1.9546	-0.6588	-2.1174	-1.7669	-1.9918	-1.8638	-1.9732	-2.0634	-1.9238	-1.7524	-1.9643	-2.0198	-1.9298	-1.8442	-1.9546	-1.4184	-1.9419	-1.7875	-1.952	-1.8327	-1.9797	-1.9093	-1.955	-1.8954	-1.9527	-2.0697	-1.8824	-1.7937	-1.9653	-1.9662	-1.9563	-1.9538	-1.9349	-1.9733	-1.9371	-1.9322	-1.9417	-2.0089	-1.9502	-2.0098	-1.9489	-1.9613	-1.9411	-1.8835	-1.9411
-1.6782	-2.0074	-1.8239	-1.8665	-1.8442	-1.9546	-0.6588	-2.1174	-2.2886	-1.9664	-1.8428	-1.8419	-2.0634	-1.9238	-1.7524	-1.9643	-1.81	-1.926	-1.8442	-1.9546	-1.4184	-1.9419	-2.1011	-1.9298	-1.8394	-1.9137	-1.9093	-1.955	-1.8954	-1.9527	-1.9637	-1.9583	-1.7937	-1.9653	-1.9662	-1.9563	-2.1757	-1.9825	-1.9733	-1.9371	-1.9322	-1.9417	-1.5997	-1.9595	-1.6573	-1.9337	-1.8177	-1.9422	-1.8835	-1.9411
-1.7315	-1.9368	-1.778	-1.9165	-1.7147	-1.9908	-1.184	-1.8829	-1.6595	-1.949	-1.9024	-1.9605	-1.8077	-2.0406	-1.7524	-1.9643	-1.7841	-1.9634	-1.7052	-1.9222	-1.4184	-1.9419	-1.7707	-1.954	-1.8394	-1.9137	-1.9093	-1.955	-1.8954	-1.9527	-1.9637	-1.9583	-1.9389	-1.9406	-1.2571	-1.9205	-1.9538	-1.9349	-1.9733	-1.9371	-1.9322	-1.9417	-2.0089	-1.9502	-2.0098	-1.9489	-1.9613	-1.9411	-1.8835	-1.9411
-2.0715	-1.9611	-1.8239	-1.8665	-1.6028	-1.9523	-0.6588	-2.1174	-1.6865	-1.9692	-2.0275	-1.9706	-1.8585	-1.9191	-2.2133	-1.9424	-1.81	-1.926	-1.7195	-1.9333	-1.4184	-1.9419	-1.7875	-1.952	-1.8958	-1.9666	-2.1344	-1.9551	-1.8954	-1.9527	-1.9637	-1.9583	-1.9389	-1.9406	-1.9662	-1.9563	-1.9538	-1.9349	-1.9923	-1.98	-1.9322	-1.9417	-2.0089	-1.9502	-2.0098	-1.9489	-1.9977	-1.9475	-1.9656	-1.9409
-1.8119	-2.0155	-1.8705	-1.8908	-1.8442	-1.9546	-0.6987	-2.2219	-1.5202	-1.9456	-2.2171	-1.8968	-1.7328	-1.8965	-1.7524	-1.9643	-1.81	-1.926	-1.8442	-1.9546	-0.6987	-2.2219	-1.5202	-1.9456	-1.8958	-1.9666	-1.7328	-1.8965	-1.8954	-1.9527	-1.9637	-1.9583	-1.7937	-1.9653	-1.9662	-1.9563	-1.9538	-1.9349	-1.9733	-1.9371	-1.9322	-1.9417	-2.0089	-1.9502	-2.0098	-1.9489	-1.9613	-1.9411	-1.8835	-1.9411
-1.7303	-2.0233	-1.9435	-1.9904	-2.8203	-1.995	-0.6987	-2.2219	-1.7519	-1.9938	-1.7836	-1.9441	-2.0634	-1.9238	-1.7303	-2.0233	-1.9435	-1.9904	-2.0791	-1.9565	-0.6987	-2.2219	-2.1011	-1.9298	-1.8958	-1.9666	-1.9093	-1.955	-1.8954	-1.9527	-1.9637	-1.9583	-1.9389	-1.9406	-1.9662	-1.9563	-1.7074	-1.9513	-1.9733	-1.9371	-1.9322	-1.9417	-2.0089	-1.9502	-2.061	-1.9519	-1.9977	-1.9475	-1.9656	-1.9409
-2.0715	-1.9611	-1.8601	-1.9459	-1.6028	-1.9523	-1.184	-1.8829	-1.8846	-1.9048	-1.9572	-1.9905	-1.8147	-2.0103	-2.2133	-1.9424	-2.0198	-1.9298	-1.7195	-1.9333	-1.4184	-1.9419	-2.1011	-1.9298	-1.8958	-1.9666	-2.1344	-1.9551	-1.8954	-1.9527	-1.7255	-1.9523	-1.9389	-1.9406	-1.2571	-1.9205	-1.7074	-1.9513	-1.9923	-1.98	-1.887	-1.9602	-2.1568	-1.9466	-2.061	-1.9519	-1.9977	-1.9475	-1.8835	-1.9411
-1.6782	-2.0074	-1.9429	-1.8661	-1.7497	-1.9739	-1.184	-1.8829	-1.7519	-1.9938	-1.7832	-1.9936	-1.8495	-1.9112	-1.7524	-1.9643	-2.0198	-1.9298	-2.0791	-1.9565	-1.4184	-1.9419	-2.1011	-1.9298	-1.8327	-1.9797	-1.8495	-1.9112	-1.8954	-1.9527	-2.0697	-1.8824	-1.7937	-1.9653	-1.2571	-1.9205	-1.7074	-1.9513	-1.9733	-1.9371	-1.9322	-1.9417	-2.1568	-1.9466	-2.0098	-1.9489	-1.9613	-1.9411	-1.8835	-1.9411
-1.9633	-1.9607	-1.9429	-1.8661	-1.7944	-1.9648	-4.0284	-2.0493	-1.5202	-1.9456	-1.872	-1.9434	-1.8627	-1.9529	-2.2133	-1.9424	-2.0198	-1.9298	-2.0791	-1.9565	-4.0881	-1.9677	-1.5202	-1.9456	-1.8394	-1.9137	-1.9093	-1.955	-1.9754	-1.9463	-2.0697	-1.8824	-1.7937	-1.9653	-1.9662	-1.9563	-1.9538	-1.9349	-1.9733	-1.9371	-1.9322	-1.9417	-2.0089	-1.9502	-2.0098	-1.9489	-1.9613	-1.9411	-1.8835	-1.9411
-1.9002	-1.8972	-1.8705	-1.8908	-1.713	-1.9858	-5.3399	-1.9368	-1.8532	-1.934	-1.7832	-1.9936	-2.1957	-2.0347	-2.2133	-1.9424	-1.81	-1.926	-1.713	-1.9858	-5.285	-1.9406	-1.7875	-1.952	-1.8327	-1.9797	-2.1344	-1.9551	-1.9754	-1.9463	-1.9637	-1.9583	-1.9389	-1.9406	-1.9662	-1.9563	-1.9538	-1.9349	-1.9733	-1.9371	-2.1536	-1.9825	-2.0089	-1.9502	-2.0098	-1.9489	-1.9613	-1.9411	-2.098	-1.9379
-1.9814	-1.9089	-1.9429	-1.8661	-1.6495	-1.8885	-1.3392	-1.9546	-1.7806	-1.9087	-1.7836	-1.9441	-1.8585	-1.9191	-1.8882	-1.9365	-2.0198	-1.9298	-1.7052	-1.9222	-1.4184	-1.9419	-1.7875	-1.952	-1.8958	-1.9666	-2.1344	-1.9551	-1.8954	-1.9527	-2.0697	-1.8824	-1.9389	-1.9406	-1.2571	-1.9205	-1.9538	-1.9349	-1.9733	-1.9371	-1.9322	-1.9417	-2.0089	-1.9502	-2.061	-1.9519	-1.9977	-1.9475	-1.9656	-1.9409
-1.9002	-1.8972	-1.8239	-1.8665	-1.741	-1.9364	-1.184	-1.8829	-1.7519	-1.9938	-1.9572	-1.9905	-1.8958	-1.9135	-2.2133	-1.9424	-1.81	-1.926	-1.7052	-1.9222	-1.4184	-1.9419	-2.1011	-1.9298	-1.8958	-1.9666	-2.1344	-1.9551	-1.9754	-1.9463	-1.9637	-1.9583	-1.9389	-1.9406	-1.2571	-1.9205	-1.7074	-1.9513	-1.9923	-1.98	-1.9322	-1.9417	-2.1568	-1.9466	-2.061	-1.9519	-1.9977	-1.9475	-1.8835	-1.9411
-1.8888	-1.8999	-1.9429	-1.8661	-1.7944	-1.9648	-1.184	-1.8829	-1.8958	-1.9066	-1.7832	-1.9936	-1.8495	-1.9112	-1.8882	-1.9365	-2.0198	-1.9298	-2.0791	-1.9565	-1.4184	-1.9419	-2.1011	-1.9298	-1.8327	-1.9797	-1.8495	-1.9112	-1.8954	-1.9527	-2.0697	-1.8824	-1.7937	-1.9653	-1.2571	-1.9205	-1.9538	-1.9349	-1.9733	-1.9371	-1.9322	-1.9417	-2.1568	-1.9466	-2.0098	-1.9489	-1.9613	-1.9411	-1.8835	-1.9411
-1.9002	-1.8972	-1.9429	-1.8661	-1.7203	-1.9418	-4.0284	-2.0493	-1.5202	-1.9456	-1.8192	-1.8297	-1.8627	-1.9529	-2.2133	-1.9424	-2.0198	-1.9298	-2.0791	-1.9565	-4.0881	-1.9677	-1.5202	-1.9456	-1.8394	-1.9137	-1.9093	-1.955	-1.9754	-1.9463	-2.0697	-1.8824	-1.9389	-1.9406	-1.9662	-1.9563	-1.9538	-1.9349	-1.9733	-1.9371	-1.9322	-1.9417	-2.0089	-1.9502	-2.0098	-1.9489	-1.9613	-1.9411	-1.8835	-1.9411
-1.9169	-1.9783	-1.8705	-1.8908	-1.713	-1.9858	-3.8579	-1.9643	-1.8532	-1.934	-1.9572	-1.9905	-1.9376	-1.895	-2.2133	-1.9424	-1.81	-1.926	-1.713	-1.9858	-5.285	-1.9406	-1.7875	-1.952	-1.8958	-1.9666	-2.1344	-1.9551	-1.8954	-1.9527	-1.9637	-1.9583	-1.9389	-1.9406	-1.9662	-1.9563	-1.9538	-1.9349	-1.9923	-1.98	-1.887	-1.9602	-2.0089	-1.9502	-2.0098	-1.9489	-1.9613	-1.9411	-1.8835	-1.9411
-1.9828	-1.9197	-1.903	-1.9571	-1.6856	-1.9155	-1.184	-1.8829	-1.8846	-1.9048	-1.6397	-1.9672	-2.112	-1.9389	-1.9828	-1.9197	-1.7841	-1.9634	-1.7195	-1.9333	-1.4184	-1.9419	-2.1011	-1.9298	-1.8958	-1.9666	-2.1344	-1.9551	-1.8954	-1.9527	-1.9637	-1.9583	-1.9389	-1.9406	-1.2571	-1.9205	-1.7074	-1.9513	-1.9733	-1.9371	-2.1536	-1.9825	-2.0089	-1.9502	-2.0098	-1.9489	-1.9613	-1.9411	-1.8835	-1.9411
-2.4328	-1.9559	-1.8812	-1.9633	-1.7203	-1.9418	-1.3392	-1.9546	-1.7806	-1.9087	-1.5688	-2.0062	-1.8585	-1.9191	-2.2133	-1.9424	-2.0198	-1.9298	-2.0791	-1.9565	-1.4184	-1.9419	-1.7875	-1.952	-1.8958	-1.9666	-2.1344	-1.9551	-2.276	-1.9444	-1.7255	-1.9523	-1.9389	-1.9406	-1.2571	-1.9205	-1.9538	-1.9349	-1.7765	-1.9602	-1.9322	-1.9417	-2.0089	-1.9502	-2.061	-1.9519	-1.9977	-1.9475	-1.9656	-1.9409
-1.8888	-1.8999	-1.9429	-1.8661	-1.6495	-1.8885	-1.184	-1.8829	-1.6657	-1.788	-1.9572	-1.9905	-1.8495	-1.9112	-1.8882	-1.9365	-2.0198	-1.9298	-1.7052	-1.9222	-1.4184	-1.9419	-2.1011	-1.9298	-1.8958	-1.9666	-1.8495	-1.9112	-1.8954	-1.9527	-2.0697	-1.8824	-1.9389	-1.9406	-1.2571	-1.9205	-1.9538	-1.9349	-1.9923	-1.98	-1.9322	-1.9417	-2.1568	-1.9466	-2.0098	-1.9489	-1.9613	-1.9411	-1.8835	-1.9411
-1.7888	-1.9783	-1.9429	-1.8661	-1.8079	-1.9872	-1.184	-1.8829	-1.5202	-1.9456	-1.8638	-1.9732	-1.8627	-1.9529	-1.8882	-1.9365	-2.0198	-1.9298	-2.0791	-1.9565	-1.4184	-1.9419	-1.5202	-1.9456	-1.8327	-1.9797	-1.9093	-1.955	-1.8954	-1.9527	-2.0697	-1.8824	-1.9389	-1.9406	-1.2571	-1.9205	-1.9538	-1.9349	-1.9733	-1.9371	-1.9322	-1.9417	-2.0089	-1.9502	-2.0098	-1.9489	-1.9613	-1.9411	-1.8835	-1.9411
-1.6782	-2.0074	-1.8261	-2.0736	-1.6495	-1.8885	-0.6987	-2.2219	-1.7519	-1.9938	-1.9024	-1.9605	-1.7328	-1.8965	-1.7524	-1.9643	-1.81	-1.926	-1.7052	-1.9222	-0.6987	-2.2219	-2.1011	-1.9298	-1.8394	-1.9137	-1.7328	-1.8965	-1.8954	-1.9527	-1.9637	-1.9583	-1.9389	-1.9406	-1.9662	-1.9563	-1.7074	-1.9513	-1.9733	-1.9371	-1.9322	-1.9417	-1.5997	-1.9595	-1.6573	-1.9337	-1.8177	-1.9422	-2.098	-1.9379
-1.7303	-2.0233	-1.8601	-1.9459	-1.7686	-1.9235	-0.6987	-2.2219	-1.5202	-1.9456	-1.9024	-1.9605	-1.9103	-1.9941	-1.7303	-2.0233	-2.0198	-1.9298	-1.7195	-1.9333	-0.6987	-2.2219	-1.5202	-1.9456	-1.8394	-1.9137	-1.9103	-1.9941	-1.8954	-1.9527	-1.7255	-1.9523	-1.9389	-1.9406	-1.9662	-1.9563	-1.9538	-1.9349	-1.9733	-1.9371	-1.887	-1.9602	-1.5997	-1.9595	-1.6573	-1.9337	-1.9613	-1.9411	-1.8835	-1.9411
-2.14	-1.9344	-1.8222	-1.9974	-1.6028	-1.9523	-0.6987	-2.2219	-1.6865	-1.9692	-1.7265	-1.9397	-1.7328	-1.8965	-2.2133	-1.9424	-1.7841	-1.9634	-1.7195	-1.9333	-0.6987	-2.2219	-1.7875	-1.952	-1.8958	-1.9666	-1.7328	-1.8965	-2.276	-1.9444	-1.9637	-1.9583	-1.9389	-1.9406	-1.9662	-1.9563	-1.9538	-1.9349	-1.7765	-1.9602	-1.9322	-1.9417	-1.5997	-1.9595	-1.6573	-1.9337	-1.8177	-1.9422	-2.098	-1.9379
-1.7303	-2.0233	-1.81	-1.963	-1.7944	-1.9648	-0.6987	-2.2219	-2.2886	-1.9664	-1.7832	-1.9936	-2.6887	-1.9829	-1.7303	-2.0233	-1.7841	-1.9634	-2.0791	-1.9565	-0.6987	-2.2219	-2.1011	-1.9298	-1.8327	-1.9797	-2.1344	-1.9551	-1.8954	-1.9527	-1.9637	-1.9583	-1.7937	-1.9653	-1.9662	-1.9563	-2.1757	-1.9825	-1.9733	-1.9371	-1.9322	-1.9417	-1.5997	-1.9595	-2.0098	-1.9489	-1.9613	-1.9411	-1.8835	-1.9411
-1.7346	-1.8795	-2.9774	-2.001	-2.2173	-1.9353	-1.3392	-1.9546	-1.7806	-1.9087	-1.7832	-1.9936	-2.112	-1.9389	-1.7524	-1.9643	-2.9774	-2.001	-2.0791	-1.9565	-1.4184	-1.9419	-1.7875	-1.952	-1.8327	-1.9797	-2.1344	-1.9551	-1.8954	-1.9527	-1.9637	-1.9583	-2.115	-1.9336	-1.2571	-1.9205	-1.9538	-1.9349	-1.9733	-1.9371	-2.1536	-1.9825	-2.1568	-1.9466	-2.061	-1.9519	-1.9977	-1.9475	-1.9656	-1.9409
-2.14	-1.9344	-1.7106	-2.0315	-1.7147	-1.9908	-1.3392	-1.9546	-2.0742	-1.9963	-1.9024	-1.9605	-1.8077	-2.0406	-2.2133	-1.9424	-1.7841	-1.9634	-1.7052	-1.9222	-1.4184	-1.9419	-2.1011	-1.9298	-1.8394	-1.9137	-1.9093	-1.955	-2.276	-1.9444	-1.9637	-1.9583	-1.9389	-1.9406	-1.2571	-1.9205	-2.1757	-1.9825	-1.9733	-1.9371	-1.9322	-1.9417	-2.1568	-1.9466	-2.061	-1.9519	-1.9977	-1.9475	-1.9656	-1.9409
-1.9828	-1.9197	-2.2282	-1.8804	-2.8203	-1.995	-0.6588	-2.1174	-1.8532	-1.934	-1.7832	-1.9936	-1.9353	-1.9571	-1.9828	-1.9197	-2.0198	-1.9298	-2.0791	-1.9565	-1.4184	-1.9419	-1.7875	-1.952	-1.8327	-1.9797	-1.9093	-1.955	-1.8954	-1.9527	-1.9637	-1.9583	-1.9389	-1.9406	-1.9662	-1.9563	-1.9538	-1.9349	-1.9733	-1.9371	-1.9322	-1.9417	-2.0089	-1.9502	-1.6573	-1.9337	-1.8177	-1.9422	-2.098	-1.9379
-1.9814	-1.9089	-1.8222	-1.9974	-2.8203	-1.995	-0.6588	-2.1174	-1.7806	-1.9087	-1.8428	-1.8419	-1.8627	-1.9529	-1.8882	-1.9365	-1.7841	-1.9634	-2.0791	-1.9565	-1.4184	-1.9419	-1.7875	-1.952	-1.8394	-1.9137	-1.9093	-1.955	-1.8954	-1.9527	-1.9637	-1.9583	-1.9389	-1.9406	-1.9662	-1.9563	-1.9538	-1.9349	-1.9733	-1.9371	-1.9322	-1.9417	-2.0089	-1.9502	-1.6573	-1.9337	-1.8177	-1.9422	-2.098	-1.9379
-1.7346	-1.8795	-1.7106	-2.0315	-1.7065	-2.0235	-1.3392	-1.9546	-1.8532	-1.934	-1.8428	-1.8419	-1.8419	-2.0248	-1.7524	-1.9643	-1.7841	-1.9634	-1.7195	-1.9333	-1.4184	-1.9419	-1.7875	-1.952	-1.8394	-1.9137	-1.856	-1.9365	-1.8954	-1.9527	-1.9637	-1.9583	-1.9389	-1.9406	-1.2571	-1.9205	-1.9538	-1.9349	-1.9733	-1.9371	-1.9322	-1.9417	-2.0089	-1.9502	-1.6573	-1.9337	-1.8177	-1.9422	-2.098	-1.9379
-1.7346	-1.8795	-1.8261	-2.0736	-1.7737	-1.868	-1.3392	-1.9546	-2.0742	-1.9963	-2.2171	-1.8968	-1.8077	-2.0406	-1.7524	-1.9643	-1.81	-1.926	-1.7195	-1.9333	-1.4184	-1.9419	-2.1011	-1.9298	-1.8958	-1.9666	-1.9093	-1.955	-1.8954	-1.9527	-1.9637	-1.9583	-1.9389	-1.9406	-1.2571	-1.9205	-2.1757	-1.9825	-1.9733	-1.9371	-1.9322	-1.9417	-2.1568	-1.9466	-2.061	-1.9519	-1.9977	-1.9475	-1.9656	-1.9409
-1.8693	-2.0295	-2.2104	-1.8973	-2.0225	-1.9322	-0.6588	-2.1174	-1.6865	-1.9692	-1.7265	-1.9397	-1.8495	-1.9112	-1.7524	-1.9643	-2.0198	-1.9298	-2.0791	-1.9565	-1.4184	-1.9419	-1.7875	-1.952	-1.8958	-1.9666	-1.8495	-1.9112	-1.8954	-1.9527	-2.0697	-1.8824	-2.115	-1.9336	-1.9662	-1.9563	-1.9538	-1.9349	-1.7765	-1.9602	-1.9322	-1.9417	-2.1568	-1.9466	-2.061	-1.9519	-1.9977	-1.9475	-1.9656	-1.9409
-1.8693	-2.0295	-2.2104	-1.8973	-2.0225	-1.9322	-0.6987	-2.2219	-2.6678	-1.875	-1.7265	-1.9397	-1.7328	-1.8965	-1.7524	-1.9643	-2.0198	-1.9298	-2.0791	-1.9565	-0.6987	-2.2219	-2.1011	-1.9298	-1.8958	-1.9666	-1.7328	-1.8965	-1.8954	-1.9527	-2.0697	-1.8824	-2.115	-1.9336	-1.9662	-1.9563	-1.9538	-1.9349	-1.7765	-1.9602	-1.9322	-1.9417	-2.1568	-1.9466	-2.061	-1.9519	-1.9977	-1.9475	-1.9656	-1.9409
-1.7303	-2.0233	-2.2282	-1.8804	-1.7944	-1.9648	-0.6987	-2.2219	-1.7519	-1.9938	-1.872	-1.9434	-1.8585	-1.9191	-1.7303	-2.0233	-2.0198	-1.9298	-2.0791	-1.9565	-0.6987	-2.2219	-2.1011	-1.9298	-1.8394	-1.9137	-2.1344	-1.9551	-1.8954	-1.9527	-1.9637	-1.9583	-1.7937	-1.9653	-1.9662	-1.9563	-1.7074	-1.9513	-1.9733	-1.9371	-1.9322	-1.9417	-2.1568	-1.9466	-2.061	-1.9519	-1.9977	-1.9475	-1.8835	-1.9411
-1.9633	-1.9607	-2.2282	-1.8804	-2.8203	-1.995	-0.6987	-2.2219	-1.7519	-1.9938	-1.8428	-1.8419	-1.7328	-1.8965	-2.2133	-1.9424	-2.0198	-1.9298	-2.0791	-1.9565	-0.6987	-2.2219	-2.1011	-1.9298	-1.8394	-1.9137	-1.7328	-1.8965	-1.9754	-1.9463	-1.9637	-1.9583	-1.9389	-1.9406	-1.9662	-1.9563	-1.7074	-1.9513	-1.9733	-1.9371	-1.9322	-1.9417	-2.0089	-1.9502	-2.0098	-1.9489	-1.9613	-1.9411	-1.8835	-1.9411
-1.7303	-2.0233	-1.8601	-1.9459	-1.7737	-1.868	-0.6987	-2.2219	-1.5202	-1.9456	-1.7836	-1.9441	-1.8627	-1.9529	-1.7303	-2.0233	-2.0198	-1.9298	-1.7195	-1.9333	-0.6987	-2.2219	-1.5202	-1.9456	-1.8958	-1.9666	-1.9093	-1.955	-1.8954	-1.9527	-1.7255	-1.9523	-1.9389	-1.9406	-1.9662	-1.9563	-1.9538	-1.9349	-1.9733	-1.9371	-1.9322	-1.9417	-2.0089	-1.9502	-2.0098	-1.9489	-1.9613	-1.9411	-1.8835	-1.9411
-2.0715	-1.9611	-1.8222	-1.9974	-1.7065	-2.0235	-0.6987	-2.2219	-1.5202	-1.9456	-1.5688	-2.0062	-1.7328	-1.8965	-2.2133	-1.9424	-1.7841	-1.9634	-1.7195	-1.9333	-0.6987	-2.2219	-1.5202	-1.9456	-1.8958	-1.9666	-1.7328	-1.8965	-1.8954	-1.9527	-1.9637	-1.9583	-1.9389	-1.9406	-1.9662	-1.9563	-1.9538	-1.9349	-1.7765	-1.9602	-1.9322	-1.9417	-2.0089	-1.9502	-2.0098	-1.9489	-1.8177	-1.9422	-1.8835	-1.9411
-1.7303	-2.0233	-1.9435	-1.9904	-1.7497	-1.9739	-0.6987	-2.2219	-1.6595	-1.949	-1.7832	-1.9936	-1.9376	-1.895	-1.7303	-2.0233	-1.9435	-1.9904	-2.0791	-1.9565	-0.6987	-2.2219	-1.7707	-1.954	-1.8327	-1.9797	-2.1344	-1.9551	-1.8954	-1.9527	-1.9637	-1.9583	-1.7937	-1.9653	-1.9662	-1.9563	-1.9538	-1.9349	-1.9733	-1.9371	-1.887	-1.9602	-2.0089	-1.9502	-2.0098	-1.9489	-1.9613	-1.9411	-1.8835	-1.9411
-1.6782	-2.0074	-1.8601	-1.9459	-1.6028	-1.9523	-0.6987	-2.2219	-2.0742	-1.9963	-2.1176	-1.926	-1.7328	-1.8965	-1.7524	-1.9643	-2.0198	-1.9298	-1.7195	-1.9333	-0.6987	-2.2219	-2.1011	-1.9298	-2.1176	-1.926	-1.7328	-1.8965	-1.8954	-1.9527	-1.7255	-1.9523	-1.9389	-1.9406	-1.9662	-1.9563	-2.1757	-1.9825	-1.7765	-1.9602	-1.9322	-1.9417	-2.0089	-1.9502	-2.0098	-1.9489	-1.9613	-1.9411	-1.8835	-1.9411
-1.7303	-2.0233	-2.2104	-1.8973	-1.8442	-1.9546	-0.6987	-2.2219	-1.8402	-1.9573	-2.0275	-1.9706	-1.8585	-1.9191	-1.7303	-2.0233	-2.0198	-1.9298	-1.8442	-1.9546	-0.6987	-2.2219	-1.7707	-1.954	-1.8958	-1.9666	-2.1344	-1.9551	-1.8954	-1.9527	-2.0697	-1.8824	-1.7937	-1.9653	-1.9662	-1.9563	-1.9538	-1.9349	-1.9923	-1.98	-1.9322	-1.9417	-2.0089	-1.9502	-2.061	-1.9519	-1.9977	-1.9475	-1.9656	-1.9409
-1.6782	-2.0074	-1.8239	-1.8665	-1.713	-1.9858	-0.6987	-2.2219	-1.9262	-1.9612	-1.741	-1.9531	-1.7328	-1.8965	-1.7524	-1.9643	-1.81	-1.926	-1.713	-1.9858	-0.6987	-2.2219	-1.7875	-1.952	-1.8327	-1.9797	-1.7328	-1.8965	-1.8954	-1.9527	-1.9637	-1.9583	-1.9389	-1.9406	-1.9662	-1.9563	-1.9538	-1.9349	-1.9733	-1.9371	-1.9322	-1.9417	-2.0089	-1.9502	-2.0098	-1.9489	-1.9613	-1.9411	-1.8835	-1.9411
-1.7303	-2.0233	-1.7909	-1.8832	-1.741	-1.9364	-0.6987	-2.2219	-2.0742	-1.9963	-1.4884	-1.8957	-1.136	-1.4487	-1.7303	-2.0233	-1.7841	-1.9634	-1.7052	-1.9222	-0.6987	-2.2219	-2.1011	-1.9298	-1.4884	-1.8957	-1.136	-1.4487	-1.8954	-1.9527	-1.9637	-1.9583	-1.9389	-1.9406	-1.9662	-1.9563	-2.1757	-1.9825	-1.4884	-1.8957	-1.136	-1.4487	-2.0089	-1.9502	-2.0098	-1.9489	-1.9613	-1.9411	-1.8835	-1.9411
-1.7346	-1.8795	-1.7106	-2.0315	-2.0225	-1.9322	-0.6987	-2.2219	-1.9262	-1.9612	-1.741	-1.9531	-1.7328	-1.8965	-1.7524	-1.9643	-1.7841	-1.9634	-2.0791	-1.9565	-0.6987	-2.2219	-1.7875	-1.952	-1.8327	-1.9797	-1.7328	-1.8965	-1.8954	-1.9527	-1.9637	-1.9583	-2.115	-1.9336	-1.9662	-1.9563	-1.9538	-1.9349	-1.9733	-1.9371	-1.9322	-1.9417	-1.5997	-1.9595	-1.6573	-1.9337	-1.8177	-1.9422	-1.8835	-1.9411
-1.7303	-2.0233	-1.7909	-1.8832	-1.741	-1.9364	-0.6987	-2.2219	-1.8846	-1.9048	-1.7836	-1.9441	-1.8585	-1.9191	-1.7303	-2.0233	-1.7841	-1.9634	-1.7052	-1.9222	-0.6987	-2.2219	-2.1011	-1.9298	-1.8958	-1.9666	-2.1344	-1.9551	-1.8954	-1.9527	-1.9637	-1.9583	-1.9389	-1.9406	-1.9662	-1.9563	-1.7074	-1.9513	-1.9733	-1.9371	-1.9322	-1.9417	-2.0089	-1.9502	-1.6573	-1.9337	-1.8177	-1.9422	-1.8835	-1.9411
[truncated: 11,817 more rows]
[truncated: 21 more columns]
