# Supplementary material for: The Identification of Metal Ion Ligand-Binding Residues by Adding the Reclassified Relative Solvent Accessibility
Source: Front Genet. 2020 Mar 19;11:214. doi: 10.3389/fgene.2020.00214 (PMC7096583; doi:10.3389/fgene.2020.00214)
Supplement: SUPPLEMENTARY MATERIAL 4 — The PDB IDs of protein chains in the datasets. [file Data_Sheet_4.zip › features_parameter/feature_ca.csv]

aa1	aa2	aa3	aa4	aa5	aa6	aa7	aa8	aa9	aa10	aa11	aa12	aa13	aa14	aa15	aa16	aa17	aa18	qs1	qs2	qs3	qs4	qs5	qs6	qs7	qs8	qs9	qs10	qs11	qs12	qs13	qs14	qs15	qs16	qs17	qs18	dh1	dh2	dh3	dh4	dh5	dh6	dh7	dh8	dh9	dh10	dh11	dh12	dh13	dh14
-2.0216	-2.2615	-2.1937	-2.2501	-2.0971	-2.2274	-2.4459	-2.2158	-1.856	-2.1969	-2.3133	-2.2625	-2.2184	-2.2129	-2.2184	-2.1957	-2.1687	-2.184	-2.0371	-2.2025	-2.1329	-2.181	-2.1449	-2.2	-2.2975	-2.2129	-1.6387	-2.2017	-2.3916	-2.1866	-2.189	-2.1637	-2.1493	-2.2131	-2.2844	-2.1946	-2.153	-2.2055	-2.138	-2.1992	-2.1942	-2.2025	-2.4255	-2.2138	-2.5974	-2.1925	-2.1252	-2.1919	-2.1754	-2.1832
-2.0168	-2.2304	-2.2773	-2.2152	-2.1174	-2.2273	-2.132	-2.1369	-1.3027	-2.1699	-2.3133	-2.2625	-2.0759	-2.2461	-2.2184	-2.1957	-2.0585	-2.2307	-2.0371	-2.2025	-2.3091	-2.2003	-2.1449	-2.2	-2.2975	-2.2129	-1.6387	-2.2017	-2.3916	-2.1866	-2.1172	-2.2201	-2.1493	-2.2131	-2.1001	-2.2016	-2.153	-2.2055	-2.138	-2.1992	-2.1942	-2.2025	-2.1065	-2.1412	-1.3365	-2.1879	-2.1252	-2.1919	-2.1754	-2.1832
-2.1717	-2.1554	-2.1937	-2.2501	-2.4286	-2.1854	-2.2805	-2.2231	-1.3027	-2.1699	-2.4637	-2.2261	-2.3401	-2.1232	-2.1612	-2.2482	-2.1066	-2.1153	-2.2401	-2.2192	-2.1329	-2.181	-2.2131	-2.1589	-2.1897	-2.1712	-1.6387	-2.2017	-2.3916	-2.1866	-2.189	-2.1637	-2.1493	-2.2131	-2.1467	-2.1941	-2.153	-2.2055	-2.138	-2.1992	-2.1842	-2.1513	-2.1487	-2.2008	-1.3365	-2.1879	-2.5809	-2.1821	-2.1754	-2.1832
-2.1717	-2.1554	-2.3277	-2.1669	-2.237	-2.2106	-2.4459	-2.2158	-1.407	-2.2068	-1.9842	-2.2394	-2.1633	-2.062	-2.0875	-2.2296	-2.1763	-2.2753	-2.2401	-2.2192	-2.3091	-2.2003	-2.2037	-2.2502	-2.2975	-2.2129	-1.6387	-2.2017	-2.1129	-2.2042	-2.189	-2.1637	-2.1493	-2.2131	-2.1467	-2.1941	-2.153	-2.2055	-2.5012	-2.1972	-2.1942	-2.2025	-2.4255	-2.2138	-1.3365	-2.1879	-2.1252	-2.1919	-2.1754	-2.1832
-2.0216	-2.2615	-2.2434	-2.2129	-2.1654	-2.156	-2.132	-2.1369	-2.46	-2.1975	-2.4637	-2.2261	-2.2184	-2.2129	-2.3397	-2.1555	-2.1508	-2.1618	-2.0371	-2.2025	-2.2434	-2.2129	-2.1449	-2.2	-2.2975	-2.2129	-1.6387	-2.2017	-2.3916	-2.1866	-2.189	-2.1637	-2.3448	-2.1959	-2.1467	-2.1941	-2.153	-2.2055	-2.138	-2.1992	-2.1942	-2.2025	-2.1065	-2.1412	-2.6113	-2.1823	-2.5809	-2.1821	-2.1754	-2.1832
-2.2074	-2.3409	-2.0498	-2.1975	-2.4286	-2.1854	-2.1665	-2.2077	-1.856	-2.1969	-2.069	-2.18	-2.0689	-2.176	-2.1373	-2.2343	-2.1665	-2.1991	-2.3117	-2.2097	-2.3091	-2.2003	-2.2131	-2.1589	-2.1592	-2.1966	-1.6387	-2.2017	-2.1129	-2.2042	-2.223	-2.2156	-2.1523	-2.1672	-2.1467	-2.1941	-2.1963	-2.2303	-2.1176	-2.2075	-2.1842	-2.1513	-2.1487	-2.2008	-2.5974	-2.1925	-2.1252	-2.1919	-2.1754	-2.1832
-2.2074	-2.3409	-2.1078	-2.2503	-2.1174	-2.2273	-2.1915	-2.19	-1.3027	-2.1699	-2.0988	-2.1588	-2.1476	-2.2057	-2.0266	-2.2307	-2.3846	-2.2205	-2.3117	-2.2097	-2.1022	-2.2	-2.1449	-2.2	-2.1592	-2.1966	-1.6387	-2.2017	-2.1129	-2.2042	-2.1172	-2.2201	-2.0266	-2.2307	-2.2844	-2.1946	-2.1963	-2.2303	-2.138	-2.1992	-2.1942	-2.2025	-2.1487	-2.2008	-1.3365	-2.1879	-2.1252	-2.1919	-2.1754	-2.1832
-2.0484	-2.1253	-2.1239	-2.1987	-2.0727	-2.1197	-2.1665	-2.2077	-2.42	-2.1886	-1.8985	-2.145	-2.2265	-2.2889	-2.0266	-2.2307	-2.2629	-2.4341	-2.0371	-2.2025	-2.1022	-2.2	-2.2131	-2.1589	-2.1592	-2.1966	-2.4993	-2.1753	-1.8985	-2.145	-2.223	-2.2156	-2.0266	-2.2307	-2.2629	-2.4341	-2.153	-2.2055	-2.138	-2.1992	-2.1842	-2.1513	-2.1487	-2.2008	-2.5974	-2.1925	-2.1252	-2.1919	-2.2439	-2.2355
-2.3507	-2.1949	-2.0666	-2.1474	-2.237	-2.2106	-1.9868	-2.2052	-1.3027	-2.1699	-1.8985	-2.145	-2.1918	-2.2107	-2.1612	-2.2482	-2.3846	-2.2205	-2.3117	-2.2097	-2.1022	-2.2	-2.2037	-2.2502	-1.9868	-2.2052	-1.6387	-2.2017	-1.8985	-2.145	-2.1918	-2.2107	-2.1493	-2.2131	-2.2844	-2.1946	-2.3915	-2.1615	-2.138	-2.1992	-2.1942	-2.2025	-2.1487	-2.2008	-1.3365	-2.1879	-2.1252	-2.1919	-2.1754	-2.1832
-2.2286	-2.2032	-2.2434	-2.2129	-2.0727	-2.1197	-1.9868	-2.2052	-2.8857	-2.1566	-2.138	-2.2444	-2.2265	-2.2889	-2.0806	-2.1878	-2.1066	-2.1153	-2.2401	-2.2192	-2.2434	-2.2129	-2.2131	-2.1589	-1.9868	-2.2052	-2.8857	-2.1566	-2.1129	-2.2042	-2.223	-2.2156	-2.1493	-2.2131	-2.1467	-2.1941	-2.153	-2.2055	-2.138	-2.1992	-2.1842	-2.1513	-2.1487	-2.2008	-2.5974	-2.1925	-2.1252	-2.1919	-2.2439	-2.2355
-2.3507	-2.1949	-2.2434	-2.2129	-2.1723	-2.2447	-2.1153	-2.2051	-1.3027	-2.1699	-2.069	-2.18	-2.1504	-2.2273	-2.0266	-2.2307	-2.1012	-2.2038	-2.3117	-2.2097	-2.2434	-2.2129	-2.1723	-2.2447	-2.1592	-2.1966	-1.6387	-2.2017	-2.1129	-2.2042	-2.189	-2.1637	-2.0266	-2.2307	-2.1467	-2.1941	-2.3915	-2.1615	-2.138	-2.1992	-2.1942	-2.2025	-2.1487	-2.2008	-1.3365	-2.1879	-2.1252	-2.1919	-2.1754	-2.1832
-2.1717	-2.1554	-2.1527	-2.187	-2.0971	-2.2274	-2.1641	-2.2913	-1.407	-2.2068	-1.9713	-2.2656	-2.2741	-2.2705	-2.5775	-2.2065	-2.1687	-2.184	-2.2401	-2.2192	-2.1022	-2.2	-2.1449	-2.2	-2.1592	-2.1966	-1.6387	-2.2017	-1.9713	-2.2656	-2.223	-2.2156	-2.3448	-2.1959	-2.2844	-2.1946	-2.153	-2.2055	-2.138	-2.1992	-2.1942	-2.2025	-2.1487	-2.2008	-1.3365	-2.1879	-2.0775	-2.2065	-2.2601	-2.2303
-2.0935	-2.1643	-2.3277	-2.1669	-2.2375	-2.2622	-2.132	-2.1369	-1.3027	-2.1699	-2.1445	-2.176	-2.2741	-2.2705	-2.3397	-2.1555	-2.0585	-2.2307	-2.0371	-2.2025	-2.3091	-2.2003	-2.2375	-2.2622	-2.2975	-2.2129	-1.6387	-2.2017	-2.3916	-2.1866	-2.223	-2.2156	-2.3448	-2.1959	-2.1001	-2.2016	-2.153	-2.2055	-2.5012	-2.1972	-2.2249	-2.2024	-2.1065	-2.1412	-1.3365	-2.1879	-2.0775	-2.2065	-2.2601	-2.2303
-2.2074	-2.3409	-2.6082	-2.2276	-2.1687	-2.2421	-2.132	-2.1369	-1.856	-2.1969	-2.2063	-2.1959	-2.2184	-2.2129	-2.3397	-2.1555	-2.1849	-2.1518	-2.3117	-2.2097	-2.3091	-2.2003	-2.2131	-2.1589	-2.2975	-2.2129	-1.6387	-2.2017	-2.1934	-2.1924	-2.189	-2.1637	-2.3448	-2.1959	-2.1001	-2.2016	-2.1963	-2.2303	-2.5012	-2.1972	-2.2249	-2.2024	-2.1065	-2.1412	-2.5974	-2.1925	-2.1252	-2.1919	-2.1754	-2.1832
-2.2074	-2.3409	-2.2773	-2.2152	-2.237	-2.2106	-2.1665	-2.2077	-1.856	-2.1969	-2.1206	-2.196	-2.2184	-2.2129	-2.0875	-2.2296	-2.2057	-2.2049	-2.3117	-2.2097	-2.3091	-2.2003	-2.2037	-2.2502	-2.1592	-2.1966	-1.6387	-2.2017	-2.1934	-2.1924	-2.189	-2.1637	-2.1493	-2.2131	-2.1467	-2.1941	-2.1963	-2.2303	-2.138	-2.1992	-2.1942	-2.2025	-2.1487	-2.2008	-2.5974	-2.1925	-2.1252	-2.1919	-2.1754	-2.1832
-2.3423	-2.2052	-2.1486	-2.1808	-2.0971	-2.2274	-2.1481	-2.1518	-2.622	-2.1235	-1.8985	-2.145	-2.2416	-2.1994	-2.1451	-2.1693	-2.1499	-2.1351	-2.3423	-2.2052	-2.1329	-2.181	-2.1449	-2.2	-2.1897	-2.1712	-2.4993	-2.1753	-1.8985	-2.145	-2.2416	-2.1994	-2.1523	-2.1672	-2.2844	-2.1946	-2.153	-2.2055	-2.138	-2.1992	-2.1942	-2.2025	-2.1487	-2.2008	-2.5974	-2.1925	-2.1252	-2.1919	-2.2601	-2.2303
-2.0168	-2.2304	-2.069	-2.2475	-2.1982	-2.3114	-2.1388	-2.3189	-1.3027	-2.1699	-2.2056	-2.2096	-2.2416	-2.1994	-2.0266	-2.2307	-2.0585	-2.2307	-2.0371	-2.2025	-2.1022	-2.2	-2.2037	-2.2502	-2.2975	-2.2129	-1.6387	-2.2017	-2.1129	-2.2042	-2.2416	-2.1994	-2.0266	-2.2307	-2.1001	-2.2016	-2.153	-2.2055	-2.138	-2.1992	-2.1942	-2.2025	-2.1487	-2.2008	-1.3365	-2.1879	-2.1252	-2.1919	-2.2601	-2.2303
-2.3507	-2.1949	-2.1239	-2.1987	-2.2375	-2.2622	-1.9868	-2.2052	-2.42	-2.1886	-2.1206	-2.196	-2.2535	-2.209	-2.3397	-2.1555	-2.3003	-2.209	-2.3117	-2.2097	-2.1022	-2.2	-2.2375	-2.2622	-1.9868	-2.2052	-2.4993	-2.1753	-2.1934	-2.1924	-2.2535	-2.209	-2.3448	-2.1959	-2.2844	-2.1946	-2.3915	-2.1615	-2.138	-2.1992	-2.2249	-2.2024	-2.1487	-2.2008	-2.5974	-2.1925	-2.1252	-2.1919	-2.1754	-2.1832
-2.3423	-2.2052	-2.0971	-2.1504	-2.1982	-2.3114	-1.9868	-2.2052	-1.856	-2.1969	-2.3133	-2.2625	-2.1101	-2.2019	-2.0266	-2.2307	-2.0758	-2.2113	-2.3423	-2.2052	-2.1329	-2.181	-2.2037	-2.2502	-1.9868	-2.2052	-1.6387	-2.2017	-2.3916	-2.1866	-2.1172	-2.2201	-2.0266	-2.2307	-2.1001	-2.2016	-2.153	-2.2055	-2.138	-2.1992	-2.1942	-2.2025	-2.1487	-2.2008	-2.5974	-2.1925	-2.1252	-2.1919	-2.1754	-2.1832
-2.2286	-2.2032	-2.1937	-2.2501	-2.2776	-2.1709	-2.1388	-2.3189	-1.856	-2.1969	-2.2158	-2.1811	-2.2535	-2.209	-2.1776	-2.1811	-2.1012	-2.2038	-2.2401	-2.2192	-2.1329	-2.181	-2.2776	-2.1709	-2.2975	-2.2129	-1.6387	-2.2017	-2.1934	-2.1924	-2.2535	-2.209	-2.1523	-2.1672	-2.1467	-2.1941	-2.153	-2.2055	-2.138	-2.1992	-2.1942	-2.2025	-2.1487	-2.2008	-2.5974	-2.1925	-2.1252	-2.1919	-2.1754	-2.1832
-2.0484	-2.1253	-2.6082	-2.2276	-2.1174	-2.2273	-2.4459	-2.2158	-2.6736	-2.1523	-2.6487	-2.1412	-2.1633	-2.062	-2.1451	-2.1693	-2.1066	-2.1153	-2.0371	-2.2025	-2.3091	-2.2003	-2.1449	-2.2	-2.2975	-2.2129	-2.6736	-2.1523	-2.3916	-2.1866	-2.189	-2.1637	-2.1523	-2.1672	-2.1467	-2.1941	-2.153	-2.2055	-2.5012	-2.1972	-2.1942	-2.2025	-2.4255	-2.2138	-2.5974	-2.1925	-2.5809	-2.1821	-2.1754	-2.1832
-2.3507	-2.1949	-2.1239	-2.1987	-2.0727	-2.1197	-1.9868	-2.2052	-1.3027	-2.1699	-2.138	-2.2444	-2.1476	-2.2057	-2.0875	-2.2296	-2.2776	-2.2487	-2.3117	-2.2097	-2.1022	-2.2	-2.2131	-2.1589	-1.9868	-2.2052	-1.6387	-2.2017	-2.1129	-2.2042	-2.1172	-2.2201	-2.1493	-2.2131	-2.2776	-2.2487	-2.3915	-2.1615	-2.138	-2.1992	-2.1842	-2.1513	-2.1487	-2.2008	-1.3365	-2.1879	-2.1252	-2.1919	-2.1754	-2.1832
-2.0168	-2.2304	-1.9888	-2.1857	-2.3478	-2.0936	-1.9868	-2.2052	-1.407	-2.2068	-2.138	-2.2444	-2.1633	-2.062	-2.1612	-2.2482	-2.1665	-2.1991	-2.0371	-2.2025	-2.3091	-2.2003	-2.2131	-2.1589	-1.9868	-2.2052	-1.6387	-2.2017	-2.1129	-2.2042	-2.189	-2.1637	-2.1493	-2.2131	-2.1467	-2.1941	-2.153	-2.2055	-2.1176	-2.2075	-2.1942	-2.2025	-2.1487	-2.2008	-1.3365	-2.1879	-2.1252	-2.1919	-2.1754	-2.1832
-2.0674	-2.1745	-2.1527	-2.187	-2.1079	-2.1991	-1.9868	-2.2052	-1.407	-2.2068	-2.138	-2.2444	-2.1476	-2.2057	-2.1612	-2.2482	-2.1763	-2.2753	-2.0371	-2.2025	-2.1022	-2.2	-2.1449	-2.2	-1.9868	-2.2052	-1.6387	-2.2017	-2.1129	-2.2042	-2.1172	-2.2201	-2.1493	-2.2131	-2.1467	-2.1941	-2.153	-2.2055	-2.138	-2.1992	-2.1942	-2.2025	-2.1487	-2.2008	-1.3365	-2.1879	-2.1252	-2.1919	-2.1754	-2.1832
-2.0168	-2.2304	-2.2434	-2.2129	-2.4286	-2.1854	-2.1153	-2.2051	-2.42	-2.1886	-2.138	-2.2444	-2.1633	-2.062	-2.0266	-2.2307	-2.3846	-2.2205	-2.0371	-2.2025	-2.2434	-2.2129	-2.2131	-2.1589	-2.1592	-2.1966	-2.4993	-2.1753	-2.1129	-2.2042	-2.189	-2.1637	-2.0266	-2.2307	-2.2844	-2.1946	-2.153	-2.2055	-2.138	-2.1992	-2.1842	-2.1513	-2.1487	-2.2008	-2.5974	-2.1925	-2.1252	-2.1919	-2.1754	-2.1832
-2.3507	-2.1949	-2.1078	-2.2503	-2.2158	-2.2184	-2.4459	-2.2158	-1.407	-2.2068	-1.9842	-2.2394	-2.0689	-2.176	-2.0266	-2.2307	-2.1556	-2.2026	-2.3117	-2.2097	-2.1022	-2.2	-2.2037	-2.2502	-2.2975	-2.2129	-1.6387	-2.2017	-2.1129	-2.2042	-2.223	-2.2156	-2.0266	-2.2307	-2.1556	-2.2026	-2.3915	-2.1615	-2.138	-2.1992	-2.1942	-2.2025	-2.4255	-2.2138	-1.3365	-2.1879	-2.1252	-2.1919	-2.1754	-2.1832
-2.3427	-2.2847	-2.6082	-2.2276	-2.4286	-2.1854	-2.0596	-2.12	-1.856	-2.1969	-1.8985	-2.145	-2.2416	-2.1994	-2.1451	-2.1693	-2.1665	-2.1991	-2.2401	-2.2192	-2.3091	-2.2003	-2.2131	-2.1589	-2.1592	-2.1966	-1.6387	-2.2017	-1.8985	-2.145	-2.2416	-2.1994	-2.1523	-2.1672	-2.1467	-2.1941	-2.153	-2.2055	-2.5012	-2.1972	-2.1842	-2.1513	-2.1487	-2.2008	-2.5974	-2.1925	-2.1252	-2.1919	-2.2601	-2.2303
-2.2074	-2.3409	-2.1078	-2.2503	-2.4286	-2.1854	-2.1388	-2.3189	-2.6736	-2.1523	-2.2158	-2.1811	-2.2184	-2.2129	-2.0875	-2.2296	-2.2515	-2.2558	-2.3117	-2.2097	-2.1022	-2.2	-2.2131	-2.1589	-2.2975	-2.2129	-2.6736	-2.1523	-2.1934	-2.1924	-2.189	-2.1637	-2.1493	-2.2131	-2.2844	-2.1946	-2.1963	-2.2303	-2.138	-2.1992	-2.1842	-2.1513	-2.1487	-2.2008	-2.5974	-2.1925	-2.1252	-2.1919	-2.1754	-2.1832
-2.4692	-2.1285	-2.1486	-2.1808	-2.0971	-2.2274	-2.2481	-2.2011	-1.3027	-2.1699	-2.1206	-2.196	-2.156	-2.0695	-2.1108	-2.2078	-2.1066	-2.1153	-2.3117	-2.2097	-2.1329	-2.181	-2.1449	-2.2	-2.1592	-2.1966	-1.6387	-2.2017	-2.1934	-2.1924	-2.189	-2.1637	-2.3448	-2.1959	-2.1467	-2.1941	-2.3915	-2.1615	-2.138	-2.1992	-2.1942	-2.2025	-2.1487	-2.2008	-1.3365	-2.1879	-2.1252	-2.1919	-2.1754	-2.1832
-2.4692	-2.1285	-1.9888	-2.1857	-2.1982	-2.3114	-2.387	-2.2115	-3.0711	-2.1315	-2.6487	-2.1412	-2.1101	-2.2019	-2.0225	-2.2353	-2.1687	-2.184	-2.3117	-2.2097	-2.3091	-2.2003	-2.2037	-2.2502	-2.2975	-2.2129	-3.0248	-2.2017	-2.3916	-2.1866	-2.1172	-2.2201	-2.0225	-2.2353	-2.2844	-2.1946	-2.3915	-2.1615	-2.1176	-2.2075	-2.1942	-2.2025	-2.4255	-2.2138	-2.5974	-2.1925	-2.5809	-2.1821	-2.1754	-2.1832
-2.2074	-2.3409	-2.1937	-2.2501	-2.4286	-2.1854	-2.2481	-2.2011	-1.3027	-2.1699	-2.2158	-2.1811	-2.2416	-2.1994	-2.1864	-2.1419	-2.1882	-2.1808	-2.3117	-2.2097	-2.1329	-2.181	-2.2131	-2.1589	-2.1592	-2.1966	-1.6387	-2.2017	-2.1934	-2.1924	-2.2416	-2.1994	-2.3448	-2.1959	-2.1001	-2.2016	-2.1963	-2.2303	-2.138	-2.1992	-2.1842	-2.1513	-2.1487	-2.2008	-1.3365	-2.1879	-2.1252	-2.1919	-2.2601	-2.2303
-2.0216	-2.2615	-2.1794	-2.1351	-2.3478	-2.0936	-2.2094	-2.2073	-3.089	-2.225	-2.2056	-2.2096	-2.2265	-2.2889	-2.304	-2.2164	-2.1849	-2.1518	-2.0371	-2.2025	-2.3091	-2.2003	-2.2131	-2.1589	-2.2975	-2.2129	-3.0248	-2.2017	-2.1129	-2.2042	-2.223	-2.2156	-2.3448	-2.1959	-2.1001	-2.2016	-2.153	-2.2055	-2.138	-2.1992	-2.1942	-2.2025	-2.1487	-2.2008	-2.5974	-2.1925	-2.1252	-2.1919	-2.2439	-2.2355
-2.2451	-2.1642	-2.1047	-2.339	-2.1654	-2.156	-2.1915	-2.19	-1.3027	-2.1699	-2.4637	-2.2261	-2.0759	-2.2461	-2.5775	-2.2065	-2.1556	-2.2026	-2.3117	-2.2097	-2.3091	-2.2003	-2.1449	-2.2	-2.1592	-2.1966	-1.6387	-2.2017	-2.3916	-2.1866	-2.1172	-2.2201	-2.3448	-2.1959	-2.1556	-2.2026	-2.153	-2.2055	-2.138	-2.1992	-2.1942	-2.2025	-2.1487	-2.2008	-1.3365	-2.1879	-2.5809	-2.1821	-2.1754	-2.1832
-2.4692	-2.1285	-2.1794	-2.1351	-2.2676	-2.167	-2.1445	-2.168	-2.5376	-2.1888	-2.2056	-2.2096	-2.2644	-2.2224	-2.5775	-2.2065	-2.0758	-2.2113	-2.3117	-2.2097	-2.3091	-2.2003	-2.1449	-2.2	-2.2975	-2.2129	-1.6387	-2.2017	-2.1129	-2.2042	-2.223	-2.2156	-2.3448	-2.1959	-2.1001	-2.2016	-2.3915	-2.1615	-2.138	-2.1992	-2.1942	-2.2025	-2.1065	-2.1412	-2.6113	-2.1823	-2.1252	-2.1919	-2.2601	-2.2303
-2.2378	-2.2507	-1.9888	-2.1857	-2.1174	-2.2273	-2.1445	-2.168	-1.3027	-2.1699	-2.2158	-2.1811	-2.2265	-2.2889	-2.5775	-2.2065	-2.1066	-2.1153	-2.3117	-2.2097	-2.3091	-2.2003	-2.1449	-2.2	-2.2975	-2.2129	-1.6387	-2.2017	-2.1934	-2.1924	-2.223	-2.2156	-2.3448	-2.1959	-2.1467	-2.1941	-2.1963	-2.2303	-2.1176	-2.2075	-2.1942	-2.2025	-2.1065	-2.1412	-1.3365	-2.1879	-2.1252	-2.1919	-2.2439	-2.2355
-2.0168	-2.2304	-2.1794	-2.1351	-2.2776	-2.1709	-2.1915	-2.19	-1.407	-2.2068	-1.8985	-2.145	-2.2535	-2.209	-2.2184	-2.1957	-2.1763	-2.2753	-2.0371	-2.2025	-2.3091	-2.2003	-2.2776	-2.1709	-2.1592	-2.1966	-1.6387	-2.2017	-1.8985	-2.145	-2.2535	-2.209	-2.1493	-2.2131	-2.1467	-2.1941	-2.153	-2.2055	-2.138	-2.1992	-2.1942	-2.2025	-2.1487	-2.2008	-1.3365	-2.1879	-2.1252	-2.1919	-2.1754	-2.1832
-2.0167	-2.2763	-2.1239	-2.1987	-2.0558	-2.3807	-2.132	-2.1369	-1.407	-2.2068	-2.1445	-2.176	-2.1504	-2.2273	-2.0875	-2.2296	-2.1556	-2.2026	-2.0371	-2.2025	-2.1022	-2.2	-2.2037	-2.2502	-2.2975	-2.2129	-1.6387	-2.2017	-2.3916	-2.1866	-2.189	-2.1637	-2.1493	-2.2131	-2.1556	-2.2026	-2.153	-2.2055	-2.138	-2.1992	-2.1942	-2.2025	-2.1065	-2.1412	-1.3365	-2.1879	-2.0775	-2.2065	-2.1754	-2.1832
-2.0674	-2.1745	-2.1239	-2.1987	-2.3478	-2.0936	-2.2805	-2.2231	-3.0711	-2.1315	-2.3133	-2.2625	-2.2741	-2.2705	-2.3397	-2.1555	-2.1982	-2.1733	-2.0371	-2.2025	-2.1022	-2.2	-2.2131	-2.1589	-2.1897	-2.1712	-3.0248	-2.2017	-2.3916	-2.1866	-2.223	-2.2156	-2.3448	-2.1959	-2.2844	-2.1946	-2.153	-2.2055	-2.138	-2.1992	-2.1942	-2.2025	-2.1487	-2.2008	-2.5974	-2.1925	-2.1252	-2.1919	-2.2601	-2.2303
-2.0484	-2.1253	-2.2773	-2.2152	-2.237	-2.2106	-2.2481	-2.2011	-1.856	-2.1969	-2.132	-2.1857	-2.0689	-2.176	-2.1108	-2.2078	-2.0585	-2.2307	-2.0371	-2.2025	-2.3091	-2.2003	-2.2037	-2.2502	-2.1592	-2.1966	-1.6387	-2.2017	-2.3916	-2.1866	-2.223	-2.2156	-2.3448	-2.1959	-2.1001	-2.2016	-2.153	-2.2055	-2.138	-2.1992	-2.1942	-2.2025	-2.1487	-2.2008	-2.5974	-2.1925	-2.0775	-2.2065	-2.1754	-2.1832
-2.2286	-2.2032	-2.069	-2.2475	-2.3478	-2.0936	-2.132	-2.1369	-1.856	-2.1969	-2.132	-2.1857	-2.1476	-2.2057	-2.2184	-2.1957	-2.1665	-2.1991	-2.2401	-2.2192	-2.1022	-2.2	-2.2131	-2.1589	-2.2975	-2.2129	-1.6387	-2.2017	-2.3916	-2.1866	-2.1172	-2.2201	-2.1493	-2.2131	-2.1467	-2.1941	-2.153	-2.2055	-2.138	-2.1992	-2.1942	-2.2025	-2.1065	-2.1412	-2.5974	-2.1925	-2.0775	-2.2065	-2.1754	-2.1832
-2.2074	-2.3409	-2.2773	-2.2152	-2.284	-2.1047	-2.2805	-2.2231	-3.0062	-2.2269	-2.0988	-2.1588	-2.2416	-2.1994	-2.3397	-2.1555	-2.0585	-2.2307	-2.3117	-2.2097	-2.3091	-2.2003	-2.2131	-2.1589	-2.1897	-2.1712	-3.0248	-2.2017	-2.1129	-2.2042	-2.2416	-2.1994	-2.3448	-2.1959	-2.1001	-2.2016	-2.1963	-2.2303	-2.138	-2.1992	-2.2249	-2.2024	-2.1487	-2.2008	-2.5974	-2.1925	-2.1252	-2.1919	-2.2601	-2.2303
-2.2451	-2.1642	-1.9888	-2.1857	-2.237	-2.2106	-2.1665	-2.2077	-3.0062	-2.2269	-1.9713	-2.2656	-2.0689	-2.176	-2.1451	-2.1693	-2.0585	-2.2307	-2.3117	-2.2097	-2.3091	-2.2003	-2.2037	-2.2502	-2.1592	-2.1966	-3.0248	-2.2017	-1.9713	-2.2656	-2.223	-2.2156	-2.1523	-2.1672	-2.1001	-2.2016	-2.153	-2.2055	-2.1176	-2.2075	-2.1942	-2.2025	-2.1487	-2.2008	-2.5974	-2.1925	-2.0775	-2.2065	-2.1754	-2.1832
-2.0674	-2.1745	-2.1313	-2.1697	-2.2776	-2.1709	-2.387	-2.2115	-1.3027	-2.1699	-2.2056	-2.2096	-2.0689	-2.176	-2.0875	-2.2296	-2.1012	-2.2038	-2.0371	-2.2025	-2.1329	-2.181	-2.2776	-2.1709	-2.2975	-2.2129	-1.6387	-2.2017	-2.1129	-2.2042	-2.223	-2.2156	-2.1493	-2.2131	-2.1467	-2.1941	-2.153	-2.2055	-2.138	-2.1992	-2.1942	-2.2025	-2.4255	-2.2138	-1.3365	-2.1879	-2.1252	-2.1919	-2.1754	-2.1832
-2.3427	-2.2847	-2.2434	-2.2129	-2.4286	-2.1854	-2.4459	-2.2158	-3.0547	-2.2615	-2.3133	-2.2625	-2.1504	-2.2273	-2.2875	-2.1934	-2.1066	-2.1153	-2.2401	-2.2192	-2.2434	-2.2129	-2.2131	-2.1589	-2.2975	-2.2129	-3.0248	-2.2017	-2.3916	-2.1866	-2.189	-2.1637	-2.1493	-2.2131	-2.1467	-2.1941	-2.153	-2.2055	-2.138	-2.1992	-2.1842	-2.1513	-2.4255	-2.2138	-2.5974	-2.1925	-2.1252	-2.1919	-2.1754	-2.1832
-2.3423	-2.2052	-2.3277	-2.1669	-2.0727	-2.1197	-2.1915	-2.19	-1.856	-2.1969	-2.2056	-2.2096	-2.3401	-2.1232	-2.0875	-2.2296	-2.2057	-2.2049	-2.3423	-2.2052	-2.3091	-2.2003	-2.2131	-2.1589	-2.1592	-2.1966	-1.6387	-2.2017	-2.1129	-2.2042	-2.189	-2.1637	-2.1493	-2.2131	-2.1467	-2.1941	-2.153	-2.2055	-2.5012	-2.1972	-2.1842	-2.1513	-2.1487	-2.2008	-2.5974	-2.1925	-2.1252	-2.1919	-2.1754	-2.1832
-2.0484	-2.1253	-2.0666	-2.1474	-2.1687	-2.2421	-2.387	-2.2115	-2.9486	-2.1674	-2.4637	-2.2261	-2.1101	-2.2019	-2.2875	-2.1934	-2.1556	-2.2026	-2.0371	-2.2025	-2.1022	-2.2	-2.2131	-2.1589	-2.2975	-2.2129	-3.0248	-2.2017	-2.3916	-2.1866	-2.1172	-2.2201	-2.1493	-2.2131	-2.1556	-2.2026	-2.153	-2.2055	-2.138	-2.1992	-2.2249	-2.2024	-2.4255	-2.2138	-2.5974	-2.1925	-2.5809	-2.1821	-2.1754	-2.1832
-2.0168	-2.2304	-2.0498	-2.1975	-2.4286	-2.1854	-2.1153	-2.2051	-1.407	-2.2068	-2.2158	-2.1811	-2.3401	-2.1232	-2.0225	-2.2353	-2.2776	-2.2487	-2.0371	-2.2025	-2.3091	-2.2003	-2.2131	-2.1589	-2.1592	-2.1966	-1.6387	-2.2017	-2.1934	-2.1924	-2.189	-2.1637	-2.0225	-2.2353	-2.2776	-2.2487	-2.153	-2.2055	-2.1176	-2.2075	-2.1842	-2.1513	-2.1487	-2.2008	-1.3365	-2.1879	-2.1252	-2.1919	-2.1754	-2.1832
-2.4692	-2.1285	-2.1527	-2.187	-2.4286	-2.1854	-2.1481	-2.1518	-3.089	-2.225	-1.9713	-2.2656	-2.2535	-2.209	-2.0225	-2.2353	-2.0758	-2.2113	-2.3117	-2.2097	-2.1022	-2.2	-2.2131	-2.1589	-2.1897	-2.1712	-3.0248	-2.2017	-1.9713	-2.2656	-2.2535	-2.209	-2.0225	-2.2353	-2.1001	-2.2016	-2.3915	-2.1615	-2.138	-2.1992	-2.1842	-2.1513	-2.1487	-2.2008	-2.5974	-2.1925	-2.0775	-2.2065	-2.1754	-2.1832
-2.4692	-2.1285	-2.1313	-2.1697	-2.1654	-2.156	-2.0491	-2.1163	-2.6736	-2.1523	-1.9713	-2.2656	-2.1101	-2.2019	-2.2184	-2.1957	-2.1066	-2.1153	-2.3117	-2.2097	-2.1329	-2.181	-2.1449	-2.2	-2.0491	-2.1163	-2.6736	-2.1523	-1.9713	-2.2656	-2.1172	-2.2201	-2.1493	-2.2131	-2.1467	-2.1941	-2.3915	-2.1615	-2.138	-2.1992	-2.1942	-2.2025	-2.1065	-2.1412	-2.5974	-2.1925	-2.0775	-2.2065	-2.1754	-2.1832
-2.0167	-2.2763	-2.3357	-2.2419	-2.2776	-2.1709	-2.0491	-2.1163	-2.4033	-2.1811	-2.0988	-2.1588	-2.1504	-2.2273	-2.0806	-2.1878	-2.1763	-2.2753	-2.0371	-2.2025	-2.3357	-2.2419	-2.2776	-2.1709	-2.0491	-2.1163	-2.4993	-2.1753	-2.1129	-2.2042	-2.189	-2.1637	-2.1493	-2.2131	-2.1467	-2.1941	-2.153	-2.2055	-2.1176	-2.2075	-2.1942	-2.2025	-2.1065	-2.1412	-2.5974	-2.1925	-2.1252	-2.1919	-2.1754	-2.1832
-2.3507	-2.1949	-2.1527	-2.187	-2.4286	-2.1854	-2.2805	-2.2231	-1.3027	-2.1699	-2.6487	-2.1412	-2.2265	-2.2889	-2.0875	-2.2296	-2.3846	-2.2205	-2.3117	-2.2097	-2.1022	-2.2	-2.2131	-2.1589	-2.1897	-2.1712	-1.6387	-2.2017	-2.3916	-2.1866	-2.223	-2.2156	-2.1493	-2.2131	-2.2844	-2.1946	-2.3915	-2.1615	-2.138	-2.1992	-2.1842	-2.1513	-2.1487	-2.2008	-1.3365	-2.1879	-2.5809	-2.1821	-2.2439	-2.2355
-2.4692	-2.1285	-2.0971	-2.1504	-2.0727	-2.1197	-2.4459	-2.2158	-1.3027	-2.1699	-2.2056	-2.2096	-2.2265	-2.2889	-2.0875	-2.2296	-2.1066	-2.1153	-2.3117	-2.2097	-2.1329	-2.181	-2.2131	-2.1589	-2.2975	-2.2129	-1.6387	-2.2017	-2.1129	-2.2042	-2.223	-2.2156	-2.1493	-2.2131	-2.1467	-2.1941	-2.3915	-2.1615	-2.138	-2.1992	-2.1842	-2.1513	-2.4255	-2.2138	-1.3365	-2.1879	-2.1252	-2.1919	-2.2439	-2.2355
-2.0168	-2.2304	-2.1794	-2.1351	-2.1174	-2.2273	-2.1388	-2.3189	-1.3027	-2.1699	-1.9842	-2.2394	-2.1633	-2.062	-2.3397	-2.1555	-2.1556	-2.2026	-2.0371	-2.2025	-2.3091	-2.2003	-2.1449	-2.2	-2.2975	-2.2129	-1.6387	-2.2017	-2.1129	-2.2042	-2.189	-2.1637	-2.3448	-2.1959	-2.1556	-2.2026	-2.153	-2.2055	-2.138	-2.1992	-2.1942	-2.2025	-2.1487	-2.2008	-1.3365	-2.1879	-2.1252	-2.1919	-2.1754	-2.1832
-2.2451	-2.1642	-2.6082	-2.2276	-2.1654	-2.156	-2.1153	-2.2051	-1.856	-2.1969	-1.9713	-2.2656	-2.2763	-2.1831	-2.304	-2.2164	-2.1982	-2.1733	-2.3117	-2.2097	-2.3091	-2.2003	-2.1449	-2.2	-2.1592	-2.1966	-1.6387	-2.2017	-1.9713	-2.2656	-2.223	-2.2156	-2.3448	-2.1959	-2.2844	-2.1946	-2.153	-2.2055	-2.5012	-2.1972	-2.1942	-2.2025	-2.1487	-2.2008	-2.5974	-2.1925	-2.0775	-2.2065	-2.2439	-2.2355
-2.2286	-2.2032	-2.2434	-2.2129	-2.1654	-2.156	-2.2216	-2.1461	-2.1597	-2.2774	-2.2158	-2.1811	-2.2516	-2.0907	-2.2469	-2.2138	-2.3846	-2.2205	-2.2401	-2.2192	-2.2434	-2.2129	-2.1449	-2.2	-2.2216	-2.1461	-1.6387	-2.2017	-2.1934	-2.1924	-2.223	-2.2156	-2.3448	-2.1959	-2.2844	-2.1946	-2.153	-2.2055	-2.138	-2.1992	-2.1942	-2.2025	-2.1487	-2.2008	-2.5974	-2.1925	-2.1252	-2.1919	-2.1754	-2.1832
-2.2286	-2.2032	-2.1078	-2.2503	-2.1174	-2.2273	-2.2481	-2.2011	-1.3027	-2.1699	-2.1445	-2.176	-2.1633	-2.062	-2.0266	-2.2307	-2.1849	-2.1518	-2.2401	-2.2192	-2.1022	-2.2	-2.1449	-2.2	-2.1592	-2.1966	-1.6387	-2.2017	-2.3916	-2.1866	-2.189	-2.1637	-2.0266	-2.2307	-2.1001	-2.2016	-2.153	-2.2055	-2.138	-2.1992	-2.1942	-2.2025	-2.1487	-2.2008	-1.3365	-2.1879	-2.0775	-2.2065	-2.1754	-2.1832
-2.0167	-2.2763	-2.1239	-2.1987	-2.2676	-2.167	-2.4459	-2.2158	-2.46	-2.1975	-2.138	-2.2444	-2.2535	-2.209	-2.1373	-2.2343	-1.578	-1.6244	-2.0371	-2.2025	-2.1022	-2.2	-2.1449	-2.2	-2.2975	-2.2129	-1.6387	-2.2017	-2.1129	-2.2042	-2.2535	-2.209	-2.1523	-2.1672	-1.578	-1.6244	-2.153	-2.2055	-2.138	-2.1992	-2.1942	-2.2025	-2.4255	-2.2138	-2.6113	-2.1823	-2.1252	-2.1919	-2.1754	-2.1832
-2.0216	-2.2615	-2.6082	-2.2276	-2.1687	-2.2421	-2.1153	-2.2051	-2.6736	-2.1523	-2.1206	-2.196	-2.1209	-2.3072	-1.7984	-1.9237	-1.578	-1.6244	-2.0371	-2.2025	-2.3091	-2.2003	-2.2131	-2.1589	-2.1592	-2.1966	-2.6736	-2.1523	-2.1934	-2.1924	-2.1209	-2.3072	-1.7984	-1.9237	-1.578	-1.6244	-2.153	-2.2055	-2.5012	-2.1972	-2.2249	-2.2024	-2.1487	-2.2008	-2.5974	-2.1925	-2.1252	-2.1919	-2.1209	-2.3072
-2.3427	-2.2847	-2.0666	-2.1474	-2.2375	-2.2622	-2.1915	-2.19	-2.4033	-2.1811	-2.0988	-2.1588	-2.2535	-2.209	-2.5775	-2.2065	-2.1499	-2.1351	-2.2401	-2.2192	-2.1022	-2.2	-2.2375	-2.2622	-2.1592	-2.1966	-2.4993	-2.1753	-2.1129	-2.2042	-2.2535	-2.209	-2.3448	-2.1959	-2.2844	-2.1946	-2.153	-2.2055	-2.138	-2.1992	-2.2249	-2.2024	-2.1487	-2.2008	-2.5974	-2.1925	-2.1252	-2.1919	-2.1754	-2.1832
-2.0168	-2.2304	-2.3357	-2.2419	-2.1174	-2.2273	-2.1481	-2.1518	-3.0062	-2.2269	-1.8985	-2.145	-2.2265	-2.2889	-2.1451	-2.2558	-2.1763	-2.2753	-2.0371	-2.2025	-2.3357	-2.2419	-2.1449	-2.2	-2.1897	-2.1712	-3.0248	-2.2017	-1.8985	-2.145	-2.223	-2.2156	-2.3448	-2.1959	-2.1467	-2.1941	-2.153	-2.2055	-2.1176	-2.2075	-2.1942	-2.2025	-2.1487	-2.2008	-2.5974	-2.1925	-2.1252	-2.1919	-2.2439	-2.2355
-2.2286	-2.2032	-2.0498	-2.1975	-2.1079	-2.1991	-2.387	-2.2115	-3.0711	-2.1315	-2.1445	-2.176	-2.2741	-2.2705	-2.1612	-2.2482	-2.3846	-2.2205	-2.2401	-2.2192	-2.3091	-2.2003	-2.1449	-2.2	-2.2975	-2.2129	-3.0248	-2.2017	-2.3916	-2.1866	-2.223	-2.2156	-2.1493	-2.2131	-2.2844	-2.1946	-2.153	-2.2055	-2.1176	-2.2075	-2.1942	-2.2025	-2.4255	-2.2138	-2.5974	-2.1925	-2.0775	-2.2065	-2.2601	-2.2303
-2.2378	-2.2507	-2.0666	-2.1474	-2.4286	-2.1854	-2.2481	-2.2011	-2.46	-2.1975	-2.132	-2.1857	-2.1633	-2.062	-2.5775	-2.2065	-2.1763	-2.2753	-2.3117	-2.2097	-2.1022	-2.2	-2.2131	-2.1589	-2.1592	-2.1966	-1.6387	-2.2017	-2.3916	-2.1866	-2.189	-2.1637	-2.3448	-2.1959	-2.1467	-2.1941	-2.1963	-2.2303	-2.138	-2.1992	-2.1842	-2.1513	-2.1487	-2.2008	-2.6113	-2.1823	-2.0775	-2.2065	-2.1754	-2.1832
-2.1717	-2.1554	-2.1486	-2.1808	-2.1687	-2.2421	-2.387	-2.2115	-1.9179	-2.2073	-2.1592	-2.1944	-2.3401	-2.1232	-2.304	-2.2164	-2.2776	-2.2487	-2.2401	-2.2192	-2.1329	-2.181	-2.2131	-2.1589	-2.2975	-2.2129	-1.6387	-2.2017	-2.3916	-2.1866	-2.189	-2.1637	-2.3448	-2.1959	-2.2776	-2.2487	-2.153	-2.2055	-2.138	-2.1992	-2.2249	-2.2024	-2.4255	-2.2138	-2.5974	-2.1925	-2.1252	-2.1919	-2.1754	-2.1832
-2.4692	-2.1285	-2.1047	-2.339	-2.1876	-2.0851	-2.0596	-2.12	-1.407	-2.2068	-1.8985	-2.145	-2.1358	-2.2447	-2.1612	-2.2482	-2.1665	-2.1991	-2.3117	-2.2097	-2.3091	-2.2003	-2.2131	-2.1589	-2.1592	-2.1966	-1.6387	-2.2017	-1.8985	-2.145	-2.189	-2.1637	-2.1493	-2.2131	-2.1467	-2.1941	-2.3915	-2.1615	-2.138	-2.1992	-2.1942	-2.2025	-2.1487	-2.2008	-1.3365	-2.1879	-2.1252	-2.1919	-2.1754	-2.1832
-2.2286	-2.2032	-2.1313	-2.1697	-2.3478	-2.0936	-2.3411	-2.2473	-1.3027	-2.1699	-2.3133	-2.2625	-2.2516	-2.0907	-2.2875	-2.1934	-2.1508	-2.1618	-2.2401	-2.2192	-2.1329	-2.181	-2.2131	-2.1589	-2.2975	-2.2129	-1.6387	-2.2017	-2.3916	-2.1866	-2.223	-2.2156	-2.1493	-2.2131	-2.1467	-2.1941	-2.153	-2.2055	-2.138	-2.1992	-2.1942	-2.2025	-2.1487	-2.2008	-1.3365	-2.1879	-2.1252	-2.1919	-2.1754	-2.1832
-2.3427	-2.2847	-2.2773	-2.2152	-2.1451	-2.2862	-2.4459	-2.2158	-1.856	-2.1969	-2.2842	-2.1201	-2.3401	-2.1232	-2.0806	-2.1878	-2.0585	-2.2307	-2.2401	-2.2192	-2.3091	-2.2003	-2.2131	-2.1589	-2.2975	-2.2129	-1.6387	-2.2017	-2.3916	-2.1866	-2.189	-2.1637	-2.1493	-2.2131	-2.1001	-2.2016	-2.153	-2.2055	-2.138	-2.1992	-2.1942	-2.2025	-2.4255	-2.2138	-2.5974	-2.1925	-2.1252	-2.1919	-2.1754	-2.1832
-2.0484	-2.1253	-2.069	-2.2475	-2.2776	-2.1709	-2.3411	-2.2473	-1.407	-2.2068	-2.2842	-2.1201	-2.2265	-2.2889	-2.1864	-2.1419	-2.1508	-2.1618	-2.0371	-2.2025	-2.1022	-2.2	-2.2776	-2.1709	-2.2975	-2.2129	-1.6387	-2.2017	-2.3916	-2.1866	-2.223	-2.2156	-2.3448	-2.1959	-2.1467	-2.1941	-2.153	-2.2055	-2.138	-2.1992	-2.1942	-2.2025	-2.1487	-2.2008	-1.3365	-2.1879	-2.1252	-2.1919	-2.2439	-2.2355
-2.0216	-2.2615	-2.2434	-2.2129	-2.1451	-2.2862	-2.387	-2.2115	-2.1597	-2.2774	-2.6487	-2.1412	-2.2644	-2.2224	-2.0806	-2.1878	-2.2776	-2.2487	-2.0371	-2.2025	-2.2434	-2.2129	-2.2131	-2.1589	-2.2975	-2.2129	-1.6387	-2.2017	-2.3916	-2.1866	-2.223	-2.2156	-2.1493	-2.2131	-2.2776	-2.2487	-2.153	-2.2055	-2.138	-2.1992	-2.1942	-2.2025	-2.4255	-2.2138	-2.5974	-2.1925	-2.5809	-2.1821	-2.2601	-2.2303
-2.3423	-2.2052	-2.1794	-2.1351	-2.4286	-2.1854	-2.3411	-2.2473	-1.3027	-2.1699	-2.1445	-2.176	-2.1358	-2.2447	-2.0266	-2.2307	-2.2776	-2.2487	-2.3423	-2.2052	-2.3091	-2.2003	-2.2131	-2.1589	-2.2975	-2.2129	-1.6387	-2.2017	-2.3916	-2.1866	-2.189	-2.1637	-2.0266	-2.2307	-2.2776	-2.2487	-2.153	-2.2055	-2.138	-2.1992	-2.1842	-2.1513	-2.1487	-2.2008	-1.3365	-2.1879	-2.0775	-2.2065	-2.1754	-2.1832
-2.3423	-2.2052	-2.2434	-2.2129	-2.2776	-2.1709	-2.0596	-2.12	-1.407	-2.2068	-2.4637	-2.2261	-2.2516	-2.0907	-2.304	-2.2164	-2.0758	-2.2113	-2.3423	-2.2052	-2.2434	-2.2129	-2.2776	-2.1709	-2.1592	-2.1966	-1.6387	-2.2017	-2.3916	-2.1866	-2.223	-2.2156	-2.3448	-2.1959	-2.1001	-2.2016	-2.153	-2.2055	-2.138	-2.1992	-2.1942	-2.2025	-2.1487	-2.2008	-1.3365	-2.1879	-2.5809	-2.1821	-2.1754	-2.1832
-2.0167	-2.2763	-2.3277	-2.1669	-2.4286	-2.1854	-2.3411	-2.2473	-1.407	-2.2068	-2.2158	-2.1811	-2.1389	-2.2805	-2.1776	-2.1811	-2.2776	-2.2487	-2.0371	-2.2025	-2.3091	-2.2003	-2.2131	-2.1589	-2.2975	-2.2129	-1.6387	-2.2017	-2.1934	-2.1924	-2.1172	-2.2201	-2.1523	-2.1672	-2.2776	-2.2487	-2.153	-2.2055	-2.5012	-2.1972	-2.1842	-2.1513	-2.1487	-2.2008	-1.3365	-2.1879	-2.1252	-2.1919	-2.1754	-2.1832
-1.7558	-1.5912	-2.0817	-1.8648	-2.4783	-2.4005	-3.1453	-2.8963	-2.4033	-2.1811	-2.1592	-2.1944	-2.156	-2.0695	-2.1776	-2.1811	-2.0585	-2.2307	-1.7558	-1.5912	-2.0817	-1.8648	-2.4783	-2.4005	-3.1453	-2.8963	-2.4993	-2.1753	-2.3916	-2.1866	-2.189	-2.1637	-2.1523	-2.1672	-2.1001	-2.2016	-1.7558	-1.5912	-2.0817	-1.8648	-2.4783	-2.4005	-3.1453	-2.8963	-2.5974	-2.1925	-2.1252	-2.1919	-2.1754	-2.1832
-1.7558	-1.5912	-2.0817	-1.8648	-2.4783	-2.4005	-2.1481	-2.1518	-1.9179	-2.2073	-2.249	-2.2188	-2.1101	-2.2019	-2.1451	-2.1693	-2.2515	-2.2558	-1.7558	-1.5912	-2.0817	-1.8648	-2.4783	-2.4005	-2.1897	-2.1712	-1.6387	-2.2017	-2.1129	-2.2042	-2.1172	-2.2201	-2.1523	-2.1672	-2.2844	-2.1946	-1.7558	-1.5912	-2.0817	-1.8648	-2.4783	-2.4005	-2.1487	-2.2008	-2.5974	-2.1925	-2.1252	-2.1919	-2.1754	-2.1832
-1.7558	-1.5912	-2.0817	-1.8648	-2.2158	-2.2184	-2.2094	-2.2073	-2.818	-2.1912	-2.2158	-2.1811	-2.1476	-2.2057	-2.304	-2.2164	-2.1066	-2.1153	-1.7558	-1.5912	-2.0817	-1.8648	-2.2037	-2.2502	-2.2975	-2.2129	-3.0248	-2.2017	-2.1934	-2.1924	-2.1172	-2.2201	-2.3448	-2.1959	-2.1467	-2.1941	-1.7558	-1.5912	-2.0817	-1.8648	-2.1942	-2.2025	-2.1487	-2.2008	-2.5974	-2.1925	-2.1252	-2.1919	-2.1754	-2.1832
-1.7558	-1.5912	-2.1313	-2.1697	-2.1876	-2.0851	-2.1641	-2.2913	-2.4033	-2.1811	-2.2063	-2.1959	-2.2763	-2.1831	-2.0875	-2.2296	-2.0758	-2.2113	-1.7558	-1.5912	-2.1329	-2.181	-2.2131	-2.1589	-2.1592	-2.1966	-2.4993	-2.1753	-2.1934	-2.1924	-2.223	-2.2156	-2.1493	-2.2131	-2.1001	-2.2016	-1.7558	-1.5912	-2.138	-2.1992	-2.1942	-2.2025	-2.1487	-2.2008	-2.5974	-2.1925	-2.1252	-2.1919	-2.2439	-2.2355
-2.0168	-2.2304	-2.3357	-2.2419	-2.237	-2.2106	-2.1665	-2.2077	-1.3027	-2.1699	-2.4637	-2.2261	-2.1389	-2.2805	-2.5775	-2.2065	-2.2776	-2.2487	-2.0371	-2.2025	-2.3357	-2.2419	-2.2037	-2.2502	-2.1592	-2.1966	-1.6387	-2.2017	-2.3916	-2.1866	-2.1172	-2.2201	-2.3448	-2.1959	-2.2776	-2.2487	-2.153	-2.2055	-2.1176	-2.2075	-2.1942	-2.2025	-2.1487	-2.2008	-1.3365	-2.1879	-2.5809	-2.1821	-2.1754	-2.1832
-2.0168	-2.2304	-2.6082	-2.2276	-2.4286	-2.1854	-2.1011	-2.1808	-1.3027	-2.1699	-1.8985	-2.145	-2.1504	-2.2273	-2.2875	-2.1934	-2.2515	-2.2558	-2.0371	-2.2025	-2.3091	-2.2003	-2.2131	-2.1589	-2.1897	-2.1712	-1.6387	-2.2017	-1.8985	-2.145	-2.189	-2.1637	-2.1493	-2.2131	-2.2844	-2.1946	-2.153	-2.2055	-2.5012	-2.1972	-2.1842	-2.1513	-2.1487	-2.2008	-1.3365	-2.1879	-2.1252	-2.1919	-2.1754	-2.1832
-2.2451	-2.1642	-2.0498	-2.1975	-2.2776	-2.1709	-2.1665	-2.2077	-3.089	-2.225	-2.2842	-2.1201	-2.1504	-2.2273	-2.0875	-2.2296	-2.0758	-2.2113	-2.3117	-2.2097	-2.3091	-2.2003	-2.2776	-2.1709	-2.1592	-2.1966	-3.0248	-2.2017	-2.3916	-2.1866	-2.189	-2.1637	-2.1493	-2.2131	-2.1001	-2.2016	-2.153	-2.2055	-2.1176	-2.2075	-2.1942	-2.2025	-2.1487	-2.2008	-2.5974	-2.1925	-2.1252	-2.1919	-2.1754	-2.1832
-2.2378	-2.2507	-2.2434	-2.2129	-2.1079	-2.1991	-2.0596	-2.12	-2.1597	-2.2774	-2.2056	-2.2096	-2.1504	-2.2273	-2.1776	-2.1811	-2.2776	-2.2487	-2.3117	-2.2097	-2.2434	-2.2129	-2.1449	-2.2	-2.1592	-2.1966	-1.6387	-2.2017	-2.1129	-2.2042	-2.189	-2.1637	-2.1523	-2.1672	-2.2776	-2.2487	-2.1963	-2.2303	-2.138	-2.1992	-2.1942	-2.2025	-2.1487	-2.2008	-2.5974	-2.1925	-2.1252	-2.1919	-2.1754	-2.1832
-2.0168	-2.2304	-2.1937	-2.2501	-2.2776	-2.1709	-2.1915	-2.19	-3.0711	-2.1315	-2.6487	-2.1412	-2.0689	-2.176	-2.1776	-2.1811	-2.3846	-2.2205	-2.0371	-2.2025	-2.1329	-2.181	-2.2776	-2.1709	-2.1592	-2.1966	-3.0248	-2.2017	-2.3916	-2.1866	-2.223	-2.2156	-2.1523	-2.1672	-2.2844	-2.1946	-2.153	-2.2055	-2.138	-2.1992	-2.1942	-2.2025	-2.1487	-2.2008	-2.5974	-2.1925	-2.5809	-2.1821	-2.1754	-2.1832
-2.1717	-2.1554	-2.2434	-2.2129	-2.1174	-2.2273	-2.2481	-2.2011	-1.3027	-2.1699	-2.3133	-2.2625	-2.1101	-2.2019	-2.5775	-2.2065	-2.1012	-2.2038	-2.2401	-2.2192	-2.2434	-2.2129	-2.1449	-2.2	-2.1592	-2.1966	-1.6387	-2.2017	-2.3916	-2.1866	-2.1172	-2.2201	-2.3448	-2.1959	-2.1467	-2.1941	-2.153	-2.2055	-2.138	-2.1992	-2.1942	-2.2025	-2.1487	-2.2008	-1.3365	-2.1879	-2.1252	-2.1919	-2.1754	-2.1832
-2.0484	-2.1253	-2.069	-2.2475	-2.0727	-2.1197	-2.1388	-2.3189	-2.4033	-2.1811	-2.6487	-2.1412	-2.3401	-2.1232	-2.1373	-2.2343	-2.1982	-2.1733	-2.0371	-2.2025	-2.1022	-2.2	-2.2131	-2.1589	-2.2975	-2.2129	-2.4993	-2.1753	-2.3916	-2.1866	-2.189	-2.1637	-2.1523	-2.1672	-2.2844	-2.1946	-2.153	-2.2055	-2.138	-2.1992	-2.1842	-2.1513	-2.1487	-2.2008	-2.5974	-2.1925	-2.5809	-2.1821	-2.1754	-2.1832
-2.2451	-2.1642	-2.1313	-2.1697	-2.0727	-2.1197	-2.0596	-2.12	-2.622	-2.1235	-2.132	-2.1857	-2.0689	-2.176	-2.5775	-2.2065	-2.1066	-2.1153	-2.3117	-2.2097	-2.1329	-2.181	-2.2131	-2.1589	-2.1592	-2.1966	-2.4993	-2.1753	-2.3916	-2.1866	-2.223	-2.2156	-2.3448	-2.1959	-2.1467	-2.1941	-2.153	-2.2055	-2.138	-2.1992	-2.1842	-2.1513	-2.1487	-2.2008	-2.5974	-2.1925	-2.0775	-2.2065	-2.1754	-2.1832
-2.3427	-2.2847	-2.6082	-2.2276	-2.1654	-2.156	-2.163	-2.1235	-2.5376	-2.1888	-2.3133	-2.2625	-2.2265	-2.2889	-2.0875	-2.2296	-2.1763	-2.2753	-2.2401	-2.2192	-2.3091	-2.2003	-2.1449	-2.2	-2.1897	-2.1712	-1.6387	-2.2017	-2.3916	-2.1866	-2.223	-2.2156	-2.1493	-2.2131	-2.1467	-2.1941	-2.153	-2.2055	-2.5012	-2.1972	-2.1942	-2.2025	-2.1487	-2.2008	-2.6113	-2.1823	-2.1252	-2.1919	-2.2439	-2.2355
-2.2378	-2.2507	-2.0971	-2.1504	-2.0971	-2.2274	-2.1915	-2.19	-1.3027	-2.1699	-1.9713	-2.2656	-2.2265	-2.2889	-2.1612	-2.2482	-2.0585	-2.2307	-2.3117	-2.2097	-2.1329	-2.181	-2.1449	-2.2	-2.1592	-2.1966	-1.6387	-2.2017	-1.9713	-2.2656	-2.223	-2.2156	-2.1493	-2.2131	-2.1001	-2.2016	-2.1963	-2.2303	-2.138	-2.1992	-2.1942	-2.2025	-2.1487	-2.2008	-1.3365	-2.1879	-2.0775	-2.2065	-2.2439	-2.2355
-2.0674	-2.1745	-2.1239	-2.1987	-2.0727	-2.1197	-2.0491	-2.1163	-1.3027	-2.1699	-2.138	-2.2444	-2.1476	-2.2057	-2.1451	-2.2558	-2.1556	-2.2026	-2.0371	-2.2025	-2.1022	-2.2	-2.2131	-2.1589	-2.0491	-2.1163	-1.6387	-2.2017	-2.1129	-2.2042	-2.1172	-2.2201	-2.3448	-2.1959	-2.1556	-2.2026	-2.153	-2.2055	-2.138	-2.1992	-2.1842	-2.1513	-2.1065	-2.1412	-1.3365	-2.1879	-2.1252	-2.1919	-2.1754	-2.1832
-2.1444	-2.1075	-2.6082	-2.2276	-2.0971	-2.2274	-2.2805	-2.2231	-2.1597	-2.2774	-1.9713	-2.2656	-2.2535	-2.209	-2.2875	-2.1934	-2.0758	-2.2113	-2.1444	-2.1075	-2.3091	-2.2003	-2.1449	-2.2	-2.1897	-2.1712	-1.6387	-2.2017	-1.9713	-2.2656	-2.2535	-2.209	-2.1493	-2.2131	-2.1001	-2.2016	-2.1963	-2.2303	-2.5012	-2.1972	-2.1942	-2.2025	-2.1487	-2.2008	-2.5974	-2.1925	-2.0775	-2.2065	-2.1754	-2.1832
-2.3507	-2.1949	-2.1527	-2.187	-2.237	-2.2106	-2.3411	-2.2473	-2.8679	-2.1585	-1.8985	-2.145	-2.3401	-2.1232	-2.1776	-2.1811	-2.1066	-2.1153	-2.3117	-2.2097	-2.1022	-2.2	-2.2037	-2.2502	-2.2975	-2.2129	-2.8679	-2.1585	-1.8985	-2.145	-2.189	-2.1637	-2.1523	-2.1672	-2.1467	-2.1941	-2.3915	-2.1615	-2.138	-2.1992	-2.1942	-2.2025	-2.1487	-2.2008	-2.6113	-2.1823	-2.1252	-2.1919	-2.1754	-2.1832
-2.0674	-2.1745	-2.0971	-2.1504	-2.1451	-2.2862	-2.0491	-2.1163	-2.6736	-2.1523	-1.9842	-2.2394	-2.1101	-2.2019	-2.0875	-2.2296	-2.2776	-2.2487	-2.0371	-2.2025	-2.1329	-2.181	-2.2131	-2.1589	-2.0491	-2.1163	-2.6736	-2.1523	-2.1129	-2.2042	-2.1172	-2.2201	-2.1493	-2.2131	-2.2776	-2.2487	-2.153	-2.2055	-2.138	-2.1992	-2.1942	-2.2025	-2.1065	-2.1412	-2.5974	-2.1925	-2.1252	-2.1919	-2.1754	-2.1832
-2.0167	-2.2763	-2.1313	-2.1697	-2.1174	-2.2273	-1.9868	-2.2052	-1.407	-2.2068	-2.3133	-2.2625	-2.1504	-2.2273	-2.1864	-2.1419	-2.1849	-2.1518	-2.0371	-2.2025	-2.1329	-2.181	-2.1449	-2.2	-1.9868	-2.2052	-1.6387	-2.2017	-2.3916	-2.1866	-2.189	-2.1637	-2.3448	-2.1959	-2.1001	-2.2016	-2.153	-2.2055	-2.138	-2.1992	-2.1942	-2.2025	-2.1487	-2.2008	-1.3365	-2.1879	-2.1252	-2.1919	-2.1754	-2.1832
-2.3423	-2.2052	-2.1313	-2.1697	-2.0971	-2.2274	-2.1665	-2.2077	-3.089	-2.225	-2.2158	-2.1811	-2.2535	-2.209	-2.304	-2.2164	-2.1665	-2.1991	-2.3423	-2.2052	-2.1329	-2.181	-2.1449	-2.2	-2.1592	-2.1966	-3.0248	-2.2017	-2.1934	-2.1924	-2.2535	-2.209	-2.3448	-2.1959	-2.1467	-2.1941	-2.153	-2.2055	-2.138	-2.1992	-2.1942	-2.2025	-2.1487	-2.2008	-2.5974	-2.1925	-2.1252	-2.1919	-2.1754	-2.1832
-2.0674	-2.1745	-2.0666	-2.1474	-2.1654	-2.156	-2.1481	-2.1518	-2.6736	-2.1523	-2.4637	-2.2261	-2.2184	-2.2129	-2.1864	-2.1419	-2.0585	-2.2307	-2.0371	-2.2025	-2.1022	-2.2	-2.1449	-2.2	-2.1897	-2.1712	-2.6736	-2.1523	-2.3916	-2.1866	-2.189	-2.1637	-2.3448	-2.1959	-2.1001	-2.2016	-2.153	-2.2055	-2.138	-2.1992	-2.1942	-2.2025	-2.1487	-2.2008	-2.5974	-2.1925	-2.5809	-2.1821	-2.1754	-2.1832
-2.3423	-2.2052	-2.1078	-2.2503	-2.2776	-2.1709	-2.0596	-2.12	-2.8857	-2.1566	-1.8985	-2.145	-2.2265	-2.2889	-2.0266	-2.2307	-2.0585	-2.2307	-2.3423	-2.2052	-2.1022	-2.2	-2.2776	-2.1709	-2.1592	-2.1966	-2.8857	-2.1566	-1.8985	-2.145	-2.223	-2.2156	-2.0266	-2.2307	-2.1001	-2.2016	-2.153	-2.2055	-2.138	-2.1992	-2.1942	-2.2025	-2.1487	-2.2008	-2.5974	-2.1925	-2.1252	-2.1919	-2.2439	-2.2355
-2.1403	-2.2515	-1.9888	-2.1857	-2.2776	-2.1709	-2.1153	-2.2051	-2.5376	-2.1888	-2.4637	-2.2261	-2.1101	-2.2019	-2.0875	-2.2296	-2.1882	-2.1808	-2.3117	-2.2097	-2.3091	-2.2003	-2.2776	-2.1709	-2.1592	-2.1966	-1.6387	-2.2017	-2.3916	-2.1866	-2.1172	-2.2201	-2.1493	-2.2131	-2.1001	-2.2016	-2.153	-2.2055	-2.1176	-2.2075	-2.1942	-2.2025	-2.1487	-2.2008	-2.6113	-2.1823	-2.5809	-2.1821	-2.1754	-2.1832
-2.4692	-2.1285	-2.1313	-2.1697	-2.1174	-2.2273	-2.1011	-2.1808	-1.407	-2.2068	-2.2063	-2.1959	-2.1358	-2.2447	-2.0225	-2.2353	-2.3263	-2.1025	-2.3117	-2.2097	-2.1329	-2.181	-2.1449	-2.2	-2.1897	-2.1712	-1.6387	-2.2017	-2.1934	-2.1924	-2.189	-2.1637	-2.0225	-2.2353	-2.2844	-2.1946	-2.3915	-2.1615	-2.138	-2.1992	-2.1942	-2.2025	-2.1487	-2.2008	-1.3365	-2.1879	-2.1252	-2.1919	-2.1754	-2.1832
-2.1444	-2.1075	-2.1313	-2.1697	-2.1723	-2.2447	-2.4459	-2.2158	-1.3027	-2.1699	-1.9842	-2.2394	-2.1476	-2.2057	-2.2469	-2.2138	-2.2776	-2.2487	-2.1444	-2.1075	-2.1329	-2.181	-2.1723	-2.2447	-2.2975	-2.2129	-1.6387	-2.2017	-2.1129	-2.2042	-2.1172	-2.2201	-2.3448	-2.1959	-2.2776	-2.2487	-2.1963	-2.2303	-2.138	-2.1992	-2.1942	-2.2025	-2.4255	-2.2138	-1.3365	-2.1879	-2.1252	-2.1919	-2.1754	-2.1832
-2.1444	-2.1075	-2.1239	-2.1987	-2.0558	-2.3807	-2.1388	-2.3189	-1.3027	-2.1699	-1.9713	-2.2656	-2.2416	-2.1994	-2.1776	-2.1811	-2.3003	-2.209	-2.1444	-2.1075	-2.1022	-2.2	-2.2037	-2.2502	-2.2975	-2.2129	-1.6387	-2.2017	-1.9713	-2.2656	-2.2416	-2.1994	-2.1523	-2.1672	-2.2844	-2.1946	-2.1963	-2.2303	-2.138	-2.1992	-2.1942	-2.2025	-2.1487	-2.2008	-1.3365	-2.1879	-2.0775	-2.2065	-2.2601	-2.2303
-2.3507	-2.1949	-2.1527	-2.187	-2.284	-2.1047	-2.1153	-2.2051	-1.407	-2.2068	-2.138	-2.2444	-2.1358	-2.2447	-2.2184	-2.1957	-2.3846	-2.2205	-2.3117	-2.2097	-2.1022	-2.2	-2.2131	-2.1589	-2.1592	-2.1966	-1.6387	-2.2017	-2.1129	-2.2042	-2.189	-2.1637	-2.1493	-2.2131	-2.2844	-2.1946	-2.3915	-2.1615	-2.138	-2.1992	-2.2249	-2.2024	-2.1487	-2.2008	-1.3365	-2.1879	-2.1252	-2.1919	-2.1754	-2.1832
-2.4692	-2.1285	-2.1527	-2.187	-2.2676	-2.167	-2.1665	-2.2077	-1.3027	-2.1699	-2.1445	-2.176	-2.1389	-2.2805	-2.0875	-2.2296	-2.1556	-2.2026	-2.3117	-2.2097	-2.1022	-2.2	-2.1449	-2.2	-2.1592	-2.1966	-1.6387	-2.2017	-2.3916	-2.1866	-2.1172	-2.2201	-2.1493	-2.2131	-2.1556	-2.2026	-2.3915	-2.1615	-2.138	-2.1992	-2.1942	-2.2025	-2.1487	-2.2008	-1.3365	-2.1879	-2.0775	-2.2065	-2.1754	-2.1832
-2.1403	-2.2515	-2.3357	-2.2419	-2.2158	-2.2184	-2.1011	-2.1808	-1.3027	-2.1699	-2.132	-2.1857	-2.2184	-2.2129	-2.5775	-2.2065	-2.3846	-2.2205	-2.3117	-2.2097	-2.3357	-2.2419	-2.2037	-2.2502	-2.1897	-2.1712	-1.6387	-2.2017	-2.3916	-2.1866	-2.189	-2.1637	-2.3448	-2.1959	-2.2844	-2.1946	-2.153	-2.2055	-2.1176	-2.2075	-2.1942	-2.2025	-2.1487	-2.2008	-1.3365	-2.1879	-2.0775	-2.2065	-2.1754	-2.1832
-2.1444	-2.1075	-2.1313	-2.1697	-2.0558	-2.3807	-2.4459	-2.2158	-2.5376	-2.1888	-2.0988	-2.1588	-2.2265	-2.2889	-2.5775	-2.2065	-2.1556	-2.2026	-2.1444	-2.1075	-2.1329	-2.181	-2.2037	-2.2502	-2.2975	-2.2129	-1.6387	-2.2017	-2.1129	-2.2042	-2.223	-2.2156	-2.3448	-2.1959	-2.1556	-2.2026	-2.1963	-2.2303	-2.138	-2.1992	-2.1942	-2.2025	-2.4255	-2.2138	-2.6113	-2.1823	-2.1252	-2.1919	-2.2439	-2.2355
-2.0647	-2.1895	-2.6082	-2.2276	-2.284	-2.1047	-2.1665	-2.2077	-1.3027	-2.1699	-2.6487	-2.1412	-2.2416	-2.1994	-2.1198	-1.9784	-2.3846	-2.2205	-2.2401	-2.2192	-2.3091	-2.2003	-2.2131	-2.1589	-2.1592	-2.1966	-1.6387	-2.2017	-2.3916	-2.1866	-2.2416	-2.1994	-2.1523	-2.1672	-2.2844	-2.1946	-2.153	-2.2055	-2.5012	-2.1972	-2.2249	-2.2024	-2.1487	-2.2008	-1.3365	-2.1879	-2.5809	-2.1821	-2.2601	-2.2303
-2.3507	-2.1949	-1.9888	-2.1857	-2.1079	-2.1991	-2.4459	-2.2158	-1.3027	-2.1699	-1.9713	-2.2656	-2.1389	-2.2805	-2.5775	-2.2065	-2.2776	-2.2487	-2.3117	-2.2097	-2.3091	-2.2003	-2.1449	-2.2	-2.2975	-2.2129	-1.6387	-2.2017	-1.9713	-2.2656	-2.1172	-2.2201	-2.3448	-2.1959	-2.2776	-2.2487	-2.3915	-2.1615	-2.1176	-2.2075	-2.1942	-2.2025	-2.4255	-2.2138	-1.3365	-2.1879	-2.0775	-2.2065	-2.1754	-2.1832
-2.0647	-2.1895	-2.6082	-2.2276	-2.2776	-2.1709	-2.1481	-2.1518	-1.407	-2.2068	-1.8985	-2.145	-2.2184	-2.2129	-2.1373	-2.2343	-2.1066	-2.1153	-2.2401	-2.2192	-2.3091	-2.2003	-2.2776	-2.1709	-2.1897	-2.1712	-1.6387	-2.2017	-1.8985	-2.145	-2.189	-2.1637	-2.1523	-2.1672	-2.1467	-2.1941	-2.153	-2.2055	-2.5012	-2.1972	-2.1942	-2.2025	-2.1487	-2.2008	-1.3365	-2.1879	-2.1252	-2.1919	-2.1754	-2.1832
-2.0216	-2.2615	-2.069	-2.2475	-2.284	-2.1047	-2.0491	-2.1163	-3.089	-2.225	-2.1445	-2.176	-2.2184	-2.2129	-2.5775	-2.2065	-2.2515	-2.2558	-2.0371	-2.2025	-2.1022	-2.2	-2.2131	-2.1589	-2.0491	-2.1163	-3.0248	-2.2017	-2.3916	-2.1866	-2.189	-2.1637	-2.3448	-2.1959	-2.2844	-2.1946	-2.153	-2.2055	-2.138	-2.1992	-2.2249	-2.2024	-2.1065	-2.1412	-2.5974	-2.1925	-2.0775	-2.2065	-2.1754	-2.1832
-2.1444	-2.1075	-2.1078	-2.2503	-2.1687	-2.2421	-2.1665	-2.2077	-1.3027	-2.1699	-2.4637	-2.2261	-2.1504	-2.2273	-2.1864	-2.1419	-2.1508	-2.1618	-2.1444	-2.1075	-2.1022	-2.2	-2.2131	-2.1589	-2.1592	-2.1966	-1.6387	-2.2017	-2.3916	-2.1866	-2.189	-2.1637	-2.3448	-2.1959	-2.1467	-2.1941	-2.1963	-2.2303	-2.138	-2.1992	-2.2249	-2.2024	-2.1487	-2.2008	-1.3365	-2.1879	-2.5809	-2.1821	-2.1754	-2.1832
-2.0167	-2.2763	-2.0498	-2.1975	-2.1079	-2.1991	-2.4459	-2.2158	-1.407	-2.2068	-2.2056	-2.2096	-2.2644	-2.2224	-2.0806	-2.1878	-2.1763	-2.2753	-2.0371	-2.2025	-2.3091	-2.2003	-2.1449	-2.2	-2.2975	-2.2129	-1.6387	-2.2017	-2.1129	-2.2042	-2.223	-2.2156	-2.1493	-2.2131	-2.1467	-2.1941	-2.153	-2.2055	-2.1176	-2.2075	-2.1942	-2.2025	-2.4255	-2.2138	-1.3365	-2.1879	-2.1252	-2.1919	-2.2601	-2.2303
-2.0674	-2.1745	-2.0666	-2.1474	-2.2676	-2.167	-2.2805	-2.2231	-2.46	-2.1975	-2.2842	-2.1201	-2.1633	-2.062	-2.2469	-2.2138	-2.1882	-2.1808	-2.0371	-2.2025	-2.1022	-2.2	-2.1449	-2.2	-2.1897	-2.1712	-1.6387	-2.2017	-2.3916	-2.1866	-2.189	-2.1637	-2.3448	-2.1959	-2.1001	-2.2016	-2.153	-2.2055	-2.138	-2.1992	-2.1942	-2.2025	-2.1487	-2.2008	-2.6113	-2.1823	-2.1252	-2.1919	-2.1754	-2.1832
-2.2286	-2.2032	-2.0498	-2.1975	-2.1451	-2.2862	-2.1153	-2.2051	-1.9179	-2.2073	-2.2295	-2.2159	-2.0689	-2.176	-2.2184	-2.1957	-2.1687	-2.184	-2.2401	-2.2192	-2.3091	-2.2003	-2.2131	-2.1589	-2.1592	-2.1966	-1.6387	-2.2017	-2.1934	-2.1924	-2.223	-2.2156	-2.1493	-2.2131	-2.2844	-2.1946	-2.153	-2.2055	-2.1176	-2.2075	-2.1942	-2.2025	-2.1487	-2.2008	-2.5974	-2.1925	-2.1252	-2.1919	-2.1754	-2.1832
-2.36	-2.169	-2.3277	-2.1669	-2.1805	-2.1912	-2.1665	-2.2077	-1.3027	-2.1699	-1.8985	-2.145	-2.3401	-2.1232	-2.1108	-2.2078	-2.1763	-2.2753	-2.3117	-2.2097	-2.3091	-2.2003	-2.1449	-2.2	-2.1592	-2.1966	-1.6387	-2.2017	-1.8985	-2.145	-2.189	-2.1637	-2.3448	-2.1959	-2.1467	-2.1941	-2.153	-2.2055	-2.5012	-2.1972	-2.1942	-2.2025	-2.1487	-2.2008	-1.3365	-2.1879	-2.1252	-2.1919	-2.1754	-2.1832
-2.3507	-2.1949	-2.6082	-2.2276	-2.1876	-2.0851	-2.1915	-2.19	-1.3027	-2.1699	-2.2063	-2.1959	-2.1358	-2.2447	-2.1612	-2.2482	-2.2515	-2.2558	-2.3117	-2.2097	-2.3091	-2.2003	-2.2131	-2.1589	-2.1592	-2.1966	-1.6387	-2.2017	-2.1934	-2.1924	-2.189	-2.1637	-2.1493	-2.2131	-2.2844	-2.1946	-2.3915	-2.1615	-2.5012	-2.1972	-2.1942	-2.2025	-2.1487	-2.2008	-1.3365	-2.1879	-2.1252	-2.1919	-2.1754	-2.1832
-2.3507	-2.1949	-2.0971	-2.1504	-2.2676	-2.167	-2.1153	-2.2051	-1.407	-2.2068	-2.132	-2.1857	-2.1633	-2.062	-2.0875	-2.2296	-2.1499	-2.1351	-2.3117	-2.2097	-2.1329	-2.181	-2.1449	-2.2	-2.1592	-2.1966	-1.6387	-2.2017	-2.3916	-2.1866	-2.189	-2.1637	-2.1493	-2.2131	-2.2844	-2.1946	-2.3915	-2.1615	-2.138	-2.1992	-2.1942	-2.2025	-2.1487	-2.2008	-1.3365	-2.1879	-2.0775	-2.2065	-2.1754	-2.1832
-2.3507	-2.1949	-2.1527	-2.187	-2.1174	-2.2273	-2.1665	-2.2077	-1.856	-2.1969	-2.1592	-2.1944	-2.2741	-2.2705	-1.9995	-2.2049	-2.2776	-2.2487	-2.3117	-2.2097	-2.1022	-2.2	-2.1449	-2.2	-2.1592	-2.1966	-1.6387	-2.2017	-2.3916	-2.1866	-2.223	-2.2156	-2.1493	-2.2131	-2.2776	-2.2487	-2.3915	-2.1615	-2.138	-2.1992	-2.1942	-2.2025	-2.1487	-2.2008	-2.5974	-2.1925	-2.1252	-2.1919	-2.2601	-2.2303
-2.3423	-2.2052	-2.1794	-2.1351	-2.1723	-2.2447	-2.0596	-2.12	-1.3027	-2.1699	-1.8985	-2.145	-2.1476	-2.2057	-2.5775	-2.2065	-2.1882	-2.1808	-2.3423	-2.2052	-2.3091	-2.2003	-2.1723	-2.2447	-2.1592	-2.1966	-1.6387	-2.2017	-1.8985	-2.145	-2.1172	-2.2201	-2.3448	-2.1959	-2.1001	-2.2016	-2.153	-2.2055	-2.138	-2.1992	-2.1942	-2.2025	-2.1487	-2.2008	-1.3365	-2.1879	-2.1252	-2.1919	-2.1754	-2.1832
-2.0167	-2.2763	-2.6082	-2.2276	-2.4286	-2.1854	-2.1445	-2.168	-2.4033	-2.1811	-2.2295	-2.2159	-2.2265	-2.2889	-2.1198	-1.9784	-2.0585	-2.2307	-2.0371	-2.2025	-2.3091	-2.2003	-2.2131	-2.1589	-2.2975	-2.2129	-2.4993	-2.1753	-2.1934	-2.1924	-2.223	-2.2156	-2.1523	-2.1672	-2.1001	-2.2016	-2.153	-2.2055	-2.5012	-2.1972	-2.1842	-2.1513	-2.1065	-2.1412	-2.5974	-2.1925	-2.1252	-2.1919	-2.2439	-2.2355
-2.4692	-2.1285	-2.0498	-2.1975	-2.2158	-2.2184	-2.1011	-2.1808	-1.3027	-2.1699	-2.2295	-2.2159	-2.1476	-2.2057	-2.1373	-2.2343	-2.3003	-2.209	-2.3117	-2.2097	-2.3091	-2.2003	-2.2037	-2.2502	-2.1897	-2.1712	-1.6387	-2.2017	-2.1934	-2.1924	-2.1172	-2.2201	-2.1523	-2.1672	-2.2844	-2.1946	-2.3915	-2.1615	-2.1176	-2.2075	-2.1942	-2.2025	-2.1487	-2.2008	-1.3365	-2.1879	-2.1252	-2.1919	-2.1754	-2.1832
-2.2451	-2.1642	-2.1486	-2.1808	-2.0727	-2.1197	-2.387	-2.2115	-1.3027	-2.1699	-2.1206	-2.196	-2.2184	-2.2129	-1.9995	-2.2049	-2.2776	-2.2487	-2.3117	-2.2097	-2.1329	-2.181	-2.2131	-2.1589	-2.2975	-2.2129	-1.6387	-2.2017	-2.1934	-2.1924	-2.189	-2.1637	-2.1493	-2.2131	-2.2776	-2.2487	-2.153	-2.2055	-2.138	-2.1992	-2.1842	-2.1513	-2.4255	-2.2138	-1.3365	-2.1879	-2.1252	-2.1919	-2.1754	-2.1832
-2.0168	-2.2304	-2.1011	-2.2544	-2.2776	-2.1709	-2.1153	-2.2051	-1.3027	-2.1699	-2.2056	-2.2096	-2.2265	-2.2889	-2.1373	-2.2343	-2.2515	-2.2558	-2.0371	-2.2025	-2.1022	-2.2	-2.2776	-2.1709	-2.1592	-2.1966	-1.6387	-2.2017	-2.1129	-2.2042	-2.223	-2.2156	-2.1523	-2.1672	-2.2844	-2.1946	-2.153	-2.2055	-2.138	-2.1992	-2.1942	-2.2025	-2.1487	-2.2008	-1.3365	-2.1879	-2.1252	-2.1919	-2.2439	-2.2355
-2.3423	-2.2052	-2.1527	-2.187	-2.0727	-2.1197	-2.1915	-2.19	-1.3027	-2.1699	-2.1206	-2.196	-2.2763	-2.1831	-2.3397	-2.1555	-2.2515	-2.2558	-2.3423	-2.2052	-2.1022	-2.2	-2.2131	-2.1589	-2.1592	-2.1966	-1.6387	-2.2017	-2.1934	-2.1924	-2.223	-2.2156	-2.3448	-2.1959	-2.2844	-2.1946	-2.153	-2.2055	-2.138	-2.1992	-2.1842	-2.1513	-2.1487	-2.2008	-1.3365	-2.1879	-2.1252	-2.1919	-2.2439	-2.2355
-2.3507	-2.1949	-2.1239	-2.1987	-2.0727	-2.1197	-2.163	-2.1235	-1.407	-2.2068	-2.3133	-2.2625	-2.2763	-2.1831	-2.1612	-2.2482	-2.1066	-2.1153	-2.3117	-2.2097	-2.1022	-2.2	-2.2131	-2.1589	-2.1897	-2.1712	-1.6387	-2.2017	-2.3916	-2.1866	-2.223	-2.2156	-2.1493	-2.2131	-2.1467	-2.1941	-2.3915	-2.1615	-2.138	-2.1992	-2.1842	-2.1513	-2.1487	-2.2008	-1.3365	-2.1879	-2.1252	-2.1919	-2.2439	-2.2355
-2.3507	-2.1949	-2.1527	-2.187	-2.1174	-2.2273	-2.1445	-2.168	-1.9179	-2.2073	-2.069	-2.18	-2.2265	-2.2889	-2.1373	-2.2343	-2.1982	-2.1733	-2.3117	-2.2097	-2.1022	-2.2	-2.1449	-2.2	-2.2975	-2.2129	-1.6387	-2.2017	-2.1129	-2.2042	-2.223	-2.2156	-2.1523	-2.1672	-2.2844	-2.1946	-2.3915	-2.1615	-2.138	-2.1992	-2.1942	-2.2025	-2.1065	-2.1412	-2.5974	-2.1925	-2.1252	-2.1919	-2.2439	-2.2355
-2.0935	-2.1643	-2.0666	-2.1474	-2.3478	-2.0936	-1.9868	-2.2052	-2.9486	-2.1674	-2.1206	-2.196	-2.156	-2.0695	-2.1612	-2.2482	-2.3846	-2.2205	-2.0371	-2.2025	-2.1022	-2.2	-2.2131	-2.1589	-1.9868	-2.2052	-3.0248	-2.2017	-2.1934	-2.1924	-2.189	-2.1637	-2.1493	-2.2131	-2.2844	-2.1946	-2.153	-2.2055	-2.138	-2.1992	-2.1942	-2.2025	-2.1487	-2.2008	-2.5974	-2.1925	-2.1252	-2.1919	-2.1754	-2.1832
-2.2451	-2.1642	-2.2434	-2.2129	-2.0971	-2.2274	-2.163	-2.1235	-2.818	-2.1912	-2.138	-2.2444	-2.2265	-2.2889	-2.2184	-2.1957	-2.1982	-2.1733	-2.3117	-2.2097	-2.2434	-2.2129	-2.1449	-2.2	-2.1897	-2.1712	-3.0248	-2.2017	-2.1129	-2.2042	-2.223	-2.2156	-2.1493	-2.2131	-2.2844	-2.1946	-2.153	-2.2055	-2.138	-2.1992	-2.1942	-2.2025	-2.1487	-2.2008	-2.5974	-2.1925	-2.1252	-2.1919	-2.2439	-2.2355
-2.3507	-2.1949	-2.2773	-2.2152	-2.3478	-2.0936	-2.4459	-2.2158	-2.9486	-2.1674	-2.6487	-2.1412	-2.1358	-2.2447	-2.1373	-2.2343	-2.0758	-2.2113	-2.3117	-2.2097	-2.3091	-2.2003	-2.2131	-2.1589	-2.2975	-2.2129	-3.0248	-2.2017	-2.3916	-2.1866	-2.189	-2.1637	-2.1523	-2.1672	-2.1001	-2.2016	-2.3915	-2.1615	-2.138	-2.1992	-2.1942	-2.2025	-2.4255	-2.2138	-2.5974	-2.1925	-2.5809	-2.1821	-2.1754	-2.1832
-2.2451	-2.1642	-2.2773	-2.2152	-2.0727	-2.1197	-2.1153	-2.2051	-1.3027	-2.1699	-2.069	-2.18	-2.0759	-2.2461	-2.1776	-2.1811	-2.1849	-2.1518	-2.3117	-2.2097	-2.3091	-2.2003	-2.2131	-2.1589	-2.1592	-2.1966	-1.6387	-2.2017	-2.1129	-2.2042	-2.1172	-2.2201	-2.1523	-2.1672	-2.1001	-2.2016	-2.153	-2.2055	-2.138	-2.1992	-2.1842	-2.1513	-2.1487	-2.2008	-1.3365	-2.1879	-2.1252	-2.1919	-2.1754	-2.1832
-2.1717	-2.1554	-2.1239	-2.1987	-2.284	-2.1047	-2.1481	-2.1518	-2.6736	-2.1523	-1.9842	-2.2394	-2.2416	-2.1994	-2.5775	-2.2065	-2.1066	-2.1153	-2.2401	-2.2192	-2.1022	-2.2	-2.2131	-2.1589	-2.1897	-2.1712	-2.6736	-2.1523	-2.1129	-2.2042	-2.2416	-2.1994	-2.3448	-2.1959	-2.1467	-2.1941	-2.153	-2.2055	-2.138	-2.1992	-2.2249	-2.2024	-2.1487	-2.2008	-2.5974	-2.1925	-2.1252	-2.1919	-2.2601	-2.2303
-2.0484	-2.1253	-1.9888	-2.1857	-2.2158	-2.2184	-1.9868	-2.2052	-3.089	-2.225	-1.9713	-2.2656	-2.2265	-2.2889	-2.0875	-2.2296	-2.1763	-2.2753	-2.0371	-2.2025	-2.3091	-2.2003	-2.2037	-2.2502	-1.9868	-2.2052	-3.0248	-2.2017	-1.9713	-2.2656	-2.223	-2.2156	-2.1493	-2.2131	-2.1467	-2.1941	-2.153	-2.2055	-2.1176	-2.2075	-2.1942	-2.2025	-2.1487	-2.2008	-2.5974	-2.1925	-2.0775	-2.2065	-2.2439	-2.2355
-2.3423	-2.2052	-2.1078	-2.2503	-2.2375	-2.2622	-2.4459	-2.2158	-3.0547	-2.2615	-2.138	-2.2444	-2.2535	-2.209	-2.5775	-2.2065	-2.2776	-2.2487	-2.3423	-2.2052	-2.1022	-2.2	-2.2375	-2.2622	-2.2975	-2.2129	-3.0248	-2.2017	-2.1129	-2.2042	-2.2535	-2.209	-2.3448	-2.1959	-2.2776	-2.2487	-2.153	-2.2055	-2.138	-2.1992	-2.2249	-2.2024	-2.4255	-2.2138	-2.5974	-2.1925	-2.1252	-2.1919	-2.1754	-2.1832
-2.3507	-2.1949	-2.1239	-2.1987	-2.0971	-2.2274	-1.9868	-2.2052	-1.3027	-2.1699	-1.8985	-2.145	-2.2184	-2.2129	-2.0875	-2.2296	-2.1665	-2.1991	-2.3117	-2.2097	-2.1022	-2.2	-2.1449	-2.2	-1.9868	-2.2052	-1.6387	-2.2017	-1.8985	-2.145	-2.189	-2.1637	-2.1493	-2.2131	-2.1467	-2.1941	-2.3915	-2.1615	-2.138	-2.1992	-2.1942	-2.2025	-2.1487	-2.2008	-1.3365	-2.1879	-2.1252	-2.1919	-2.1754	-2.1832
-2.0168	-2.2304	-2.1011	-2.2544	-2.2676	-2.167	-2.1481	-2.1518	-1.3027	-2.1699	-1.8985	-2.145	-2.1476	-2.2057	-2.1776	-2.1811	-2.2776	-2.2487	-2.0371	-2.2025	-2.1022	-2.2	-2.1449	-2.2	-2.1897	-2.1712	-1.6387	-2.2017	-1.8985	-2.145	-2.1172	-2.2201	-2.1523	-2.1672	-2.2776	-2.2487	-2.153	-2.2055	-2.138	-2.1992	-2.1942	-2.2025	-2.1487	-2.2008	-1.3365	-2.1879	-2.1252	-2.1919	-2.1754	-2.1832
-2.3423	-2.2052	-2.1239	-2.1987	-2.2776	-2.1709	-2.1445	-2.168	-2.4033	-2.1811	-2.4637	-2.2261	-2.1476	-2.2057	-2.1612	-2.2482	-2.1665	-2.1991	-2.3423	-2.2052	-2.1022	-2.2	-2.2776	-2.1709	-2.2975	-2.2129	-2.4993	-2.1753	-2.3916	-2.1866	-2.1172	-2.2201	-2.1493	-2.2131	-2.1467	-2.1941	-2.153	-2.2055	-2.138	-2.1992	-2.1942	-2.2025	-2.1065	-2.1412	-2.5974	-2.1925	-2.5809	-2.1821	-2.1754	-2.1832
-2.3427	-2.2847	-2.1047	-2.339	-2.1079	-2.1991	-2.1665	-2.2077	-1.407	-2.2068	-2.069	-2.18	-2.2741	-2.2705	-2.0266	-2.2307	-2.1665	-2.1991	-2.2401	-2.2192	-2.3091	-2.2003	-2.1449	-2.2	-2.1592	-2.1966	-1.6387	-2.2017	-2.1129	-2.2042	-2.223	-2.2156	-2.0266	-2.2307	-2.1467	-2.1941	-2.153	-2.2055	-2.138	-2.1992	-2.1942	-2.2025	-2.1487	-2.2008	-1.3365	-2.1879	-2.1252	-2.1919	-2.2601	-2.2303
-2.0167	-2.2763	-2.1047	-2.339	-2.2676	-2.167	-2.1665	-2.2077	-1.3027	-2.1699	-2.1445	-2.176	-2.2265	-2.2889	-2.1864	-2.1419	-2.0758	-2.2113	-2.0371	-2.2025	-2.3091	-2.2003	-2.1449	-2.2	-2.1592	-2.1966	-1.6387	-2.2017	-2.3916	-2.1866	-2.223	-2.2156	-2.3448	-2.1959	-2.1001	-2.2016	-2.153	-2.2055	-2.138	-2.1992	-2.1942	-2.2025	-2.1487	-2.2008	-1.3365	-2.1879	-2.0775	-2.2065	-2.2439	-2.2355
-2.0216	-2.2615	-2.0666	-2.1474	-2.0727	-2.1197	-2.1445	-2.168	-1.3027	-2.1699	-2.1445	-2.176	-2.1101	-2.2019	-2.0266	-2.2307	-2.1012	-2.2038	-2.0371	-2.2025	-2.1022	-2.2	-2.2131	-2.1589	-2.2975	-2.2129	-1.6387	-2.2017	-2.3916	-2.1866	-2.1172	-2.2201	-2.0266	-2.2307	-2.1467	-2.1941	-2.153	-2.2055	-2.138	-2.1992	-2.1842	-2.1513	-2.1065	-2.1412	-1.3365	-2.1879	-2.0775	-2.2065	-2.1754	-2.1832
-2.3507	-2.1949	-2.0498	-2.1975	-2.0727	-2.1197	-2.1445	-2.168	-2.4033	-2.1811	-1.8985	-2.145	-2.3401	-2.1232	-2.0806	-2.1878	-2.2515	-2.2558	-2.3117	-2.2097	-2.3091	-2.2003	-2.2131	-2.1589	-2.2975	-2.2129	-2.4993	-2.1753	-1.8985	-2.145	-2.189	-2.1637	-2.1493	-2.2131	-2.2844	-2.1946	-2.3915	-2.1615	-2.1176	-2.2075	-2.1842	-2.1513	-2.1065	-2.1412	-2.5974	-2.1925	-2.1252	-2.1919	-2.1754	-2.1832
-2.3507	-2.1949	-2.0498	-2.1975	-2.2158	-2.2184	-1.9868	-2.2052	-3.089	-2.225	-2.069	-2.18	-2.2763	-2.1831	-2.304	-2.2164	-2.3846	-2.2205	-2.3117	-2.2097	-2.3091	-2.2003	-2.2037	-2.2502	-1.9868	-2.2052	-3.0248	-2.2017	-2.1129	-2.2042	-2.223	-2.2156	-2.3448	-2.1959	-2.2844	-2.1946	-2.3915	-2.1615	-2.1176	-2.2075	-2.1942	-2.2025	-2.1487	-2.2008	-2.5974	-2.1925	-2.1252	-2.1919	-2.2439	-2.2355
-2.3427	-2.2847	-2.2434	-2.2129	-2.1654	-2.156	-2.2481	-2.2011	-1.407	-2.2068	-2.4637	-2.2261	-2.2265	-2.2889	-2.304	-2.2164	-2.1665	-2.1991	-2.2401	-2.2192	-2.2434	-2.2129	-2.1449	-2.2	-2.1592	-2.1966	-1.6387	-2.2017	-2.3916	-2.1866	-2.223	-2.2156	-2.3448	-2.1959	-2.1467	-2.1941	-2.153	-2.2055	-2.138	-2.1992	-2.1942	-2.2025	-2.1487	-2.2008	-1.3365	-2.1879	-2.5809	-2.1821	-2.2439	-2.2355
-2.0216	-2.2615	-2.3277	-2.1669	-2.4286	-2.1854	-2.4459	-2.2158	-1.407	-2.2068	-2.0988	-2.1588	-2.2535	-2.209	-2.1776	-2.1811	-2.1508	-2.1618	-2.0371	-2.2025	-2.3091	-2.2003	-2.2131	-2.1589	-2.2975	-2.2129	-1.6387	-2.2017	-2.1129	-2.2042	-2.2535	-2.209	-2.1523	-2.1672	-2.1467	-2.1941	-2.153	-2.2055	-2.5012	-2.1972	-2.1842	-2.1513	-2.4255	-2.2138	-1.3365	-2.1879	-2.1252	-2.1919	-2.1754	-2.1832
-2.0935	-2.1643	-2.1527	-2.187	-2.0971	-2.2274	-1.9868	-2.2052	-1.3027	-2.1699	-2.1445	-2.176	-2.2265	-2.2889	-2.0266	-2.2307	-2.3846	-2.2205	-2.0371	-2.2025	-2.1022	-2.2	-2.1449	-2.2	-1.9868	-2.2052	-1.6387	-2.2017	-2.3916	-2.1866	-2.223	-2.2156	-2.0266	-2.2307	-2.2844	-2.1946	-2.153	-2.2055	-2.138	-2.1992	-2.1942	-2.2025	-2.1487	-2.2008	-1.3365	-2.1879	-2.0775	-2.2065	-2.2439	-2.2355
-2.0674	-2.1745	-2.2434	-2.2129	-2.0727	-2.1197	-2.1445	-2.168	-1.3027	-2.1699	-1.8985	-2.145	-2.2265	-2.2889	-2.0266	-2.2307	-2.1687	-2.184	-2.0371	-2.2025	-2.2434	-2.2129	-2.2131	-2.1589	-2.2975	-2.2129	-1.6387	-2.2017	-1.8985	-2.145	-2.223	-2.2156	-2.0266	-2.2307	-2.2844	-2.1946	-2.153	-2.2055	-2.138	-2.1992	-2.1842	-2.1513	-2.1065	-2.1412	-1.3365	-2.1879	-2.1252	-2.1919	-2.2439	-2.2355
-2.3507	-2.1949	-2.0498	-2.1975	-2.0727	-2.1197	-1.9868	-2.2052	-1.3027	-2.1699	-1.8985	-2.145	-2.2644	-2.2224	-2.0806	-2.1878	-2.2776	-2.2487	-2.3117	-2.2097	-2.3091	-2.2003	-2.2131	-2.1589	-1.9868	-2.2052	-1.6387	-2.2017	-1.8985	-2.145	-2.223	-2.2156	-2.1493	-2.2131	-2.2776	-2.2487	-2.3915	-2.1615	-2.1176	-2.2075	-2.1842	-2.1513	-2.1487	-2.2008	-1.3365	-2.1879	-2.1252	-2.1919	-2.2601	-2.2303
-2.3507	-2.1949	-2.2434	-2.2129	-2.0727	-2.1197	-1.9868	-2.2052	-2.46	-2.1975	-2.069	-2.18	-2.2535	-2.209	-2.0875	-2.2296	-2.2515	-2.2558	-2.3117	-2.2097	-2.2434	-2.2129	-2.2131	-2.1589	-1.9868	-2.2052	-1.6387	-2.2017	-2.1129	-2.2042	-2.2535	-2.209	-2.1493	-2.2131	-2.2844	-2.1946	-2.3915	-2.1615	-2.138	-2.1992	-2.1842	-2.1513	-2.1487	-2.2008	-2.6113	-2.1823	-2.1252	-2.1919	-2.1754	-2.1832
-2.0216	-2.2615	-2.2434	-2.2129	-2.1174	-2.2273	-2.387	-2.2115	-1.407	-2.2068	-1.9842	-2.2394	-2.1101	-2.2019	-2.1451	-2.1693	-2.1665	-2.1991	-2.0371	-2.2025	-2.2434	-2.2129	-2.1449	-2.2	-2.2975	-2.2129	-1.6387	-2.2017	-2.1129	-2.2042	-2.1172	-2.2201	-2.1523	-2.1672	-2.1467	-2.1941	-2.153	-2.2055	-2.138	-2.1992	-2.1942	-2.2025	-2.4255	-2.2138	-1.3365	-2.1879	-2.1252	-2.1919	-2.1754	-2.1832
-2.0168	-2.2304	-2.1239	-2.1987	-2.1174	-2.2273	-2.4459	-2.2158	-1.3027	-2.1699	-2.6487	-2.1412	-2.1101	-2.2019	-2.5775	-2.2065	-2.1066	-2.1153	-2.0371	-2.2025	-2.1022	-2.2	-2.1449	-2.2	-2.2975	-2.2129	-1.6387	-2.2017	-2.3916	-2.1866	-2.1172	-2.2201	-2.3448	-2.1959	-2.1467	-2.1941	-2.153	-2.2055	-2.138	-2.1992	-2.1942	-2.2025	-2.4255	-2.2138	-1.3365	-2.1879	-2.5809	-2.1821	-2.1754	-2.1832
-2.0674	-2.1745	-2.069	-2.2475	-2.1174	-2.2273	-2.1665	-2.2077	-1.3027	-2.1699	-2.069	-2.18	-2.0689	-2.176	-1.9995	-2.2049	-2.1556	-2.2026	-2.0371	-2.2025	-2.1022	-2.2	-2.1449	-2.2	-2.1592	-2.1966	-1.6387	-2.2017	-2.1129	-2.2042	-2.223	-2.2156	-2.1493	-2.2131	-2.1556	-2.2026	-2.153	-2.2055	-2.138	-2.1992	-2.1942	-2.2025	-2.1487	-2.2008	-1.3365	-2.1879	-2.1252	-2.1919	-2.1754	-2.1832
-2.0484	-2.1253	-2.0666	-2.1474	-2.0727	-2.1197	-2.2481	-2.2011	-1.856	-2.1969	-2.249	-2.2188	-2.2416	-2.1994	-2.0875	-2.2296	-2.1665	-2.1991	-2.0371	-2.2025	-2.1022	-2.2	-2.2131	-2.1589	-2.1592	-2.1966	-1.6387	-2.2017	-2.1129	-2.2042	-2.2416	-2.1994	-2.1493	-2.2131	-2.1467	-2.1941	-2.153	-2.2055	-2.138	-2.1992	-2.1842	-2.1513	-2.1487	-2.2008	-2.5974	-2.1925	-2.1252	-2.1919	-2.2601	-2.2303
-2.0935	-2.1643	-2.1527	-2.187	-2.0971	-2.2274	-2.132	-2.1369	-1.3027	-2.1699	-1.8985	-2.145	-2.2184	-2.2129	-2.1451	-2.2558	-2.3003	-2.209	-2.0371	-2.2025	-2.1022	-2.2	-2.1449	-2.2	-2.2975	-2.2129	-1.6387	-2.2017	-1.8985	-2.145	-2.189	-2.1637	-2.3448	-2.1959	-2.2844	-2.1946	-2.153	-2.2055	-2.138	-2.1992	-2.1942	-2.2025	-2.1065	-2.1412	-1.3365	-2.1879	-2.1252	-2.1919	-2.1754	-2.1832
-2.3427	-2.2847	-2.0666	-2.1474	-2.0971	-2.2274	-1.9868	-2.2052	-1.9179	-2.2073	-2.1206	-2.196	-2.343	-2.2814	-2.5775	-2.2065	-2.0585	-2.2307	-2.2401	-2.2192	-2.1022	-2.2	-2.1449	-2.2	-1.9868	-2.2052	-1.6387	-2.2017	-2.1934	-2.1924	-2.223	-2.2156	-2.3448	-2.1959	-2.1001	-2.2016	-2.153	-2.2055	-2.138	-2.1992	-2.1942	-2.2025	-2.1487	-2.2008	-2.5974	-2.1925	-2.1252	-2.1919	-2.1754	-2.1832
-2.0674	-2.1745	-2.2434	-2.2129	-2.1876	-2.0851	-2.163	-2.1235	-1.9179	-2.2073	-2.6487	-2.1412	-2.1476	-2.2057	-2.0266	-2.2307	-2.2776	-2.2487	-2.0371	-2.2025	-2.2434	-2.2129	-2.2131	-2.1589	-2.1897	-2.1712	-1.6387	-2.2017	-2.3916	-2.1866	-2.1172	-2.2201	-2.0266	-2.2307	-2.2776	-2.2487	-2.153	-2.2055	-2.138	-2.1992	-2.1942	-2.2025	-2.1487	-2.2008	-2.5974	-2.1925	-2.5809	-2.1821	-2.1754	-2.1832
-2.3423	-2.2052	-2.1527	-2.187	-2.1687	-2.2421	-1.9868	-2.2052	-1.856	-2.1969	-2.2056	-2.2096	-2.2265	-2.2889	-2.1451	-2.1693	-2.1066	-2.1153	-2.3423	-2.2052	-2.1022	-2.2	-2.2131	-2.1589	-1.9868	-2.2052	-1.6387	-2.2017	-2.1129	-2.2042	-2.223	-2.2156	-2.1523	-2.1672	-2.1467	-2.1941	-2.153	-2.2055	-2.138	-2.1992	-2.2249	-2.2024	-2.1487	-2.2008	-2.5974	-2.1925	-2.1252	-2.1919	-2.2439	-2.2355
-2.0674	-2.1745	-2.1527	-2.187	-2.2676	-2.167	-2.2094	-2.2073	-1.3027	-2.1699	-2.2056	-2.2096	-2.2265	-2.2889	-2.2469	-2.2138	-2.1556	-2.2026	-2.0371	-2.2025	-2.1022	-2.2	-2.1449	-2.2	-2.2975	-2.2129	-1.6387	-2.2017	-2.1129	-2.2042	-2.223	-2.2156	-2.3448	-2.1959	-2.1556	-2.2026	-2.153	-2.2055	-2.138	-2.1992	-2.1942	-2.2025	-2.1487	-2.2008	-1.3365	-2.1879	-2.1252	-2.1919	-2.2439	-2.2355
-2.4692	-2.1285	-2.1313	-2.1697	-2.1174	-2.2273	-2.1665	-2.2077	-1.407	-2.2068	-2.3133	-2.2625	-2.343	-2.2814	-2.2469	-2.2138	-2.1665	-2.1991	-2.3117	-2.2097	-2.1329	-2.181	-2.1449	-2.2	-2.1592	-2.1966	-1.6387	-2.2017	-2.3916	-2.1866	-2.223	-2.2156	-2.3448	-2.1959	-2.1467	-2.1941	-2.3915	-2.1615	-2.138	-2.1992	-2.1942	-2.2025	-2.1487	-2.2008	-1.3365	-2.1879	-2.1252	-2.1919	-2.1754	-2.1832
-2.0484	-2.1253	-2.6082	-2.2276	-2.1687	-2.2421	-2.1665	-2.2077	-2.46	-2.1975	-2.2063	-2.1959	-2.2184	-2.2129	-2.3397	-2.1555	-2.1066	-2.1153	-2.0371	-2.2025	-2.3091	-2.2003	-2.2131	-2.1589	-2.1592	-2.1966	-1.6387	-2.2017	-2.1934	-2.1924	-2.189	-2.1637	-2.3448	-2.1959	-2.1467	-2.1941	-2.153	-2.2055	-2.5012	-2.1972	-2.2249	-2.2024	-2.1487	-2.2008	-2.6113	-2.1823	-2.1252	-2.1919	-2.1754	-2.1832
-2.2286	-2.2032	-2.0666	-2.1474	-2.3478	-2.0936	-2.1915	-2.19	-1.856	-2.1969	-2.1445	-2.176	-2.1358	-2.2447	-2.0806	-2.1878	-2.1763	-2.2753	-2.2401	-2.2192	-2.1022	-2.2	-2.2131	-2.1589	-2.1592	-2.1966	-1.6387	-2.2017	-2.3916	-2.1866	-2.189	-2.1637	-2.1493	-2.2131	-2.1467	-2.1941	-2.153	-2.2055	-2.138	-2.1992	-2.1942	-2.2025	-2.1487	-2.2008	-2.5974	-2.1925	-2.0775	-2.2065	-2.1754	-2.1832
-2.0484	-2.1253	-1.9888	-2.1857	-2.2776	-2.1709	-2.1915	-2.19	-1.3027	-2.1699	-2.2056	-2.2096	-2.1504	-2.2273	-2.0875	-2.2296	-2.2776	-2.2487	-2.0371	-2.2025	-2.3091	-2.2003	-2.2776	-2.1709	-2.1592	-2.1966	-1.6387	-2.2017	-2.1129	-2.2042	-2.189	-2.1637	-2.1493	-2.2131	-2.2776	-2.2487	-2.153	-2.2055	-2.1176	-2.2075	-2.1942	-2.2025	-2.1487	-2.2008	-1.3365	-2.1879	-2.1252	-2.1919	-2.1754	-2.1832
-2.0167	-2.2763	-2.6082	-2.2276	-2.4286	-2.1854	-2.132	-2.1369	-2.6736	-2.1523	-2.3133	-2.2625	-2.1504	-2.2273	-2.0806	-2.1878	-2.0758	-2.2113	-2.0371	-2.2025	-2.3091	-2.2003	-2.2131	-2.1589	-2.2975	-2.2129	-2.6736	-2.1523	-2.3916	-2.1866	-2.189	-2.1637	-2.1493	-2.2131	-2.1001	-2.2016	-2.153	-2.2055	-2.5012	-2.1972	-2.1842	-2.1513	-2.1065	-2.1412	-2.5974	-2.1925	-2.1252	-2.1919	-2.1754	-2.1832
-2.3423	-2.2052	-2.1078	-2.2503	-2.1687	-2.2421	-2.1388	-2.3189	-1.407	-2.2068	-2.1445	-2.176	-2.2265	-2.2889	-2.0806	-2.1878	-2.1763	-2.2753	-2.3423	-2.2052	-2.1022	-2.2	-2.2131	-2.1589	-2.2975	-2.2129	-1.6387	-2.2017	-2.3916	-2.1866	-2.223	-2.2156	-2.1493	-2.2131	-2.1467	-2.1941	-2.153	-2.2055	-2.138	-2.1992	-2.2249	-2.2024	-2.1487	-2.2008	-1.3365	-2.1879	-2.0775	-2.2065	-2.2439	-2.2355
-2.3423	-2.2052	-2.1937	-2.2501	-2.1687	-2.2421	-2.1481	-2.1518	-1.3027	-2.1699	-2.069	-2.18	-2.0689	-2.176	-2.0875	-2.2296	-2.1499	-2.1351	-2.3423	-2.2052	-2.1329	-2.181	-2.2131	-2.1589	-2.1897	-2.1712	-1.6387	-2.2017	-2.1129	-2.2042	-2.223	-2.2156	-2.1493	-2.2131	-2.2844	-2.1946	-2.153	-2.2055	-2.138	-2.1992	-2.2249	-2.2024	-2.1487	-2.2008	-1.3365	-2.1879	-2.1252	-2.1919	-2.1754	-2.1832
-2.0216	-2.2615	-2.1047	-2.339	-2.3478	-2.0936	-2.2481	-2.2011	-2.1597	-2.2774	-2.2056	-2.2096	-2.2644	-2.2224	-2.2184	-2.1957	-2.1066	-2.1153	-2.0371	-2.2025	-2.3091	-2.2003	-2.2131	-2.1589	-2.1592	-2.1966	-1.6387	-2.2017	-2.1129	-2.2042	-2.223	-2.2156	-2.1493	-2.2131	-2.1467	-2.1941	-2.153	-2.2055	-2.138	-2.1992	-2.1942	-2.2025	-2.1487	-2.2008	-2.5974	-2.1925	-2.1252	-2.1919	-2.2601	-2.2303
-2.36	-2.169	-2.2773	-2.2152	-2.2676	-2.167	-2.3411	-2.2473	-3.0547	-2.2615	-2.1445	-2.176	-2.2184	-2.2129	-2.0875	-2.2296	-2.0758	-2.2113	-2.3117	-2.2097	-2.3091	-2.2003	-2.1449	-2.2	-2.2975	-2.2129	-3.0248	-2.2017	-2.3916	-2.1866	-2.189	-2.1637	-2.1493	-2.2131	-2.1001	-2.2016	-2.153	-2.2055	-2.138	-2.1992	-2.1942	-2.2025	-2.1487	-2.2008	-2.5974	-2.1925	-2.0775	-2.2065	-2.1754	-2.1832
-2.0168	-2.2304	-1.9888	-2.1857	-2.3478	-2.0936	-2.132	-2.1369	-1.3027	-2.1699	-2.1592	-2.1944	-2.0689	-2.176	-2.0266	-2.2307	-2.3003	-2.209	-2.0371	-2.2025	-2.3091	-2.2003	-2.2131	-2.1589	-2.2975	-2.2129	-1.6387	-2.2017	-2.3916	-2.1866	-2.223	-2.2156	-2.0266	-2.2307	-2.2844	-2.1946	-2.153	-2.2055	-2.1176	-2.2075	-2.1942	-2.2025	-2.1065	-2.1412	-1.3365	-2.1879	-2.1252	-2.1919	-2.1754	-2.1832
-2.2451	-2.1642	-1.9888	-2.1857	-2.0727	-2.1197	-2.2094	-2.2073	-1.856	-2.1969	-1.8985	-2.145	-2.0689	-2.176	-2.0266	-2.2307	-2.1066	-2.1153	-2.3117	-2.2097	-2.3091	-2.2003	-2.2131	-2.1589	-2.2975	-2.2129	-1.6387	-2.2017	-1.8985	-2.145	-2.223	-2.2156	-2.0266	-2.2307	-2.1467	-2.1941	-2.153	-2.2055	-2.1176	-2.2075	-2.1842	-2.1513	-2.1487	-2.2008	-2.5974	-2.1925	-2.1252	-2.1919	-2.1754	-2.1832
-2.3507	-2.1949	-2.1047	-2.339	-2.3478	-2.0936	-1.9868	-2.2052	-1.856	-2.1969	-1.8985	-2.145	-2.1504	-2.2273	-2.0225	-2.2353	-2.2515	-2.2558	-2.3117	-2.2097	-2.3091	-2.2003	-2.2131	-2.1589	-1.9868	-2.2052	-1.6387	-2.2017	-1.8985	-2.145	-2.189	-2.1637	-2.0225	-2.2353	-2.2844	-2.1946	-2.3915	-2.1615	-2.138	-2.1992	-2.1942	-2.2025	-2.1487	-2.2008	-2.5974	-2.1925	-2.1252	-2.1919	-2.1754	-2.1832
-2.2451	-2.1642	-2.2434	-2.2129	-2.3478	-2.0936	-1.9868	-2.2052	-3.0547	-2.2615	-1.9713	-2.2656	-2.2763	-2.1831	-2.1373	-2.2343	-2.2776	-2.2487	-2.3117	-2.2097	-2.2434	-2.2129	-2.2131	-2.1589	-1.9868	-2.2052	-3.0248	-2.2017	-1.9713	-2.2656	-2.223	-2.2156	-2.1523	-2.1672	-2.2776	-2.2487	-2.153	-2.2055	-2.138	-2.1992	-2.1942	-2.2025	-2.1487	-2.2008	-2.5974	-2.1925	-2.0775	-2.2065	-2.2439	-2.2355
-2.2451	-2.1642	-2.2434	-2.2129	-2.1174	-2.2273	-2.0491	-2.1163	-1.407	-2.2068	-2.1206	-2.196	-2.2535	-2.209	-2.1612	-2.2482	-2.0585	-2.2307	-2.3117	-2.2097	-2.2434	-2.2129	-2.1449	-2.2	-2.0491	-2.1163	-1.6387	-2.2017	-2.1934	-2.1924	-2.2535	-2.209	-2.1493	-2.2131	-2.1001	-2.2016	-2.153	-2.2055	-2.138	-2.1992	-2.1942	-2.2025	-2.1065	-2.1412	-1.3365	-2.1879	-2.1252	-2.1919	-2.1754	-2.1832
-2.3427	-2.2847	-2.0666	-2.1474	-2.1079	-2.1991	-2.3411	-2.2473	-1.407	-2.2068	-2.2158	-2.1811	-2.1504	-2.2273	-2.5775	-2.2065	-2.1499	-2.1351	-2.2401	-2.2192	-2.1022	-2.2	-2.1449	-2.2	-2.2975	-2.2129	-1.6387	-2.2017	-2.1934	-2.1924	-2.189	-2.1637	-2.3448	-2.1959	-2.2844	-2.1946	-2.153	-2.2055	-2.138	-2.1992	-2.1942	-2.2025	-2.1487	-2.2008	-1.3365	-2.1879	-2.1252	-2.1919	-2.1754	-2.1832
-2.1717	-2.1554	-2.2434	-2.2129	-2.0971	-2.2274	-2.1481	-2.1518	-1.3027	-2.1699	-1.9713	-2.2656	-2.2741	-2.2705	-2.1776	-2.1811	-2.1066	-2.1153	-2.2401	-2.2192	-2.2434	-2.2129	-2.1449	-2.2	-2.1897	-2.1712	-1.6387	-2.2017	-1.9713	-2.2656	-2.223	-2.2156	-2.1523	-2.1672	-2.1467	-2.1941	-2.153	-2.2055	-2.138	-2.1992	-2.1942	-2.2025	-2.1487	-2.2008	-1.3365	-2.1879	-2.0775	-2.2065	-2.2601	-2.2303
-2.3423	-2.2052	-2.1527	-2.187	-2.2158	-2.2184	-2.4459	-2.2158	-2.8679	-2.1585	-2.132	-2.1857	-2.1101	-2.2019	-2.0875	-2.2296	-2.3846	-2.2205	-2.3423	-2.2052	-2.1022	-2.2	-2.2037	-2.2502	-2.2975	-2.2129	-2.8679	-2.1585	-2.3916	-2.1866	-2.1172	-2.2201	-2.1493	-2.2131	-2.2844	-2.1946	-2.153	-2.2055	-2.138	-2.1992	-2.1942	-2.2025	-2.4255	-2.2138	-2.6113	-2.1823	-2.0775	-2.2065	-2.1754	-2.1832
-2.3427	-2.2847	-2.6082	-2.2276	-2.2375	-2.2622	-2.132	-2.1369	-2.4033	-2.1811	-2.2056	-2.2096	-2.2265	-2.2889	-2.5775	-2.2065	-2.1665	-2.1991	-2.2401	-2.2192	-2.3091	-2.2003	-2.2375	-2.2622	-2.2975	-2.2129	-2.4993	-2.1753	-2.1129	-2.2042	-2.223	-2.2156	-2.3448	-2.1959	-2.1467	-2.1941	-2.153	-2.2055	-2.5012	-2.1972	-2.2249	-2.2024	-2.1065	-2.1412	-2.5974	-2.1925	-2.1252	-2.1919	-2.2439	-2.2355
-2.2074	-2.3409	-2.1313	-2.1697	-2.1174	-2.2273	-2.4459	-2.2158	-1.3027	-2.1699	-2.0988	-2.1588	-2.1476	-2.2057	-2.1612	-2.2482	-2.2776	-2.2487	-2.3117	-2.2097	-2.1329	-2.181	-2.1449	-2.2	-2.2975	-2.2129	-1.6387	-2.2017	-2.1129	-2.2042	-2.1172	-2.2201	-2.1493	-2.2131	-2.2776	-2.2487	-2.1963	-2.2303	-2.138	-2.1992	-2.1942	-2.2025	-2.4255	-2.2138	-1.3365	-2.1879	-2.1252	-2.1919	-2.1754	-2.1832
-2.0674	-2.1745	-2.2434	-2.2129	-2.2375	-2.2622	-1.9868	-2.2052	-2.46	-2.1975	-2.3133	-2.2625	-2.1101	-2.2019	-2.1864	-2.1419	-2.2776	-2.2487	-2.0371	-2.2025	-2.2434	-2.2129	-2.2375	-2.2622	-1.9868	-2.2052	-1.6387	-2.2017	-2.3916	-2.1866	-2.1172	-2.2201	-2.3448	-2.1959	-2.2776	-2.2487	-2.153	-2.2055	-2.138	-2.1992	-2.2249	-2.2024	-2.1487	-2.2008	-2.6113	-2.1823	-2.1252	-2.1919	-2.1754	-2.1832
-2.3427	-2.2847	-2.0498	-2.1975	-2.2776	-2.1709	-2.1915	-2.19	-1.3027	-2.1699	-1.9842	-2.2394	-2.0759	-2.2461	-2.0266	-2.2307	-2.1556	-2.2026	-2.2401	-2.2192	-2.3091	-2.2003	-2.2776	-2.1709	-2.1592	-2.1966	-1.6387	-2.2017	-2.1129	-2.2042	-2.1172	-2.2201	-2.0266	-2.2307	-2.1556	-2.2026	-2.153	-2.2055	-2.1176	-2.2075	-2.1942	-2.2025	-2.1487	-2.2008	-1.3365	-2.1879	-2.1252	-2.1919	-2.1754	-2.1832
-2.2378	-2.2507	-2.2773	-2.2152	-2.1723	-2.2447	-2.1915	-2.19	-1.3027	-2.1699	-2.138	-2.2444	-2.2644	-2.2224	-1.9995	-2.2049	-2.0585	-2.2307	-2.3117	-2.2097	-2.3091	-2.2003	-2.1723	-2.2447	-2.1592	-2.1966	-1.6387	-2.2017	-2.1129	-2.2042	-2.223	-2.2156	-2.1493	-2.2131	-2.1001	-2.2016	-2.1963	-2.2303	-2.138	-2.1992	-2.1942	-2.2025	-2.1487	-2.2008	-1.3365	-2.1879	-2.1252	-2.1919	-2.2601	-2.2303
-2.0484	-2.1253	-2.6082	-2.2276	-2.0971	-2.2274	-2.1445	-2.168	-2.818	-2.1912	-2.2063	-2.1959	-2.2763	-2.1831	-2.304	-2.2164	-2.3846	-2.2205	-2.0371	-2.2025	-2.3091	-2.2003	-2.1449	-2.2	-2.2975	-2.2129	-3.0248	-2.2017	-2.1934	-2.1924	-2.223	-2.2156	-2.3448	-2.1959	-2.2844	-2.1946	-2.153	-2.2055	-2.5012	-2.1972	-2.1942	-2.2025	-2.1065	-2.1412	-2.5974	-2.1925	-2.1252	-2.1919	-2.2439	-2.2355
-2.3507	-2.1949	-2.1527	-2.187	-2.1687	-2.2421	-2.1641	-2.2913	-2.42	-2.1886	-2.4637	-2.2261	-2.2763	-2.1831	-2.5775	-2.2065	-2.1687	-2.184	-2.3117	-2.2097	-2.1022	-2.2	-2.2131	-2.1589	-2.1592	-2.1966	-2.4993	-2.1753	-2.3916	-2.1866	-2.223	-2.2156	-2.3448	-2.1959	-2.2844	-2.1946	-2.3915	-2.1615	-2.138	-2.1992	-2.2249	-2.2024	-2.1487	-2.2008	-2.5974	-2.1925	-2.5809	-2.1821	-2.2439	-2.2355
-2.0167	-2.2763	-2.1527	-2.187	-2.1174	-2.2273	-2.1153	-2.2051	-1.856	-2.1969	-1.8985	-2.145	-2.0689	-2.176	-2.304	-2.2164	-2.1665	-2.1991	-2.0371	-2.2025	-2.1022	-2.2	-2.1449	-2.2	-2.1592	-2.1966	-1.6387	-2.2017	-1.8985	-2.145	-2.223	-2.2156	-2.3448	-2.1959	-2.1467	-2.1941	-2.153	-2.2055	-2.138	-2.1992	-2.1942	-2.2025	-2.1487	-2.2008	-2.5974	-2.1925	-2.1252	-2.1919	-2.1754	-2.1832
-2.4692	-2.1285	-2.2773	-2.2152	-2.2776	-2.1709	-2.1665	-2.2077	-3.0711	-2.1315	-2.2158	-2.1811	-2.2741	-2.2705	-2.0875	-2.2296	-2.1665	-2.1991	-2.3117	-2.2097	-2.3091	-2.2003	-2.2776	-2.1709	-2.1592	-2.1966	-3.0248	-2.2017	-2.1934	-2.1924	-2.223	-2.2156	-2.1493	-2.2131	-2.1467	-2.1941	-2.3915	-2.1615	-2.138	-2.1992	-2.1942	-2.2025	-2.1487	-2.2008	-2.5974	-2.1925	-2.1252	-2.1919	-2.2601	-2.2303
-2.2286	-2.2032	-2.069	-2.2475	-2.237	-2.2106	-2.0491	-2.1163	-1.3027	-2.1699	-2.069	-2.18	-2.1358	-2.2447	-2.0875	-2.2296	-2.0585	-2.2307	-2.2401	-2.2192	-2.1022	-2.2	-2.2037	-2.2502	-2.0491	-2.1163	-1.6387	-2.2017	-2.1129	-2.2042	-2.189	-2.1637	-2.1493	-2.2131	-2.1001	-2.2016	-2.153	-2.2055	-2.138	-2.1992	-2.1942	-2.2025	-2.1065	-2.1412	-1.3365	-2.1879	-2.1252	-2.1919	-2.1754	-2.1832
-2.0674	-2.1745	-2.1313	-2.1697	-2.2676	-2.167	-2.1481	-2.1518	-2.8857	-2.1566	-2.1445	-2.176	-2.1389	-2.2805	-2.1451	-2.1693	-2.1508	-2.1618	-2.0371	-2.2025	-2.1329	-2.181	-2.1449	-2.2	-2.1897	-2.1712	-2.8857	-2.1566	-2.3916	-2.1866	-2.1172	-2.2201	-2.1523	-2.1672	-2.1467	-2.1941	-2.153	-2.2055	-2.138	-2.1992	-2.1942	-2.2025	-2.1487	-2.2008	-2.5974	-2.1925	-2.0775	-2.2065	-2.1754	-2.1832
-2.0484	-2.1253	-2.1527	-2.187	-2.1174	-2.2273	-1.9868	-2.2052	-1.3027	-2.1699	-1.9842	-2.2394	-2.0689	-2.176	-2.0266	-2.2307	-2.3846	-2.2205	-2.0371	-2.2025	-2.1022	-2.2	-2.1449	-2.2	-1.9868	-2.2052	-1.6387	-2.2017	-2.1129	-2.2042	-2.223	-2.2156	-2.0266	-2.2307	-2.2844	-2.1946	-2.153	-2.2055	-2.138	-2.1992	-2.1942	-2.2025	-2.1487	-2.2008	-1.3365	-2.1879	-2.1252	-2.1919	-2.1754	-2.1832
-2.0484	-2.1253	-2.2434	-2.2129	-2.0727	-2.1197	-2.0596	-2.12	-1.856	-2.1969	-1.8985	-2.145	-2.2265	-2.2889	-2.0266	-2.2307	-2.1508	-2.1618	-2.0371	-2.2025	-2.2434	-2.2129	-2.2131	-2.1589	-2.1592	-2.1966	-1.6387	-2.2017	-1.8985	-2.145	-2.223	-2.2156	-2.0266	-2.2307	-2.1467	-2.1941	-2.153	-2.2055	-2.138	-2.1992	-2.1842	-2.1513	-2.1487	-2.2008	-2.5974	-2.1925	-2.1252	-2.1919	-2.2439	-2.2355
-2.3507	-2.1949	-2.1078	-2.2503	-2.3478	-2.0936	-1.9868	-2.2052	-1.3027	-2.1699	-1.8985	-2.145	-2.1358	-2.2447	-2.5775	-2.2065	-2.3846	-2.2205	-2.3117	-2.2097	-2.1022	-2.2	-2.2131	-2.1589	-1.9868	-2.2052	-1.6387	-2.2017	-1.8985	-2.145	-2.189	-2.1637	-2.3448	-2.1959	-2.2844	-2.1946	-2.3915	-2.1615	-2.138	-2.1992	-2.1942	-2.2025	-2.1487	-2.2008	-1.3365	-2.1879	-2.1252	-2.1919	-2.1754	-2.1832
-2.2451	-2.1642	-2.2434	-2.2129	-2.0727	-2.1197	-1.9868	-2.2052	-3.0711	-2.1315	-2.6487	-2.1412	-2.2265	-2.2889	-2.2875	-2.1934	-2.1066	-2.1153	-2.3117	-2.2097	-2.2434	-2.2129	-2.2131	-2.1589	-1.9868	-2.2052	-3.0248	-2.2017	-2.3916	-2.1866	-2.223	-2.2156	-2.1493	-2.2131	-2.1467	-2.1941	-2.153	-2.2055	-2.138	-2.1992	-2.1842	-2.1513	-2.1487	-2.2008	-2.5974	-2.1925	-2.5809	-2.1821	-2.2439	-2.2355
-2.3423	-2.2052	-2.6082	-2.2276	-2.2776	-2.1709	-2.2481	-2.2011	-1.3027	-2.1699	-2.6487	-2.1412	-2.3401	-2.1232	-2.0875	-2.2296	-2.0758	-2.2113	-2.3423	-2.2052	-2.3091	-2.2003	-2.2776	-2.1709	-2.1592	-2.1966	-1.6387	-2.2017	-2.3916	-2.1866	-2.189	-2.1637	-2.1493	-2.2131	-2.1001	-2.2016	-2.153	-2.2055	-2.5012	-2.1972	-2.1942	-2.2025	-2.1487	-2.2008	-1.3365	-2.1879	-2.5809	-2.1821	-2.1754	-2.1832
-2.3507	-2.1949	-2.2434	-2.2129	-2.2676	-2.167	-2.4459	-2.2158	-1.3027	-2.1699	-1.9842	-2.2394	-2.1504	-2.2273	-2.1776	-2.1811	-2.2776	-2.2487	-2.3117	-2.2097	-2.2434	-2.2129	-2.1449	-2.2	-2.2975	-2.2129	-1.6387	-2.2017	-2.1129	-2.2042	-2.189	-2.1637	-2.1523	-2.1672	-2.2776	-2.2487	-2.3915	-2.1615	-2.138	-2.1992	-2.1942	-2.2025	-2.4255	-2.2138	-1.3365	-2.1879	-2.1252	-2.1919	-2.1754	-2.1832
-2.0484	-2.1253	-2.1527	-2.187	-2.0971	-2.2274	-2.2805	-2.2231	-1.3027	-2.1699	-2.069	-2.18	-2.0689	-2.176	-2.0266	-2.2307	-2.3846	-2.2205	-2.0371	-2.2025	-2.1022	-2.2	-2.1449	-2.2	-2.1897	-2.1712	-1.6387	-2.2017	-2.1129	-2.2042	-2.223	-2.2156	-2.0266	-2.2307	-2.2844	-2.1946	-2.153	-2.2055	-2.138	-2.1992	-2.1942	-2.2025	-2.1487	-2.2008	-1.3365	-2.1879	-2.1252	-2.1919	-2.1754	-2.1832
-2.0674	-2.1745	-2.0971	-2.1504	-2.0727	-2.1197	-2.2481	-2.2011	-1.856	-2.1969	-1.8985	-2.145	-2.2265	-2.2889	-2.5775	-2.2065	-2.1849	-2.1518	-2.0371	-2.2025	-2.1329	-2.181	-2.2131	-2.1589	-2.1592	-2.1966	-1.6387	-2.2017	-1.8985	-2.145	-2.223	-2.2156	-2.3448	-2.1959	-2.1001	-2.2016	-2.153	-2.2055	-2.138	-2.1992	-2.1842	-2.1513	-2.1487	-2.2008	-2.5974	-2.1925	-2.1252	-2.1919	-2.2439	-2.2355
-2.3507	-2.1949	-2.069	-2.2475	-2.3478	-2.0936	-1.9868	-2.2052	-1.3027	-2.1699	-2.6487	-2.1412	-2.0759	-2.2461	-2.1612	-2.2482	-2.3846	-2.2205	-2.3117	-2.2097	-2.1022	-2.2	-2.2131	-2.1589	-1.9868	-2.2052	-1.6387	-2.2017	-2.3916	-2.1866	-2.1172	-2.2201	-2.1493	-2.2131	-2.2844	-2.1946	-2.3915	-2.1615	-2.138	-2.1992	-2.1942	-2.2025	-2.1487	-2.2008	-1.3365	-2.1879	-2.5809	-2.1821	-2.1754	-2.1832
-2.2451	-2.1642	-2.2434	-2.2129	-2.0727	-2.1197	-2.4459	-2.2158	-2.622	-2.1235	-2.138	-2.2444	-2.2265	-2.2889	-2.0875	-2.2296	-2.1012	-2.2038	-2.3117	-2.2097	-2.2434	-2.2129	-2.2131	-2.1589	-2.2975	-2.2129	-2.4993	-2.1753	-2.1129	-2.2042	-2.223	-2.2156	-2.1493	-2.2131	-2.1467	-2.1941	-2.153	-2.2055	-2.138	-2.1992	-2.1842	-2.1513	-2.4255	-2.2138	-2.5974	-2.1925	-2.1252	-2.1919	-2.2439	-2.2355
-2.3507	-2.1949	-2.6082	-2.2276	-2.1982	-2.3114	-2.1153	-2.2051	-1.3027	-2.1699	-2.2056	-2.2096	-2.3401	-2.1232	-2.0806	-2.1878	-2.2776	-2.2487	-2.3117	-2.2097	-2.3091	-2.2003	-2.2037	-2.2502	-2.1592	-2.1966	-1.6387	-2.2017	-2.1129	-2.2042	-2.189	-2.1637	-2.1493	-2.2131	-2.2776	-2.2487	-2.3915	-2.1615	-2.5012	-2.1972	-2.1942	-2.2025	-2.1487	-2.2008	-1.3365	-2.1879	-2.1252	-2.1919	-2.1754	-2.1832
-2.0674	-2.1745	-2.3357	-2.2419	-2.1079	-2.1991	-1.9868	-2.2052	-1.3027	-2.1699	-2.0988	-2.1588	-2.2265	-2.2889	-2.1451	-2.2558	-2.3846	-2.2205	-2.0371	-2.2025	-2.3357	-2.2419	-2.1449	-2.2	-1.9868	-2.2052	-1.6387	-2.2017	-2.1129	-2.2042	-2.223	-2.2156	-2.3448	-2.1959	-2.2844	-2.1946	-2.153	-2.2055	-2.1176	-2.2075	-2.1942	-2.2025	-2.1487	-2.2008	-1.3365	-2.1879	-2.1252	-2.1919	-2.2439	-2.2355
-2.1444	-2.1075	-2.0666	-2.1474	-2.2776	-2.1709	-2.4459	-2.2158	-3.0062	-2.2269	-2.6487	-2.1412	-2.2516	-2.0907	-2.5775	-2.2065	-2.2776	-2.2487	-2.1444	-2.1075	-2.1022	-2.2	-2.2776	-2.1709	-2.2975	-2.2129	-3.0248	-2.2017	-2.3916	-2.1866	-2.223	-2.2156	-2.3448	-2.1959	-2.2776	-2.2487	-2.1963	-2.2303	-2.138	-2.1992	-2.1942	-2.2025	-2.4255	-2.2138	-2.5974	-2.1925	-2.5809	-2.1821	-2.1754	-2.1832
-2.0168	-2.2304	-2.2434	-2.2129	-2.0727	-2.1197	-2.1665	-2.2077	-1.3027	-2.1699	-2.2842	-2.1201	-2.2265	-2.2889	-2.0266	-2.2307	-2.1012	-2.2038	-2.0371	-2.2025	-2.2434	-2.2129	-2.2131	-2.1589	-2.1592	-2.1966	-1.6387	-2.2017	-2.3916	-2.1866	-2.223	-2.2156	-2.0266	-2.2307	-2.1467	-2.1941	-2.153	-2.2055	-2.138	-2.1992	-2.1842	-2.1513	-2.1487	-2.2008	-1.3365	-2.1879	-2.1252	-2.1919	-2.2439	-2.2355
-2.3507	-2.1949	-2.0666	-2.1474	-2.0727	-2.1197	-2.3411	-2.2473	-1.3027	-2.1699	-1.8985	-2.145	-2.3401	-2.1232	-2.3397	-2.1555	-2.3846	-2.2205	-2.3117	-2.2097	-2.1022	-2.2	-2.2131	-2.1589	-2.2975	-2.2129	-1.6387	-2.2017	-1.8985	-2.145	-2.189	-2.1637	-2.3448	-2.1959	-2.2844	-2.1946	-2.3915	-2.1615	-2.138	-2.1992	-2.1842	-2.1513	-2.1487	-2.2008	-1.3365	-2.1879	-2.1252	-2.1919	-2.1754	-2.1832
-2.3507	-2.1949	-2.1794	-2.1351	-2.0727	-2.1197	-1.9868	-2.2052	-3.089	-2.225	-2.3133	-2.2625	-2.2265	-2.2889	-2.0806	-2.1878	-2.1763	-2.2753	-2.3117	-2.2097	-2.3091	-2.2003	-2.2131	-2.1589	-1.9868	-2.2052	-3.0248	-2.2017	-2.3916	-2.1866	-2.223	-2.2156	-2.1493	-2.2131	-2.1467	-2.1941	-2.3915	-2.1615	-2.138	-2.1992	-2.1842	-2.1513	-2.1487	-2.2008	-2.5974	-2.1925	-2.1252	-2.1919	-2.2439	-2.2355
-2.3507	-2.1949	-2.2434	-2.2129	-2.1654	-2.156	-2.1388	-2.3189	-1.3027	-2.1699	-2.069	-2.18	-2.1633	-2.062	-2.0806	-2.1878	-2.1763	-2.2753	-2.3117	-2.2097	-2.2434	-2.2129	-2.1449	-2.2	-2.2975	-2.2129	-1.6387	-2.2017	-2.1129	-2.2042	-2.189	-2.1637	-2.1493	-2.2131	-2.1467	-2.1941	-2.3915	-2.1615	-2.138	-2.1992	-2.1942	-2.2025	-2.1487	-2.2008	-1.3365	-2.1879	-2.1252	-2.1919	-2.1754	-2.1832
-2.2378	-2.2507	-2.2434	-2.2129	-2.0971	-2.2274	-2.2805	-2.2231	-1.3027	-2.1699	-2.069	-2.18	-2.2265	-2.2889	-2.1864	-2.1419	-2.3003	-2.209	-2.3117	-2.2097	-2.2434	-2.2129	-2.1449	-2.2	-2.1897	-2.1712	-1.6387	-2.2017	-2.1129	-2.2042	-2.223	-2.2156	-2.3448	-2.1959	-2.2844	-2.1946	-2.1963	-2.2303	-2.138	-2.1992	-2.1942	-2.2025	-2.1487	-2.2008	-1.3365	-2.1879	-2.1252	-2.1919	-2.2439	-2.2355
-2.0674	-2.1745	-2.0971	-2.1504	-2.0727	-2.1197	-2.2481	-2.2011	-1.3027	-2.1699	-2.1445	-2.176	-2.0689	-2.176	-2.0266	-2.2307	-2.1849	-2.1518	-2.0371	-2.2025	-2.1329	-2.181	-2.2131	-2.1589	-2.1592	-2.1966	-1.6387	-2.2017	-2.3916	-2.1866	-2.223	-2.2156	-2.0266	-2.2307	-2.1001	-2.2016	-2.153	-2.2055	-2.138	-2.1992	-2.1842	-2.1513	-2.1487	-2.2008	-1.3365	-2.1879	-2.0775	-2.2065	-2.1754	-2.1832
-2.3507	-2.1949	-2.069	-2.2475	-2.0727	-2.1197	-2.1445	-2.168	-1.856	-2.1969	-1.8985	-2.145	-2.0759	-2.2461	-2.0225	-2.2353	-2.3846	-2.2205	-2.3117	-2.2097	-2.1022	-2.2	-2.2131	-2.1589	-2.2975	-2.2129	-1.6387	-2.2017	-1.8985	-2.145	-2.1172	-2.2201	-2.0225	-2.2353	-2.2844	-2.1946	-2.3915	-2.1615	-2.138	-2.1992	-2.1842	-2.1513	-2.1065	-2.1412	-2.5974	-2.1925	-2.1252	-2.1919	-2.1754	-2.1832
-2.3507	-2.1949	-2.0498	-2.1975	-2.3478	-2.0936	-1.9868	-2.2052	-2.622	-2.1235	-1.9713	-2.2656	-2.2265	-2.2889	-2.2184	-2.1957	-2.1508	-2.1618	-2.3117	-2.2097	-2.3091	-2.2003	-2.2131	-2.1589	-1.9868	-2.2052	-2.4993	-2.1753	-1.9713	-2.2656	-2.223	-2.2156	-2.1493	-2.2131	-2.1467	-2.1941	-2.3915	-2.1615	-2.1176	-2.2075	-2.1942	-2.2025	-2.1487	-2.2008	-2.5974	-2.1925	-2.0775	-2.2065	-2.2439	-2.2355
-2.2378	-2.2507	-2.2773	-2.2152	-2.2776	-2.1709	-2.163	-2.1235	-2.8679	-2.1585	-2.6487	-2.1412	-2.2184	-2.2129	-2.0806	-2.1878	-2.1066	-2.1153	-2.3117	-2.2097	-2.3091	-2.2003	-2.2776	-2.1709	-2.1897	-2.1712	-2.8679	-2.1585	-2.3916	-2.1866	-2.189	-2.1637	-2.1493	-2.2131	-2.1467	-2.1941	-2.1963	-2.2303	-2.138	-2.1992	-2.1942	-2.2025	-2.1487	-2.2008	-2.6113	-2.1823	-2.5809	-2.1821	-2.1754	-2.1832
-2.2451	-2.1642	-2.2434	-2.2129	-2.1982	-2.3114	-2.0491	-2.1163	-1.3027	-2.1699	-2.0988	-2.1588	-2.1358	-2.2447	-2.0875	-2.2296	-2.2776	-2.2487	-2.3117	-2.2097	-2.2434	-2.2129	-2.2037	-2.2502	-2.0491	-2.1163	-1.6387	-2.2017	-2.1129	-2.2042	-2.189	-2.1637	-2.1493	-2.2131	-2.2776	-2.2487	-2.153	-2.2055	-2.138	-2.1992	-2.1942	-2.2025	-2.1065	-2.1412	-1.3365	-2.1879	-2.1252	-2.1919	-2.1754	-2.1832
-2.0216	-2.2615	-2.0666	-2.1474	-2.1079	-2.1991	-2.4459	-2.2158	-2.8857	-2.1566	-1.8985	-2.145	-2.2763	-2.1831	-2.5775	-2.2065	-2.3003	-2.209	-2.0371	-2.2025	-2.1022	-2.2	-2.1449	-2.2	-2.2975	-2.2129	-2.8857	-2.1566	-1.8985	-2.145	-2.223	-2.2156	-2.3448	-2.1959	-2.2844	-2.1946	-2.153	-2.2055	-2.138	-2.1992	-2.1942	-2.2025	-2.4255	-2.2138	-2.5974	-2.1925	-2.1252	-2.1919	-2.2439	-2.2355
-2.3507	-2.1949	-1.8261	-2.2447	-2.2776	-2.1709	-2.387	-2.2115	-1.3027	-2.1699	-2.3133	-2.2625	-2.1504	-2.2273	-2.0717	-2.0855	-2.1687	-2.184	-2.3117	-2.2097	-1.8261	-2.2447	-2.2776	-2.1709	-2.2975	-2.2129	-1.6387	-2.2017	-2.3916	-2.1866	-2.189	-2.1637	-2.0717	-2.0855	-2.2844	-2.1946	-2.3915	-2.1615	-2.138	-2.1992	-2.1942	-2.2025	-2.4255	-2.2138	-1.3365	-2.1879	-2.1252	-2.1919	-2.1754	-2.1832
-2.3423	-2.2052	-2.3277	-2.1669	-2.0727	-2.1197	-2.1388	-2.3189	-3.0547	-2.2615	-2.2116	-2.0953	-2.2644	-2.2224	-2.0225	-2.2353	-2.1687	-2.184	-2.3423	-2.2052	-2.3091	-2.2003	-2.2131	-2.1589	-2.2975	-2.2129	-3.0248	-2.2017	-2.2116	-2.0953	-2.223	-2.2156	-2.0225	-2.2353	-2.2844	-2.1946	-2.153	-2.2055	-2.5012	-2.1972	-2.1842	-2.1513	-2.1487	-2.2008	-2.5974	-2.1925	-2.1252	-2.1919	-2.2601	-2.2303
-2.4692	-2.1285	-2.6082	-2.2276	-2.3478	-2.0936	-2.1915	-2.19	-2.8857	-2.1566	-2.1445	-2.176	-2.2416	-2.1994	-2.1864	-2.1419	-2.1665	-2.1991	-2.3117	-2.2097	-2.3091	-2.2003	-2.2131	-2.1589	-2.1592	-2.1966	-2.8857	-2.1566	-2.3916	-2.1866	-2.2416	-2.1994	-2.3448	-2.1959	-2.1467	-2.1941	-2.3915	-2.1615	-2.5012	-2.1972	-2.1942	-2.2025	-2.1487	-2.2008	-2.5974	-2.1925	-2.0775	-2.2065	-2.2601	-2.2303
-2.1403	-2.2515	-2.2773	-2.2152	-2.1451	-2.2862	-1.9868	-2.2052	-1.407	-2.2068	-1.8985	-2.145	-2.1633	-2.062	-2.1373	-2.2343	-2.2515	-2.2558	-2.3117	-2.2097	-2.3091	-2.2003	-2.2131	-2.1589	-1.9868	-2.2052	-1.6387	-2.2017	-1.8985	-2.145	-2.189	-2.1637	-2.1523	-2.1672	-2.2844	-2.1946	-2.153	-2.2055	-2.138	-2.1992	-2.1942	-2.2025	-2.1487	-2.2008	-1.3365	-2.1879	-2.1252	-2.1919	-2.1754	-2.1832
-2.1717	-2.1554	-2.3277	-2.1669	-2.1079	-2.1991	-2.1445	-2.168	-1.3027	-2.1699	-2.4637	-2.2261	-2.1358	-2.2447	-2.304	-2.2164	-2.1982	-2.1733	-2.2401	-2.2192	-2.3091	-2.2003	-2.1449	-2.2	-2.2975	-2.2129	-1.6387	-2.2017	-2.3916	-2.1866	-2.189	-2.1637	-2.3448	-2.1959	-2.2844	-2.1946	-2.153	-2.2055	-2.5012	-2.1972	-2.1942	-2.2025	-2.1065	-2.1412	-1.3365	-2.1879	-2.5809	-2.1821	-2.1754	-2.1832
-2.2378	-2.2507	-2.6082	-2.2276	-2.4286	-2.1854	-2.2481	-2.2011	-1.407	-2.2068	-2.132	-2.1857	-2.2644	-2.2224	-2.2875	-2.1934	-2.3846	-2.2205	-2.3117	-2.2097	-2.3091	-2.2003	-2.2131	-2.1589	-2.1592	-2.1966	-1.6387	-2.2017	-2.3916	-2.1866	-2.223	-2.2156	-2.1493	-2.2131	-2.2844	-2.1946	-2.1963	-2.2303	-2.5012	-2.1972	-2.1842	-2.1513	-2.1487	-2.2008	-1.3365	-2.1879	-2.0775	-2.2065	-2.2601	-2.2303
-2.2378	-2.2507	-2.2434	-2.2129	-2.2158	-2.2184	-2.1665	-2.2077	-1.407	-2.2068	-2.069	-2.18	-2.2265	-2.2889	-2.0875	-2.2296	-2.1012	-2.2038	-2.3117	-2.2097	-2.2434	-2.2129	-2.2037	-2.2502	-2.1592	-2.1966	-1.6387	-2.2017	-2.1129	-2.2042	-2.223	-2.2156	-2.1493	-2.2131	-2.1467	-2.1941	-2.1963	-2.2303	-2.138	-2.1992	-2.1942	-2.2025	-2.1487	-2.2008	-1.3365	-2.1879	-2.1252	-2.1919	-2.2439	-2.2355
-2.3427	-2.2847	-2.0666	-2.1474	-2.4286	-2.1854	-2.2481	-2.2011	-1.3027	-2.1699	-2.2056	-2.2096	-2.3401	-2.1232	-2.2184	-2.1957	-2.1665	-2.1991	-2.2401	-2.2192	-2.1022	-2.2	-2.2131	-2.1589	-2.1592	-2.1966	-1.6387	-2.2017	-2.1129	-2.2042	-2.189	-2.1637	-2.1493	-2.2131	-2.1467	-2.1941	-2.153	-2.2055	-2.138	-2.1992	-2.1842	-2.1513	-2.1487	-2.2008	-1.3365	-2.1879	-2.1252	-2.1919	-2.1754	-2.1832
-2.2116	-2.1997	-2.1239	-2.1987	-2.2776	-2.1709	-2.2805	-2.2231	-2.6736	-2.1523	-2.132	-2.1857	-2.2184	-2.2129	-2.0266	-2.2307	-2.1665	-2.1991	-2.2116	-2.1997	-2.1022	-2.2	-2.2776	-2.1709	-2.1897	-2.1712	-2.6736	-2.1523	-2.3916	-2.1866	-2.189	-2.1637	-2.0266	-2.2307	-2.1467	-2.1941	-2.153	-2.2055	-2.138	-2.1992	-2.1942	-2.2025	-2.1487	-2.2008	-2.5974	-2.1925	-2.0775	-2.2065	-2.1754	-2.1832
-2.0484	-2.1253	-2.2434	-2.2129	-2.237	-2.2106	-1.9868	-2.2052	-2.5376	-2.1888	-2.0988	-2.1588	-2.2535	-2.209	-2.2184	-2.1957	-2.1763	-2.2753	-2.0371	-2.2025	-2.2434	-2.2129	-2.2037	-2.2502	-1.9868	-2.2052	-1.6387	-2.2017	-2.1129	-2.2042	-2.2535	-2.209	-2.1493	-2.2131	-2.1467	-2.1941	-2.153	-2.2055	-2.138	-2.1992	-2.1942	-2.2025	-2.1487	-2.2008	-2.6113	-2.1823	-2.1252	-2.1919	-2.1754	-2.1832
-2.3423	-2.2052	-1.9888	-2.1857	-2.1079	-2.1991	-1.9868	-2.2052	-3.0062	-2.2269	-2.138	-2.2444	-2.2184	-2.2129	-2.1451	-2.2558	-2.1687	-2.184	-2.3423	-2.2052	-2.3091	-2.2003	-2.1449	-2.2	-1.9868	-2.2052	-3.0248	-2.2017	-2.1129	-2.2042	-2.189	-2.1637	-2.3448	-2.1959	-2.2844	-2.1946	-2.153	-2.2055	-2.1176	-2.2075	-2.1942	-2.2025	-2.1487	-2.2008	-2.5974	-2.1925	-2.1252	-2.1919	-2.1754	-2.1832
-2.2286	-2.2032	-2.1239	-2.1987	-2.1654	-2.156	-2.163	-2.1235	-3.0231	-2.2339	-2.1445	-2.176	-2.2535	-2.209	-2.3397	-2.1555	-2.1066	-2.1153	-2.2401	-2.2192	-2.1022	-2.2	-2.1449	-2.2	-2.1897	-2.1712	-2.4993	-2.1753	-2.3916	-2.1866	-2.2535	-2.209	-2.3448	-2.1959	-2.1467	-2.1941	-2.153	-2.2055	-2.138	-2.1992	-2.1942	-2.2025	-2.1487	-2.2008	-2.5974	-2.1925	-2.0775	-2.2065	-2.1754	-2.1832
-2.0167	-2.2763	-2.1313	-2.1697	-2.0727	-2.1197	-2.1915	-2.19	-3.089	-2.225	-2.4637	-2.2261	-2.2763	-2.1831	-1.9995	-2.2049	-2.3846	-2.2205	-2.0371	-2.2025	-2.1329	-2.181	-2.2131	-2.1589	-2.1592	-2.1966	-3.0248	-2.2017	-2.3916	-2.1866	-2.223	-2.2156	-2.1493	-2.2131	-2.2844	-2.1946	-2.153	-2.2055	-2.138	-2.1992	-2.1842	-2.1513	-2.1487	-2.2008	-2.5974	-2.1925	-2.5809	-2.1821	-2.2439	-2.2355
-2.3427	-2.2847	-2.6082	-2.2276	-2.1174	-2.2273	-2.0596	-2.12	-1.407	-2.2068	-2.4637	-2.2261	-2.156	-2.0695	-2.5775	-2.2065	-2.1066	-2.1153	-2.2401	-2.2192	-2.3091	-2.2003	-2.1449	-2.2	-2.1592	-2.1966	-1.6387	-2.2017	-2.3916	-2.1866	-2.189	-2.1637	-2.3448	-2.1959	-2.1467	-2.1941	-2.153	-2.2055	-2.5012	-2.1972	-2.1942	-2.2025	-2.1487	-2.2008	-1.3365	-2.1879	-2.5809	-2.1821	-2.1754	-2.1832
-2.3507	-2.1949	-2.1239	-2.1987	-2.1654	-2.156	-2.387	-2.2115	-1.407	-2.2068	-2.249	-2.2188	-2.2265	-2.2889	-2.0875	-2.2296	-2.1556	-2.2026	-2.3117	-2.2097	-2.1022	-2.2	-2.1449	-2.2	-2.2975	-2.2129	-1.6387	-2.2017	-2.1129	-2.2042	-2.223	-2.2156	-2.1493	-2.2131	-2.1556	-2.2026	-2.3915	-2.1615	-2.138	-2.1992	-2.1942	-2.2025	-2.4255	-2.2138	-1.3365	-2.1879	-2.1252	-2.1919	-2.2439	-2.2355
-2.0168	-2.2304	-2.1527	-2.187	-2.284	-2.1047	-2.3411	-2.2473	-3.0231	-2.2339	-2.138	-2.2444	-2.2644	-2.2224	-2.1864	-2.1419	-2.3003	-2.209	-2.0371	-2.2025	-2.1022	-2.2	-2.2131	-2.1589	-2.2975	-2.2129	-2.4993	-2.1753	-2.1129	-2.2042	-2.223	-2.2156	-2.3448	-2.1959	-2.2844	-2.1946	-2.153	-2.2055	-2.138	-2.1992	-2.2249	-2.2024	-2.1487	-2.2008	-2.5974	-2.1925	-2.1252	-2.1919	-2.2601	-2.2303
-2.0674	-2.1745	-1.9888	-2.1857	-2.1451	-2.2862	-2.1011	-2.1808	-2.9486	-2.1674	-2.1445	-2.176	-2.2644	-2.2224	-2.3397	-2.1555	-2.0585	-2.2307	-2.0371	-2.2025	-2.3091	-2.2003	-2.2131	-2.1589	-2.1897	-2.1712	-3.0248	-2.2017	-2.3916	-2.1866	-2.223	-2.2156	-2.3448	-2.1959	-2.1001	-2.2016	-2.153	-2.2055	-2.1176	-2.2075	-2.1942	-2.2025	-2.1487	-2.2008	-2.5974	-2.1925	-2.0775	-2.2065	-2.2601	-2.2303
-2.1403	-2.2515	-2.1486	-2.1808	-2.0971	-2.2274	-2.1445	-2.168	-2.46	-2.1975	-2.3133	-2.2625	-2.1476	-2.2057	-2.1373	-2.2343	-2.1665	-2.1991	-2.3117	-2.2097	-2.1329	-2.181	-2.1449	-2.2	-2.2975	-2.2129	-1.6387	-2.2017	-2.3916	-2.1866	-2.1172	-2.2201	-2.1523	-2.1672	-2.1467	-2.1941	-2.153	-2.2055	-2.138	-2.1992	-2.1942	-2.2025	-2.1065	-2.1412	-2.6113	-2.1823	-2.1252	-2.1919	-2.1754	-2.1832
-2.0168	-2.2304	-2.1527	-2.187	-2.237	-2.2106	-2.1641	-2.2913	-2.1597	-2.2774	-1.8985	-2.145	-2.156	-2.0695	-2.0266	-2.2307	-2.1687	-2.184	-2.0371	-2.2025	-2.1022	-2.2	-2.2037	-2.2502	-2.1592	-2.1966	-1.6387	-2.2017	-1.8985	-2.145	-2.189	-2.1637	-2.0266	-2.2307	-2.2844	-2.1946	-2.153	-2.2055	-2.138	-2.1992	-2.1942	-2.2025	-2.1487	-2.2008	-2.5974	-2.1925	-2.1252	-2.1919	-2.1754	-2.1832
-2.0484	-2.1253	-2.1527	-2.187	-2.3478	-2.0936	-2.0596	-2.12	-1.3027	-2.1699	-2.069	-2.18	-2.2763	-2.1831	-2.0875	-2.2296	-2.0585	-2.2307	-2.0371	-2.2025	-2.1022	-2.2	-2.2131	-2.1589	-2.1592	-2.1966	-1.6387	-2.2017	-2.1129	-2.2042	-2.223	-2.2156	-2.1493	-2.2131	-2.1001	-2.2016	-2.153	-2.2055	-2.138	-2.1992	-2.1942	-2.2025	-2.1487	-2.2008	-1.3365	-2.1879	-2.1252	-2.1919	-2.2439	-2.2355
-2.2451	-2.1642	-2.1078	-2.2503	-2.0727	-2.1197	-2.2481	-2.2011	-1.407	-2.2068	-2.2056	-2.2096	-2.1476	-2.2057	-2.1776	-2.1811	-2.1556	-2.2026	-2.3117	-2.2097	-2.1022	-2.2	-2.2131	-2.1589	-2.1592	-2.1966	-1.6387	-2.2017	-2.1129	-2.2042	-2.1172	-2.2201	-2.1523	-2.1672	-2.1556	-2.2026	-2.153	-2.2055	-2.138	-2.1992	-2.1842	-2.1513	-2.1487	-2.2008	-1.3365	-2.1879	-2.1252	-2.1919	-2.1754	-2.1832
-2.0484	-2.1253	-2.1011	-2.2544	-2.2158	-2.2184	-2.0596	-2.12	-1.3027	-2.1699	-2.0988	-2.1588	-2.1476	-2.2057	-2.1776	-2.1811	-2.1763	-2.2753	-2.0371	-2.2025	-2.1022	-2.2	-2.2037	-2.2502	-2.1592	-2.1966	-1.6387	-2.2017	-2.1129	-2.2042	-2.1172	-2.2201	-2.1523	-2.1672	-2.1467	-2.1941	-2.153	-2.2055	-2.138	-2.1992	-2.1942	-2.2025	-2.1487	-2.2008	-1.3365	-2.1879	-2.1252	-2.1919	-2.1754	-2.1832
-2.0935	-2.1643	-2.1313	-2.1697	-2.1654	-2.156	-2.4459	-2.2158	-3.0062	-2.2269	-2.2063	-2.1959	-2.1101	-2.2019	-2.1612	-2.2482	-2.1849	-2.1518	-2.0371	-2.2025	-2.1329	-2.181	-2.1449	-2.2	-2.2975	-2.2129	-3.0248	-2.2017	-2.1934	-2.1924	-2.1172	-2.2201	-2.1493	-2.2131	-2.1001	-2.2016	-2.153	-2.2055	-2.138	-2.1992	-2.1942	-2.2025	-2.4255	-2.2138	-2.5974	-2.1925	-2.1252	-2.1919	-2.1754	-2.1832
-2.2074	-2.3409	-2.0498	-2.1975	-2.4286	-2.1854	-2.2094	-2.2073	-2.46	-2.1975	-1.8985	-2.145	-2.0759	-2.2461	-1.9995	-2.2049	-2.1665	-2.1991	-2.3117	-2.2097	-2.3091	-2.2003	-2.2131	-2.1589	-2.2975	-2.2129	-1.6387	-2.2017	-1.8985	-2.145	-2.1172	-2.2201	-2.1493	-2.2131	-2.1467	-2.1941	-2.1963	-2.2303	-2.1176	-2.2075	-2.1842	-2.1513	-2.1487	-2.2008	-2.6113	-2.1823	-2.1252	-2.1919	-2.1754	-2.1832
-2.4692	-2.1285	-2.1527	-2.187	-2.1079	-2.1991	-2.2094	-2.2073	-1.856	-2.1969	-1.9713	-2.2656	-2.0689	-2.176	-2.2184	-2.1957	-2.0758	-2.2113	-2.3117	-2.2097	-2.1022	-2.2	-2.1449	-2.2	-2.2975	-2.2129	-1.6387	-2.2017	-1.9713	-2.2656	-2.223	-2.2156	-2.1493	-2.2131	-2.1001	-2.2016	-2.3915	-2.1615	-2.138	-2.1992	-2.1942	-2.2025	-2.1487	-2.2008	-2.5974	-2.1925	-2.0775	-2.2065	-2.1754	-2.1832
-2.0168	-2.2304	-2.1047	-2.339	-2.3478	-2.0936	-2.0491	-2.1163	-1.856	-2.1969	-2.0988	-2.1588	-2.1101	-2.2019	-2.0875	-2.2296	-2.3846	-2.2205	-2.0371	-2.2025	-2.3091	-2.2003	-2.2131	-2.1589	-2.0491	-2.1163	-1.6387	-2.2017	-2.1129	-2.2042	-2.1172	-2.2201	-2.1493	-2.2131	-2.2844	-2.1946	-2.153	-2.2055	-2.138	-2.1992	-2.1942	-2.2025	-2.1065	-2.1412	-2.5974	-2.1925	-2.1252	-2.1919	-2.1754	-2.1832
-2.2378	-2.2507	-2.3277	-2.1669	-2.1687	-2.2421	-2.2481	-2.2011	-2.46	-2.1975	-2.1445	-2.176	-2.2184	-2.2129	-2.1776	-2.1811	-2.1763	-2.2753	-2.3117	-2.2097	-2.3091	-2.2003	-2.2131	-2.1589	-2.1592	-2.1966	-1.6387	-2.2017	-2.3916	-2.1866	-2.189	-2.1637	-2.1523	-2.1672	-2.1467	-2.1941	-2.1963	-2.2303	-2.5012	-2.1972	-2.2249	-2.2024	-2.1487	-2.2008	-2.6113	-2.1823	-2.0775	-2.2065	-2.1754	-2.1832
-2.1717	-2.1554	-2.2434	-2.2129	-2.0727	-2.1197	-2.2805	-2.2231	-1.3027	-2.1699	-2.2158	-2.1811	-2.1358	-2.2447	-2.1373	-2.2343	-2.1066	-2.1153	-2.2401	-2.2192	-2.2434	-2.2129	-2.2131	-2.1589	-2.1897	-2.1712	-1.6387	-2.2017	-2.1934	-2.1924	-2.189	-2.1637	-2.1523	-2.1672	-2.1467	-2.1941	-2.153	-2.2055	-2.138	-2.1992	-2.1842	-2.1513	-2.1487	-2.2008	-1.3365	-2.1879	-2.1252	-2.1919	-2.1754	-2.1832
-2.0484	-2.1253	-2.1486	-2.1808	-2.0727	-2.1197	-2.1641	-2.2913	-1.407	-2.2068	-1.8985	-2.145	-2.1476	-2.2057	-2.1108	-2.2078	-2.1849	-2.1518	-2.0371	-2.2025	-2.1329	-2.181	-2.2131	-2.1589	-2.1592	-2.1966	-1.6387	-2.2017	-1.8985	-2.145	-2.1172	-2.2201	-2.3448	-2.1959	-2.1001	-2.2016	-2.153	-2.2055	-2.138	-2.1992	-2.1842	-2.1513	-2.1487	-2.2008	-1.3365	-2.1879	-2.1252	-2.1919	-2.1754	-2.1832
-2.0674	-2.1745	-2.069	-2.2475	-2.1174	-2.2273	-1.9868	-2.2052	-1.3027	-2.1699	-1.8985	-2.145	-2.2763	-2.1831	-2.1612	-2.2482	-2.2515	-2.2558	-2.0371	-2.2025	-2.1022	-2.2	-2.1449	-2.2	-1.9868	-2.2052	-1.6387	-2.2017	-1.8985	-2.145	-2.223	-2.2156	-2.1493	-2.2131	-2.2844	-2.1946	-2.153	-2.2055	-2.138	-2.1992	-2.1942	-2.2025	-2.1487	-2.2008	-1.3365	-2.1879	-2.1252	-2.1919	-2.2439	-2.2355
-2.0216	-2.2615	-2.0666	-2.1474	-2.1876	-2.0851	-2.1665	-2.2077	-1.856	-2.1969	-1.8985	-2.145	-2.0759	-2.2461	-2.1864	-2.1419	-2.1508	-2.1618	-2.0371	-2.2025	-2.1022	-2.2	-2.2131	-2.1589	-2.1592	-2.1966	-1.6387	-2.2017	-1.8985	-2.145	-2.1172	-2.2201	-2.3448	-2.1959	-2.1467	-2.1941	-2.153	-2.2055	-2.138	-2.1992	-2.1942	-2.2025	-2.1487	-2.2008	-2.5974	-2.1925	-2.1252	-2.1919	-2.1754	-2.1832
-2.36	-2.169	-2.0666	-2.1474	-2.3478	-2.0936	-1.9868	-2.2052	-2.622	-2.1235	-2.1445	-2.176	-2.1358	-2.2447	-2.1612	-2.2482	-2.3003	-2.209	-2.3117	-2.2097	-2.1022	-2.2	-2.2131	-2.1589	-1.9868	-2.2052	-2.4993	-2.1753	-2.3916	-2.1866	-2.189	-2.1637	-2.1493	-2.2131	-2.2844	-2.1946	-2.153	-2.2055	-2.138	-2.1992	-2.1942	-2.2025	-2.1487	-2.2008	-2.5974	-2.1925	-2.0775	-2.2065	-2.1754	-2.1832
-2.1717	-2.1554	-2.0971	-2.1504	-2.0971	-2.2274	-2.387	-2.2115	-1.3027	-2.1699	-1.8985	-2.145	-2.2265	-2.2889	-2.0266	-2.2307	-2.3263	-2.1025	-2.2401	-2.2192	-2.1329	-2.181	-2.1449	-2.2	-2.2975	-2.2129	-1.6387	-2.2017	-1.8985	-2.145	-2.223	-2.2156	-2.0266	-2.2307	-2.2844	-2.1946	-2.153	-2.2055	-2.138	-2.1992	-2.1942	-2.2025	-2.4255	-2.2138	-1.3365	-2.1879	-2.1252	-2.1919	-2.2439	-2.2355
-2.0674	-2.1745	-2.3277	-2.1669	-2.0727	-2.1197	-1.9868	-2.2052	-1.3027	-2.1699	-1.8985	-2.145	-2.343	-2.2814	-2.0266	-2.2307	-2.3003	-2.209	-2.0371	-2.2025	-2.3091	-2.2003	-2.2131	-2.1589	-1.9868	-2.2052	-1.6387	-2.2017	-1.8985	-2.145	-2.223	-2.2156	-2.0266	-2.2307	-2.2844	-2.1946	-2.153	-2.2055	-2.5012	-2.1972	-2.1842	-2.1513	-2.1487	-2.2008	-1.3365	-2.1879	-2.1252	-2.1919	-2.1754	-2.1832
-2.3507	-2.1949	-2.2434	-2.2129	-2.0727	-2.1197	-1.9868	-2.2052	-1.9179	-2.2073	-1.8985	-2.145	-2.0689	-2.176	-2.1451	-2.1693	-2.1763	-2.2753	-2.3117	-2.2097	-2.2434	-2.2129	-2.2131	-2.1589	-1.9868	-2.2052	-1.6387	-2.2017	-1.8985	-2.145	-2.223	-2.2156	-2.1523	-2.1672	-2.1467	-2.1941	-2.3915	-2.1615	-2.138	-2.1992	-2.1842	-2.1513	-2.1487	-2.2008	-2.5974	-2.1925	-2.1252	-2.1919	-2.1754	-2.1832
-2.3507	-2.1949	-2.2434	-2.2129	-2.1876	-2.0851	-1.9868	-2.2052	-1.856	-2.1969	-2.2063	-2.1959	-2.1633	-2.062	-2.0225	-2.2353	-2.1687	-2.184	-2.3117	-2.2097	-2.2434	-2.2129	-2.2131	-2.1589	-1.9868	-2.2052	-1.6387	-2.2017	-2.1934	-2.1924	-2.189	-2.1637	-2.0225	-2.2353	-2.2844	-2.1946	-2.3915	-2.1615	-2.138	-2.1992	-2.1942	-2.2025	-2.1487	-2.2008	-2.5974	-2.1925	-2.1252	-2.1919	-2.1754	-2.1832
-2.0647	-2.1895	-2.1078	-2.2503	-2.2776	-2.1709	-1.9868	-2.2052	-2.4033	-2.1811	-2.138	-2.2444	-2.1504	-2.2273	-2.5775	-2.2065	-2.3003	-2.209	-2.2401	-2.2192	-2.1022	-2.2	-2.2776	-2.1709	-1.9868	-2.2052	-2.4993	-2.1753	-2.1129	-2.2042	-2.189	-2.1637	-2.3448	-2.1959	-2.2844	-2.1946	-2.153	-2.2055	-2.138	-2.1992	-2.1942	-2.2025	-2.1487	-2.2008	-2.5974	-2.1925	-2.1252	-2.1919	-2.1754	-2.1832
-2.3423	-2.2052	-2.1313	-2.1697	-2.0971	-2.2274	-2.1915	-2.19	-1.3027	-2.1699	-2.3133	-2.2625	-2.2516	-2.0907	-2.1612	-2.2482	-2.1665	-2.1991	-2.3423	-2.2052	-2.1329	-2.181	-2.1449	-2.2	-2.1592	-2.1966	-1.6387	-2.2017	-2.3916	-2.1866	-2.223	-2.2156	-2.1493	-2.2131	-2.1467	-2.1941	-2.153	-2.2055	-2.138	-2.1992	-2.1942	-2.2025	-2.1487	-2.2008	-1.3365	-2.1879	-2.1252	-2.1919	-2.1754	-2.1832
-2.0168	-2.2304	-2.1313	-2.1697	-2.1723	-2.2447	-2.0596	-2.12	-1.3027	-2.1699	-2.2056	-2.2096	-2.2265	-2.2889	-2.0266	-2.2307	-2.1849	-2.1518	-2.0371	-2.2025	-2.1329	-2.181	-2.1723	-2.2447	-2.1592	-2.1966	-1.6387	-2.2017	-2.1129	-2.2042	-2.223	-2.2156	-2.0266	-2.2307	-2.1001	-2.2016	-2.153	-2.2055	-2.138	-2.1992	-2.1942	-2.2025	-2.1487	-2.2008	-1.3365	-2.1879	-2.1252	-2.1919	-2.2439	-2.2355
-2.2286	-2.2032	-2.2434	-2.2129	-2.0971	-2.2274	-2.1153	-2.2051	-2.5376	-2.1888	-1.8985	-2.145	-2.1101	-2.2019	-2.1612	-2.2482	-2.3263	-2.1025	-2.2401	-2.2192	-2.2434	-2.2129	-2.1449	-2.2	-2.1592	-2.1966	-1.6387	-2.2017	-1.8985	-2.145	-2.1172	-2.2201	-2.1493	-2.2131	-2.2844	-2.1946	-2.153	-2.2055	-2.138	-2.1992	-2.1942	-2.2025	-2.1487	-2.2008	-2.6113	-2.1823	-2.1252	-2.1919	-2.1754	-2.1832
-2.0484	-2.1253	-2.0666	-2.1474	-2.2776	-2.1709	-2.2094	-2.2073	-2.6736	-2.1523	-2.2158	-2.1811	-2.0759	-2.2461	-1.9995	-2.2049	-2.2776	-2.2487	-2.0371	-2.2025	-2.1022	-2.2	-2.2776	-2.1709	-2.2975	-2.2129	-2.6736	-2.1523	-2.1934	-2.1924	-2.1172	-2.2201	-2.1493	-2.2131	-2.2776	-2.2487	-2.153	-2.2055	-2.138	-2.1992	-2.1942	-2.2025	-2.1487	-2.2008	-2.5974	-2.1925	-2.1252	-2.1919	-2.1754	-2.1832
-2.3423	-2.2052	-2.1047	-2.339	-2.2776	-2.1709	-2.1481	-2.1518	-2.622	-2.1235	-2.249	-2.2188	-2.2535	-2.209	-2.0225	-2.2353	-2.3846	-2.2205	-2.3423	-2.2052	-2.3091	-2.2003	-2.2776	-2.1709	-2.1897	-2.1712	-2.4993	-2.1753	-2.1129	-2.2042	-2.2535	-2.209	-2.0225	-2.2353	-2.2844	-2.1946	-2.153	-2.2055	-2.138	-2.1992	-2.1942	-2.2025	-2.1487	-2.2008	-2.5974	-2.1925	-2.1252	-2.1919	-2.1754	-2.1832
-2.36	-2.169	-2.1794	-2.1351	-2.2776	-2.1709	-2.1011	-2.1808	-1.407	-2.2068	-2.1206	-2.196	-2.1358	-2.2447	-2.304	-2.2164	-2.1665	-2.1991	-2.3117	-2.2097	-2.3091	-2.2003	-2.2776	-2.1709	-2.1897	-2.1712	-1.6387	-2.2017	-2.1934	-2.1924	-2.189	-2.1637	-2.3448	-2.1959	-2.1467	-2.1941	-2.153	-2.2055	-2.138	-2.1992	-2.1942	-2.2025	-2.1487	-2.2008	-1.3365	-2.1879	-2.1252	-2.1919	-2.1754	-2.1832
-2.3507	-2.1949	-2.1794	-2.1351	-2.1654	-2.156	-2.1665	-2.2077	-1.407	-2.2068	-1.9842	-2.2394	-2.1101	-2.2019	-2.1612	-2.2482	-2.3846	-2.2205	-2.3117	-2.2097	-2.3091	-2.2003	-2.1449	-2.2	-2.1592	-2.1966	-1.6387	-2.2017	-2.1129	-2.2042	-2.1172	-2.2201	-2.1493	-2.2131	-2.2844	-2.1946	-2.3915	-2.1615	-2.138	-2.1992	-2.1942	-2.2025	-2.1487	-2.2008	-1.3365	-2.1879	-2.1252	-2.1919	-2.1754	-2.1832
-2.3427	-2.2847	-2.2434	-2.2129	-2.2776	-2.1709	-2.2481	-2.2011	-1.3027	-2.1699	-2.1445	-2.176	-2.2763	-2.1831	-2.1612	-2.2482	-2.2057	-2.2049	-2.2401	-2.2192	-2.2434	-2.2129	-2.2776	-2.1709	-2.1592	-2.1966	-1.6387	-2.2017	-2.3916	-2.1866	-2.223	-2.2156	-2.1493	-2.2131	-2.1467	-2.1941	-2.153	-2.2055	-2.138	-2.1992	-2.1942	-2.2025	-2.1487	-2.2008	-1.3365	-2.1879	-2.0775	-2.2065	-2.2439	-2.2355
-2.3423	-2.2052	-2.2434	-2.2129	-2.2676	-2.167	-2.4459	-2.2158	-2.46	-2.1975	-2.4637	-2.2261	-2.1633	-2.062	-1.9995	-2.2049	-2.2776	-2.2487	-2.3423	-2.2052	-2.2434	-2.2129	-2.1449	-2.2	-2.2975	-2.2129	-1.6387	-2.2017	-2.3916	-2.1866	-2.189	-2.1637	-2.1493	-2.2131	-2.2776	-2.2487	-2.153	-2.2055	-2.138	-2.1992	-2.1942	-2.2025	-2.4255	-2.2138	-2.6113	-2.1823	-2.5809	-2.1821	-2.1754	-2.1832
-2.0674	-2.1745	-2.1794	-2.1351	-2.1174	-2.2273	-2.1445	-2.168	-1.856	-2.1969	-2.6487	-2.1412	-2.2763	-2.1831	-2.1451	-2.2558	-2.3846	-2.2205	-2.0371	-2.2025	-2.3091	-2.2003	-2.1449	-2.2	-2.2975	-2.2129	-1.6387	-2.2017	-2.3916	-2.1866	-2.223	-2.2156	-2.3448	-2.1959	-2.2844	-2.1946	-2.153	-2.2055	-2.138	-2.1992	-2.1942	-2.2025	-2.1065	-2.1412	-2.5974	-2.1925	-2.5809	-2.1821	-2.2439	-2.2355
-2.2378	-2.2507	-2.2773	-2.2152	-2.0727	-2.1197	-2.387	-2.2115	-2.1597	-2.2774	-2.6487	-2.1412	-2.1504	-2.2273	-2.304	-2.2164	-2.1665	-2.1991	-2.3117	-2.2097	-2.3091	-2.2003	-2.2131	-2.1589	-2.2975	-2.2129	-1.6387	-2.2017	-2.3916	-2.1866	-2.189	-2.1637	-2.3448	-2.1959	-2.1467	-2.1941	-2.1963	-2.2303	-2.138	-2.1992	-2.1842	-2.1513	-2.4255	-2.2138	-2.5974	-2.1925	-2.5809	-2.1821	-2.1754	-2.1832
-2.1444	-2.1075	-2.2773	-2.2152	-2.1451	-2.2862	-2.2481	-2.2011	-2.42	-2.1886	-2.2056	-2.2096	-2.3401	-2.1232	-2.1776	-2.1811	-2.1012	-2.2038	-2.1444	-2.1075	-2.3091	-2.2003	-2.2131	-2.1589	-2.1592	-2.1966	-2.4993	-2.1753	-2.1129	-2.2042	-2.189	-2.1637	-2.1523	-2.1672	-2.1467	-2.1941	-2.1963	-2.2303	-2.138	-2.1992	-2.1942	-2.2025	-2.1487	-2.2008	-2.5974	-2.1925	-2.1252	-2.1919	-2.1754	-2.1832
-2.36	-2.169	-2.1313	-2.1697	-2.2676	-2.167	-2.2481	-2.2011	-1.3027	-2.1699	-1.8985	-2.145	-2.1918	-2.2107	-2.5775	-2.2065	-2.2776	-2.2487	-2.3117	-2.2097	-2.1329	-2.181	-2.1449	-2.2	-2.1592	-2.1966	-1.6387	-2.2017	-1.8985	-2.145	-2.1918	-2.2107	-2.3448	-2.1959	-2.2776	-2.2487	-2.153	-2.2055	-2.138	-2.1992	-2.1942	-2.2025	-2.1487	-2.2008	-1.3365	-2.1879	-2.1252	-2.1919	-2.1754	-2.1832
-2.0216	-2.2615	-2.6082	-2.2276	-2.2776	-2.1709	-2.2216	-2.1461	-1.3027	-2.1699	-1.8985	-2.145	-2.2763	-2.1831	-2.0806	-2.1878	-2.1763	-2.2753	-2.0371	-2.2025	-2.3091	-2.2003	-2.2776	-2.1709	-2.2216	-2.1461	-1.6387	-2.2017	-1.8985	-2.145	-2.223	-2.2156	-2.1493	-2.2131	-2.1467	-2.1941	-2.153	-2.2055	-2.5012	-2.1972	-2.1942	-2.2025	-2.1487	-2.2008	-1.3365	-2.1879	-2.1252	-2.1919	-2.2439	-2.2355
-2.3423	-2.2052	-2.1527	-2.187	-2.0558	-2.3807	-2.1665	-2.2077	-1.3027	-2.1699	-1.8985	-2.145	-2.1504	-2.2273	-2.2184	-2.1957	-2.3846	-2.2205	-2.3423	-2.2052	-2.1022	-2.2	-2.2037	-2.2502	-2.1592	-2.1966	-1.6387	-2.2017	-1.8985	-2.145	-2.189	-2.1637	-2.1493	-2.2131	-2.2844	-2.1946	-2.153	-2.2055	-2.138	-2.1992	-2.1942	-2.2025	-2.1487	-2.2008	-1.3365	-2.1879	-2.1252	-2.1919	-2.1754	-2.1832
-2.3507	-2.1949	-2.2434	-2.2129	-2.1174	-2.2273	-2.1665	-2.2077	-1.3027	-2.1699	-2.132	-2.1857	-2.0759	-2.2461	-2.1776	-2.1811	-2.3846	-2.2205	-2.3117	-2.2097	-2.2434	-2.2129	-2.1449	-2.2	-2.1592	-2.1966	-1.6387	-2.2017	-2.3916	-2.1866	-2.1172	-2.2201	-2.1523	-2.1672	-2.2844	-2.1946	-2.3915	-2.1615	-2.138	-2.1992	-2.1942	-2.2025	-2.1487	-2.2008	-1.3365	-2.1879	-2.0775	-2.2065	-2.1754	-2.1832
-2.2451	-2.1642	-2.0971	-2.1504	-2.1654	-2.156	-2.163	-2.1235	-1.3027	-2.1699	-2.2116	-2.0953	-2.0689	-2.176	-2.2469	-2.2138	-2.3846	-2.2205	-2.3117	-2.2097	-2.1329	-2.181	-2.1449	-2.2	-2.1897	-2.1712	-1.6387	-2.2017	-2.2116	-2.0953	-2.223	-2.2156	-2.3448	-2.1959	-2.2844	-2.1946	-2.153	-2.2055	-2.138	-2.1992	-2.1942	-2.2025	-2.1487	-2.2008	-1.3365	-2.1879	-2.1252	-2.1919	-2.1754	-2.1832
-2.0167	-2.2763	-2.1937	-2.2501	-2.0727	-2.1197	-2.2216	-2.1461	-1.856	-2.1969	-2.1592	-2.1944	-2.2265	-2.2889	-2.0266	-2.2307	-2.1066	-2.1153	-2.0371	-2.2025	-2.1329	-2.181	-2.2131	-2.1589	-2.2216	-2.1461	-1.6387	-2.2017	-2.3916	-2.1866	-2.223	-2.2156	-2.0266	-2.2307	-2.1467	-2.1941	-2.153	-2.2055	-2.138	-2.1992	-2.1842	-2.1513	-2.1487	-2.2008	-2.5974	-2.1925	-2.1252	-2.1919	-2.2439	-2.2355
-2.3507	-2.1949	-1.8261	-2.2447	-2.3478	-2.0936	-2.2094	-2.2073	-1.3027	-2.1699	-1.8985	-2.145	-2.1504	-2.2273	-2.0806	-2.1878	-2.2515	-2.2558	-2.3117	-2.2097	-1.8261	-2.2447	-2.2131	-2.1589	-2.2975	-2.2129	-1.6387	-2.2017	-1.8985	-2.145	-2.189	-2.1637	-2.1493	-2.2131	-2.2844	-2.1946	-2.3915	-2.1615	-2.138	-2.1992	-2.1942	-2.2025	-2.1487	-2.2008	-1.3365	-2.1879	-2.1252	-2.1919	-2.1754	-2.1832
-2.2451	-2.1642	-2.1047	-2.339	-2.0727	-2.1197	-1.9868	-2.2052	-3.0547	-2.2615	-2.069	-2.18	-2.2763	-2.1831	-2.1198	-1.9784	-2.3846	-2.2205	-2.3117	-2.2097	-2.3091	-2.2003	-2.2131	-2.1589	-1.9868	-2.2052	-3.0248	-2.2017	-2.1129	-2.2042	-2.223	-2.2156	-2.1523	-2.1672	-2.2844	-2.1946	-2.153	-2.2055	-2.138	-2.1992	-2.1842	-2.1513	-2.1487	-2.2008	-2.5974	-2.1925	-2.1252	-2.1919	-2.2439	-2.2355
-2.0216	-2.2615	-2.3277	-2.1669	-2.0558	-2.3807	-2.4459	-2.2158	-1.3027	-2.1699	-1.9842	-2.2394	-2.2763	-2.1831	-2.2184	-2.1957	-2.1763	-2.2753	-2.0371	-2.2025	-2.3091	-2.2003	-2.2037	-2.2502	-2.2975	-2.2129	-1.6387	-2.2017	-2.1129	-2.2042	-2.223	-2.2156	-2.1493	-2.2131	-2.1467	-2.1941	-2.153	-2.2055	-2.5012	-2.1972	-2.1942	-2.2025	-2.4255	-2.2138	-1.3365	-2.1879	-2.1252	-2.1919	-2.2439	-2.2355
-2.2074	-2.3409	-2.0498	-2.1975	-2.1982	-2.3114	-2.1153	-2.2051	-1.3027	-2.1699	-2.4637	-2.2261	-2.0689	-2.176	-2.304	-2.2164	-2.3846	-2.2205	-2.3117	-2.2097	-2.3091	-2.2003	-2.2037	-2.2502	-2.1592	-2.1966	-1.6387	-2.2017	-2.3916	-2.1866	-2.223	-2.2156	-2.3448	-2.1959	-2.2844	-2.1946	-2.1963	-2.2303	-2.1176	-2.2075	-2.1942	-2.2025	-2.1487	-2.2008	-1.3365	-2.1879	-2.5809	-2.1821	-2.1754	-2.1832
-2.1717	-2.1554	-2.1527	-2.187	-2.0727	-2.1197	-2.387	-2.2115	-1.856	-2.1969	-2.4637	-2.2261	-2.2265	-2.2889	-2.304	-2.2164	-2.1499	-2.1351	-2.2401	-2.2192	-2.1022	-2.2	-2.2131	-2.1589	-2.2975	-2.2129	-1.6387	-2.2017	-2.3916	-2.1866	-2.223	-2.2156	-2.3448	-2.1959	-2.2844	-2.1946	-2.153	-2.2055	-2.138	-2.1992	-2.1842	-2.1513	-2.4255	-2.2138	-2.5974	-2.1925	-2.5809	-2.1821	-2.2439	-2.2355
-2.3507	-2.1949	-2.3277	-2.1669	-2.3478	-2.0936	-2.387	-2.2115	-1.3027	-2.1699	-2.4637	-2.2261	-2.2516	-2.0907	-2.0875	-2.2296	-2.0585	-2.2307	-2.3117	-2.2097	-2.3091	-2.2003	-2.2131	-2.1589	-2.2975	-2.2129	-1.6387	-2.2017	-2.3916	-2.1866	-2.223	-2.2156	-2.1493	-2.2131	-2.1001	-2.2016	-2.3915	-2.1615	-2.5012	-2.1972	-2.1942	-2.2025	-2.4255	-2.2138	-1.3365	-2.1879	-2.5809	-2.1821	-2.1754	-2.1832
-2.2451	-2.1642	-2.3277	-2.1669	-2.0727	-2.1197	-2.387	-2.2115	-2.1597	-2.2774	-2.2056	-2.2096	-2.1476	-2.2057	-2.1864	-2.1419	-2.2515	-2.2558	-2.3117	-2.2097	-2.3091	-2.2003	-2.2131	-2.1589	-2.2975	-2.2129	-1.6387	-2.2017	-2.1129	-2.2042	-2.1172	-2.2201	-2.3448	-2.1959	-2.2844	-2.1946	-2.153	-2.2055	-2.5012	-2.1972	-2.1842	-2.1513	-2.4255	-2.2138	-2.5974	-2.1925	-2.1252	-2.1919	-2.1754	-2.1832
-2.0484	-2.1253	-2.0971	-2.1504	-2.1687	-2.2421	-2.387	-2.2115	-1.407	-2.2068	-2.2295	-2.2159	-2.2184	-2.2129	-2.1864	-2.1419	-2.2057	-2.2049	-2.0371	-2.2025	-2.1329	-2.181	-2.2131	-2.1589	-2.2975	-2.2129	-1.6387	-2.2017	-2.1934	-2.1924	-2.189	-2.1637	-2.3448	-2.1959	-2.1467	-2.1941	-2.153	-2.2055	-2.138	-2.1992	-2.2249	-2.2024	-2.4255	-2.2138	-1.3365	-2.1879	-2.1252	-2.1919	-2.1754	-2.1832
-2.0167	-2.2763	-2.6082	-2.2276	-2.1174	-2.2273	-2.1388	-2.3189	-1.3027	-2.1699	-2.2063	-2.1959	-2.1101	-2.2019	-2.0266	-2.2307	-2.3846	-2.2205	-2.0371	-2.2025	-2.3091	-2.2003	-2.1449	-2.2	-2.2975	-2.2129	-1.6387	-2.2017	-2.1934	-2.1924	-2.1172	-2.2201	-2.0266	-2.2307	-2.2844	-2.1946	-2.153	-2.2055	-2.5012	-2.1972	-2.1942	-2.2025	-2.1487	-2.2008	-1.3365	-2.1879	-2.1252	-2.1919	-2.1754	-2.1832
-2.0484	-2.1253	-2.2773	-2.2152	-2.0727	-2.1197	-2.2805	-2.2231	-2.4033	-2.1811	-1.8985	-2.145	-2.2265	-2.2889	-2.3397	-2.1555	-2.1508	-2.1618	-2.0371	-2.2025	-2.3091	-2.2003	-2.2131	-2.1589	-2.1897	-2.1712	-2.4993	-2.1753	-1.8985	-2.145	-2.223	-2.2156	-2.3448	-2.1959	-2.1467	-2.1941	-2.153	-2.2055	-2.138	-2.1992	-2.1842	-2.1513	-2.1487	-2.2008	-2.5974	-2.1925	-2.1252	-2.1919	-2.2439	-2.2355
-2.3507	-2.1949	-2.0971	-2.1504	-2.2158	-2.2184	-1.9868	-2.2052	-1.3027	-2.1699	-2.3133	-2.2625	-2.1358	-2.2447	-2.0806	-2.1878	-2.3846	-2.2205	-2.3117	-2.2097	-2.1329	-2.181	-2.2037	-2.2502	-1.9868	-2.2052	-1.6387	-2.2017	-2.3916	-2.1866	-2.189	-2.1637	-2.1493	-2.2131	-2.2844	-2.1946	-2.3915	-2.1615	-2.138	-2.1992	-2.1942	-2.2025	-2.1487	-2.2008	-1.3365	-2.1879	-2.1252	-2.1919	-2.1754	-2.1832
-2.3427	-2.2847	-2.2434	-2.2129	-2.0727	-2.1197	-2.1388	-2.3189	-3.0711	-2.1315	-2.069	-2.18	-2.2265	-2.2889	-2.1864	-2.1419	-2.3263	-2.1025	-2.2401	-2.2192	-2.2434	-2.2129	-2.2131	-2.1589	-2.2975	-2.2129	-3.0248	-2.2017	-2.1129	-2.2042	-2.223	-2.2156	-2.3448	-2.1959	-2.2844	-2.1946	-2.153	-2.2055	-2.138	-2.1992	-2.1842	-2.1513	-2.1487	-2.2008	-2.5974	-2.1925	-2.1252	-2.1919	-2.2439	-2.2355
-2.0216	-2.2615	-2.6082	-2.2276	-2.1687	-2.2421	-2.2094	-2.2073	-1.407	-2.2068	-2.1206	-2.196	-2.1101	-2.2019	-2.1451	-2.1693	-2.1066	-2.1153	-2.0371	-2.2025	-2.3091	-2.2003	-2.2131	-2.1589	-2.2975	-2.2129	-1.6387	-2.2017	-2.1934	-2.1924	-2.1172	-2.2201	-2.1523	-2.1672	-2.1467	-2.1941	-2.153	-2.2055	-2.5012	-2.1972	-2.2249	-2.2024	-2.1487	-2.2008	-1.3365	-2.1879	-2.1252	-2.1919	-2.1754	-2.1832
-2.3507	-2.1949	-2.2434	-2.2129	-2.0727	-2.1197	-2.4459	-2.2158	-2.42	-2.1886	-2.2056	-2.2096	-2.1918	-2.2107	-2.1864	-2.1419	-2.1066	-2.1153	-2.3117	-2.2097	-2.2434	-2.2129	-2.2131	-2.1589	-2.2975	-2.2129	-2.4993	-2.1753	-2.1129	-2.2042	-2.1918	-2.2107	-2.3448	-2.1959	-2.1467	-2.1941	-2.3915	-2.1615	-2.138	-2.1992	-2.1842	-2.1513	-2.4255	-2.2138	-2.5974	-2.1925	-2.1252	-2.1919	-2.1754	-2.1832
-2.3427	-2.2847	-2.1239	-2.1987	-2.1079	-2.1991	-2.2481	-2.2011	-1.3027	-2.1699	-2.4637	-2.2261	-2.2644	-2.2224	-2.1373	-2.2343	-2.2057	-2.2049	-2.2401	-2.2192	-2.1022	-2.2	-2.1449	-2.2	-2.1592	-2.1966	-1.6387	-2.2017	-2.3916	-2.1866	-2.223	-2.2156	-2.1523	-2.1672	-2.1467	-2.1941	-2.153	-2.2055	-2.138	-2.1992	-2.1942	-2.2025	-2.1487	-2.2008	-1.3365	-2.1879	-2.5809	-2.1821	-2.2601	-2.2303
-2.0216	-2.2615	-2.1239	-2.1987	-2.0727	-2.1197	-2.2094	-2.2073	-1.3027	-2.1699	-2.0988	-2.1588	-2.2265	-2.2889	-2.2875	-2.1934	-2.1763	-2.2753	-2.0371	-2.2025	-2.1022	-2.2	-2.2131	-2.1589	-2.2975	-2.2129	-1.6387	-2.2017	-2.1129	-2.2042	-2.223	-2.2156	-2.1493	-2.2131	-2.1467	-2.1941	-2.153	-2.2055	-2.138	-2.1992	-2.1842	-2.1513	-2.1487	-2.2008	-1.3365	-2.1879	-2.1252	-2.1919	-2.2439	-2.2355
-2.0216	-2.2615	-2.2773	-2.2152	-2.0971	-2.2274	-2.1915	-2.19	-2.42	-2.1886	-2.2158	-2.1811	-2.3401	-2.1232	-2.2184	-2.1957	-2.3846	-2.2205	-2.0371	-2.2025	-2.3091	-2.2003	-2.1449	-2.2	-2.1592	-2.1966	-2.4993	-2.1753	-2.1934	-2.1924	-2.189	-2.1637	-2.1493	-2.2131	-2.2844	-2.1946	-2.153	-2.2055	-2.138	-2.1992	-2.1942	-2.2025	-2.1487	-2.2008	-2.5974	-2.1925	-2.1252	-2.1919	-2.1754	-2.1832
-2.0674	-2.1745	-2.1239	-2.1987	-2.237	-2.2106	-2.1481	-2.1518	-3.089	-2.225	-2.0988	-2.1588	-2.2265	-2.2889	-2.1612	-2.2482	-2.0758	-2.2113	-2.0371	-2.2025	-2.1022	-2.2	-2.2037	-2.2502	-2.1897	-2.1712	-3.0248	-2.2017	-2.1129	-2.2042	-2.223	-2.2156	-2.1493	-2.2131	-2.1001	-2.2016	-2.153	-2.2055	-2.138	-2.1992	-2.1942	-2.2025	-2.1487	-2.2008	-2.5974	-2.1925	-2.1252	-2.1919	-2.2439	-2.2355
-2.2286	-2.2032	-2.1313	-2.1697	-2.1654	-2.156	-2.1665	-2.2077	-1.3027	-2.1699	-2.138	-2.2444	-2.1101	-2.2019	-2.2184	-2.1957	-2.1066	-2.1153	-2.2401	-2.2192	-2.1329	-2.181	-2.1449	-2.2	-2.1592	-2.1966	-1.6387	-2.2017	-2.1129	-2.2042	-2.1172	-2.2201	-2.1493	-2.2131	-2.1467	-2.1941	-2.153	-2.2055	-2.138	-2.1992	-2.1942	-2.2025	-2.1487	-2.2008	-1.3365	-2.1879	-2.1252	-2.1919	-2.1754	-2.1832
-2.0167	-2.2763	-2.0666	-2.1474	-2.0727	-2.1197	-2.1153	-2.2051	-2.4033	-2.1811	-2.0988	-2.1588	-2.1504	-2.2273	-2.1373	-2.2343	-2.2776	-2.2487	-2.0371	-2.2025	-2.1022	-2.2	-2.2131	-2.1589	-2.1592	-2.1966	-2.4993	-2.1753	-2.1129	-2.2042	-2.189	-2.1637	-2.1523	-2.1672	-2.2776	-2.2487	-2.153	-2.2055	-2.138	-2.1992	-2.1842	-2.1513	-2.1487	-2.2008	-2.5974	-2.1925	-2.1252	-2.1919	-2.1754	-2.1832
-2.0168	-2.2304	-2.1937	-2.2501	-2.0971	-2.2274	-2.1153	-2.2051	-1.3027	-2.1699	-2.4637	-2.2261	-2.1389	-2.2805	-2.0875	-2.2296	-2.3846	-2.2205	-2.0371	-2.2025	-2.1329	-2.181	-2.1449	-2.2	-2.1592	-2.1966	-1.6387	-2.2017	-2.3916	-2.1866	-2.1172	-2.2201	-2.1493	-2.2131	-2.2844	-2.1946	-2.153	-2.2055	-2.138	-2.1992	-2.1942	-2.2025	-2.1487	-2.2008	-1.3365	-2.1879	-2.5809	-2.1821	-2.1754	-2.1832
-2.1717	-2.1554	-2.1527	-2.187	-2.0971	-2.2274	-2.4459	-2.2158	-1.407	-2.2068	-2.2295	-2.2159	-2.1504	-2.2273	-2.5775	-2.2065	-2.0585	-2.2307	-2.2401	-2.2192	-2.1022	-2.2	-2.1449	-2.2	-2.2975	-2.2129	-1.6387	-2.2017	-2.1934	-2.1924	-2.189	-2.1637	-2.3448	-2.1959	-2.1001	-2.2016	-2.153	-2.2055	-2.138	-2.1992	-2.1942	-2.2025	-2.4255	-2.2138	-1.3365	-2.1879	-2.1252	-2.1919	-2.1754	-2.1832
-2.3427	-2.2847	-2.2773	-2.2152	-2.3478	-2.0936	-2.1153	-2.2051	-2.1597	-2.2774	-2.138	-2.2444	-2.2184	-2.2129	-2.1108	-2.2078	-2.2515	-2.2558	-2.2401	-2.2192	-2.3091	-2.2003	-2.2131	-2.1589	-2.1592	-2.1966	-1.6387	-2.2017	-2.1129	-2.2042	-2.189	-2.1637	-2.3448	-2.1959	-2.2844	-2.1946	-2.153	-2.2055	-2.138	-2.1992	-2.1942	-2.2025	-2.1487	-2.2008	-2.5974	-2.1925	-2.1252	-2.1919	-2.1754	-2.1832
-2.0674	-2.1745	-2.1794	-2.1351	-2.0971	-2.2274	-2.1665	-2.2077	-2.5376	-2.1888	-2.4637	-2.2261	-2.1633	-2.062	-2.0806	-2.1878	-2.1665	-2.1991	-2.0371	-2.2025	-2.3091	-2.2003	-2.1449	-2.2	-2.1592	-2.1966	-1.6387	-2.2017	-2.3916	-2.1866	-2.189	-2.1637	-2.1493	-2.2131	-2.1467	-2.1941	-2.153	-2.2055	-2.138	-2.1992	-2.1942	-2.2025	-2.1487	-2.2008	-2.6113	-2.1823	-2.5809	-2.1821	-2.1754	-2.1832
-2.2451	-2.1642	-2.6082	-2.2276	-2.1654	-2.156	-1.9868	-2.2052	-2.4033	-2.1811	-2.2063	-2.1959	-2.3401	-2.1232	-2.1612	-2.2482	-2.2057	-2.2049	-2.3117	-2.2097	-2.3091	-2.2003	-2.1449	-2.2	-1.9868	-2.2052	-2.4993	-2.1753	-2.1934	-2.1924	-2.189	-2.1637	-2.1493	-2.2131	-2.1467	-2.1941	-2.153	-2.2055	-2.5012	-2.1972	-2.1942	-2.2025	-2.1487	-2.2008	-2.5974	-2.1925	-2.1252	-2.1919	-2.1754	-2.1832
-2.3423	-2.2052	-2.069	-2.2475	-2.1451	-2.2862	-1.9868	-2.2052	-1.3027	-2.1699	-2.2056	-2.2096	-2.1476	-2.2057	-2.1451	-2.1693	-2.3846	-2.2205	-2.3423	-2.2052	-2.1022	-2.2	-2.2131	-2.1589	-1.9868	-2.2052	-1.6387	-2.2017	-2.1129	-2.2042	-2.1172	-2.2201	-2.1523	-2.1672	-2.2844	-2.1946	-2.153	-2.2055	-2.138	-2.1992	-2.1942	-2.2025	-2.1487	-2.2008	-1.3365	-2.1879	-2.1252	-2.1919	-2.1754	-2.1832
-2.2451	-2.1642	-1.9888	-2.1857	-2.1876	-2.0851	-2.0596	-2.12	-2.5376	-2.1888	-2.4637	-2.2261	-2.2416	-2.1994	-2.0875	-2.2296	-2.0758	-2.2113	-2.3117	-2.2097	-2.3091	-2.2003	-2.2131	-2.1589	-2.1592	-2.1966	-1.6387	-2.2017	-2.3916	-2.1866	-2.2416	-2.1994	-2.1493	-2.2131	-2.1001	-2.2016	-2.153	-2.2055	-2.1176	-2.2075	-2.1942	-2.2025	-2.1487	-2.2008	-2.6113	-2.1823	-2.5809	-2.1821	-2.2601	-2.2303
-2.2074	-2.3409	-2.1047	-2.339	-2.1654	-2.156	-2.132	-2.1369	-1.407	-2.2068	-1.9713	-2.2656	-2.1504	-2.2273	-2.1776	-2.1811	-2.2629	-2.4341	-2.3117	-2.2097	-2.3091	-2.2003	-2.1449	-2.2	-2.2975	-2.2129	-1.6387	-2.2017	-1.9713	-2.2656	-2.189	-2.1637	-2.1523	-2.1672	-2.2629	-2.4341	-2.1963	-2.2303	-2.138	-2.1992	-2.1942	-2.2025	-2.1065	-2.1412	-1.3365	-2.1879	-2.0775	-2.2065	-2.1754	-2.1832
-2.3423	-2.2052	-1.9888	-2.1857	-2.1079	-2.1991	-2.1915	-2.19	-1.3027	-2.1699	-2.249	-2.2188	-2.156	-2.0695	-2.1451	-2.1693	-2.3846	-2.2205	-2.3423	-2.2052	-2.3091	-2.2003	-2.1449	-2.2	-2.1592	-2.1966	-1.6387	-2.2017	-2.1129	-2.2042	-2.189	-2.1637	-2.1523	-2.1672	-2.2844	-2.1946	-2.153	-2.2055	-2.1176	-2.2075	-2.1942	-2.2025	-2.1487	-2.2008	-1.3365	-2.1879	-2.1252	-2.1919	-2.1754	-2.1832
-2.3507	-2.1949	-2.1011	-2.2544	-2.1805	-2.1912	-2.2805	-2.2231	-1.3027	-2.1699	-2.2158	-2.1811	-2.343	-2.2814	-2.1451	-2.1693	-2.1882	-2.1808	-2.3117	-2.2097	-2.1022	-2.2	-2.1449	-2.2	-2.1897	-2.1712	-1.6387	-2.2017	-2.1934	-2.1924	-2.223	-2.2156	-2.1523	-2.1672	-2.1001	-2.2016	-2.3915	-2.1615	-2.138	-2.1992	-2.1942	-2.2025	-2.1487	-2.2008	-1.3365	-2.1879	-2.1252	-2.1919	-2.1754	-2.1832
-2.2116	-2.1997	-2.1239	-2.1987	-2.1723	-2.2447	-2.132	-2.1369	-1.3027	-2.1699	-2.3133	-2.2625	-2.1389	-2.2805	-2.3397	-2.1555	-2.2776	-2.2487	-2.2116	-2.1997	-2.1022	-2.2	-2.1723	-2.2447	-2.2975	-2.2129	-1.6387	-2.2017	-2.3916	-2.1866	-2.1172	-2.2201	-2.3448	-2.1959	-2.2776	-2.2487	-2.153	-2.2055	-2.138	-2.1992	-2.1942	-2.2025	-2.1065	-2.1412	-1.3365	-2.1879	-2.1252	-2.1919	-2.1754	-2.1832
-2.3507	-2.1949	-2.2773	-2.2152	-2.0558	-2.3807	-2.1388	-2.3189	-2.6736	-2.1523	-2.249	-2.2188	-2.0689	-2.176	-2.1108	-2.2078	-2.1556	-2.2026	-2.3117	-2.2097	-2.3091	-2.2003	-2.2037	-2.2502	-2.2975	-2.2129	-2.6736	-2.1523	-2.1129	-2.2042	-2.223	-2.2156	-2.3448	-2.1959	-2.1556	-2.2026	-2.3915	-2.1615	-2.138	-2.1992	-2.1942	-2.2025	-2.1487	-2.2008	-2.5974	-2.1925	-2.1252	-2.1919	-2.1754	-2.1832
-2.3423	-2.2052	-2.069	-2.2475	-2.2375	-2.2622	-2.2805	-2.2231	-1.3027	-2.1699	-2.2063	-2.1959	-2.2416	-2.1994	-2.1108	-2.2078	-2.1066	-2.1153	-2.3423	-2.2052	-2.1022	-2.2	-2.2375	-2.2622	-2.1897	-2.1712	-1.6387	-2.2017	-2.1934	-2.1924	-2.2416	-2.1994	-2.3448	-2.1959	-2.1467	-2.1941	-2.153	-2.2055	-2.138	-2.1992	-2.2249	-2.2024	-2.1487	-2.2008	-1.3365	-2.1879	-2.1252	-2.1919	-2.2601	-2.2303
-2.3423	-2.2052	-2.0971	-2.1504	-2.3478	-2.0936	-2.1388	-2.3189	-2.622	-2.1235	-1.8985	-2.145	-2.1504	-2.2273	-2.1864	-2.1419	-2.2776	-2.2487	-2.3423	-2.2052	-2.1329	-2.181	-2.2131	-2.1589	-2.2975	-2.2129	-2.4993	-2.1753	-1.8985	-2.145	-2.189	-2.1637	-2.3448	-2.1959	-2.2776	-2.2487	-2.153	-2.2055	-2.138	-2.1992	-2.1942	-2.2025	-2.1487	-2.2008	-2.5974	-2.1925	-2.1252	-2.1919	-2.1754	-2.1832
-2.2286	-2.2032	-2.2773	-2.2152	-2.3478	-2.0936	-2.163	-2.1235	-2.6736	-2.1523	-2.2056	-2.2096	-2.2644	-2.2224	-2.0266	-2.2307	-2.1012	-2.2038	-2.2401	-2.2192	-2.3091	-2.2003	-2.2131	-2.1589	-2.1897	-2.1712	-2.6736	-2.1523	-2.1129	-2.2042	-2.223	-2.2156	-2.0266	-2.2307	-2.1467	-2.1941	-2.153	-2.2055	-2.138	-2.1992	-2.1942	-2.2025	-2.1487	-2.2008	-2.5974	-2.1925	-2.1252	-2.1919	-2.2601	-2.2303
-2.3423	-2.2052	-2.1011	-2.2544	-2.4286	-2.1854	-2.1665	-2.2077	-2.4033	-2.1811	-2.6487	-2.1412	-2.2184	-2.2129	-2.0806	-2.1878	-2.1066	-2.1153	-2.3423	-2.2052	-2.1022	-2.2	-2.2131	-2.1589	-2.1592	-2.1966	-2.4993	-2.1753	-2.3916	-2.1866	-2.189	-2.1637	-2.1493	-2.2131	-2.1467	-2.1941	-2.153	-2.2055	-2.138	-2.1992	-2.1842	-2.1513	-2.1487	-2.2008	-2.5974	-2.1925	-2.5809	-2.1821	-2.1754	-2.1832
-2.0935	-2.1643	-2.3277	-2.1669	-2.1079	-2.1991	-2.1481	-2.1518	-1.3027	-2.1699	-2.0988	-2.1588	-2.1358	-2.2447	-2.0875	-2.2296	-2.1012	-2.2038	-2.0371	-2.2025	-2.3091	-2.2003	-2.1449	-2.2	-2.1897	-2.1712	-1.6387	-2.2017	-2.1129	-2.2042	-2.189	-2.1637	-2.1493	-2.2131	-2.1467	-2.1941	-2.153	-2.2055	-2.5012	-2.1972	-2.1942	-2.2025	-2.1487	-2.2008	-1.3365	-2.1879	-2.1252	-2.1919	-2.1754	-2.1832
-2.3423	-2.2052	-2.1078	-2.2503	-2.1687	-2.2421	-2.1153	-2.2051	-1.407	-2.2068	-2.2295	-2.2159	-2.2184	-2.2129	-2.1612	-2.2482	-2.1066	-2.1153	-2.3423	-2.2052	-2.1022	-2.2	-2.2131	-2.1589	-2.1592	-2.1966	-1.6387	-2.2017	-2.1934	-2.1924	-2.189	-2.1637	-2.1493	-2.2131	-2.1467	-2.1941	-2.153	-2.2055	-2.138	-2.1992	-2.2249	-2.2024	-2.1487	-2.2008	-1.3365	-2.1879	-2.1252	-2.1919	-2.1754	-2.1832
-2.1717	-2.1554	-2.0666	-2.1474	-2.2676	-2.167	-2.2094	-2.2073	-1.407	-2.2068	-2.2158	-2.1811	-2.1633	-2.062	-2.0717	-2.0855	-2.1882	-2.1808	-2.2401	-2.2192	-2.1022	-2.2	-2.1449	-2.2	-2.2975	-2.2129	-1.6387	-2.2017	-2.1934	-2.1924	-2.189	-2.1637	-2.0717	-2.0855	-2.1001	-2.2016	-2.153	-2.2055	-2.138	-2.1992	-2.1942	-2.2025	-2.1487	-2.2008	-1.3365	-2.1879	-2.1252	-2.1919	-2.1754	-2.1832
-2.2286	-2.2032	-2.1047	-2.339	-2.2776	-2.1709	-2.0596	-2.12	-2.4033	-2.1811	-2.2158	-2.1811	-2.3401	-2.1232	-2.1864	-2.1419	-2.1012	-2.2038	-2.2401	-2.2192	-2.3091	-2.2003	-2.2776	-2.1709	-2.1592	-2.1966	-2.4993	-2.1753	-2.1934	-2.1924	-2.189	-2.1637	-2.3448	-2.1959	-2.1467	-2.1941	-2.153	-2.2055	-2.138	-2.1992	-2.1942	-2.2025	-2.1487	-2.2008	-2.5974	-2.1925	-2.1252	-2.1919	-2.1754	-2.1832
-2.3427	-2.2847	-2.1239	-2.1987	-2.1687	-2.2421	-2.163	-2.1235	-1.407	-2.2068	-1.8985	-2.145	-2.1358	-2.2447	-2.304	-2.2164	-2.1012	-2.2038	-2.2401	-2.2192	-2.1022	-2.2	-2.2131	-2.1589	-2.1897	-2.1712	-1.6387	-2.2017	-1.8985	-2.145	-2.189	-2.1637	-2.3448	-2.1959	-2.1467	-2.1941	-2.153	-2.2055	-2.138	-2.1992	-2.2249	-2.2024	-2.1487	-2.2008	-1.3365	-2.1879	-2.1252	-2.1919	-2.1754	-2.1832
-2.3507	-2.1949	-2.1078	-2.2503	-2.2776	-2.1709	-2.1153	-2.2051	-1.856	-2.1969	-1.8985	-2.145	-2.0689	-2.176	-2.5775	-2.2065	-2.0585	-2.2307	-2.3117	-2.2097	-2.1022	-2.2	-2.2776	-2.1709	-2.1592	-2.1966	-1.6387	-2.2017	-1.8985	-2.145	-2.223	-2.2156	-2.3448	-2.1959	-2.1001	-2.2016	-2.3915	-2.1615	-2.138	-2.1992	-2.1942	-2.2025	-2.1487	-2.2008	-2.5974	-2.1925	-2.1252	-2.1919	-2.1754	-2.1832
-2.0674	-2.1745	-2.2773	-2.2152	-2.2776	-2.1709	-2.1388	-2.3189	-1.3027	-2.1699	-2.2063	-2.1959	-2.1101	-2.2019	-2.5775	-2.2065	-2.3846	-2.2205	-2.0371	-2.2025	-2.3091	-2.2003	-2.2776	-2.1709	-2.2975	-2.2129	-1.6387	-2.2017	-2.1934	-2.1924	-2.1172	-2.2201	-2.3448	-2.1959	-2.2844	-2.1946	-2.153	-2.2055	-2.138	-2.1992	-2.1942	-2.2025	-2.1487	-2.2008	-1.3365	-2.1879	-2.1252	-2.1919	-2.1754	-2.1832
-2.3423	-2.2052	-2.2773	-2.2152	-2.0727	-2.1197	-2.2805	-2.2231	-2.4033	-2.1811	-2.6487	-2.1412	-2.2265	-2.2889	-2.1776	-2.1811	-2.3003	-2.209	-2.3423	-2.2052	-2.3091	-2.2003	-2.2131	-2.1589	-2.1897	-2.1712	-2.4993	-2.1753	-2.3916	-2.1866	-2.223	-2.2156	-2.1523	-2.1672	-2.2844	-2.1946	-2.153	-2.2055	-2.138	-2.1992	-2.1842	-2.1513	-2.1487	-2.2008	-2.5974	-2.1925	-2.5809	-2.1821	-2.2439	-2.2355
-2.3507	-2.1949	-2.0971	-2.1504	-2.2158	-2.2184	-2.4459	-2.2158	-1.3027	-2.1699	-2.2158	-2.1811	-2.0689	-2.176	-2.1612	-2.2482	-2.1665	-2.1991	-2.3117	-2.2097	-2.1329	-2.181	-2.2037	-2.2502	-2.2975	-2.2129	-1.6387	-2.2017	-2.1934	-2.1924	-2.223	-2.2156	-2.1493	-2.2131	-2.1467	-2.1941	-2.3915	-2.1615	-2.138	-2.1992	-2.1942	-2.2025	-2.4255	-2.2138	-1.3365	-2.1879	-2.1252	-2.1919	-2.1754	-2.1832
-1.7558	-1.5912	-2.0817	-1.8648	-2.4783	-2.4005	-3.1453	-2.8963	-2.6736	-2.1523	-2.138	-2.2444	-2.2763	-2.1831	-2.3397	-2.1555	-2.3003	-2.209	-1.7558	-1.5912	-2.0817	-1.8648	-2.4783	-2.4005	-3.1453	-2.8963	-2.6736	-2.1523	-2.1129	-2.2042	-2.223	-2.2156	-2.3448	-2.1959	-2.2844	-2.1946	-1.7558	-1.5912	-2.0817	-1.8648	-2.4783	-2.4005	-3.1453	-2.8963	-2.5974	-2.1925	-2.1252	-2.1919	-2.2439	-2.2355
-1.7558	-1.5912	-2.2434	-2.2129	-2.0971	-2.2274	-2.387	-2.2115	-1.856	-2.1969	-2.3133	-2.2625	-2.156	-2.0695	-2.0875	-2.2296	-2.1982	-2.1733	-1.7558	-1.5912	-2.2434	-2.2129	-2.1449	-2.2	-2.2975	-2.2129	-1.6387	-2.2017	-2.3916	-2.1866	-2.189	-2.1637	-2.1493	-2.2131	-2.2844	-2.1946	-1.7558	-1.5912	-2.138	-2.1992	-2.1942	-2.2025	-2.4255	-2.2138	-2.5974	-2.1925	-2.1252	-2.1919	-2.1754	-2.1832
-2.3423	-2.2052	-2.1527	-2.187	-2.4286	-2.1854	-2.1388	-2.3189	-1.856	-2.1969	-2.249	-2.2188	-2.1504	-2.2273	-2.1108	-2.2078	-2.1665	-2.1991	-2.3423	-2.2052	-2.1022	-2.2	-2.2131	-2.1589	-2.2975	-2.2129	-1.6387	-2.2017	-2.1129	-2.2042	-2.189	-2.1637	-2.3448	-2.1959	-2.1467	-2.1941	-2.153	-2.2055	-2.138	-2.1992	-2.1842	-2.1513	-2.1487	-2.2008	-2.5974	-2.1925	-2.1252	-2.1919	-2.1754	-2.1832
-2.2074	-2.3409	-2.069	-2.2475	-2.2676	-2.167	-2.2481	-2.2011	-1.3027	-2.1699	-1.9713	-2.2656	-2.2763	-2.1831	-2.1108	-2.2078	-2.1665	-2.1991	-2.3117	-2.2097	-2.1022	-2.2	-2.1449	-2.2	-2.1592	-2.1966	-1.6387	-2.2017	-1.9713	-2.2656	-2.223	-2.2156	-2.3448	-2.1959	-2.1467	-2.1941	-2.1963	-2.2303	-2.138	-2.1992	-2.1942	-2.2025	-2.1487	-2.2008	-1.3365	-2.1879	-2.0775	-2.2065	-2.2439	-2.2355
-2.0216	-2.2615	-2.069	-2.2475	-2.0727	-2.1197	-2.0491	-2.1163	-1.407	-2.2068	-2.132	-2.1857	-2.2184	-2.2129	-2.304	-2.2164	-2.2515	-2.2558	-2.0371	-2.2025	-2.1022	-2.2	-2.2131	-2.1589	-2.0491	-2.1163	-1.6387	-2.2017	-2.3916	-2.1866	-2.189	-2.1637	-2.3448	-2.1959	-2.2844	-2.1946	-2.153	-2.2055	-2.138	-2.1992	-2.1842	-2.1513	-2.1065	-2.1412	-1.3365	-2.1879	-2.0775	-2.2065	-2.1754	-2.1832
-2.0168	-2.2304	-2.3277	-2.1669	-2.2676	-2.167	-2.163	-2.1235	-2.9486	-2.1674	-2.6487	-2.1412	-2.2763	-2.1831	-2.1612	-2.2482	-2.1763	-2.2753	-2.0371	-2.2025	-2.3091	-2.2003	-2.1449	-2.2	-2.1897	-2.1712	-3.0248	-2.2017	-2.3916	-2.1866	-2.223	-2.2156	-2.1493	-2.2131	-2.1467	-2.1941	-2.153	-2.2055	-2.5012	-2.1972	-2.1942	-2.2025	-2.1487	-2.2008	-2.5974	-2.1925	-2.5809	-2.1821	-2.2439	-2.2355
-2.0216	-2.2615	-2.1239	-2.1987	-2.4286	-2.1854	-2.163	-2.1235	-1.407	-2.2068	-2.069	-2.18	-2.2184	-2.2129	-2.2184	-2.1957	-2.1982	-2.1733	-2.0371	-2.2025	-2.1022	-2.2	-2.2131	-2.1589	-2.1897	-2.1712	-1.6387	-2.2017	-2.1129	-2.2042	-2.189	-2.1637	-2.1493	-2.2131	-2.2844	-2.1946	-2.153	-2.2055	-2.138	-2.1992	-2.1842	-2.1513	-2.1487	-2.2008	-1.3365	-2.1879	-2.1252	-2.1919	-2.1754	-2.1832
-2.2074	-2.3409	-2.1078	-2.2503	-2.0971	-2.2274	-2.2481	-2.2011	-1.856	-2.1969	-2.069	-2.18	-2.1633	-2.062	-2.0225	-2.2353	-2.1499	-2.1351	-2.3117	-2.2097	-2.1022	-2.2	-2.1449	-2.2	-2.1592	-2.1966	-1.6387	-2.2017	-2.1129	-2.2042	-2.189	-2.1637	-2.0225	-2.2353	-2.2844	-2.1946	-2.1963	-2.2303	-2.138	-2.1992	-2.1942	-2.2025	-2.1487	-2.2008	-2.5974	-2.1925	-2.1252	-2.1919	-2.1754	-2.1832
-2.2074	-2.3409	-2.069	-2.2475	-2.237	-2.2106	-2.1915	-2.19	-1.407	-2.2068	-2.249	-2.2188	-2.1476	-2.2057	-2.304	-2.2164	-2.3846	-2.2205	-2.3117	-2.2097	-2.1022	-2.2	-2.2037	-2.2502	-2.1592	-2.1966	-1.6387	-2.2017	-2.1129	-2.2042	-2.1172	-2.2201	-2.3448	-2.1959	-2.2844	-2.1946	-2.1963	-2.2303	-2.138	-2.1992	-2.1942	-2.2025	-2.1487	-2.2008	-1.3365	-2.1879	-2.1252	-2.1919	-2.1754	-2.1832
-2.36	-2.169	-2.069	-2.2475	-2.0971	-2.2274	-2.2481	-2.2011	-1.3027	-2.1699	-2.6487	-2.1412	-2.1504	-2.2273	-2.1776	-2.1811	-2.2629	-2.4341	-2.3117	-2.2097	-2.1022	-2.2	-2.1449	-2.2	-2.1592	-2.1966	-1.6387	-2.2017	-2.3916	-2.1866	-2.189	-2.1637	-2.1523	-2.1672	-2.2629	-2.4341	-2.153	-2.2055	-2.138	-2.1992	-2.1942	-2.2025	-2.1487	-2.2008	-1.3365	-2.1879	-2.5809	-2.1821	-2.1754	-2.1832
-2.0216	-2.2615	-2.069	-2.2475	-2.4286	-2.1854	-2.2481	-2.2011	-2.46	-2.1975	-1.9842	-2.2394	-2.1101	-2.2019	-2.2184	-2.1957	-2.1508	-2.1618	-2.0371	-2.2025	-2.1022	-2.2	-2.2131	-2.1589	-2.1592	-2.1966	-1.6387	-2.2017	-2.1129	-2.2042	-2.1172	-2.2201	-2.1493	-2.2131	-2.1467	-2.1941	-2.153	-2.2055	-2.138	-2.1992	-2.1842	-2.1513	-2.1487	-2.2008	-2.6113	-2.1823	-2.1252	-2.1919	-2.1754	-2.1832
-2.0168	-2.2304	-2.1527	-2.187	-2.0971	-2.2274	-2.2481	-2.2011	-1.3027	-2.1699	-2.2056	-2.2096	-2.2265	-2.2889	-2.0266	-2.2307	-2.3003	-2.209	-2.0371	-2.2025	-2.1022	-2.2	-2.1449	-2.2	-2.1592	-2.1966	-1.6387	-2.2017	-2.1129	-2.2042	-2.223	-2.2156	-2.0266	-2.2307	-2.2844	-2.1946	-2.153	-2.2055	-2.138	-2.1992	-2.1942	-2.2025	-2.1487	-2.2008	-1.3365	-2.1879	-2.1252	-2.1919	-2.2439	-2.2355
-2.0674	-2.1745	-2.069	-2.2475	-2.0727	-2.1197	-2.1915	-2.19	-1.3027	-2.1699	-1.8985	-2.145	-2.0689	-2.176	-2.2184	-2.1957	-2.0585	-2.2307	-2.0371	-2.2025	-2.1022	-2.2	-2.2131	-2.1589	-2.1592	-2.1966	-1.6387	-2.2017	-1.8985	-2.145	-2.223	-2.2156	-2.1493	-2.2131	-2.1001	-2.2016	-2.153	-2.2055	-2.138	-2.1992	-2.1842	-2.1513	-2.1487	-2.2008	-1.3365	-2.1879	-2.1252	-2.1919	-2.1754	-2.1832
-2.3507	-2.1949	-2.1239	-2.1987	-2.0727	-2.1197	-1.9868	-2.2052	-1.856	-2.1969	-2.0988	-2.1588	-2.1476	-2.2057	-2.5775	-2.2065	-2.1982	-2.1733	-2.3117	-2.2097	-2.1022	-2.2	-2.2131	-2.1589	-1.9868	-2.2052	-1.6387	-2.2017	-2.1129	-2.2042	-2.1172	-2.2201	-2.3448	-2.1959	-2.2844	-2.1946	-2.3915	-2.1615	-2.138	-2.1992	-2.1842	-2.1513	-2.1487	-2.2008	-2.5974	-2.1925	-2.1252	-2.1919	-2.1754	-2.1832
-2.0168	-2.2304	-2.0666	-2.1474	-2.2158	-2.2184	-1.9868	-2.2052	-1.856	-2.1969	-2.2056	-2.2096	-2.1358	-2.2447	-2.0225	-2.2353	-2.1066	-2.1153	-2.0371	-2.2025	-2.1022	-2.2	-2.2037	-2.2502	-1.9868	-2.2052	-1.6387	-2.2017	-2.1129	-2.2042	-2.189	-2.1637	-2.0225	-2.2353	-2.1467	-2.1941	-2.153	-2.2055	-2.138	-2.1992	-2.1942	-2.2025	-2.1487	-2.2008	-2.5974	-2.1925	-2.1252	-2.1919	-2.1754	-2.1832
-2.0168	-2.2304	-2.1313	-2.1697	-2.2776	-2.1709	-2.1388	-2.3189	-3.0547	-2.2615	-2.069	-2.18	-2.2416	-2.1994	-2.0875	-2.2296	-2.1066	-2.1153	-2.0371	-2.2025	-2.1329	-2.181	-2.2776	-2.1709	-2.2975	-2.2129	-3.0248	-2.2017	-2.1129	-2.2042	-2.2416	-2.1994	-2.1493	-2.2131	-2.1467	-2.1941	-2.153	-2.2055	-2.138	-2.1992	-2.1942	-2.2025	-2.1487	-2.2008	-2.5974	-2.1925	-2.1252	-2.1919	-2.2601	-2.2303
-2.2451	-2.1642	-2.1239	-2.1987	-2.2676	-2.167	-2.0491	-2.1163	-3.0547	-2.2615	-2.2056	-2.2096	-2.0759	-2.2461	-2.1612	-2.2482	-2.1665	-2.1991	-2.3117	-2.2097	-2.1022	-2.2	-2.1449	-2.2	-2.0491	-2.1163	-3.0248	-2.2017	-2.1129	-2.2042	-2.1172	-2.2201	-2.1493	-2.2131	-2.1467	-2.1941	-2.153	-2.2055	-2.138	-2.1992	-2.1942	-2.2025	-2.1065	-2.1412	-2.5974	-2.1925	-2.1252	-2.1919	-2.1754	-2.1832
-2.2074	-2.3409	-2.1313	-2.1697	-2.2676	-2.167	-2.1665	-2.2077	-2.42	-2.1886	-2.3133	-2.2625	-2.2741	-2.2705	-2.1198	-1.9784	-2.1982	-2.1733	-2.3117	-2.2097	-2.1329	-2.181	-2.1449	-2.2	-2.1592	-2.1966	-2.4993	-2.1753	-2.3916	-2.1866	-2.223	-2.2156	-2.1523	-2.1672	-2.2844	-2.1946	-2.1963	-2.2303	-2.138	-2.1992	-2.1942	-2.2025	-2.1487	-2.2008	-2.5974	-2.1925	-2.1252	-2.1919	-2.2601	-2.2303
-2.0168	-2.2304	-2.1239	-2.1987	-2.2676	-2.167	-1.9868	-2.2052	-1.3027	-2.1699	-2.2158	-2.1811	-2.0689	-2.176	-2.3397	-2.1555	-2.3846	-2.2205	-2.0371	-2.2025	-2.1022	-2.2	-2.1449	-2.2	-1.9868	-2.2052	-1.6387	-2.2017	-2.1934	-2.1924	-2.223	-2.2156	-2.3448	-2.1959	-2.2844	-2.1946	-2.153	-2.2055	-2.138	-2.1992	-2.1942	-2.2025	-2.1487	-2.2008	-1.3365	-2.1879	-2.1252	-2.1919	-2.1754	-2.1832
-2.0484	-2.1253	-2.069	-2.2475	-2.2776	-2.1709	-2.4459	-2.2158	-2.4033	-2.1811	-2.3133	-2.2625	-2.0689	-2.176	-2.5775	-2.2065	-2.2057	-2.2049	-2.0371	-2.2025	-2.1022	-2.2	-2.2776	-2.1709	-2.2975	-2.2129	-2.4993	-2.1753	-2.3916	-2.1866	-2.223	-2.2156	-2.3448	-2.1959	-2.1467	-2.1941	-2.153	-2.2055	-2.138	-2.1992	-2.1942	-2.2025	-2.4255	-2.2138	-2.5974	-2.1925	-2.1252	-2.1919	-2.1754	-2.1832
-2.3507	-2.1949	-2.1313	-2.1697	-2.3478	-2.0936	-2.1388	-2.3189	-1.3027	-2.1699	-2.249	-2.2188	-2.2416	-2.1994	-1.9995	-2.2049	-2.1012	-2.2038	-2.3117	-2.2097	-2.1329	-2.181	-2.2131	-2.1589	-2.2975	-2.2129	-1.6387	-2.2017	-2.1129	-2.2042	-2.2416	-2.1994	-2.1493	-2.2131	-2.1467	-2.1941	-2.3915	-2.1615	-2.138	-2.1992	-2.1942	-2.2025	-2.1487	-2.2008	-1.3365	-2.1879	-2.1252	-2.1919	-2.2601	-2.2303
-2.0216	-2.2615	-2.3357	-2.2419	-2.2676	-2.167	-2.1915	-2.19	-1.407	-2.2068	-2.138	-2.2444	-2.1633	-2.062	-2.0225	-2.2353	-2.1665	-2.1991	-2.0371	-2.2025	-2.3357	-2.2419	-2.1449	-2.2	-2.1592	-2.1966	-1.6387	-2.2017	-2.1129	-2.2042	-2.189	-2.1637	-2.0225	-2.2353	-2.1467	-2.1941	-2.153	-2.2055	-2.1176	-2.2075	-2.1942	-2.2025	-2.1487	-2.2008	-1.3365	-2.1879	-2.1252	-2.1919	-2.1754	-2.1832
-2.0216	-2.2615	-2.0971	-2.1504	-2.1451	-2.2862	-1.9868	-2.2052	-1.856	-2.1969	-1.8985	-2.145	-2.1358	-2.2447	-2.1612	-2.2482	-2.1066	-2.1153	-2.0371	-2.2025	-2.1329	-2.181	-2.2131	-2.1589	-1.9868	-2.2052	-1.6387	-2.2017	-1.8985	-2.145	-2.189	-2.1637	-2.1493	-2.2131	-2.1467	-2.1941	-2.153	-2.2055	-2.138	-2.1992	-2.1942	-2.2025	-2.1487	-2.2008	-2.5974	-2.1925	-2.1252	-2.1919	-2.1754	-2.1832
-2.1444	-2.1075	-2.2773	-2.2152	-2.1174	-2.2273	-2.1388	-2.3189	-2.1597	-2.2774	-2.6487	-2.1412	-2.3401	-2.1232	-2.1198	-1.9784	-2.1508	-2.1618	-2.1444	-2.1075	-2.3091	-2.2003	-2.1449	-2.2	-2.2975	-2.2129	-1.6387	-2.2017	-2.3916	-2.1866	-2.189	-2.1637	-2.1523	-2.1672	-2.1467	-2.1941	-2.1963	-2.2303	-2.138	-2.1992	-2.1942	-2.2025	-2.1487	-2.2008	-2.5974	-2.1925	-2.5809	-2.1821	-2.1754	-2.1832
-2.1444	-2.1075	-2.1937	-2.2501	-2.1876	-2.0851	-2.0491	-2.1163	-1.407	-2.2068	-2.4637	-2.2261	-2.0759	-2.2461	-2.2184	-2.1957	-2.1763	-2.2753	-2.1444	-2.1075	-2.1329	-2.181	-2.2131	-2.1589	-2.0491	-2.1163	-1.6387	-2.2017	-2.3916	-2.1866	-2.1172	-2.2201	-2.1493	-2.2131	-2.1467	-2.1941	-2.1963	-2.2303	-2.138	-2.1992	-2.1942	-2.2025	-2.1065	-2.1412	-1.3365	-2.1879	-2.5809	-2.1821	-2.1754	-2.1832
-2.1717	-2.1554	-2.1047	-2.339	-2.2375	-2.2622	-2.387	-2.2115	-1.407	-2.2068	-2.1206	-2.196	-2.2184	-2.2129	-2.1612	-2.2482	-2.1508	-2.1618	-2.2401	-2.2192	-2.3091	-2.2003	-2.2375	-2.2622	-2.2975	-2.2129	-1.6387	-2.2017	-2.1934	-2.1924	-2.189	-2.1637	-2.1493	-2.2131	-2.1467	-2.1941	-2.153	-2.2055	-2.138	-2.1992	-2.2249	-2.2024	-2.4255	-2.2138	-1.3365	-2.1879	-2.1252	-2.1919	-2.1754	-2.1832
-2.0167	-2.2763	-2.1239	-2.1987	-2.237	-2.2106	-2.1665	-2.2077	-1.3027	-2.1699	-1.9842	-2.2394	-2.2535	-2.209	-2.1612	-2.2482	-2.1849	-2.1518	-2.0371	-2.2025	-2.1022	-2.2	-2.2037	-2.2502	-2.1592	-2.1966	-1.6387	-2.2017	-2.1129	-2.2042	-2.2535	-2.209	-2.1493	-2.2131	-2.1001	-2.2016	-2.153	-2.2055	-2.138	-2.1992	-2.1942	-2.2025	-2.1487	-2.2008	-1.3365	-2.1879	-2.1252	-2.1919	-2.1754	-2.1832
-2.3423	-2.2052	-2.1937	-2.2501	-2.1723	-2.2447	-2.1481	-2.1518	-1.3027	-2.1699	-2.069	-2.18	-2.1476	-2.2057	-2.1108	-2.2078	-2.0585	-2.2307	-2.3423	-2.2052	-2.1329	-2.181	-2.1723	-2.2447	-2.1897	-2.1712	-1.6387	-2.2017	-2.1129	-2.2042	-2.1172	-2.2201	-2.3448	-2.1959	-2.1001	-2.2016	-2.153	-2.2055	-2.138	-2.1992	-2.1942	-2.2025	-2.1487	-2.2008	-1.3365	-2.1879	-2.1252	-2.1919	-2.1754	-2.1832
-2.2116	-2.1997	-2.1313	-2.1697	-2.0727	-2.1197	-2.2481	-2.2011	-2.42	-2.1886	-2.132	-2.1857	-2.1476	-2.2057	-2.0806	-2.1878	-2.1763	-2.2753	-2.2116	-2.1997	-2.1329	-2.181	-2.2131	-2.1589	-2.1592	-2.1966	-2.4993	-2.1753	-2.3916	-2.1866	-2.1172	-2.2201	-2.1493	-2.2131	-2.1467	-2.1941	-2.153	-2.2055	-2.138	-2.1992	-2.1842	-2.1513	-2.1487	-2.2008	-2.5974	-2.1925	-2.0775	-2.2065	-2.1754	-2.1832
-2.0674	-2.1745	-2.1239	-2.1987	-2.237	-2.2106	-2.1915	-2.19	-1.407	-2.2068	-1.9713	-2.2656	-2.2535	-2.209	-2.0806	-2.1878	-2.1849	-2.1518	-2.0371	-2.2025	-2.1022	-2.2	-2.2037	-2.2502	-2.1592	-2.1966	-1.6387	-2.2017	-1.9713	-2.2656	-2.2535	-2.209	-2.1493	-2.2131	-2.1001	-2.2016	-2.153	-2.2055	-2.138	-2.1992	-2.1942	-2.2025	-2.1487	-2.2008	-1.3365	-2.1879	-2.0775	-2.2065	-2.1754	-2.1832
-2.3423	-2.2052	-2.1239	-2.1987	-2.284	-2.1047	-2.2481	-2.2011	-1.407	-2.2068	-2.6487	-2.1412	-2.2265	-2.2889	-2.0806	-2.1878	-2.1508	-2.1618	-2.3423	-2.2052	-2.1022	-2.2	-2.2131	-2.1589	-2.1592	-2.1966	-1.6387	-2.2017	-2.3916	-2.1866	-2.223	-2.2156	-2.1493	-2.2131	-2.1467	-2.1941	-2.153	-2.2055	-2.138	-2.1992	-2.2249	-2.2024	-2.1487	-2.2008	-1.3365	-2.1879	-2.5809	-2.1821	-2.2439	-2.2355
-2.3507	-2.1949	-2.069	-2.2475	-2.1174	-2.2273	-2.2481	-2.2011	-1.856	-2.1969	-2.1592	-2.1944	-2.2741	-2.2705	-2.0717	-2.0855	-2.1763	-2.2753	-2.3117	-2.2097	-2.1022	-2.2	-2.1449	-2.2	-2.1592	-2.1966	-1.6387	-2.2017	-2.3916	-2.1866	-2.223	-2.2156	-2.0717	-2.0855	-2.1467	-2.1941	-2.3915	-2.1615	-2.138	-2.1992	-2.1942	-2.2025	-2.1487	-2.2008	-2.5974	-2.1925	-2.1252	-2.1919	-2.2601	-2.2303
-2.1717	-2.1554	-1.8261	-2.2447	-2.2676	-2.167	-2.0596	-2.12	-1.407	-2.2068	-1.8985	-2.145	-2.2535	-2.209	-2.1451	-2.1693	-2.0758	-2.2113	-2.2401	-2.2192	-1.8261	-2.2447	-2.1449	-2.2	-2.1592	-2.1966	-1.6387	-2.2017	-1.8985	-2.145	-2.2535	-2.209	-2.1523	-2.1672	-2.1001	-2.2016	-2.153	-2.2055	-2.138	-2.1992	-2.1942	-2.2025	-2.1487	-2.2008	-1.3365	-2.1879	-2.1252	-2.1919	-2.1754	-2.1832
-2.0167	-2.2763	-2.3277	-2.1669	-2.2776	-2.1709	-1.9868	-2.2052	-2.42	-2.1886	-2.2158	-2.1811	-2.2265	-2.2889	-2.0266	-2.2307	-2.1982	-2.1733	-2.0371	-2.2025	-2.3091	-2.2003	-2.2776	-2.1709	-1.9868	-2.2052	-2.4993	-2.1753	-2.1934	-2.1924	-2.223	-2.2156	-2.0266	-2.2307	-2.2844	-2.1946	-2.153	-2.2055	-2.5012	-2.1972	-2.1942	-2.2025	-2.1487	-2.2008	-2.5974	-2.1925	-2.1252	-2.1919	-2.2439	-2.2355
-2.4692	-2.1285	-2.2434	-2.2129	-2.2776	-2.1709	-2.2805	-2.2231	-2.4033	-2.1811	-2.6487	-2.1412	-2.2535	-2.209	-2.1108	-2.2078	-2.1665	-2.1991	-2.3117	-2.2097	-2.2434	-2.2129	-2.2776	-2.1709	-2.1897	-2.1712	-2.4993	-2.1753	-2.3916	-2.1866	-2.2535	-2.209	-2.3448	-2.1959	-2.1467	-2.1941	-2.3915	-2.1615	-2.138	-2.1992	-2.1942	-2.2025	-2.1487	-2.2008	-2.5974	-2.1925	-2.5809	-2.1821	-2.1754	-2.1832
-2.3423	-2.2052	-2.2434	-2.2129	-2.237	-2.2106	-2.1481	-2.1518	-1.3027	-2.1699	-1.8985	-2.145	-2.2741	-2.2705	-2.2184	-2.1957	-2.3846	-2.2205	-2.3423	-2.2052	-2.2434	-2.2129	-2.2037	-2.2502	-2.1897	-2.1712	-1.6387	-2.2017	-1.8985	-2.145	-2.223	-2.2156	-2.1493	-2.2131	-2.2844	-2.1946	-2.153	-2.2055	-2.138	-2.1992	-2.1942	-2.2025	-2.1487	-2.2008	-1.3365	-2.1879	-2.1252	-2.1919	-2.2601	-2.2303
-2.3507	-2.1949	-2.2434	-2.2129	-2.284	-2.1047	-2.1665	-2.2077	-1.3027	-2.1699	-2.2295	-2.2159	-2.2535	-2.209	-2.0225	-2.2353	-2.3263	-2.1025	-2.3117	-2.2097	-2.2434	-2.2129	-2.2131	-2.1589	-2.1592	-2.1966	-1.6387	-2.2017	-2.1934	-2.1924	-2.2535	-2.209	-2.0225	-2.2353	-2.2844	-2.1946	-2.3915	-2.1615	-2.138	-2.1992	-2.2249	-2.2024	-2.1487	-2.2008	-1.3365	-2.1879	-2.1252	-2.1919	-2.1754	-2.1832
-2.0216	-2.2615	-1.8261	-2.2447	-2.284	-2.1047	-2.4459	-2.2158	-1.3027	-2.1699	-2.2063	-2.1959	-2.2644	-2.2224	-2.1373	-2.2343	-2.0758	-2.2113	-2.0371	-2.2025	-1.8261	-2.2447	-2.2131	-2.1589	-2.2975	-2.2129	-1.6387	-2.2017	-2.1934	-2.1924	-2.223	-2.2156	-2.1523	-2.1672	-2.1001	-2.2016	-2.153	-2.2055	-2.138	-2.1992	-2.2249	-2.2024	-2.4255	-2.2138	-1.3365	-2.1879	-2.1252	-2.1919	-2.2601	-2.2303
-2.2286	-2.2032	-2.1527	-2.187	-2.3478	-2.0936	-2.1665	-2.2077	-1.3027	-2.1699	-2.2063	-2.1959	-2.2535	-2.209	-2.1612	-2.2482	-2.3846	-2.2205	-2.2401	-2.2192	-2.1022	-2.2	-2.2131	-2.1589	-2.1592	-2.1966	-1.6387	-2.2017	-2.1934	-2.1924	-2.2535	-2.209	-2.1493	-2.2131	-2.2844	-2.1946	-2.153	-2.2055	-2.138	-2.1992	-2.1942	-2.2025	-2.1487	-2.2008	-1.3365	-2.1879	-2.1252	-2.1919	-2.1754	-2.1832
-2.2451	-2.1642	-2.0666	-2.1474	-2.0727	-2.1197	-2.2805	-2.2231	-2.6736	-2.1523	-2.138	-2.2444	-2.2265	-2.2889	-2.2875	-2.1934	-2.1763	-2.2753	-2.3117	-2.2097	-2.1022	-2.2	-2.2131	-2.1589	-2.1897	-2.1712	-2.6736	-2.1523	-2.1129	-2.2042	-2.223	-2.2156	-2.1493	-2.2131	-2.1467	-2.1941	-2.153	-2.2055	-2.138	-2.1992	-2.1842	-2.1513	-2.1487	-2.2008	-2.5974	-2.1925	-2.1252	-2.1919	-2.2439	-2.2355
-2.0168	-2.2304	-2.6082	-2.2276	-2.237	-2.2106	-1.9868	-2.2052	-2.9486	-2.1674	-2.6487	-2.1412	-2.3401	-2.1232	-2.1612	-2.2482	-2.1763	-2.2753	-2.0371	-2.2025	-2.3091	-2.2003	-2.2037	-2.2502	-1.9868	-2.2052	-3.0248	-2.2017	-2.3916	-2.1866	-2.189	-2.1637	-2.1493	-2.2131	-2.1467	-2.1941	-2.153	-2.2055	-2.5012	-2.1972	-2.1942	-2.2025	-2.1487	-2.2008	-2.5974	-2.1925	-2.5809	-2.1821	-2.1754	-2.1832
-2.3507	-2.1949	-2.0971	-2.1504	-2.2776	-2.1709	-2.1153	-2.2051	-1.3027	-2.1699	-1.9842	-2.2394	-2.1633	-2.062	-2.1612	-2.2482	-2.1763	-2.2753	-2.3117	-2.2097	-2.1329	-2.181	-2.2776	-2.1709	-2.1592	-2.1966	-1.6387	-2.2017	-2.1129	-2.2042	-2.189	-2.1637	-2.1493	-2.2131	-2.1467	-2.1941	-2.3915	-2.1615	-2.138	-2.1992	-2.1942	-2.2025	-2.1487	-2.2008	-1.3365	-2.1879	-2.1252	-2.1919	-2.1754	-2.1832
-2.2286	-2.2032	-2.2434	-2.2129	-2.0971	-2.2274	-2.4459	-2.2158	-3.089	-2.225	-2.138	-2.2444	-2.1633	-2.062	-2.1612	-2.2482	-2.1556	-2.2026	-2.2401	-2.2192	-2.2434	-2.2129	-2.1449	-2.2	-2.2975	-2.2129	-3.0248	-2.2017	-2.1129	-2.2042	-2.189	-2.1637	-2.1493	-2.2131	-2.1556	-2.2026	-2.153	-2.2055	-2.138	-2.1992	-2.1942	-2.2025	-2.4255	-2.2138	-2.5974	-2.1925	-2.1252	-2.1919	-2.1754	-2.1832
-2.3507	-2.1949	-2.1078	-2.2503	-2.0971	-2.2274	-2.1153	-2.2051	-2.9486	-2.1674	-1.9713	-2.2656	-2.2265	-2.2889	-2.0806	-2.1878	-2.3846	-2.2205	-2.3117	-2.2097	-2.1022	-2.2	-2.1449	-2.2	-2.1592	-2.1966	-3.0248	-2.2017	-1.9713	-2.2656	-2.223	-2.2156	-2.1493	-2.2131	-2.2844	-2.1946	-2.3915	-2.1615	-2.138	-2.1992	-2.1942	-2.2025	-2.1487	-2.2008	-2.5974	-2.1925	-2.0775	-2.2065	-2.2439	-2.2355
-2.0167	-2.2763	-2.1527	-2.187	-2.0971	-2.2274	-2.1153	-2.2051	-2.8679	-2.1585	-2.6487	-2.1412	-2.1358	-2.2447	-2.5775	-2.2065	-2.3263	-2.1025	-2.0371	-2.2025	-2.1022	-2.2	-2.1449	-2.2	-2.1592	-2.1966	-2.8679	-2.1585	-2.3916	-2.1866	-2.189	-2.1637	-2.3448	-2.1959	-2.2844	-2.1946	-2.153	-2.2055	-2.138	-2.1992	-2.1942	-2.2025	-2.1487	-2.2008	-2.6113	-2.1823	-2.5809	-2.1821	-2.1754	-2.1832
-2.0674	-2.1745	-2.1527	-2.187	-2.0971	-2.2274	-2.0491	-2.1163	-1.3027	-2.1699	-2.069	-2.18	-2.2265	-2.2889	-2.2469	-2.2138	-2.1665	-2.1991	-2.0371	-2.2025	-2.1022	-2.2	-2.1449	-2.2	-2.0491	-2.1163	-1.6387	-2.2017	-2.1129	-2.2042	-2.223	-2.2156	-2.3448	-2.1959	-2.1467	-2.1941	-2.153	-2.2055	-2.138	-2.1992	-2.1942	-2.2025	-2.1065	-2.1412	-1.3365	-2.1879	-2.1252	-2.1919	-2.2439	-2.2355
-2.3507	-2.1949	-2.1078	-2.2503	-2.0971	-2.2274	-2.132	-2.1369	-2.6736	-2.1523	-2.1206	-2.196	-2.1101	-2.2019	-2.0225	-2.2353	-2.2515	-2.2558	-2.3117	-2.2097	-2.1022	-2.2	-2.1449	-2.2	-2.2975	-2.2129	-2.6736	-2.1523	-2.1934	-2.1924	-2.1172	-2.2201	-2.0225	-2.2353	-2.2844	-2.1946	-2.3915	-2.1615	-2.138	-2.1992	-2.1942	-2.2025	-2.1065	-2.1412	-2.5974	-2.1925	-2.1252	-2.1919	-2.1754	-2.1832
-2.0674	-2.1745	-2.1239	-2.1987	-2.1174	-2.2273	-2.1915	-2.19	-1.407	-2.2068	-2.069	-2.18	-2.1504	-2.2273	-2.0266	-2.2307	-2.1849	-2.1518	-2.0371	-2.2025	-2.1022	-2.2	-2.1449	-2.2	-2.1592	-2.1966	-1.6387	-2.2017	-2.1129	-2.2042	-2.189	-2.1637	-2.0266	-2.2307	-2.1001	-2.2016	-2.153	-2.2055	-2.138	-2.1992	-2.1942	-2.2025	-2.1487	-2.2008	-1.3365	-2.1879	-2.1252	-2.1919	-2.1754	-2.1832
-2.3507	-2.1949	-2.2773	-2.2152	-2.1982	-2.3114	-2.2481	-2.2011	-1.3027	-2.1699	-2.069	-2.18	-2.3401	-2.1232	-2.5775	-2.2065	-2.2776	-2.2487	-2.3117	-2.2097	-2.3091	-2.2003	-2.2037	-2.2502	-2.1592	-2.1966	-1.6387	-2.2017	-2.1129	-2.2042	-2.189	-2.1637	-2.3448	-2.1959	-2.2776	-2.2487	-2.3915	-2.1615	-2.138	-2.1992	-2.1942	-2.2025	-2.1487	-2.2008	-1.3365	-2.1879	-2.1252	-2.1919	-2.1754	-2.1832
-2.3427	-2.2847	-1.9888	-2.1857	-2.1982	-2.3114	-1.9868	-2.2052	-3.0062	-2.2269	-1.8985	-2.145	-2.1476	-2.2057	-2.1776	-2.1811	-2.2776	-2.2487	-2.2401	-2.2192	-2.3091	-2.2003	-2.2037	-2.2502	-1.9868	-2.2052	-3.0248	-2.2017	-1.8985	-2.145	-2.1172	-2.2201	-2.1523	-2.1672	-2.2776	-2.2487	-2.153	-2.2055	-2.1176	-2.2075	-2.1942	-2.2025	-2.1487	-2.2008	-2.5974	-2.1925	-2.1252	-2.1919	-2.1754	-2.1832
-2.4692	-2.1285	-2.069	-2.2475	-2.1654	-2.156	-1.9868	-2.2052	-1.3027	-2.1699	-2.6487	-2.1412	-2.2535	-2.209	-2.3397	-2.1555	-2.1763	-2.2753	-2.3117	-2.2097	-2.1022	-2.2	-2.1449	-2.2	-1.9868	-2.2052	-1.6387	-2.2017	-2.3916	-2.1866	-2.2535	-2.209	-2.3448	-2.1959	-2.1467	-2.1941	-2.3915	-2.1615	-2.138	-2.1992	-2.1942	-2.2025	-2.1487	-2.2008	-1.3365	-2.1879	-2.5809	-2.1821	-2.1754	-2.1832
-2.0168	-2.2304	-2.1794	-2.1351	-2.0971	-2.2274	-2.1445	-2.168	-2.6736	-2.1523	-2.2056	-2.2096	-2.0759	-2.2461	-2.1612	-2.2482	-2.2776	-2.2487	-2.0371	-2.2025	-2.3091	-2.2003	-2.1449	-2.2	-2.2975	-2.2129	-2.6736	-2.1523	-2.1129	-2.2042	-2.1172	-2.2201	-2.1493	-2.2131	-2.2776	-2.2487	-2.153	-2.2055	-2.138	-2.1992	-2.1942	-2.2025	-2.1065	-2.1412	-2.5974	-2.1925	-2.1252	-2.1919	-2.1754	-2.1832
-2.0216	-2.2615	-2.2773	-2.2152	-2.1451	-2.2862	-2.132	-2.1369	-2.4033	-2.1811	-1.8985	-2.145	-2.2265	-2.2889	-2.1451	-2.2558	-2.1066	-2.1153	-2.0371	-2.2025	-2.3091	-2.2003	-2.2131	-2.1589	-2.2975	-2.2129	-2.4993	-2.1753	-1.8985	-2.145	-2.223	-2.2156	-2.3448	-2.1959	-2.1467	-2.1941	-2.153	-2.2055	-2.138	-2.1992	-2.1942	-2.2025	-2.1065	-2.1412	-2.5974	-2.1925	-2.1252	-2.1919	-2.2439	-2.2355
-2.2074	-2.3409	-2.1313	-2.1697	-2.2776	-2.1709	-2.4459	-2.2158	-2.1597	-2.2774	-2.2056	-2.2096	-2.2741	-2.2705	-2.0806	-2.1878	-2.1066	-2.1153	-2.3117	-2.2097	-2.1329	-2.181	-2.2776	-2.1709	-2.2975	-2.2129	-1.6387	-2.2017	-2.1129	-2.2042	-2.223	-2.2156	-2.1493	-2.2131	-2.1467	-2.1941	-2.1963	-2.2303	-2.138	-2.1992	-2.1942	-2.2025	-2.4255	-2.2138	-2.5974	-2.1925	-2.1252	-2.1919	-2.2601	-2.2303
-2.2451	-2.1642	-1.8261	-2.2447	-2.2158	-2.2184	-2.1665	-2.2077	-2.42	-2.1886	-1.8985	-2.145	-2.2763	-2.1831	-2.1776	-2.1811	-2.1508	-2.1618	-2.3117	-2.2097	-1.8261	-2.2447	-2.2037	-2.2502	-2.1592	-2.1966	-2.4993	-2.1753	-1.8985	-2.145	-2.223	-2.2156	-2.1523	-2.1672	-2.1467	-2.1941	-2.153	-2.2055	-2.138	-2.1992	-2.1942	-2.2025	-2.1487	-2.2008	-2.5974	-2.1925	-2.1252	-2.1919	-2.2439	-2.2355
-2.2116	-2.1997	-2.1313	-2.1697	-2.1079	-2.1991	-2.2805	-2.2231	-2.6736	-2.1523	-2.4637	-2.2261	-2.1101	-2.2019	-2.0806	-2.1878	-2.1687	-2.184	-2.2116	-2.1997	-2.1329	-2.181	-2.1449	-2.2	-2.1897	-2.1712	-2.6736	-2.1523	-2.3916	-2.1866	-2.1172	-2.2201	-2.1493	-2.2131	-2.2844	-2.1946	-2.153	-2.2055	-2.138	-2.1992	-2.1942	-2.2025	-2.1487	-2.2008	-2.5974	-2.1925	-2.5809	-2.1821	-2.1754	-2.1832
-2.0674	-2.1745	-2.1239	-2.1987	-2.1982	-2.3114	-2.2805	-2.2231	-1.3027	-2.1699	-2.138	-2.2444	-2.1209	-2.3072	-1.7984	-1.9237	-1.578	-1.6244	-2.0371	-2.2025	-2.1022	-2.2	-2.2037	-2.2502	-2.1897	-2.1712	-1.6387	-2.2017	-2.1129	-2.2042	-2.1209	-2.3072	-1.7984	-1.9237	-1.578	-1.6244	-2.153	-2.2055	-2.138	-2.1992	-2.1942	-2.2025	-2.1487	-2.2008	-1.3365	-2.1879	-2.1252	-2.1919	-2.1209	-2.3072
-2.0674	-2.1745	-2.2773	-2.2152	-2.2158	-2.2184	-2.2216	-2.1461	-2.8857	-2.1566	-2.2842	-2.1201	-2.0689	-2.176	-2.0806	-2.1878	-2.3846	-2.2205	-2.0371	-2.2025	-2.3091	-2.2003	-2.2037	-2.2502	-2.2216	-2.1461	-2.8857	-2.1566	-2.3916	-2.1866	-2.223	-2.2156	-2.1493	-2.2131	-2.2844	-2.1946	-2.153	-2.2055	-2.138	-2.1992	-2.1942	-2.2025	-2.1487	-2.2008	-2.5974	-2.1925	-2.1252	-2.1919	-2.1754	-2.1832
-2.0167	-2.2763	-2.2434	-2.2129	-2.2776	-2.1709	-2.1388	-2.3189	-2.8679	-2.1585	-2.1445	-2.176	-2.1101	-2.2019	-2.0875	-2.2296	-2.0585	-2.2307	-2.0371	-2.2025	-2.2434	-2.2129	-2.2776	-2.1709	-2.2975	-2.2129	-2.8679	-2.1585	-2.3916	-2.1866	-2.1172	-2.2201	-2.1493	-2.2131	-2.1001	-2.2016	-2.153	-2.2055	-2.138	-2.1992	-2.1942	-2.2025	-2.1487	-2.2008	-2.6113	-2.1823	-2.0775	-2.2065	-2.1754	-2.1832
-2.1444	-2.1075	-2.2434	-2.2129	-2.2158	-2.2184	-2.2094	-2.2073	-2.4033	-2.1811	-2.0988	-2.1588	-2.3401	-2.1232	-2.1451	-2.1693	-2.1982	-2.1733	-2.1444	-2.1075	-2.2434	-2.2129	-2.2037	-2.2502	-2.2975	-2.2129	-2.4993	-2.1753	-2.1129	-2.2042	-2.189	-2.1637	-2.1523	-2.1672	-2.2844	-2.1946	-2.1963	-2.2303	-2.138	-2.1992	-2.1942	-2.2025	-2.1487	-2.2008	-2.5974	-2.1925	-2.1252	-2.1919	-2.1754	-2.1832
-2.3427	-2.2847	-2.1047	-2.339	-2.2158	-2.2184	-2.1665	-2.2077	-3.089	-2.225	-2.2063	-2.1959	-2.2741	-2.2705	-2.1612	-2.2482	-2.1508	-2.1618	-2.2401	-2.2192	-2.3091	-2.2003	-2.2037	-2.2502	-2.1592	-2.1966	-3.0248	-2.2017	-2.1934	-2.1924	-2.223	-2.2156	-2.1493	-2.2131	-2.1467	-2.1941	-2.153	-2.2055	-2.138	-2.1992	-2.1942	-2.2025	-2.1487	-2.2008	-2.5974	-2.1925	-2.1252	-2.1919	-2.2601	-2.2303
-2.36	-2.169	-2.1313	-2.1697	-2.1079	-2.1991	-2.0596	-2.12	-2.42	-2.1886	-2.132	-2.1857	-2.1633	-2.062	-2.0806	-2.1878	-2.1665	-2.1991	-2.3117	-2.2097	-2.1329	-2.181	-2.1449	-2.2	-2.1592	-2.1966	-2.4993	-2.1753	-2.3916	-2.1866	-2.189	-2.1637	-2.1493	-2.2131	-2.1467	-2.1941	-2.153	-2.2055	-2.138	-2.1992	-2.1942	-2.2025	-2.1487	-2.2008	-2.5974	-2.1925	-2.0775	-2.2065	-2.1754	-2.1832
-2.2074	-2.3409	-2.2773	-2.2152	-2.1687	-2.2421	-2.4459	-2.2158	-2.8679	-2.1585	-2.2842	-2.1201	-2.2763	-2.1831	-2.0806	-2.1878	-2.1665	-2.1991	-2.3117	-2.2097	-2.3091	-2.2003	-2.2131	-2.1589	-2.2975	-2.2129	-2.8679	-2.1585	-2.3916	-2.1866	-2.223	-2.2156	-2.1493	-2.2131	-2.1467	-2.1941	-2.1963	-2.2303	-2.138	-2.1992	-2.2249	-2.2024	-2.4255	-2.2138	-2.6113	-2.1823	-2.1252	-2.1919	-2.2439	-2.2355
-2.2451	-2.1642	-2.0498	-2.1975	-2.0727	-2.1197	-2.0491	-2.1163	-2.1597	-2.2774	-2.4637	-2.2261	-2.1358	-2.2447	-2.2184	-2.1957	-2.1665	-2.1991	-2.3117	-2.2097	-2.3091	-2.2003	-2.2131	-2.1589	-2.0491	-2.1163	-1.6387	-2.2017	-2.3916	-2.1866	-2.189	-2.1637	-2.1493	-2.2131	-2.1467	-2.1941	-2.153	-2.2055	-2.1176	-2.2075	-2.1842	-2.1513	-2.1065	-2.1412	-2.5974	-2.1925	-2.5809	-2.1821	-2.1754	-2.1832
-2.1444	-2.1075	-2.1794	-2.1351	-2.4286	-2.1854	-2.2481	-2.2011	-3.0062	-2.2269	-2.0988	-2.1588	-2.0689	-2.176	-2.304	-2.2164	-2.1763	-2.2753	-2.1444	-2.1075	-2.3091	-2.2003	-2.2131	-2.1589	-2.1592	-2.1966	-3.0248	-2.2017	-2.1129	-2.2042	-2.223	-2.2156	-2.3448	-2.1959	-2.1467	-2.1941	-2.1963	-2.2303	-2.138	-2.1992	-2.1842	-2.1513	-2.1487	-2.2008	-2.5974	-2.1925	-2.1252	-2.1919	-2.1754	-2.1832
-2.0674	-2.1745	-2.1078	-2.2503	-2.1654	-2.156	-2.163	-2.1235	-2.622	-2.1235	-1.9842	-2.2394	-2.2763	-2.1831	-2.2469	-2.2138	-2.1982	-2.1733	-2.0371	-2.2025	-2.1022	-2.2	-2.1449	-2.2	-2.1897	-2.1712	-2.4993	-2.1753	-2.1129	-2.2042	-2.223	-2.2156	-2.3448	-2.1959	-2.2844	-2.1946	-2.153	-2.2055	-2.138	-2.1992	-2.1942	-2.2025	-2.1487	-2.2008	-2.5974	-2.1925	-2.1252	-2.1919	-2.2439	-2.2355
-2.2286	-2.2032	-2.1794	-2.1351	-2.3478	-2.0936	-2.1388	-2.3189	-2.4033	-2.1811	-2.2063	-2.1959	-2.1101	-2.2019	-2.1198	-1.9784	-2.1556	-2.2026	-2.2401	-2.2192	-2.3091	-2.2003	-2.2131	-2.1589	-2.2975	-2.2129	-2.4993	-2.1753	-2.1934	-2.1924	-2.1172	-2.2201	-2.1523	-2.1672	-2.1556	-2.2026	-2.153	-2.2055	-2.138	-2.1992	-2.1942	-2.2025	-2.1487	-2.2008	-2.5974	-2.1925	-2.1252	-2.1919	-2.1754	-2.1832
-2.1403	-2.2515	-2.2773	-2.2152	-2.3478	-2.0936	-2.1481	-2.1518	-2.42	-2.1886	-2.2158	-2.1811	-2.1389	-2.2805	-2.0225	-2.2353	-2.1066	-2.1153	-2.3117	-2.2097	-2.3091	-2.2003	-2.2131	-2.1589	-2.1897	-2.1712	-2.4993	-2.1753	-2.1934	-2.1924	-2.1172	-2.2201	-2.0225	-2.2353	-2.1467	-2.1941	-2.153	-2.2055	-2.138	-2.1992	-2.1942	-2.2025	-2.1487	-2.2008	-2.5974	-2.1925	-2.1252	-2.1919	-2.1754	-2.1832
-2.2451	-2.1642	-2.0971	-2.1504	-2.4286	-2.1854	-2.1481	-2.1518	-2.42	-2.1886	-2.132	-2.1857	-2.1358	-2.2447	-1.9995	-2.2049	-2.0585	-2.2307	-2.3117	-2.2097	-2.1329	-2.181	-2.2131	-2.1589	-2.1897	-2.1712	-2.4993	-2.1753	-2.3916	-2.1866	-2.189	-2.1637	-2.1493	-2.2131	-2.1001	-2.2016	-2.153	-2.2055	-2.138	-2.1992	-2.1842	-2.1513	-2.1487	-2.2008	-2.5974	-2.1925	-2.0775	-2.2065	-2.1754	-2.1832
-2.0935	-2.1643	-2.0971	-2.1504	-2.1687	-2.2421	-2.1665	-2.2077	-2.5376	-2.1888	-2.138	-2.2444	-2.2516	-2.0907	-2.1451	-2.2558	-2.2629	-2.4341	-2.0371	-2.2025	-2.1329	-2.181	-2.2131	-2.1589	-2.1592	-2.1966	-1.6387	-2.2017	-2.1129	-2.2042	-2.223	-2.2156	-2.3448	-2.1959	-2.2629	-2.4341	-2.153	-2.2055	-2.138	-2.1992	-2.2249	-2.2024	-2.1487	-2.2008	-2.6113	-2.1823	-2.1252	-2.1919	-2.1754	-2.1832
-2.0484	-2.1253	-2.069	-2.2475	-2.1174	-2.2273	-2.163	-2.1235	-1.407	-2.2068	-2.1592	-2.1944	-2.1504	-2.2273	-2.3397	-2.1555	-2.1012	-2.2038	-2.0371	-2.2025	-2.1022	-2.2	-2.1449	-2.2	-2.1897	-2.1712	-1.6387	-2.2017	-2.3916	-2.1866	-2.189	-2.1637	-2.3448	-2.1959	-2.1467	-2.1941	-2.153	-2.2055	-2.138	-2.1992	-2.1942	-2.2025	-2.1487	-2.2008	-1.3365	-2.1879	-2.1252	-2.1919	-2.1754	-2.1832
-2.3507	-2.1949	-2.2773	-2.2152	-2.1079	-2.1991	-2.1388	-2.3189	-1.3027	-2.1699	-2.1445	-2.176	-2.1358	-2.2447	-2.1776	-2.1811	-2.0758	-2.2113	-2.3117	-2.2097	-2.3091	-2.2003	-2.1449	-2.2	-2.2975	-2.2129	-1.6387	-2.2017	-2.3916	-2.1866	-2.189	-2.1637	-2.1523	-2.1672	-2.1001	-2.2016	-2.3915	-2.1615	-2.138	-2.1992	-2.1942	-2.2025	-2.1487	-2.2008	-1.3365	-2.1879	-2.0775	-2.2065	-2.1754	-2.1832
-2.2451	-2.1642	-2.0666	-2.1474	-2.3478	-2.0936	-2.4459	-2.2158	-2.46	-2.1975	-2.069	-2.18	-2.1101	-2.2019	-2.1776	-2.1811	-2.1508	-2.1618	-2.3117	-2.2097	-2.1022	-2.2	-2.2131	-2.1589	-2.2975	-2.2129	-1.6387	-2.2017	-2.1129	-2.2042	-2.1172	-2.2201	-2.1523	-2.1672	-2.1467	-2.1941	-2.153	-2.2055	-2.138	-2.1992	-2.1942	-2.2025	-2.4255	-2.2138	-2.6113	-2.1823	-2.1252	-2.1919	-2.1754	-2.1832
-2.2451	-2.1642	-2.6082	-2.2276	-2.1687	-2.2421	-2.2481	-2.2011	-2.4033	-2.1811	-2.2158	-2.1811	-2.1358	-2.2447	-2.1864	-2.1419	-2.1066	-2.1153	-2.3117	-2.2097	-2.3091	-2.2003	-2.2131	-2.1589	-2.1592	-2.1966	-2.4993	-2.1753	-2.1934	-2.1924	-2.189	-2.1637	-2.3448	-2.1959	-2.1467	-2.1941	-2.153	-2.2055	-2.5012	-2.1972	-2.2249	-2.2024	-2.1487	-2.2008	-2.5974	-2.1925	-2.1252	-2.1919	-2.1754	-2.1832
-2.0647	-2.1895	-1.9888	-2.1857	-2.1654	-2.156	-2.163	-2.1235	-1.407	-2.2068	-2.1206	-2.196	-2.1358	-2.2447	-2.3397	-2.1555	-2.1849	-2.1518	-2.2401	-2.2192	-2.3091	-2.2003	-2.1449	-2.2	-2.1897	-2.1712	-1.6387	-2.2017	-2.1934	-2.1924	-2.189	-2.1637	-2.3448	-2.1959	-2.1001	-2.2016	-2.153	-2.2055	-2.1176	-2.2075	-2.1942	-2.2025	-2.1487	-2.2008	-1.3365	-2.1879	-2.1252	-2.1919	-2.1754	-2.1832
-2.3423	-2.2052	-2.069	-2.2475	-2.2375	-2.2622	-2.4459	-2.2158	-1.856	-2.1969	-2.2158	-2.1811	-2.1358	-2.2447	-2.1776	-2.1811	-2.0758	-2.2113	-2.3423	-2.2052	-2.1022	-2.2	-2.2375	-2.2622	-2.2975	-2.2129	-1.6387	-2.2017	-2.1934	-2.1924	-2.189	-2.1637	-2.1523	-2.1672	-2.1001	-2.2016	-2.153	-2.2055	-2.138	-2.1992	-2.2249	-2.2024	-2.4255	-2.2138	-2.5974	-2.1925	-2.1252	-2.1919	-2.1754	-2.1832
-2.0216	-2.2615	-2.3357	-2.2419	-2.0727	-2.1197	-2.1388	-2.3189	-2.4033	-2.1811	-2.069	-2.18	-2.1101	-2.2019	-2.1776	-2.1811	-2.1012	-2.2038	-2.0371	-2.2025	-2.3357	-2.2419	-2.2131	-2.1589	-2.2975	-2.2129	-2.4993	-2.1753	-2.1129	-2.2042	-2.1172	-2.2201	-2.1523	-2.1672	-2.1467	-2.1941	-2.153	-2.2055	-2.1176	-2.2075	-2.1842	-2.1513	-2.1487	-2.2008	-2.5974	-2.1925	-2.1252	-2.1919	-2.1754	-2.1832
-2.3507	-2.1949	-2.2773	-2.2152	-2.2158	-2.2184	-2.2481	-2.2011	-2.4033	-2.1811	-2.2158	-2.1811	-2.3401	-2.1232	-2.1108	-2.2078	-2.1499	-2.1351	-2.3117	-2.2097	-2.3091	-2.2003	-2.2037	-2.2502	-2.1592	-2.1966	-2.4993	-2.1753	-2.1934	-2.1924	-2.189	-2.1637	-2.3448	-2.1959	-2.2844	-2.1946	-2.3915	-2.1615	-2.138	-2.1992	-2.1942	-2.2025	-2.1487	-2.2008	-2.5974	-2.1925	-2.1252	-2.1919	-2.1754	-2.1832
-2.0674	-2.1745	-2.3277	-2.1669	-2.2676	-2.167	-2.1445	-2.168	-3.0062	-2.2269	-2.4637	-2.2261	-2.2763	-2.1831	-2.0266	-2.2307	-2.1849	-2.1518	-2.0371	-2.2025	-2.3091	-2.2003	-2.1449	-2.2	-2.2975	-2.2129	-3.0248	-2.2017	-2.3916	-2.1866	-2.223	-2.2156	-2.0266	-2.2307	-2.1001	-2.2016	-2.153	-2.2055	-2.5012	-2.1972	-2.1942	-2.2025	-2.1065	-2.1412	-2.5974	-2.1925	-2.5809	-2.1821	-2.2439	-2.2355
-2.4692	-2.1285	-2.069	-2.2475	-2.1687	-2.2421	-2.1665	-2.2077	-1.407	-2.2068	-2.4637	-2.2261	-2.2535	-2.209	-2.1373	-2.2343	-2.1066	-2.1153	-2.3117	-2.2097	-2.1022	-2.2	-2.2131	-2.1589	-2.1592	-2.1966	-1.6387	-2.2017	-2.3916	-2.1866	-2.2535	-2.209	-2.1523	-2.1672	-2.1467	-2.1941	-2.3915	-2.1615	-2.138	-2.1992	-2.2249	-2.2024	-2.1487	-2.2008	-1.3365	-2.1879	-2.5809	-2.1821	-2.1754	-2.1832
-2.2451	-2.1642	-2.0666	-2.1474	-2.1805	-2.1912	-2.0491	-2.1163	-2.46	-2.1975	-2.138	-2.2444	-2.1633	-2.062	-2.1864	-2.1419	-2.0758	-2.2113	-2.3117	-2.2097	-2.1022	-2.2	-2.1449	-2.2	-2.0491	-2.1163	-1.6387	-2.2017	-2.1129	-2.2042	-2.189	-2.1637	-2.3448	-2.1959	-2.1001	-2.2016	-2.153	-2.2055	-2.138	-2.1992	-2.1942	-2.2025	-2.1065	-2.1412	-2.6113	-2.1823	-2.1252	-2.1919	-2.1754	-2.1832
-2.0168	-2.2304	-2.1011	-2.2544	-2.2375	-2.2622	-2.1445	-2.168	-2.9486	-2.1674	-2.138	-2.2444	-2.2644	-2.2224	-2.1776	-2.1811	-2.1982	-2.1733	-2.0371	-2.2025	-2.1022	-2.2	-2.2375	-2.2622	-2.2975	-2.2129	-3.0248	-2.2017	-2.1129	-2.2042	-2.223	-2.2156	-2.1523	-2.1672	-2.2844	-2.1946	-2.153	-2.2055	-2.138	-2.1992	-2.2249	-2.2024	-2.1065	-2.1412	-2.5974	-2.1925	-2.1252	-2.1919	-2.2601	-2.2303
-2.0935	-2.1643	-2.3357	-2.2419	-2.1687	-2.2421	-2.1153	-2.2051	-2.9486	-2.1674	-2.1445	-2.176	-2.1101	-2.2019	-2.1108	-2.2078	-2.3846	-2.2205	-2.0371	-2.2025	-2.3357	-2.2419	-2.2131	-2.1589	-2.1592	-2.1966	-3.0248	-2.2017	-2.3916	-2.1866	-2.1172	-2.2201	-2.3448	-2.1959	-2.2844	-2.1946	-2.153	-2.2055	-2.1176	-2.2075	-2.2249	-2.2024	-2.1487	-2.2008	-2.5974	-2.1925	-2.0775	-2.2065	-2.1754	-2.1832
-2.3423	-2.2052	-2.3357	-2.2419	-2.1451	-2.2862	-2.4459	-2.2158	-2.9486	-2.1674	-1.9713	-2.2656	-2.1358	-2.2447	-2.1198	-1.9784	-2.2515	-2.2558	-2.3423	-2.2052	-2.3357	-2.2419	-2.2131	-2.1589	-2.2975	-2.2129	-3.0248	-2.2017	-1.9713	-2.2656	-2.189	-2.1637	-2.1523	-2.1672	-2.2844	-2.1946	-2.153	-2.2055	-2.1176	-2.2075	-2.1942	-2.2025	-2.4255	-2.2138	-2.5974	-2.1925	-2.0775	-2.2065	-2.1754	-2.1832
-2.1444	-2.1075	-2.1794	-2.1351	-2.0727	-2.1197	-2.1153	-2.2051	-2.8679	-2.1585	-2.069	-2.18	-2.1389	-2.2805	-2.304	-2.2164	-2.1849	-2.1518	-2.1444	-2.1075	-2.3091	-2.2003	-2.2131	-2.1589	-2.1592	-2.1966	-2.8679	-2.1585	-2.1129	-2.2042	-2.1172	-2.2201	-2.3448	-2.1959	-2.1001	-2.2016	-2.1963	-2.2303	-2.138	-2.1992	-2.1842	-2.1513	-2.1487	-2.2008	-2.6113	-2.1823	-2.1252	-2.1919	-2.1754	-2.1832
-2.2074	-2.3409	-2.2773	-2.2152	-2.1174	-2.2273	-2.2094	-2.2073	-1.407	-2.2068	-2.2063	-2.1959	-2.3401	-2.1232	-2.1451	-2.1693	-2.1012	-2.2038	-2.3117	-2.2097	-2.3091	-2.2003	-2.1449	-2.2	-2.2975	-2.2129	-1.6387	-2.2017	-2.1934	-2.1924	-2.189	-2.1637	-2.1523	-2.1672	-2.1467	-2.1941	-2.1963	-2.2303	-2.138	-2.1992	-2.1942	-2.2025	-2.1487	-2.2008	-1.3365	-2.1879	-2.1252	-2.1919	-2.1754	-2.1832
-2.3423	-2.2052	-2.3277	-2.1669	-2.2375	-2.2622	-2.387	-2.2115	-1.407	-2.2068	-2.1592	-2.1944	-2.2763	-2.1831	-2.1612	-2.2482	-2.1665	-2.1991	-2.3423	-2.2052	-2.3091	-2.2003	-2.2375	-2.2622	-2.2975	-2.2129	-1.6387	-2.2017	-2.3916	-2.1866	-2.223	-2.2156	-2.1493	-2.2131	-2.1467	-2.1941	-2.153	-2.2055	-2.5012	-2.1972	-2.2249	-2.2024	-2.4255	-2.2138	-1.3365	-2.1879	-2.1252	-2.1919	-2.2439	-2.2355
-2.0484	-2.1253	-2.1794	-2.1351	-2.1451	-2.2862	-2.132	-2.1369	-2.818	-2.1912	-1.9842	-2.2394	-2.1633	-2.062	-2.2184	-2.1957	-2.2776	-2.2487	-2.0371	-2.2025	-2.3091	-2.2003	-2.2131	-2.1589	-2.2975	-2.2129	-3.0248	-2.2017	-2.1129	-2.2042	-2.189	-2.1637	-2.1493	-2.2131	-2.2776	-2.2487	-2.153	-2.2055	-2.138	-2.1992	-2.1942	-2.2025	-2.1065	-2.1412	-2.5974	-2.1925	-2.1252	-2.1919	-2.1754	-2.1832
-2.1403	-2.2515	-2.1794	-2.1351	-2.284	-2.1047	-2.1641	-2.2913	-3.089	-2.225	-2.138	-2.2444	-2.2184	-2.2129	-2.0266	-2.2307	-2.0585	-2.2307	-2.3117	-2.2097	-2.3091	-2.2003	-2.2131	-2.1589	-2.1592	-2.1966	-3.0248	-2.2017	-2.1129	-2.2042	-2.189	-2.1637	-2.0266	-2.2307	-2.1001	-2.2016	-2.153	-2.2055	-2.138	-2.1992	-2.2249	-2.2024	-2.1487	-2.2008	-2.5974	-2.1925	-2.1252	-2.1919	-2.1754	-2.1832
-2.1403	-2.2515	-1.9888	-2.1857	-2.1805	-2.1912	-2.0596	-2.12	-2.9486	-2.1674	-2.0988	-2.1588	-2.2535	-2.209	-2.1451	-2.1693	-2.1066	-2.1153	-2.3117	-2.2097	-2.3091	-2.2003	-2.1449	-2.2	-2.1592	-2.1966	-3.0248	-2.2017	-2.1129	-2.2042	-2.2535	-2.209	-2.1523	-2.1672	-2.1467	-2.1941	-2.153	-2.2055	-2.1176	-2.2075	-2.1942	-2.2025	-2.1487	-2.2008	-2.5974	-2.1925	-2.1252	-2.1919	-2.1754	-2.1832
-2.0484	-2.1253	-2.2434	-2.2129	-2.237	-2.2106	-2.1153	-2.2051	-2.8679	-2.1585	-2.2158	-2.1811	-2.1389	-2.2805	-2.2184	-2.1957	-2.0585	-2.2307	-2.0371	-2.2025	-2.2434	-2.2129	-2.2037	-2.2502	-2.1592	-2.1966	-2.8679	-2.1585	-2.1934	-2.1924	-2.1172	-2.2201	-2.1493	-2.2131	-2.1001	-2.2016	-2.153	-2.2055	-2.138	-2.1992	-2.1942	-2.2025	-2.1487	-2.2008	-2.6113	-2.1823	-2.1252	-2.1919	-2.1754	-2.1832
-2.3423	-2.2052	-2.0971	-2.1504	-2.0971	-2.2274	-2.0491	-2.1163	-2.4033	-2.1811	-2.2295	-2.2159	-2.2184	-2.2129	-2.1451	-2.1693	-2.2057	-2.2049	-2.3423	-2.2052	-2.1329	-2.181	-2.1449	-2.2	-2.0491	-2.1163	-2.4993	-2.1753	-2.1934	-2.1924	-2.189	-2.1637	-2.1523	-2.1672	-2.1467	-2.1941	-2.153	-2.2055	-2.138	-2.1992	-2.1942	-2.2025	-2.1065	-2.1412	-2.5974	-2.1925	-2.1252	-2.1919	-2.1754	-2.1832
-2.2286	-2.2032	-2.1527	-2.187	-2.2375	-2.2622	-2.1481	-2.1518	-3.0231	-2.2339	-2.0988	-2.1588	-2.1476	-2.2057	-1.9995	-2.2049	-2.1982	-2.1733	-2.2401	-2.2192	-2.1022	-2.2	-2.2375	-2.2622	-2.1897	-2.1712	-2.4993	-2.1753	-2.1129	-2.2042	-2.1172	-2.2201	-2.1493	-2.2131	-2.2844	-2.1946	-2.153	-2.2055	-2.138	-2.1992	-2.2249	-2.2024	-2.1487	-2.2008	-2.5974	-2.1925	-2.1252	-2.1919	-2.1754	-2.1832
-2.0674	-2.1745	-2.3357	-2.2419	-2.2158	-2.2184	-2.1011	-2.1808	-3.0062	-2.2269	-2.2063	-2.1959	-2.156	-2.0695	-2.1108	-2.2078	-2.1982	-2.1733	-2.0371	-2.2025	-2.3357	-2.2419	-2.2037	-2.2502	-2.1897	-2.1712	-3.0248	-2.2017	-2.1934	-2.1924	-2.189	-2.1637	-2.3448	-2.1959	-2.2844	-2.1946	-2.153	-2.2055	-2.1176	-2.2075	-2.1942	-2.2025	-2.1487	-2.2008	-2.5974	-2.1925	-2.1252	-2.1919	-2.1754	-2.1832
-2.1444	-2.1075	-2.1313	-2.1697	-2.1982	-2.3114	-2.4459	-2.2158	-2.4033	-2.1811	-1.8985	-2.145	-2.0759	-2.2461	-2.2469	-2.2138	-2.3003	-2.209	-2.1444	-2.1075	-2.1329	-2.181	-2.2037	-2.2502	-2.2975	-2.2129	-2.4993	-2.1753	-1.8985	-2.145	-2.1172	-2.2201	-2.3448	-2.1959	-2.2844	-2.1946	-2.1963	-2.2303	-2.138	-2.1992	-2.1942	-2.2025	-2.4255	-2.2138	-2.5974	-2.1925	-2.1252	-2.1919	-2.1754	-2.1832
-2.1717	-2.1554	-2.6082	-2.2276	-2.2158	-2.2184	-1.9868	-2.2052	-2.622	-2.1235	-2.1592	-2.1944	-2.0689	-2.176	-2.1373	-2.2343	-2.3003	-2.209	-2.2401	-2.2192	-2.3091	-2.2003	-2.2037	-2.2502	-1.9868	-2.2052	-2.4993	-2.1753	-2.3916	-2.1866	-2.223	-2.2156	-2.1523	-2.1672	-2.2844	-2.1946	-2.153	-2.2055	-2.5012	-2.1972	-2.1942	-2.2025	-2.1487	-2.2008	-2.5974	-2.1925	-2.1252	-2.1919	-2.1754	-2.1832
-2.36	-2.169	-2.2773	-2.2152	-2.1982	-2.3114	-2.1388	-2.3189	-1.407	-2.2068	-2.249	-2.2188	-2.1504	-2.2273	-2.3397	-2.1555	-2.1687	-2.184	-2.3117	-2.2097	-2.3091	-2.2003	-2.2037	-2.2502	-2.2975	-2.2129	-1.6387	-2.2017	-2.1129	-2.2042	-2.189	-2.1637	-2.3448	-2.1959	-2.2844	-2.1946	-2.153	-2.2055	-2.138	-2.1992	-2.1942	-2.2025	-2.1487	-2.2008	-1.3365	-2.1879	-2.1252	-2.1919	-2.1754	-2.1832
-2.0674	-2.1745	-2.1239	-2.1987	-2.1687	-2.2421	-2.2481	-2.2011	-2.4033	-2.1811	-2.6487	-2.1412	-2.0689	-2.176	-2.0875	-2.2296	-2.2776	-2.2487	-2.0371	-2.2025	-2.1022	-2.2	-2.2131	-2.1589	-2.1592	-2.1966	-2.4993	-2.1753	-2.3916	-2.1866	-2.223	-2.2156	-2.1493	-2.2131	-2.2776	-2.2487	-2.153	-2.2055	-2.138	-2.1992	-2.2249	-2.2024	-2.1487	-2.2008	-2.5974	-2.1925	-2.5809	-2.1821	-2.1754	-2.1832
-2.0484	-2.1253	-2.0498	-2.1975	-2.2676	-2.167	-2.1481	-2.1518	-1.3027	-2.1699	-2.3133	-2.2625	-2.1504	-2.2273	-2.0266	-2.2307	-2.0585	-2.2307	-2.0371	-2.2025	-2.3091	-2.2003	-2.1449	-2.2	-2.1897	-2.1712	-1.6387	-2.2017	-2.3916	-2.1866	-2.189	-2.1637	-2.0266	-2.2307	-2.1001	-2.2016	-2.153	-2.2055	-2.1176	-2.2075	-2.1942	-2.2025	-2.1487	-2.2008	-1.3365	-2.1879	-2.1252	-2.1919	-2.1754	-2.1832
-2.2451	-2.1642	-2.1239	-2.1987	-2.2776	-2.1709	-2.2805	-2.2231	-1.3027	-2.1699	-2.4637	-2.2261	-2.0689	-2.176	-2.304	-2.2164	-2.1556	-2.2026	-2.3117	-2.2097	-2.1022	-2.2	-2.2776	-2.1709	-2.1897	-2.1712	-1.6387	-2.2017	-2.3916	-2.1866	-2.223	-2.2156	-2.3448	-2.1959	-2.1556	-2.2026	-2.153	-2.2055	-2.138	-2.1992	-2.1942	-2.2025	-2.1487	-2.2008	-1.3365	-2.1879	-2.5809	-2.1821	-2.1754	-2.1832
-2.0484	-2.1253	-2.2434	-2.2129	-2.237	-2.2106	-2.4459	-2.2158	-1.407	-2.2068	-2.3133	-2.2625	-2.2763	-2.1831	-2.0225	-2.2353	-2.2515	-2.2558	-2.0371	-2.2025	-2.2434	-2.2129	-2.2037	-2.2502	-2.2975	-2.2129	-1.6387	-2.2017	-2.3916	-2.1866	-2.223	-2.2156	-2.0225	-2.2353	-2.2844	-2.1946	-2.153	-2.2055	-2.138	-2.1992	-2.1942	-2.2025	-2.4255	-2.2138	-1.3365	-2.1879	-2.1252	-2.1919	-2.2439	-2.2355
-2.2286	-2.2032	-2.6082	-2.2276	-2.4286	-2.1854	-2.1388	-2.3189	-1.407	-2.2068	-1.9713	-2.2656	-2.2763	-2.1831	-2.0875	-2.2296	-2.1665	-2.1991	-2.2401	-2.2192	-2.3091	-2.2003	-2.2131	-2.1589	-2.2975	-2.2129	-1.6387	-2.2017	-1.9713	-2.2656	-2.223	-2.2156	-2.1493	-2.2131	-2.1467	-2.1941	-2.153	-2.2055	-2.5012	-2.1972	-2.1842	-2.1513	-2.1487	-2.2008	-1.3365	-2.1879	-2.0775	-2.2065	-2.2439	-2.2355
-2.4692	-2.1285	-2.2773	-2.2152	-2.4286	-2.1854	-2.0491	-2.1163	-1.407	-2.2068	-2.2056	-2.2096	-2.2184	-2.2129	-2.1373	-2.2343	-2.0585	-2.2307	-2.3117	-2.2097	-2.3091	-2.2003	-2.2131	-2.1589	-2.0491	-2.1163	-1.6387	-2.2017	-2.1129	-2.2042	-2.189	-2.1637	-2.1523	-2.1672	-2.1001	-2.2016	-2.3915	-2.1615	-2.138	-2.1992	-2.1842	-2.1513	-2.1065	-2.1412	-1.3365	-2.1879	-2.1252	-2.1919	-2.1754	-2.1832
-2.2286	-2.2032	-2.2773	-2.2152	-2.1079	-2.1991	-2.1915	-2.19	-1.856	-2.1969	-2.3133	-2.2625	-2.2741	-2.2705	-2.304	-2.2164	-2.1508	-2.1618	-2.2401	-2.2192	-2.3091	-2.2003	-2.1449	-2.2	-2.1592	-2.1966	-1.6387	-2.2017	-2.3916	-2.1866	-2.223	-2.2156	-2.3448	-2.1959	-2.1467	-2.1941	-2.153	-2.2055	-2.138	-2.1992	-2.1942	-2.2025	-2.1487	-2.2008	-2.5974	-2.1925	-2.1252	-2.1919	-2.2601	-2.2303
-2.0484	-2.1253	-2.2773	-2.2152	-2.3478	-2.0936	-2.132	-2.1369	-1.407	-2.2068	-2.069	-2.18	-2.0759	-2.2461	-2.0806	-2.1878	-2.1066	-2.1153	-2.0371	-2.2025	-2.3091	-2.2003	-2.2131	-2.1589	-2.2975	-2.2129	-1.6387	-2.2017	-2.1129	-2.2042	-2.1172	-2.2201	-2.1493	-2.2131	-2.1467	-2.1941	-2.153	-2.2055	-2.138	-2.1992	-2.1942	-2.2025	-2.1065	-2.1412	-1.3365	-2.1879	-2.1252	-2.1919	-2.1754	-2.1832
-2.0167	-2.2763	-2.069	-2.2475	-2.3478	-2.0936	-2.1481	-2.1518	-2.5376	-2.1888	-2.2056	-2.2096	-2.1504	-2.2273	-2.0266	-2.2307	-2.2776	-2.2487	-2.0371	-2.2025	-2.1022	-2.2	-2.2131	-2.1589	-2.1897	-2.1712	-1.6387	-2.2017	-2.1129	-2.2042	-2.189	-2.1637	-2.0266	-2.2307	-2.2776	-2.2487	-2.153	-2.2055	-2.138	-2.1992	-2.1942	-2.2025	-2.1487	-2.2008	-2.6113	-2.1823	-2.1252	-2.1919	-2.1754	-2.1832
-2.0674	-2.1745	-2.2434	-2.2129	-2.1079	-2.1991	-2.2216	-2.1461	-2.1597	-2.2774	-2.2063	-2.1959	-2.3401	-2.1232	-2.0875	-2.2296	-2.1849	-2.1518	-2.0371	-2.2025	-2.2434	-2.2129	-2.1449	-2.2	-2.2216	-2.1461	-1.6387	-2.2017	-2.1934	-2.1924	-2.189	-2.1637	-2.1493	-2.2131	-2.1001	-2.2016	-2.153	-2.2055	-2.138	-2.1992	-2.1942	-2.2025	-2.1487	-2.2008	-2.5974	-2.1925	-2.1252	-2.1919	-2.1754	-2.1832
-2.3423	-2.2052	-2.0666	-2.1474	-2.1723	-2.2447	-2.3411	-2.2473	-2.42	-2.1886	-1.9842	-2.2394	-2.1504	-2.2273	-2.1373	-2.2343	-2.2776	-2.2487	-2.3423	-2.2052	-2.1022	-2.2	-2.1723	-2.2447	-2.2975	-2.2129	-2.4993	-2.1753	-2.1129	-2.2042	-2.189	-2.1637	-2.1523	-2.1672	-2.2776	-2.2487	-2.153	-2.2055	-2.138	-2.1992	-2.1942	-2.2025	-2.1487	-2.2008	-2.5974	-2.1925	-2.1252	-2.1919	-2.1754	-2.1832
-2.2074	-2.3409	-2.1937	-2.2501	-2.4286	-2.1854	-2.387	-2.2115	-2.46	-2.1975	-2.6487	-2.1412	-2.3401	-2.1232	-2.5775	-2.2065	-2.2515	-2.2558	-2.3117	-2.2097	-2.1329	-2.181	-2.2131	-2.1589	-2.2975	-2.2129	-1.6387	-2.2017	-2.3916	-2.1866	-2.189	-2.1637	-2.3448	-2.1959	-2.2844	-2.1946	-2.1963	-2.2303	-2.138	-2.1992	-2.1842	-2.1513	-2.4255	-2.2138	-2.6113	-2.1823	-2.5809	-2.1821	-2.1754	-2.1832
-2.2378	-2.2507	-2.6082	-2.2276	-2.1654	-2.156	-2.4459	-2.2158	-1.407	-2.2068	-1.9842	-2.2394	-2.1389	-2.2805	-2.304	-2.2164	-2.2515	-2.2558	-2.3117	-2.2097	-2.3091	-2.2003	-2.1449	-2.2	-2.2975	-2.2129	-1.6387	-2.2017	-2.1129	-2.2042	-2.1172	-2.2201	-2.3448	-2.1959	-2.2844	-2.1946	-2.1963	-2.2303	-2.5012	-2.1972	-2.1942	-2.2025	-2.4255	-2.2138	-1.3365	-2.1879	-2.1252	-2.1919	-2.1754	-2.1832
-2.0484	-2.1253	-2.0971	-2.1504	-2.1079	-2.1991	-2.2805	-2.2231	-2.42	-2.1886	-2.2056	-2.2096	-2.2535	-2.209	-2.3397	-2.1555	-2.2776	-2.2487	-2.0371	-2.2025	-2.1329	-2.181	-2.1449	-2.2	-2.1897	-2.1712	-2.4993	-2.1753	-2.1129	-2.2042	-2.2535	-2.209	-2.3448	-2.1959	-2.2776	-2.2487	-2.153	-2.2055	-2.138	-2.1992	-2.1942	-2.2025	-2.1487	-2.2008	-2.5974	-2.1925	-2.1252	-2.1919	-2.1754	-2.1832
-2.2286	-2.2032	-2.0666	-2.1474	-2.237	-2.2106	-2.2805	-2.2231	-3.0547	-2.2615	-1.8985	-2.145	-2.0689	-2.176	-2.0266	-2.2307	-2.3003	-2.209	-2.2401	-2.2192	-2.1022	-2.2	-2.2037	-2.2502	-2.1897	-2.1712	-3.0248	-2.2017	-1.8985	-2.145	-2.223	-2.2156	-2.0266	-2.2307	-2.2844	-2.1946	-2.153	-2.2055	-2.138	-2.1992	-2.1942	-2.2025	-2.1487	-2.2008	-2.5974	-2.1925	-2.1252	-2.1919	-2.1754	-2.1832
-2.0168	-2.2304	-2.0971	-2.1504	-2.237	-2.2106	-2.1915	-2.19	-2.6736	-2.1523	-2.3133	-2.2625	-2.2535	-2.209	-2.3397	-2.1555	-2.1012	-2.2038	-2.0371	-2.2025	-2.1329	-2.181	-2.2037	-2.2502	-2.1592	-2.1966	-2.6736	-2.1523	-2.3916	-2.1866	-2.2535	-2.209	-2.3448	-2.1959	-2.1467	-2.1941	-2.153	-2.2055	-2.138	-2.1992	-2.1942	-2.2025	-2.1487	-2.2008	-2.5974	-2.1925	-2.1252	-2.1919	-2.1754	-2.1832
-2.3423	-2.2052	-2.0666	-2.1474	-2.2676	-2.167	-2.1665	-2.2077	-2.6736	-2.1523	-2.6487	-2.1412	-2.1633	-2.062	-2.1373	-2.2343	-2.1508	-2.1618	-2.3423	-2.2052	-2.1022	-2.2	-2.1449	-2.2	-2.1592	-2.1966	-2.6736	-2.1523	-2.3916	-2.1866	-2.189	-2.1637	-2.1523	-2.1672	-2.1467	-2.1941	-2.153	-2.2055	-2.138	-2.1992	-2.1942	-2.2025	-2.1487	-2.2008	-2.5974	-2.1925	-2.5809	-2.1821	-2.1754	-2.1832
-2.0168	-2.2304	-2.069	-2.2475	-2.1079	-2.1991	-1.9868	-2.2052	-1.3027	-2.1699	-2.138	-2.2444	-2.0759	-2.2461	-2.0806	-2.1878	-2.1982	-2.1733	-2.0371	-2.2025	-2.1022	-2.2	-2.1449	-2.2	-1.9868	-2.2052	-1.6387	-2.2017	-2.1129	-2.2042	-2.1172	-2.2201	-2.1493	-2.2131	-2.2844	-2.1946	-2.153	-2.2055	-2.138	-2.1992	-2.1942	-2.2025	-2.1487	-2.2008	-1.3365	-2.1879	-2.1252	-2.1919	-2.1754	-2.1832
-2.1717	-2.1554	-2.1486	-2.1808	-2.1654	-2.156	-2.1641	-2.2913	-1.3027	-2.1699	-2.6487	-2.1412	-2.2535	-2.209	-2.0266	-2.2307	-2.1687	-2.184	-2.2401	-2.2192	-2.1329	-2.181	-2.1449	-2.2	-2.1592	-2.1966	-1.6387	-2.2017	-2.3916	-2.1866	-2.2535	-2.209	-2.0266	-2.2307	-2.2844	-2.1946	-2.153	-2.2055	-2.138	-2.1992	-2.1942	-2.2025	-2.1487	-2.2008	-1.3365	-2.1879	-2.5809	-2.1821	-2.1754	-2.1832
-2.0647	-2.1895	-2.1078	-2.2503	-2.1805	-2.1912	-2.4459	-2.2158	-1.3027	-2.1699	-1.8985	-2.145	-2.2535	-2.209	-2.1864	-2.1419	-2.1882	-2.1808	-2.2401	-2.2192	-2.1022	-2.2	-2.1449	-2.2	-2.2975	-2.2129	-1.6387	-2.2017	-1.8985	-2.145	-2.2535	-2.209	-2.3448	-2.1959	-2.1001	-2.2016	-2.153	-2.2055	-2.138	-2.1992	-2.1942	-2.2025	-2.4255	-2.2138	-1.3365	-2.1879	-2.1252	-2.1919	-2.1754	-2.1832
-2.1403	-2.2515	-2.1011	-2.2544	-2.1805	-2.1912	-2.163	-2.1235	-2.46	-2.1975	-2.0988	-2.1588	-2.2416	-2.1994	-1.7984	-1.9237	-1.578	-1.6244	-2.3117	-2.2097	-2.1022	-2.2	-2.1449	-2.2	-2.1897	-2.1712	-1.6387	-2.2017	-2.1129	-2.2042	-2.2416	-2.1994	-1.7984	-1.9237	-1.578	-1.6244	-2.153	-2.2055	-2.138	-2.1992	-2.1942	-2.2025	-2.1487	-2.2008	-2.6113	-2.1823	-2.1252	-2.1919	-2.2601	-2.2303
-2.36	-2.169	-2.3277	-2.1669	-2.284	-2.1047	-2.1665	-2.2077	-2.9486	-2.1674	-2.138	-2.2444	-2.2265	-2.2889	-2.1451	-2.1693	-2.3263	-2.1025	-2.3117	-2.2097	-2.3091	-2.2003	-2.2131	-2.1589	-2.1592	-2.1966	-3.0248	-2.2017	-2.1129	-2.2042	-2.223	-2.2156	-2.1523	-2.1672	-2.2844	-2.1946	-2.153	-2.2055	-2.5012	-2.1972	-2.2249	-2.2024	-2.1487	-2.2008	-2.5974	-2.1925	-2.1252	-2.1919	-2.2439	-2.2355
-2.0168	-2.2304	-2.1527	-2.187	-2.0971	-2.2274	-2.4459	-2.2158	-2.42	-2.1886	-2.1592	-2.1944	-2.2644	-2.2224	-2.2184	-2.1957	-2.2776	-2.2487	-2.0371	-2.2025	-2.1022	-2.2	-2.1449	-2.2	-2.2975	-2.2129	-2.4993	-2.1753	-2.3916	-2.1866	-2.223	-2.2156	-2.1493	-2.2131	-2.2776	-2.2487	-2.153	-2.2055	-2.138	-2.1992	-2.1942	-2.2025	-2.4255	-2.2138	-2.5974	-2.1925	-2.1252	-2.1919	-2.2601	-2.2303
-2.3507	-2.1949	-1.9888	-2.1857	-2.1654	-2.156	-2.1153	-2.2051	-1.856	-2.1969	-1.8985	-2.145	-2.2265	-2.2889	-2.0225	-2.2353	-2.0758	-2.2113	-2.3117	-2.2097	-2.3091	-2.2003	-2.1449	-2.2	-2.1592	-2.1966	-1.6387	-2.2017	-1.8985	-2.145	-2.223	-2.2156	-2.0225	-2.2353	-2.1001	-2.2016	-2.3915	-2.1615	-2.1176	-2.2075	-2.1942	-2.2025	-2.1487	-2.2008	-2.5974	-2.1925	-2.1252	-2.1919	-2.2439	-2.2355
-2.0167	-2.2763	-2.1527	-2.187	-2.3478	-2.0936	-1.9868	-2.2052	-1.3027	-2.1699	-1.9713	-2.2656	-2.1101	-2.2019	-2.3397	-2.1555	-2.3846	-2.2205	-2.0371	-2.2025	-2.1022	-2.2	-2.2131	-2.1589	-1.9868	-2.2052	-1.6387	-2.2017	-1.9713	-2.2656	-2.1172	-2.2201	-2.3448	-2.1959	-2.2844	-2.1946	-2.153	-2.2055	-2.138	-2.1992	-2.1942	-2.2025	-2.1487	-2.2008	-1.3365	-2.1879	-2.0775	-2.2065	-2.1754	-2.1832
-2.0674	-2.1745	-2.2773	-2.2152	-2.2776	-2.1709	-2.4459	-2.2158	-2.8679	-2.1585	-2.2158	-2.1811	-2.0689	-2.176	-2.5775	-2.2065	-2.3003	-2.209	-2.0371	-2.2025	-2.3091	-2.2003	-2.2776	-2.1709	-2.2975	-2.2129	-2.8679	-2.1585	-2.1934	-2.1924	-2.223	-2.2156	-2.3448	-2.1959	-2.2844	-2.1946	-2.153	-2.2055	-2.138	-2.1992	-2.1942	-2.2025	-2.4255	-2.2138	-2.6113	-2.1823	-2.1252	-2.1919	-2.1754	-2.1832
-2.3423	-2.2052	-2.6082	-2.2276	-2.2375	-2.2622	-2.1481	-2.1518	-1.856	-2.1969	-2.6487	-2.1412	-2.0689	-2.176	-2.0875	-2.2296	-2.1763	-2.2753	-2.3423	-2.2052	-2.3091	-2.2003	-2.2375	-2.2622	-2.1897	-2.1712	-1.6387	-2.2017	-2.3916	-2.1866	-2.223	-2.2156	-2.1493	-2.2131	-2.1467	-2.1941	-2.153	-2.2055	-2.5012	-2.1972	-2.2249	-2.2024	-2.1487	-2.2008	-2.5974	-2.1925	-2.5809	-2.1821	-2.1754	-2.1832
-2.3507	-2.1949	-2.3357	-2.2419	-2.2158	-2.2184	-2.1388	-2.3189	-1.3027	-2.1699	-2.3133	-2.2625	-2.1504	-2.2273	-2.1612	-2.2482	-2.2776	-2.2487	-2.3117	-2.2097	-2.3357	-2.2419	-2.2037	-2.2502	-2.2975	-2.2129	-1.6387	-2.2017	-2.3916	-2.1866	-2.189	-2.1637	-2.1493	-2.2131	-2.2776	-2.2487	-2.3915	-2.1615	-2.1176	-2.2075	-2.1942	-2.2025	-2.1487	-2.2008	-1.3365	-2.1879	-2.1252	-2.1919	-2.1754	-2.1832
-2.3423	-2.2052	-2.2434	-2.2129	-2.284	-2.1047	-2.2094	-2.2073	-2.6736	-2.1523	-1.8985	-2.145	-2.2265	-2.2889	-2.0806	-2.1878	-2.1982	-2.1733	-2.3423	-2.2052	-2.2434	-2.2129	-2.2131	-2.1589	-2.2975	-2.2129	-2.6736	-2.1523	-1.8985	-2.145	-2.223	-2.2156	-2.1493	-2.2131	-2.2844	-2.1946	-2.153	-2.2055	-2.138	-2.1992	-2.2249	-2.2024	-2.1487	-2.2008	-2.5974	-2.1925	-2.1252	-2.1919	-2.2439	-2.2355
-2.2074	-2.3409	-2.1047	-2.339	-2.2776	-2.1709	-1.9868	-2.2052	-1.3027	-2.1699	-2.069	-2.18	-2.2741	-2.2705	-2.0266	-2.2307	-2.0585	-2.2307	-2.3117	-2.2097	-2.3091	-2.2003	-2.2776	-2.1709	-1.9868	-2.2052	-1.6387	-2.2017	-2.1129	-2.2042	-2.223	-2.2156	-2.0266	-2.2307	-2.1001	-2.2016	-2.1963	-2.2303	-2.138	-2.1992	-2.1942	-2.2025	-2.1487	-2.2008	-1.3365	-2.1879	-2.1252	-2.1919	-2.2601	-2.2303
-2.3507	-2.1949	-2.1239	-2.1987	-2.1174	-2.2273	-2.1665	-2.2077	-2.4033	-2.1811	-2.1592	-2.1944	-2.1358	-2.2447	-2.0266	-2.2307	-2.1687	-2.184	-2.3117	-2.2097	-2.1022	-2.2	-2.1449	-2.2	-2.1592	-2.1966	-2.4993	-2.1753	-2.3916	-2.1866	-2.189	-2.1637	-2.0266	-2.2307	-2.2844	-2.1946	-2.3915	-2.1615	-2.138	-2.1992	-2.1942	-2.2025	-2.1487	-2.2008	-2.5974	-2.1925	-2.1252	-2.1919	-2.1754	-2.1832
-2.3427	-2.2847	-2.3277	-2.1669	-2.3478	-2.0936	-2.0596	-2.12	-2.42	-2.1886	-2.1445	-2.176	-2.2535	-2.209	-2.1198	-1.9784	-2.1012	-2.2038	-2.2401	-2.2192	-2.3091	-2.2003	-2.2131	-2.1589	-2.1592	-2.1966	-2.4993	-2.1753	-2.3916	-2.1866	-2.2535	-2.209	-2.1523	-2.1672	-2.1467	-2.1941	-2.153	-2.2055	-2.5012	-2.1972	-2.1942	-2.2025	-2.1487	-2.2008	-2.5974	-2.1925	-2.0775	-2.2065	-2.1754	-2.1832
-2.4692	-2.1285	-2.2434	-2.2129	-2.1805	-2.1912	-2.0491	-2.1163	-1.3027	-2.1699	-2.0988	-2.1588	-2.0689	-2.176	-2.1451	-2.2558	-2.0585	-2.2307	-2.3117	-2.2097	-2.2434	-2.2129	-2.1449	-2.2	-2.0491	-2.1163	-1.6387	-2.2017	-2.1129	-2.2042	-2.223	-2.2156	-2.3448	-2.1959	-2.1001	-2.2016	-2.3915	-2.1615	-2.138	-2.1992	-2.1942	-2.2025	-2.1065	-2.1412	-1.3365	-2.1879	-2.1252	-2.1919	-2.1754	-2.1832
-2.3507	-2.1949	-2.0971	-2.1504	-2.1982	-2.3114	-1.9868	-2.2052	-2.622	-2.1235	-2.2158	-2.1811	-2.2265	-2.2889	-2.0266	-2.2307	-2.1763	-2.2753	-2.3117	-2.2097	-2.1329	-2.181	-2.2037	-2.2502	-1.9868	-2.2052	-2.4993	-2.1753	-2.1934	-2.1924	-2.223	-2.2156	-2.0266	-2.2307	-2.1467	-2.1941	-2.3915	-2.1615	-2.138	-2.1992	-2.1942	-2.2025	-2.1487	-2.2008	-2.5974	-2.1925	-2.1252	-2.1919	-2.2439	-2.2355
-2.0935	-2.1643	-2.1239	-2.1987	-2.1654	-2.156	-2.1915	-2.19	-1.3027	-2.1699	-2.0988	-2.1588	-2.2416	-2.1994	-2.304	-2.2164	-2.1066	-2.1153	-2.0371	-2.2025	-2.1022	-2.2	-2.1449	-2.2	-2.1592	-2.1966	-1.6387	-2.2017	-2.1129	-2.2042	-2.2416	-2.1994	-2.3448	-2.1959	-2.1467	-2.1941	-2.153	-2.2055	-2.138	-2.1992	-2.1942	-2.2025	-2.1487	-2.2008	-1.3365	-2.1879	-2.1252	-2.1919	-2.2601	-2.2303
-2.0484	-2.1253	-2.1078	-2.2503	-2.1174	-2.2273	-2.4459	-2.2158	-3.0062	-2.2269	-1.9713	-2.2656	-2.2763	-2.1831	-2.0875	-2.2296	-2.2776	-2.2487	-2.0371	-2.2025	-2.1022	-2.2	-2.1449	-2.2	-2.2975	-2.2129	-3.0248	-2.2017	-1.9713	-2.2656	-2.223	-2.2156	-2.1493	-2.2131	-2.2776	-2.2487	-2.153	-2.2055	-2.138	-2.1992	-2.1942	-2.2025	-2.4255	-2.2138	-2.5974	-2.1925	-2.0775	-2.2065	-2.2439	-2.2355
-2.2286	-2.2032	-1.9888	-2.1857	-2.2776	-2.1709	-2.1665	-2.2077	-1.407	-2.2068	-2.2063	-2.1959	-2.0689	-2.176	-2.1776	-2.1811	-2.3846	-2.2205	-2.2401	-2.2192	-2.3091	-2.2003	-2.2776	-2.1709	-2.1592	-2.1966	-1.6387	-2.2017	-2.1934	-2.1924	-2.223	-2.2156	-2.1523	-2.1672	-2.2844	-2.1946	-2.153	-2.2055	-2.1176	-2.2075	-2.1942	-2.2025	-2.1487	-2.2008	-1.3365	-2.1879	-2.1252	-2.1919	-2.1754	-2.1832
-2.0647	-2.1895	-2.2434	-2.2129	-2.2158	-2.2184	-2.0491	-2.1163	-2.42	-2.1886	-2.2063	-2.1959	-2.2184	-2.2129	-2.0266	-2.2307	-2.0585	-2.2307	-2.2401	-2.2192	-2.2434	-2.2129	-2.2037	-2.2502	-2.0491	-2.1163	-2.4993	-2.1753	-2.1934	-2.1924	-2.189	-2.1637	-2.0266	-2.2307	-2.1001	-2.2016	-2.153	-2.2055	-2.138	-2.1992	-2.1942	-2.2025	-2.1065	-2.1412	-2.5974	-2.1925	-2.1252	-2.1919	-2.1754	-2.1832
-2.2286	-2.2032	-2.1047	-2.339	-2.1723	-2.2447	-2.387	-2.2115	-1.3027	-2.1699	-2.0988	-2.1588	-2.2265	-2.2889	-2.304	-2.2164	-2.2629	-2.4341	-2.2401	-2.2192	-2.3091	-2.2003	-2.1723	-2.2447	-2.2975	-2.2129	-1.6387	-2.2017	-2.1129	-2.2042	-2.223	-2.2156	-2.3448	-2.1959	-2.2629	-2.4341	-2.153	-2.2055	-2.138	-2.1992	-2.1942	-2.2025	-2.4255	-2.2138	-1.3365	-2.1879	-2.1252	-2.1919	-2.2439	-2.2355
-2.36	-2.169	-1.8261	-2.2447	-2.4286	-2.1854	-2.4459	-2.2158	-3.0062	-2.2269	-2.6487	-2.1412	-2.2763	-2.1831	-2.0717	-2.0855	-2.1763	-2.2753	-2.3117	-2.2097	-1.8261	-2.2447	-2.2131	-2.1589	-2.2975	-2.2129	-3.0248	-2.2017	-2.3916	-2.1866	-2.223	-2.2156	-2.0717	-2.0855	-2.1467	-2.1941	-2.153	-2.2055	-2.138	-2.1992	-2.1842	-2.1513	-2.4255	-2.2138	-2.5974	-2.1925	-2.5809	-2.1821	-2.2439	-2.2355
-2.4692	-2.1285	-2.6082	-2.2276	-2.1079	-2.1991	-2.4459	-2.2158	-1.407	-2.2068	-2.2116	-2.0953	-2.1633	-2.062	-2.2184	-2.1957	-2.1066	-2.1153	-2.3117	-2.2097	-2.3091	-2.2003	-2.1449	-2.2	-2.2975	-2.2129	-1.6387	-2.2017	-2.2116	-2.0953	-2.189	-2.1637	-2.1493	-2.2131	-2.1467	-2.1941	-2.3915	-2.1615	-2.5012	-2.1972	-2.1942	-2.2025	-2.4255	-2.2138	-1.3365	-2.1879	-2.1252	-2.1919	-2.1754	-2.1832
-2.1444	-2.1075	-1.9888	-2.1857	-2.1723	-2.2447	-2.1915	-2.19	-1.856	-2.1969	-2.2063	-2.1959	-2.2516	-2.0907	-2.0225	-2.2353	-2.2776	-2.2487	-2.1444	-2.1075	-2.3091	-2.2003	-2.1723	-2.2447	-2.1592	-2.1966	-1.6387	-2.2017	-2.1934	-2.1924	-2.223	-2.2156	-2.0225	-2.2353	-2.2776	-2.2487	-2.1963	-2.2303	-2.1176	-2.2075	-2.1942	-2.2025	-2.1487	-2.2008	-2.5974	-2.1925	-2.1252	-2.1919	-2.1754	-2.1832
-2.2074	-2.3409	-1.8261	-2.2447	-2.1174	-2.2273	-2.1388	-2.3189	-2.42	-2.1886	-2.2842	-2.1201	-2.2416	-2.1994	-2.0266	-2.2307	-2.1012	-2.2038	-2.3117	-2.2097	-1.8261	-2.2447	-2.1449	-2.2	-2.2975	-2.2129	-2.4993	-2.1753	-2.3916	-2.1866	-2.2416	-2.1994	-2.0266	-2.2307	-2.1467	-2.1941	-2.1963	-2.2303	-2.138	-2.1992	-2.1942	-2.2025	-2.1487	-2.2008	-2.5974	-2.1925	-2.1252	-2.1919	-2.2601	-2.2303
-2.2116	-2.1997	-2.1239	-2.1987	-2.3478	-2.0936	-2.2805	-2.2231	-2.1597	-2.2774	-1.9713	-2.2656	-2.2535	-2.209	-2.2875	-2.1934	-2.3263	-2.1025	-2.2116	-2.1997	-2.1022	-2.2	-2.2131	-2.1589	-2.1897	-2.1712	-1.6387	-2.2017	-1.9713	-2.2656	-2.2535	-2.209	-2.1493	-2.2131	-2.2844	-2.1946	-2.153	-2.2055	-2.138	-2.1992	-2.1942	-2.2025	-2.1487	-2.2008	-2.5974	-2.1925	-2.0775	-2.2065	-2.1754	-2.1832
-2.2451	-2.1642	-2.0971	-2.1504	-2.1451	-2.2862	-2.0491	-2.1163	-2.6736	-2.1523	-1.9842	-2.2394	-2.343	-2.2814	-2.0717	-2.0855	-2.1665	-2.1991	-2.3117	-2.2097	-2.1329	-2.181	-2.2131	-2.1589	-2.0491	-2.1163	-2.6736	-2.1523	-2.1129	-2.2042	-2.223	-2.2156	-2.0717	-2.0855	-2.1467	-2.1941	-2.153	-2.2055	-2.138	-2.1992	-2.1942	-2.2025	-2.1065	-2.1412	-2.5974	-2.1925	-2.1252	-2.1919	-2.1754	-2.1832
-2.0216	-2.2615	-1.8261	-2.2447	-2.2776	-2.1709	-2.387	-2.2115	-1.3027	-2.1699	-2.2158	-2.1811	-2.2265	-2.2889	-2.2184	-2.1957	-2.3846	-2.2205	-2.0371	-2.2025	-1.8261	-2.2447	-2.2776	-2.1709	-2.2975	-2.2129	-1.6387	-2.2017	-2.1934	-2.1924	-2.223	-2.2156	-2.1493	-2.2131	-2.2844	-2.1946	-2.153	-2.2055	-2.138	-2.1992	-2.1942	-2.2025	-2.4255	-2.2138	-1.3365	-2.1879	-2.1252	-2.1919	-2.2439	-2.2355
-2.3423	-2.2052	-2.3277	-2.1669	-2.0727	-2.1197	-2.1481	-2.1518	-1.3027	-2.1699	-2.0988	-2.1588	-2.2265	-2.2889	-2.0266	-2.2307	-2.1882	-2.1808	-2.3423	-2.2052	-2.3091	-2.2003	-2.2131	-2.1589	-2.1897	-2.1712	-1.6387	-2.2017	-2.1129	-2.2042	-2.223	-2.2156	-2.0266	-2.2307	-2.1001	-2.2016	-2.153	-2.2055	-2.5012	-2.1972	-2.1842	-2.1513	-2.1487	-2.2008	-1.3365	-2.1879	-2.1252	-2.1919	-2.2439	-2.2355
-2.3507	-2.1949	-2.1313	-2.1697	-2.0727	-2.1197	-2.1665	-2.2077	-1.3027	-2.1699	-1.8985	-2.145	-2.1389	-2.2805	-2.0225	-2.2353	-2.0758	-2.2113	-2.3117	-2.2097	-2.1329	-2.181	-2.2131	-2.1589	-2.1592	-2.1966	-1.6387	-2.2017	-1.8985	-2.145	-2.1172	-2.2201	-2.0225	-2.2353	-2.1001	-2.2016	-2.3915	-2.1615	-2.138	-2.1992	-2.1842	-2.1513	-2.1487	-2.2008	-1.3365	-2.1879	-2.1252	-2.1919	-2.1754	-2.1832
-2.3507	-2.1949	-2.0666	-2.1474	-2.0727	-2.1197	-1.9868	-2.2052	-3.0231	-2.2339	-1.9713	-2.2656	-2.1101	-2.2019	-2.2184	-2.1957	-2.3003	-2.209	-2.3117	-2.2097	-2.1022	-2.2	-2.2131	-2.1589	-1.9868	-2.2052	-2.4993	-2.1753	-1.9713	-2.2656	-2.1172	-2.2201	-2.1493	-2.2131	-2.2844	-2.1946	-2.3915	-2.1615	-2.138	-2.1992	-2.1842	-2.1513	-2.1487	-2.2008	-2.5974	-2.1925	-2.0775	-2.2065	-2.1754	-2.1832
-2.36	-2.169	-1.8261	-2.2447	-2.2676	-2.167	-2.1445	-2.168	-1.3027	-2.1699	-2.3133	-2.2625	-2.1918	-2.2107	-2.0225	-2.2353	-2.3263	-2.1025	-2.3117	-2.2097	-1.8261	-2.2447	-2.1449	-2.2	-2.2975	-2.2129	-1.6387	-2.2017	-2.3916	-2.1866	-2.1918	-2.2107	-2.0225	-2.2353	-2.2844	-2.1946	-2.153	-2.2055	-2.138	-2.1992	-2.1942	-2.2025	-2.1065	-2.1412	-1.3365	-2.1879	-2.1252	-2.1919	-2.1754	-2.1832
-2.0216	-2.2615	-2.0498	-2.1975	-2.0727	-2.1197	-2.1388	-2.3189	-2.8857	-2.1566	-1.9713	-2.2656	-2.343	-2.2814	-2.2184	-2.1957	-2.1556	-2.2026	-2.0371	-2.2025	-2.3091	-2.2003	-2.2131	-2.1589	-2.2975	-2.2129	-2.8857	-2.1566	-1.9713	-2.2656	-2.223	-2.2156	-2.1493	-2.2131	-2.1556	-2.2026	-2.153	-2.2055	-2.1176	-2.2075	-2.1842	-2.1513	-2.1487	-2.2008	-2.5974	-2.1925	-2.0775	-2.2065	-2.1754	-2.1832
-2.2451	-2.1642	-1.8261	-2.2447	-2.2375	-2.2622	-2.2094	-2.2073	-3.0062	-2.2269	-1.9713	-2.2656	-2.0689	-2.176	-2.1776	-2.1811	-2.2776	-2.2487	-2.3117	-2.2097	-1.8261	-2.2447	-2.2375	-2.2622	-2.2975	-2.2129	-3.0248	-2.2017	-1.9713	-2.2656	-2.223	-2.2156	-2.1523	-2.1672	-2.2776	-2.2487	-2.153	-2.2055	-2.138	-2.1992	-2.2249	-2.2024	-2.1487	-2.2008	-2.5974	-2.1925	-2.0775	-2.2065	-2.1754	-2.1832
-2.2116	-2.1997	-2.3357	-2.2419	-2.1876	-2.0851	-2.1665	-2.2077	-2.8679	-2.1585	-2.3133	-2.2625	-2.1101	-2.2019	-2.0266	-2.2307	-2.1499	-2.1351	-2.2116	-2.1997	-2.3357	-2.2419	-2.2131	-2.1589	-2.1592	-2.1966	-2.8679	-2.1585	-2.3916	-2.1866	-2.1172	-2.2201	-2.0266	-2.2307	-2.2844	-2.1946	-2.153	-2.2055	-2.1176	-2.2075	-2.1942	-2.2025	-2.1487	-2.2008	-2.6113	-2.1823	-2.1252	-2.1919	-2.1754	-2.1832
-2.1444	-2.1075	-2.1047	-2.339	-2.1079	-2.1991	-2.0491	-2.1163	-1.856	-2.1969	-2.2158	-2.1811	-2.2535	-2.209	-2.1451	-2.2558	-2.2515	-2.2558	-2.1444	-2.1075	-2.3091	-2.2003	-2.1449	-2.2	-2.0491	-2.1163	-1.6387	-2.2017	-2.1934	-2.1924	-2.2535	-2.209	-2.3448	-2.1959	-2.2844	-2.1946	-2.1963	-2.2303	-2.138	-2.1992	-2.1942	-2.2025	-2.1065	-2.1412	-2.5974	-2.1925	-2.1252	-2.1919	-2.1754	-2.1832
-2.3427	-2.2847	-2.2434	-2.2129	-2.1451	-2.2862	-2.387	-2.2115	-1.3027	-2.1699	-1.9842	-2.2394	-2.2265	-2.2889	-2.1864	-2.1419	-2.3846	-2.2205	-2.2401	-2.2192	-2.2434	-2.2129	-2.2131	-2.1589	-2.2975	-2.2129	-1.6387	-2.2017	-2.1129	-2.2042	-2.223	-2.2156	-2.3448	-2.1959	-2.2844	-2.1946	-2.153	-2.2055	-2.138	-2.1992	-2.1942	-2.2025	-2.4255	-2.2138	-1.3365	-2.1879	-2.1252	-2.1919	-2.2439	-2.2355
-2.1403	-2.2515	-2.3277	-2.1669	-2.0727	-2.1197	-2.0596	-2.12	-1.3027	-2.1699	-2.1445	-2.176	-2.2265	-2.2889	-2.0266	-2.2307	-2.1508	-2.1618	-2.3117	-2.2097	-2.3091	-2.2003	-2.2131	-2.1589	-2.1592	-2.1966	-1.6387	-2.2017	-2.3916	-2.1866	-2.223	-2.2156	-2.0266	-2.2307	-2.1467	-2.1941	-2.153	-2.2055	-2.5012	-2.1972	-2.1842	-2.1513	-2.1487	-2.2008	-1.3365	-2.1879	-2.0775	-2.2065	-2.2439	-2.2355
-2.3507	-2.1949	-2.1078	-2.2503	-2.0727	-2.1197	-2.1445	-2.168	-1.3027	-2.1699	-1.8985	-2.145	-2.1358	-2.2447	-2.0266	-2.2307	-2.3846	-2.2205	-2.3117	-2.2097	-2.1022	-2.2	-2.2131	-2.1589	-2.2975	-2.2129	-1.6387	-2.2017	-1.8985	-2.145	-2.189	-2.1637	-2.0266	-2.2307	-2.2844	-2.1946	-2.3915	-2.1615	-2.138	-2.1992	-2.1842	-2.1513	-2.1065	-2.1412	-1.3365	-2.1879	-2.1252	-2.1919	-2.1754	-2.1832
-2.3507	-2.1949	-2.0498	-2.1975	-2.0727	-2.1197	-1.9868	-2.2052	-3.0711	-2.1315	-1.8985	-2.145	-2.2265	-2.2889	-2.1612	-2.2482	-2.2629	-2.4341	-2.3117	-2.2097	-2.3091	-2.2003	-2.2131	-2.1589	-1.9868	-2.2052	-3.0248	-2.2017	-1.8985	-2.145	-2.223	-2.2156	-2.1493	-2.2131	-2.2629	-2.4341	-2.3915	-2.1615	-2.1176	-2.2075	-2.1842	-2.1513	-2.1487	-2.2008	-2.5974	-2.1925	-2.1252	-2.1919	-2.2439	-2.2355
-2.3507	-2.1949	-2.2434	-2.2129	-2.2676	-2.167	-1.9868	-2.2052	-1.3027	-2.1699	-2.138	-2.2444	-2.1918	-2.2107	-2.5775	-2.2065	-2.3846	-2.2205	-2.3117	-2.2097	-2.2434	-2.2129	-2.1449	-2.2	-1.9868	-2.2052	-1.6387	-2.2017	-2.1129	-2.2042	-2.1918	-2.2107	-2.3448	-2.1959	-2.2844	-2.1946	-2.3915	-2.1615	-2.138	-2.1992	-2.1942	-2.2025	-2.1487	-2.2008	-1.3365	-2.1879	-2.1252	-2.1919	-2.1754	-2.1832
-2.3423	-2.2052	-2.6082	-2.2276	-2.0971	-2.2274	-2.2216	-2.1461	-1.3027	-2.1699	-2.6487	-2.1412	-2.2265	-2.2889	-2.5775	-2.2065	-2.3846	-2.2205	-2.3423	-2.2052	-2.3091	-2.2003	-2.1449	-2.2	-2.2216	-2.1461	-1.6387	-2.2017	-2.3916	-2.1866	-2.223	-2.2156	-2.3448	-2.1959	-2.2844	-2.1946	-2.153	-2.2055	-2.5012	-2.1972	-2.1942	-2.2025	-2.1487	-2.2008	-1.3365	-2.1879	-2.5809	-2.1821	-2.2439	-2.2355
-2.0674	-2.1745	-1.8261	-2.2447	-2.0727	-2.1197	-2.4459	-2.2158	-1.3027	-2.1699	-2.6487	-2.1412	-2.2265	-2.2889	-2.3397	-2.1555	-2.3846	-2.2205	-2.0371	-2.2025	-1.8261	-2.2447	-2.2131	-2.1589	-2.2975	-2.2129	-1.6387	-2.2017	-2.3916	-2.1866	-2.223	-2.2156	-2.3448	-2.1959	-2.2844	-2.1946	-2.153	-2.2055	-2.138	-2.1992	-2.1842	-2.1513	-2.4255	-2.2138	-1.3365	-2.1879	-2.5809	-2.1821	-2.2439	-2.2355
-2.2116	-2.1997	-2.6082	-2.2276	-2.0727	-2.1197	-2.4459	-2.2158	-1.3027	-2.1699	-2.6487	-2.1412	-2.0689	-2.176	-2.5775	-2.2065	-2.2776	-2.2487	-2.2116	-2.1997	-2.3091	-2.2003	-2.2131	-2.1589	-2.2975	-2.2129	-1.6387	-2.2017	-2.3916	-2.1866	-2.223	-2.2156	-2.3448	-2.1959	-2.2776	-2.2487	-2.153	-2.2055	-2.5012	-2.1972	-2.1842	-2.1513	-2.4255	-2.2138	-1.3365	-2.1879	-2.5809	-2.1821	-2.1754	-2.1832
-2.3507	-2.1949	-2.6082	-2.2276	-2.0727	-2.1197	-2.4459	-2.2158	-1.3027	-2.1699	-2.3133	-2.2625	-2.2265	-2.2889	-2.0266	-2.2307	-2.1066	-2.1153	-2.3117	-2.2097	-2.3091	-2.2003	-2.2131	-2.1589	-2.2975	-2.2129	-1.6387	-2.2017	-2.3916	-2.1866	-2.223	-2.2156	-2.0266	-2.2307	-2.1467	-2.1941	-2.3915	-2.1615	-2.5012	-2.1972	-2.1842	-2.1513	-2.4255	-2.2138	-1.3365	-2.1879	-2.1252	-2.1919	-2.2439	-2.2355
-2.3507	-2.1949	-2.6082	-2.2276	-2.0727	-2.1197	-2.4459	-2.2158	-1.856	-2.1969	-2.6487	-2.1412	-2.2535	-2.209	-2.0875	-2.2296	-2.0585	-2.2307	-2.3117	-2.2097	-2.3091	-2.2003	-2.2131	-2.1589	-2.2975	-2.2129	-1.6387	-2.2017	-2.3916	-2.1866	-2.2535	-2.209	-2.1493	-2.2131	-2.1001	-2.2016	-2.3915	-2.1615	-2.5012	-2.1972	-2.1842	-2.1513	-2.4255	-2.2138	-2.5974	-2.1925	-2.5809	-2.1821	-2.1754	-2.1832
-2.3507	-2.1949	-2.6082	-2.2276	-2.0727	-2.1197	-2.1388	-2.3189	-1.3027	-2.1699	-1.8985	-2.145	-2.1504	-2.2273	-2.1451	-2.1693	-2.3846	-2.2205	-2.3117	-2.2097	-2.3091	-2.2003	-2.2131	-2.1589	-2.2975	-2.2129	-1.6387	-2.2017	-1.8985	-2.145	-2.189	-2.1637	-2.1523	-2.1672	-2.2844	-2.1946	-2.3915	-2.1615	-2.5012	-2.1972	-2.1842	-2.1513	-2.1487	-2.2008	-1.3365	-2.1879	-2.1252	-2.1919	-2.1754	-2.1832
-2.3507	-2.1949	-2.2773	-2.2152	-2.0727	-2.1197	-1.9868	-2.2052	-3.0547	-2.2615	-2.2063	-2.1959	-2.2265	-2.2889	-2.304	-2.2164	-2.1687	-2.184	-2.3117	-2.2097	-2.3091	-2.2003	-2.2131	-2.1589	-1.9868	-2.2052	-3.0248	-2.2017	-2.1934	-2.1924	-2.223	-2.2156	-2.3448	-2.1959	-2.2844	-2.1946	-2.3915	-2.1615	-2.138	-2.1992	-2.1842	-2.1513	-2.1487	-2.2008	-2.5974	-2.1925	-2.1252	-2.1919	-2.2439	-2.2355
-2.3507	-2.1949	-2.2434	-2.2129	-2.1174	-2.2273	-2.2805	-2.2231	-1.3027	-2.1699	-2.4637	-2.2261	-2.2644	-2.2224	-2.5775	-2.2065	-2.3003	-2.209	-2.3117	-2.2097	-2.2434	-2.2129	-2.1449	-2.2	-2.1897	-2.1712	-1.6387	-2.2017	-2.3916	-2.1866	-2.223	-2.2156	-2.3448	-2.1959	-2.2844	-2.1946	-2.3915	-2.1615	-2.138	-2.1992	-2.1942	-2.2025	-2.1487	-2.2008	-1.3365	-2.1879	-2.5809	-2.1821	-2.2601	-2.2303
-2.2286	-2.2032	-2.6082	-2.2276	-2.4286	-2.1854	-2.1445	-2.168	-1.3027	-2.1699	-2.3133	-2.2625	-2.1918	-2.2107	-2.1451	-2.2558	-2.1665	-2.1991	-2.2401	-2.2192	-2.3091	-2.2003	-2.2131	-2.1589	-2.2975	-2.2129	-1.6387	-2.2017	-2.3916	-2.1866	-2.1918	-2.2107	-2.3448	-2.1959	-2.1467	-2.1941	-2.153	-2.2055	-2.5012	-2.1972	-2.1842	-2.1513	-2.1065	-2.1412	-1.3365	-2.1879	-2.1252	-2.1919	-2.1754	-2.1832
-2.4692	-2.1285	-2.0498	-2.1975	-2.0727	-2.1197	-2.1388	-2.3189	-2.8857	-2.1566	-2.2842	-2.1201	-2.2184	-2.2129	-2.2184	-2.1957	-2.1012	-2.2038	-2.3117	-2.2097	-2.3091	-2.2003	-2.2131	-2.1589	-2.2975	-2.2129	-2.8857	-2.1566	-2.3916	-2.1866	-2.189	-2.1637	-2.1493	-2.2131	-2.1467	-2.1941	-2.3915	-2.1615	-2.1176	-2.2075	-2.1842	-2.1513	-2.1487	-2.2008	-2.5974	-2.1925	-2.1252	-2.1919	-2.1754	-2.1832
-2.2451	-2.1642	-1.8261	-2.2447	-2.1451	-2.2862	-2.1665	-2.2077	-3.0062	-2.2269	-1.9842	-2.2394	-2.0689	-2.176	-2.0225	-2.2353	-2.1982	-2.1733	-2.3117	-2.2097	-1.8261	-2.2447	-2.2131	-2.1589	-2.1592	-2.1966	-3.0248	-2.2017	-2.1129	-2.2042	-2.223	-2.2156	-2.0225	-2.2353	-2.2844	-2.1946	-2.153	-2.2055	-2.138	-2.1992	-2.1942	-2.2025	-2.1487	-2.2008	-2.5974	-2.1925	-2.1252	-2.1919	-2.1754	-2.1832
-2.1403	-2.2515	-2.0666	-2.1474	-2.1079	-2.1991	-2.0596	-2.12	-1.856	-2.1969	-1.9713	-2.2656	-2.2741	-2.2705	-2.1451	-2.2558	-2.1763	-2.2753	-2.3117	-2.2097	-2.1022	-2.2	-2.1449	-2.2	-2.1592	-2.1966	-1.6387	-2.2017	-1.9713	-2.2656	-2.223	-2.2156	-2.3448	-2.1959	-2.1467	-2.1941	-2.153	-2.2055	-2.138	-2.1992	-2.1942	-2.2025	-2.1487	-2.2008	-2.5974	-2.1925	-2.0775	-2.2065	-2.2601	-2.2303
-2.1444	-2.1075	-1.9888	-2.1857	-2.1451	-2.2862	-2.1153	-2.2051	-1.3027	-2.1699	-2.1206	-2.196	-2.2265	-2.2889	-2.1864	-2.1419	-2.3846	-2.2205	-2.1444	-2.1075	-2.3091	-2.2003	-2.2131	-2.1589	-2.1592	-2.1966	-1.6387	-2.2017	-2.1934	-2.1924	-2.223	-2.2156	-2.3448	-2.1959	-2.2844	-2.1946	-2.1963	-2.2303	-2.1176	-2.2075	-2.1942	-2.2025	-2.1487	-2.2008	-1.3365	-2.1879	-2.1252	-2.1919	-2.2439	-2.2355
-2.1403	-2.2515	-2.1527	-2.187	-2.0727	-2.1197	-2.163	-2.1235	-1.3027	-2.1699	-2.1445	-2.176	-2.2265	-2.2889	-2.304	-2.2164	-2.1066	-2.1153	-2.3117	-2.2097	-2.1022	-2.2	-2.2131	-2.1589	-2.1897	-2.1712	-1.6387	-2.2017	-2.3916	-2.1866	-2.223	-2.2156	-2.3448	-2.1959	-2.1467	-2.1941	-2.153	-2.2055	-2.138	-2.1992	-2.1842	-2.1513	-2.1487	-2.2008	-1.3365	-2.1879	-2.0775	-2.2065	-2.2439	-2.2355
-2.3507	-2.1949	-2.1937	-2.2501	-2.0727	-2.1197	-2.1445	-2.168	-1.3027	-2.1699	-2.4637	-2.2261	-2.1504	-2.2273	-2.0266	-2.2307	-2.3846	-2.2205	-2.3117	-2.2097	-2.1329	-2.181	-2.2131	-2.1589	-2.2975	-2.2129	-1.6387	-2.2017	-2.3916	-2.1866	-2.189	-2.1637	-2.0266	-2.2307	-2.2844	-2.1946	-2.3915	-2.1615	-2.138	-2.1992	-2.1842	-2.1513	-2.1065	-2.1412	-1.3365	-2.1879	-2.5809	-2.1821	-2.1754	-2.1832
-2.3507	-2.1949	-2.0498	-2.1975	-2.0727	-2.1197	-2.387	-2.2115	-3.0547	-2.2615	-1.8985	-2.145	-2.2265	-2.2889	-2.1108	-2.2078	-2.2629	-2.4341	-2.3117	-2.2097	-2.3091	-2.2003	-2.2131	-2.1589	-2.2975	-2.2129	-3.0248	-2.2017	-1.8985	-2.145	-2.223	-2.2156	-2.3448	-2.1959	-2.2629	-2.4341	-2.3915	-2.1615	-2.1176	-2.2075	-2.1842	-2.1513	-2.4255	-2.2138	-2.5974	-2.1925	-2.1252	-2.1919	-2.2439	-2.2355
-2.3423	-2.2052	-2.6082	-2.2276	-2.284	-2.1047	-2.2216	-2.1461	-1.3027	-2.1699	-2.3133	-2.2625	-2.1918	-2.2107	-2.0225	-2.2353	-2.1849	-2.1518	-2.3423	-2.2052	-2.3091	-2.2003	-2.2131	-2.1589	-2.2216	-2.1461	-1.6387	-2.2017	-2.3916	-2.1866	-2.1918	-2.2107	-2.0225	-2.2353	-2.1001	-2.2016	-2.153	-2.2055	-2.5012	-2.1972	-2.2249	-2.2024	-2.1487	-2.2008	-1.3365	-2.1879	-2.1252	-2.1919	-2.1754	-2.1832
-2.2074	-2.3409	-1.8261	-2.2447	-2.0727	-2.1197	-2.1388	-2.3189	-2.8857	-2.1566	-1.9713	-2.2656	-2.0759	-2.2461	-2.0875	-2.2296	-2.3263	-2.1025	-2.3117	-2.2097	-1.8261	-2.2447	-2.2131	-2.1589	-2.2975	-2.2129	-2.8857	-2.1566	-1.9713	-2.2656	-2.1172	-2.2201	-2.1493	-2.2131	-2.2844	-2.1946	-2.1963	-2.2303	-2.138	-2.1992	-2.1842	-2.1513	-2.1487	-2.2008	-2.5974	-2.1925	-2.0775	-2.2065	-2.1754	-2.1832
-2.2451	-2.1642	-1.8261	-2.2447	-2.2375	-2.2622	-2.163	-2.1235	-3.0547	-2.2615	-2.1592	-2.1944	-2.0689	-2.176	-2.0225	-2.2353	-2.1763	-2.2753	-2.3117	-2.2097	-1.8261	-2.2447	-2.2375	-2.2622	-2.1897	-2.1712	-3.0248	-2.2017	-2.3916	-2.1866	-2.223	-2.2156	-2.0225	-2.2353	-2.1467	-2.1941	-2.153	-2.2055	-2.138	-2.1992	-2.2249	-2.2024	-2.1487	-2.2008	-2.5974	-2.1925	-2.1252	-2.1919	-2.1754	-2.1832
-2.2116	-2.1997	-2.3357	-2.2419	-2.1982	-2.3114	-2.1915	-2.19	-1.9179	-2.2073	-2.3133	-2.2625	-2.2416	-2.1994	-2.1612	-2.2482	-2.1499	-2.1351	-2.2116	-2.1997	-2.3357	-2.2419	-2.2037	-2.2502	-2.1592	-2.1966	-1.6387	-2.2017	-2.3916	-2.1866	-2.2416	-2.1994	-2.1493	-2.2131	-2.2844	-2.1946	-2.153	-2.2055	-2.1176	-2.2075	-2.1942	-2.2025	-2.1487	-2.2008	-2.5974	-2.1925	-2.1252	-2.1919	-2.2601	-2.2303
-2.1444	-2.1075	-2.1937	-2.2501	-2.1174	-2.2273	-2.2094	-2.2073	-1.856	-2.1969	-1.9713	-2.2656	-2.1633	-2.062	-2.1451	-2.2558	-2.1508	-2.1618	-2.1444	-2.1075	-2.1329	-2.181	-2.1449	-2.2	-2.2975	-2.2129	-1.6387	-2.2017	-1.9713	-2.2656	-2.189	-2.1637	-2.3448	-2.1959	-2.1467	-2.1941	-2.1963	-2.2303	-2.138	-2.1992	-2.1942	-2.2025	-2.1487	-2.2008	-2.5974	-2.1925	-2.0775	-2.2065	-2.1754	-2.1832
-2.1444	-2.1075	-2.1527	-2.187	-2.1451	-2.2862	-2.2481	-2.2011	-1.3027	-2.1699	-2.2063	-2.1959	-2.2265	-2.2889	-2.3397	-2.1555	-2.3003	-2.209	-2.1444	-2.1075	-2.1022	-2.2	-2.2131	-2.1589	-2.1592	-2.1966	-1.6387	-2.2017	-2.1934	-2.1924	-2.223	-2.2156	-2.3448	-2.1959	-2.2844	-2.1946	-2.1963	-2.2303	-2.138	-2.1992	-2.1942	-2.2025	-2.1487	-2.2008	-1.3365	-2.1879	-2.1252	-2.1919	-2.2439	-2.2355
-2.1403	-2.2515	-2.069	-2.2475	-2.0727	-2.1197	-2.2805	-2.2231	-1.3027	-2.1699	-2.3133	-2.2625	-2.0689	-2.176	-2.0266	-2.2307	-2.2515	-2.2558	-2.3117	-2.2097	-2.1022	-2.2	-2.2131	-2.1589	-2.1897	-2.1712	-1.6387	-2.2017	-2.3916	-2.1866	-2.223	-2.2156	-2.0266	-2.2307	-2.2844	-2.1946	-2.153	-2.2055	-2.138	-2.1992	-2.1842	-2.1513	-2.1487	-2.2008	-1.3365	-2.1879	-2.1252	-2.1919	-2.1754	-2.1832
-2.3507	-2.1949	-2.0971	-2.1504	-2.0727	-2.1197	-2.1388	-2.3189	-1.856	-2.1969	-1.8985	-2.145	-2.2763	-2.1831	-2.0266	-2.2307	-2.3846	-2.2205	-2.3117	-2.2097	-2.1329	-2.181	-2.2131	-2.1589	-2.2975	-2.2129	-1.6387	-2.2017	-1.8985	-2.145	-2.223	-2.2156	-2.0266	-2.2307	-2.2844	-2.1946	-2.3915	-2.1615	-2.138	-2.1992	-2.1842	-2.1513	-2.1487	-2.2008	-2.5974	-2.1925	-2.1252	-2.1919	-2.2439	-2.2355
-2.3507	-2.1949	-2.2773	-2.2152	-2.3478	-2.0936	-1.9868	-2.2052	-1.407	-2.2068	-1.8985	-2.145	-2.2265	-2.2889	-2.1612	-2.2482	-2.2629	-2.4341	-2.3117	-2.2097	-2.3091	-2.2003	-2.2131	-2.1589	-1.9868	-2.2052	-1.6387	-2.2017	-1.8985	-2.145	-2.223	-2.2156	-2.1493	-2.2131	-2.2629	-2.4341	-2.3915	-2.1615	-2.138	-2.1992	-2.1942	-2.2025	-2.1487	-2.2008	-1.3365	-2.1879	-2.1252	-2.1919	-2.2439	-2.2355
-2.0674	-2.1745	-1.8261	-2.2447	-2.2158	-2.2184	-2.1915	-2.19	-1.3027	-2.1699	-2.069	-2.18	-2.2265	-2.2889	-2.0266	-2.2307	-2.3846	-2.2205	-2.0371	-2.2025	-1.8261	-2.2447	-2.2037	-2.2502	-2.1592	-2.1966	-1.6387	-2.2017	-2.1129	-2.2042	-2.223	-2.2156	-2.0266	-2.2307	-2.2844	-2.1946	-2.153	-2.2055	-2.138	-2.1992	-2.1942	-2.2025	-2.1487	-2.2008	-1.3365	-2.1879	-2.1252	-2.1919	-2.2439	-2.2355
-2.3427	-2.2847	-2.1239	-2.1987	-2.0727	-2.1197	-2.2481	-2.2011	-1.3027	-2.1699	-1.8985	-2.145	-2.2265	-2.2889	-2.5775	-2.2065	-2.1066	-2.1153	-2.2401	-2.2192	-2.1022	-2.2	-2.2131	-2.1589	-2.1592	-2.1966	-1.6387	-2.2017	-1.8985	-2.145	-2.223	-2.2156	-2.3448	-2.1959	-2.1467	-2.1941	-2.153	-2.2055	-2.138	-2.1992	-2.1842	-2.1513	-2.1487	-2.2008	-1.3365	-2.1879	-2.1252	-2.1919	-2.2439	-2.2355
-2.3507	-2.1949	-2.069	-2.2475	-2.0727	-2.1197	-1.9868	-2.2052	-1.3027	-2.1699	-2.6487	-2.1412	-2.1504	-2.2273	-2.2875	-2.1934	-2.3003	-2.209	-2.3117	-2.2097	-2.1022	-2.2	-2.2131	-2.1589	-1.9868	-2.2052	-1.6387	-2.2017	-2.3916	-2.1866	-2.189	-2.1637	-2.1493	-2.2131	-2.2844	-2.1946	-2.3915	-2.1615	-2.138	-2.1992	-2.1842	-2.1513	-2.1487	-2.2008	-1.3365	-2.1879	-2.5809	-2.1821	-2.1754	-2.1832
-2.3507	-2.1949	-2.2434	-2.2129	-2.0727	-2.1197	-2.4459	-2.2158	-3.0547	-2.2615	-1.9842	-2.2394	-2.0689	-2.176	-2.304	-2.2164	-2.1982	-2.1733	-2.3117	-2.2097	-2.2434	-2.2129	-2.2131	-2.1589	-2.2975	-2.2129	-3.0248	-2.2017	-2.1129	-2.2042	-2.223	-2.2156	-2.3448	-2.1959	-2.2844	-2.1946	-2.3915	-2.1615	-2.138	-2.1992	-2.1842	-2.1513	-2.4255	-2.2138	-2.5974	-2.1925	-2.1252	-2.1919	-2.1754	-2.1832
-2.0167	-2.2763	-2.2773	-2.2152	-2.4286	-2.1854	-2.132	-2.1369	-1.3027	-2.1699	-2.3133	-2.2625	-2.1918	-2.2107	-2.0225	-2.2353	-2.1849	-2.1518	-2.0371	-2.2025	-2.3091	-2.2003	-2.2131	-2.1589	-2.2975	-2.2129	-1.6387	-2.2017	-2.3916	-2.1866	-2.1918	-2.2107	-2.0225	-2.2353	-2.1001	-2.2016	-2.153	-2.2055	-2.138	-2.1992	-2.1842	-2.1513	-2.1065	-2.1412	-1.3365	-2.1879	-2.1252	-2.1919	-2.1754	-2.1832
-2.4692	-2.1285	-1.9888	-2.1857	-2.0727	-2.1197	-2.1388	-2.3189	-2.8857	-2.1566	-1.9713	-2.2656	-2.0759	-2.2461	-2.0875	-2.2296	-2.1849	-2.1518	-2.3117	-2.2097	-2.3091	-2.2003	-2.2131	-2.1589	-2.2975	-2.2129	-2.8857	-2.1566	-1.9713	-2.2656	-2.1172	-2.2201	-2.1493	-2.2131	-2.1001	-2.2016	-2.3915	-2.1615	-2.1176	-2.2075	-2.1842	-2.1513	-2.1487	-2.2008	-2.5974	-2.1925	-2.0775	-2.2065	-2.1754	-2.1832
-2.2451	-2.1642	-1.8261	-2.2447	-2.2375	-2.2622	-2.163	-2.1235	-3.0547	-2.2615	-2.1206	-2.196	-2.0689	-2.176	-2.1451	-2.1693	-2.3846	-2.2205	-2.3117	-2.2097	-1.8261	-2.2447	-2.2375	-2.2622	-2.1897	-2.1712	-3.0248	-2.2017	-2.1934	-2.1924	-2.223	-2.2156	-2.1523	-2.1672	-2.2844	-2.1946	-2.153	-2.2055	-2.138	-2.1992	-2.2249	-2.2024	-2.1487	-2.2008	-2.5974	-2.1925	-2.1252	-2.1919	-2.1754	-2.1832
-2.2116	-2.1997	-2.3357	-2.2419	-2.1982	-2.3114	-2.1915	-2.19	-2.622	-2.1235	-2.3133	-2.2625	-2.1476	-2.2057	-2.5775	-2.2065	-2.1499	-2.1351	-2.2116	-2.1997	-2.3357	-2.2419	-2.2037	-2.2502	-2.1592	-2.1966	-2.4993	-2.1753	-2.3916	-2.1866	-2.1172	-2.2201	-2.3448	-2.1959	-2.2844	-2.1946	-2.153	-2.2055	-2.1176	-2.2075	-2.1942	-2.2025	-2.1487	-2.2008	-2.5974	-2.1925	-2.1252	-2.1919	-2.1754	-2.1832
-2.1444	-2.1075	-2.1937	-2.2501	-2.1174	-2.2273	-2.163	-2.1235	-1.856	-2.1969	-2.2063	-2.1959	-2.2265	-2.2889	-2.1451	-2.2558	-2.1982	-2.1733	-2.1444	-2.1075	-2.1329	-2.181	-2.1449	-2.2	-2.1897	-2.1712	-1.6387	-2.2017	-2.1934	-2.1924	-2.223	-2.2156	-2.3448	-2.1959	-2.2844	-2.1946	-2.1963	-2.2303	-2.138	-2.1992	-2.1942	-2.2025	-2.1487	-2.2008	-2.5974	-2.1925	-2.1252	-2.1919	-2.2439	-2.2355
-2.2286	-2.2032	-2.6082	-2.2276	-2.1451	-2.2862	-2.132	-2.1369	-1.3027	-2.1699	-2.2063	-2.1959	-2.2265	-2.2889	-2.0266	-2.2307	-2.3846	-2.2205	-2.2401	-2.2192	-2.3091	-2.2003	-2.2131	-2.1589	-2.2975	-2.2129	-1.6387	-2.2017	-2.1934	-2.1924	-2.223	-2.2156	-2.0266	-2.2307	-2.2844	-2.1946	-2.153	-2.2055	-2.5012	-2.1972	-2.1942	-2.2025	-2.1065	-2.1412	-1.3365	-2.1879	-2.1252	-2.1919	-2.2439	-2.2355
-2.1403	-2.2515	-1.9888	-2.1857	-2.0727	-2.1197	-2.2805	-2.2231	-1.3027	-2.1699	-1.8985	-2.145	-2.2265	-2.2889	-2.0266	-2.2307	-2.1066	-2.1153	-2.3117	-2.2097	-2.3091	-2.2003	-2.2131	-2.1589	-2.1897	-2.1712	-1.6387	-2.2017	-1.8985	-2.145	-2.223	-2.2156	-2.0266	-2.2307	-2.1467	-2.1941	-2.153	-2.2055	-2.1176	-2.2075	-2.1842	-2.1513	-2.1487	-2.2008	-1.3365	-2.1879	-2.1252	-2.1919	-2.2439	-2.2355
-2.3507	-2.1949	-2.0971	-2.1504	-2.0727	-2.1197	-1.9868	-2.2052	-1.3027	-2.1699	-1.8985	-2.145	-2.1504	-2.2273	-2.0266	-2.2307	-2.3846	-2.2205	-2.3117	-2.2097	-2.1329	-2.181	-2.2131	-2.1589	-1.9868	-2.2052	-1.6387	-2.2017	-1.8985	-2.145	-2.189	-2.1637	-2.0266	-2.2307	-2.2844	-2.1946	-2.3915	-2.1615	-2.138	-2.1992	-2.1842	-2.1513	-2.1487	-2.2008	-1.3365	-2.1879	-2.1252	-2.1919	-2.1754	-2.1832
-2.3507	-2.1949	-2.2434	-2.2129	-2.0727	-2.1197	-1.9868	-2.2052	-3.0547	-2.2615	-1.8985	-2.145	-2.2265	-2.2889	-2.2469	-2.2138	-2.2629	-2.4341	-2.3117	-2.2097	-2.2434	-2.2129	-2.2131	-2.1589	-1.9868	-2.2052	-3.0248	-2.2017	-1.8985	-2.145	-2.223	-2.2156	-2.3448	-2.1959	-2.2629	-2.4341	-2.3915	-2.1615	-2.138	-2.1992	-2.1842	-2.1513	-2.1487	-2.2008	-2.5974	-2.1925	-2.1252	-2.1919	-2.2439	-2.2355
-2.3423	-2.2052	-2.6082	-2.2276	-2.1876	-2.0851	-2.2216	-2.1461	-1.3027	-2.1699	-2.3133	-2.2625	-2.1918	-2.2107	-2.0225	-2.2353	-2.1665	-2.1991	-2.3423	-2.2052	-2.3091	-2.2003	-2.2131	-2.1589	-2.2216	-2.1461	-1.6387	-2.2017	-2.3916	-2.1866	-2.1918	-2.2107	-2.0225	-2.2353	-2.1467	-2.1941	-2.153	-2.2055	-2.5012	-2.1972	-2.1942	-2.2025	-2.1487	-2.2008	-1.3365	-2.1879	-2.1252	-2.1919	-2.1754	-2.1832
-2.36	-2.169	-1.8261	-2.2447	-2.0727	-2.1197	-2.1388	-2.3189	-2.8857	-2.1566	-1.9713	-2.2656	-2.2184	-2.2129	-2.0875	-2.2296	-2.3263	-2.1025	-2.3117	-2.2097	-1.8261	-2.2447	-2.2131	-2.1589	-2.2975	-2.2129	-2.8857	-2.1566	-1.9713	-2.2656	-2.189	-2.1637	-2.1493	-2.2131	-2.2844	-2.1946	-2.153	-2.2055	-2.138	-2.1992	-2.1842	-2.1513	-2.1487	-2.2008	-2.5974	-2.1925	-2.0775	-2.2065	-2.1754	-2.1832
-2.2451	-2.1642	-1.8261	-2.2447	-2.2375	-2.2622	-2.1665	-2.2077	-3.0547	-2.2615	-2.1592	-2.1944	-2.0689	-2.176	-2.0225	-2.2353	-2.3846	-2.2205	-2.3117	-2.2097	-1.8261	-2.2447	-2.2375	-2.2622	-2.1592	-2.1966	-3.0248	-2.2017	-2.3916	-2.1866	-2.223	-2.2156	-2.0225	-2.2353	-2.2844	-2.1946	-2.153	-2.2055	-2.138	-2.1992	-2.2249	-2.2024	-2.1487	-2.2008	-2.5974	-2.1925	-2.1252	-2.1919	-2.1754	-2.1832
-2.2116	-2.1997	-2.3357	-2.2419	-2.1079	-2.1991	-2.1915	-2.19	-1.9179	-2.2073	-2.3133	-2.2625	-2.2416	-2.1994	-2.5775	-2.2065	-2.1499	-2.1351	-2.2116	-2.1997	-2.3357	-2.2419	-2.1449	-2.2	-2.1592	-2.1966	-1.6387	-2.2017	-2.3916	-2.1866	-2.2416	-2.1994	-2.3448	-2.1959	-2.2844	-2.1946	-2.153	-2.2055	-2.1176	-2.2075	-2.1942	-2.2025	-2.1487	-2.2008	-2.5974	-2.1925	-2.1252	-2.1919	-2.2601	-2.2303
-2.1444	-2.1075	-2.0666	-2.1474	-2.1174	-2.2273	-2.2094	-2.2073	-1.856	-2.1969	-1.9713	-2.2656	-2.2265	-2.2889	-2.1451	-2.2558	-2.0585	-2.2307	-2.1444	-2.1075	-2.1022	-2.2	-2.1449	-2.2	-2.2975	-2.2129	-1.6387	-2.2017	-1.9713	-2.2656	-2.223	-2.2156	-2.3448	-2.1959	-2.1001	-2.2016	-2.1963	-2.2303	-2.138	-2.1992	-2.1942	-2.2025	-2.1487	-2.2008	-2.5974	-2.1925	-2.0775	-2.2065	-2.2439	-2.2355
-2.1444	-2.1075	-2.6082	-2.2276	-2.1451	-2.2862	-2.2805	-2.2231	-1.3027	-2.1699	-2.2056	-2.2096	-2.2265	-2.2889	-2.3397	-2.1555	-2.3846	-2.2205	-2.1444	-2.1075	-2.3091	-2.2003	-2.2131	-2.1589	-2.1897	-2.1712	-1.6387	-2.2017	-2.1129	-2.2042	-2.223	-2.2156	-2.3448	-2.1959	-2.2844	-2.1946	-2.1963	-2.2303	-2.5012	-2.1972	-2.1942	-2.2025	-2.1487	-2.2008	-1.3365	-2.1879	-2.1252	-2.1919	-2.2439	-2.2355
-2.1403	-2.2515	-2.0971	-2.1504	-2.0727	-2.1197	-2.1915	-2.19	-1.3027	-2.1699	-2.3133	-2.2625	-2.2265	-2.2889	-2.2184	-2.1957	-2.1066	-2.1153	-2.3117	-2.2097	-2.1329	-2.181	-2.2131	-2.1589	-2.1592	-2.1966	-1.6387	-2.2017	-2.3916	-2.1866	-2.223	-2.2156	-2.1493	-2.2131	-2.1467	-2.1941	-2.153	-2.2055	-2.138	-2.1992	-2.1842	-2.1513	-2.1487	-2.2008	-1.3365	-2.1879	-2.1252	-2.1919	-2.2439	-2.2355
-2.3507	-2.1949	-2.1239	-2.1987	-2.0727	-2.1197	-2.1388	-2.3189	-1.3027	-2.1699	-2.0988	-2.1588	-2.1504	-2.2273	-2.0266	-2.2307	-2.3846	-2.2205	-2.3117	-2.2097	-2.1022	-2.2	-2.2131	-2.1589	-2.2975	-2.2129	-1.6387	-2.2017	-2.1129	-2.2042	-2.189	-2.1637	-2.0266	-2.2307	-2.2844	-2.1946	-2.3915	-2.1615	-2.138	-2.1992	-2.1842	-2.1513	-2.1487	-2.2008	-1.3365	-2.1879	-2.1252	-2.1919	-2.1754	-2.1832
-2.3507	-2.1949	-2.2773	-2.2152	-2.0727	-2.1197	-2.1665	-2.2077	-3.0547	-2.2615	-1.8985	-2.145	-2.2265	-2.2889	-2.1451	-2.2558	-2.2629	-2.4341	-2.3117	-2.2097	-2.3091	-2.2003	-2.2131	-2.1589	-2.1592	-2.1966	-3.0248	-2.2017	-1.8985	-2.145	-2.223	-2.2156	-2.3448	-2.1959	-2.2629	-2.4341	-2.3915	-2.1615	-2.138	-2.1992	-2.1842	-2.1513	-2.1487	-2.2008	-2.5974	-2.1925	-2.1252	-2.1919	-2.2439	-2.2355
-2.3423	-2.2052	-2.6082	-2.2276	-2.1451	-2.2862	-2.2216	-2.1461	-1.3027	-2.1699	-2.3133	-2.2625	-2.0689	-2.176	-2.304	-2.2164	-2.3846	-2.2205	-2.3423	-2.2052	-2.3091	-2.2003	-2.2131	-2.1589	-2.2216	-2.1461	-1.6387	-2.2017	-2.3916	-2.1866	-2.223	-2.2156	-2.3448	-2.1959	-2.2844	-2.1946	-2.153	-2.2055	-2.5012	-2.1972	-2.1942	-2.2025	-2.1487	-2.2008	-1.3365	-2.1879	-2.1252	-2.1919	-2.1754	-2.1832
-2.1403	-2.2515	-1.8261	-2.2447	-2.0727	-2.1197	-2.1388	-2.3189	-1.856	-2.1969	-2.4637	-2.2261	-2.2265	-2.2889	-2.0806	-2.1878	-2.3846	-2.2205	-2.3117	-2.2097	-1.8261	-2.2447	-2.2131	-2.1589	-2.2975	-2.2129	-1.6387	-2.2017	-2.3916	-2.1866	-2.223	-2.2156	-2.1493	-2.2131	-2.2844	-2.1946	-2.153	-2.2055	-2.138	-2.1992	-2.1842	-2.1513	-2.1487	-2.2008	-2.5974	-2.1925	-2.5809	-2.1821	-2.2439	-2.2355
-2.3507	-2.1949	-2.2773	-2.2152	-2.3478	-2.0936	-2.387	-2.2115	-1.3027	-2.1699	-2.069	-2.18	-2.2265	-2.2889	-2.5775	-2.2065	-2.3846	-2.2205	-2.3117	-2.2097	-2.3091	-2.2003	-2.2131	-2.1589	-2.2975	-2.2129	-1.6387	-2.2017	-2.1129	-2.2042	-2.223	-2.2156	-2.3448	-2.1959	-2.2844	-2.1946	-2.3915	-2.1615	-2.138	-2.1992	-2.1942	-2.2025	-2.4255	-2.2138	-1.3365	-2.1879	-2.1252	-2.1919	-2.2439	-2.2355
-2.2451	-2.1642	-2.3277	-2.1669	-2.0727	-2.1197	-2.2481	-2.2011	-1.3027	-2.1699	-2.6487	-2.1412	-2.2265	-2.2889	-2.0266	-2.2307	-2.3263	-2.1025	-2.3117	-2.2097	-2.3091	-2.2003	-2.2131	-2.1589	-2.1592	-2.1966	-1.6387	-2.2017	-2.3916	-2.1866	-2.223	-2.2156	-2.0266	-2.2307	-2.2844	-2.1946	-2.153	-2.2055	-2.5012	-2.1972	-2.1842	-2.1513	-2.1487	-2.2008	-1.3365	-2.1879	-2.5809	-2.1821	-2.2439	-2.2355
-2.3507	-2.1949	-2.069	-2.2475	-2.0727	-2.1197	-2.4459	-2.2158	-1.3027	-2.1699	-1.8985	-2.145	-2.343	-2.2814	-2.1451	-2.2558	-2.3003	-2.209	-2.3117	-2.2097	-2.1022	-2.2	-2.2131	-2.1589	-2.2975	-2.2129	-1.6387	-2.2017	-1.8985	-2.145	-2.223	-2.2156	-2.3448	-2.1959	-2.2844	-2.1946	-2.3915	-2.1615	-2.138	-2.1992	-2.1842	-2.1513	-2.4255	-2.2138	-1.3365	-2.1879	-2.1252	-2.1919	-2.1754	-2.1832
-2.3507	-2.1949	-2.6082	-2.2276	-2.0727	-2.1197	-1.9868	-2.2052	-1.9179	-2.2073	-2.2842	-2.1201	-2.0689	-2.176	-2.3397	-2.1555	-2.1499	-2.1351	-2.3117	-2.2097	-2.3091	-2.2003	-2.2131	-2.1589	-1.9868	-2.2052	-1.6387	-2.2017	-2.3916	-2.1866	-2.223	-2.2156	-2.3448	-2.1959	-2.2844	-2.1946	-2.3915	-2.1615	-2.5012	-2.1972	-2.1842	-2.1513	-2.1487	-2.2008	-2.5974	-2.1925	-2.1252	-2.1919	-2.1754	-2.1832
-2.1403	-2.2515	-2.2773	-2.2152	-2.3478	-2.0936	-2.3411	-2.2473	-1.3027	-2.1699	-2.3133	-2.2625	-2.1918	-2.2107	-2.0225	-2.2353	-2.1849	-2.1518	-2.3117	-2.2097	-2.3091	-2.2003	-2.2131	-2.1589	-2.2975	-2.2129	-1.6387	-2.2017	-2.3916	-2.1866	-2.1918	-2.2107	-2.0225	-2.2353	-2.1001	-2.2016	-2.153	-2.2055	-2.138	-2.1992	-2.1942	-2.2025	-2.1487	-2.2008	-1.3365	-2.1879	-2.1252	-2.1919	-2.1754	-2.1832
-2.2451	-2.1642	-2.1794	-2.1351	-2.0727	-2.1197	-2.1388	-2.3189	-2.8857	-2.1566	-1.9713	-2.2656	-2.0759	-2.2461	-2.0806	-2.1878	-2.0758	-2.2113	-2.3117	-2.2097	-2.3091	-2.2003	-2.2131	-2.1589	-2.2975	-2.2129	-2.8857	-2.1566	-1.9713	-2.2656	-2.1172	-2.2201	-2.1493	-2.2131	-2.1001	-2.2016	-2.153	-2.2055	-2.138	-2.1992	-2.1842	-2.1513	-2.1487	-2.2008	-2.5974	-2.1925	-2.0775	-2.2065	-2.1754	-2.1832
-2.2451	-2.1642	-1.8261	-2.2447	-2.2375	-2.2622	-2.163	-2.1235	-3.0711	-2.1315	-2.2158	-2.1811	-2.0689	-2.176	-2.1612	-2.2482	-2.3003	-2.209	-2.3117	-2.2097	-1.8261	-2.2447	-2.2375	-2.2622	-2.1897	-2.1712	-3.0248	-2.2017	-2.1934	-2.1924	-2.223	-2.2156	-2.1493	-2.2131	-2.2844	-2.1946	-2.153	-2.2055	-2.138	-2.1992	-2.2249	-2.2024	-2.1487	-2.2008	-2.5974	-2.1925	-2.1252	-2.1919	-2.1754	-2.1832
-2.2116	-2.1997	-2.3357	-2.2419	-2.1982	-2.3114	-2.2481	-2.2011	-2.4033	-2.1811	-2.3133	-2.2625	-2.1633	-2.062	-2.3397	-2.1555	-2.1499	-2.1351	-2.2116	-2.1997	-2.3357	-2.2419	-2.2037	-2.2502	-2.1592	-2.1966	-2.4993	-2.1753	-2.3916	-2.1866	-2.189	-2.1637	-2.3448	-2.1959	-2.2844	-2.1946	-2.153	-2.2055	-2.1176	-2.2075	-2.1942	-2.2025	-2.1487	-2.2008	-2.5974	-2.1925	-2.1252	-2.1919	-2.1754	-2.1832
-2.1444	-2.1075	-2.1937	-2.2501	-2.2676	-2.167	-2.1481	-2.1518	-1.856	-2.1969	-2.138	-2.2444	-2.0689	-2.176	-2.1451	-2.2558	-2.1763	-2.2753	-2.1444	-2.1075	-2.1329	-2.181	-2.1449	-2.2	-2.1897	-2.1712	-1.6387	-2.2017	-2.1129	-2.2042	-2.223	-2.2156	-2.3448	-2.1959	-2.1467	-2.1941	-2.1963	-2.2303	-2.138	-2.1992	-2.1942	-2.2025	-2.1487	-2.2008	-2.5974	-2.1925	-2.1252	-2.1919	-2.1754	-2.1832
-2.0674	-2.1745	-2.2773	-2.2152	-2.1451	-2.2862	-2.1153	-2.2051	-1.3027	-2.1699	-2.1592	-2.1944	-2.2265	-2.2889	-2.1108	-2.2078	-2.3846	-2.2205	-2.0371	-2.2025	-2.3091	-2.2003	-2.2131	-2.1589	-2.1592	-2.1966	-1.6387	-2.2017	-2.3916	-2.1866	-2.223	-2.2156	-2.3448	-2.1959	-2.2844	-2.1946	-2.153	-2.2055	-2.138	-2.1992	-2.1942	-2.2025	-2.1487	-2.2008	-1.3365	-2.1879	-2.1252	-2.1919	-2.2439	-2.2355
-2.1403	-2.2515	-2.1527	-2.187	-2.0727	-2.1197	-2.2094	-2.2073	-1.3027	-2.1699	-2.132	-2.1857	-2.2265	-2.2889	-2.0266	-2.2307	-2.1499	-2.1351	-2.3117	-2.2097	-2.1022	-2.2	-2.2131	-2.1589	-2.2975	-2.2129	-1.6387	-2.2017	-2.3916	-2.1866	-2.223	-2.2156	-2.0266	-2.2307	-2.2844	-2.1946	-2.153	-2.2055	-2.138	-2.1992	-2.1842	-2.1513	-2.1487	-2.2008	-1.3365	-2.1879	-2.0775	-2.2065	-2.2439	-2.2355
-2.3507	-2.1949	-2.1047	-2.339	-2.0727	-2.1197	-2.132	-2.1369	-1.3027	-2.1699	-1.8985	-2.145	-2.2516	-2.0907	-2.0266	-2.2307	-2.3846	-2.2205	-2.3117	-2.2097	-2.3091	-2.2003	-2.2131	-2.1589	-2.2975	-2.2129	-1.6387	-2.2017	-1.8985	-2.145	-2.223	-2.2156	-2.0266	-2.2307	-2.2844	-2.1946	-2.3915	-2.1615	-2.138	-2.1992	-2.1842	-2.1513	-2.1065	-2.1412	-1.3365	-2.1879	-2.1252	-2.1919	-2.1754	-2.1832
-2.3507	-2.1949	-1.9888	-2.1857	-2.0727	-2.1197	-1.9868	-2.2052	-2.1597	-2.2774	-1.8985	-2.145	-2.2265	-2.2889	-2.1612	-2.2482	-2.2629	-2.4341	-2.3117	-2.2097	-2.3091	-2.2003	-2.2131	-2.1589	-1.9868	-2.2052	-1.6387	-2.2017	-1.8985	-2.145	-2.223	-2.2156	-2.1493	-2.2131	-2.2629	-2.4341	-2.3915	-2.1615	-2.1176	-2.2075	-2.1842	-2.1513	-2.1487	-2.2008	-2.5974	-2.1925	-2.1252	-2.1919	-2.2439	-2.2355
-2.3507	-2.1949	-2.2434	-2.2129	-2.1451	-2.2862	-1.9868	-2.2052	-1.3027	-2.1699	-2.138	-2.2444	-2.1918	-2.2107	-2.5775	-2.2065	-2.1556	-2.2026	-2.3117	-2.2097	-2.2434	-2.2129	-2.2131	-2.1589	-1.9868	-2.2052	-1.6387	-2.2017	-2.1129	-2.2042	-2.1918	-2.2107	-2.3448	-2.1959	-2.1556	-2.2026	-2.3915	-2.1615	-2.138	-2.1992	-2.1942	-2.2025	-2.1487	-2.2008	-1.3365	-2.1879	-2.1252	-2.1919	-2.1754	-2.1832
-2.3423	-2.2052	-2.6082	-2.2276	-2.0971	-2.2274	-2.2216	-2.1461	-1.3027	-2.1699	-1.9713	-2.2656	-2.2265	-2.2889	-2.5775	-2.2065	-2.3846	-2.2205	-2.3423	-2.2052	-2.3091	-2.2003	-2.1449	-2.2	-2.2216	-2.1461	-1.6387	-2.2017	-1.9713	-2.2656	-2.223	-2.2156	-2.3448	-2.1959	-2.2844	-2.1946	-2.153	-2.2055	-2.5012	-2.1972	-2.1942	-2.2025	-2.1487	-2.2008	-1.3365	-2.1879	-2.0775	-2.2065	-2.2439	-2.2355
-2.0674	-2.1745	-1.8261	-2.2447	-2.0727	-2.1197	-2.0491	-2.1163	-1.3027	-2.1699	-2.6487	-2.1412	-2.2265	-2.2889	-2.3397	-2.1555	-2.3846	-2.2205	-2.0371	-2.2025	-1.8261	-2.2447	-2.2131	-2.1589	-2.0491	-2.1163	-1.6387	-2.2017	-2.3916	-2.1866	-2.223	-2.2156	-2.3448	-2.1959	-2.2844	-2.1946	-2.153	-2.2055	-2.138	-2.1992	-2.1842	-2.1513	-2.1065	-2.1412	-1.3365	-2.1879	-2.5809	-2.1821	-2.2439	-2.2355
-2.2116	-2.1997	-2.6082	-2.2276	-2.2375	-2.2622	-2.4459	-2.2158	-1.3027	-2.1699	-2.6487	-2.1412	-2.0689	-2.176	-2.5775	-2.2065	-2.2776	-2.2487	-2.2116	-2.1997	-2.3091	-2.2003	-2.2375	-2.2622	-2.2975	-2.2129	-1.6387	-2.2017	-2.3916	-2.1866	-2.223	-2.2156	-2.3448	-2.1959	-2.2776	-2.2487	-2.153	-2.2055	-2.5012	-2.1972	-2.2249	-2.2024	-2.4255	-2.2138	-1.3365	-2.1879	-2.5809	-2.1821	-2.1754	-2.1832
-2.3507	-2.1949	-2.3357	-2.2419	-2.0727	-2.1197	-2.4459	-2.2158	-1.3027	-2.1699	-2.3133	-2.2625	-2.2265	-2.2889	-2.0266	-2.2307	-2.1066	-2.1153	-2.3117	-2.2097	-2.3357	-2.2419	-2.2131	-2.1589	-2.2975	-2.2129	-1.6387	-2.2017	-2.3916	-2.1866	-2.223	-2.2156	-2.0266	-2.2307	-2.1467	-2.1941	-2.3915	-2.1615	-2.1176	-2.2075	-2.1842	-2.1513	-2.4255	-2.2138	-1.3365	-2.1879	-2.1252	-2.1919	-2.2439	-2.2355
-2.1444	-2.1075	-2.6082	-2.2276	-2.0727	-2.1197	-2.4459	-2.2158	-1.856	-2.1969	-2.6487	-2.1412	-2.2535	-2.209	-2.0875	-2.2296	-2.1556	-2.2026	-2.1444	-2.1075	-2.3091	-2.2003	-2.2131	-2.1589	-2.2975	-2.2129	-1.6387	-2.2017	-2.3916	-2.1866	-2.2535	-2.209	-2.1493	-2.2131	-2.1556	-2.2026	-2.1963	-2.2303	-2.5012	-2.1972	-2.1842	-2.1513	-2.4255	-2.2138	-2.5974	-2.1925	-2.5809	-2.1821	-2.1754	-2.1832
-2.3507	-2.1949	-2.6082	-2.2276	-2.0727	-2.1197	-2.1388	-2.3189	-1.3027	-2.1699	-1.8985	-2.145	-2.1504	-2.2273	-2.0225	-2.2353	-2.3846	-2.2205	-2.3117	-2.2097	-2.3091	-2.2003	-2.2131	-2.1589	-2.2975	-2.2129	-1.6387	-2.2017	-1.8985	-2.145	-2.189	-2.1637	-2.0225	-2.2353	-2.2844	-2.1946	-2.3915	-2.1615	-2.5012	-2.1972	-2.1842	-2.1513	-2.1487	-2.2008	-1.3365	-2.1879	-2.1252	-2.1919	-2.1754	-2.1832
-2.3507	-2.1949	-2.2773	-2.2152	-2.0727	-2.1197	-1.9868	-2.2052	-3.0547	-2.2615	-1.9713	-2.2656	-2.2265	-2.2889	-2.5775	-2.2065	-2.1982	-2.1733	-2.3117	-2.2097	-2.3091	-2.2003	-2.2131	-2.1589	-1.9868	-2.2052	-3.0248	-2.2017	-1.9713	-2.2656	-2.223	-2.2156	-2.3448	-2.1959	-2.2844	-2.1946	-2.3915	-2.1615	-2.138	-2.1992	-2.1842	-2.1513	-2.1487	-2.2008	-2.5974	-2.1925	-2.0775	-2.2065	-2.2439	-2.2355
-2.3507	-2.1949	-2.2434	-2.2129	-2.1174	-2.2273	-2.0491	-2.1163	-1.3027	-2.1699	-2.6487	-2.1412	-2.2741	-2.2705	-2.5775	-2.2065	-2.3003	-2.209	-2.3117	-2.2097	-2.2434	-2.2129	-2.1449	-2.2	-2.0491	-2.1163	-1.6387	-2.2017	-2.3916	-2.1866	-2.223	-2.2156	-2.3448	-2.1959	-2.2844	-2.1946	-2.3915	-2.1615	-2.138	-2.1992	-2.1942	-2.2025	-2.1065	-2.1412	-1.3365	-2.1879	-2.5809	-2.1821	-2.2601	-2.2303
-2.1444	-2.1075	-2.6082	-2.2276	-2.0727	-2.1197	-2.132	-2.1369	-1.3027	-2.1699	-2.3133	-2.2625	-2.1918	-2.2107	-2.1108	-2.2078	-2.1665	-2.1991	-2.1444	-2.1075	-2.3091	-2.2003	-2.2131	-2.1589	-2.2975	-2.2129	-1.6387	-2.2017	-2.3916	-2.1866	-2.1918	-2.2107	-2.3448	-2.1959	-2.1467	-2.1941	-2.1963	-2.2303	-2.5012	-2.1972	-2.1842	-2.1513	-2.1065	-2.1412	-1.3365	-2.1879	-2.1252	-2.1919	-2.1754	-2.1832
-2.3507	-2.1949	-1.9888	-2.1857	-2.0727	-2.1197	-2.1388	-2.3189	-2.8857	-2.1566	-2.132	-2.1857	-2.2184	-2.2129	-2.0875	-2.2296	-2.1012	-2.2038	-2.3117	-2.2097	-2.3091	-2.2003	-2.2131	-2.1589	-2.2975	-2.2129	-2.8857	-2.1566	-2.3916	-2.1866	-2.189	-2.1637	-2.1493	-2.2131	-2.1467	-2.1941	-2.3915	-2.1615	-2.1176	-2.2075	-2.1842	-2.1513	-2.1487	-2.2008	-2.5974	-2.1925	-2.0775	-2.2065	-2.1754	-2.1832
-2.2451	-2.1642	-1.8261	-2.2447	-2.284	-2.1047	-2.1665	-2.2077	-3.0547	-2.2615	-1.9842	-2.2394	-2.0689	-2.176	-2.0225	-2.2353	-2.3846	-2.2205	-2.3117	-2.2097	-1.8261	-2.2447	-2.2131	-2.1589	-2.1592	-2.1966	-3.0248	-2.2017	-2.1129	-2.2042	-2.223	-2.2156	-2.0225	-2.2353	-2.2844	-2.1946	-2.153	-2.2055	-2.138	-2.1992	-2.2249	-2.2024	-2.1487	-2.2008	-2.5974	-2.1925	-2.1252	-2.1919	-2.1754	-2.1832
-2.2074	-2.3409	-2.0666	-2.1474	-2.1174	-2.2273	-2.0596	-2.12	-1.856	-2.1969	-1.9713	-2.2656	-2.2265	-2.2889	-2.1451	-2.2558	-2.2515	-2.2558	-2.3117	-2.2097	-2.1022	-2.2	-2.1449	-2.2	-2.1592	-2.1966	-1.6387	-2.2017	-1.9713	-2.2656	-2.223	-2.2156	-2.3448	-2.1959	-2.2844	-2.1946	-2.1963	-2.2303	-2.138	-2.1992	-2.1942	-2.2025	-2.1487	-2.2008	-2.5974	-2.1925	-2.0775	-2.2065	-2.2439	-2.2355
-2.1444	-2.1075	-2.6082	-2.2276	-2.1451	-2.2862	-2.387	-2.2115	-1.3027	-2.1699	-2.0988	-2.1588	-2.2265	-2.2889	-2.0266	-2.2307	-2.3846	-2.2205	-2.1444	-2.1075	-2.3091	-2.2003	-2.2131	-2.1589	-2.2975	-2.2129	-1.6387	-2.2017	-2.1129	-2.2042	-2.223	-2.2156	-2.0266	-2.2307	-2.2844	-2.1946	-2.1963	-2.2303	-2.5012	-2.1972	-2.1942	-2.2025	-2.4255	-2.2138	-1.3365	-2.1879	-2.1252	-2.1919	-2.2439	-2.2355
-2.1403	-2.2515	-2.3277	-2.1669	-2.0727	-2.1197	-2.1665	-2.2077	-1.3027	-2.1699	-1.8985	-2.145	-2.2265	-2.2889	-2.0266	-2.2307	-2.1982	-2.1733	-2.3117	-2.2097	-2.3091	-2.2003	-2.2131	-2.1589	-2.1592	-2.1966	-1.6387	-2.2017	-1.8985	-2.145	-2.223	-2.2156	-2.0266	-2.2307	-2.2844	-2.1946	-2.153	-2.2055	-2.5012	-2.1972	-2.1842	-2.1513	-2.1487	-2.2008	-1.3365	-2.1879	-2.1252	-2.1919	-2.2439	-2.2355
-2.3507	-2.1949	-2.0666	-2.1474	-2.0727	-2.1197	-1.9868	-2.2052	-1.3027	-2.1699	-1.8985	-2.145	-2.2741	-2.2705	-2.0266	-2.2307	-2.3846	-2.2205	-2.3117	-2.2097	-2.1022	-2.2	-2.2131	-2.1589	-1.9868	-2.2052	-1.6387	-2.2017	-1.8985	-2.145	-2.223	-2.2156	-2.0266	-2.2307	-2.2844	-2.1946	-2.3915	-2.1615	-2.138	-2.1992	-2.1842	-2.1513	-2.1487	-2.2008	-1.3365	-2.1879	-2.1252	-2.1919	-2.2601	-2.2303
-2.3507	-2.1949	-2.2434	-2.2129	-2.0727	-2.1197	-1.9868	-2.2052	-2.5376	-2.1888	-1.8985	-2.145	-2.2265	-2.2889	-2.0806	-2.1878	-2.2629	-2.4341	-2.3117	-2.2097	-2.2434	-2.2129	-2.2131	-2.1589	-1.9868	-2.2052	-1.6387	-2.2017	-1.8985	-2.145	-2.223	-2.2156	-2.1493	-2.2131	-2.2629	-2.4341	-2.3915	-2.1615	-2.138	-2.1992	-2.1842	-2.1513	-2.1487	-2.2008	-2.6113	-2.1823	-2.1252	-2.1919	-2.2439	-2.2355
-2.3423	-2.2052	-2.6082	-2.2276	-2.2776	-2.1709	-2.132	-2.1369	-2.6736	-2.1523	-2.6487	-2.1412	-2.1358	-2.2447	-2.0717	-2.0855	-2.1687	-2.184	-2.3423	-2.2052	-2.3091	-2.2003	-2.2776	-2.1709	-2.2975	-2.2129	-2.6736	-2.1523	-2.3916	-2.1866	-2.189	-2.1637	-2.0717	-2.0855	-2.2844	-2.1946	-2.153	-2.2055	-2.5012	-2.1972	-2.1942	-2.2025	-2.1065	-2.1412	-2.5974	-2.1925	-2.5809	-2.1821	-2.1754	-2.1832
-2.3507	-2.1949	-2.2434	-2.2129	-2.284	-2.1047	-1.9868	-2.2052	-1.3027	-2.1699	-2.069	-2.18	-2.1918	-2.2107	-2.1864	-2.1419	-2.3846	-2.2205	-2.3117	-2.2097	-2.2434	-2.2129	-2.2131	-2.1589	-1.9868	-2.2052	-1.6387	-2.2017	-2.1129	-2.2042	-2.1918	-2.2107	-2.3448	-2.1959	-2.2844	-2.1946	-2.3915	-2.1615	-2.138	-2.1992	-2.2249	-2.2024	-2.1487	-2.2008	-1.3365	-2.1879	-2.1252	-2.1919	-2.1754	-2.1832
-2.0216	-2.2615	-1.8261	-2.2447	-2.1687	-2.2421	-2.4459	-2.2158	-1.3027	-2.1699	-1.9842	-2.2394	-2.2265	-2.2889	-2.3397	-2.1555	-2.3846	-2.2205	-2.0371	-2.2025	-1.8261	-2.2447	-2.2131	-2.1589	-2.2975	-2.2129	-1.6387	-2.2017	-2.1129	-2.2042	-2.223	-2.2156	-2.3448	-2.1959	-2.2844	-2.1946	-2.153	-2.2055	-2.138	-2.1992	-2.2249	-2.2024	-2.4255	-2.2138	-1.3365	-2.1879	-2.1252	-2.1919	-2.2439	-2.2355
-2.2378	-2.2507	-2.6082	-2.2276	-2.0727	-2.1197	-2.0596	-2.12	-1.3027	-2.1699	-2.3133	-2.2625	-2.2265	-2.2889	-2.3397	-2.1555	-2.1508	-2.1618	-2.3117	-2.2097	-2.3091	-2.2003	-2.2131	-2.1589	-2.1592	-2.1966	-1.6387	-2.2017	-2.3916	-2.1866	-2.223	-2.2156	-2.3448	-2.1959	-2.1467	-2.1941	-2.1963	-2.2303	-2.5012	-2.1972	-2.1842	-2.1513	-2.1487	-2.2008	-1.3365	-2.1879	-2.1252	-2.1919	-2.2439	-2.2355
-2.3507	-2.1949	-2.1078	-2.2503	-2.0727	-2.1197	-2.1388	-2.3189	-1.3027	-2.1699	-2.3133	-2.2625	-2.1358	-2.2447	-2.0225	-2.2353	-2.3846	-2.2205	-2.3117	-2.2097	-2.1022	-2.2	-2.2131	-2.1589	-2.2975	-2.2129	-1.6387	-2.2017	-2.3916	-2.1866	-2.189	-2.1637	-2.0225	-2.2353	-2.2844	-2.1946	-2.3915	-2.1615	-2.138	-2.1992	-2.1842	-2.1513	-2.1487	-2.2008	-1.3365	-2.1879	-2.1252	-2.1919	-2.1754	-2.1832
-2.3507	-2.1949	-2.2773	-2.2152	-2.0727	-2.1197	-2.1388	-2.3189	-3.0711	-2.1315	-1.9713	-2.2656	-2.2265	-2.2889	-2.0806	-2.1878	-2.3846	-2.2205	-2.3117	-2.2097	-2.3091	-2.2003	-2.2131	-2.1589	-2.2975	-2.2129	-3.0248	-2.2017	-1.9713	-2.2656	-2.223	-2.2156	-2.1493	-2.2131	-2.2844	-2.1946	-2.3915	-2.1615	-2.138	-2.1992	-2.1842	-2.1513	-2.1487	-2.2008	-2.5974	-2.1925	-2.0775	-2.2065	-2.2439	-2.2355
-2.1444	-2.1075	-2.6082	-2.2276	-2.2676	-2.167	-2.4459	-2.2158	-1.3027	-2.1699	-2.2056	-2.2096	-2.1918	-2.2107	-2.0225	-2.2353	-2.2515	-2.2558	-2.1444	-2.1075	-2.3091	-2.2003	-2.1449	-2.2	-2.2975	-2.2129	-1.6387	-2.2017	-2.1129	-2.2042	-2.1918	-2.2107	-2.0225	-2.2353	-2.2844	-2.1946	-2.1963	-2.2303	-2.5012	-2.1972	-2.1942	-2.2025	-2.4255	-2.2138	-1.3365	-2.1879	-2.1252	-2.1919	-2.1754	-2.1832
-2.0216	-2.2615	-2.6082	-2.2276	-2.0727	-2.1197	-2.1915	-2.19	-2.8857	-2.1566	-1.9713	-2.2656	-2.2763	-2.1831	-2.3397	-2.1555	-2.3003	-2.209	-2.0371	-2.2025	-2.3091	-2.2003	-2.2131	-2.1589	-2.1592	-2.1966	-2.8857	-2.1566	-1.9713	-2.2656	-2.223	-2.2156	-2.3448	-2.1959	-2.2844	-2.1946	-2.153	-2.2055	-2.5012	-2.1972	-2.1842	-2.1513	-2.1487	-2.2008	-2.5974	-2.1925	-2.0775	-2.2065	-2.2439	-2.2355
-2.0484	-2.1253	-1.8261	-2.2447	-2.2375	-2.2622	-2.387	-2.2115	-1.856	-2.1969	-2.3133	-2.2625	-2.1633	-2.062	-2.0806	-2.1878	-2.0758	-2.2113	-2.0371	-2.2025	-1.8261	-2.2447	-2.2375	-2.2622	-2.2975	-2.2129	-1.6387	-2.2017	-2.3916	-2.1866	-2.189	-2.1637	-2.1493	-2.2131	-2.1001	-2.2016	-2.153	-2.2055	-2.138	-2.1992	-2.2249	-2.2024	-2.4255	-2.2138	-2.5974	-2.1925	-2.1252	-2.1919	-2.1754	-2.1832
-2.4692	-2.1285	-2.2773	-2.2152	-2.3478	-2.0936	-2.1153	-2.2051	-3.0711	-2.1315	-2.2158	-2.1811	-2.2763	-2.1831	-2.1451	-2.1693	-2.3846	-2.2205	-2.3117	-2.2097	-2.3091	-2.2003	-2.2131	-2.1589	-2.1592	-2.1966	-3.0248	-2.2017	-2.1934	-2.1924	-2.223	-2.2156	-2.1523	-2.1672	-2.2844	-2.1946	-2.3915	-2.1615	-2.138	-2.1992	-2.1942	-2.2025	-2.1487	-2.2008	-2.5974	-2.1925	-2.1252	-2.1919	-2.2439	-2.2355
-2.2451	-2.1642	-2.2773	-2.2152	-2.0971	-2.2274	-2.2481	-2.2011	-2.4033	-2.1811	-2.4637	-2.2261	-2.1476	-2.2057	-2.5775	-2.2065	-2.1012	-2.2038	-2.3117	-2.2097	-2.3091	-2.2003	-2.1449	-2.2	-2.1592	-2.1966	-2.4993	-2.1753	-2.3916	-2.1866	-2.1172	-2.2201	-2.3448	-2.1959	-2.1467	-2.1941	-2.153	-2.2055	-2.138	-2.1992	-2.1942	-2.2025	-2.1487	-2.2008	-2.5974	-2.1925	-2.5809	-2.1821	-2.1754	-2.1832
-2.0484	-2.1253	-2.1794	-2.1351	-2.237	-2.2106	-2.1153	-2.2051	-1.856	-2.1969	-2.2158	-2.1811	-2.2265	-2.2889	-2.0225	-2.2353	-2.2776	-2.2487	-2.0371	-2.2025	-2.3091	-2.2003	-2.2037	-2.2502	-2.1592	-2.1966	-1.6387	-2.2017	-2.1934	-2.1924	-2.223	-2.2156	-2.0225	-2.2353	-2.2776	-2.2487	-2.153	-2.2055	-2.138	-2.1992	-2.1942	-2.2025	-2.1487	-2.2008	-2.5974	-2.1925	-2.1252	-2.1919	-2.2439	-2.2355
-2.1717	-2.1554	-2.1239	-2.1987	-2.3478	-2.0936	-2.2805	-2.2231	-1.3027	-2.1699	-2.132	-2.1857	-2.2265	-2.2889	-2.5775	-2.2065	-2.3846	-2.2205	-2.2401	-2.2192	-2.1022	-2.2	-2.2131	-2.1589	-2.1897	-2.1712	-1.6387	-2.2017	-2.3916	-2.1866	-2.223	-2.2156	-2.3448	-2.1959	-2.2844	-2.1946	-2.153	-2.2055	-2.138	-2.1992	-2.1942	-2.2025	-2.1487	-2.2008	-1.3365	-2.1879	-2.0775	-2.2065	-2.2439	-2.2355
-2.2451	-2.1642	-2.0971	-2.1504	-2.0727	-2.1197	-2.132	-2.1369	-1.3027	-2.1699	-2.6487	-2.1412	-2.2265	-2.2889	-2.1373	-2.2343	-2.1763	-2.2753	-2.3117	-2.2097	-2.1329	-2.181	-2.2131	-2.1589	-2.2975	-2.2129	-1.6387	-2.2017	-2.3916	-2.1866	-2.223	-2.2156	-2.1523	-2.1672	-2.1467	-2.1941	-2.153	-2.2055	-2.138	-2.1992	-2.1842	-2.1513	-2.1065	-2.1412	-1.3365	-2.1879	-2.5809	-2.1821	-2.2439	-2.2355
-2.2286	-2.2032	-2.6082	-2.2276	-2.284	-2.1047	-2.4459	-2.2158	-1.3027	-2.1699	-2.6487	-2.1412	-2.0759	-2.2461	-2.1612	-2.2482	-2.2776	-2.2487	-2.2401	-2.2192	-2.3091	-2.2003	-2.2131	-2.1589	-2.2975	-2.2129	-1.6387	-2.2017	-2.3916	-2.1866	-2.1172	-2.2201	-2.1493	-2.2131	-2.2776	-2.2487	-2.153	-2.2055	-2.5012	-2.1972	-2.2249	-2.2024	-2.4255	-2.2138	-1.3365	-2.1879	-2.5809	-2.1821	-2.1754	-2.1832
-2.3507	-2.1949	-1.9888	-2.1857	-2.0727	-2.1197	-2.4459	-2.2158	-1.3027	-2.1699	-2.1206	-2.196	-2.1633	-2.062	-2.0266	-2.2307	-2.1012	-2.2038	-2.3117	-2.2097	-2.3091	-2.2003	-2.2131	-2.1589	-2.2975	-2.2129	-1.6387	-2.2017	-2.1934	-2.1924	-2.189	-2.1637	-2.0266	-2.2307	-2.1467	-2.1941	-2.3915	-2.1615	-2.1176	-2.2075	-2.1842	-2.1513	-2.4255	-2.2138	-1.3365	-2.1879	-2.1252	-2.1919	-2.1754	-2.1832
-2.0484	-2.1253	-2.1239	-2.1987	-2.1805	-2.1912	-2.1011	-2.1808	-2.46	-2.1975	-2.2842	-2.1201	-2.1504	-2.2273	-2.1451	-2.1693	-2.1499	-2.1351	-2.0371	-2.2025	-2.1022	-2.2	-2.1449	-2.2	-2.1897	-2.1712	-1.6387	-2.2017	-2.3916	-2.1866	-2.189	-2.1637	-2.1523	-2.1672	-2.2844	-2.1946	-2.153	-2.2055	-2.138	-2.1992	-2.1942	-2.2025	-2.1487	-2.2008	-2.6113	-2.1823	-2.1252	-2.1919	-2.1754	-2.1832
-2.0484	-2.1253	-2.1011	-2.2544	-2.0558	-2.3807	-2.1445	-2.168	-2.1597	-2.2774	-2.2056	-2.2096	-2.1476	-2.2057	-2.1451	-2.2558	-2.0585	-2.2307	-2.0371	-2.2025	-2.1022	-2.2	-2.2037	-2.2502	-2.2975	-2.2129	-1.6387	-2.2017	-2.1129	-2.2042	-2.1172	-2.2201	-2.3448	-2.1959	-2.1001	-2.2016	-2.153	-2.2055	-2.138	-2.1992	-2.1942	-2.2025	-2.1065	-2.1412	-2.5974	-2.1925	-2.1252	-2.1919	-2.1754	-2.1832
-2.2378	-2.2507	-2.1794	-2.1351	-2.1174	-2.2273	-2.2805	-2.2231	-2.1597	-2.2774	-2.2063	-2.1959	-2.0759	-2.2461	-2.1198	-1.9784	-2.2515	-2.2558	-2.3117	-2.2097	-2.3091	-2.2003	-2.1449	-2.2	-2.1897	-2.1712	-1.6387	-2.2017	-2.1934	-2.1924	-2.1172	-2.2201	-2.1523	-2.1672	-2.2844	-2.1946	-2.1963	-2.2303	-2.138	-2.1992	-2.1942	-2.2025	-2.1487	-2.2008	-2.5974	-2.1925	-2.1252	-2.1919	-2.1754	-2.1832
-2.0216	-2.2615	-2.2434	-2.2129	-2.0558	-2.3807	-2.1445	-2.168	-1.3027	-2.1699	-2.1206	-2.196	-2.1476	-2.2057	-2.1612	-2.2482	-2.1849	-2.1518	-2.0371	-2.2025	-2.2434	-2.2129	-2.2037	-2.2502	-2.2975	-2.2129	-1.6387	-2.2017	-2.1934	-2.1924	-2.1172	-2.2201	-2.1493	-2.2131	-2.1001	-2.2016	-2.153	-2.2055	-2.138	-2.1992	-2.1942	-2.2025	-2.1065	-2.1412	-1.3365	-2.1879	-2.1252	-2.1919	-2.1754	-2.1832
-2.0168	-2.2304	-2.1078	-2.2503	-2.1174	-2.2273	-2.0596	-2.12	-2.4033	-2.1811	-2.2842	-2.1201	-2.2763	-2.1831	-1.9995	-2.2049	-2.1066	-2.1153	-2.0371	-2.2025	-2.1022	-2.2	-2.1449	-2.2	-2.1592	-2.1966	-2.4993	-2.1753	-2.3916	-2.1866	-2.223	-2.2156	-2.1493	-2.2131	-2.1467	-2.1941	-2.153	-2.2055	-2.138	-2.1992	-2.1942	-2.2025	-2.1487	-2.2008	-2.5974	-2.1925	-2.1252	-2.1919	-2.2439	-2.2355
-2.0168	-2.2304	-2.0666	-2.1474	-2.2375	-2.2622	-2.1665	-2.2077	-1.3027	-2.1699	-2.2116	-2.0953	-2.2535	-2.209	-2.0875	-2.2296	-2.1556	-2.2026	-2.0371	-2.2025	-2.1022	-2.2	-2.2375	-2.2622	-2.1592	-2.1966	-1.6387	-2.2017	-2.2116	-2.0953	-2.2535	-2.209	-2.1493	-2.2131	-2.1556	-2.2026	-2.153	-2.2055	-2.138	-2.1992	-2.2249	-2.2024	-2.1487	-2.2008	-1.3365	-2.1879	-2.1252	-2.1919	-2.1754	-2.1832
-2.0216	-2.2615	-2.1527	-2.187	-2.1982	-2.3114	-2.3411	-2.2473	-1.407	-2.2068	-1.9713	-2.2656	-2.1633	-2.062	-2.5775	-2.2065	-2.3846	-2.2205	-2.0371	-2.2025	-2.1022	-2.2	-2.2037	-2.2502	-2.2975	-2.2129	-1.6387	-2.2017	-1.9713	-2.2656	-2.189	-2.1637	-2.3448	-2.1959	-2.2844	-2.1946	-2.153	-2.2055	-2.138	-2.1992	-2.1942	-2.2025	-2.1487	-2.2008	-1.3365	-2.1879	-2.0775	-2.2065	-2.1754	-2.1832
-2.1403	-2.2515	-1.8261	-2.2447	-2.1876	-2.0851	-2.1915	-2.19	-1.407	-2.2068	-2.1206	-2.196	-2.0689	-2.176	-2.0717	-2.0855	-2.3003	-2.209	-2.3117	-2.2097	-1.8261	-2.2447	-2.2131	-2.1589	-2.1592	-2.1966	-1.6387	-2.2017	-2.1934	-2.1924	-2.223	-2.2156	-2.0717	-2.0855	-2.2844	-2.1946	-2.153	-2.2055	-2.138	-2.1992	-2.1942	-2.2025	-2.1487	-2.2008	-1.3365	-2.1879	-2.1252	-2.1919	-2.1754	-2.1832
-2.2116	-2.1997	-2.1047	-2.339	-2.1174	-2.2273	-2.387	-2.2115	-2.622	-2.1235	-2.3133	-2.2625	-2.1918	-2.2107	-2.3397	-2.1555	-2.1556	-2.2026	-2.2116	-2.1997	-2.3091	-2.2003	-2.1449	-2.2	-2.2975	-2.2129	-2.4993	-2.1753	-2.3916	-2.1866	-2.1918	-2.2107	-2.3448	-2.1959	-2.1556	-2.2026	-2.153	-2.2055	-2.138	-2.1992	-2.1942	-2.2025	-2.4255	-2.2138	-2.5974	-2.1925	-2.1252	-2.1919	-2.1754	-2.1832
-2.0674	-2.1745	-2.1527	-2.187	-2.1079	-2.1991	-2.0491	-2.1163	-2.46	-2.1975	-2.0988	-2.1588	-2.2516	-2.0907	-2.2469	-2.2138	-2.1556	-2.2026	-2.0371	-2.2025	-2.1022	-2.2	-2.1449	-2.2	-2.0491	-2.1163	-1.6387	-2.2017	-2.1129	-2.2042	-2.223	-2.2156	-2.3448	-2.1959	-2.1556	-2.2026	-2.153	-2.2055	-2.138	-2.1992	-2.1942	-2.2025	-2.1065	-2.1412	-2.6113	-2.1823	-2.1252	-2.1919	-2.1754	-2.1832
-2.0168	-2.2304	-2.3357	-2.2419	-2.1687	-2.2421	-2.1665	-2.2077	-2.1597	-2.2774	-2.1592	-2.1944	-2.2416	-2.1994	-2.304	-2.2164	-2.1763	-2.2753	-2.0371	-2.2025	-2.3357	-2.2419	-2.2131	-2.1589	-2.1592	-2.1966	-1.6387	-2.2017	-2.3916	-2.1866	-2.2416	-2.1994	-2.3448	-2.1959	-2.1467	-2.1941	-2.153	-2.2055	-2.1176	-2.2075	-2.2249	-2.2024	-2.1487	-2.2008	-2.5974	-2.1925	-2.1252	-2.1919	-2.2601	-2.2303
-2.2378	-2.2507	-2.0666	-2.1474	-2.237	-2.2106	-2.1641	-2.2913	-1.407	-2.2068	-2.1206	-2.196	-2.1504	-2.2273	-2.304	-2.2164	-2.1499	-2.1351	-2.3117	-2.2097	-2.1022	-2.2	-2.2037	-2.2502	-2.1592	-2.1966	-1.6387	-2.2017	-2.1934	-2.1924	-2.189	-2.1637	-2.3448	-2.1959	-2.2844	-2.1946	-2.1963	-2.2303	-2.138	-2.1992	-2.1942	-2.2025	-2.1487	-2.2008	-1.3365	-2.1879	-2.1252	-2.1919	-2.1754	-2.1832
-2.0935	-2.1643	-2.3277	-2.1669	-2.1982	-2.3114	-2.1915	-2.19	-1.407	-2.2068	-2.2842	-2.1201	-2.1633	-2.062	-2.0806	-2.1878	-2.1687	-2.184	-2.0371	-2.2025	-2.3091	-2.2003	-2.2037	-2.2502	-2.1592	-2.1966	-1.6387	-2.2017	-2.3916	-2.1866	-2.189	-2.1637	-2.1493	-2.2131	-2.2844	-2.1946	-2.153	-2.2055	-2.5012	-2.1972	-2.1942	-2.2025	-2.1487	-2.2008	-1.3365	-2.1879	-2.1252	-2.1919	-2.1754	-2.1832
-2.4692	-2.1285	-2.0498	-2.1975	-2.1982	-2.3114	-2.1445	-2.168	-1.3027	-2.1699	-2.0988	-2.1588	-2.2184	-2.2129	-2.2184	-2.1957	-2.3846	-2.2205	-2.3117	-2.2097	-2.3091	-2.2003	-2.2037	-2.2502	-2.2975	-2.2129	-1.6387	-2.2017	-2.1129	-2.2042	-2.189	-2.1637	-2.1493	-2.2131	-2.2844	-2.1946	-2.3915	-2.1615	-2.1176	-2.2075	-2.1942	-2.2025	-2.1065	-2.1412	-1.3365	-2.1879	-2.1252	-2.1919	-2.1754	-2.1832
-2.3507	-2.1949	-2.0666	-2.1474	-2.1079	-2.1991	-2.1665	-2.2077	-1.3027	-2.1699	-2.2063	-2.1959	-2.2535	-2.209	-2.1451	-2.1693	-2.2515	-2.2558	-2.3117	-2.2097	-2.1022	-2.2	-2.1449	-2.2	-2.1592	-2.1966	-1.6387	-2.2017	-2.1934	-2.1924	-2.2535	-2.209	-2.1523	-2.1672	-2.2844	-2.1946	-2.3915	-2.1615	-2.138	-2.1992	-2.1942	-2.2025	-2.1487	-2.2008	-1.3365	-2.1879	-2.1252	-2.1919	-2.1754	-2.1832
-2.36	-2.169	-2.1239	-2.1987	-2.1079	-2.1991	-2.1641	-2.2913	-1.856	-2.1969	-1.9842	-2.2394	-2.1101	-2.2019	-2.5775	-2.2065	-2.2776	-2.2487	-2.3117	-2.2097	-2.1022	-2.2	-2.1449	-2.2	-2.1592	-2.1966	-1.6387	-2.2017	-2.1129	-2.2042	-2.1172	-2.2201	-2.3448	-2.1959	-2.2776	-2.2487	-2.153	-2.2055	-2.138	-2.1992	-2.1942	-2.2025	-2.1487	-2.2008	-2.5974	-2.1925	-2.1252	-2.1919	-2.1754	-2.1832
-2.0168	-2.2304	-2.1011	-2.2544	-2.3478	-2.0936	-2.0596	-2.12	-2.4033	-2.1811	-2.6487	-2.1412	-2.2535	-2.209	-2.5775	-2.2065	-2.2776	-2.2487	-2.0371	-2.2025	-2.1022	-2.2	-2.2131	-2.1589	-2.1592	-2.1966	-2.4993	-2.1753	-2.3916	-2.1866	-2.2535	-2.209	-2.3448	-2.1959	-2.2776	-2.2487	-2.153	-2.2055	-2.138	-2.1992	-2.1942	-2.2025	-2.1487	-2.2008	-2.5974	-2.1925	-2.5809	-2.1821	-2.1754	-2.1832
-2.2451	-2.1642	-2.1078	-2.2503	-2.2158	-2.2184	-2.4459	-2.2158	-2.6736	-2.1523	-2.6487	-2.1412	-2.2535	-2.209	-2.1776	-2.1811	-2.1687	-2.184	-2.3117	-2.2097	-2.1022	-2.2	-2.2037	-2.2502	-2.2975	-2.2129	-2.6736	-2.1523	-2.3916	-2.1866	-2.2535	-2.209	-2.1523	-2.1672	-2.2844	-2.1946	-2.153	-2.2055	-2.138	-2.1992	-2.1942	-2.2025	-2.4255	-2.2138	-2.5974	-2.1925	-2.5809	-2.1821	-2.1754	-2.1832
-2.3507	-2.1949	-2.2434	-2.2129	-2.0727	-2.1197	-1.9868	-2.2052	-2.4033	-2.1811	-2.1445	-2.176	-2.1633	-2.062	-2.2875	-2.1934	-2.2515	-2.2558	-2.3117	-2.2097	-2.2434	-2.2129	-2.2131	-2.1589	-1.9868	-2.2052	-2.4993	-2.1753	-2.3916	-2.1866	-2.189	-2.1637	-2.1493	-2.2131	-2.2844	-2.1946	-2.3915	-2.1615	-2.138	-2.1992	-2.1842	-2.1513	-2.1487	-2.2008	-2.5974	-2.1925	-2.0775	-2.2065	-2.1754	-2.1832
-2.2378	-2.2507	-2.1794	-2.1351	-2.1723	-2.2447	-2.1915	-2.19	-1.3027	-2.1699	-2.069	-2.18	-2.1504	-2.2273	-2.0266	-2.2307	-2.3003	-2.209	-2.3117	-2.2097	-2.3091	-2.2003	-2.1723	-2.2447	-2.1592	-2.1966	-1.6387	-2.2017	-2.1129	-2.2042	-2.189	-2.1637	-2.0266	-2.2307	-2.2844	-2.1946	-2.1963	-2.2303	-2.138	-2.1992	-2.1942	-2.2025	-2.1487	-2.2008	-1.3365	-2.1879	-2.1252	-2.1919	-2.1754	-2.1832
-2.1403	-2.2515	-1.8261	-2.2447	-2.1174	-2.2273	-2.4459	-2.2158	-3.0711	-2.1315	-2.2056	-2.2096	-2.2535	-2.209	-2.3397	-2.1555	-2.1499	-2.1351	-2.3117	-2.2097	-1.8261	-2.2447	-2.1449	-2.2	-2.2975	-2.2129	-3.0248	-2.2017	-2.1129	-2.2042	-2.2535	-2.209	-2.3448	-2.1959	-2.2844	-2.1946	-2.153	-2.2055	-2.138	-2.1992	-2.1942	-2.2025	-2.4255	-2.2138	-2.5974	-2.1925	-2.1252	-2.1919	-2.1754	-2.1832
-2.0484	-2.1253	-2.6082	-2.2276	-2.2676	-2.167	-2.1915	-2.19	-2.6736	-2.1523	-2.3133	-2.2625	-2.2516	-2.0907	-2.0266	-2.2307	-2.0758	-2.2113	-2.0371	-2.2025	-2.3091	-2.2003	-2.1449	-2.2	-2.1592	-2.1966	-2.6736	-2.1523	-2.3916	-2.1866	-2.223	-2.2156	-2.0266	-2.2307	-2.1001	-2.2016	-2.153	-2.2055	-2.5012	-2.1972	-2.1942	-2.2025	-2.1487	-2.2008	-2.5974	-2.1925	-2.1252	-2.1919	-2.1754	-2.1832
-2.2286	-2.2032	-2.1937	-2.2501	-2.0727	-2.1197	-2.2216	-2.1461	-1.3027	-2.1699	-1.8985	-2.145	-2.2184	-2.2129	-2.1776	-2.1811	-2.3846	-2.2205	-2.2401	-2.2192	-2.1329	-2.181	-2.2131	-2.1589	-2.2216	-2.1461	-1.6387	-2.2017	-1.8985	-2.145	-2.189	-2.1637	-2.1523	-2.1672	-2.2844	-2.1946	-2.153	-2.2055	-2.138	-2.1992	-2.1842	-2.1513	-2.1487	-2.2008	-1.3365	-2.1879	-2.1252	-2.1919	-2.1754	-2.1832
-2.3507	-2.1949	-2.2434	-2.2129	-2.1079	-2.1991	-2.1481	-2.1518	-1.3027	-2.1699	-2.2842	-2.1201	-2.2516	-2.0907	-2.0806	-2.1878	-2.1508	-2.1618	-2.3117	-2.2097	-2.2434	-2.2129	-2.1449	-2.2	-2.1897	-2.1712	-1.6387	-2.2017	-2.3916	-2.1866	-2.223	-2.2156	-2.1493	-2.2131	-2.1467	-2.1941	-2.3915	-2.1615	-2.138	-2.1992	-2.1942	-2.2025	-2.1487	-2.2008	-1.3365	-2.1879	-2.1252	-2.1919	-2.1754	-2.1832
-2.3423	-2.2052	-2.0498	-2.1975	-2.1723	-2.2447	-2.1665	-2.2077	-1.3027	-2.1699	-2.069	-2.18	-2.2763	-2.1831	-2.0266	-2.2307	-2.0758	-2.2113	-2.3423	-2.2052	-2.3091	-2.2003	-2.1723	-2.2447	-2.1592	-2.1966	-1.6387	-2.2017	-2.1129	-2.2042	-2.223	-2.2156	-2.0266	-2.2307	-2.1001	-2.2016	-2.153	-2.2055	-2.1176	-2.2075	-2.1942	-2.2025	-2.1487	-2.2008	-1.3365	-2.1879	-2.1252	-2.1919	-2.2439	-2.2355
-2.0168	-2.2304	-2.6082	-2.2276	-2.2676	-2.167	-2.387	-2.2115	-2.6736	-2.1523	-2.2158	-2.1811	-2.2265	-2.2889	-2.0266	-2.2307	-2.0585	-2.2307	-2.0371	-2.2025	-2.3091	-2.2003	-2.1449	-2.2	-2.2975	-2.2129	-2.6736	-2.1523	-2.1934	-2.1924	-2.223	-2.2156	-2.0266	-2.2307	-2.1001	-2.2016	-2.153	-2.2055	-2.5012	-2.1972	-2.1942	-2.2025	-2.4255	-2.2138	-2.5974	-2.1925	-2.1252	-2.1919	-2.2439	-2.2355
-2.0484	-2.1253	-2.1937	-2.2501	-2.0727	-2.1197	-2.2216	-2.1461	-2.1597	-2.2774	-2.3133	-2.2625	-2.2184	-2.2129	-2.5775	-2.2065	-2.3846	-2.2205	-2.0371	-2.2025	-2.1329	-2.181	-2.2131	-2.1589	-2.2216	-2.1461	-1.6387	-2.2017	-2.3916	-2.1866	-2.189	-2.1637	-2.3448	-2.1959	-2.2844	-2.1946	-2.153	-2.2055	-2.138	-2.1992	-2.1842	-2.1513	-2.1487	-2.2008	-2.5974	-2.1925	-2.1252	-2.1919	-2.1754	-2.1832
-2.3507	-2.1949	-1.8261	-2.2447	-2.1451	-2.2862	-2.1388	-2.3189	-3.0062	-2.2269	-2.6487	-2.1412	-2.2265	-2.2889	-2.1451	-2.2558	-2.1849	-2.1518	-2.3117	-2.2097	-1.8261	-2.2447	-2.2131	-2.1589	-2.2975	-2.2129	-3.0248	-2.2017	-2.3916	-2.1866	-2.223	-2.2156	-2.3448	-2.1959	-2.1001	-2.2016	-2.3915	-2.1615	-2.138	-2.1992	-2.1942	-2.2025	-2.1487	-2.2008	-2.5974	-2.1925	-2.5809	-2.1821	-2.2439	-2.2355
-2.1403	-2.2515	-2.2773	-2.2152	-2.1079	-2.1991	-2.4459	-2.2158	-1.3027	-2.1699	-2.2842	-2.1201	-2.0759	-2.2461	-2.2875	-2.1934	-2.1849	-2.1518	-2.3117	-2.2097	-2.3091	-2.2003	-2.1449	-2.2	-2.2975	-2.2129	-1.6387	-2.2017	-2.3916	-2.1866	-2.1172	-2.2201	-2.1493	-2.2131	-2.1001	-2.2016	-2.153	-2.2055	-2.138	-2.1992	-2.1942	-2.2025	-2.4255	-2.2138	-1.3365	-2.1879	-2.1252	-2.1919	-2.1754	-2.1832
-2.2451	-2.1642	-2.0666	-2.1474	-2.0727	-2.1197	-2.4459	-2.2158	-2.1597	-2.2774	-2.1206	-2.196	-2.3401	-2.1232	-2.1373	-2.2343	-2.1066	-2.1153	-2.3117	-2.2097	-2.1022	-2.2	-2.2131	-2.1589	-2.2975	-2.2129	-1.6387	-2.2017	-2.1934	-2.1924	-2.189	-2.1637	-2.1523	-2.1672	-2.1467	-2.1941	-2.153	-2.2055	-2.138	-2.1992	-2.1842	-2.1513	-2.4255	-2.2138	-2.5974	-2.1925	-2.1252	-2.1919	-2.1754	-2.1832
-2.3507	-2.1949	-2.0666	-2.1474	-2.1723	-2.2447	-2.1665	-2.2077	-1.3027	-2.1699	-2.2056	-2.2096	-2.2763	-2.1831	-2.0266	-2.2307	-2.0758	-2.2113	-2.3117	-2.2097	-2.1022	-2.2	-2.1723	-2.2447	-2.1592	-2.1966	-1.6387	-2.2017	-2.1129	-2.2042	-2.223	-2.2156	-2.0266	-2.2307	-2.1001	-2.2016	-2.3915	-2.1615	-2.138	-2.1992	-2.1942	-2.2025	-2.1487	-2.2008	-1.3365	-2.1879	-2.1252	-2.1919	-2.2439	-2.2355
-2.0168	-2.2304	-1.8261	-2.2447	-2.1079	-2.1991	-2.4459	-2.2158	-3.0547	-2.2615	-2.4637	-2.2261	-2.2535	-2.209	-2.1776	-2.1811	-2.3846	-2.2205	-2.0371	-2.2025	-1.8261	-2.2447	-2.1449	-2.2	-2.2975	-2.2129	-3.0248	-2.2017	-2.3916	-2.1866	-2.2535	-2.209	-2.1523	-2.1672	-2.2844	-2.1946	-2.153	-2.2055	-2.138	-2.1992	-2.1942	-2.2025	-2.4255	-2.2138	-2.5974	-2.1925	-2.5809	-2.1821	-2.1754	-2.1832
-2.0168	-2.2304	-2.6082	-2.2276	-2.1174	-2.2273	-2.387	-2.2115	-2.6736	-2.1523	-2.2158	-2.1811	-2.2265	-2.2889	-2.0266	-2.2307	-2.1687	-2.184	-2.0371	-2.2025	-2.3091	-2.2003	-2.1449	-2.2	-2.2975	-2.2129	-2.6736	-2.1523	-2.1934	-2.1924	-2.223	-2.2156	-2.0266	-2.2307	-2.2844	-2.1946	-2.153	-2.2055	-2.5012	-2.1972	-2.1942	-2.2025	-2.4255	-2.2138	-2.5974	-2.1925	-2.1252	-2.1919	-2.2439	-2.2355
-2.0935	-2.1643	-2.1937	-2.2501	-2.2158	-2.2184	-2.2216	-2.1461	-1.407	-2.2068	-2.6487	-2.1412	-2.0689	-2.176	-2.2184	-2.1957	-2.3846	-2.2205	-2.0371	-2.2025	-2.1329	-2.181	-2.2037	-2.2502	-2.2216	-2.1461	-1.6387	-2.2017	-2.3916	-2.1866	-2.223	-2.2156	-2.1493	-2.2131	-2.2844	-2.1946	-2.153	-2.2055	-2.138	-2.1992	-2.1942	-2.2025	-2.1487	-2.2008	-1.3365	-2.1879	-2.5809	-2.1821	-2.1754	-2.1832
-2.4692	-2.1285	-2.6082	-2.2276	-2.3478	-2.0936	-2.1665	-2.2077	-1.3027	-2.1699	-2.2842	-2.1201	-2.1389	-2.2805	-2.2875	-2.1934	-2.1982	-2.1733	-2.3117	-2.2097	-2.3091	-2.2003	-2.2131	-2.1589	-2.1592	-2.1966	-1.6387	-2.2017	-2.3916	-2.1866	-2.1172	-2.2201	-2.1493	-2.2131	-2.2844	-2.1946	-2.3915	-2.1615	-2.5012	-2.1972	-2.1942	-2.2025	-2.1487	-2.2008	-1.3365	-2.1879	-2.1252	-2.1919	-2.1754	-2.1832
-2.3423	-2.2052	-2.1011	-2.2544	-2.1723	-2.2447	-2.1665	-2.2077	-1.3027	-2.1699	-2.2056	-2.2096	-2.2763	-2.1831	-2.0266	-2.2307	-2.0758	-2.2113	-2.3423	-2.2052	-2.1022	-2.2	-2.1723	-2.2447	-2.1592	-2.1966	-1.6387	-2.2017	-2.1129	-2.2042	-2.223	-2.2156	-2.0266	-2.2307	-2.1001	-2.2016	-2.153	-2.2055	-2.138	-2.1992	-2.1942	-2.2025	-2.1487	-2.2008	-1.3365	-2.1879	-2.1252	-2.1919	-2.2439	-2.2355
-2.0935	-2.1643	-1.8261	-2.2447	-2.1079	-2.1991	-2.4459	-2.2158	-3.0547	-2.2615	-2.4637	-2.2261	-2.2535	-2.209	-2.1776	-2.1811	-2.3846	-2.2205	-2.0371	-2.2025	-1.8261	-2.2447	-2.1449	-2.2	-2.2975	-2.2129	-3.0248	-2.2017	-2.3916	-2.1866	-2.2535	-2.209	-2.1523	-2.1672	-2.2844	-2.1946	-2.153	-2.2055	-2.138	-2.1992	-2.1942	-2.2025	-2.4255	-2.2138	-2.5974	-2.1925	-2.5809	-2.1821	-2.1754	-2.1832
-2.0168	-2.2304	-2.6082	-2.2276	-2.1174	-2.2273	-2.387	-2.2115	-2.6736	-2.1523	-2.2158	-2.1811	-2.2265	-2.2889	-2.0266	-2.2307	-2.0758	-2.2113	-2.0371	-2.2025	-2.3091	-2.2003	-2.1449	-2.2	-2.2975	-2.2129	-2.6736	-2.1523	-2.1934	-2.1924	-2.223	-2.2156	-2.0266	-2.2307	-2.1001	-2.2016	-2.153	-2.2055	-2.5012	-2.1972	-2.1942	-2.2025	-2.4255	-2.2138	-2.5974	-2.1925	-2.1252	-2.1919	-2.2439	-2.2355
-2.3507	-2.1949	-2.6082	-2.2276	-2.1079	-2.1991	-2.132	-2.1369	-1.3027	-2.1699	-2.2842	-2.1201	-2.156	-2.0695	-2.1198	-1.9784	-2.0758	-2.2113	-2.3117	-2.2097	-2.3091	-2.2003	-2.1449	-2.2	-2.2975	-2.2129	-1.6387	-2.2017	-2.3916	-2.1866	-2.189	-2.1637	-2.1523	-2.1672	-2.1001	-2.2016	-2.3915	-2.1615	-2.5012	-2.1972	-2.1942	-2.2025	-2.1065	-2.1412	-1.3365	-2.1879	-2.1252	-2.1919	-2.1754	-2.1832
-2.2451	-2.1642	-2.0498	-2.1975	-2.1723	-2.2447	-2.1665	-2.2077	-1.3027	-2.1699	-2.2056	-2.2096	-2.1101	-2.2019	-2.0266	-2.2307	-2.3846	-2.2205	-2.3117	-2.2097	-2.3091	-2.2003	-2.1723	-2.2447	-2.1592	-2.1966	-1.6387	-2.2017	-2.1129	-2.2042	-2.1172	-2.2201	-2.0266	-2.2307	-2.2844	-2.1946	-2.153	-2.2055	-2.1176	-2.2075	-2.1942	-2.2025	-2.1487	-2.2008	-1.3365	-2.1879	-2.1252	-2.1919	-2.1754	-2.1832
-2.2378	-2.2507	-1.8261	-2.2447	-2.1079	-2.1991	-2.4459	-2.2158	-3.0547	-2.2615	-2.2158	-2.1811	-2.2535	-2.209	-2.5775	-2.2065	-2.1499	-2.1351	-2.3117	-2.2097	-1.8261	-2.2447	-2.1449	-2.2	-2.2975	-2.2129	-3.0248	-2.2017	-2.1934	-2.1924	-2.2535	-2.209	-2.3448	-2.1959	-2.2844	-2.1946	-2.1963	-2.2303	-2.138	-2.1992	-2.1942	-2.2025	-2.4255	-2.2138	-2.5974	-2.1925	-2.1252	-2.1919	-2.1754	-2.1832
-2.2116	-2.1997	-2.0666	-2.1474	-2.0727	-2.1197	-2.1915	-2.19	-2.4033	-2.1811	-1.8985	-2.145	-2.2265	-2.2889	-2.1451	-2.2558	-2.2776	-2.2487	-2.2116	-2.1997	-2.1022	-2.2	-2.2131	-2.1589	-2.1592	-2.1966	-2.4993	-2.1753	-1.8985	-2.145	-2.223	-2.2156	-2.3448	-2.1959	-2.2776	-2.2487	-2.153	-2.2055	-2.138	-2.1992	-2.1842	-2.1513	-2.1487	-2.2008	-2.5974	-2.1925	-2.1252	-2.1919	-2.2439	-2.2355
-2.0168	-2.2304	-2.6082	-2.2276	-2.1174	-2.2273	-2.1481	-2.1518	-2.6736	-2.1523	-2.6487	-2.1412	-2.2516	-2.0907	-2.0266	-2.2307	-2.0585	-2.2307	-2.0371	-2.2025	-2.3091	-2.2003	-2.1449	-2.2	-2.1897	-2.1712	-2.6736	-2.1523	-2.3916	-2.1866	-2.223	-2.2156	-2.0266	-2.2307	-2.1001	-2.2016	-2.153	-2.2055	-2.5012	-2.1972	-2.1942	-2.2025	-2.1487	-2.2008	-2.5974	-2.1925	-2.5809	-2.1821	-2.1754	-2.1832
-2.3507	-2.1949	-2.2434	-2.2129	-2.1079	-2.1991	-2.0491	-2.1163	-1.3027	-2.1699	-2.2842	-2.1201	-2.2741	-2.2705	-2.2875	-2.1934	-2.1687	-2.184	-2.3117	-2.2097	-2.2434	-2.2129	-2.1449	-2.2	-2.0491	-2.1163	-1.6387	-2.2017	-2.3916	-2.1866	-2.223	-2.2156	-2.1493	-2.2131	-2.2844	-2.1946	-2.3915	-2.1615	-2.138	-2.1992	-2.1942	-2.2025	-2.1065	-2.1412	-1.3365	-2.1879	-2.1252	-2.1919	-2.2601	-2.2303
-2.2451	-2.1642	-2.1937	-2.2501	-2.0727	-2.1197	-2.1481	-2.1518	-1.3027	-2.1699	-2.4637	-2.2261	-2.2763	-2.1831	-2.2875	-2.1934	-2.0585	-2.2307	-2.3117	-2.2097	-2.1329	-2.181	-2.2131	-2.1589	-2.1897	-2.1712	-1.6387	-2.2017	-2.3916	-2.1866	-2.223	-2.2156	-2.1493	-2.2131	-2.1001	-2.2016	-2.153	-2.2055	-2.138	-2.1992	-2.1842	-2.1513	-2.1487	-2.2008	-1.3365	-2.1879	-2.5809	-2.1821	-2.2439	-2.2355
-2.0167	-2.2763	-1.8261	-2.2447	-2.237	-2.2106	-2.4459	-2.2158	-3.0711	-2.1315	-2.5999	-3.1203	-2.1209	-2.3072	-1.7984	-1.9237	-1.578	-1.6244	-2.0371	-2.2025	-1.8261	-2.2447	-2.2037	-2.2502	-2.2975	-2.2129	-3.0248	-2.2017	-2.5999	-3.1203	-2.1209	-2.3072	-1.7984	-1.9237	-1.578	-1.6244	-2.153	-2.2055	-2.138	-2.1992	-2.1942	-2.2025	-2.4255	-2.2138	-2.5974	-2.1925	-2.5999	-3.1203	-2.1209	-2.3072
-2.3423	-2.2052	-2.3357	-2.2419	-2.2158	-2.2184	-2.0491	-2.1163	-1.3027	-2.1699	-2.2295	-2.2159	-2.0689	-2.176	-2.0875	-2.2296	-2.2776	-2.2487	-2.3423	-2.2052	-2.3357	-2.2419	-2.2037	-2.2502	-2.0491	-2.1163	-1.6387	-2.2017	-2.1934	-2.1924	-2.223	-2.2156	-2.1493	-2.2131	-2.2776	-2.2487	-2.153	-2.2055	-2.1176	-2.2075	-2.1942	-2.2025	-2.1065	-2.1412	-1.3365	-2.1879	-2.1252	-2.1919	-2.1754	-2.1832
-2.0168	-2.2304	-2.069	-2.2475	-2.2375	-2.2622	-2.1011	-2.1808	-1.3027	-2.1699	-2.138	-2.2444	-2.2535	-2.209	-2.1451	-2.1693	-2.3846	-2.2205	-2.0371	-2.2025	-2.1022	-2.2	-2.2375	-2.2622	-2.1897	-2.1712	-1.6387	-2.2017	-2.1129	-2.2042	-2.2535	-2.209	-2.1523	-2.1672	-2.2844	-2.1946	-2.153	-2.2055	-2.138	-2.1992	-2.2249	-2.2024	-2.1487	-2.2008	-1.3365	-2.1879	-2.1252	-2.1919	-2.1754	-2.1832
-2.3507	-2.1949	-2.1527	-2.187	-2.2776	-2.1709	-2.2805	-2.2231	-1.3027	-2.1699	-2.2158	-2.1811	-2.2535	-2.209	-2.0875	-2.2296	-2.0585	-2.2307	-2.3117	-2.2097	-2.1022	-2.2	-2.2776	-2.1709	-2.1897	-2.1712	-1.6387	-2.2017	-2.1934	-2.1924	-2.2535	-2.209	-2.1493	-2.2131	-2.1001	-2.2016	-2.3915	-2.1615	-2.138	-2.1992	-2.1942	-2.2025	-2.1487	-2.2008	-1.3365	-2.1879	-2.1252	-2.1919	-2.1754	-2.1832
-2.0168	-2.2304	-2.0971	-2.1504	-2.1174	-2.2273	-2.1915	-2.19	-1.3027	-2.1699	-2.138	-2.2444	-2.1358	-2.2447	-2.1864	-2.1419	-2.3003	-2.209	-2.0371	-2.2025	-2.1329	-2.181	-2.1449	-2.2	-2.1592	-2.1966	-1.6387	-2.2017	-2.1129	-2.2042	-2.189	-2.1637	-2.3448	-2.1959	-2.2844	-2.1946	-2.153	-2.2055	-2.138	-2.1992	-2.1942	-2.2025	-2.1487	-2.2008	-1.3365	-2.1879	-2.1252	-2.1919	-2.1754	-2.1832
-2.0484	-2.1253	-2.1239	-2.1987	-2.0727	-2.1197	-2.1153	-2.2051	-3.0711	-2.1315	-2.1445	-2.176	-2.0689	-2.176	-2.3397	-2.1555	-2.1687	-2.184	-2.0371	-2.2025	-2.1022	-2.2	-2.2131	-2.1589	-2.1592	-2.1966	-3.0248	-2.2017	-2.3916	-2.1866	-2.223	-2.2156	-2.3448	-2.1959	-2.2844	-2.1946	-2.153	-2.2055	-2.138	-2.1992	-2.1842	-2.1513	-2.1487	-2.2008	-2.5974	-2.1925	-2.0775	-2.2065	-2.1754	-2.1832
-2.3507	-2.1949	-2.1527	-2.187	-2.2676	-2.167	-2.1445	-2.168	-1.856	-2.1969	-2.3133	-2.2625	-2.2644	-2.2224	-2.0806	-2.1878	-2.1066	-2.1153	-2.3117	-2.2097	-2.1022	-2.2	-2.1449	-2.2	-2.2975	-2.2129	-1.6387	-2.2017	-2.3916	-2.1866	-2.223	-2.2156	-2.1493	-2.2131	-2.1467	-2.1941	-2.3915	-2.1615	-2.138	-2.1992	-2.1942	-2.2025	-2.1065	-2.1412	-2.5974	-2.1925	-2.1252	-2.1919	-2.2601	-2.2303
-2.0216	-2.2615	-2.0498	-2.1975	-2.3478	-2.0936	-2.1388	-2.3189	-2.46	-2.1975	-2.069	-2.18	-2.1504	-2.2273	-2.0225	-2.2353	-2.1763	-2.2753	-2.0371	-2.2025	-2.3091	-2.2003	-2.2131	-2.1589	-2.2975	-2.2129	-1.6387	-2.2017	-2.1129	-2.2042	-2.189	-2.1637	-2.0225	-2.2353	-2.1467	-2.1941	-2.153	-2.2055	-2.1176	-2.2075	-2.1942	-2.2025	-2.1487	-2.2008	-2.6113	-2.1823	-2.1252	-2.1919	-2.1754	-2.1832
-2.0484	-2.1253	-2.3357	-2.2419	-2.0971	-2.2274	-2.3411	-2.2473	-1.3027	-2.1699	-2.1206	-2.196	-2.2184	-2.2129	-2.1612	-2.2482	-2.1665	-2.1991	-2.0371	-2.2025	-2.3357	-2.2419	-2.1449	-2.2	-2.2975	-2.2129	-1.6387	-2.2017	-2.1934	-2.1924	-2.189	-2.1637	-2.1493	-2.2131	-2.1467	-2.1941	-2.153	-2.2055	-2.1176	-2.2075	-2.1942	-2.2025	-2.1487	-2.2008	-1.3365	-2.1879	-2.1252	-2.1919	-2.1754	-2.1832
-2.1717	-2.1554	-2.0498	-2.1975	-2.2676	-2.167	-1.9868	-2.2052	-1.856	-2.1969	-2.1206	-2.196	-2.1504	-2.2273	-2.1198	-1.9784	-2.2515	-2.2558	-2.2401	-2.2192	-2.3091	-2.2003	-2.1449	-2.2	-1.9868	-2.2052	-1.6387	-2.2017	-2.1934	-2.1924	-2.189	-2.1637	-2.1523	-2.1672	-2.2844	-2.1946	-2.153	-2.2055	-2.1176	-2.2075	-2.1942	-2.2025	-2.1487	-2.2008	-2.5974	-2.1925	-2.1252	-2.1919	-2.1754	-2.1832
-2.2378	-2.2507	-2.069	-2.2475	-2.2776	-2.1709	-2.1388	-2.3189	-2.622	-2.1235	-2.2056	-2.2096	-2.1389	-2.2805	-2.304	-2.2164	-2.3846	-2.2205	-2.3117	-2.2097	-2.1022	-2.2	-2.2776	-2.1709	-2.2975	-2.2129	-2.4993	-2.1753	-2.1129	-2.2042	-2.1172	-2.2201	-2.3448	-2.1959	-2.2844	-2.1946	-2.1963	-2.2303	-2.138	-2.1992	-2.1942	-2.2025	-2.1487	-2.2008	-2.5974	-2.1925	-2.1252	-2.1919	-2.1754	-2.1832
-2.1717	-2.1554	-2.1239	-2.1987	-2.0558	-2.3807	-2.387	-2.2115	-1.3027	-2.1699	-2.2063	-2.1959	-2.0689	-2.176	-2.1864	-2.1419	-2.3003	-2.209	-2.2401	-2.2192	-2.1022	-2.2	-2.2037	-2.2502	-2.2975	-2.2129	-1.6387	-2.2017	-2.1934	-2.1924	-2.223	-2.2156	-2.3448	-2.1959	-2.2844	-2.1946	-2.153	-2.2055	-2.138	-2.1992	-2.1942	-2.2025	-2.4255	-2.2138	-1.3365	-2.1879	-2.1252	-2.1919	-2.1754	-2.1832
-2.0647	-2.1895	-2.3277	-2.1669	-2.0727	-2.1197	-2.2805	-2.2231	-1.856	-2.1969	-2.1445	-2.176	-2.0689	-2.176	-2.0266	-2.2307	-2.1066	-2.1153	-2.2401	-2.2192	-2.3091	-2.2003	-2.2131	-2.1589	-2.1897	-2.1712	-1.6387	-2.2017	-2.3916	-2.1866	-2.223	-2.2156	-2.0266	-2.2307	-2.1467	-2.1941	-2.153	-2.2055	-2.5012	-2.1972	-2.1842	-2.1513	-2.1487	-2.2008	-2.5974	-2.1925	-2.0775	-2.2065	-2.1754	-2.1832
-2.3507	-2.1949	-2.0971	-2.1504	-2.3478	-2.0936	-2.1445	-2.168	-1.856	-2.1969	-1.8985	-2.145	-2.1504	-2.2273	-2.1451	-2.2558	-2.3846	-2.2205	-2.3117	-2.2097	-2.1329	-2.181	-2.2131	-2.1589	-2.2975	-2.2129	-1.6387	-2.2017	-1.8985	-2.145	-2.189	-2.1637	-2.3448	-2.1959	-2.2844	-2.1946	-2.3915	-2.1615	-2.138	-2.1992	-2.1942	-2.2025	-2.1065	-2.1412	-2.5974	-2.1925	-2.1252	-2.1919	-2.1754	-2.1832
-2.2451	-2.1642	-2.0498	-2.1975	-2.3478	-2.0936	-1.9868	-2.2052	-3.0547	-2.2615	-2.2842	-2.1201	-2.2265	-2.2889	-2.2184	-2.1957	-2.2776	-2.2487	-2.3117	-2.2097	-2.3091	-2.2003	-2.2131	-2.1589	-1.9868	-2.2052	-3.0248	-2.2017	-2.3916	-2.1866	-2.223	-2.2156	-2.1493	-2.2131	-2.2776	-2.2487	-2.153	-2.2055	-2.1176	-2.2075	-2.1942	-2.2025	-2.1487	-2.2008	-2.5974	-2.1925	-2.1252	-2.1919	-2.2439	-2.2355
-2.2451	-2.1642	-2.2434	-2.2129	-2.1174	-2.2273	-2.3411	-2.2473	-1.3027	-2.1699	-2.0988	-2.1588	-2.2535	-2.209	-2.304	-2.2164	-2.1066	-2.1153	-2.3117	-2.2097	-2.2434	-2.2129	-2.1449	-2.2	-2.2975	-2.2129	-1.6387	-2.2017	-2.1129	-2.2042	-2.2535	-2.209	-2.3448	-2.1959	-2.1467	-2.1941	-2.153	-2.2055	-2.138	-2.1992	-2.1942	-2.2025	-2.1487	-2.2008	-1.3365	-2.1879	-2.1252	-2.1919	-2.1754	-2.1832
-2.1403	-2.2515	-2.6082	-2.2276	-2.1079	-2.1991	-1.9868	-2.2052	-1.407	-2.2068	-2.2056	-2.2096	-2.2535	-2.209	-2.0875	-2.2296	-2.1687	-2.184	-2.3117	-2.2097	-2.3091	-2.2003	-2.1449	-2.2	-1.9868	-2.2052	-1.6387	-2.2017	-2.1129	-2.2042	-2.2535	-2.209	-2.1493	-2.2131	-2.2844	-2.1946	-2.153	-2.2055	-2.5012	-2.1972	-2.1942	-2.2025	-2.1487	-2.2008	-1.3365	-2.1879	-2.1252	-2.1919	-2.1754	-2.1832
-2.1403	-2.2515	-2.2434	-2.2129	-2.3478	-2.0936	-2.1388	-2.3189	-1.407	-2.2068	-2.4637	-2.2261	-2.2184	-2.2129	-2.5775	-2.2065	-2.0758	-2.2113	-2.3117	-2.2097	-2.2434	-2.2129	-2.2131	-2.1589	-2.2975	-2.2129	-1.6387	-2.2017	-2.3916	-2.1866	-2.189	-2.1637	-2.3448	-2.1959	-2.1001	-2.2016	-2.153	-2.2055	-2.138	-2.1992	-2.1942	-2.2025	-2.1487	-2.2008	-1.3365	-2.1879	-2.5809	-2.1821	-2.1754	-2.1832
-2.2451	-2.1642	-2.3277	-2.1669	-2.4286	-2.1854	-2.1665	-2.2077	-1.3027	-2.1699	-2.2158	-2.1811	-2.0689	-2.176	-2.0266	-2.2307	-2.1066	-2.1153	-2.3117	-2.2097	-2.3091	-2.2003	-2.2131	-2.1589	-2.1592	-2.1966	-1.6387	-2.2017	-2.1934	-2.1924	-2.223	-2.2156	-2.0266	-2.2307	-2.1467	-2.1941	-2.153	-2.2055	-2.5012	-2.1972	-2.1842	-2.1513	-2.1487	-2.2008	-1.3365	-2.1879	-2.1252	-2.1919	-2.1754	-2.1832
-2.4692	-2.1285	-2.0666	-2.1474	-2.0727	-2.1197	-2.1481	-2.1518	-1.856	-2.1969	-1.8985	-2.145	-2.1504	-2.2273	-2.1776	-2.1811	-2.0758	-2.2113	-2.3117	-2.2097	-2.1022	-2.2	-2.2131	-2.1589	-2.1897	-2.1712	-1.6387	-2.2017	-1.8985	-2.145	-2.189	-2.1637	-2.1523	-2.1672	-2.1001	-2.2016	-2.3915	-2.1615	-2.138	-2.1992	-2.1842	-2.1513	-2.1487	-2.2008	-2.5974	-2.1925	-2.1252	-2.1919	-2.1754	-2.1832
-2.3423	-2.2052	-2.0498	-2.1975	-2.0727	-2.1197	-2.1388	-2.3189	-3.0062	-2.2269	-2.2158	-2.1811	-2.1633	-2.062	-2.5775	-2.2065	-2.1665	-2.1991	-2.3423	-2.2052	-2.3091	-2.2003	-2.2131	-2.1589	-2.2975	-2.2129	-3.0248	-2.2017	-2.1934	-2.1924	-2.189	-2.1637	-2.3448	-2.1959	-2.1467	-2.1941	-2.153	-2.2055	-2.1176	-2.2075	-2.1842	-2.1513	-2.1487	-2.2008	-2.5974	-2.1925	-2.1252	-2.1919	-2.1754	-2.1832
-2.2378	-2.2507	-2.6082	-2.2276	-2.3478	-2.0936	-2.1665	-2.2077	-2.4033	-2.1811	-2.138	-2.2444	-2.2265	-2.2889	-2.2184	-2.1957	-2.2776	-2.2487	-2.3117	-2.2097	-2.3091	-2.2003	-2.2131	-2.1589	-2.1592	-2.1966	-2.4993	-2.1753	-2.1129	-2.2042	-2.223	-2.2156	-2.1493	-2.2131	-2.2776	-2.2487	-2.1963	-2.2303	-2.5012	-2.1972	-2.1942	-2.2025	-2.1487	-2.2008	-2.5974	-2.1925	-2.1252	-2.1919	-2.2439	-2.2355
-2.2451	-2.1642	-2.0666	-2.1474	-2.2158	-2.2184	-2.1153	-2.2051	-1.3027	-2.1699	-2.0988	-2.1588	-2.2535	-2.209	-2.0806	-2.1878	-2.1849	-2.1518	-2.3117	-2.2097	-2.1022	-2.2	-2.2037	-2.2502	-2.1592	-2.1966	-1.6387	-2.2017	-2.1129	-2.2042	-2.2535	-2.209	-2.1493	-2.2131	-2.1001	-2.2016	-2.153	-2.2055	-2.138	-2.1992	-2.1942	-2.2025	-2.1487	-2.2008	-1.3365	-2.1879	-2.1252	-2.1919	-2.1754	-2.1832
-2.0167	-2.2763	-2.1011	-2.2544	-2.2776	-2.1709	-2.1915	-2.19	-1.3027	-2.1699	-2.132	-2.1857	-2.2265	-2.2889	-2.1108	-2.2078	-2.0758	-2.2113	-2.0371	-2.2025	-2.1022	-2.2	-2.2776	-2.1709	-2.1592	-2.1966	-1.6387	-2.2017	-2.3916	-2.1866	-2.223	-2.2156	-2.3448	-2.1959	-2.1001	-2.2016	-2.153	-2.2055	-2.138	-2.1992	-2.1942	-2.2025	-2.1487	-2.2008	-1.3365	-2.1879	-2.0775	-2.2065	-2.2439	-2.2355
-2.3423	-2.2052	-2.1239	-2.1987	-2.0727	-2.1197	-2.132	-2.1369	-1.3027	-2.1699	-2.132	-2.1857	-2.1101	-2.2019	-2.0266	-2.2307	-2.0585	-2.2307	-2.3423	-2.2052	-2.1022	-2.2	-2.2131	-2.1589	-2.2975	-2.2129	-1.6387	-2.2017	-2.3916	-2.1866	-2.1172	-2.2201	-2.0266	-2.2307	-2.1001	-2.2016	-2.153	-2.2055	-2.138	-2.1992	-2.1842	-2.1513	-2.1065	-2.1412	-1.3365	-2.1879	-2.0775	-2.2065	-2.1754	-2.1832
-2.3507	-2.1949	-1.9888	-2.1857	-2.0727	-2.1197	-2.132	-2.1369	-2.4033	-2.1811	-1.8985	-2.145	-2.1476	-2.2057	-2.2184	-2.1957	-2.2515	-2.2558	-2.3117	-2.2097	-2.3091	-2.2003	-2.2131	-2.1589	-2.2975	-2.2129	-2.4993	-2.1753	-1.8985	-2.145	-2.1172	-2.2201	-2.1493	-2.2131	-2.2844	-2.1946	-2.3915	-2.1615	-2.1176	-2.2075	-2.1842	-2.1513	-2.1065	-2.1412	-2.5974	-2.1925	-2.1252	-2.1919	-2.1754	-2.1832
-2.3507	-2.1949	-1.9888	-2.1857	-2.2158	-2.2184	-1.9868	-2.2052	-2.42	-2.1886	-2.0988	-2.1588	-2.2763	-2.1831	-2.0806	-2.1878	-2.3003	-2.209	-2.3117	-2.2097	-2.3091	-2.2003	-2.2037	-2.2502	-1.9868	-2.2052	-2.4993	-2.1753	-2.1129	-2.2042	-2.223	-2.2156	-2.1493	-2.2131	-2.2844	-2.1946	-2.3915	-2.1615	-2.1176	-2.2075	-2.1942	-2.2025	-2.1487	-2.2008	-2.5974	-2.1925	-2.1252	-2.1919	-2.2439	-2.2355
-2.3427	-2.2847	-2.2434	-2.2129	-2.237	-2.2106	-2.1665	-2.2077	-1.407	-2.2068	-2.069	-2.18	-2.0689	-2.176	-2.304	-2.2164	-2.1665	-2.1991	-2.2401	-2.2192	-2.2434	-2.2129	-2.2037	-2.2502	-2.1592	-2.1966	-1.6387	-2.2017	-2.1129	-2.2042	-2.223	-2.2156	-2.3448	-2.1959	-2.1467	-2.1941	-2.153	-2.2055	-2.138	-2.1992	-2.1942	-2.2025	-2.1487	-2.2008	-1.3365	-2.1879	-2.1252	-2.1919	-2.1754	-2.1832
-2.0168	-2.2304	-2.3277	-2.1669	-2.2676	-2.167	-2.1388	-2.3189	-1.407	-2.2068	-2.0988	-2.1588	-2.156	-2.0695	-1.9995	-2.2049	-2.2776	-2.2487	-2.0371	-2.2025	-2.3091	-2.2003	-2.1449	-2.2	-2.2975	-2.2129	-1.6387	-2.2017	-2.1129	-2.2042	-2.189	-2.1637	-2.1493	-2.2131	-2.2776	-2.2487	-2.153	-2.2055	-2.5012	-2.1972	-2.1942	-2.2025	-2.1487	-2.2008	-1.3365	-2.1879	-2.1252	-2.1919	-2.1754	-2.1832
-2.0935	-2.1643	-1.9888	-2.1857	-2.2676	-2.167	-2.0596	-2.12	-1.3027	-2.1699	-2.2063	-2.1959	-2.2265	-2.2889	-2.2875	-2.1934	-2.3003	-2.209	-2.0371	-2.2025	-2.3091	-2.2003	-2.1449	-2.2	-2.1592	-2.1966	-1.6387	-2.2017	-2.1934	-2.1924	-2.223	-2.2156	-2.1493	-2.2131	-2.2844	-2.1946	-2.153	-2.2055	-2.1176	-2.2075	-2.1942	-2.2025	-2.1487	-2.2008	-1.3365	-2.1879	-2.1252	-2.1919	-2.2439	-2.2355
-2.0216	-2.2615	-2.1078	-2.2503	-2.0727	-2.1197	-2.2805	-2.2231	-1.3027	-2.1699	-1.9842	-2.2394	-2.0689	-2.176	-2.0266	-2.2307	-2.3263	-2.1025	-2.0371	-2.2025	-2.1022	-2.2	-2.2131	-2.1589	-2.1897	-2.1712	-1.6387	-2.2017	-2.1129	-2.2042	-2.223	-2.2156	-2.0266	-2.2307	-2.2844	-2.1946	-2.153	-2.2055	-2.138	-2.1992	-2.1842	-2.1513	-2.1487	-2.2008	-1.3365	-2.1879	-2.1252	-2.1919	-2.1754	-2.1832
-2.3507	-2.1949	-2.0971	-2.1504	-2.0727	-2.1197	-2.0596	-2.12	-1.856	-2.1969	-1.8985	-2.145	-2.343	-2.2814	-2.0806	-2.1878	-2.0758	-2.2113	-2.3117	-2.2097	-2.1329	-2.181	-2.2131	-2.1589	-2.1592	-2.1966	-1.6387	-2.2017	-1.8985	-2.145	-2.223	-2.2156	-2.1493	-2.2131	-2.1001	-2.2016	-2.3915	-2.1615	-2.138	-2.1992	-2.1842	-2.1513	-2.1487	-2.2008	-2.5974	-2.1925	-2.1252	-2.1919	-2.1754	-2.1832
-2.3507	-2.1949	-2.1078	-2.2503	-2.3478	-2.0936	-1.9868	-2.2052	-1.9179	-2.2073	-2.069	-2.18	-2.1101	-2.2019	-2.2875	-2.1934	-2.1849	-2.1518	-2.3117	-2.2097	-2.1022	-2.2	-2.2131	-2.1589	-1.9868	-2.2052	-1.6387	-2.2017	-2.1129	-2.2042	-2.1172	-2.2201	-2.1493	-2.2131	-2.1001	-2.2016	-2.3915	-2.1615	-2.138	-2.1992	-2.1942	-2.2025	-2.1487	-2.2008	-2.5974	-2.1925	-2.1252	-2.1919	-2.1754	-2.1832
-2.0216	-2.2615	-2.1313	-2.1697	-2.1654	-2.156	-2.163	-2.1235	-1.407	-2.2068	-1.9842	-2.2394	-2.156	-2.0695	-2.1612	-2.2482	-2.2057	-2.2049	-2.0371	-2.2025	-2.1329	-2.181	-2.1449	-2.2	-2.1897	-2.1712	-1.6387	-2.2017	-2.1129	-2.2042	-2.189	-2.1637	-2.1493	-2.2131	-2.1467	-2.1941	-2.153	-2.2055	-2.138	-2.1992	-2.1942	-2.2025	-2.1487	-2.2008	-1.3365	-2.1879	-2.1252	-2.1919	-2.1754	-2.1832
-2.0167	-2.2763	-2.069	-2.2475	-2.1723	-2.2447	-2.2805	-2.2231	-1.3027	-2.1699	-2.069	-2.18	-2.2265	-2.2889	-2.304	-2.2164	-2.2629	-2.4341	-2.0371	-2.2025	-2.1022	-2.2	-2.1723	-2.2447	-2.1897	-2.1712	-1.6387	-2.2017	-2.1129	-2.2042	-2.223	-2.2156	-2.3448	-2.1959	-2.2629	-2.4341	-2.153	-2.2055	-2.138	-2.1992	-2.1942	-2.2025	-2.1487	-2.2008	-1.3365	-2.1879	-2.1252	-2.1919	-2.2439	-2.2355
-2.0216	-2.2615	-1.8261	-2.2447	-2.237	-2.2106	-2.4459	-2.2158	-3.0711	-2.1315	-2.6487	-2.1412	-2.2763	-2.1831	-2.0717	-2.0855	-2.2515	-2.2558	-2.0371	-2.2025	-1.8261	-2.2447	-2.2037	-2.2502	-2.2975	-2.2129	-3.0248	-2.2017	-2.3916	-2.1866	-2.223	-2.2156	-2.0717	-2.0855	-2.2844	-2.1946	-2.153	-2.2055	-2.138	-2.1992	-2.1942	-2.2025	-2.4255	-2.2138	-2.5974	-2.1925	-2.5809	-2.1821	-2.2439	-2.2355
-2.2286	-2.2032	-2.6082	-2.2276	-2.2676	-2.167	-2.4459	-2.2158	-1.407	-2.2068	-2.2116	-2.0953	-2.2763	-2.1831	-2.3397	-2.1555	-2.2776	-2.2487	-2.2401	-2.2192	-2.3091	-2.2003	-2.1449	-2.2	-2.2975	-2.2129	-1.6387	-2.2017	-2.2116	-2.0953	-2.223	-2.2156	-2.3448	-2.1959	-2.2776	-2.2487	-2.153	-2.2055	-2.5012	-2.1972	-2.1942	-2.2025	-2.4255	-2.2138	-1.3365	-2.1879	-2.1252	-2.1919	-2.2439	-2.2355
-2.3423	-2.2052	-2.1239	-2.1987	-2.1723	-2.2447	-2.2094	-2.2073	-1.856	-2.1969	-2.0988	-2.1588	-2.2416	-2.1994	-2.0266	-2.2307	-2.0585	-2.2307	-2.3423	-2.2052	-2.1022	-2.2	-2.1723	-2.2447	-2.2975	-2.2129	-1.6387	-2.2017	-2.1129	-2.2042	-2.2416	-2.1994	-2.0266	-2.2307	-2.1001	-2.2016	-2.153	-2.2055	-2.138	-2.1992	-2.1942	-2.2025	-2.1487	-2.2008	-2.5974	-2.1925	-2.1252	-2.1919	-2.2601	-2.2303
-2.0484	-2.1253	-1.8261	-2.2447	-2.1876	-2.0851	-2.1388	-2.3189	-3.0062	-2.2269	-1.9713	-2.2656	-2.2535	-2.209	-2.1451	-2.1693	-2.1012	-2.2038	-2.0371	-2.2025	-1.8261	-2.2447	-2.2131	-2.1589	-2.2975	-2.2129	-3.0248	-2.2017	-1.9713	-2.2656	-2.2535	-2.209	-2.1523	-2.1672	-2.1467	-2.1941	-2.153	-2.2055	-2.138	-2.1992	-2.1942	-2.2025	-2.1487	-2.2008	-2.5974	-2.1925	-2.0775	-2.2065	-2.1754	-2.1832
-2.36	-2.169	-2.2773	-2.2152	-2.1079	-2.1991	-2.0491	-2.1163	-2.6736	-2.1523	-2.2063	-2.1959	-2.3401	-2.1232	-2.304	-2.2164	-2.2629	-2.4341	-2.3117	-2.2097	-2.3091	-2.2003	-2.1449	-2.2	-2.0491	-2.1163	-2.6736	-2.1523	-2.1934	-2.1924	-2.189	-2.1637	-2.3448	-2.1959	-2.2629	-2.4341	-2.153	-2.2055	-2.138	-2.1992	-2.1942	-2.2025	-2.1065	-2.1412	-2.5974	-2.1925	-2.1252	-2.1919	-2.1754	-2.1832
-2.2451	-2.1642	-2.0666	-2.1474	-2.2375	-2.2622	-1.9868	-2.2052	-2.42	-2.1886	-1.9842	-2.2394	-2.2763	-2.1831	-2.0717	-2.0855	-2.1508	-2.1618	-2.3117	-2.2097	-2.1022	-2.2	-2.2375	-2.2622	-1.9868	-2.2052	-2.4993	-2.1753	-2.1129	-2.2042	-2.223	-2.2156	-2.0717	-2.0855	-2.1467	-2.1941	-2.153	-2.2055	-2.138	-2.1992	-2.2249	-2.2024	-2.1487	-2.2008	-2.5974	-2.1925	-2.1252	-2.1919	-2.2439	-2.2355
-2.0168	-2.2304	-2.0971	-2.1504	-2.1654	-2.156	-2.2094	-2.2073	-1.3027	-2.1699	-2.138	-2.2444	-2.1358	-2.2447	-2.1612	-2.2482	-2.1508	-2.1618	-2.0371	-2.2025	-2.1329	-2.181	-2.1449	-2.2	-2.2975	-2.2129	-1.6387	-2.2017	-2.1129	-2.2042	-2.189	-2.1637	-2.1493	-2.2131	-2.1467	-2.1941	-2.153	-2.2055	-2.138	-2.1992	-2.1942	-2.2025	-2.1487	-2.2008	-1.3365	-2.1879	-2.1252	-2.1919	-2.1754	-2.1832
-2.2378	-2.2507	-2.1527	-2.187	-2.2776	-2.1709	-1.9868	-2.2052	-2.6736	-2.1523	-2.138	-2.2444	-2.2265	-2.2889	-2.0266	-2.2307	-2.0758	-2.2113	-2.3117	-2.2097	-2.1022	-2.2	-2.2776	-2.1709	-1.9868	-2.2052	-2.6736	-2.1523	-2.1129	-2.2042	-2.223	-2.2156	-2.0266	-2.2307	-2.1001	-2.2016	-2.1963	-2.2303	-2.138	-2.1992	-2.1942	-2.2025	-2.1487	-2.2008	-2.5974	-2.1925	-2.1252	-2.1919	-2.2439	-2.2355
-2.3423	-2.2052	-2.2434	-2.2129	-2.2776	-2.1709	-2.1153	-2.2051	-1.3027	-2.1699	-1.8985	-2.145	-2.1101	-2.2019	-1.9995	-2.2049	-2.1665	-2.1991	-2.3423	-2.2052	-2.2434	-2.2129	-2.2776	-2.1709	-2.1592	-2.1966	-1.6387	-2.2017	-1.8985	-2.145	-2.1172	-2.2201	-2.1493	-2.2131	-2.1467	-2.1941	-2.153	-2.2055	-2.138	-2.1992	-2.1942	-2.2025	-2.1487	-2.2008	-1.3365	-2.1879	-2.1252	-2.1919	-2.1754	-2.1832
-2.3423	-2.2052	-2.1527	-2.187	-2.0727	-2.1197	-1.9868	-2.2052	-2.4033	-2.1811	-2.249	-2.2188	-2.2184	-2.2129	-2.2184	-2.1957	-2.1012	-2.2038	-2.3423	-2.2052	-2.1022	-2.2	-2.2131	-2.1589	-1.9868	-2.2052	-2.4993	-2.1753	-2.1129	-2.2042	-2.189	-2.1637	-2.1493	-2.2131	-2.1467	-2.1941	-2.153	-2.2055	-2.138	-2.1992	-2.1842	-2.1513	-2.1487	-2.2008	-2.5974	-2.1925	-2.1252	-2.1919	-2.1754	-2.1832
-2.0168	-2.2304	-2.1527	-2.187	-2.2158	-2.2184	-2.2094	-2.2073	-2.4033	-2.1811	-2.2056	-2.2096	-2.1633	-2.062	-2.1108	-2.2078	-2.1763	-2.2753	-2.0371	-2.2025	-2.1022	-2.2	-2.2037	-2.2502	-2.2975	-2.2129	-2.4993	-2.1753	-2.1129	-2.2042	-2.189	-2.1637	-2.3448	-2.1959	-2.1467	-2.1941	-2.153	-2.2055	-2.138	-2.1992	-2.1942	-2.2025	-2.1487	-2.2008	-2.5974	-2.1925	-2.1252	-2.1919	-2.1754	-2.1832
-2.0674	-2.1745	-2.1527	-2.187	-2.2375	-2.2622	-2.0596	-2.12	-1.3027	-2.1699	-2.2158	-2.1811	-2.1476	-2.2057	-2.0225	-2.2353	-2.1012	-2.2038	-2.0371	-2.2025	-2.1022	-2.2	-2.2375	-2.2622	-2.1592	-2.1966	-1.6387	-2.2017	-2.1934	-2.1924	-2.1172	-2.2201	-2.0225	-2.2353	-2.1467	-2.1941	-2.153	-2.2055	-2.138	-2.1992	-2.2249	-2.2024	-2.1487	-2.2008	-1.3365	-2.1879	-2.1252	-2.1919	-2.1754	-2.1832
-2.1444	-2.1075	-2.1078	-2.2503	-2.0727	-2.1197	-2.1481	-2.1518	-2.42	-2.1886	-1.9713	-2.2656	-2.3401	-2.1232	-2.1451	-2.1693	-2.1012	-2.2038	-2.1444	-2.1075	-2.1022	-2.2	-2.2131	-2.1589	-2.1897	-2.1712	-2.4993	-2.1753	-1.9713	-2.2656	-2.189	-2.1637	-2.1523	-2.1672	-2.1467	-2.1941	-2.1963	-2.2303	-2.138	-2.1992	-2.1842	-2.1513	-2.1487	-2.2008	-2.5974	-2.1925	-2.0775	-2.2065	-2.1754	-2.1832
-2.3427	-2.2847	-2.0971	-2.1504	-2.2375	-2.2622	-2.0596	-2.12	-2.42	-2.1886	-1.9842	-2.2394	-2.2265	-2.2889	-2.1451	-2.1693	-2.1499	-2.1351	-2.2401	-2.2192	-2.1329	-2.181	-2.2375	-2.2622	-2.1592	-2.1966	-2.4993	-2.1753	-2.1129	-2.2042	-2.223	-2.2156	-2.1523	-2.1672	-2.2844	-2.1946	-2.153	-2.2055	-2.138	-2.1992	-2.2249	-2.2024	-2.1487	-2.2008	-2.5974	-2.1925	-2.1252	-2.1919	-2.2439	-2.2355
-2.1444	-2.1075	-2.1078	-2.2503	-2.237	-2.2106	-2.0596	-2.12	-1.3027	-2.1699	-2.2063	-2.1959	-2.2516	-2.0907	-2.0875	-2.2296	-2.1012	-2.2038	-2.1444	-2.1075	-2.1022	-2.2	-2.2037	-2.2502	-2.1592	-2.1966	-1.6387	-2.2017	-2.1934	-2.1924	-2.223	-2.2156	-2.1493	-2.2131	-2.1467	-2.1941	-2.1963	-2.2303	-2.138	-2.1992	-2.1942	-2.2025	-2.1487	-2.2008	-1.3365	-2.1879	-2.1252	-2.1919	-2.1754	-2.1832
-2.0647	-2.1895	-2.1078	-2.2503	-2.1805	-2.1912	-2.0596	-2.12	-1.3027	-2.1699	-2.6487	-2.1412	-2.2763	-2.1831	-2.0806	-2.1878	-2.1066	-2.1153	-2.2401	-2.2192	-2.1022	-2.2	-2.1449	-2.2	-2.1592	-2.1966	-1.6387	-2.2017	-2.3916	-2.1866	-2.223	-2.2156	-2.1493	-2.2131	-2.1467	-2.1941	-2.153	-2.2055	-2.138	-2.1992	-2.1942	-2.2025	-2.1487	-2.2008	-1.3365	-2.1879	-2.5809	-2.1821	-2.2439	-2.2355
-2.0167	-2.2763	-2.1011	-2.2544	-2.1654	-2.156	-2.4459	-2.2158	-1.3027	-2.1699	-2.4637	-2.2261	-2.1358	-2.2447	-2.0875	-2.2296	-2.1763	-2.2753	-2.0371	-2.2025	-2.1022	-2.2	-2.1449	-2.2	-2.2975	-2.2129	-1.6387	-2.2017	-2.3916	-2.1866	-2.189	-2.1637	-2.1493	-2.2131	-2.1467	-2.1941	-2.153	-2.2055	-2.138	-2.1992	-2.1942	-2.2025	-2.4255	-2.2138	-1.3365	-2.1879	-2.5809	-2.1821	-2.1754	-2.1832
-2.0935	-2.1643	-2.1078	-2.2503	-2.0727	-2.1197	-2.4459	-2.2158	-1.407	-2.2068	-2.069	-2.18	-2.1504	-2.2273	-2.1612	-2.2482	-2.1665	-2.1991	-2.0371	-2.2025	-2.1022	-2.2	-2.2131	-2.1589	-2.2975	-2.2129	-1.6387	-2.2017	-2.1129	-2.2042	-2.189	-2.1637	-2.1493	-2.2131	-2.1467	-2.1941	-2.153	-2.2055	-2.138	-2.1992	-2.1842	-2.1513	-2.4255	-2.2138	-1.3365	-2.1879	-2.1252	-2.1919	-2.1754	-2.1832
-2.1403	-2.2515	-2.1313	-2.1697	-2.1174	-2.2273	-2.1445	-2.168	-1.407	-2.2068	-2.1445	-2.176	-2.1476	-2.2057	-2.2184	-2.1957	-2.2776	-2.2487	-2.3117	-2.2097	-2.1329	-2.181	-2.1449	-2.2	-2.2975	-2.2129	-1.6387	-2.2017	-2.3916	-2.1866	-2.1172	-2.2201	-2.1493	-2.2131	-2.2776	-2.2487	-2.153	-2.2055	-2.138	-2.1992	-2.1942	-2.2025	-2.1065	-2.1412	-1.3365	-2.1879	-2.0775	-2.2065	-2.1754	-2.1832
-2.0168	-2.2304	-2.1527	-2.187	-2.237	-2.2106	-2.1915	-2.19	-1.3027	-2.1699	-2.0988	-2.1588	-2.1101	-2.2019	-2.1612	-2.2482	-2.1763	-2.2753	-2.0371	-2.2025	-2.1022	-2.2	-2.2037	-2.2502	-2.1592	-2.1966	-1.6387	-2.2017	-2.1129	-2.2042	-2.1172	-2.2201	-2.1493	-2.2131	-2.1467	-2.1941	-2.153	-2.2055	-2.138	-2.1992	-2.1942	-2.2025	-2.1487	-2.2008	-1.3365	-2.1879	-2.1252	-2.1919	-2.1754	-2.1832
-2.0674	-2.1745	-2.0971	-2.1504	-2.1174	-2.2273	-2.4459	-2.2158	-3.0062	-2.2269	-2.2158	-2.1811	-2.1633	-2.062	-2.1612	-2.2482	-2.0758	-2.2113	-2.0371	-2.2025	-2.1329	-2.181	-2.1449	-2.2	-2.2975	-2.2129	-3.0248	-2.2017	-2.1934	-2.1924	-2.189	-2.1637	-2.1493	-2.2131	-2.1001	-2.2016	-2.153	-2.2055	-2.138	-2.1992	-2.1942	-2.2025	-2.4255	-2.2138	-2.5974	-2.1925	-2.1252	-2.1919	-2.1754	-2.1832
-2.2286	-2.2032	-2.1239	-2.1987	-2.1982	-2.3114	-1.9868	-2.2052	-1.3027	-2.1699	-2.6487	-2.1412	-2.1358	-2.2447	-2.0806	-2.1878	-2.1665	-2.1991	-2.2401	-2.2192	-2.1022	-2.2	-2.2037	-2.2502	-1.9868	-2.2052	-1.6387	-2.2017	-2.3916	-2.1866	-2.189	-2.1637	-2.1493	-2.2131	-2.1467	-2.1941	-2.153	-2.2055	-2.138	-2.1992	-2.1942	-2.2025	-2.1487	-2.2008	-1.3365	-2.1879	-2.5809	-2.1821	-2.1754	-2.1832
-2.0484	-2.1253	-2.1937	-2.2501	-2.2776	-2.1709	-2.4459	-2.2158	-1.3027	-2.1699	-2.069	-2.18	-2.1358	-2.2447	-2.2184	-2.1957	-2.1556	-2.2026	-2.0371	-2.2025	-2.1329	-2.181	-2.2776	-2.1709	-2.2975	-2.2129	-1.6387	-2.2017	-2.1129	-2.2042	-2.189	-2.1637	-2.1493	-2.2131	-2.1556	-2.2026	-2.153	-2.2055	-2.138	-2.1992	-2.1942	-2.2025	-2.4255	-2.2138	-1.3365	-2.1879	-2.1252	-2.1919	-2.1754	-2.1832
-2.3423	-2.2052	-2.6082	-2.2276	-2.2375	-2.2622	-2.1665	-2.2077	-2.42	-2.1886	-1.9713	-2.2656	-2.2535	-2.209	-2.1373	-2.2343	-2.1556	-2.2026	-2.3423	-2.2052	-2.3091	-2.2003	-2.2375	-2.2622	-2.1592	-2.1966	-2.4993	-2.1753	-1.9713	-2.2656	-2.2535	-2.209	-2.1523	-2.1672	-2.1556	-2.2026	-2.153	-2.2055	-2.5012	-2.1972	-2.2249	-2.2024	-2.1487	-2.2008	-2.5974	-2.1925	-2.0775	-2.2065	-2.1754	-2.1832
-2.0168	-2.2304	-2.0971	-2.1504	-2.2375	-2.2622	-1.9868	-2.2052	-2.622	-2.1235	-1.9713	-2.2656	-2.1633	-2.062	-2.3397	-2.1555	-2.2515	-2.2558	-2.0371	-2.2025	-2.1329	-2.181	-2.2375	-2.2622	-1.9868	-2.2052	-2.4993	-2.1753	-1.9713	-2.2656	-2.189	-2.1637	-2.3448	-2.1959	-2.2844	-2.1946	-2.153	-2.2055	-2.138	-2.1992	-2.2249	-2.2024	-2.1487	-2.2008	-2.5974	-2.1925	-2.0775	-2.2065	-2.1754	-2.1832
-2.0168	-2.2304	-2.2434	-2.2129	-2.2158	-2.2184	-2.2805	-2.2231	-1.407	-2.2068	-2.2295	-2.2159	-2.1633	-2.062	-2.304	-2.2164	-2.2515	-2.2558	-2.0371	-2.2025	-2.2434	-2.2129	-2.2037	-2.2502	-2.1897	-2.1712	-1.6387	-2.2017	-2.1934	-2.1924	-2.189	-2.1637	-2.3448	-2.1959	-2.2844	-2.1946	-2.153	-2.2055	-2.138	-2.1992	-2.1942	-2.2025	-2.1487	-2.2008	-1.3365	-2.1879	-2.1252	-2.1919	-2.1754	-2.1832
-2.2286	-2.2032	-2.3277	-2.1669	-2.0558	-2.3807	-2.1153	-2.2051	-1.407	-2.2068	-2.4637	-2.2261	-2.0689	-2.176	-2.1776	-2.1811	-2.1982	-2.1733	-2.2401	-2.2192	-2.3091	-2.2003	-2.2037	-2.2502	-2.1592	-2.1966	-1.6387	-2.2017	-2.3916	-2.1866	-2.223	-2.2156	-2.1523	-2.1672	-2.2844	-2.1946	-2.153	-2.2055	-2.5012	-2.1972	-2.1942	-2.2025	-2.1487	-2.2008	-1.3365	-2.1879	-2.5809	-2.1821	-2.1754	-2.1832
-2.3423	-2.2052	-2.1047	-2.339	-2.1654	-2.156	-2.1388	-2.3189	-2.4033	-2.1811	-1.8985	-2.145	-2.1504	-2.2273	-2.1776	-2.1811	-2.1508	-2.1618	-2.3423	-2.2052	-2.3091	-2.2003	-2.1449	-2.2	-2.2975	-2.2129	-2.4993	-2.1753	-1.8985	-2.145	-2.189	-2.1637	-2.1523	-2.1672	-2.1467	-2.1941	-2.153	-2.2055	-2.138	-2.1992	-2.1942	-2.2025	-2.1487	-2.2008	-2.5974	-2.1925	-2.1252	-2.1919	-2.1754	-2.1832
-2.36	-2.169	-2.1078	-2.2503	-2.3478	-2.0936	-2.1481	-2.1518	-2.6736	-2.1523	-2.2056	-2.2096	-2.1101	-2.2019	-2.0806	-2.1878	-2.1556	-2.2026	-2.3117	-2.2097	-2.1022	-2.2	-2.2131	-2.1589	-2.1897	-2.1712	-2.6736	-2.1523	-2.1129	-2.2042	-2.1172	-2.2201	-2.1493	-2.2131	-2.1556	-2.2026	-2.153	-2.2055	-2.138	-2.1992	-2.1942	-2.2025	-2.1487	-2.2008	-2.5974	-2.1925	-2.1252	-2.1919	-2.1754	-2.1832
-2.0216	-2.2615	-2.1047	-2.339	-2.0727	-2.1197	-2.1445	-2.168	-2.42	-2.1886	-1.9713	-2.2656	-2.0759	-2.2461	-2.0266	-2.2307	-2.1499	-2.1351	-2.0371	-2.2025	-2.3091	-2.2003	-2.2131	-2.1589	-2.2975	-2.2129	-2.4993	-2.1753	-1.9713	-2.2656	-2.1172	-2.2201	-2.0266	-2.2307	-2.2844	-2.1946	-2.153	-2.2055	-2.138	-2.1992	-2.1842	-2.1513	-2.1065	-2.1412	-2.5974	-2.1925	-2.0775	-2.2065	-2.1754	-2.1832
-2.36	-2.169	-2.6082	-2.2276	-2.1687	-2.2421	-2.2805	-2.2231	-2.8679	-2.1585	-2.1206	-2.196	-2.2535	-2.209	-2.1451	-2.2558	-2.2776	-2.2487	-2.3117	-2.2097	-2.3091	-2.2003	-2.2131	-2.1589	-2.1897	-2.1712	-2.8679	-2.1585	-2.1934	-2.1924	-2.2535	-2.209	-2.3448	-2.1959	-2.2776	-2.2487	-2.153	-2.2055	-2.5012	-2.1972	-2.2249	-2.2024	-2.1487	-2.2008	-2.6113	-2.1823	-2.1252	-2.1919	-2.1754	-2.1832
-2.3507	-2.1949	-2.0498	-2.1975	-2.237	-2.2106	-2.0491	-2.1163	-2.622	-2.1235	-1.8985	-2.145	-2.2516	-2.0907	-2.0266	-2.2307	-2.1665	-2.1991	-2.3117	-2.2097	-2.3091	-2.2003	-2.2037	-2.2502	-2.0491	-2.1163	-2.4993	-2.1753	-1.8985	-2.145	-2.223	-2.2156	-2.0266	-2.2307	-2.1467	-2.1941	-2.3915	-2.1615	-2.1176	-2.2075	-2.1942	-2.2025	-2.1065	-2.1412	-2.5974	-2.1925	-2.1252	-2.1919	-2.1754	-2.1832
-2.0674	-2.1745	-2.3277	-2.1669	-2.0971	-2.2274	-2.1665	-2.2077	-2.46	-2.1975	-2.1445	-2.176	-2.2535	-2.209	-2.1776	-2.1811	-2.1012	-2.2038	-2.0371	-2.2025	-2.3091	-2.2003	-2.1449	-2.2	-2.1592	-2.1966	-1.6387	-2.2017	-2.3916	-2.1866	-2.2535	-2.209	-2.1523	-2.1672	-2.1467	-2.1941	-2.153	-2.2055	-2.5012	-2.1972	-2.1942	-2.2025	-2.1487	-2.2008	-2.6113	-2.1823	-2.0775	-2.2065	-2.1754	-2.1832
-2.3423	-2.2052	-2.3277	-2.1669	-2.2676	-2.167	-2.1481	-2.1518	-3.089	-2.225	-2.6487	-2.1412	-2.2763	-2.1831	-2.1864	-2.1419	-2.2776	-2.2487	-2.3423	-2.2052	-2.3091	-2.2003	-2.1449	-2.2	-2.1897	-2.1712	-3.0248	-2.2017	-2.3916	-2.1866	-2.223	-2.2156	-2.3448	-2.1959	-2.2776	-2.2487	-2.153	-2.2055	-2.5012	-2.1972	-2.1942	-2.2025	-2.1487	-2.2008	-2.5974	-2.1925	-2.5809	-2.1821	-2.2439	-2.2355
-2.2378	-2.2507	-2.2434	-2.2129	-2.0727	-2.1197	-2.0491	-2.1163	-2.46	-2.1975	-2.0988	-2.1588	-2.2416	-2.1994	-2.0266	-2.2307	-2.1849	-2.1518	-2.3117	-2.2097	-2.2434	-2.2129	-2.2131	-2.1589	-2.0491	-2.1163	-1.6387	-2.2017	-2.1129	-2.2042	-2.2416	-2.1994	-2.0266	-2.2307	-2.1001	-2.2016	-2.1963	-2.2303	-2.138	-2.1992	-2.1842	-2.1513	-2.1065	-2.1412	-2.6113	-2.1823	-2.1252	-2.1919	-2.2601	-2.2303
-2.0674	-2.1745	-2.1239	-2.1987	-2.2676	-2.167	-1.9868	-2.2052	-1.3027	-2.1699	-1.8985	-2.145	-2.1101	-2.2019	-2.1612	-2.2482	-2.3003	-2.209	-2.0371	-2.2025	-2.1022	-2.2	-2.1449	-2.2	-1.9868	-2.2052	-1.6387	-2.2017	-1.8985	-2.145	-2.1172	-2.2201	-2.1493	-2.2131	-2.2844	-2.1946	-2.153	-2.2055	-2.138	-2.1992	-2.1942	-2.2025	-2.1487	-2.2008	-1.3365	-2.1879	-2.1252	-2.1919	-2.1754	-2.1832
-2.0484	-2.1253	-2.069	-2.2475	-2.1805	-2.1912	-2.1388	-2.3189	-1.856	-2.1969	-1.8985	-2.145	-2.1476	-2.2057	-2.1373	-2.2343	-2.2776	-2.2487	-2.0371	-2.2025	-2.1022	-2.2	-2.1449	-2.2	-2.2975	-2.2129	-1.6387	-2.2017	-1.8985	-2.145	-2.1172	-2.2201	-2.1523	-2.1672	-2.2776	-2.2487	-2.153	-2.2055	-2.138	-2.1992	-2.1942	-2.2025	-2.1487	-2.2008	-2.5974	-2.1925	-2.1252	-2.1919	-2.1754	-2.1832
-2.0935	-2.1643	-2.2773	-2.2152	-2.3478	-2.0936	-1.9868	-2.2052	-2.42	-2.1886	-2.1206	-2.196	-2.2535	-2.209	-2.1612	-2.2482	-2.1665	-2.1991	-2.0371	-2.2025	-2.3091	-2.2003	-2.2131	-2.1589	-1.9868	-2.2052	-2.4993	-2.1753	-2.1934	-2.1924	-2.2535	-2.209	-2.1493	-2.2131	-2.1467	-2.1941	-2.153	-2.2055	-2.138	-2.1992	-2.1942	-2.2025	-2.1487	-2.2008	-2.5974	-2.1925	-2.1252	-2.1919	-2.1754	-2.1832
-2.3427	-2.2847	-2.1078	-2.2503	-2.2676	-2.167	-1.9868	-2.2052	-1.407	-2.2068	-2.4637	-2.2261	-2.1101	-2.2019	-2.0875	-2.2296	-2.1763	-2.2753	-2.2401	-2.2192	-2.1022	-2.2	-2.1449	-2.2	-1.9868	-2.2052	-1.6387	-2.2017	-2.3916	-2.1866	-2.1172	-2.2201	-2.1493	-2.2131	-2.1467	-2.1941	-2.153	-2.2055	-2.138	-2.1992	-2.1942	-2.2025	-2.1487	-2.2008	-1.3365	-2.1879	-2.5809	-2.1821	-2.1754	-2.1832
-2.2286	-2.2032	-2.1486	-2.1808	-2.2676	-2.167	-2.2481	-2.2011	-1.3027	-2.1699	-1.9713	-2.2656	-2.1358	-2.2447	-2.5775	-2.2065	-2.2776	-2.2487	-2.2401	-2.2192	-2.1329	-2.181	-2.1449	-2.2	-2.1592	-2.1966	-1.6387	-2.2017	-1.9713	-2.2656	-2.189	-2.1637	-2.3448	-2.1959	-2.2776	-2.2487	-2.153	-2.2055	-2.138	-2.1992	-2.1942	-2.2025	-2.1487	-2.2008	-1.3365	-2.1879	-2.0775	-2.2065	-2.1754	-2.1832
-2.0216	-2.2615	-2.069	-2.2475	-2.0727	-2.1197	-2.0491	-2.1163	-3.0711	-2.1315	-2.6487	-2.1412	-2.2535	-2.209	-2.1451	-2.1693	-2.0585	-2.2307	-2.0371	-2.2025	-2.1022	-2.2	-2.2131	-2.1589	-2.0491	-2.1163	-3.0248	-2.2017	-2.3916	-2.1866	-2.2535	-2.209	-2.1523	-2.1672	-2.1001	-2.2016	-2.153	-2.2055	-2.138	-2.1992	-2.1842	-2.1513	-2.1065	-2.1412	-2.5974	-2.1925	-2.5809	-2.1821	-2.1754	-2.1832
-2.0216	-2.2615	-2.6082	-2.2276	-2.2375	-2.2622	-2.2481	-2.2011	-1.3027	-2.1699	-1.8985	-2.145	-2.1476	-2.2057	-2.1451	-2.1693	-2.3003	-2.209	-2.0371	-2.2025	-2.3091	-2.2003	-2.2375	-2.2622	-2.1592	-2.1966	-1.6387	-2.2017	-1.8985	-2.145	-2.1172	-2.2201	-2.1523	-2.1672	-2.2844	-2.1946	-2.153	-2.2055	-2.5012	-2.1972	-2.2249	-2.2024	-2.1487	-2.2008	-1.3365	-2.1879	-2.1252	-2.1919	-2.1754	-2.1832
-2.1444	-2.1075	-2.069	-2.2475	-2.0727	-2.1197	-1.9868	-2.2052	-2.42	-2.1886	-2.2063	-2.1959	-2.0689	-2.176	-2.2875	-2.1934	-2.1066	-2.1153	-2.1444	-2.1075	-2.1022	-2.2	-2.2131	-2.1589	-1.9868	-2.2052	-2.4993	-2.1753	-2.1934	-2.1924	-2.223	-2.2156	-2.1493	-2.2131	-2.1467	-2.1941	-2.1963	-2.2303	-2.138	-2.1992	-2.1842	-2.1513	-2.1487	-2.2008	-2.5974	-2.1925	-2.1252	-2.1919	-2.1754	-2.1832
-1.7558	-1.5912	-2.0817	-1.8648	-2.4783	-2.4005	-3.1453	-2.8963	-1.3027	-2.1699	-2.2842	-2.1201	-2.1633	-2.062	-2.0266	-2.2307	-2.1687	-2.184	-1.7558	-1.5912	-2.0817	-1.8648	-2.4783	-2.4005	-3.1453	-2.8963	-1.6387	-2.2017	-2.3916	-2.1866	-2.189	-2.1637	-2.0266	-2.2307	-2.2844	-2.1946	-1.7558	-1.5912	-2.0817	-1.8648	-2.4783	-2.4005	-3.1453	-2.8963	-1.3365	-2.1879	-2.1252	-2.1919	-2.1754	-2.1832
-1.7558	-1.5912	-2.0817	-1.8648	-2.4783	-2.4005	-2.4459	-2.2158	-2.1597	-2.2774	-2.138	-2.2444	-2.2535	-2.209	-2.1864	-2.1419	-2.0758	-2.2113	-1.7558	-1.5912	-2.0817	-1.8648	-2.4783	-2.4005	-2.2975	-2.2129	-1.6387	-2.2017	-2.1129	-2.2042	-2.2535	-2.209	-2.3448	-2.1959	-2.1001	-2.2016	-1.7558	-1.5912	-2.0817	-1.8648	-2.4783	-2.4005	-2.4255	-2.2138	-2.5974	-2.1925	-2.1252	-2.1919	-2.1754	-2.1832
-2.0674	-2.1745	-2.1239	-2.1987	-2.284	-2.1047	-2.163	-2.1235	-1.9179	-2.2073	-1.8985	-2.145	-2.2535	-2.209	-2.5775	-2.2065	-2.2515	-2.2558	-2.0371	-2.2025	-2.1022	-2.2	-2.2131	-2.1589	-2.1897	-2.1712	-1.6387	-2.2017	-1.8985	-2.145	-2.2535	-2.209	-2.3448	-2.1959	-2.2844	-2.1946	-2.153	-2.2055	-2.138	-2.1992	-2.2249	-2.2024	-2.1487	-2.2008	-2.5974	-2.1925	-2.1252	-2.1919	-2.1754	-2.1832
-2.1717	-2.1554	-2.1047	-2.339	-2.2776	-2.1709	-1.9868	-2.2052	-1.3027	-2.1699	-2.4637	-2.2261	-2.1358	-2.2447	-2.0806	-2.1878	-2.1665	-2.1991	-2.2401	-2.2192	-2.3091	-2.2003	-2.2776	-2.1709	-1.9868	-2.2052	-1.6387	-2.2017	-2.3916	-2.1866	-2.189	-2.1637	-2.1493	-2.2131	-2.1467	-2.1941	-2.153	-2.2055	-2.138	-2.1992	-2.1942	-2.2025	-2.1487	-2.2008	-1.3365	-2.1879	-2.5809	-2.1821	-2.1754	-2.1832
-2.36	-2.169	-2.2434	-2.2129	-2.2776	-2.1709	-2.4459	-2.2158	-1.407	-2.2068	-2.069	-2.18	-2.1358	-2.2447	-2.2184	-2.1957	-2.1499	-2.1351	-2.3117	-2.2097	-2.2434	-2.2129	-2.2776	-2.1709	-2.2975	-2.2129	-1.6387	-2.2017	-2.1129	-2.2042	-2.189	-2.1637	-2.1493	-2.2131	-2.2844	-2.1946	-2.153	-2.2055	-2.138	-2.1992	-2.1942	-2.2025	-2.4255	-2.2138	-1.3365	-2.1879	-2.1252	-2.1919	-2.1754	-2.1832
-2.3507	-2.1949	-2.1239	-2.1987	-2.1174	-2.2273	-2.0491	-2.1163	-1.856	-2.1969	-2.1592	-2.1944	-2.156	-2.0695	-2.3397	-2.1555	-2.1982	-2.1733	-2.3117	-2.2097	-2.1022	-2.2	-2.1449	-2.2	-2.0491	-2.1163	-1.6387	-2.2017	-2.3916	-2.1866	-2.189	-2.1637	-2.3448	-2.1959	-2.2844	-2.1946	-2.3915	-2.1615	-2.138	-2.1992	-2.1942	-2.2025	-2.1065	-2.1412	-2.5974	-2.1925	-2.1252	-2.1919	-2.1754	-2.1832
-2.1444	-2.1075	-2.2773	-2.2152	-2.0727	-2.1197	-2.2216	-2.1461	-1.3027	-2.1699	-2.6487	-2.1412	-2.2535	-2.209	-2.5775	-2.2065	-2.1982	-2.1733	-2.1444	-2.1075	-2.3091	-2.2003	-2.2131	-2.1589	-2.2216	-2.1461	-1.6387	-2.2017	-2.3916	-2.1866	-2.2535	-2.209	-2.3448	-2.1959	-2.2844	-2.1946	-2.1963	-2.2303	-2.138	-2.1992	-2.1842	-2.1513	-2.1487	-2.2008	-1.3365	-2.1879	-2.5809	-2.1821	-2.1754	-2.1832
-2.3507	-2.1949	-1.8261	-2.2447	-2.0727	-2.1197	-2.4459	-2.2158	-2.6736	-2.1523	-2.6487	-2.1412	-2.2741	-2.2705	-2.2875	-2.1934	-2.1508	-2.1618	-2.3117	-2.2097	-1.8261	-2.2447	-2.2131	-2.1589	-2.2975	-2.2129	-2.6736	-2.1523	-2.3916	-2.1866	-2.223	-2.2156	-2.1493	-2.2131	-2.1467	-2.1941	-2.3915	-2.1615	-2.138	-2.1992	-2.1842	-2.1513	-2.4255	-2.2138	-2.5974	-2.1925	-2.5809	-2.1821	-2.2601	-2.2303
-2.2116	-2.1997	-2.6082	-2.2276	-2.0727	-2.1197	-1.9868	-2.2052	-1.3027	-2.1699	-2.132	-2.1857	-2.3401	-2.1232	-2.0806	-2.1878	-2.2776	-2.2487	-2.2116	-2.1997	-2.3091	-2.2003	-2.2131	-2.1589	-1.9868	-2.2052	-1.6387	-2.2017	-2.3916	-2.1866	-2.189	-2.1637	-2.1493	-2.2131	-2.2776	-2.2487	-2.153	-2.2055	-2.5012	-2.1972	-2.1842	-2.1513	-2.1487	-2.2008	-1.3365	-2.1879	-2.0775	-2.2065	-2.1754	-2.1832
-2.3507	-2.1949	-2.6082	-2.2276	-2.2776	-2.1709	-2.4459	-2.2158	-2.5376	-2.1888	-1.9842	-2.2394	-2.1358	-2.2447	-2.0266	-2.2307	-2.2776	-2.2487	-2.3117	-2.2097	-2.3091	-2.2003	-2.2776	-2.1709	-2.2975	-2.2129	-1.6387	-2.2017	-2.1129	-2.2042	-2.189	-2.1637	-2.0266	-2.2307	-2.2776	-2.2487	-2.3915	-2.1615	-2.5012	-2.1972	-2.1942	-2.2025	-2.4255	-2.2138	-2.6113	-2.1823	-2.1252	-2.1919	-2.1754	-2.1832
-2.3423	-2.2052	-2.2434	-2.2129	-2.0727	-2.1197	-2.1153	-2.2051	-1.3027	-2.1699	-2.0988	-2.1588	-2.0689	-2.176	-2.1451	-2.1693	-2.2776	-2.2487	-2.3423	-2.2052	-2.2434	-2.2129	-2.2131	-2.1589	-2.1592	-2.1966	-1.6387	-2.2017	-2.1129	-2.2042	-2.223	-2.2156	-2.1523	-2.1672	-2.2776	-2.2487	-2.153	-2.2055	-2.138	-2.1992	-2.1842	-2.1513	-2.1487	-2.2008	-1.3365	-2.1879	-2.1252	-2.1919	-2.1754	-2.1832
-2.3507	-2.1949	-2.1078	-2.2503	-2.1174	-2.2273	-2.132	-2.1369	-2.6736	-2.1523	-2.1206	-2.196	-2.1633	-2.062	-2.0225	-2.2353	-2.2515	-2.2558	-2.3117	-2.2097	-2.1022	-2.2	-2.1449	-2.2	-2.2975	-2.2129	-2.6736	-2.1523	-2.1934	-2.1924	-2.189	-2.1637	-2.0225	-2.2353	-2.2844	-2.1946	-2.3915	-2.1615	-2.138	-2.1992	-2.1942	-2.2025	-2.1065	-2.1412	-2.5974	-2.1925	-2.1252	-2.1919	-2.1754	-2.1832
-2.0168	-2.2304	-2.1313	-2.1697	-2.1723	-2.2447	-2.1481	-2.1518	-2.46	-2.1975	-2.0988	-2.1588	-2.2184	-2.2129	-2.5775	-2.2065	-2.3846	-2.2205	-2.0371	-2.2025	-2.1329	-2.181	-2.1723	-2.2447	-2.1897	-2.1712	-1.6387	-2.2017	-2.1129	-2.2042	-2.189	-2.1637	-2.3448	-2.1959	-2.2844	-2.1946	-2.153	-2.2055	-2.138	-2.1992	-2.1942	-2.2025	-2.1487	-2.2008	-2.6113	-2.1823	-2.1252	-2.1919	-2.1754	-2.1832
-2.3427	-2.2847	-1.8261	-2.2447	-2.2158	-2.2184	-2.1445	-2.168	-3.0062	-2.2269	-2.0988	-2.1588	-2.2265	-2.2889	-2.5775	-2.2065	-2.3003	-2.209	-2.2401	-2.2192	-1.8261	-2.2447	-2.2037	-2.2502	-2.2975	-2.2129	-3.0248	-2.2017	-2.1129	-2.2042	-2.223	-2.2156	-2.3448	-2.1959	-2.2844	-2.1946	-2.153	-2.2055	-2.138	-2.1992	-2.1942	-2.2025	-2.1065	-2.1412	-2.5974	-2.1925	-2.1252	-2.1919	-2.2439	-2.2355
-2.3427	-2.2847	-2.0498	-2.1975	-2.1079	-2.1991	-2.1665	-2.2077	-1.3027	-2.1699	-2.6487	-2.1412	-2.0689	-2.176	-2.0806	-2.1878	-2.1763	-2.2753	-2.2401	-2.2192	-2.3091	-2.2003	-2.1449	-2.2	-2.1592	-2.1966	-1.6387	-2.2017	-2.3916	-2.1866	-2.223	-2.2156	-2.1493	-2.2131	-2.1467	-2.1941	-2.153	-2.2055	-2.1176	-2.2075	-2.1942	-2.2025	-2.1487	-2.2008	-1.3365	-2.1879	-2.5809	-2.1821	-2.1754	-2.1832
-2.0168	-2.2304	-2.0666	-2.1474	-2.0727	-2.1197	-2.4459	-2.2158	-1.856	-2.1969	-2.069	-2.18	-2.1633	-2.062	-2.5775	-2.2065	-2.3846	-2.2205	-2.0371	-2.2025	-2.1022	-2.2	-2.2131	-2.1589	-2.2975	-2.2129	-1.6387	-2.2017	-2.1129	-2.2042	-2.189	-2.1637	-2.3448	-2.1959	-2.2844	-2.1946	-2.153	-2.2055	-2.138	-2.1992	-2.1842	-2.1513	-2.4255	-2.2138	-2.5974	-2.1925	-2.1252	-2.1919	-2.1754	-2.1832
-2.3507	-2.1949	-2.2773	-2.2152	-2.2676	-2.167	-2.1153	-2.2051	-1.3027	-2.1699	-2.6487	-2.1412	-2.1504	-2.2273	-2.1612	-2.2482	-2.2629	-2.4341	-2.3117	-2.2097	-2.3091	-2.2003	-2.1449	-2.2	-2.1592	-2.1966	-1.6387	-2.2017	-2.3916	-2.1866	-2.189	-2.1637	-2.1493	-2.2131	-2.2629	-2.4341	-2.3915	-2.1615	-2.138	-2.1992	-2.1942	-2.2025	-2.1487	-2.2008	-1.3365	-2.1879	-2.5809	-2.1821	-2.1754	-2.1832
-2.2451	-2.1642	-2.069	-2.2475	-2.0971	-2.2274	-2.4459	-2.2158	-1.3027	-2.1699	-2.2056	-2.2096	-2.1633	-2.062	-2.0717	-2.0855	-2.1763	-2.2753	-2.3117	-2.2097	-2.1022	-2.2	-2.1449	-2.2	-2.2975	-2.2129	-1.6387	-2.2017	-2.1129	-2.2042	-2.189	-2.1637	-2.0717	-2.0855	-2.1467	-2.1941	-2.153	-2.2055	-2.138	-2.1992	-2.1942	-2.2025	-2.4255	-2.2138	-1.3365	-2.1879	-2.1252	-2.1919	-2.1754	-2.1832
-2.0168	-2.2304	-2.1937	-2.2501	-2.2676	-2.167	-2.132	-2.1369	-1.3027	-2.1699	-2.0988	-2.1588	-2.1504	-2.2273	-2.0266	-2.2307	-2.0758	-2.2113	-2.0371	-2.2025	-2.1329	-2.181	-2.1449	-2.2	-2.2975	-2.2129	-1.6387	-2.2017	-2.1129	-2.2042	-2.189	-2.1637	-2.0266	-2.2307	-2.1001	-2.2016	-2.153	-2.2055	-2.138	-2.1992	-2.1942	-2.2025	-2.1065	-2.1412	-1.3365	-2.1879	-2.1252	-2.1919	-2.1754	-2.1832
-2.0216	-2.2615	-1.9888	-2.1857	-2.0727	-2.1197	-2.1665	-2.2077	-3.0547	-2.2615	-1.8985	-2.145	-2.1101	-2.2019	-2.1451	-2.1693	-2.0585	-2.2307	-2.0371	-2.2025	-2.3091	-2.2003	-2.2131	-2.1589	-2.1592	-2.1966	-3.0248	-2.2017	-1.8985	-2.145	-2.1172	-2.2201	-2.1523	-2.1672	-2.1001	-2.2016	-2.153	-2.2055	-2.1176	-2.2075	-2.1842	-2.1513	-2.1487	-2.2008	-2.5974	-2.1925	-2.1252	-2.1919	-2.1754	-2.1832
-2.2378	-2.2507	-2.1937	-2.2501	-2.0727	-2.1197	-2.1011	-2.1808	-1.407	-2.2068	-1.9713	-2.2656	-2.2535	-2.209	-2.304	-2.2164	-2.1012	-2.2038	-2.3117	-2.2097	-2.1329	-2.181	-2.2131	-2.1589	-2.1897	-2.1712	-1.6387	-2.2017	-1.9713	-2.2656	-2.2535	-2.209	-2.3448	-2.1959	-2.1467	-2.1941	-2.1963	-2.2303	-2.138	-2.1992	-2.1842	-2.1513	-2.1487	-2.2008	-1.3365	-2.1879	-2.0775	-2.2065	-2.1754	-2.1832
-2.1717	-2.1554	-2.6082	-2.2276	-2.0558	-2.3807	-2.387	-2.2115	-2.8679	-2.1585	-1.8985	-2.145	-2.2763	-2.1831	-2.2875	-2.1934	-2.1066	-2.1153	-2.2401	-2.2192	-2.3091	-2.2003	-2.2037	-2.2502	-2.2975	-2.2129	-2.8679	-2.1585	-1.8985	-2.145	-2.223	-2.2156	-2.1493	-2.2131	-2.1467	-2.1941	-2.153	-2.2055	-2.5012	-2.1972	-2.1942	-2.2025	-2.4255	-2.2138	-2.6113	-2.1823	-2.1252	-2.1919	-2.2439	-2.2355
-2.3507	-2.1949	-2.1486	-2.1808	-2.4286	-2.1854	-2.0491	-2.1163	-2.6736	-2.1523	-2.4637	-2.2261	-2.3401	-2.1232	-2.0875	-2.2296	-2.1508	-2.1618	-2.3117	-2.2097	-2.1329	-2.181	-2.2131	-2.1589	-2.0491	-2.1163	-2.6736	-2.1523	-2.3916	-2.1866	-2.189	-2.1637	-2.1493	-2.2131	-2.1467	-2.1941	-2.3915	-2.1615	-2.138	-2.1992	-2.1842	-2.1513	-2.1065	-2.1412	-2.5974	-2.1925	-2.5809	-2.1821	-2.1754	-2.1832
-1.7558	-1.5912	-2.0817	-1.8648	-2.2375	-2.2622	-2.1915	-2.19	-1.856	-2.1969	-2.069	-2.18	-2.2184	-2.2129	-2.3397	-2.1555	-2.2515	-2.2558	-1.7558	-1.5912	-2.0817	-1.8648	-2.2375	-2.2622	-2.1592	-2.1966	-1.6387	-2.2017	-2.1129	-2.2042	-2.189	-2.1637	-2.3448	-2.1959	-2.2844	-2.1946	-1.7558	-1.5912	-2.0817	-1.8648	-2.2249	-2.2024	-2.1487	-2.2008	-2.5974	-2.1925	-2.1252	-2.1919	-2.1754	-2.1832
-1.7558	-1.5912	-2.3357	-2.2419	-2.1174	-2.2273	-2.1388	-2.3189	-3.0711	-2.1315	-2.0988	-2.1588	-2.0689	-2.176	-2.304	-2.2164	-2.1499	-2.1351	-1.7558	-1.5912	-2.3357	-2.2419	-2.1449	-2.2	-2.2975	-2.2129	-3.0248	-2.2017	-2.1129	-2.2042	-2.223	-2.2156	-2.3448	-2.1959	-2.2844	-2.1946	-1.7558	-1.5912	-2.1176	-2.2075	-2.1942	-2.2025	-2.1487	-2.2008	-2.5974	-2.1925	-2.1252	-2.1919	-2.1754	-2.1832
-2.3507	-2.1949	-2.1313	-2.1697	-2.2776	-2.1709	-2.163	-2.1235	-1.3027	-2.1699	-2.138	-2.2444	-2.2265	-2.2889	-2.1864	-2.1419	-2.1849	-2.1518	-2.3117	-2.2097	-2.1329	-2.181	-2.2776	-2.1709	-2.1897	-2.1712	-1.6387	-2.2017	-2.1129	-2.2042	-2.223	-2.2156	-2.3448	-2.1959	-2.1001	-2.2016	-2.3915	-2.1615	-2.138	-2.1992	-2.1942	-2.2025	-2.1487	-2.2008	-1.3365	-2.1879	-2.1252	-2.1919	-2.2439	-2.2355
-2.3423	-2.2052	-2.1937	-2.2501	-2.0727	-2.1197	-2.1153	-2.2051	-1.3027	-2.1699	-2.1445	-2.176	-2.0759	-2.2461	-2.0875	-2.2296	-2.1763	-2.2753	-2.3423	-2.2052	-2.1329	-2.181	-2.2131	-2.1589	-2.1592	-2.1966	-1.6387	-2.2017	-2.3916	-2.1866	-2.1172	-2.2201	-2.1493	-2.2131	-2.1467	-2.1941	-2.153	-2.2055	-2.138	-2.1992	-2.1842	-2.1513	-2.1487	-2.2008	-1.3365	-2.1879	-2.0775	-2.2065	-2.1754	-2.1832
-2.0168	-2.2304	-2.1527	-2.187	-2.1079	-2.1991	-2.1388	-2.3189	-1.3027	-2.1699	-1.8985	-2.145	-2.1476	-2.2057	-2.1612	-2.2482	-2.2776	-2.2487	-2.0371	-2.2025	-2.1022	-2.2	-2.1449	-2.2	-2.2975	-2.2129	-1.6387	-2.2017	-1.8985	-2.145	-2.1172	-2.2201	-2.1493	-2.2131	-2.2776	-2.2487	-2.153	-2.2055	-2.138	-2.1992	-2.1942	-2.2025	-2.1487	-2.2008	-1.3365	-2.1879	-2.1252	-2.1919	-2.1754	-2.1832
-2.0168	-2.2304	-2.2773	-2.2152	-2.0727	-2.1197	-1.9868	-2.2052	-2.42	-2.1886	-2.138	-2.2444	-2.2535	-2.209	-2.1612	-2.2482	-2.1012	-2.2038	-2.0371	-2.2025	-2.3091	-2.2003	-2.2131	-2.1589	-1.9868	-2.2052	-2.4993	-2.1753	-2.1129	-2.2042	-2.2535	-2.209	-2.1493	-2.2131	-2.1467	-2.1941	-2.153	-2.2055	-2.138	-2.1992	-2.1842	-2.1513	-2.1487	-2.2008	-2.5974	-2.1925	-2.1252	-2.1919	-2.1754	-2.1832
-2.3423	-2.2052	-2.0971	-2.1504	-2.0971	-2.2274	-1.9868	-2.2052	-2.9486	-2.1674	-1.9842	-2.2394	-2.1476	-2.2057	-2.1864	-2.1419	-2.0758	-2.2113	-2.3423	-2.2052	-2.1329	-2.181	-2.1449	-2.2	-1.9868	-2.2052	-3.0248	-2.2017	-2.1129	-2.2042	-2.1172	-2.2201	-2.3448	-2.1959	-2.1001	-2.2016	-2.153	-2.2055	-2.138	-2.1992	-2.1942	-2.2025	-2.1487	-2.2008	-2.5974	-2.1925	-2.1252	-2.1919	-2.1754	-2.1832
-2.1717	-2.1554	-2.3277	-2.1669	-2.2375	-2.2622	-1.9868	-2.2052	-2.4033	-2.1811	-2.2056	-2.2096	-2.3401	-2.1232	-2.1864	-2.1419	-2.1066	-2.1153	-2.2401	-2.2192	-2.3091	-2.2003	-2.2375	-2.2622	-1.9868	-2.2052	-2.4993	-2.1753	-2.1129	-2.2042	-2.189	-2.1637	-2.3448	-2.1959	-2.1467	-2.1941	-2.153	-2.2055	-2.5012	-2.1972	-2.2249	-2.2024	-2.1487	-2.2008	-2.5974	-2.1925	-2.1252	-2.1919	-2.1754	-2.1832
-2.0935	-2.1643	-2.0666	-2.1474	-2.284	-2.1047	-2.132	-2.1369	-2.4033	-2.1811	-2.2158	-2.1811	-2.0689	-2.176	-2.0875	-2.2296	-2.2776	-2.2487	-2.0371	-2.2025	-2.1022	-2.2	-2.2131	-2.1589	-2.2975	-2.2129	-2.4993	-2.1753	-2.1934	-2.1924	-2.223	-2.2156	-2.1493	-2.2131	-2.2776	-2.2487	-2.153	-2.2055	-2.138	-2.1992	-2.2249	-2.2024	-2.1065	-2.1412	-2.5974	-2.1925	-2.1252	-2.1919	-2.1754	-2.1832
-2.0484	-2.1253	-2.1527	-2.187	-2.2776	-2.1709	-2.1445	-2.168	-2.42	-2.1886	-1.8985	-2.145	-2.1476	-2.2057	-2.0266	-2.2307	-2.1499	-2.1351	-2.0371	-2.2025	-2.1022	-2.2	-2.2776	-2.1709	-2.2975	-2.2129	-2.4993	-2.1753	-1.8985	-2.145	-2.1172	-2.2201	-2.0266	-2.2307	-2.2844	-2.1946	-2.153	-2.2055	-2.138	-2.1992	-2.1942	-2.2025	-2.1065	-2.1412	-2.5974	-2.1925	-2.1252	-2.1919	-2.1754	-2.1832
-2.0674	-2.1745	-2.2434	-2.2129	-2.1687	-2.2421	-2.2805	-2.2231	-2.6736	-2.1523	-2.2063	-2.1959	-2.2535	-2.209	-2.1451	-2.2558	-2.1499	-2.1351	-2.0371	-2.2025	-2.2434	-2.2129	-2.2131	-2.1589	-2.1897	-2.1712	-2.6736	-2.1523	-2.1934	-2.1924	-2.2535	-2.209	-2.3448	-2.1959	-2.2844	-2.1946	-2.153	-2.2055	-2.138	-2.1992	-2.2249	-2.2024	-2.1487	-2.2008	-2.5974	-2.1925	-2.1252	-2.1919	-2.1754	-2.1832
-2.0168	-2.2304	-2.1239	-2.1987	-2.237	-2.2106	-2.1388	-2.3189	-1.3027	-2.1699	-2.6487	-2.1412	-2.2535	-2.209	-2.0806	-2.1878	-2.1499	-2.1351	-2.0371	-2.2025	-2.1022	-2.2	-2.2037	-2.2502	-2.2975	-2.2129	-1.6387	-2.2017	-2.3916	-2.1866	-2.2535	-2.209	-2.1493	-2.2131	-2.2844	-2.1946	-2.153	-2.2055	-2.138	-2.1992	-2.1942	-2.2025	-2.1487	-2.2008	-1.3365	-2.1879	-2.5809	-2.1821	-2.1754	-2.1832
-2.0484	-2.1253	-2.0971	-2.1504	-2.3478	-2.0936	-2.4459	-2.2158	-1.3027	-2.1699	-1.8985	-2.145	-2.1358	-2.2447	-2.1451	-2.2558	-2.0758	-2.2113	-2.0371	-2.2025	-2.1329	-2.181	-2.2131	-2.1589	-2.2975	-2.2129	-1.6387	-2.2017	-1.8985	-2.145	-2.189	-2.1637	-2.3448	-2.1959	-2.1001	-2.2016	-2.153	-2.2055	-2.138	-2.1992	-2.1942	-2.2025	-2.4255	-2.2138	-1.3365	-2.1879	-2.1252	-2.1919	-2.1754	-2.1832
-2.3507	-2.1949	-2.0498	-2.1975	-2.4286	-2.1854	-2.132	-2.1369	-2.4033	-2.1811	-2.138	-2.2444	-2.1476	-2.2057	-2.0266	-2.2307	-2.3263	-2.1025	-2.3117	-2.2097	-2.3091	-2.2003	-2.2131	-2.1589	-2.2975	-2.2129	-2.4993	-2.1753	-2.1129	-2.2042	-2.1172	-2.2201	-2.0266	-2.2307	-2.2844	-2.1946	-2.3915	-2.1615	-2.1176	-2.2075	-2.1842	-2.1513	-2.1065	-2.1412	-2.5974	-2.1925	-2.1252	-2.1919	-2.1754	-2.1832
-2.0484	-2.1253	-2.1313	-2.1697	-2.2776	-2.1709	-2.1915	-2.19	-1.856	-2.1969	-2.132	-2.1857	-2.2535	-2.209	-2.0225	-2.2353	-2.3003	-2.209	-2.0371	-2.2025	-2.1329	-2.181	-2.2776	-2.1709	-2.1592	-2.1966	-1.6387	-2.2017	-2.3916	-2.1866	-2.2535	-2.209	-2.0225	-2.2353	-2.2844	-2.1946	-2.153	-2.2055	-2.138	-2.1992	-2.1942	-2.2025	-2.1487	-2.2008	-2.5974	-2.1925	-2.0775	-2.2065	-2.1754	-2.1832
-2.2451	-2.1642	-2.0971	-2.1504	-2.2676	-2.167	-2.2094	-2.2073	-2.46	-2.1975	-2.138	-2.2444	-2.3401	-2.1232	-2.5775	-2.2065	-2.2776	-2.2487	-2.3117	-2.2097	-2.1329	-2.181	-2.1449	-2.2	-2.2975	-2.2129	-1.6387	-2.2017	-2.1129	-2.2042	-2.189	-2.1637	-2.3448	-2.1959	-2.2776	-2.2487	-2.153	-2.2055	-2.138	-2.1992	-2.1942	-2.2025	-2.1487	-2.2008	-2.6113	-2.1823	-2.1252	-2.1919	-2.1754	-2.1832
-2.2286	-2.2032	-2.069	-2.2475	-2.1876	-2.0851	-2.1445	-2.168	-2.9486	-2.1674	-1.9842	-2.2394	-2.2265	-2.2889	-2.0266	-2.2307	-2.3846	-2.2205	-2.2401	-2.2192	-2.1022	-2.2	-2.2131	-2.1589	-2.2975	-2.2129	-3.0248	-2.2017	-2.1129	-2.2042	-2.223	-2.2156	-2.0266	-2.2307	-2.2844	-2.1946	-2.153	-2.2055	-2.138	-2.1992	-2.1942	-2.2025	-2.1065	-2.1412	-2.5974	-2.1925	-2.1252	-2.1919	-2.2439	-2.2355
-2.36	-2.169	-2.0498	-2.1975	-2.0971	-2.2274	-2.0596	-2.12	-1.3027	-2.1699	-1.8985	-2.145	-2.2265	-2.2889	-2.2184	-2.1957	-2.3003	-2.209	-2.3117	-2.2097	-2.3091	-2.2003	-2.1449	-2.2	-2.1592	-2.1966	-1.6387	-2.2017	-1.8985	-2.145	-2.223	-2.2156	-2.1493	-2.2131	-2.2844	-2.1946	-2.153	-2.2055	-2.1176	-2.2075	-2.1942	-2.2025	-2.1487	-2.2008	-1.3365	-2.1879	-2.1252	-2.1919	-2.2439	-2.2355
-2.0674	-2.1745	-2.1078	-2.2503	-2.0727	-2.1197	-1.9868	-2.2052	-1.3027	-2.1699	-2.0988	-2.1588	-2.0689	-2.176	-2.1451	-2.1693	-2.1012	-2.2038	-2.0371	-2.2025	-2.1022	-2.2	-2.2131	-2.1589	-1.9868	-2.2052	-1.6387	-2.2017	-2.1129	-2.2042	-2.223	-2.2156	-2.1523	-2.1672	-2.1467	-2.1941	-2.153	-2.2055	-2.138	-2.1992	-2.1842	-2.1513	-2.1487	-2.2008	-1.3365	-2.1879	-2.1252	-2.1919	-2.1754	-2.1832
-2.3423	-2.2052	-2.6082	-2.2276	-2.1079	-2.1991	-2.1388	-2.3189	-2.42	-2.1886	-1.9842	-2.2394	-2.3401	-2.1232	-2.5775	-2.2065	-2.2776	-2.2487	-2.3423	-2.2052	-2.3091	-2.2003	-2.1449	-2.2	-2.2975	-2.2129	-2.4993	-2.1753	-2.1129	-2.2042	-2.189	-2.1637	-2.3448	-2.1959	-2.2776	-2.2487	-2.153	-2.2055	-2.5012	-2.1972	-2.1942	-2.2025	-2.1487	-2.2008	-2.5974	-2.1925	-2.1252	-2.1919	-2.1754	-2.1832
-2.2451	-2.1642	-2.2434	-2.2129	-2.3478	-2.0936	-2.2481	-2.2011	-2.9486	-2.1674	-2.4637	-2.2261	-2.2184	-2.2129	-2.1451	-2.2558	-2.1012	-2.2038	-2.3117	-2.2097	-2.2434	-2.2129	-2.2131	-2.1589	-2.1592	-2.1966	-3.0248	-2.2017	-2.3916	-2.1866	-2.189	-2.1637	-2.3448	-2.1959	-2.1467	-2.1941	-2.153	-2.2055	-2.138	-2.1992	-2.1942	-2.2025	-2.1487	-2.2008	-2.5974	-2.1925	-2.5809	-2.1821	-2.1754	-2.1832
-2.3423	-2.2052	-2.2773	-2.2152	-2.2676	-2.167	-2.1153	-2.2051	-1.407	-2.2068	-2.0988	-2.1588	-2.2516	-2.0907	-2.2875	-2.1934	-2.1012	-2.2038	-2.3423	-2.2052	-2.3091	-2.2003	-2.1449	-2.2	-2.1592	-2.1966	-1.6387	-2.2017	-2.1129	-2.2042	-2.223	-2.2156	-2.1493	-2.2131	-2.1467	-2.1941	-2.153	-2.2055	-2.138	-2.1992	-2.1942	-2.2025	-2.1487	-2.2008	-1.3365	-2.1879	-2.1252	-2.1919	-2.1754	-2.1832
-2.2451	-2.1642	-2.6082	-2.2276	-2.2375	-2.2622	-2.132	-2.1369	-3.0062	-2.2269	-2.132	-2.1857	-2.1358	-2.2447	-2.1864	-2.1419	-2.0758	-2.2113	-2.3117	-2.2097	-2.3091	-2.2003	-2.2375	-2.2622	-2.2975	-2.2129	-3.0248	-2.2017	-2.3916	-2.1866	-2.189	-2.1637	-2.3448	-2.1959	-2.1001	-2.2016	-2.153	-2.2055	-2.5012	-2.1972	-2.2249	-2.2024	-2.1065	-2.1412	-2.5974	-2.1925	-2.0775	-2.2065	-2.1754	-2.1832
-2.3423	-2.2052	-2.1047	-2.339	-2.0971	-2.2274	-1.9868	-2.2052	-1.407	-2.2068	-2.2056	-2.2096	-2.1504	-2.2273	-2.0266	-2.2307	-2.0585	-2.2307	-2.3423	-2.2052	-2.3091	-2.2003	-2.1449	-2.2	-1.9868	-2.2052	-1.6387	-2.2017	-2.1129	-2.2042	-2.189	-2.1637	-2.0266	-2.2307	-2.1001	-2.2016	-2.153	-2.2055	-2.138	-2.1992	-2.1942	-2.2025	-2.1487	-2.2008	-1.3365	-2.1879	-2.1252	-2.1919	-2.1754	-2.1832
-2.0674	-2.1745	-2.0666	-2.1474	-2.2158	-2.2184	-2.4459	-2.2158	-1.407	-2.2068	-2.6487	-2.1412	-2.2644	-2.2224	-2.0266	-2.2307	-2.3846	-2.2205	-2.0371	-2.2025	-2.1022	-2.2	-2.2037	-2.2502	-2.2975	-2.2129	-1.6387	-2.2017	-2.3916	-2.1866	-2.223	-2.2156	-2.0266	-2.2307	-2.2844	-2.1946	-2.153	-2.2055	-2.138	-2.1992	-2.1942	-2.2025	-2.4255	-2.2138	-1.3365	-2.1879	-2.5809	-2.1821	-2.2601	-2.2303
-2.0168	-2.2304	-2.1313	-2.1697	-2.0727	-2.1197	-2.387	-2.2115	-1.3027	-2.1699	-2.1445	-2.176	-2.2535	-2.209	-2.5775	-2.2065	-2.1849	-2.1518	-2.0371	-2.2025	-2.1329	-2.181	-2.2131	-2.1589	-2.2975	-2.2129	-1.6387	-2.2017	-2.3916	-2.1866	-2.2535	-2.209	-2.3448	-2.1959	-2.1001	-2.2016	-2.153	-2.2055	-2.138	-2.1992	-2.1842	-2.1513	-2.4255	-2.2138	-1.3365	-2.1879	-2.0775	-2.2065	-2.1754	-2.1832
-2.4692	-2.1285	-2.6082	-2.2276	-2.1687	-2.2421	-1.9868	-2.2052	-1.3027	-2.1699	-2.1206	-2.196	-2.1101	-2.2019	-2.0875	-2.2296	-2.2776	-2.2487	-2.3117	-2.2097	-2.3091	-2.2003	-2.2131	-2.1589	-1.9868	-2.2052	-1.6387	-2.2017	-2.1934	-2.1924	-2.1172	-2.2201	-2.1493	-2.2131	-2.2776	-2.2487	-2.3915	-2.1615	-2.5012	-2.1972	-2.2249	-2.2024	-2.1487	-2.2008	-1.3365	-2.1879	-2.1252	-2.1919	-2.1754	-2.1832
-2.0674	-2.1745	-2.2773	-2.2152	-2.0971	-2.2274	-2.2805	-2.2231	-1.407	-2.2068	-2.4637	-2.2261	-2.2184	-2.2129	-2.1612	-2.2482	-2.3846	-2.2205	-2.0371	-2.2025	-2.3091	-2.2003	-2.1449	-2.2	-2.1897	-2.1712	-1.6387	-2.2017	-2.3916	-2.1866	-2.189	-2.1637	-2.1493	-2.2131	-2.2844	-2.1946	-2.153	-2.2055	-2.138	-2.1992	-2.1942	-2.2025	-2.1487	-2.2008	-1.3365	-2.1879	-2.5809	-2.1821	-2.1754	-2.1832
-2.4692	-2.1285	-2.3277	-2.1669	-2.1079	-2.1991	-2.1153	-2.2051	-1.3027	-2.1699	-2.1445	-2.176	-2.1633	-2.062	-2.0266	-2.2307	-2.3003	-2.209	-2.3117	-2.2097	-2.3091	-2.2003	-2.1449	-2.2	-2.1592	-2.1966	-1.6387	-2.2017	-2.3916	-2.1866	-2.189	-2.1637	-2.0266	-2.2307	-2.2844	-2.1946	-2.3915	-2.1615	-2.5012	-2.1972	-2.1942	-2.2025	-2.1487	-2.2008	-1.3365	-2.1879	-2.0775	-2.2065	-2.1754	-2.1832
-2.0674	-2.1745	-2.0666	-2.1474	-2.1654	-2.156	-2.387	-2.2115	-2.1597	-2.2774	-2.2842	-2.1201	-2.2763	-2.1831	-2.304	-2.2164	-2.2515	-2.2558	-2.0371	-2.2025	-2.1022	-2.2	-2.1449	-2.2	-2.2975	-2.2129	-1.6387	-2.2017	-2.3916	-2.1866	-2.223	-2.2156	-2.3448	-2.1959	-2.2844	-2.1946	-2.153	-2.2055	-2.138	-2.1992	-2.1942	-2.2025	-2.4255	-2.2138	-2.5974	-2.1925	-2.1252	-2.1919	-2.2439	-2.2355
-2.0167	-2.2763	-2.3277	-2.1669	-2.1451	-2.2862	-2.3411	-2.2473	-1.407	-2.2068	-2.4637	-2.2261	-2.2763	-2.1831	-2.1451	-2.1693	-2.3846	-2.2205	-2.0371	-2.2025	-2.3091	-2.2003	-2.2131	-2.1589	-2.2975	-2.2129	-1.6387	-2.2017	-2.3916	-2.1866	-2.223	-2.2156	-2.1523	-2.1672	-2.2844	-2.1946	-2.153	-2.2055	-2.5012	-2.1972	-2.1942	-2.2025	-2.1487	-2.2008	-1.3365	-2.1879	-2.5809	-2.1821	-2.2439	-2.2355
-2.4692	-2.1285	-2.1794	-2.1351	-2.1451	-2.2862	-2.387	-2.2115	-1.407	-2.2068	-2.4637	-2.2261	-2.1476	-2.2057	-2.5775	-2.2065	-2.2515	-2.2558	-2.3117	-2.2097	-2.3091	-2.2003	-2.2131	-2.1589	-2.2975	-2.2129	-1.6387	-2.2017	-2.3916	-2.1866	-2.1172	-2.2201	-2.3448	-2.1959	-2.2844	-2.1946	-2.3915	-2.1615	-2.138	-2.1992	-2.1942	-2.2025	-2.4255	-2.2138	-1.3365	-2.1879	-2.5809	-2.1821	-2.1754	-2.1832
-2.4692	-2.1285	-2.3277	-2.1669	-2.4286	-2.1854	-2.2805	-2.2231	-1.3027	-2.1699	-2.4637	-2.2261	-2.1504	-2.2273	-1.9995	-2.2049	-2.0758	-2.2113	-2.3117	-2.2097	-2.3091	-2.2003	-2.2131	-2.1589	-2.1897	-2.1712	-1.6387	-2.2017	-2.3916	-2.1866	-2.189	-2.1637	-2.1493	-2.2131	-2.1001	-2.2016	-2.3915	-2.1615	-2.5012	-2.1972	-2.1842	-2.1513	-2.1487	-2.2008	-1.3365	-2.1879	-2.5809	-2.1821	-2.1754	-2.1832
-2.3423	-2.2052	-2.2773	-2.2152	-2.0971	-2.2274	-2.1153	-2.2051	-1.407	-2.2068	-2.1592	-2.1944	-2.1504	-2.2273	-2.1451	-2.1693	-2.0758	-2.2113	-2.3423	-2.2052	-2.3091	-2.2003	-2.1449	-2.2	-2.1592	-2.1966	-1.6387	-2.2017	-2.3916	-2.1866	-2.189	-2.1637	-2.1523	-2.1672	-2.1001	-2.2016	-2.153	-2.2055	-2.138	-2.1992	-2.1942	-2.2025	-2.1487	-2.2008	-1.3365	-2.1879	-2.1252	-2.1919	-2.1754	-2.1832
-2.0484	-2.1253	-2.1527	-2.187	-2.2676	-2.167	-1.9868	-2.2052	-2.4033	-2.1811	-2.2158	-2.1811	-2.2184	-2.2129	-2.1451	-2.2558	-2.1066	-2.1153	-2.0371	-2.2025	-2.1022	-2.2	-2.1449	-2.2	-1.9868	-2.2052	-2.4993	-2.1753	-2.1934	-2.1924	-2.189	-2.1637	-2.3448	-2.1959	-2.1467	-2.1941	-2.153	-2.2055	-2.138	-2.1992	-2.1942	-2.2025	-2.1487	-2.2008	-2.5974	-2.1925	-2.1252	-2.1919	-2.1754	-2.1832
-2.1717	-2.1554	-2.0666	-2.1474	-2.2676	-2.167	-2.1665	-2.2077	-1.3027	-2.1699	-1.8985	-2.145	-2.2763	-2.1831	-2.1776	-2.1811	-2.3003	-2.209	-2.2401	-2.2192	-2.1022	-2.2	-2.1449	-2.2	-2.1592	-2.1966	-1.6387	-2.2017	-1.8985	-2.145	-2.223	-2.2156	-2.1523	-2.1672	-2.2844	-2.1946	-2.153	-2.2055	-2.138	-2.1992	-2.1942	-2.2025	-2.1487	-2.2008	-1.3365	-2.1879	-2.1252	-2.1919	-2.2439	-2.2355
-2.0216	-2.2615	-2.0666	-2.1474	-2.0727	-2.1197	-1.9868	-2.2052	-1.407	-2.2068	-2.2158	-2.1811	-2.0689	-2.176	-2.1198	-1.9784	-2.1665	-2.1991	-2.0371	-2.2025	-2.1022	-2.2	-2.2131	-2.1589	-1.9868	-2.2052	-1.6387	-2.2017	-2.1934	-2.1924	-2.223	-2.2156	-2.1523	-2.1672	-2.1467	-2.1941	-2.153	-2.2055	-2.138	-2.1992	-2.1842	-2.1513	-2.1487	-2.2008	-1.3365	-2.1879	-2.1252	-2.1919	-2.1754	-2.1832
-2.3507	-2.1949	-2.069	-2.2475	-2.1687	-2.2421	-2.4459	-2.2158	-3.0547	-2.2615	-1.8985	-2.145	-2.1504	-2.2273	-2.5775	-2.2065	-2.3003	-2.209	-2.3117	-2.2097	-2.1022	-2.2	-2.2131	-2.1589	-2.2975	-2.2129	-3.0248	-2.2017	-1.8985	-2.145	-2.189	-2.1637	-2.3448	-2.1959	-2.2844	-2.1946	-2.3915	-2.1615	-2.138	-2.1992	-2.2249	-2.2024	-2.4255	-2.2138	-2.5974	-2.1925	-2.1252	-2.1919	-2.1754	-2.1832
-2.3507	-2.1949	-2.1239	-2.1987	-2.2776	-2.1709	-2.1915	-2.19	-1.3027	-2.1699	-2.3133	-2.2625	-2.1633	-2.062	-2.0266	-2.2307	-2.1763	-2.2753	-2.3117	-2.2097	-2.1022	-2.2	-2.2776	-2.1709	-2.1592	-2.1966	-1.6387	-2.2017	-2.3916	-2.1866	-2.189	-2.1637	-2.0266	-2.2307	-2.1467	-2.1941	-2.3915	-2.1615	-2.138	-2.1992	-2.1942	-2.2025	-2.1487	-2.2008	-1.3365	-2.1879	-2.1252	-2.1919	-2.1754	-2.1832
-2.1444	-2.1075	-2.1486	-2.1808	-2.0971	-2.2274	-2.1011	-2.1808	-2.4033	-2.1811	-2.3133	-2.2625	-2.1358	-2.2447	-2.5775	-2.2065	-2.0585	-2.2307	-2.1444	-2.1075	-2.1329	-2.181	-2.1449	-2.2	-2.1897	-2.1712	-2.4993	-2.1753	-2.3916	-2.1866	-2.189	-2.1637	-2.3448	-2.1959	-2.1001	-2.2016	-2.1963	-2.2303	-2.138	-2.1992	-2.1942	-2.2025	-2.1487	-2.2008	-2.5974	-2.1925	-2.1252	-2.1919	-2.1754	-2.1832
-2.4692	-2.1285	-2.1527	-2.187	-2.1174	-2.2273	-2.1388	-2.3189	-2.46	-2.1975	-2.6487	-2.1412	-2.2644	-2.2224	-2.0225	-2.2353	-2.1665	-2.1991	-2.3117	-2.2097	-2.1022	-2.2	-2.1449	-2.2	-2.2975	-2.2129	-1.6387	-2.2017	-2.3916	-2.1866	-2.223	-2.2156	-2.0225	-2.2353	-2.1467	-2.1941	-2.3915	-2.1615	-2.138	-2.1992	-2.1942	-2.2025	-2.1487	-2.2008	-2.6113	-2.1823	-2.5809	-2.1821	-2.2601	-2.2303
-2.0674	-2.1745	-2.1239	-2.1987	-2.3478	-2.0936	-2.1445	-2.168	-1.3027	-2.1699	-2.1445	-2.176	-2.2416	-2.1994	-2.2184	-2.1957	-2.2776	-2.2487	-2.0371	-2.2025	-2.1022	-2.2	-2.2131	-2.1589	-2.2975	-2.2129	-1.6387	-2.2017	-2.3916	-2.1866	-2.2416	-2.1994	-2.1493	-2.2131	-2.2776	-2.2487	-2.153	-2.2055	-2.138	-2.1992	-2.1942	-2.2025	-2.1065	-2.1412	-1.3365	-2.1879	-2.0775	-2.2065	-2.2601	-2.2303
-2.0168	-2.2304	-2.1527	-2.187	-2.0971	-2.2274	-2.1153	-2.2051	-2.1597	-2.2774	-2.2063	-2.1959	-2.0689	-2.176	-2.1612	-2.2482	-2.1763	-2.2753	-2.0371	-2.2025	-2.1022	-2.2	-2.1449	-2.2	-2.1592	-2.1966	-1.6387	-2.2017	-2.1934	-2.1924	-2.223	-2.2156	-2.1493	-2.2131	-2.1467	-2.1941	-2.153	-2.2055	-2.138	-2.1992	-2.1942	-2.2025	-2.1487	-2.2008	-2.5974	-2.1925	-2.1252	-2.1919	-2.1754	-2.1832
-2.0935	-2.1643	-2.2773	-2.2152	-2.2776	-2.1709	-2.163	-2.1235	-1.856	-2.1969	-2.2063	-2.1959	-2.2265	-2.2889	-2.0266	-2.2307	-2.2776	-2.2487	-2.0371	-2.2025	-2.3091	-2.2003	-2.2776	-2.1709	-2.1897	-2.1712	-1.6387	-2.2017	-2.1934	-2.1924	-2.223	-2.2156	-2.0266	-2.2307	-2.2776	-2.2487	-2.153	-2.2055	-2.138	-2.1992	-2.1942	-2.2025	-2.1487	-2.2008	-2.5974	-2.1925	-2.1252	-2.1919	-2.2439	-2.2355
-2.3423	-2.2052	-2.1937	-2.2501	-2.3478	-2.0936	-2.2805	-2.2231	-1.3027	-2.1699	-1.8985	-2.145	-2.2535	-2.209	-2.5775	-2.2065	-2.3846	-2.2205	-2.3423	-2.2052	-2.1329	-2.181	-2.2131	-2.1589	-2.1897	-2.1712	-1.6387	-2.2017	-1.8985	-2.145	-2.2535	-2.209	-2.3448	-2.1959	-2.2844	-2.1946	-2.153	-2.2055	-2.138	-2.1992	-2.1942	-2.2025	-2.1487	-2.2008	-1.3365	-2.1879	-2.1252	-2.1919	-2.1754	-2.1832
-2.1717	-2.1554	-2.2773	-2.2152	-2.237	-2.2106	-2.4459	-2.2158	-2.6736	-2.1523	-1.8985	-2.145	-2.2265	-2.2889	-2.5775	-2.2065	-2.3003	-2.209	-2.2401	-2.2192	-2.3091	-2.2003	-2.2037	-2.2502	-2.2975	-2.2129	-2.6736	-2.1523	-1.8985	-2.145	-2.223	-2.2156	-2.3448	-2.1959	-2.2844	-2.1946	-2.153	-2.2055	-2.138	-2.1992	-2.1942	-2.2025	-2.4255	-2.2138	-2.5974	-2.1925	-2.1252	-2.1919	-2.2439	-2.2355
-2.3507	-2.1949	-2.2434	-2.2129	-2.2776	-2.1709	-2.4459	-2.2158	-1.3027	-2.1699	-2.3133	-2.2625	-2.2763	-2.1831	-2.2875	-2.1934	-2.1849	-2.1518	-2.3117	-2.2097	-2.2434	-2.2129	-2.2776	-2.1709	-2.2975	-2.2129	-1.6387	-2.2017	-2.3916	-2.1866	-2.223	-2.2156	-2.1493	-2.2131	-2.1001	-2.2016	-2.3915	-2.1615	-2.138	-2.1992	-2.1942	-2.2025	-2.4255	-2.2138	-1.3365	-2.1879	-2.1252	-2.1919	-2.2439	-2.2355
-2.3423	-2.2052	-2.6082	-2.2276	-2.0727	-2.1197	-2.1388	-2.3189	-1.407	-2.2068	-1.9842	-2.2394	-2.0759	-2.2461	-2.1776	-2.1811	-2.1066	-2.1153	-2.3423	-2.2052	-2.3091	-2.2003	-2.2131	-2.1589	-2.2975	-2.2129	-1.6387	-2.2017	-2.1129	-2.2042	-2.1172	-2.2201	-2.1523	-2.1672	-2.1467	-2.1941	-2.153	-2.2055	-2.5012	-2.1972	-2.1842	-2.1513	-2.1487	-2.2008	-1.3365	-2.1879	-2.1252	-2.1919	-2.1754	-2.1832
-2.3423	-2.2052	-2.1527	-2.187	-2.0971	-2.2274	-2.163	-2.1235	-1.856	-2.1969	-2.138	-2.2444	-2.1358	-2.2447	-2.5775	-2.2065	-2.2776	-2.2487	-2.3423	-2.2052	-2.1022	-2.2	-2.1449	-2.2	-2.1897	-2.1712	-1.6387	-2.2017	-2.1129	-2.2042	-2.189	-2.1637	-2.3448	-2.1959	-2.2776	-2.2487	-2.153	-2.2055	-2.138	-2.1992	-2.1942	-2.2025	-2.1487	-2.2008	-2.5974	-2.1925	-2.1252	-2.1919	-2.1754	-2.1832
-2.1717	-2.1554	-2.2773	-2.2152	-2.0971	-2.2274	-2.2481	-2.2011	-1.3027	-2.1699	-1.8985	-2.145	-2.0689	-2.176	-2.1108	-2.2078	-2.3003	-2.209	-2.2401	-2.2192	-2.3091	-2.2003	-2.1449	-2.2	-2.1592	-2.1966	-1.6387	-2.2017	-1.8985	-2.145	-2.223	-2.2156	-2.3448	-2.1959	-2.2844	-2.1946	-2.153	-2.2055	-2.138	-2.1992	-2.1942	-2.2025	-2.1487	-2.2008	-1.3365	-2.1879	-2.1252	-2.1919	-2.1754	-2.1832
-2.0674	-2.1745	-2.069	-2.2475	-2.0727	-2.1197	-1.9868	-2.2052	-1.856	-2.1969	-2.132	-2.1857	-2.0689	-2.176	-2.1776	-2.1811	-2.3846	-2.2205	-2.0371	-2.2025	-2.1022	-2.2	-2.2131	-2.1589	-1.9868	-2.2052	-1.6387	-2.2017	-2.3916	-2.1866	-2.223	-2.2156	-2.1523	-2.1672	-2.2844	-2.1946	-2.153	-2.2055	-2.138	-2.1992	-2.1842	-2.1513	-2.1487	-2.2008	-2.5974	-2.1925	-2.0775	-2.2065	-2.1754	-2.1832
-2.0167	-2.2763	-2.3277	-2.1669	-2.0971	-2.2274	-1.9868	-2.2052	-2.4033	-2.1811	-2.2116	-2.0953	-2.1476	-2.2057	-2.2469	-2.2138	-2.0585	-2.2307	-2.0371	-2.2025	-2.3091	-2.2003	-2.1449	-2.2	-1.9868	-2.2052	-2.4993	-2.1753	-2.2116	-2.0953	-2.1172	-2.2201	-2.3448	-2.1959	-2.1001	-2.2016	-2.153	-2.2055	-2.5012	-2.1972	-2.1942	-2.2025	-2.1487	-2.2008	-2.5974	-2.1925	-2.1252	-2.1919	-2.1754	-2.1832
-2.0484	-2.1253	-2.0666	-2.1474	-2.237	-2.2106	-2.1665	-2.2077	-2.8857	-2.1566	-2.4637	-2.2261	-2.1504	-2.2273	-2.304	-2.2164	-2.1066	-2.1153	-2.0371	-2.2025	-2.1022	-2.2	-2.2037	-2.2502	-2.1592	-2.1966	-2.8857	-2.1566	-2.3916	-2.1866	-2.189	-2.1637	-2.3448	-2.1959	-2.1467	-2.1941	-2.153	-2.2055	-2.138	-2.1992	-2.1942	-2.2025	-2.1487	-2.2008	-2.5974	-2.1925	-2.5809	-2.1821	-2.1754	-2.1832
-2.0168	-2.2304	-2.0971	-2.1504	-2.1079	-2.1991	-2.2216	-2.1461	-1.407	-2.2068	-2.2056	-2.2096	-2.2763	-2.1831	-2.0875	-2.2296	-2.3263	-2.1025	-2.0371	-2.2025	-2.1329	-2.181	-2.1449	-2.2	-2.2216	-2.1461	-1.6387	-2.2017	-2.1129	-2.2042	-2.223	-2.2156	-2.1493	-2.2131	-2.2844	-2.1946	-2.153	-2.2055	-2.138	-2.1992	-2.1942	-2.2025	-2.1487	-2.2008	-1.3365	-2.1879	-2.1252	-2.1919	-2.2439	-2.2355
-2.3423	-2.2052	-2.069	-2.2475	-2.0971	-2.2274	-2.163	-2.1235	-1.856	-2.1969	-2.138	-2.2444	-2.1358	-2.2447	-2.5775	-2.2065	-2.2776	-2.2487	-2.3423	-2.2052	-2.1022	-2.2	-2.1449	-2.2	-2.1897	-2.1712	-1.6387	-2.2017	-2.1129	-2.2042	-2.189	-2.1637	-2.3448	-2.1959	-2.2776	-2.2487	-2.153	-2.2055	-2.138	-2.1992	-2.1942	-2.2025	-2.1487	-2.2008	-2.5974	-2.1925	-2.1252	-2.1919	-2.1754	-2.1832
-2.1717	-2.1554	-2.2773	-2.2152	-2.0971	-2.2274	-2.2481	-2.2011	-1.3027	-2.1699	-1.8985	-2.145	-2.0689	-2.176	-2.1451	-2.2558	-2.1763	-2.2753	-2.2401	-2.2192	-2.3091	-2.2003	-2.1449	-2.2	-2.1592	-2.1966	-1.6387	-2.2017	-1.8985	-2.145	-2.223	-2.2156	-2.3448	-2.1959	-2.1467	-2.1941	-2.153	-2.2055	-2.138	-2.1992	-2.1942	-2.2025	-2.1487	-2.2008	-1.3365	-2.1879	-2.1252	-2.1919	-2.1754	-2.1832
-2.0674	-2.1745	-2.069	-2.2475	-2.0727	-2.1197	-1.9868	-2.2052	-1.856	-2.1969	-2.2842	-2.1201	-2.1633	-2.062	-2.3397	-2.1555	-2.3003	-2.209	-2.0371	-2.2025	-2.1022	-2.2	-2.2131	-2.1589	-1.9868	-2.2052	-1.6387	-2.2017	-2.3916	-2.1866	-2.189	-2.1637	-2.3448	-2.1959	-2.2844	-2.1946	-2.153	-2.2055	-2.138	-2.1992	-2.1842	-2.1513	-2.1487	-2.2008	-2.5974	-2.1925	-2.1252	-2.1919	-2.1754	-2.1832
-2.0647	-2.1895	-2.3277	-2.1669	-2.1805	-2.1912	-2.1153	-2.2051	-2.4033	-2.1811	-2.2116	-2.0953	-2.1476	-2.2057	-2.2469	-2.2138	-2.0585	-2.2307	-2.2401	-2.2192	-2.3091	-2.2003	-2.1449	-2.2	-2.1592	-2.1966	-2.4993	-2.1753	-2.2116	-2.0953	-2.1172	-2.2201	-2.3448	-2.1959	-2.1001	-2.2016	-2.153	-2.2055	-2.5012	-2.1972	-2.1942	-2.2025	-2.1487	-2.2008	-2.5974	-2.1925	-2.1252	-2.1919	-2.1754	-2.1832
-2.1717	-2.1554	-2.0666	-2.1474	-2.237	-2.2106	-2.1665	-2.2077	-2.8857	-2.1566	-2.4637	-2.2261	-2.1504	-2.2273	-2.304	-2.2164	-2.1066	-2.1153	-2.2401	-2.2192	-2.1022	-2.2	-2.2037	-2.2502	-2.1592	-2.1966	-2.8857	-2.1566	-2.3916	-2.1866	-2.189	-2.1637	-2.3448	-2.1959	-2.1467	-2.1941	-2.153	-2.2055	-2.138	-2.1992	-2.1942	-2.2025	-2.1487	-2.2008	-2.5974	-2.1925	-2.5809	-2.1821	-2.1754	-2.1832
-2.0168	-2.2304	-2.0971	-2.1504	-2.1079	-2.1991	-2.2216	-2.1461	-1.407	-2.2068	-2.2056	-2.2096	-2.2763	-2.1831	-2.0875	-2.2296	-2.1849	-2.1518	-2.0371	-2.2025	-2.1329	-2.181	-2.1449	-2.2	-2.2216	-2.1461	-1.6387	-2.2017	-2.1129	-2.2042	-2.223	-2.2156	-2.1493	-2.2131	-2.1001	-2.2016	-2.153	-2.2055	-2.138	-2.1992	-2.1942	-2.2025	-2.1487	-2.2008	-1.3365	-2.1879	-2.1252	-2.1919	-2.2439	-2.2355
-2.0167	-2.2763	-2.1313	-2.1697	-2.0727	-2.1197	-2.1641	-2.2913	-1.856	-2.1969	-2.2158	-2.1811	-2.2763	-2.1831	-2.0806	-2.1878	-2.3846	-2.2205	-2.0371	-2.2025	-2.1329	-2.181	-2.2131	-2.1589	-2.1592	-2.1966	-1.6387	-2.2017	-2.1934	-2.1924	-2.223	-2.2156	-2.1493	-2.2131	-2.2844	-2.1946	-2.153	-2.2055	-2.138	-2.1992	-2.1842	-2.1513	-2.1487	-2.2008	-2.5974	-2.1925	-2.1252	-2.1919	-2.2439	-2.2355
-2.3507	-2.1949	-2.1011	-2.2544	-2.3478	-2.0936	-2.1481	-2.1518	-1.407	-2.2068	-2.069	-2.18	-2.2265	-2.2889	-2.3397	-2.1555	-2.1665	-2.1991	-2.3117	-2.2097	-2.1022	-2.2	-2.2131	-2.1589	-2.1897	-2.1712	-1.6387	-2.2017	-2.1129	-2.2042	-2.223	-2.2156	-2.3448	-2.1959	-2.1467	-2.1941	-2.3915	-2.1615	-2.138	-2.1992	-2.1942	-2.2025	-2.1487	-2.2008	-1.3365	-2.1879	-2.1252	-2.1919	-2.2439	-2.2355
-2.3427	-2.2847	-2.1313	-2.1697	-2.1079	-2.1991	-2.1915	-2.19	-1.407	-2.2068	-2.138	-2.2444	-2.2184	-2.2129	-2.5775	-2.2065	-2.1066	-2.1153	-2.2401	-2.2192	-2.1329	-2.181	-2.1449	-2.2	-2.1592	-2.1966	-1.6387	-2.2017	-2.1129	-2.2042	-2.189	-2.1637	-2.3448	-2.1959	-2.1467	-2.1941	-2.153	-2.2055	-2.138	-2.1992	-2.1942	-2.2025	-2.1487	-2.2008	-1.3365	-2.1879	-2.1252	-2.1919	-2.1754	-2.1832
-2.0484	-2.1253	-2.3277	-2.1669	-2.0971	-2.2274	-2.1665	-2.2077	-1.3027	-2.1699	-2.2056	-2.2096	-2.1389	-2.2805	-2.1612	-2.2482	-2.2776	-2.2487	-2.0371	-2.2025	-2.3091	-2.2003	-2.1449	-2.2	-2.1592	-2.1966	-1.6387	-2.2017	-2.1129	-2.2042	-2.1172	-2.2201	-2.1493	-2.2131	-2.2776	-2.2487	-2.153	-2.2055	-2.5012	-2.1972	-2.1942	-2.2025	-2.1487	-2.2008	-1.3365	-2.1879	-2.1252	-2.1919	-2.1754	-2.1832
-2.2074	-2.3409	-2.2773	-2.2152	-2.1654	-2.156	-2.1445	-2.168	-2.6736	-2.1523	-2.0988	-2.1588	-2.2516	-2.0907	-2.5775	-2.2065	-2.2515	-2.2558	-2.3117	-2.2097	-2.3091	-2.2003	-2.1449	-2.2	-2.2975	-2.2129	-2.6736	-2.1523	-2.1129	-2.2042	-2.223	-2.2156	-2.3448	-2.1959	-2.2844	-2.1946	-2.1963	-2.2303	-2.138	-2.1992	-2.1942	-2.2025	-2.1065	-2.1412	-2.5974	-2.1925	-2.1252	-2.1919	-2.1754	-2.1832
-2.3423	-2.2052	-2.0666	-2.1474	-2.1451	-2.2862	-2.4459	-2.2158	-1.407	-2.2068	-2.069	-2.18	-2.2644	-2.2224	-2.2184	-2.1957	-2.1066	-2.1153	-2.3423	-2.2052	-2.1022	-2.2	-2.2131	-2.1589	-2.2975	-2.2129	-1.6387	-2.2017	-2.1129	-2.2042	-2.223	-2.2156	-2.1493	-2.2131	-2.1467	-2.1941	-2.153	-2.2055	-2.138	-2.1992	-2.1942	-2.2025	-2.4255	-2.2138	-1.3365	-2.1879	-2.1252	-2.1919	-2.2601	-2.2303
-2.0168	-2.2304	-2.3277	-2.1669	-2.3478	-2.0936	-2.1153	-2.2051	-3.0062	-2.2269	-2.1592	-2.1944	-2.2644	-2.2224	-2.2875	-2.1934	-2.3846	-2.2205	-2.0371	-2.2025	-2.3091	-2.2003	-2.2131	-2.1589	-2.1592	-2.1966	-3.0248	-2.2017	-2.3916	-2.1866	-2.223	-2.2156	-2.1493	-2.2131	-2.2844	-2.1946	-2.153	-2.2055	-2.5012	-2.1972	-2.1942	-2.2025	-2.1487	-2.2008	-2.5974	-2.1925	-2.1252	-2.1919	-2.2601	-2.2303
-2.4692	-2.1285	-2.2773	-2.2152	-2.0971	-2.2274	-2.1665	-2.2077	-1.9179	-2.2073	-2.1445	-2.176	-2.3401	-2.1232	-2.5775	-2.2065	-2.3846	-2.2205	-2.3117	-2.2097	-2.3091	-2.2003	-2.1449	-2.2	-2.1592	-2.1966	-1.6387	-2.2017	-2.3916	-2.1866	-2.189	-2.1637	-2.3448	-2.1959	-2.2844	-2.1946	-2.3915	-2.1615	-2.138	-2.1992	-2.1942	-2.2025	-2.1487	-2.2008	-2.5974	-2.1925	-2.0775	-2.2065	-2.1754	-2.1832
-2.0674	-2.1745	-2.0666	-2.1474	-2.1876	-2.0851	-2.1445	-2.168	-3.089	-2.225	-2.6487	-2.1412	-2.2265	-2.2889	-2.0266	-2.2307	-2.1556	-2.2026	-2.0371	-2.2025	-2.1022	-2.2	-2.2131	-2.1589	-2.2975	-2.2129	-3.0248	-2.2017	-2.3916	-2.1866	-2.223	-2.2156	-2.0266	-2.2307	-2.1556	-2.2026	-2.153	-2.2055	-2.138	-2.1992	-2.1942	-2.2025	-2.1065	-2.1412	-2.5974	-2.1925	-2.5809	-2.1821	-2.2439	-2.2355
-2.0168	-2.2304	-2.1047	-2.339	-2.1687	-2.2421	-2.0596	-2.12	-1.3027	-2.1699	-2.6487	-2.1412	-2.2535	-2.209	-2.0225	-2.2353	-2.1012	-2.2038	-2.0371	-2.2025	-2.3091	-2.2003	-2.2131	-2.1589	-2.1592	-2.1966	-1.6387	-2.2017	-2.3916	-2.1866	-2.2535	-2.209	-2.0225	-2.2353	-2.1467	-2.1941	-2.153	-2.2055	-2.138	-2.1992	-2.2249	-2.2024	-2.1487	-2.2008	-1.3365	-2.1879	-2.5809	-2.1821	-2.1754	-2.1832
-2.2378	-2.2507	-2.1078	-2.2503	-2.0727	-2.1197	-2.4459	-2.2158	-2.6736	-2.1523	-1.9713	-2.2656	-2.3401	-2.1232	-2.2875	-2.1934	-2.1665	-2.1991	-2.3117	-2.2097	-2.1022	-2.2	-2.2131	-2.1589	-2.2975	-2.2129	-2.6736	-2.1523	-1.9713	-2.2656	-2.189	-2.1637	-2.1493	-2.2131	-2.1467	-2.1941	-2.1963	-2.2303	-2.138	-2.1992	-2.1842	-2.1513	-2.4255	-2.2138	-2.5974	-2.1925	-2.0775	-2.2065	-2.1754	-2.1832
-2.0167	-2.2763	-2.3277	-2.1669	-2.1687	-2.2421	-2.163	-2.1235	-2.9486	-2.1674	-2.138	-2.2444	-2.2644	-2.2224	-2.304	-2.2164	-2.2776	-2.2487	-2.0371	-2.2025	-2.3091	-2.2003	-2.2131	-2.1589	-2.1897	-2.1712	-3.0248	-2.2017	-2.1129	-2.2042	-2.223	-2.2156	-2.3448	-2.1959	-2.2776	-2.2487	-2.153	-2.2055	-2.5012	-2.1972	-2.2249	-2.2024	-2.1487	-2.2008	-2.5974	-2.1925	-2.1252	-2.1919	-2.2601	-2.2303
-2.1717	-2.1554	-2.1527	-2.187	-2.0971	-2.2274	-2.1445	-2.168	-1.407	-2.2068	-1.8985	-2.145	-2.2265	-2.2889	-2.0225	-2.2353	-2.3003	-2.209	-2.2401	-2.2192	-2.1022	-2.2	-2.1449	-2.2	-2.2975	-2.2129	-1.6387	-2.2017	-1.8985	-2.145	-2.223	-2.2156	-2.0225	-2.2353	-2.2844	-2.1946	-2.153	-2.2055	-2.138	-2.1992	-2.1942	-2.2025	-2.1065	-2.1412	-1.3365	-2.1879	-2.1252	-2.1919	-2.2439	-2.2355
-2.0674	-2.1745	-2.0498	-2.1975	-2.4286	-2.1854	-1.9868	-2.2052	-1.3027	-2.1699	-1.9713	-2.2656	-2.0689	-2.176	-2.3397	-2.1555	-2.1665	-2.1991	-2.0371	-2.2025	-2.3091	-2.2003	-2.2131	-2.1589	-1.9868	-2.2052	-1.6387	-2.2017	-1.9713	-2.2656	-2.223	-2.2156	-2.3448	-2.1959	-2.1467	-2.1941	-2.153	-2.2055	-2.1176	-2.2075	-2.1842	-2.1513	-2.1487	-2.2008	-1.3365	-2.1879	-2.0775	-2.2065	-2.1754	-2.1832
-2.3423	-2.2052	-2.6082	-2.2276	-2.2375	-2.2622	-2.1388	-2.3189	-1.856	-2.1969	-2.0988	-2.1588	-2.1101	-2.2019	-2.1864	-2.1419	-2.2515	-2.2558	-2.3423	-2.2052	-2.3091	-2.2003	-2.2375	-2.2622	-2.2975	-2.2129	-1.6387	-2.2017	-2.1129	-2.2042	-2.1172	-2.2201	-2.3448	-2.1959	-2.2844	-2.1946	-2.153	-2.2055	-2.5012	-2.1972	-2.2249	-2.2024	-2.1487	-2.2008	-2.5974	-2.1925	-2.1252	-2.1919	-2.1754	-2.1832
-2.0168	-2.2304	-2.1313	-2.1697	-2.1687	-2.2421	-2.387	-2.2115	-1.407	-2.2068	-2.0988	-2.1588	-2.2644	-2.2224	-2.2184	-2.1957	-2.1665	-2.1991	-2.0371	-2.2025	-2.1329	-2.181	-2.2131	-2.1589	-2.2975	-2.2129	-1.6387	-2.2017	-2.1129	-2.2042	-2.223	-2.2156	-2.1493	-2.2131	-2.1467	-2.1941	-2.153	-2.2055	-2.138	-2.1992	-2.2249	-2.2024	-2.4255	-2.2138	-1.3365	-2.1879	-2.1252	-2.1919	-2.2601	-2.2303
-2.0167	-2.2763	-2.3277	-2.1669	-2.4286	-2.1854	-2.1665	-2.2077	-1.3027	-2.1699	-2.1445	-2.176	-2.0689	-2.176	-2.0266	-2.2307	-2.3846	-2.2205	-2.0371	-2.2025	-2.3091	-2.2003	-2.2131	-2.1589	-2.1592	-2.1966	-1.6387	-2.2017	-2.3916	-2.1866	-2.223	-2.2156	-2.0266	-2.2307	-2.2844	-2.1946	-2.153	-2.2055	-2.5012	-2.1972	-2.1842	-2.1513	-2.1487	-2.2008	-1.3365	-2.1879	-2.0775	-2.2065	-2.1754	-2.1832
-2.4692	-2.1285	-2.0666	-2.1474	-2.0727	-2.1197	-2.1445	-2.168	-1.856	-2.1969	-1.8985	-2.145	-2.2265	-2.2889	-2.0266	-2.2307	-2.2515	-2.2558	-2.3117	-2.2097	-2.1022	-2.2	-2.2131	-2.1589	-2.2975	-2.2129	-1.6387	-2.2017	-1.8985	-2.145	-2.223	-2.2156	-2.0266	-2.2307	-2.2844	-2.1946	-2.3915	-2.1615	-2.138	-2.1992	-2.1842	-2.1513	-2.1065	-2.1412	-2.5974	-2.1925	-2.1252	-2.1919	-2.2439	-2.2355
-2.3507	-2.1949	-2.0498	-2.1975	-2.3478	-2.0936	-1.9868	-2.2052	-1.3027	-2.1699	-1.8985	-2.145	-2.2763	-2.1831	-2.0875	-2.2296	-2.0758	-2.2113	-2.3117	-2.2097	-2.3091	-2.2003	-2.2131	-2.1589	-1.9868	-2.2052	-1.6387	-2.2017	-1.8985	-2.145	-2.223	-2.2156	-2.1493	-2.2131	-2.1001	-2.2016	-2.3915	-2.1615	-2.1176	-2.2075	-2.1942	-2.2025	-2.1487	-2.2008	-1.3365	-2.1879	-2.1252	-2.1919	-2.2439	-2.2355
-2.2451	-2.1642	-2.2434	-2.2129	-2.0727	-2.1197	-1.9868	-2.2052	-1.407	-2.2068	-2.2056	-2.2096	-2.1101	-2.2019	-2.2875	-2.1934	-2.2515	-2.2558	-2.3117	-2.2097	-2.2434	-2.2129	-2.2131	-2.1589	-1.9868	-2.2052	-1.6387	-2.2017	-2.1129	-2.2042	-2.1172	-2.2201	-2.1493	-2.2131	-2.2844	-2.1946	-2.153	-2.2055	-2.138	-2.1992	-2.1842	-2.1513	-2.1487	-2.2008	-1.3365	-2.1879	-2.1252	-2.1919	-2.1754	-2.1832
-2.0484	-2.1253	-2.1313	-2.1697	-2.1654	-2.156	-2.387	-2.2115	-1.407	-2.2068	-1.9842	-2.2394	-2.2516	-2.0907	-2.0875	-2.2296	-2.1665	-2.1991	-2.0371	-2.2025	-2.1329	-2.181	-2.1449	-2.2	-2.2975	-2.2129	-1.6387	-2.2017	-2.1129	-2.2042	-2.223	-2.2156	-2.1493	-2.2131	-2.1467	-2.1941	-2.153	-2.2055	-2.138	-2.1992	-2.1942	-2.2025	-2.4255	-2.2138	-1.3365	-2.1879	-2.1252	-2.1919	-2.1754	-2.1832
-2.0647	-2.1895	-2.2434	-2.2129	-2.0727	-2.1197	-2.1641	-2.2913	-1.407	-2.2068	-2.1445	-2.176	-2.0689	-2.176	-2.0266	-2.2307	-2.3846	-2.2205	-2.2401	-2.2192	-2.2434	-2.2129	-2.2131	-2.1589	-2.1592	-2.1966	-1.6387	-2.2017	-2.3916	-2.1866	-2.223	-2.2156	-2.0266	-2.2307	-2.2844	-2.1946	-2.153	-2.2055	-2.138	-2.1992	-2.1842	-2.1513	-2.1487	-2.2008	-1.3365	-2.1879	-2.0775	-2.2065	-2.1754	-2.1832
-2.4692	-2.1285	-2.0498	-2.1975	-2.3478	-2.0936	-1.9868	-2.2052	-1.3027	-2.1699	-2.2842	-2.1201	-2.2516	-2.0907	-2.2875	-2.1934	-2.3846	-2.2205	-2.3117	-2.2097	-2.3091	-2.2003	-2.2131	-2.1589	-1.9868	-2.2052	-1.6387	-2.2017	-2.3916	-2.1866	-2.223	-2.2156	-2.1493	-2.2131	-2.2844	-2.1946	-2.3915	-2.1615	-2.1176	-2.2075	-2.1942	-2.2025	-2.1487	-2.2008	-1.3365	-2.1879	-2.1252	-2.1919	-2.1754	-2.1832
-2.2378	-2.2507	-2.2773	-2.2152	-2.2776	-2.1709	-2.4459	-2.2158	-2.1597	-2.2774	-2.2842	-2.1201	-2.3401	-2.1232	-2.5775	-2.2065	-2.1012	-2.2038	-2.3117	-2.2097	-2.3091	-2.2003	-2.2776	-2.1709	-2.2975	-2.2129	-1.6387	-2.2017	-2.3916	-2.1866	-2.189	-2.1637	-2.3448	-2.1959	-2.1467	-2.1941	-2.1963	-2.2303	-2.138	-2.1992	-2.1942	-2.2025	-2.4255	-2.2138	-2.5974	-2.1925	-2.1252	-2.1919	-2.1754	-2.1832
-2.0484	-2.1253	-2.069	-2.2475	-2.284	-2.1047	-2.1445	-2.168	-1.407	-2.2068	-2.1206	-2.196	-2.2535	-2.209	-2.304	-2.2164	-2.1665	-2.1991	-2.0371	-2.2025	-2.1022	-2.2	-2.2131	-2.1589	-2.2975	-2.2129	-1.6387	-2.2017	-2.1934	-2.1924	-2.2535	-2.209	-2.3448	-2.1959	-2.1467	-2.1941	-2.153	-2.2055	-2.138	-2.1992	-2.2249	-2.2024	-2.1065	-2.1412	-1.3365	-2.1879	-2.1252	-2.1919	-2.1754	-2.1832
-2.2378	-2.2507	-2.3277	-2.1669	-2.1982	-2.3114	-1.9868	-2.2052	-1.407	-2.2068	-2.0988	-2.1588	-2.0759	-2.2461	-2.1451	-2.1693	-2.1763	-2.2753	-2.3117	-2.2097	-2.3091	-2.2003	-2.2037	-2.2502	-1.9868	-2.2052	-1.6387	-2.2017	-2.1129	-2.2042	-2.1172	-2.2201	-2.1523	-2.1672	-2.1467	-2.1941	-2.1963	-2.2303	-2.5012	-2.1972	-2.1942	-2.2025	-2.1487	-2.2008	-1.3365	-2.1879	-2.1252	-2.1919	-2.1754	-2.1832
-2.36	-2.169	-2.0666	-2.1474	-2.0727	-2.1197	-2.2481	-2.2011	-1.407	-2.2068	-2.0988	-2.1588	-2.1101	-2.2019	-2.304	-2.2164	-2.3003	-2.209	-2.3117	-2.2097	-2.1022	-2.2	-2.2131	-2.1589	-2.1592	-2.1966	-1.6387	-2.2017	-2.1129	-2.2042	-2.1172	-2.2201	-2.3448	-2.1959	-2.2844	-2.1946	-2.153	-2.2055	-2.138	-2.1992	-2.1842	-2.1513	-2.1487	-2.2008	-1.3365	-2.1879	-2.1252	-2.1919	-2.1754	-2.1832
-2.2451	-2.1642	-1.8261	-2.2447	-2.0971	-2.2274	-2.163	-2.1235	-1.3027	-2.1699	-2.2158	-2.1811	-2.1504	-2.2273	-2.1451	-2.2558	-2.1508	-2.1618	-2.3117	-2.2097	-1.8261	-2.2447	-2.1449	-2.2	-2.1897	-2.1712	-1.6387	-2.2017	-2.1934	-2.1924	-2.189	-2.1637	-2.3448	-2.1959	-2.1467	-2.1941	-2.153	-2.2055	-2.138	-2.1992	-2.1942	-2.2025	-2.1487	-2.2008	-1.3365	-2.1879	-2.1252	-2.1919	-2.1754	-2.1832
-2.0216	-2.2615	-2.1078	-2.2503	-2.1687	-2.2421	-2.1481	-2.1518	-1.3027	-2.1699	-1.9842	-2.2394	-2.1101	-2.2019	-2.3397	-2.1555	-2.2515	-2.2558	-2.0371	-2.2025	-2.1022	-2.2	-2.2131	-2.1589	-2.1897	-2.1712	-1.6387	-2.2017	-2.1129	-2.2042	-2.1172	-2.2201	-2.3448	-2.1959	-2.2844	-2.1946	-2.153	-2.2055	-2.138	-2.1992	-2.2249	-2.2024	-2.1487	-2.2008	-1.3365	-2.1879	-2.1252	-2.1919	-2.1754	-2.1832
-2.2378	-2.2507	-2.1313	-2.1697	-2.0727	-2.1197	-2.0596	-2.12	-2.4033	-2.1811	-2.3133	-2.2625	-2.2763	-2.1831	-2.304	-2.2164	-2.1982	-2.1733	-2.3117	-2.2097	-2.1329	-2.181	-2.2131	-2.1589	-2.1592	-2.1966	-2.4993	-2.1753	-2.3916	-2.1866	-2.223	-2.2156	-2.3448	-2.1959	-2.2844	-2.1946	-2.1963	-2.2303	-2.138	-2.1992	-2.1842	-2.1513	-2.1487	-2.2008	-2.5974	-2.1925	-2.1252	-2.1919	-2.2439	-2.2355
-2.3427	-2.2847	-2.6082	-2.2276	-2.1654	-2.156	-2.1481	-2.1518	-1.856	-2.1969	-2.4637	-2.2261	-2.2763	-2.1831	-2.1108	-2.2078	-2.1012	-2.2038	-2.2401	-2.2192	-2.3091	-2.2003	-2.1449	-2.2	-2.1897	-2.1712	-1.6387	-2.2017	-2.3916	-2.1866	-2.223	-2.2156	-2.3448	-2.1959	-2.1467	-2.1941	-2.153	-2.2055	-2.5012	-2.1972	-2.1942	-2.2025	-2.1487	-2.2008	-2.5974	-2.1925	-2.5809	-2.1821	-2.2439	-2.2355
-2.1717	-2.1554	-2.1239	-2.1987	-2.0971	-2.2274	-2.2805	-2.2231	-1.3027	-2.1699	-2.069	-2.18	-2.0689	-2.176	-2.304	-2.2164	-2.2629	-2.4341	-2.2401	-2.2192	-2.1022	-2.2	-2.1449	-2.2	-2.1897	-2.1712	-1.6387	-2.2017	-2.1129	-2.2042	-2.223	-2.2156	-2.3448	-2.1959	-2.2629	-2.4341	-2.153	-2.2055	-2.138	-2.1992	-2.1942	-2.2025	-2.1487	-2.2008	-1.3365	-2.1879	-2.1252	-2.1919	-2.1754	-2.1832
-2.0484	-2.1253	-2.1527	-2.187	-2.237	-2.2106	-2.4459	-2.2158	-3.0711	-2.1315	-2.3133	-2.2625	-2.2763	-2.1831	-2.0717	-2.0855	-2.0585	-2.2307	-2.0371	-2.2025	-2.1022	-2.2	-2.2037	-2.2502	-2.2975	-2.2129	-3.0248	-2.2017	-2.3916	-2.1866	-2.223	-2.2156	-2.0717	-2.0855	-2.1001	-2.2016	-2.153	-2.2055	-2.138	-2.1992	-2.1942	-2.2025	-2.4255	-2.2138	-2.5974	-2.1925	-2.1252	-2.1919	-2.2439	-2.2355
-2.2286	-2.2032	-2.6082	-2.2276	-2.2676	-2.167	-2.1388	-2.3189	-1.407	-2.2068	-2.2116	-2.0953	-2.1476	-2.2057	-2.5775	-2.2065	-2.1012	-2.2038	-2.2401	-2.2192	-2.3091	-2.2003	-2.1449	-2.2	-2.2975	-2.2129	-1.6387	-2.2017	-2.2116	-2.0953	-2.1172	-2.2201	-2.3448	-2.1959	-2.1467	-2.1941	-2.153	-2.2055	-2.5012	-2.1972	-2.1942	-2.2025	-2.1487	-2.2008	-1.3365	-2.1879	-2.1252	-2.1919	-2.1754	-2.1832
-2.36	-2.169	-2.1078	-2.2503	-2.1723	-2.2447	-2.1388	-2.3189	-1.856	-2.1969	-1.9842	-2.2394	-2.1358	-2.2447	-2.0266	-2.2307	-2.2776	-2.2487	-2.3117	-2.2097	-2.1022	-2.2	-2.1723	-2.2447	-2.2975	-2.2129	-1.6387	-2.2017	-2.1129	-2.2042	-2.189	-2.1637	-2.0266	-2.2307	-2.2776	-2.2487	-2.153	-2.2055	-2.138	-2.1992	-2.1942	-2.2025	-2.1487	-2.2008	-2.5974	-2.1925	-2.1252	-2.1919	-2.1754	-2.1832
-2.0167	-2.2763	-1.8261	-2.2447	-2.3478	-2.0936	-2.1388	-2.3189	-3.089	-2.225	-2.069	-2.18	-2.2535	-2.209	-2.0266	-2.2307	-2.1849	-2.1518	-2.0371	-2.2025	-1.8261	-2.2447	-2.2131	-2.1589	-2.2975	-2.2129	-3.0248	-2.2017	-2.1129	-2.2042	-2.2535	-2.209	-2.0266	-2.2307	-2.1001	-2.2016	-2.153	-2.2055	-2.138	-2.1992	-2.1942	-2.2025	-2.1487	-2.2008	-2.5974	-2.1925	-2.1252	-2.1919	-2.1754	-2.1832
-2.2451	-2.1642	-2.2773	-2.2152	-2.1654	-2.156	-2.2481	-2.2011	-2.6736	-2.1523	-1.8985	-2.145	-2.0759	-2.2461	-2.2875	-2.1934	-2.2629	-2.4341	-2.3117	-2.2097	-2.3091	-2.2003	-2.1449	-2.2	-2.1592	-2.1966	-2.6736	-2.1523	-1.8985	-2.145	-2.1172	-2.2201	-2.1493	-2.2131	-2.2629	-2.4341	-2.153	-2.2055	-2.138	-2.1992	-2.1942	-2.2025	-2.1487	-2.2008	-2.5974	-2.1925	-2.1252	-2.1919	-2.1754	-2.1832
-2.2451	-2.1642	-2.1078	-2.2503	-2.2676	-2.167	-1.9868	-2.2052	-2.6736	-2.1523	-2.1206	-2.196	-2.3401	-2.1232	-2.0717	-2.0855	-2.0758	-2.2113	-2.3117	-2.2097	-2.1022	-2.2	-2.1449	-2.2	-1.9868	-2.2052	-2.6736	-2.1523	-2.1934	-2.1924	-2.189	-2.1637	-2.0717	-2.0855	-2.1001	-2.2016	-2.153	-2.2055	-2.138	-2.1992	-2.1942	-2.2025	-2.1487	-2.2008	-2.5974	-2.1925	-2.1252	-2.1919	-2.1754	-2.1832
-2.3507	-2.1949	-2.1078	-2.2503	-2.0727	-2.1197	-2.1915	-2.19	-1.407	-2.2068	-2.138	-2.2444	-2.1633	-2.062	-2.5775	-2.2065	-2.0758	-2.2113	-2.3117	-2.2097	-2.1022	-2.2	-2.2131	-2.1589	-2.1592	-2.1966	-1.6387	-2.2017	-2.1129	-2.2042	-2.189	-2.1637	-2.3448	-2.1959	-2.1001	-2.2016	-2.3915	-2.1615	-2.138	-2.1992	-2.1842	-2.1513	-2.1487	-2.2008	-1.3365	-2.1879	-2.1252	-2.1919	-2.1754	-2.1832
-2.3423	-2.2052	-2.2773	-2.2152	-2.1723	-2.2447	-2.1665	-2.2077	-1.3027	-2.1699	-2.2158	-2.1811	-2.2184	-2.2129	-2.0875	-2.2296	-2.1012	-2.2038	-2.3423	-2.2052	-2.3091	-2.2003	-2.1723	-2.2447	-2.1592	-2.1966	-1.6387	-2.2017	-2.1934	-2.1924	-2.189	-2.1637	-2.1493	-2.2131	-2.1467	-2.1941	-2.153	-2.2055	-2.138	-2.1992	-2.1942	-2.2025	-2.1487	-2.2008	-1.3365	-2.1879	-2.1252	-2.1919	-2.1754	-2.1832
-2.0216	-2.2615	-2.1078	-2.2503	-2.1451	-2.2862	-2.2805	-2.2231	-1.3027	-2.1699	-2.0988	-2.1588	-2.1476	-2.2057	-2.0266	-2.2307	-2.1499	-2.1351	-2.0371	-2.2025	-2.1022	-2.2	-2.2131	-2.1589	-2.1897	-2.1712	-1.6387	-2.2017	-2.1129	-2.2042	-2.1172	-2.2201	-2.0266	-2.2307	-2.2844	-2.1946	-2.153	-2.2055	-2.138	-2.1992	-2.1942	-2.2025	-2.1487	-2.2008	-1.3365	-2.1879	-2.1252	-2.1919	-2.1754	-2.1832
-2.1403	-2.2515	-2.0971	-2.1504	-2.0727	-2.1197	-2.1665	-2.2077	-2.42	-2.1886	-1.8985	-2.145	-2.2516	-2.0907	-2.1864	-2.1419	-2.1687	-2.184	-2.3117	-2.2097	-2.1329	-2.181	-2.2131	-2.1589	-2.1592	-2.1966	-2.4993	-2.1753	-1.8985	-2.145	-2.223	-2.2156	-2.3448	-2.1959	-2.2844	-2.1946	-2.153	-2.2055	-2.138	-2.1992	-2.1842	-2.1513	-2.1487	-2.2008	-2.5974	-2.1925	-2.1252	-2.1919	-2.1754	-2.1832
-2.2286	-2.2032	-2.6082	-2.2276	-2.1079	-2.1991	-2.2805	-2.2231	-2.6736	-2.1523	-2.2842	-2.1201	-2.2644	-2.2224	-2.1864	-2.1419	-2.2776	-2.2487	-2.2401	-2.2192	-2.3091	-2.2003	-2.1449	-2.2	-2.1897	-2.1712	-2.6736	-2.1523	-2.3916	-2.1866	-2.223	-2.2156	-2.3448	-2.1959	-2.2776	-2.2487	-2.153	-2.2055	-2.5012	-2.1972	-2.1942	-2.2025	-2.1487	-2.2008	-2.5974	-2.1925	-2.1252	-2.1919	-2.2601	-2.2303
-2.3507	-2.1949	-2.0666	-2.1474	-2.237	-2.2106	-1.9868	-2.2052	-2.1597	-2.2774	-2.1445	-2.176	-2.2644	-2.2224	-2.0266	-2.2307	-2.1882	-2.1808	-2.3117	-2.2097	-2.1022	-2.2	-2.2037	-2.2502	-1.9868	-2.2052	-1.6387	-2.2017	-2.3916	-2.1866	-2.223	-2.2156	-2.0266	-2.2307	-2.1001	-2.2016	-2.3915	-2.1615	-2.138	-2.1992	-2.1942	-2.2025	-2.1487	-2.2008	-2.5974	-2.1925	-2.0775	-2.2065	-2.2601	-2.2303
-2.3423	-2.2052	-2.2434	-2.2129	-2.1654	-2.156	-2.1481	-2.1518	-2.9486	-2.1674	-2.0988	-2.1588	-2.1101	-2.2019	-2.5775	-2.2065	-2.3846	-2.2205	-2.3423	-2.2052	-2.2434	-2.2129	-2.1449	-2.2	-2.1897	-2.1712	-3.0248	-2.2017	-2.1129	-2.2042	-2.1172	-2.2201	-2.3448	-2.1959	-2.2844	-2.1946	-2.153	-2.2055	-2.138	-2.1992	-2.1942	-2.2025	-2.1487	-2.2008	-2.5974	-2.1925	-2.1252	-2.1919	-2.1754	-2.1832
-2.0167	-2.2763	-2.1313	-2.1697	-2.0971	-2.2274	-2.1665	-2.2077	-2.4033	-2.1811	-2.6487	-2.1412	-2.2265	-2.2889	-2.5775	-2.2065	-2.1882	-2.1808	-2.0371	-2.2025	-2.1329	-2.181	-2.1449	-2.2	-2.1592	-2.1966	-2.4993	-2.1753	-2.3916	-2.1866	-2.223	-2.2156	-2.3448	-2.1959	-2.1001	-2.2016	-2.153	-2.2055	-2.138	-2.1992	-2.1942	-2.2025	-2.1487	-2.2008	-2.5974	-2.1925	-2.5809	-2.1821	-2.2439	-2.2355
-2.0168	-2.2304	-2.1313	-2.1697	-2.0727	-2.1197	-2.4459	-2.2158	-1.3027	-2.1699	-2.2295	-2.2159	-2.0759	-2.2461	-2.3397	-2.1555	-2.2515	-2.2558	-2.0371	-2.2025	-2.1329	-2.181	-2.2131	-2.1589	-2.2975	-2.2129	-1.6387	-2.2017	-2.1934	-2.1924	-2.1172	-2.2201	-2.3448	-2.1959	-2.2844	-2.1946	-2.153	-2.2055	-2.138	-2.1992	-2.1842	-2.1513	-2.4255	-2.2138	-1.3365	-2.1879	-2.1252	-2.1919	-2.1754	-2.1832
-2.3427	-2.2847	-2.0971	-2.1504	-2.1982	-2.3114	-2.1481	-2.1518	-2.46	-2.1975	-2.138	-2.2444	-2.156	-2.0695	-2.1776	-2.1811	-2.1687	-2.184	-2.2401	-2.2192	-2.1329	-2.181	-2.2037	-2.2502	-2.1897	-2.1712	-1.6387	-2.2017	-2.1129	-2.2042	-2.189	-2.1637	-2.1523	-2.1672	-2.2844	-2.1946	-2.153	-2.2055	-2.138	-2.1992	-2.1942	-2.2025	-2.1487	-2.2008	-2.6113	-2.1823	-2.1252	-2.1919	-2.1754	-2.1832
-2.0674	-2.1745	-2.1313	-2.1697	-2.2676	-2.167	-2.2805	-2.2231	-2.6736	-2.1523	-2.138	-2.2444	-2.2763	-2.1831	-2.1373	-2.2343	-2.0585	-2.2307	-2.0371	-2.2025	-2.1329	-2.181	-2.1449	-2.2	-2.1897	-2.1712	-2.6736	-2.1523	-2.1129	-2.2042	-2.223	-2.2156	-2.1523	-2.1672	-2.1001	-2.2016	-2.153	-2.2055	-2.138	-2.1992	-2.1942	-2.2025	-2.1487	-2.2008	-2.5974	-2.1925	-2.1252	-2.1919	-2.2439	-2.2355
-2.3507	-2.1949	-2.069	-2.2475	-2.1654	-2.156	-2.1445	-2.168	-2.4033	-2.1811	-2.069	-2.18	-2.0759	-2.2461	-2.3397	-2.1555	-2.1982	-2.1733	-2.3117	-2.2097	-2.1022	-2.2	-2.1449	-2.2	-2.2975	-2.2129	-2.4993	-2.1753	-2.1129	-2.2042	-2.1172	-2.2201	-2.3448	-2.1959	-2.2844	-2.1946	-2.3915	-2.1615	-2.138	-2.1992	-2.1942	-2.2025	-2.1065	-2.1412	-2.5974	-2.1925	-2.1252	-2.1919	-2.1754	-2.1832
-2.4692	-2.1285	-2.069	-2.2475	-2.4286	-2.1854	-2.132	-2.1369	-1.407	-2.2068	-2.6487	-2.1412	-2.2184	-2.2129	-2.0266	-2.2307	-2.1508	-2.1618	-2.3117	-2.2097	-2.1022	-2.2	-2.2131	-2.1589	-2.2975	-2.2129	-1.6387	-2.2017	-2.3916	-2.1866	-2.189	-2.1637	-2.0266	-2.2307	-2.1467	-2.1941	-2.3915	-2.1615	-2.138	-2.1992	-2.1842	-2.1513	-2.1065	-2.1412	-1.3365	-2.1879	-2.5809	-2.1821	-2.1754	-2.1832
-2.0216	-2.2615	-2.3277	-2.1669	-2.284	-2.1047	-2.387	-2.2115	-1.3027	-2.1699	-2.0988	-2.1588	-2.2535	-2.209	-2.0806	-2.1878	-2.1066	-2.1153	-2.0371	-2.2025	-2.3091	-2.2003	-2.2131	-2.1589	-2.2975	-2.2129	-1.6387	-2.2017	-2.1129	-2.2042	-2.2535	-2.209	-2.1493	-2.2131	-2.1467	-2.1941	-2.153	-2.2055	-2.5012	-2.1972	-2.2249	-2.2024	-2.4255	-2.2138	-1.3365	-2.1879	-2.1252	-2.1919	-2.1754	-2.1832
-2.2451	-2.1642	-2.0498	-2.1975	-2.2676	-2.167	-2.1665	-2.2077	-1.3027	-2.1699	-2.2056	-2.2096	-2.2265	-2.2889	-2.2875	-2.1934	-2.3846	-2.2205	-2.3117	-2.2097	-2.3091	-2.2003	-2.1449	-2.2	-2.1592	-2.1966	-1.6387	-2.2017	-2.1129	-2.2042	-2.223	-2.2156	-2.1493	-2.2131	-2.2844	-2.1946	-2.153	-2.2055	-2.1176	-2.2075	-2.1942	-2.2025	-2.1487	-2.2008	-1.3365	-2.1879	-2.1252	-2.1919	-2.2439	-2.2355
-2.0216	-2.2615	-2.0666	-2.1474	-2.0727	-2.1197	-2.1915	-2.19	-1.3027	-2.1699	-1.9842	-2.2394	-2.2265	-2.2889	-2.0266	-2.2307	-2.1982	-2.1733	-2.0371	-2.2025	-2.1022	-2.2	-2.2131	-2.1589	-2.1592	-2.1966	-1.6387	-2.2017	-2.1129	-2.2042	-2.223	-2.2156	-2.0266	-2.2307	-2.2844	-2.1946	-2.153	-2.2055	-2.138	-2.1992	-2.1842	-2.1513	-2.1487	-2.2008	-1.3365	-2.1879	-2.1252	-2.1919	-2.2439	-2.2355
-2.3507	-2.1949	-2.1239	-2.1987	-2.0727	-2.1197	-2.0596	-2.12	-1.3027	-2.1699	-1.8985	-2.145	-2.2741	-2.2705	-2.1612	-2.2482	-2.2515	-2.2558	-2.3117	-2.2097	-2.1022	-2.2	-2.2131	-2.1589	-2.1592	-2.1966	-1.6387	-2.2017	-1.8985	-2.145	-2.223	-2.2156	-2.1493	-2.2131	-2.2844	-2.1946	-2.3915	-2.1615	-2.138	-2.1992	-2.1842	-2.1513	-2.1487	-2.2008	-1.3365	-2.1879	-2.1252	-2.1919	-2.2601	-2.2303
-2.3507	-2.1949	-2.1078	-2.2503	-2.0727	-2.1197	-1.9868	-2.2052	-2.5376	-2.1888	-2.138	-2.2444	-2.2763	-2.1831	-2.0806	-2.1878	-2.2057	-2.2049	-2.3117	-2.2097	-2.1022	-2.2	-2.2131	-2.1589	-1.9868	-2.2052	-1.6387	-2.2017	-2.1129	-2.2042	-2.223	-2.2156	-2.1493	-2.2131	-2.1467	-2.1941	-2.3915	-2.1615	-2.138	-2.1992	-2.1842	-2.1513	-2.1487	-2.2008	-2.6113	-2.1823	-2.1252	-2.1919	-2.2439	-2.2355
-2.3507	-2.1949	-2.2434	-2.2129	-2.284	-2.1047	-2.1153	-2.2051	-1.407	-2.2068	-2.069	-2.18	-2.156	-2.0695	-2.0875	-2.2296	-2.2515	-2.2558	-2.3117	-2.2097	-2.2434	-2.2129	-2.2131	-2.1589	-2.1592	-2.1966	-1.6387	-2.2017	-2.1129	-2.2042	-2.189	-2.1637	-2.1493	-2.2131	-2.2844	-2.1946	-2.3915	-2.1615	-2.138	-2.1992	-2.2249	-2.2024	-2.1487	-2.2008	-1.3365	-2.1879	-2.1252	-2.1919	-2.1754	-2.1832
-2.2286	-2.2032	-2.069	-2.2475	-2.1687	-2.2421	-2.0491	-2.1163	-1.9179	-2.2073	-2.1206	-2.196	-2.2535	-2.209	-2.0266	-2.2307	-2.0758	-2.2113	-2.2401	-2.2192	-2.1022	-2.2	-2.2131	-2.1589	-2.0491	-2.1163	-1.6387	-2.2017	-2.1934	-2.1924	-2.2535	-2.209	-2.0266	-2.2307	-2.1001	-2.2016	-2.153	-2.2055	-2.138	-2.1992	-2.2249	-2.2024	-2.1065	-2.1412	-2.5974	-2.1925	-2.1252	-2.1919	-2.1754	-2.1832
-2.1444	-2.1075	-2.3277	-2.1669	-2.1723	-2.2447	-2.1915	-2.19	-1.407	-2.2068	-2.138	-2.2444	-2.1633	-2.062	-2.0875	-2.2296	-2.2515	-2.2558	-2.1444	-2.1075	-2.3091	-2.2003	-2.1723	-2.2447	-2.1592	-2.1966	-1.6387	-2.2017	-2.1129	-2.2042	-2.189	-2.1637	-2.1493	-2.2131	-2.2844	-2.1946	-2.1963	-2.2303	-2.5012	-2.1972	-2.1942	-2.2025	-2.1487	-2.2008	-1.3365	-2.1879	-2.1252	-2.1919	-2.1754	-2.1832
-2.4692	-2.1285	-2.1527	-2.187	-2.0971	-2.2274	-2.1915	-2.19	-1.407	-2.2068	-2.249	-2.2188	-2.1633	-2.062	-2.2184	-2.1957	-2.3846	-2.2205	-2.3117	-2.2097	-2.1022	-2.2	-2.1449	-2.2	-2.1592	-2.1966	-1.6387	-2.2017	-2.1129	-2.2042	-2.189	-2.1637	-2.1493	-2.2131	-2.2844	-2.1946	-2.3915	-2.1615	-2.138	-2.1992	-2.1942	-2.2025	-2.1487	-2.2008	-1.3365	-2.1879	-2.1252	-2.1919	-2.1754	-2.1832
-2.4692	-2.1285	-2.0498	-2.1975	-2.0971	-2.2274	-1.9868	-2.2052	-1.856	-2.1969	-1.9842	-2.2394	-2.2763	-2.1831	-2.1373	-2.2343	-2.3003	-2.209	-2.3117	-2.2097	-2.3091	-2.2003	-2.1449	-2.2	-1.9868	-2.2052	-1.6387	-2.2017	-2.1129	-2.2042	-2.223	-2.2156	-2.1523	-2.1672	-2.2844	-2.1946	-2.3915	-2.1615	-2.1176	-2.2075	-2.1942	-2.2025	-2.1487	-2.2008	-2.5974	-2.1925	-2.1252	-2.1919	-2.2439	-2.2355
-2.3423	-2.2052	-2.1794	-2.1351	-2.2776	-2.1709	-1.9868	-2.2052	-3.0062	-2.2269	-1.8985	-2.145	-2.0689	-2.176	-2.5775	-2.2065	-2.1849	-2.1518	-2.3423	-2.2052	-2.3091	-2.2003	-2.2776	-2.1709	-1.9868	-2.2052	-3.0248	-2.2017	-1.8985	-2.145	-2.223	-2.2156	-2.3448	-2.1959	-2.1001	-2.2016	-2.153	-2.2055	-2.138	-2.1992	-2.1942	-2.2025	-2.1487	-2.2008	-2.5974	-2.1925	-2.1252	-2.1919	-2.1754	-2.1832
-2.3423	-2.2052	-2.0666	-2.1474	-2.2776	-2.1709	-2.1388	-2.3189	-1.3027	-2.1699	-2.1206	-2.196	-2.1504	-2.2273	-2.0806	-2.1878	-2.1665	-2.1991	-2.3423	-2.2052	-2.1022	-2.2	-2.2776	-2.1709	-2.2975	-2.2129	-1.6387	-2.2017	-2.1934	-2.1924	-2.189	-2.1637	-2.1493	-2.2131	-2.1467	-2.1941	-2.153	-2.2055	-2.138	-2.1992	-2.1942	-2.2025	-2.1487	-2.2008	-1.3365	-2.1879	-2.1252	-2.1919	-2.1754	-2.1832
-2.0674	-2.1745	-2.0971	-2.1504	-2.2375	-2.2622	-2.0491	-2.1163	-1.3027	-2.1699	-1.8985	-2.145	-2.2516	-2.0907	-2.0225	-2.2353	-2.2776	-2.2487	-2.0371	-2.2025	-2.1329	-2.181	-2.2375	-2.2622	-2.0491	-2.1163	-1.6387	-2.2017	-1.8985	-2.145	-2.223	-2.2156	-2.0225	-2.2353	-2.2776	-2.2487	-2.153	-2.2055	-2.138	-2.1992	-2.2249	-2.2024	-2.1065	-2.1412	-1.3365	-2.1879	-2.1252	-2.1919	-2.1754	-2.1832
-2.36	-2.169	-2.2434	-2.2129	-2.1079	-2.1991	-2.1481	-2.1518	-1.856	-2.1969	-2.132	-2.1857	-2.2184	-2.2129	-2.1451	-2.1693	-2.2776	-2.2487	-2.3117	-2.2097	-2.2434	-2.2129	-2.1449	-2.2	-2.1897	-2.1712	-1.6387	-2.2017	-2.3916	-2.1866	-2.189	-2.1637	-2.1523	-2.1672	-2.2776	-2.2487	-2.153	-2.2055	-2.138	-2.1992	-2.1942	-2.2025	-2.1487	-2.2008	-2.5974	-2.1925	-2.0775	-2.2065	-2.1754	-2.1832
-2.3423	-2.2052	-2.0666	-2.1474	-2.2158	-2.2184	-2.1388	-2.3189	-2.5376	-2.1888	-2.0988	-2.1588	-2.1476	-2.2057	-2.0266	-2.2307	-2.2776	-2.2487	-2.3423	-2.2052	-2.1022	-2.2	-2.2037	-2.2502	-2.2975	-2.2129	-1.6387	-2.2017	-2.1129	-2.2042	-2.1172	-2.2201	-2.0266	-2.2307	-2.2776	-2.2487	-2.153	-2.2055	-2.138	-2.1992	-2.1942	-2.2025	-2.1487	-2.2008	-2.6113	-2.1823	-2.1252	-2.1919	-2.1754	-2.1832
-2.3427	-2.2847	-2.2773	-2.2152	-2.284	-2.1047	-2.1665	-2.2077	-2.42	-2.1886	-1.8985	-2.145	-2.2535	-2.209	-2.0225	-2.2353	-2.1763	-2.2753	-2.2401	-2.2192	-2.3091	-2.2003	-2.2131	-2.1589	-2.1592	-2.1966	-2.4993	-2.1753	-1.8985	-2.145	-2.2535	-2.209	-2.0225	-2.2353	-2.1467	-2.1941	-2.153	-2.2055	-2.138	-2.1992	-2.2249	-2.2024	-2.1487	-2.2008	-2.5974	-2.1925	-2.1252	-2.1919	-2.1754	-2.1832
-2.2451	-2.1642	-1.9888	-2.1857	-2.1079	-2.1991	-2.2805	-2.2231	-2.6736	-2.1523	-1.8985	-2.145	-2.2416	-2.1994	-2.1612	-2.2482	-2.3003	-2.209	-2.3117	-2.2097	-2.3091	-2.2003	-2.1449	-2.2	-2.1897	-2.1712	-2.6736	-2.1523	-1.8985	-2.145	-2.2416	-2.1994	-2.1493	-2.2131	-2.2844	-2.1946	-2.153	-2.2055	-2.1176	-2.2075	-2.1942	-2.2025	-2.1487	-2.2008	-2.5974	-2.1925	-2.1252	-2.1919	-2.2601	-2.2303
-2.2074	-2.3409	-2.0666	-2.1474	-2.237	-2.2106	-1.9868	-2.2052	-2.6736	-2.1523	-1.9713	-2.2656	-2.1633	-2.062	-2.3397	-2.1555	-2.0758	-2.2113	-2.3117	-2.2097	-2.1022	-2.2	-2.2037	-2.2502	-1.9868	-2.2052	-2.6736	-2.1523	-1.9713	-2.2656	-2.189	-2.1637	-2.3448	-2.1959	-2.1001	-2.2016	-2.1963	-2.2303	-2.138	-2.1992	-2.1942	-2.2025	-2.1487	-2.2008	-2.5974	-2.1925	-2.0775	-2.2065	-2.1754	-2.1832
-2.3423	-2.2052	-2.2434	-2.2129	-2.2375	-2.2622	-2.1153	-2.2051	-1.856	-2.1969	-2.2158	-2.1811	-2.0689	-2.176	-2.0717	-2.0855	-2.1665	-2.1991	-2.3423	-2.2052	-2.2434	-2.2129	-2.2375	-2.2622	-2.1592	-2.1966	-1.6387	-2.2017	-2.1934	-2.1924	-2.223	-2.2156	-2.0717	-2.0855	-2.1467	-2.1941	-2.153	-2.2055	-2.138	-2.1992	-2.2249	-2.2024	-2.1487	-2.2008	-2.5974	-2.1925	-2.1252	-2.1919	-2.1754	-2.1832
-2.0168	-2.2304	-2.2773	-2.2152	-2.1654	-2.156	-2.1481	-2.1518	-1.856	-2.1969	-2.2158	-2.1811	-2.2644	-2.2224	-2.5775	-2.2065	-2.1763	-2.2753	-2.0371	-2.2025	-2.3091	-2.2003	-2.1449	-2.2	-2.1897	-2.1712	-1.6387	-2.2017	-2.1934	-2.1924	-2.223	-2.2156	-2.3448	-2.1959	-2.1467	-2.1941	-2.153	-2.2055	-2.138	-2.1992	-2.1942	-2.2025	-2.1487	-2.2008	-2.5974	-2.1925	-2.1252	-2.1919	-2.2601	-2.2303
-2.2451	-2.1642	-2.1078	-2.2503	-2.2158	-2.2184	-2.1388	-2.3189	-2.4033	-2.1811	-2.1445	-2.176	-2.2265	-2.2889	-2.1612	-2.2482	-2.0758	-2.2113	-2.3117	-2.2097	-2.1022	-2.2	-2.2037	-2.2502	-2.2975	-2.2129	-2.4993	-2.1753	-2.3916	-2.1866	-2.223	-2.2156	-2.1493	-2.2131	-2.1001	-2.2016	-2.153	-2.2055	-2.138	-2.1992	-2.1942	-2.2025	-2.1487	-2.2008	-2.5974	-2.1925	-2.0775	-2.2065	-2.2439	-2.2355
-2.0674	-2.1745	-2.1313	-2.1697	-2.284	-2.1047	-2.0596	-2.12	-1.3027	-2.1699	-1.8985	-2.145	-2.1101	-2.2019	-2.304	-2.2164	-2.0758	-2.2113	-2.0371	-2.2025	-2.1329	-2.181	-2.2131	-2.1589	-2.1592	-2.1966	-1.6387	-2.2017	-1.8985	-2.145	-2.1172	-2.2201	-2.3448	-2.1959	-2.1001	-2.2016	-2.153	-2.2055	-2.138	-2.1992	-2.2249	-2.2024	-2.1487	-2.2008	-1.3365	-2.1879	-2.1252	-2.1919	-2.1754	-2.1832
-2.1444	-2.1075	-2.1011	-2.2544	-2.1982	-2.3114	-2.2481	-2.2011	-1.3027	-2.1699	-2.2063	-2.1959	-2.0689	-2.176	-2.3397	-2.1555	-2.3846	-2.2205	-2.1444	-2.1075	-2.1022	-2.2	-2.2037	-2.2502	-2.1592	-2.1966	-1.6387	-2.2017	-2.1934	-2.1924	-2.223	-2.2156	-2.3448	-2.1959	-2.2844	-2.1946	-2.1963	-2.2303	-2.138	-2.1992	-2.1942	-2.2025	-2.1487	-2.2008	-1.3365	-2.1879	-2.1252	-2.1919	-2.1754	-2.1832
-2.1717	-2.1554	-2.069	-2.2475	-2.0727	-2.1197	-2.2805	-2.2231	-1.856	-2.1969	-2.3133	-2.2625	-2.2265	-2.2889	-2.0266	-2.2307	-2.1849	-2.1518	-2.2401	-2.2192	-2.1022	-2.2	-2.2131	-2.1589	-2.1897	-2.1712	-1.6387	-2.2017	-2.3916	-2.1866	-2.223	-2.2156	-2.0266	-2.2307	-2.1001	-2.2016	-2.153	-2.2055	-2.138	-2.1992	-2.1842	-2.1513	-2.1487	-2.2008	-2.5974	-2.1925	-2.1252	-2.1919	-2.2439	-2.2355
-2.3507	-2.1949	-2.0971	-2.1504	-2.3478	-2.0936	-2.1388	-2.3189	-1.3027	-2.1699	-1.8985	-2.145	-2.0759	-2.2461	-2.0806	-2.1878	-2.2515	-2.2558	-2.3117	-2.2097	-2.1329	-2.181	-2.2131	-2.1589	-2.2975	-2.2129	-1.6387	-2.2017	-1.8985	-2.145	-2.1172	-2.2201	-2.1493	-2.2131	-2.2844	-2.1946	-2.3915	-2.1615	-2.138	-2.1992	-2.1942	-2.2025	-2.1487	-2.2008	-1.3365	-2.1879	-2.1252	-2.1919	-2.1754	-2.1832
-2.2451	-2.1642	-2.2773	-2.2152	-2.0727	-2.1197	-1.9868	-2.2052	-2.622	-2.1235	-2.069	-2.18	-2.2763	-2.1831	-2.0266	-2.2307	-2.3846	-2.2205	-2.3117	-2.2097	-2.3091	-2.2003	-2.2131	-2.1589	-1.9868	-2.2052	-2.4993	-2.1753	-2.1129	-2.2042	-2.223	-2.2156	-2.0266	-2.2307	-2.2844	-2.1946	-2.153	-2.2055	-2.138	-2.1992	-2.1842	-2.1513	-2.1487	-2.2008	-2.5974	-2.1925	-2.1252	-2.1919	-2.2439	-2.2355
-2.3507	-2.1949	-2.2434	-2.2129	-2.1982	-2.3114	-2.2481	-2.2011	-1.407	-2.2068	-1.8985	-2.145	-2.2265	-2.2889	-2.304	-2.2164	-2.1665	-2.1991	-2.3117	-2.2097	-2.2434	-2.2129	-2.2037	-2.2502	-2.1592	-2.1966	-1.6387	-2.2017	-1.8985	-2.145	-2.223	-2.2156	-2.3448	-2.1959	-2.1467	-2.1941	-2.3915	-2.1615	-2.138	-2.1992	-2.1942	-2.2025	-2.1487	-2.2008	-1.3365	-2.1879	-2.1252	-2.1919	-2.2439	-2.2355
-2.3507	-2.1949	-2.0666	-2.1474	-2.1079	-2.1991	-2.387	-2.2115	-2.46	-2.1975	-2.4637	-2.2261	-2.2763	-2.1831	-2.5775	-2.2065	-2.3003	-2.209	-2.3117	-2.2097	-2.1022	-2.2	-2.1449	-2.2	-2.2975	-2.2129	-1.6387	-2.2017	-2.3916	-2.1866	-2.223	-2.2156	-2.3448	-2.1959	-2.2844	-2.1946	-2.3915	-2.1615	-2.138	-2.1992	-2.1942	-2.2025	-2.4255	-2.2138	-2.6113	-2.1823	-2.5809	-2.1821	-2.2439	-2.2355
-2.3507	-2.1949	-2.2773	-2.2152	-2.1079	-2.1991	-2.4459	-2.2158	-2.9486	-2.1674	-1.9713	-2.2656	-2.2265	-2.2889	-2.2875	-2.1934	-2.3263	-2.1025	-2.3117	-2.2097	-2.3091	-2.2003	-2.1449	-2.2	-2.2975	-2.2129	-3.0248	-2.2017	-1.9713	-2.2656	-2.223	-2.2156	-2.1493	-2.2131	-2.2844	-2.1946	-2.3915	-2.1615	-2.138	-2.1992	-2.1942	-2.2025	-2.4255	-2.2138	-2.5974	-2.1925	-2.0775	-2.2065	-2.2439	-2.2355
-2.0168	-2.2304	-2.6082	-2.2276	-2.0971	-2.2274	-2.0491	-2.1163	-1.3027	-2.1699	-1.9842	-2.2394	-2.343	-2.2814	-2.5775	-2.2065	-2.1508	-2.1618	-2.0371	-2.2025	-2.3091	-2.2003	-2.1449	-2.2	-2.0491	-2.1163	-1.6387	-2.2017	-2.1129	-2.2042	-2.223	-2.2156	-2.3448	-2.1959	-2.1467	-2.1941	-2.153	-2.2055	-2.5012	-2.1972	-2.1942	-2.2025	-2.1065	-2.1412	-1.3365	-2.1879	-2.1252	-2.1919	-2.1754	-2.1832
-2.0167	-2.2763	-2.1047	-2.339	-2.0727	-2.1197	-2.2481	-2.2011	-1.407	-2.2068	-2.069	-2.18	-2.2644	-2.2224	-2.1451	-2.1693	-2.3263	-2.1025	-2.0371	-2.2025	-2.3091	-2.2003	-2.2131	-2.1589	-2.1592	-2.1966	-1.6387	-2.2017	-2.1129	-2.2042	-2.223	-2.2156	-2.1523	-2.1672	-2.2844	-2.1946	-2.153	-2.2055	-2.138	-2.1992	-2.1842	-2.1513	-2.1487	-2.2008	-1.3365	-2.1879	-2.1252	-2.1919	-2.2601	-2.2303
-2.36	-2.169	-2.6082	-2.2276	-2.2676	-2.167	-2.387	-2.2115	-3.0711	-2.1315	-2.1445	-2.176	-2.1476	-2.2057	-2.2469	-2.2138	-2.2515	-2.2558	-2.3117	-2.2097	-2.3091	-2.2003	-2.1449	-2.2	-2.2975	-2.2129	-3.0248	-2.2017	-2.3916	-2.1866	-2.1172	-2.2201	-2.3448	-2.1959	-2.2844	-2.1946	-2.153	-2.2055	-2.5012	-2.1972	-2.1942	-2.2025	-2.4255	-2.2138	-2.5974	-2.1925	-2.0775	-2.2065	-2.1754	-2.1832
-2.3507	-2.1949	-2.1078	-2.2503	-2.1687	-2.2421	-2.2481	-2.2011	-1.3027	-2.1699	-2.069	-2.18	-2.2265	-2.2889	-2.1198	-1.9784	-2.2515	-2.2558	-2.3117	-2.2097	-2.1022	-2.2	-2.2131	-2.1589	-2.1592	-2.1966	-1.6387	-2.2017	-2.1129	-2.2042	-2.223	-2.2156	-2.1523	-2.1672	-2.2844	-2.1946	-2.3915	-2.1615	-2.138	-2.1992	-2.2249	-2.2024	-2.1487	-2.2008	-1.3365	-2.1879	-2.1252	-2.1919	-2.2439	-2.2355
-2.0167	-2.2763	-2.0498	-2.1975	-2.2676	-2.167	-2.4459	-2.2158	-3.0711	-2.1315	-2.6487	-2.1412	-2.1389	-2.2805	-2.304	-2.2164	-2.0758	-2.2113	-2.0371	-2.2025	-2.3091	-2.2003	-2.1449	-2.2	-2.2975	-2.2129	-3.0248	-2.2017	-2.3916	-2.1866	-2.1172	-2.2201	-2.3448	-2.1959	-2.1001	-2.2016	-2.153	-2.2055	-2.1176	-2.2075	-2.1942	-2.2025	-2.4255	-2.2138	-2.5974	-2.1925	-2.5809	-2.1821	-2.1754	-2.1832
-2.2116	-2.1997	-1.9888	-2.1857	-2.2776	-2.1709	-2.2481	-2.2011	-1.407	-2.2068	-2.3133	-2.2625	-2.2535	-2.209	-2.5775	-2.2065	-2.1508	-2.1618	-2.2116	-2.1997	-2.3091	-2.2003	-2.2776	-2.1709	-2.1592	-2.1966	-1.6387	-2.2017	-2.3916	-2.1866	-2.2535	-2.209	-2.3448	-2.1959	-2.1467	-2.1941	-2.153	-2.2055	-2.1176	-2.2075	-2.1942	-2.2025	-2.1487	-2.2008	-1.3365	-2.1879	-2.1252	-2.1919	-2.1754	-2.1832
-2.2451	-2.1642	-1.9888	-2.1857	-2.237	-2.2106	-2.387	-2.2115	-1.856	-2.1969	-2.132	-2.1857	-2.1504	-2.2273	-2.2184	-2.1957	-2.0758	-2.2113	-2.3117	-2.2097	-2.3091	-2.2003	-2.2037	-2.2502	-2.2975	-2.2129	-1.6387	-2.2017	-2.3916	-2.1866	-2.189	-2.1637	-2.1493	-2.2131	-2.1001	-2.2016	-2.153	-2.2055	-2.1176	-2.2075	-2.1942	-2.2025	-2.4255	-2.2138	-2.5974	-2.1925	-2.0775	-2.2065	-2.1754	-2.1832
-2.0168	-2.2304	-2.1794	-2.1351	-2.4286	-2.1854	-2.1665	-2.2077	-1.407	-2.2068	-2.3133	-2.2625	-2.2516	-2.0907	-2.0266	-2.2307	-2.1066	-2.1153	-2.0371	-2.2025	-2.3091	-2.2003	-2.2131	-2.1589	-2.1592	-2.1966	-1.6387	-2.2017	-2.3916	-2.1866	-2.223	-2.2156	-2.0266	-2.2307	-2.1467	-2.1941	-2.153	-2.2055	-2.138	-2.1992	-2.1842	-2.1513	-2.1487	-2.2008	-1.3365	-2.1879	-2.1252	-2.1919	-2.1754	-2.1832
-2.2286	-2.2032	-2.6082	-2.2276	-2.237	-2.2106	-2.132	-2.1369	-2.6736	-2.1523	-2.0988	-2.1588	-2.2265	-2.2889	-2.2469	-2.2138	-2.1665	-2.1991	-2.2401	-2.2192	-2.3091	-2.2003	-2.2037	-2.2502	-2.2975	-2.2129	-2.6736	-2.1523	-2.1129	-2.2042	-2.223	-2.2156	-2.3448	-2.1959	-2.1467	-2.1941	-2.153	-2.2055	-2.5012	-2.1972	-2.1942	-2.2025	-2.1065	-2.1412	-2.5974	-2.1925	-2.1252	-2.1919	-2.2439	-2.2355
-2.36	-2.169	-2.6082	-2.2276	-2.2158	-2.2184	-2.1011	-2.1808	-2.42	-2.1886	-2.0988	-2.1588	-2.0689	-2.176	-2.1864	-2.1419	-2.2776	-2.2487	-2.3117	-2.2097	-2.3091	-2.2003	-2.2037	-2.2502	-2.1897	-2.1712	-2.4993	-2.1753	-2.1129	-2.2042	-2.223	-2.2156	-2.3448	-2.1959	-2.2776	-2.2487	-2.153	-2.2055	-2.5012	-2.1972	-2.1942	-2.2025	-2.1487	-2.2008	-2.5974	-2.1925	-2.1252	-2.1919	-2.1754	-2.1832
-2.0168	-2.2304	-2.2773	-2.2152	-2.1687	-2.2421	-1.9868	-2.2052	-1.407	-2.2068	-2.069	-2.18	-2.1389	-2.2805	-2.3397	-2.1555	-2.2776	-2.2487	-2.0371	-2.2025	-2.3091	-2.2003	-2.2131	-2.1589	-1.9868	-2.2052	-1.6387	-2.2017	-2.1129	-2.2042	-2.1172	-2.2201	-2.3448	-2.1959	-2.2776	-2.2487	-2.153	-2.2055	-2.138	-2.1992	-2.2249	-2.2024	-2.1487	-2.2008	-1.3365	-2.1879	-2.1252	-2.1919	-2.1754	-2.1832
-2.0167	-2.2763	-2.1527	-2.187	-2.1174	-2.2273	-2.1153	-2.2051	-3.0711	-2.1315	-2.0988	-2.1588	-2.2184	-2.2129	-2.5775	-2.2065	-2.1665	-2.1991	-2.0371	-2.2025	-2.1022	-2.2	-2.1449	-2.2	-2.1592	-2.1966	-3.0248	-2.2017	-2.1129	-2.2042	-2.189	-2.1637	-2.3448	-2.1959	-2.1467	-2.1941	-2.153	-2.2055	-2.138	-2.1992	-2.1942	-2.2025	-2.1487	-2.2008	-2.5974	-2.1925	-2.1252	-2.1919	-2.1754	-2.1832
-2.0674	-2.1745	-2.069	-2.2475	-2.1079	-2.1991	-2.1665	-2.2077	-1.3027	-2.1699	-2.0988	-2.1588	-2.2644	-2.2224	-2.0806	-2.1878	-2.0758	-2.2113	-2.0371	-2.2025	-2.1022	-2.2	-2.1449	-2.2	-2.1592	-2.1966	-1.6387	-2.2017	-2.1129	-2.2042	-2.223	-2.2156	-2.1493	-2.2131	-2.1001	-2.2016	-2.153	-2.2055	-2.138	-2.1992	-2.1942	-2.2025	-2.1487	-2.2008	-1.3365	-2.1879	-2.1252	-2.1919	-2.2601	-2.2303
-2.0168	-2.2304	-2.0666	-2.1474	-2.0727	-2.1197	-2.1665	-2.2077	-2.46	-2.1975	-2.069	-2.18	-2.1101	-2.2019	-2.1198	-1.9784	-2.1687	-2.184	-2.0371	-2.2025	-2.1022	-2.2	-2.2131	-2.1589	-2.1592	-2.1966	-1.6387	-2.2017	-2.1129	-2.2042	-2.1172	-2.2201	-2.1523	-2.1672	-2.2844	-2.1946	-2.153	-2.2055	-2.138	-2.1992	-2.1842	-2.1513	-2.1487	-2.2008	-2.6113	-2.1823	-2.1252	-2.1919	-2.1754	-2.1832
-2.0168	-2.2304	-2.6082	-2.2276	-2.1079	-2.1991	-2.1445	-2.168	-3.0711	-2.1315	-2.2158	-2.1811	-2.1389	-2.2805	-2.1864	-2.1419	-2.2515	-2.2558	-2.0371	-2.2025	-2.3091	-2.2003	-2.1449	-2.2	-2.2975	-2.2129	-3.0248	-2.2017	-2.1934	-2.1924	-2.1172	-2.2201	-2.3448	-2.1959	-2.2844	-2.1946	-2.153	-2.2055	-2.5012	-2.1972	-2.1942	-2.2025	-2.1065	-2.1412	-2.5974	-2.1925	-2.1252	-2.1919	-2.1754	-2.1832
-2.0216	-2.2615	-2.1313	-2.1697	-2.0558	-2.3807	-2.1445	-2.168	-1.407	-2.2068	-2.138	-2.2444	-2.1101	-2.2019	-2.1612	-2.2482	-2.1665	-2.1991	-2.0371	-2.2025	-2.1329	-2.181	-2.2037	-2.2502	-2.2975	-2.2129	-1.6387	-2.2017	-2.1129	-2.2042	-2.1172	-2.2201	-2.1493	-2.2131	-2.1467	-2.1941	-2.153	-2.2055	-2.138	-2.1992	-2.1942	-2.2025	-2.1065	-2.1412	-1.3365	-2.1879	-2.1252	-2.1919	-2.1754	-2.1832
-2.0935	-2.1643	-1.8261	-2.2447	-2.1079	-2.1991	-2.1445	-2.168	-1.407	-2.2068	-2.138	-2.2444	-2.1504	-2.2273	-2.1451	-2.1693	-2.3003	-2.209	-2.0371	-2.2025	-1.8261	-2.2447	-2.1449	-2.2	-2.2975	-2.2129	-1.6387	-2.2017	-2.1129	-2.2042	-2.189	-2.1637	-2.1523	-2.1672	-2.2844	-2.1946	-2.153	-2.2055	-2.138	-2.1992	-2.1942	-2.2025	-2.1065	-2.1412	-1.3365	-2.1879	-2.1252	-2.1919	-2.1754	-2.1832
-2.4692	-2.1285	-2.1527	-2.187	-2.1174	-2.2273	-2.2805	-2.2231	-1.856	-2.1969	-2.2056	-2.2096	-2.1504	-2.2273	-2.1864	-2.1419	-2.3263	-2.1025	-2.3117	-2.2097	-2.1022	-2.2	-2.1449	-2.2	-2.1897	-2.1712	-1.6387	-2.2017	-2.1129	-2.2042	-2.189	-2.1637	-2.3448	-2.1959	-2.2844	-2.1946	-2.3915	-2.1615	-2.138	-2.1992	-2.1942	-2.2025	-2.1487	-2.2008	-2.5974	-2.1925	-2.1252	-2.1919	-2.1754	-2.1832
-2.3427	-2.2847	-2.1078	-2.2503	-2.4286	-2.1854	-2.1665	-2.2077	-2.5376	-2.1888	-1.8985	-2.145	-2.3401	-2.1232	-2.2875	-2.1934	-2.3846	-2.2205	-2.2401	-2.2192	-2.1022	-2.2	-2.2131	-2.1589	-2.1592	-2.1966	-1.6387	-2.2017	-1.8985	-2.145	-2.189	-2.1637	-2.1493	-2.2131	-2.2844	-2.1946	-2.153	-2.2055	-2.138	-2.1992	-2.1842	-2.1513	-2.1487	-2.2008	-2.6113	-2.1823	-2.1252	-2.1919	-2.1754	-2.1832
-2.1403	-2.2515	-1.9888	-2.1857	-2.1174	-2.2273	-2.0491	-2.1163	-2.6736	-2.1523	-2.132	-2.1857	-2.1358	-2.2447	-2.304	-2.2164	-2.1508	-2.1618	-2.3117	-2.2097	-2.3091	-2.2003	-2.1449	-2.2	-2.0491	-2.1163	-2.6736	-2.1523	-2.3916	-2.1866	-2.189	-2.1637	-2.3448	-2.1959	-2.1467	-2.1941	-2.153	-2.2055	-2.1176	-2.2075	-2.1942	-2.2025	-2.1065	-2.1412	-2.5974	-2.1925	-2.0775	-2.2065	-2.1754	-2.1832
-2.3507	-2.1949	-2.1937	-2.2501	-2.284	-2.1047	-2.2481	-2.2011	-1.3027	-2.1699	-1.9713	-2.2656	-2.0689	-2.176	-2.1373	-2.2343	-2.2515	-2.2558	-2.3117	-2.2097	-2.1329	-2.181	-2.2131	-2.1589	-2.1592	-2.1966	-1.6387	-2.2017	-1.9713	-2.2656	-2.223	-2.2156	-2.1523	-2.1672	-2.2844	-2.1946	-2.3915	-2.1615	-2.138	-2.1992	-2.2249	-2.2024	-2.1487	-2.2008	-1.3365	-2.1879	-2.0775	-2.2065	-2.1754	-2.1832
-2.2074	-2.3409	-2.069	-2.2475	-2.0727	-2.1197	-2.0491	-2.1163	-1.856	-2.1969	-2.1206	-2.196	-2.2763	-2.1831	-2.2184	-2.1957	-2.1763	-2.2753	-2.3117	-2.2097	-2.1022	-2.2	-2.2131	-2.1589	-2.0491	-2.1163	-1.6387	-2.2017	-2.1934	-2.1924	-2.223	-2.2156	-2.1493	-2.2131	-2.1467	-2.1941	-2.1963	-2.2303	-2.138	-2.1992	-2.1842	-2.1513	-2.1065	-2.1412	-2.5974	-2.1925	-2.1252	-2.1919	-2.2439	-2.2355
-2.1717	-2.1554	-1.8261	-2.2447	-2.1079	-2.1991	-2.387	-2.2115	-1.856	-2.1969	-2.2063	-2.1959	-2.156	-2.0695	-2.1612	-2.2482	-2.1763	-2.2753	-2.2401	-2.2192	-1.8261	-2.2447	-2.1449	-2.2	-2.2975	-2.2129	-1.6387	-2.2017	-2.1934	-2.1924	-2.189	-2.1637	-2.1493	-2.2131	-2.1467	-2.1941	-2.153	-2.2055	-2.138	-2.1992	-2.1942	-2.2025	-2.4255	-2.2138	-2.5974	-2.1925	-2.1252	-2.1919	-2.1754	-2.1832
-2.2116	-2.1997	-2.0666	-2.1474	-2.4286	-2.1854	-2.1388	-2.3189	-2.42	-2.1886	-2.249	-2.2188	-2.1633	-2.062	-2.1612	-2.2482	-2.3846	-2.2205	-2.2116	-2.1997	-2.1022	-2.2	-2.2131	-2.1589	-2.2975	-2.2129	-2.4993	-2.1753	-2.1129	-2.2042	-2.189	-2.1637	-2.1493	-2.2131	-2.2844	-2.1946	-2.153	-2.2055	-2.138	-2.1992	-2.1842	-2.1513	-2.1487	-2.2008	-2.5974	-2.1925	-2.1252	-2.1919	-2.1754	-2.1832
-2.1717	-2.1554	-2.1047	-2.339	-2.1687	-2.2421	-2.163	-2.1235	-2.4033	-2.1811	-2.0988	-2.1588	-2.1358	-2.2447	-2.1864	-2.1419	-2.2776	-2.2487	-2.2401	-2.2192	-2.3091	-2.2003	-2.2131	-2.1589	-2.1897	-2.1712	-2.4993	-2.1753	-2.1129	-2.2042	-2.189	-2.1637	-2.3448	-2.1959	-2.2776	-2.2487	-2.153	-2.2055	-2.138	-2.1992	-2.2249	-2.2024	-2.1487	-2.2008	-2.5974	-2.1925	-2.1252	-2.1919	-2.1754	-2.1832
-2.1717	-2.1554	-2.1313	-2.1697	-2.1079	-2.1991	-2.2481	-2.2011	-2.46	-2.1975	-1.8985	-2.145	-2.0689	-2.176	-2.2875	-2.1934	-2.3263	-2.1025	-2.2401	-2.2192	-2.1329	-2.181	-2.1449	-2.2	-2.1592	-2.1966	-1.6387	-2.2017	-1.8985	-2.145	-2.223	-2.2156	-2.1493	-2.2131	-2.2844	-2.1946	-2.153	-2.2055	-2.138	-2.1992	-2.1942	-2.2025	-2.1487	-2.2008	-2.6113	-2.1823	-2.1252	-2.1919	-2.1754	-2.1832
-2.0168	-2.2304	-2.069	-2.2475	-2.1687	-2.2421	-1.9868	-2.2052	-1.856	-2.1969	-1.9842	-2.2394	-2.343	-2.2814	-2.1612	-2.2482	-2.1066	-2.1153	-2.0371	-2.2025	-2.1022	-2.2	-2.2131	-2.1589	-1.9868	-2.2052	-1.6387	-2.2017	-2.1129	-2.2042	-2.223	-2.2156	-2.1493	-2.2131	-2.1467	-2.1941	-2.153	-2.2055	-2.138	-2.1992	-2.2249	-2.2024	-2.1487	-2.2008	-2.5974	-2.1925	-2.1252	-2.1919	-2.1754	-2.1832
-2.3423	-2.2052	-2.2773	-2.2152	-2.1654	-2.156	-2.2094	-2.2073	-2.9486	-2.1674	-2.2056	-2.2096	-2.0759	-2.2461	-2.1108	-2.2078	-2.3846	-2.2205	-2.3423	-2.2052	-2.3091	-2.2003	-2.1449	-2.2	-2.2975	-2.2129	-3.0248	-2.2017	-2.1129	-2.2042	-2.1172	-2.2201	-2.3448	-2.1959	-2.2844	-2.1946	-2.153	-2.2055	-2.138	-2.1992	-2.1942	-2.2025	-2.1487	-2.2008	-2.5974	-2.1925	-2.1252	-2.1919	-2.1754	-2.1832
-2.0167	-2.2763	-2.1047	-2.339	-2.0971	-2.2274	-2.1915	-2.19	-2.622	-2.1235	-2.132	-2.1857	-2.2265	-2.2889	-2.5775	-2.2065	-2.1665	-2.1991	-2.0371	-2.2025	-2.3091	-2.2003	-2.1449	-2.2	-2.1592	-2.1966	-2.4993	-2.1753	-2.3916	-2.1866	-2.223	-2.2156	-2.3448	-2.1959	-2.1467	-2.1941	-2.153	-2.2055	-2.138	-2.1992	-2.1942	-2.2025	-2.1487	-2.2008	-2.5974	-2.1925	-2.0775	-2.2065	-2.2439	-2.2355
-2.0167	-2.2763	-2.0498	-2.1975	-2.4286	-2.1854	-2.1665	-2.2077	-1.3027	-2.1699	-2.069	-2.18	-2.0689	-2.176	-2.1451	-2.1693	-2.3846	-2.2205	-2.0371	-2.2025	-2.3091	-2.2003	-2.2131	-2.1589	-2.1592	-2.1966	-1.6387	-2.2017	-2.1129	-2.2042	-2.223	-2.2156	-2.1523	-2.1672	-2.2844	-2.1946	-2.153	-2.2055	-2.1176	-2.2075	-2.1842	-2.1513	-2.1487	-2.2008	-1.3365	-2.1879	-2.1252	-2.1919	-2.1754	-2.1832
-2.4692	-2.1285	-2.0666	-2.1474	-2.0727	-2.1197	-2.2481	-2.2011	-1.856	-2.1969	-2.2063	-2.1959	-2.2265	-2.2889	-2.0266	-2.2307	-2.1763	-2.2753	-2.3117	-2.2097	-2.1022	-2.2	-2.2131	-2.1589	-2.1592	-2.1966	-1.6387	-2.2017	-2.1934	-2.1924	-2.223	-2.2156	-2.0266	-2.2307	-2.1467	-2.1941	-2.3915	-2.1615	-2.138	-2.1992	-2.1842	-2.1513	-2.1487	-2.2008	-2.5974	-2.1925	-2.1252	-2.1919	-2.2439	-2.2355
-2.3507	-2.1949	-2.069	-2.2475	-2.3478	-2.0936	-2.2805	-2.2231	-1.3027	-2.1699	-1.8985	-2.145	-2.1633	-2.062	-2.0875	-2.2296	-2.3003	-2.209	-2.3117	-2.2097	-2.1022	-2.2	-2.2131	-2.1589	-2.1897	-2.1712	-1.6387	-2.2017	-1.8985	-2.145	-2.189	-2.1637	-2.1493	-2.2131	-2.2844	-2.1946	-2.3915	-2.1615	-2.138	-2.1992	-2.1942	-2.2025	-2.1487	-2.2008	-1.3365	-2.1879	-2.1252	-2.1919	-2.1754	-2.1832
-2.2451	-2.1642	-2.0971	-2.1504	-2.0727	-2.1197	-1.9868	-2.2052	-2.9486	-2.1674	-2.2056	-2.2096	-2.0689	-2.176	-2.2875	-2.1934	-2.1499	-2.1351	-2.3117	-2.2097	-2.1329	-2.181	-2.2131	-2.1589	-1.9868	-2.2052	-3.0248	-2.2017	-2.1129	-2.2042	-2.223	-2.2156	-2.1493	-2.2131	-2.2844	-2.1946	-2.153	-2.2055	-2.138	-2.1992	-2.1842	-2.1513	-2.1487	-2.2008	-2.5974	-2.1925	-2.1252	-2.1919	-2.1754	-2.1832
-2.0484	-2.1253	-2.2773	-2.2152	-2.1654	-2.156	-2.3411	-2.2473	-1.407	-2.2068	-1.9842	-2.2394	-2.2184	-2.2129	-2.0806	-2.1878	-2.1665	-2.1991	-2.0371	-2.2025	-2.3091	-2.2003	-2.1449	-2.2	-2.2975	-2.2129	-1.6387	-2.2017	-2.1129	-2.2042	-2.189	-2.1637	-2.1493	-2.2131	-2.1467	-2.1941	-2.153	-2.2055	-2.138	-2.1992	-2.1942	-2.2025	-2.1487	-2.2008	-1.3365	-2.1879	-2.1252	-2.1919	-2.1754	-2.1832
-2.0168	-2.2304	-2.0666	-2.1474	-2.1079	-2.1991	-2.2481	-2.2011	-1.3027	-2.1699	-1.9842	-2.2394	-2.2265	-2.2889	-2.0266	-2.2307	-2.0585	-2.2307	-2.0371	-2.2025	-2.1022	-2.2	-2.1449	-2.2	-2.1592	-2.1966	-1.6387	-2.2017	-2.1129	-2.2042	-2.223	-2.2156	-2.0266	-2.2307	-2.1001	-2.2016	-2.153	-2.2055	-2.138	-2.1992	-2.1942	-2.2025	-2.1487	-2.2008	-1.3365	-2.1879	-2.1252	-2.1919	-2.2439	-2.2355
-2.0168	-2.2304	-2.069	-2.2475	-2.0727	-2.1197	-2.0596	-2.12	-1.3027	-2.1699	-1.8985	-2.145	-2.1476	-2.2057	-2.2184	-2.1957	-2.1012	-2.2038	-2.0371	-2.2025	-2.1022	-2.2	-2.2131	-2.1589	-2.1592	-2.1966	-1.6387	-2.2017	-1.8985	-2.145	-2.1172	-2.2201	-2.1493	-2.2131	-2.1467	-2.1941	-2.153	-2.2055	-2.138	-2.1992	-2.1842	-2.1513	-2.1487	-2.2008	-1.3365	-2.1879	-2.1252	-2.1919	-2.1754	-2.1832
-2.0168	-2.2304	-2.1239	-2.1987	-2.1174	-2.2273	-1.9868	-2.2052	-1.3027	-2.1699	-2.138	-2.2444	-2.2763	-2.1831	-2.3397	-2.1555	-2.3846	-2.2205	-2.0371	-2.2025	-2.1022	-2.2	-2.1449	-2.2	-1.9868	-2.2052	-1.6387	-2.2017	-2.1129	-2.2042	-2.223	-2.2156	-2.3448	-2.1959	-2.2844	-2.1946	-2.153	-2.2055	-2.138	-2.1992	-2.1942	-2.2025	-2.1487	-2.2008	-1.3365	-2.1879	-2.1252	-2.1919	-2.2439	-2.2355
-2.3507	-2.1949	-2.1527	-2.187	-2.4286	-2.1854	-2.1388	-2.3189	-1.3027	-2.1699	-2.069	-2.18	-2.1633	-2.062	-1.9995	-2.2049	-2.1665	-2.1991	-2.3117	-2.2097	-2.1022	-2.2	-2.2131	-2.1589	-2.2975	-2.2129	-1.6387	-2.2017	-2.1129	-2.2042	-2.189	-2.1637	-2.1493	-2.2131	-2.1467	-2.1941	-2.3915	-2.1615	-2.138	-2.1992	-2.1842	-2.1513	-2.1487	-2.2008	-1.3365	-2.1879	-2.1252	-2.1919	-2.1754	-2.1832
-2.0167	-2.2763	-2.0498	-2.1975	-2.1805	-2.1912	-2.0596	-2.12	-1.3027	-2.1699	-2.0988	-2.1588	-2.0689	-2.176	-2.0266	-2.2307	-2.3846	-2.2205	-2.0371	-2.2025	-2.3091	-2.2003	-2.1449	-2.2	-2.1592	-2.1966	-1.6387	-2.2017	-2.1129	-2.2042	-2.223	-2.2156	-2.0266	-2.2307	-2.2844	-2.1946	-2.153	-2.2055	-2.1176	-2.2075	-2.1942	-2.2025	-2.1487	-2.2008	-1.3365	-2.1879	-2.1252	-2.1919	-2.1754	-2.1832
-2.0935	-2.1643	-2.1078	-2.2503	-2.0727	-2.1197	-2.1665	-2.2077	-1.856	-2.1969	-1.8985	-2.145	-2.2265	-2.2889	-2.0266	-2.2307	-2.2515	-2.2558	-2.0371	-2.2025	-2.1022	-2.2	-2.2131	-2.1589	-2.1592	-2.1966	-1.6387	-2.2017	-1.8985	-2.145	-2.223	-2.2156	-2.0266	-2.2307	-2.2844	-2.1946	-2.153	-2.2055	-2.138	-2.1992	-2.1842	-2.1513	-2.1487	-2.2008	-2.5974	-2.1925	-2.1252	-2.1919	-2.2439	-2.2355
-2.3507	-2.1949	-2.0666	-2.1474	-2.3478	-2.0936	-1.9868	-2.2052	-1.3027	-2.1699	-1.8985	-2.145	-2.2763	-2.1831	-2.0875	-2.2296	-2.3846	-2.2205	-2.3117	-2.2097	-2.1022	-2.2	-2.2131	-2.1589	-1.9868	-2.2052	-1.6387	-2.2017	-1.8985	-2.145	-2.223	-2.2156	-2.1493	-2.2131	-2.2844	-2.1946	-2.3915	-2.1615	-2.138	-2.1992	-2.1942	-2.2025	-2.1487	-2.2008	-1.3365	-2.1879	-2.1252	-2.1919	-2.2439	-2.2355
-2.2451	-2.1642	-2.2434	-2.2129	-2.0727	-2.1197	-1.9868	-2.2052	-1.407	-2.2068	-2.2056	-2.2096	-2.2265	-2.2889	-1.9995	-2.2049	-2.2515	-2.2558	-2.3117	-2.2097	-2.2434	-2.2129	-2.2131	-2.1589	-1.9868	-2.2052	-1.6387	-2.2017	-2.1129	-2.2042	-2.223	-2.2156	-2.1493	-2.2131	-2.2844	-2.1946	-2.153	-2.2055	-2.138	-2.1992	-2.1842	-2.1513	-2.1487	-2.2008	-1.3365	-2.1879	-2.1252	-2.1919	-2.2439	-2.2355
-2.3423	-2.2052	-2.6082	-2.2276	-2.2776	-2.1709	-2.387	-2.2115	-3.0547	-2.2615	-2.6487	-2.1412	-2.156	-2.0695	-2.304	-2.2164	-2.2515	-2.2558	-2.3423	-2.2052	-2.3091	-2.2003	-2.2776	-2.1709	-2.2975	-2.2129	-3.0248	-2.2017	-2.3916	-2.1866	-2.189	-2.1637	-2.3448	-2.1959	-2.2844	-2.1946	-2.153	-2.2055	-2.5012	-2.1972	-2.1942	-2.2025	-2.4255	-2.2138	-2.5974	-2.1925	-2.5809	-2.1821	-2.1754	-2.1832
-2.0484	-2.1253	-2.6082	-2.2276	-2.1805	-2.1912	-2.387	-2.2115	-1.407	-2.2068	-1.9842	-2.2394	-2.2763	-2.1831	-2.1451	-2.2558	-2.1066	-2.1153	-2.0371	-2.2025	-2.3091	-2.2003	-2.1449	-2.2	-2.2975	-2.2129	-1.6387	-2.2017	-2.1129	-2.2042	-2.223	-2.2156	-2.3448	-2.1959	-2.1467	-2.1941	-2.153	-2.2055	-2.5012	-2.1972	-2.1942	-2.2025	-2.4255	-2.2138	-1.3365	-2.1879	-2.1252	-2.1919	-2.2439	-2.2355
-2.0167	-2.2763	-2.1527	-2.187	-2.1079	-2.1991	-2.0596	-2.12	-1.3027	-2.1699	-2.2116	-2.0953	-2.2265	-2.2889	-2.0266	-2.2307	-2.3003	-2.209	-2.0371	-2.2025	-2.1022	-2.2	-2.1449	-2.2	-2.1592	-2.1966	-1.6387	-2.2017	-2.2116	-2.0953	-2.223	-2.2156	-2.0266	-2.2307	-2.2844	-2.1946	-2.153	-2.2055	-2.138	-2.1992	-2.1942	-2.2025	-2.1487	-2.2008	-1.3365	-2.1879	-2.1252	-2.1919	-2.2439	-2.2355
-2.0168	-2.2304	-2.1078	-2.2503	-2.0727	-2.1197	-2.2216	-2.1461	-1.3027	-2.1699	-1.8985	-2.145	-2.0689	-2.176	-2.0266	-2.2307	-2.2515	-2.2558	-2.0371	-2.2025	-2.1022	-2.2	-2.2131	-2.1589	-2.2216	-2.1461	-1.6387	-2.2017	-1.8985	-2.145	-2.223	-2.2156	-2.0266	-2.2307	-2.2844	-2.1946	-2.153	-2.2055	-2.138	-2.1992	-2.1842	-2.1513	-2.1487	-2.2008	-1.3365	-2.1879	-2.1252	-2.1919	-2.1754	-2.1832
-2.3507	-2.1949	-1.8261	-2.2447	-2.0727	-2.1197	-1.9868	-2.2052	-1.856	-2.1969	-1.8985	-2.145	-2.2763	-2.1831	-2.2184	-2.1957	-2.0758	-2.2113	-2.3117	-2.2097	-1.8261	-2.2447	-2.2131	-2.1589	-1.9868	-2.2052	-1.6387	-2.2017	-1.8985	-2.145	-2.223	-2.2156	-2.1493	-2.2131	-2.1001	-2.2016	-2.3915	-2.1615	-2.138	-2.1992	-2.1842	-2.1513	-2.1487	-2.2008	-2.5974	-2.1925	-2.1252	-2.1919	-2.2439	-2.2355
-2.3507	-2.1949	-2.2434	-2.2129	-2.3478	-2.0936	-1.9868	-2.2052	-1.407	-2.2068	-2.0988	-2.1588	-2.1101	-2.2019	-2.3397	-2.1555	-2.1687	-2.184	-2.3117	-2.2097	-2.2434	-2.2129	-2.2131	-2.1589	-1.9868	-2.2052	-1.6387	-2.2017	-2.1129	-2.2042	-2.1172	-2.2201	-2.3448	-2.1959	-2.2844	-2.1946	-2.3915	-2.1615	-2.138	-2.1992	-2.1942	-2.2025	-2.1487	-2.2008	-1.3365	-2.1879	-2.1252	-2.1919	-2.1754	-2.1832
-2.0168	-2.2304	-2.1313	-2.1697	-2.3478	-2.0936	-2.1445	-2.168	-1.407	-2.2068	-1.9842	-2.2394	-2.1504	-2.2273	-2.1776	-2.1811	-2.1508	-2.1618	-2.0371	-2.2025	-2.1329	-2.181	-2.2131	-2.1589	-2.2975	-2.2129	-1.6387	-2.2017	-2.1129	-2.2042	-2.189	-2.1637	-2.1523	-2.1672	-2.1467	-2.1941	-2.153	-2.2055	-2.138	-2.1992	-2.1942	-2.2025	-2.1065	-2.1412	-1.3365	-2.1879	-2.1252	-2.1919	-2.1754	-2.1832
-2.0484	-2.1253	-2.1527	-2.187	-2.1079	-2.1991	-2.1153	-2.2051	-3.0547	-2.2615	-2.138	-2.2444	-2.1633	-2.062	-2.0806	-2.1878	-2.1556	-2.2026	-2.0371	-2.2025	-2.1022	-2.2	-2.1449	-2.2	-2.1592	-2.1966	-3.0248	-2.2017	-2.1129	-2.2042	-2.189	-2.1637	-2.1493	-2.2131	-2.1556	-2.2026	-2.153	-2.2055	-2.138	-2.1992	-2.1942	-2.2025	-2.1487	-2.2008	-2.5974	-2.1925	-2.1252	-2.1919	-2.1754	-2.1832
-2.0674	-2.1745	-2.0666	-2.1474	-2.0971	-2.2274	-2.1915	-2.19	-2.9486	-2.1674	-2.138	-2.2444	-2.1358	-2.2447	-2.0225	-2.2353	-2.2515	-2.2558	-2.0371	-2.2025	-2.1022	-2.2	-2.1449	-2.2	-2.1592	-2.1966	-3.0248	-2.2017	-2.1129	-2.2042	-2.189	-2.1637	-2.0225	-2.2353	-2.2844	-2.1946	-2.153	-2.2055	-2.138	-2.1992	-2.1942	-2.2025	-2.1487	-2.2008	-2.5974	-2.1925	-2.1252	-2.1919	-2.1754	-2.1832
-2.0168	-2.2304	-2.1527	-2.187	-2.1174	-2.2273	-2.1153	-2.2051	-2.9486	-2.1674	-2.069	-2.18	-2.2416	-2.1994	-2.304	-2.2164	-2.2776	-2.2487	-2.0371	-2.2025	-2.1022	-2.2	-2.1449	-2.2	-2.1592	-2.1966	-3.0248	-2.2017	-2.1129	-2.2042	-2.2416	-2.1994	-2.3448	-2.1959	-2.2776	-2.2487	-2.153	-2.2055	-2.138	-2.1992	-2.1942	-2.2025	-2.1487	-2.2008	-2.5974	-2.1925	-2.1252	-2.1919	-2.2601	-2.2303
-2.0674	-2.1745	-2.1239	-2.1987	-2.0971	-2.2274	-2.1153	-2.2051	-3.0711	-2.1315	-1.9713	-2.2656	-2.2763	-2.1831	-2.0266	-2.2307	-2.1665	-2.1991	-2.0371	-2.2025	-2.1022	-2.2	-2.1449	-2.2	-2.1592	-2.1966	-3.0248	-2.2017	-1.9713	-2.2656	-2.223	-2.2156	-2.0266	-2.2307	-2.1467	-2.1941	-2.153	-2.2055	-2.138	-2.1992	-2.1942	-2.2025	-2.1487	-2.2008	-2.5974	-2.1925	-2.0775	-2.2065	-2.2439	-2.2355
-2.0484	-2.1253	-2.1527	-2.187	-2.0971	-2.2274	-2.2481	-2.2011	-2.8679	-2.1585	-2.4637	-2.2261	-2.2535	-2.209	-2.2184	-2.1957	-2.1556	-2.2026	-2.0371	-2.2025	-2.1022	-2.2	-2.1449	-2.2	-2.1592	-2.1966	-2.8679	-2.1585	-2.3916	-2.1866	-2.2535	-2.209	-2.1493	-2.2131	-2.1556	-2.2026	-2.153	-2.2055	-2.138	-2.1992	-2.1942	-2.2025	-2.1487	-2.2008	-2.6113	-2.1823	-2.5809	-2.1821	-2.1754	-2.1832
-2.0674	-2.1745	-2.1527	-2.187	-2.2676	-2.167	-2.0491	-2.1163	-1.407	-2.2068	-1.8985	-2.145	-2.2184	-2.2129	-2.0225	-2.2353	-2.1763	-2.2753	-2.0371	-2.2025	-2.1022	-2.2	-2.1449	-2.2	-2.0491	-2.1163	-1.6387	-2.2017	-1.8985	-2.145	-2.189	-2.1637	-2.0225	-2.2353	-2.1467	-2.1941	-2.153	-2.2055	-2.138	-2.1992	-2.1942	-2.2025	-2.1065	-2.1412	-1.3365	-2.1879	-2.1252	-2.1919	-2.1754	-2.1832
-2.0168	-2.2304	-2.069	-2.2475	-2.2158	-2.2184	-2.1481	-2.1518	-1.856	-2.1969	-2.2056	-2.2096	-2.2535	-2.209	-2.304	-2.2164	-2.1066	-2.1153	-2.0371	-2.2025	-2.1022	-2.2	-2.2037	-2.2502	-2.1897	-2.1712	-1.6387	-2.2017	-2.1129	-2.2042	-2.2535	-2.209	-2.3448	-2.1959	-2.1467	-2.1941	-2.153	-2.2055	-2.138	-2.1992	-2.1942	-2.2025	-2.1487	-2.2008	-2.5974	-2.1925	-2.1252	-2.1919	-2.1754	-2.1832
-2.3427	-2.2847	-2.2773	-2.2152	-2.1174	-2.2273	-1.9868	-2.2052	-1.407	-2.2068	-2.2056	-2.2096	-2.1504	-2.2273	-2.0717	-2.0855	-2.1508	-2.1618	-2.2401	-2.2192	-2.3091	-2.2003	-2.1449	-2.2	-1.9868	-2.2052	-1.6387	-2.2017	-2.1129	-2.2042	-2.189	-2.1637	-2.0717	-2.0855	-2.1467	-2.1941	-2.153	-2.2055	-2.138	-2.1992	-2.1942	-2.2025	-2.1487	-2.2008	-1.3365	-2.1879	-2.1252	-2.1919	-2.1754	-2.1832
-2.0168	-2.2304	-2.0666	-2.1474	-2.0558	-2.3807	-2.1915	-2.19	-1.856	-2.1969	-2.0988	-2.1588	-2.1504	-2.2273	-2.1451	-2.1693	-2.3846	-2.2205	-2.0371	-2.2025	-2.1022	-2.2	-2.2037	-2.2502	-2.1592	-2.1966	-1.6387	-2.2017	-2.1129	-2.2042	-2.189	-2.1637	-2.1523	-2.1672	-2.2844	-2.1946	-2.153	-2.2055	-2.138	-2.1992	-2.1942	-2.2025	-2.1487	-2.2008	-2.5974	-2.1925	-2.1252	-2.1919	-2.1754	-2.1832
-2.0484	-2.1253	-2.2773	-2.2152	-2.1079	-2.1991	-2.1915	-2.19	-2.42	-2.1886	-2.6487	-2.1412	-2.2535	-2.209	-2.2184	-2.1957	-2.1556	-2.2026	-2.0371	-2.2025	-2.3091	-2.2003	-2.1449	-2.2	-2.1592	-2.1966	-2.4993	-2.1753	-2.3916	-2.1866	-2.2535	-2.209	-2.1493	-2.2131	-2.1556	-2.2026	-2.153	-2.2055	-2.138	-2.1992	-2.1942	-2.2025	-2.1487	-2.2008	-2.5974	-2.1925	-2.5809	-2.1821	-2.1754	-2.1832
-2.2451	-2.1642	-2.0666	-2.1474	-2.1174	-2.2273	-2.2805	-2.2231	-1.3027	-2.1699	-1.8985	-2.145	-2.2184	-2.2129	-2.0225	-2.2353	-2.1763	-2.2753	-2.3117	-2.2097	-2.1022	-2.2	-2.1449	-2.2	-2.1897	-2.1712	-1.6387	-2.2017	-1.8985	-2.145	-2.189	-2.1637	-2.0225	-2.2353	-2.1467	-2.1941	-2.153	-2.2055	-2.138	-2.1992	-2.1942	-2.2025	-2.1487	-2.2008	-1.3365	-2.1879	-2.1252	-2.1919	-2.1754	-2.1832
-2.0168	-2.2304	-2.1239	-2.1987	-2.237	-2.2106	-2.2481	-2.2011	-1.407	-2.2068	-2.249	-2.2188	-2.1918	-2.2107	-2.3397	-2.1555	-2.1763	-2.2753	-2.0371	-2.2025	-2.1022	-2.2	-2.2037	-2.2502	-2.1592	-2.1966	-1.6387	-2.2017	-2.1129	-2.2042	-2.1918	-2.2107	-2.3448	-2.1959	-2.1467	-2.1941	-2.153	-2.2055	-2.138	-2.1992	-2.1942	-2.2025	-2.1487	-2.2008	-1.3365	-2.1879	-2.1252	-2.1919	-2.1754	-2.1832
-2.0674	-2.1745	-2.2434	-2.2129	-2.237	-2.2106	-2.2805	-2.2231	-1.3027	-2.1699	-2.1445	-2.176	-2.2763	-2.1831	-2.304	-2.2164	-2.1508	-2.1618	-2.0371	-2.2025	-2.2434	-2.2129	-2.2037	-2.2502	-2.1897	-2.1712	-1.6387	-2.2017	-2.3916	-2.1866	-2.223	-2.2156	-2.3448	-2.1959	-2.1467	-2.1941	-2.153	-2.2055	-2.138	-2.1992	-2.1942	-2.2025	-2.1487	-2.2008	-1.3365	-2.1879	-2.0775	-2.2065	-2.2439	-2.2355
-2.2286	-2.2032	-2.0971	-2.1504	-2.0727	-2.1197	-2.1445	-2.168	-1.407	-2.2068	-2.4637	-2.2261	-2.1358	-2.2447	-2.1451	-2.1693	-2.1763	-2.2753	-2.2401	-2.2192	-2.1329	-2.181	-2.2131	-2.1589	-2.2975	-2.2129	-1.6387	-2.2017	-2.3916	-2.1866	-2.189	-2.1637	-2.1523	-2.1672	-2.1467	-2.1941	-2.153	-2.2055	-2.138	-2.1992	-2.1842	-2.1513	-2.1065	-2.1412	-1.3365	-2.1879	-2.5809	-2.1821	-2.1754	-2.1832
-2.3507	-2.1949	-2.1078	-2.2503	-2.1687	-2.2421	-2.1153	-2.2051	-1.3027	-2.1699	-2.132	-2.1857	-2.2265	-2.2889	-2.1451	-2.2558	-2.1508	-2.1618	-2.3117	-2.2097	-2.1022	-2.2	-2.2131	-2.1589	-2.1592	-2.1966	-1.6387	-2.2017	-2.3916	-2.1866	-2.223	-2.2156	-2.3448	-2.1959	-2.1467	-2.1941	-2.3915	-2.1615	-2.138	-2.1992	-2.2249	-2.2024	-2.1487	-2.2008	-1.3365	-2.1879	-2.0775	-2.2065	-2.2439	-2.2355
-2.2378	-2.2507	-2.1527	-2.187	-2.0727	-2.1197	-2.132	-2.1369	-1.3027	-2.1699	-2.2842	-2.1201	-2.1358	-2.2447	-2.0875	-2.2296	-2.1687	-2.184	-2.3117	-2.2097	-2.1022	-2.2	-2.2131	-2.1589	-2.2975	-2.2129	-1.6387	-2.2017	-2.3916	-2.1866	-2.189	-2.1637	-2.1493	-2.2131	-2.2844	-2.1946	-2.1963	-2.2303	-2.138	-2.1992	-2.1842	-2.1513	-2.1065	-2.1412	-1.3365	-2.1879	-2.1252	-2.1919	-2.1754	-2.1832
-2.2451	-2.1642	-2.0666	-2.1474	-2.237	-2.2106	-2.2805	-2.2231	-2.5376	-2.1888	-2.2063	-2.1959	-2.2535	-2.209	-2.5775	-2.2065	-2.0585	-2.2307	-2.3117	-2.2097	-2.1022	-2.2	-2.2037	-2.2502	-2.1897	-2.1712	-1.6387	-2.2017	-2.1934	-2.1924	-2.2535	-2.209	-2.3448	-2.1959	-2.1001	-2.2016	-2.153	-2.2055	-2.138	-2.1992	-2.1942	-2.2025	-2.1487	-2.2008	-2.6113	-2.1823	-2.1252	-2.1919	-2.1754	-2.1832
-2.0168	-2.2304	-2.0971	-2.1504	-2.237	-2.2106	-2.132	-2.1369	-2.42	-2.1886	-1.8985	-2.145	-2.2265	-2.2889	-2.1451	-2.1693	-2.1066	-2.1153	-2.0371	-2.2025	-2.1329	-2.181	-2.2037	-2.2502	-2.2975	-2.2129	-2.4993	-2.1753	-1.8985	-2.145	-2.223	-2.2156	-2.1523	-2.1672	-2.1467	-2.1941	-2.153	-2.2055	-2.138	-2.1992	-2.1942	-2.2025	-2.1065	-2.1412	-2.5974	-2.1925	-2.1252	-2.1919	-2.2439	-2.2355
-2.2286	-2.2032	-2.0971	-2.1504	-2.284	-2.1047	-2.2805	-2.2231	-2.6736	-2.1523	-2.6487	-2.1412	-2.1476	-2.2057	-2.0875	-2.2296	-2.1849	-2.1518	-2.2401	-2.2192	-2.1329	-2.181	-2.2131	-2.1589	-2.1897	-2.1712	-2.6736	-2.1523	-2.3916	-2.1866	-2.1172	-2.2201	-2.1493	-2.2131	-2.1001	-2.2016	-2.153	-2.2055	-2.138	-2.1992	-2.2249	-2.2024	-2.1487	-2.2008	-2.5974	-2.1925	-2.5809	-2.1821	-2.1754	-2.1832
-2.2074	-2.3409	-2.0971	-2.1504	-2.2776	-2.1709	-2.4459	-2.2158	-2.42	-2.1886	-2.2056	-2.2096	-2.0759	-2.2461	-2.0266	-2.2307	-2.1012	-2.2038	-2.3117	-2.2097	-2.1329	-2.181	-2.2776	-2.1709	-2.2975	-2.2129	-2.4993	-2.1753	-2.1129	-2.2042	-2.1172	-2.2201	-2.0266	-2.2307	-2.1467	-2.1941	-2.1963	-2.2303	-2.138	-2.1992	-2.1942	-2.2025	-2.4255	-2.2138	-2.5974	-2.1925	-2.1252	-2.1919	-2.1754	-2.1832
-2.0167	-2.2763	-2.1313	-2.1697	-2.1174	-2.2273	-2.1011	-2.1808	-1.3027	-2.1699	-2.138	-2.2444	-2.2535	-2.209	-2.0266	-2.2307	-2.3003	-2.209	-2.0371	-2.2025	-2.1329	-2.181	-2.1449	-2.2	-2.1897	-2.1712	-1.6387	-2.2017	-2.1129	-2.2042	-2.2535	-2.209	-2.0266	-2.2307	-2.2844	-2.1946	-2.153	-2.2055	-2.138	-2.1992	-2.1942	-2.2025	-2.1487	-2.2008	-1.3365	-2.1879	-2.1252	-2.1919	-2.1754	-2.1832
-2.0484	-2.1253	-2.1486	-2.1808	-2.0727	-2.1197	-2.1153	-2.2051	-2.6736	-2.1523	-1.8985	-2.145	-2.0689	-2.176	-2.5775	-2.2065	-2.0585	-2.2307	-2.0371	-2.2025	-2.1329	-2.181	-2.2131	-2.1589	-2.1592	-2.1966	-2.6736	-2.1523	-1.8985	-2.145	-2.223	-2.2156	-2.3448	-2.1959	-2.1001	-2.2016	-2.153	-2.2055	-2.138	-2.1992	-2.1842	-2.1513	-2.1487	-2.2008	-2.5974	-2.1925	-2.1252	-2.1919	-2.1754	-2.1832
-2.0647	-2.1895	-2.6082	-2.2276	-2.0971	-2.2274	-1.9868	-2.2052	-2.6736	-2.1523	-2.3133	-2.2625	-2.2265	-2.2889	-2.1451	-2.1693	-2.1665	-2.1991	-2.2401	-2.2192	-2.3091	-2.2003	-2.1449	-2.2	-1.9868	-2.2052	-2.6736	-2.1523	-2.3916	-2.1866	-2.223	-2.2156	-2.1523	-2.1672	-2.1467	-2.1941	-2.153	-2.2055	-2.5012	-2.1972	-2.1942	-2.2025	-2.1487	-2.2008	-2.5974	-2.1925	-2.1252	-2.1919	-2.2439	-2.2355
-2.0674	-2.1745	-2.2434	-2.2129	-2.2776	-2.1709	-2.1388	-2.3189	-1.3027	-2.1699	-2.2063	-2.1959	-2.2184	-2.2129	-2.5775	-2.2065	-2.1012	-2.2038	-2.0371	-2.2025	-2.2434	-2.2129	-2.2776	-2.1709	-2.2975	-2.2129	-1.6387	-2.2017	-2.1934	-2.1924	-2.189	-2.1637	-2.3448	-2.1959	-2.1467	-2.1941	-2.153	-2.2055	-2.138	-2.1992	-2.1942	-2.2025	-2.1487	-2.2008	-1.3365	-2.1879	-2.1252	-2.1919	-2.1754	-2.1832
-2.0674	-2.1745	-2.1527	-2.187	-2.2776	-2.1709	-2.1915	-2.19	-2.42	-2.1886	-2.2056	-2.2096	-2.2763	-2.1831	-2.3397	-2.1555	-2.1763	-2.2753	-2.0371	-2.2025	-2.1022	-2.2	-2.2776	-2.1709	-2.1592	-2.1966	-2.4993	-2.1753	-2.1129	-2.2042	-2.223	-2.2156	-2.3448	-2.1959	-2.1467	-2.1941	-2.153	-2.2055	-2.138	-2.1992	-2.1942	-2.2025	-2.1487	-2.2008	-2.5974	-2.1925	-2.1252	-2.1919	-2.2439	-2.2355
-2.3423	-2.2052	-2.1239	-2.1987	-2.237	-2.2106	-2.1915	-2.19	-1.407	-2.2068	-2.3133	-2.2625	-2.1633	-2.062	-2.0806	-2.1878	-2.2776	-2.2487	-2.3423	-2.2052	-2.1022	-2.2	-2.2037	-2.2502	-2.1592	-2.1966	-1.6387	-2.2017	-2.3916	-2.1866	-2.189	-2.1637	-2.1493	-2.2131	-2.2776	-2.2487	-2.153	-2.2055	-2.138	-2.1992	-2.1942	-2.2025	-2.1487	-2.2008	-1.3365	-2.1879	-2.1252	-2.1919	-2.1754	-2.1832
-2.2451	-2.1642	-2.1527	-2.187	-2.2676	-2.167	-1.9868	-2.2052	-2.6736	-2.1523	-2.2158	-2.1811	-2.2535	-2.209	-2.1776	-2.1811	-2.3846	-2.2205	-2.3117	-2.2097	-2.1022	-2.2	-2.1449	-2.2	-1.9868	-2.2052	-2.6736	-2.1523	-2.1934	-2.1924	-2.2535	-2.209	-2.1523	-2.1672	-2.2844	-2.1946	-2.153	-2.2055	-2.138	-2.1992	-2.1942	-2.2025	-2.1487	-2.2008	-2.5974	-2.1925	-2.1252	-2.1919	-2.1754	-2.1832
-2.0674	-2.1745	-2.069	-2.2475	-2.2776	-2.1709	-1.9868	-2.2052	-2.4033	-2.1811	-1.8985	-2.145	-2.1101	-2.2019	-2.5775	-2.2065	-2.1665	-2.1991	-2.0371	-2.2025	-2.1022	-2.2	-2.2776	-2.1709	-1.9868	-2.2052	-2.4993	-2.1753	-1.8985	-2.145	-2.1172	-2.2201	-2.3448	-2.1959	-2.1467	-2.1941	-2.153	-2.2055	-2.138	-2.1992	-2.1942	-2.2025	-2.1487	-2.2008	-2.5974	-2.1925	-2.1252	-2.1919	-2.1754	-2.1832
-2.0216	-2.2615	-2.2434	-2.2129	-2.2776	-2.1709	-2.1481	-2.1518	-2.6736	-2.1523	-2.2158	-2.1811	-2.2265	-2.2889	-2.2184	-2.1957	-2.1665	-2.1991	-2.0371	-2.2025	-2.2434	-2.2129	-2.2776	-2.1709	-2.1897	-2.1712	-2.6736	-2.1523	-2.1934	-2.1924	-2.223	-2.2156	-2.1493	-2.2131	-2.1467	-2.1941	-2.153	-2.2055	-2.138	-2.1992	-2.1942	-2.2025	-2.1487	-2.2008	-2.5974	-2.1925	-2.1252	-2.1919	-2.2439	-2.2355
-2.3423	-2.2052	-2.1313	-2.1697	-2.2776	-2.1709	-2.1481	-2.1518	-1.3027	-2.1699	-2.0988	-2.1588	-2.2184	-2.2129	-2.0806	-2.1878	-2.2776	-2.2487	-2.3423	-2.2052	-2.1329	-2.181	-2.2776	-2.1709	-2.1897	-2.1712	-1.6387	-2.2017	-2.1129	-2.2042	-2.189	-2.1637	-2.1493	-2.2131	-2.2776	-2.2487	-2.153	-2.2055	-2.138	-2.1992	-2.1942	-2.2025	-2.1487	-2.2008	-1.3365	-2.1879	-2.1252	-2.1919	-2.1754	-2.1832
-2.0168	-2.2304	-2.0666	-2.1474	-2.2676	-2.167	-1.9868	-2.2052	-1.856	-2.1969	-2.6487	-2.1412	-2.1504	-2.2273	-2.1612	-2.2482	-2.3003	-2.209	-2.0371	-2.2025	-2.1022	-2.2	-2.1449	-2.2	-1.9868	-2.2052	-1.6387	-2.2017	-2.3916	-2.1866	-2.189	-2.1637	-2.1493	-2.2131	-2.2844	-2.1946	-2.153	-2.2055	-2.138	-2.1992	-2.1942	-2.2025	-2.1487	-2.2008	-2.5974	-2.1925	-2.5809	-2.1821	-2.1754	-2.1832
-2.0168	-2.2304	-2.069	-2.2475	-2.2776	-2.1709	-2.1388	-2.3189	-1.3027	-2.1699	-2.2056	-2.2096	-2.1633	-2.062	-2.3397	-2.1555	-2.1066	-2.1153	-2.0371	-2.2025	-2.1022	-2.2	-2.2776	-2.1709	-2.2975	-2.2129	-1.6387	-2.2017	-2.1129	-2.2042	-2.189	-2.1637	-2.3448	-2.1959	-2.1467	-2.1941	-2.153	-2.2055	-2.138	-2.1992	-2.1942	-2.2025	-2.1487	-2.2008	-1.3365	-2.1879	-2.1252	-2.1919	-2.1754	-2.1832
-2.0216	-2.2615	-2.2434	-2.2129	-2.3478	-2.0936	-2.4459	-2.2158	-3.0547	-2.2615	-2.138	-2.2444	-2.0689	-2.176	-2.0875	-2.2296	-2.1665	-2.1991	-2.0371	-2.2025	-2.2434	-2.2129	-2.2131	-2.1589	-2.2975	-2.2129	-3.0248	-2.2017	-2.1129	-2.2042	-2.223	-2.2156	-2.1493	-2.2131	-2.1467	-2.1941	-2.153	-2.2055	-2.138	-2.1992	-2.1942	-2.2025	-2.4255	-2.2138	-2.5974	-2.1925	-2.1252	-2.1919	-2.1754	-2.1832
-2.2451	-2.1642	-2.6082	-2.2276	-2.1174	-2.2273	-2.1153	-2.2051	-1.856	-2.1969	-2.2056	-2.2096	-2.2184	-2.2129	-2.1864	-2.1419	-2.2776	-2.2487	-2.3117	-2.2097	-2.3091	-2.2003	-2.1449	-2.2	-2.1592	-2.1966	-1.6387	-2.2017	-2.1129	-2.2042	-2.189	-2.1637	-2.3448	-2.1959	-2.2776	-2.2487	-2.153	-2.2055	-2.5012	-2.1972	-2.1942	-2.2025	-2.1487	-2.2008	-2.5974	-2.1925	-2.1252	-2.1919	-2.1754	-2.1832
-2.2451	-2.1642	-2.1239	-2.1987	-2.1079	-2.1991	-2.1445	-2.168	-2.6736	-2.1523	-1.8985	-2.145	-2.1633	-2.062	-2.0266	-2.2307	-2.3003	-2.209	-2.3117	-2.2097	-2.1022	-2.2	-2.1449	-2.2	-2.2975	-2.2129	-2.6736	-2.1523	-1.8985	-2.145	-2.189	-2.1637	-2.0266	-2.2307	-2.2844	-2.1946	-2.153	-2.2055	-2.138	-2.1992	-2.1942	-2.2025	-2.1065	-2.1412	-2.5974	-2.1925	-2.1252	-2.1919	-2.1754	-2.1832
-2.0484	-2.1253	-2.0666	-2.1474	-2.1687	-2.2421	-1.9868	-2.2052	-2.6736	-2.1523	-2.138	-2.2444	-2.2535	-2.209	-2.3397	-2.1555	-2.3846	-2.2205	-2.0371	-2.2025	-2.1022	-2.2	-2.2131	-2.1589	-1.9868	-2.2052	-2.6736	-2.1523	-2.1129	-2.2042	-2.2535	-2.209	-2.3448	-2.1959	-2.2844	-2.1946	-2.153	-2.2055	-2.138	-2.1992	-2.2249	-2.2024	-2.1487	-2.2008	-2.5974	-2.1925	-2.1252	-2.1919	-2.1754	-2.1832
-2.0168	-2.2304	-2.0498	-2.1975	-2.2776	-2.1709	-1.9868	-2.2052	-2.9486	-2.1674	-1.8985	-2.145	-2.0689	-2.176	-2.5775	-2.2065	-2.1508	-2.1618	-2.0371	-2.2025	-2.3091	-2.2003	-2.2776	-2.1709	-1.9868	-2.2052	-3.0248	-2.2017	-1.8985	-2.145	-2.223	-2.2156	-2.3448	-2.1959	-2.1467	-2.1941	-2.153	-2.2055	-2.1176	-2.2075	-2.1942	-2.2025	-2.1487	-2.2008	-2.5974	-2.1925	-2.1252	-2.1919	-2.1754	-2.1832
-2.2378	-2.2507	-2.2434	-2.2129	-2.2776	-2.1709	-2.1153	-2.2051	-2.6736	-2.1523	-2.3133	-2.2625	-2.2265	-2.2889	-2.0806	-2.1878	-2.1665	-2.1991	-2.3117	-2.2097	-2.2434	-2.2129	-2.2776	-2.1709	-2.1592	-2.1966	-2.6736	-2.1523	-2.3916	-2.1866	-2.223	-2.2156	-2.1493	-2.2131	-2.1467	-2.1941	-2.1963	-2.2303	-2.138	-2.1992	-2.1942	-2.2025	-2.1487	-2.2008	-2.5974	-2.1925	-2.1252	-2.1919	-2.2439	-2.2355
-2.3423	-2.2052	-2.1527	-2.187	-2.2776	-2.1709	-2.1388	-2.3189	-1.3027	-2.1699	-2.069	-2.18	-2.2184	-2.2129	-2.1373	-2.2343	-2.2776	-2.2487	-2.3423	-2.2052	-2.1022	-2.2	-2.2776	-2.1709	-2.2975	-2.2129	-1.6387	-2.2017	-2.1129	-2.2042	-2.189	-2.1637	-2.1523	-2.1672	-2.2776	-2.2487	-2.153	-2.2055	-2.138	-2.1992	-2.1942	-2.2025	-2.1487	-2.2008	-1.3365	-2.1879	-2.1252	-2.1919	-2.1754	-2.1832
-2.3507	-2.1949	-2.069	-2.2475	-2.1079	-2.1991	-2.163	-2.1235	-2.6736	-2.1523	-1.8985	-2.145	-2.2184	-2.2129	-2.0266	-2.2307	-2.1763	-2.2753	-2.3117	-2.2097	-2.1022	-2.2	-2.1449	-2.2	-2.1897	-2.1712	-2.6736	-2.1523	-1.8985	-2.145	-2.189	-2.1637	-2.0266	-2.2307	-2.1467	-2.1941	-2.3915	-2.1615	-2.138	-2.1992	-2.1942	-2.2025	-2.1487	-2.2008	-2.5974	-2.1925	-2.1252	-2.1919	-2.1754	-2.1832
-2.0216	-2.2615	-2.0666	-2.1474	-2.1982	-2.3114	-1.9868	-2.2052	-2.6736	-2.1523	-2.0988	-2.1588	-2.2535	-2.209	-2.1612	-2.2482	-2.3846	-2.2205	-2.0371	-2.2025	-2.1022	-2.2	-2.2037	-2.2502	-1.9868	-2.2052	-2.6736	-2.1523	-2.1129	-2.2042	-2.2535	-2.209	-2.1493	-2.2131	-2.2844	-2.1946	-2.153	-2.2055	-2.138	-2.1992	-2.1942	-2.2025	-2.1487	-2.2008	-2.5974	-2.1925	-2.1252	-2.1919	-2.1754	-2.1832
-2.0168	-2.2304	-2.1937	-2.2501	-2.2776	-2.1709	-1.9868	-2.2052	-3.0062	-2.2269	-1.8985	-2.145	-2.1633	-2.062	-2.5775	-2.2065	-2.1499	-2.1351	-2.0371	-2.2025	-2.1329	-2.181	-2.2776	-2.1709	-1.9868	-2.2052	-3.0248	-2.2017	-1.8985	-2.145	-2.189	-2.1637	-2.3448	-2.1959	-2.2844	-2.1946	-2.153	-2.2055	-2.138	-2.1992	-2.1942	-2.2025	-2.1487	-2.2008	-2.5974	-2.1925	-2.1252	-2.1919	-2.1754	-2.1832
-2.1717	-2.1554	-2.2434	-2.2129	-2.2776	-2.1709	-2.1665	-2.2077	-2.6736	-2.1523	-2.138	-2.2444	-2.2265	-2.2889	-2.1451	-2.2558	-2.1665	-2.1991	-2.2401	-2.2192	-2.2434	-2.2129	-2.2776	-2.1709	-2.1592	-2.1966	-2.6736	-2.1523	-2.1129	-2.2042	-2.223	-2.2156	-2.3448	-2.1959	-2.1467	-2.1941	-2.153	-2.2055	-2.138	-2.1992	-2.1942	-2.2025	-2.1487	-2.2008	-2.5974	-2.1925	-2.1252	-2.1919	-2.2439	-2.2355
-2.3423	-2.2052	-2.0666	-2.1474	-2.2776	-2.1709	-2.1153	-2.2051	-1.3027	-2.1699	-2.2842	-2.1201	-2.2184	-2.2129	-2.1198	-1.9784	-2.2776	-2.2487	-2.3423	-2.2052	-2.1022	-2.2	-2.2776	-2.1709	-2.1592	-2.1966	-1.6387	-2.2017	-2.3916	-2.1866	-2.189	-2.1637	-2.1523	-2.1672	-2.2776	-2.2487	-2.153	-2.2055	-2.138	-2.1992	-2.1942	-2.2025	-2.1487	-2.2008	-1.3365	-2.1879	-2.1252	-2.1919	-2.1754	-2.1832
-2.3507	-2.1949	-2.1794	-2.1351	-2.1079	-2.1991	-2.1011	-2.1808	-2.6736	-2.1523	-1.8985	-2.145	-2.1633	-2.062	-2.0266	-2.2307	-2.1763	-2.2753	-2.3117	-2.2097	-2.3091	-2.2003	-2.1449	-2.2	-2.1897	-2.1712	-2.6736	-2.1523	-1.8985	-2.145	-2.189	-2.1637	-2.0266	-2.2307	-2.1467	-2.1941	-2.3915	-2.1615	-2.138	-2.1992	-2.1942	-2.2025	-2.1487	-2.2008	-2.5974	-2.1925	-2.1252	-2.1919	-2.1754	-2.1832
-2.1403	-2.2515	-2.0666	-2.1474	-2.0558	-2.3807	-1.9868	-2.2052	-2.6736	-2.1523	-2.138	-2.2444	-2.2535	-2.209	-2.1612	-2.2482	-2.3846	-2.2205	-2.3117	-2.2097	-2.1022	-2.2	-2.2037	-2.2502	-1.9868	-2.2052	-2.6736	-2.1523	-2.1129	-2.2042	-2.2535	-2.209	-2.1493	-2.2131	-2.2844	-2.1946	-2.153	-2.2055	-2.138	-2.1992	-2.1942	-2.2025	-2.1487	-2.2008	-2.5974	-2.1925	-2.1252	-2.1919	-2.1754	-2.1832
-2.0168	-2.2304	-2.1486	-2.1808	-2.2776	-2.1709	-1.9868	-2.2052	-2.9486	-2.1674	-1.8985	-2.145	-2.1633	-2.062	-2.5775	-2.2065	-2.0585	-2.2307	-2.0371	-2.2025	-2.1329	-2.181	-2.2776	-2.1709	-1.9868	-2.2052	-3.0248	-2.2017	-1.8985	-2.145	-2.189	-2.1637	-2.3448	-2.1959	-2.1001	-2.2016	-2.153	-2.2055	-2.138	-2.1992	-2.1942	-2.2025	-2.1487	-2.2008	-2.5974	-2.1925	-2.1252	-2.1919	-2.1754	-2.1832
-2.0647	-2.1895	-2.2434	-2.2129	-2.2776	-2.1709	-2.1153	-2.2051	-2.6736	-2.1523	-2.138	-2.2444	-2.2265	-2.2889	-2.1451	-2.1693	-2.1012	-2.2038	-2.2401	-2.2192	-2.2434	-2.2129	-2.2776	-2.1709	-2.1592	-2.1966	-2.6736	-2.1523	-2.1129	-2.2042	-2.223	-2.2156	-2.1523	-2.1672	-2.1467	-2.1941	-2.153	-2.2055	-2.138	-2.1992	-2.1942	-2.2025	-2.1487	-2.2008	-2.5974	-2.1925	-2.1252	-2.1919	-2.2439	-2.2355
-2.3423	-2.2052	-2.1527	-2.187	-2.2776	-2.1709	-2.1153	-2.2051	-1.3027	-2.1699	-2.2063	-2.1959	-2.3401	-2.1232	-2.0875	-2.2296	-2.1849	-2.1518	-2.3423	-2.2052	-2.1022	-2.2	-2.2776	-2.1709	-2.1592	-2.1966	-1.6387	-2.2017	-2.1934	-2.1924	-2.189	-2.1637	-2.1493	-2.2131	-2.1001	-2.2016	-2.153	-2.2055	-2.138	-2.1992	-2.1942	-2.2025	-2.1487	-2.2008	-1.3365	-2.1879	-2.1252	-2.1919	-2.1754	-2.1832
-2.3423	-2.2052	-2.6082	-2.2276	-2.2676	-2.167	-2.1153	-2.2051	-1.407	-2.2068	-2.2158	-2.1811	-2.1101	-2.2019	-2.1612	-2.2482	-2.1763	-2.2753	-2.3423	-2.2052	-2.3091	-2.2003	-2.1449	-2.2	-2.1592	-2.1966	-1.6387	-2.2017	-2.1934	-2.1924	-2.1172	-2.2201	-2.1493	-2.2131	-2.1467	-2.1941	-2.153	-2.2055	-2.5012	-2.1972	-2.1942	-2.2025	-2.1487	-2.2008	-1.3365	-2.1879	-2.1252	-2.1919	-2.1754	-2.1832
-2.0674	-2.1745	-2.1527	-2.187	-2.0971	-2.2274	-2.0491	-2.1163	-1.3027	-2.1699	-2.2063	-2.1959	-2.2184	-2.2129	-2.1108	-2.2078	-2.3846	-2.2205	-2.0371	-2.2025	-2.1022	-2.2	-2.1449	-2.2	-2.0491	-2.1163	-1.6387	-2.2017	-2.1934	-2.1924	-2.189	-2.1637	-2.3448	-2.1959	-2.2844	-2.1946	-2.153	-2.2055	-2.138	-2.1992	-2.1942	-2.2025	-2.1065	-2.1412	-1.3365	-2.1879	-2.1252	-2.1919	-2.1754	-2.1832
-2.0484	-2.1253	-2.1313	-2.1697	-2.2776	-2.1709	-2.3411	-2.2473	-1.3027	-2.1699	-2.1445	-2.176	-2.1358	-2.2447	-2.5775	-2.2065	-2.1665	-2.1991	-2.0371	-2.2025	-2.1329	-2.181	-2.2776	-2.1709	-2.2975	-2.2129	-1.6387	-2.2017	-2.3916	-2.1866	-2.189	-2.1637	-2.3448	-2.1959	-2.1467	-2.1941	-2.153	-2.2055	-2.138	-2.1992	-2.1942	-2.2025	-2.1487	-2.2008	-1.3365	-2.1879	-2.0775	-2.2065	-2.1754	-2.1832
-2.3427	-2.2847	-2.0666	-2.1474	-2.0971	-2.2274	-2.2481	-2.2011	-1.3027	-2.1699	-1.9842	-2.2394	-2.1101	-2.2019	-2.0266	-2.2307	-2.3846	-2.2205	-2.2401	-2.2192	-2.1022	-2.2	-2.1449	-2.2	-2.1592	-2.1966	-1.6387	-2.2017	-2.1129	-2.2042	-2.1172	-2.2201	-2.0266	-2.2307	-2.2844	-2.1946	-2.153	-2.2055	-2.138	-2.1992	-2.1942	-2.2025	-2.1487	-2.2008	-1.3365	-2.1879	-2.1252	-2.1919	-2.1754	-2.1832
-2.0674	-2.1745	-2.069	-2.2475	-2.0727	-2.1197	-2.0596	-2.12	-2.4033	-2.1811	-1.8985	-2.145	-2.2265	-2.2889	-2.1612	-2.2482	-2.3263	-2.1025	-2.0371	-2.2025	-2.1022	-2.2	-2.2131	-2.1589	-2.1592	-2.1966	-2.4993	-2.1753	-1.8985	-2.145	-2.223	-2.2156	-2.1493	-2.2131	-2.2844	-2.1946	-2.153	-2.2055	-2.138	-2.1992	-2.1842	-2.1513	-2.1487	-2.2008	-2.5974	-2.1925	-2.1252	-2.1919	-2.2439	-2.2355
-2.3507	-2.1949	-2.1078	-2.2503	-2.2158	-2.2184	-1.9868	-2.2052	-1.3027	-2.1699	-2.138	-2.2444	-2.343	-2.2814	-2.1612	-2.2482	-2.3846	-2.2205	-2.3117	-2.2097	-2.1022	-2.2	-2.2037	-2.2502	-1.9868	-2.2052	-1.6387	-2.2017	-2.1129	-2.2042	-2.223	-2.2156	-2.1493	-2.2131	-2.2844	-2.1946	-2.3915	-2.1615	-2.138	-2.1992	-2.1942	-2.2025	-2.1487	-2.2008	-1.3365	-2.1879	-2.1252	-2.1919	-2.1754	-2.1832
-2.3427	-2.2847	-2.2434	-2.2129	-2.0727	-2.1197	-2.1153	-2.2051	-1.9179	-2.2073	-2.138	-2.2444	-2.2265	-2.2889	-2.2875	-2.1934	-2.1763	-2.2753	-2.2401	-2.2192	-2.2434	-2.2129	-2.2131	-2.1589	-2.1592	-2.1966	-1.6387	-2.2017	-2.1129	-2.2042	-2.223	-2.2156	-2.1493	-2.2131	-2.1467	-2.1941	-2.153	-2.2055	-2.138	-2.1992	-2.1842	-2.1513	-2.1487	-2.2008	-2.5974	-2.1925	-2.1252	-2.1919	-2.2439	-2.2355
-2.3507	-2.1949	-2.1527	-2.187	-2.1876	-2.0851	-2.1153	-2.2051	-1.3027	-2.1699	-1.9842	-2.2394	-2.1633	-2.062	-2.0806	-2.1878	-2.3003	-2.209	-2.3117	-2.2097	-2.1022	-2.2	-2.2131	-2.1589	-2.1592	-2.1966	-1.6387	-2.2017	-2.1129	-2.2042	-2.189	-2.1637	-2.1493	-2.2131	-2.2844	-2.1946	-2.3915	-2.1615	-2.138	-2.1992	-2.1942	-2.2025	-2.1487	-2.2008	-1.3365	-2.1879	-2.1252	-2.1919	-2.1754	-2.1832
-2.1403	-2.2515	-1.8261	-2.2447	-2.1876	-2.0851	-2.1915	-2.19	-1.407	-2.2068	-2.1206	-2.196	-2.0759	-2.2461	-2.2875	-2.1934	-2.1687	-2.184	-2.3117	-2.2097	-1.8261	-2.2447	-2.2131	-2.1589	-2.1592	-2.1966	-1.6387	-2.2017	-2.1934	-2.1924	-2.1172	-2.2201	-2.1493	-2.2131	-2.2844	-2.1946	-2.153	-2.2055	-2.138	-2.1992	-2.1942	-2.2025	-2.1487	-2.2008	-1.3365	-2.1879	-2.1252	-2.1919	-2.1754	-2.1832
-2.2116	-2.1997	-2.1047	-2.339	-2.1174	-2.2273	-2.387	-2.2115	-2.622	-2.1235	-2.1206	-2.196	-2.3401	-2.1232	-2.1864	-2.1419	-2.1687	-2.184	-2.2116	-2.1997	-2.3091	-2.2003	-2.1449	-2.2	-2.2975	-2.2129	-2.4993	-2.1753	-2.1934	-2.1924	-2.189	-2.1637	-2.3448	-2.1959	-2.2844	-2.1946	-2.153	-2.2055	-2.138	-2.1992	-2.1942	-2.2025	-2.4255	-2.2138	-2.5974	-2.1925	-2.1252	-2.1919	-2.1754	-2.1832
-2.0935	-2.1643	-2.069	-2.2475	-2.1687	-2.2421	-2.163	-2.1235	-2.622	-2.1235	-2.6487	-2.1412	-2.2763	-2.1831	-2.0806	-2.1878	-2.3003	-2.209	-2.0371	-2.2025	-2.1022	-2.2	-2.2131	-2.1589	-2.1897	-2.1712	-2.4993	-2.1753	-2.3916	-2.1866	-2.223	-2.2156	-2.1493	-2.2131	-2.2844	-2.1946	-2.153	-2.2055	-2.138	-2.1992	-2.2249	-2.2024	-2.1487	-2.2008	-2.5974	-2.1925	-2.5809	-2.1821	-2.2439	-2.2355
-2.2286	-2.2032	-2.3357	-2.2419	-2.1805	-2.1912	-2.1665	-2.2077	-2.46	-2.1975	-2.138	-2.2444	-2.2516	-2.0907	-2.2469	-2.2138	-2.1556	-2.2026	-2.2401	-2.2192	-2.3357	-2.2419	-2.1449	-2.2	-2.1592	-2.1966	-1.6387	-2.2017	-2.1129	-2.2042	-2.223	-2.2156	-2.3448	-2.1959	-2.1556	-2.2026	-2.153	-2.2055	-2.1176	-2.2075	-2.1942	-2.2025	-2.1487	-2.2008	-2.6113	-2.1823	-2.1252	-2.1919	-2.1754	-2.1832
-2.0935	-2.1643	-2.0666	-2.1474	-2.1687	-2.2421	-2.1153	-2.2051	-2.1597	-2.2774	-2.1592	-2.1944	-2.2416	-2.1994	-2.0266	-2.2307	-2.1012	-2.2038	-2.0371	-2.2025	-2.1022	-2.2	-2.2131	-2.1589	-2.1592	-2.1966	-1.6387	-2.2017	-2.3916	-2.1866	-2.2416	-2.1994	-2.0266	-2.2307	-2.1467	-2.1941	-2.153	-2.2055	-2.138	-2.1992	-2.2249	-2.2024	-2.1487	-2.2008	-2.5974	-2.1925	-2.1252	-2.1919	-2.2601	-2.2303
-2.2286	-2.2032	-2.1937	-2.2501	-2.0727	-2.1197	-2.132	-2.1369	-1.3027	-2.1699	-2.3133	-2.2625	-2.2265	-2.2889	-2.0266	-2.2307	-2.1882	-2.1808	-2.2401	-2.2192	-2.1329	-2.181	-2.2131	-2.1589	-2.2975	-2.2129	-1.6387	-2.2017	-2.3916	-2.1866	-2.223	-2.2156	-2.0266	-2.2307	-2.1001	-2.2016	-2.153	-2.2055	-2.138	-2.1992	-2.1842	-2.1513	-2.1065	-2.1412	-1.3365	-2.1879	-2.1252	-2.1919	-2.2439	-2.2355
-2.3507	-2.1949	-1.9888	-2.1857	-2.0727	-2.1197	-2.1388	-2.3189	-1.3027	-2.1699	-1.8985	-2.145	-2.1389	-2.2805	-2.2184	-2.1957	-2.0585	-2.2307	-2.3117	-2.2097	-2.3091	-2.2003	-2.2131	-2.1589	-2.2975	-2.2129	-1.6387	-2.2017	-1.8985	-2.145	-2.1172	-2.2201	-2.1493	-2.2131	-2.1001	-2.2016	-2.3915	-2.1615	-2.1176	-2.2075	-2.1842	-2.1513	-2.1487	-2.2008	-1.3365	-2.1879	-2.1252	-2.1919	-2.1754	-2.1832
-2.3507	-2.1949	-2.2773	-2.2152	-2.0727	-2.1197	-1.9868	-2.2052	-3.0231	-2.2339	-2.0988	-2.1588	-2.1476	-2.2057	-2.1451	-2.1693	-2.3846	-2.2205	-2.3117	-2.2097	-2.3091	-2.2003	-2.2131	-2.1589	-1.9868	-2.2052	-2.4993	-2.1753	-2.1129	-2.2042	-2.1172	-2.2201	-2.1523	-2.1672	-2.2844	-2.1946	-2.3915	-2.1615	-2.138	-2.1992	-2.1842	-2.1513	-2.1487	-2.2008	-2.5974	-2.1925	-2.1252	-2.1919	-2.1754	-2.1832
-2.0674	-2.1745	-2.1527	-2.187	-2.0971	-2.2274	-2.387	-2.2115	-1.407	-2.2068	-2.2063	-2.1959	-2.1504	-2.2273	-2.3397	-2.1555	-2.3846	-2.2205	-2.0371	-2.2025	-2.1022	-2.2	-2.1449	-2.2	-2.2975	-2.2129	-1.6387	-2.2017	-2.1934	-2.1924	-2.189	-2.1637	-2.3448	-2.1959	-2.2844	-2.1946	-2.153	-2.2055	-2.138	-2.1992	-2.1942	-2.2025	-2.4255	-2.2138	-1.3365	-2.1879	-2.1252	-2.1919	-2.1754	-2.1832
-2.4692	-2.1285	-2.0971	-2.1504	-2.1174	-2.2273	-2.1388	-2.3189	-1.3027	-2.1699	-2.069	-2.18	-2.2184	-2.2129	-2.1451	-2.2558	-2.2776	-2.2487	-2.3117	-2.2097	-2.1329	-2.181	-2.1449	-2.2	-2.2975	-2.2129	-1.6387	-2.2017	-2.1129	-2.2042	-2.189	-2.1637	-2.3448	-2.1959	-2.2776	-2.2487	-2.3915	-2.1615	-2.138	-2.1992	-2.1942	-2.2025	-2.1487	-2.2008	-1.3365	-2.1879	-2.1252	-2.1919	-2.1754	-2.1832
-2.0484	-2.1253	-1.9888	-2.1857	-2.237	-2.2106	-1.9868	-2.2052	-1.407	-2.2068	-2.138	-2.2444	-2.1101	-2.2019	-2.2875	-2.1934	-2.3846	-2.2205	-2.0371	-2.2025	-2.3091	-2.2003	-2.2037	-2.2502	-1.9868	-2.2052	-1.6387	-2.2017	-2.1129	-2.2042	-2.1172	-2.2201	-2.1493	-2.2131	-2.2844	-2.1946	-2.153	-2.2055	-2.1176	-2.2075	-2.1942	-2.2025	-2.1487	-2.2008	-1.3365	-2.1879	-2.1252	-2.1919	-2.1754	-2.1832
-2.0168	-2.2304	-2.1047	-2.339	-2.0727	-2.1197	-2.1011	-2.1808	-1.3027	-2.1699	-2.6487	-2.1412	-2.2265	-2.2889	-2.5775	-2.2065	-2.1066	-2.1153	-2.0371	-2.2025	-2.3091	-2.2003	-2.2131	-2.1589	-2.1897	-2.1712	-1.6387	-2.2017	-2.3916	-2.1866	-2.223	-2.2156	-2.3448	-2.1959	-2.1467	-2.1941	-2.153	-2.2055	-2.138	-2.1992	-2.1842	-2.1513	-2.1487	-2.2008	-1.3365	-2.1879	-2.5809	-2.1821	-2.2439	-2.2355
-2.3507	-2.1949	-2.2773	-2.2152	-2.1079	-2.1991	-2.2481	-2.2011	-1.3027	-2.1699	-2.4637	-2.2261	-2.2741	-2.2705	-2.0225	-2.2353	-2.1763	-2.2753	-2.3117	-2.2097	-2.3091	-2.2003	-2.1449	-2.2	-2.1592	-2.1966	-1.6387	-2.2017	-2.3916	-2.1866	-2.223	-2.2156	-2.0225	-2.2353	-2.1467	-2.1941	-2.3915	-2.1615	-2.138	-2.1992	-2.1942	-2.2025	-2.1487	-2.2008	-1.3365	-2.1879	-2.5809	-2.1821	-2.2601	-2.2303
-2.0168	-2.2304	-2.069	-2.2475	-2.0727	-2.1197	-2.387	-2.2115	-2.5376	-2.1888	-1.9713	-2.2656	-2.1633	-2.062	-2.1612	-2.2482	-2.0758	-2.2113	-2.0371	-2.2025	-2.1022	-2.2	-2.2131	-2.1589	-2.2975	-2.2129	-1.6387	-2.2017	-1.9713	-2.2656	-2.189	-2.1637	-2.1493	-2.2131	-2.1001	-2.2016	-2.153	-2.2055	-2.138	-2.1992	-2.1842	-2.1513	-2.4255	-2.2138	-2.6113	-2.1823	-2.0775	-2.2065	-2.1754	-2.1832
-2.2074	-2.3409	-2.1486	-2.1808	-2.284	-2.1047	-2.2216	-2.1461	-1.856	-2.1969	-2.069	-2.18	-2.1389	-2.2805	-2.1451	-2.2558	-2.2776	-2.2487	-2.3117	-2.2097	-2.1329	-2.181	-2.2131	-2.1589	-2.2216	-2.1461	-1.6387	-2.2017	-2.1129	-2.2042	-2.1172	-2.2201	-2.3448	-2.1959	-2.2776	-2.2487	-2.1963	-2.2303	-2.138	-2.1992	-2.2249	-2.2024	-2.1487	-2.2008	-2.5974	-2.1925	-2.1252	-2.1919	-2.1754	-2.1832
-2.0647	-2.1895	-1.9888	-2.1857	-2.1723	-2.2447	-2.1388	-2.3189	-3.0711	-2.1315	-2.2295	-2.2159	-2.2516	-2.0907	-2.0266	-2.2307	-2.1982	-2.1733	-2.2401	-2.2192	-2.3091	-2.2003	-2.1723	-2.2447	-2.2975	-2.2129	-3.0248	-2.2017	-2.1934	-2.1924	-2.223	-2.2156	-2.0266	-2.2307	-2.2844	-2.1946	-2.153	-2.2055	-2.1176	-2.2075	-2.1942	-2.2025	-2.1487	-2.2008	-2.5974	-2.1925	-2.1252	-2.1919	-2.1754	-2.1832
-2.2451	-2.1642	-2.0971	-2.1504	-2.0971	-2.2274	-2.387	-2.2115	-1.3027	-2.1699	-1.8985	-2.145	-2.343	-2.2814	-2.2184	-2.1957	-2.0758	-2.2113	-2.3117	-2.2097	-2.1329	-2.181	-2.1449	-2.2	-2.2975	-2.2129	-1.6387	-2.2017	-1.8985	-2.145	-2.223	-2.2156	-2.1493	-2.2131	-2.1001	-2.2016	-2.153	-2.2055	-2.138	-2.1992	-2.1942	-2.2025	-2.4255	-2.2138	-1.3365	-2.1879	-2.1252	-2.1919	-2.1754	-2.1832
-2.0674	-2.1745	-2.3277	-2.1669	-2.0727	-2.1197	-1.9868	-2.2052	-1.9179	-2.2073	-2.0988	-2.1588	-2.1101	-2.2019	-2.1451	-2.1693	-2.1763	-2.2753	-2.0371	-2.2025	-2.3091	-2.2003	-2.2131	-2.1589	-1.9868	-2.2052	-1.6387	-2.2017	-2.1129	-2.2042	-2.1172	-2.2201	-2.1523	-2.1672	-2.1467	-2.1941	-2.153	-2.2055	-2.5012	-2.1972	-2.1842	-2.1513	-2.1487	-2.2008	-2.5974	-2.1925	-2.1252	-2.1919	-2.1754	-2.1832
-2.4692	-2.1285	-1.9888	-2.1857	-2.1174	-2.2273	-2.1481	-2.1518	-2.622	-2.1235	-2.0988	-2.1588	-2.0759	-2.2461	-2.1451	-2.2558	-2.1556	-2.2026	-2.3117	-2.2097	-2.3091	-2.2003	-2.1449	-2.2	-2.1897	-2.1712	-2.4993	-2.1753	-2.1129	-2.2042	-2.1172	-2.2201	-2.3448	-2.1959	-2.1556	-2.2026	-2.3915	-2.1615	-2.1176	-2.2075	-2.1942	-2.2025	-2.1487	-2.2008	-2.5974	-2.1925	-2.1252	-2.1919	-2.1754	-2.1832
-2.3427	-2.2847	-2.1937	-2.2501	-2.1079	-2.1991	-2.163	-2.1235	-2.1597	-2.2774	-1.9713	-2.2656	-2.0759	-2.2461	-2.3397	-2.1555	-2.1556	-2.2026	-2.2401	-2.2192	-2.1329	-2.181	-2.1449	-2.2	-2.1897	-2.1712	-1.6387	-2.2017	-1.9713	-2.2656	-2.1172	-2.2201	-2.3448	-2.1959	-2.1556	-2.2026	-2.153	-2.2055	-2.138	-2.1992	-2.1942	-2.2025	-2.1487	-2.2008	-2.5974	-2.1925	-2.0775	-2.2065	-2.1754	-2.1832
-2.0216	-2.2615	-2.3277	-2.1669	-2.1654	-2.156	-2.2805	-2.2231	-1.407	-2.2068	-2.138	-2.2444	-2.2265	-2.2889	-2.0266	-2.2307	-2.3846	-2.2205	-2.0371	-2.2025	-2.3091	-2.2003	-2.1449	-2.2	-2.1897	-2.1712	-1.6387	-2.2017	-2.1129	-2.2042	-2.223	-2.2156	-2.0266	-2.2307	-2.2844	-2.1946	-2.153	-2.2055	-2.5012	-2.1972	-2.1942	-2.2025	-2.1487	-2.2008	-1.3365	-2.1879	-2.1252	-2.1919	-2.2439	-2.2355
-2.2378	-2.2507	-2.0498	-2.1975	-2.1687	-2.2421	-2.1011	-2.1808	-1.3027	-2.1699	-2.1206	-2.196	-2.2763	-2.1831	-2.304	-2.2164	-2.1665	-2.1991	-2.3117	-2.2097	-2.3091	-2.2003	-2.2131	-2.1589	-2.1897	-2.1712	-1.6387	-2.2017	-2.1934	-2.1924	-2.223	-2.2156	-2.3448	-2.1959	-2.1467	-2.1941	-2.1963	-2.2303	-2.1176	-2.2075	-2.2249	-2.2024	-2.1487	-2.2008	-1.3365	-2.1879	-2.1252	-2.1919	-2.2439	-2.2355
-2.2378	-2.2507	-2.1486	-2.1808	-2.0727	-2.1197	-2.163	-2.1235	-1.407	-2.2068	-2.4637	-2.2261	-2.2184	-2.2129	-2.0266	-2.2307	-2.1556	-2.2026	-2.3117	-2.2097	-2.1329	-2.181	-2.2131	-2.1589	-2.1897	-2.1712	-1.6387	-2.2017	-2.3916	-2.1866	-2.189	-2.1637	-2.0266	-2.2307	-2.1556	-2.2026	-2.1963	-2.2303	-2.138	-2.1992	-2.1842	-2.1513	-2.1487	-2.2008	-1.3365	-2.1879	-2.5809	-2.1821	-2.1754	-2.1832
-2.0216	-2.2615	-2.0666	-2.1474	-2.1174	-2.2273	-2.1445	-2.168	-1.3027	-2.1699	-2.2056	-2.2096	-2.0689	-2.176	-2.5775	-2.2065	-2.2515	-2.2558	-2.0371	-2.2025	-2.1022	-2.2	-2.1449	-2.2	-2.2975	-2.2129	-1.6387	-2.2017	-2.1129	-2.2042	-2.223	-2.2156	-2.3448	-2.1959	-2.2844	-2.1946	-2.153	-2.2055	-2.138	-2.1992	-2.1942	-2.2025	-2.1065	-2.1412	-1.3365	-2.1879	-2.1252	-2.1919	-2.1754	-2.1832
-2.0168	-2.2304	-2.1239	-2.1987	-2.1687	-2.2421	-2.4459	-2.2158	-3.0547	-2.2615	-2.3133	-2.2625	-2.2265	-2.2889	-2.304	-2.2164	-2.1556	-2.2026	-2.0371	-2.2025	-2.1022	-2.2	-2.2131	-2.1589	-2.2975	-2.2129	-3.0248	-2.2017	-2.3916	-2.1866	-2.223	-2.2156	-2.3448	-2.1959	-2.1556	-2.2026	-2.153	-2.2055	-2.138	-2.1992	-2.2249	-2.2024	-2.4255	-2.2138	-2.5974	-2.1925	-2.1252	-2.1919	-2.2439	-2.2355
-2.0484	-2.1253	-2.0498	-2.1975	-2.0727	-2.1197	-2.1915	-2.19	-1.856	-2.1969	-2.6487	-2.1412	-2.2763	-2.1831	-2.0225	-2.2353	-2.1556	-2.2026	-2.0371	-2.2025	-2.3091	-2.2003	-2.2131	-2.1589	-2.1592	-2.1966	-1.6387	-2.2017	-2.3916	-2.1866	-2.223	-2.2156	-2.0225	-2.2353	-2.1556	-2.2026	-2.153	-2.2055	-2.1176	-2.2075	-2.1842	-2.1513	-2.1487	-2.2008	-2.5974	-2.1925	-2.5809	-2.1821	-2.2439	-2.2355
-2.2378	-2.2507	-2.6082	-2.2276	-2.1174	-2.2273	-2.1388	-2.3189	-1.3027	-2.1699	-2.4637	-2.2261	-2.2416	-2.1994	-2.0225	-2.2353	-2.1849	-2.1518	-2.3117	-2.2097	-2.3091	-2.2003	-2.1449	-2.2	-2.2975	-2.2129	-1.6387	-2.2017	-2.3916	-2.1866	-2.2416	-2.1994	-2.0225	-2.2353	-2.1001	-2.2016	-2.1963	-2.2303	-2.5012	-2.1972	-2.1942	-2.2025	-2.1487	-2.2008	-1.3365	-2.1879	-2.5809	-2.1821	-2.2601	-2.2303
-2.3507	-2.1949	-2.1239	-2.1987	-2.3478	-2.0936	-2.4459	-2.2158	-1.407	-2.2068	-1.9713	-2.2656	-2.2416	-2.1994	-2.1373	-2.2343	-2.1012	-2.2038	-2.3117	-2.2097	-2.1022	-2.2	-2.2131	-2.1589	-2.2975	-2.2129	-1.6387	-2.2017	-1.9713	-2.2656	-2.2416	-2.1994	-2.1523	-2.1672	-2.1467	-2.1941	-2.3915	-2.1615	-2.138	-2.1992	-2.1942	-2.2025	-2.4255	-2.2138	-1.3365	-2.1879	-2.0775	-2.2065	-2.2601	-2.2303
-2.0168	-2.2304	-2.1794	-2.1351	-2.0971	-2.2274	-2.132	-2.1369	-1.3027	-2.1699	-1.9713	-2.2656	-2.2265	-2.2889	-2.1451	-2.1693	-2.3846	-2.2205	-2.0371	-2.2025	-2.3091	-2.2003	-2.1449	-2.2	-2.2975	-2.2129	-1.6387	-2.2017	-1.9713	-2.2656	-2.223	-2.2156	-2.1523	-2.1672	-2.2844	-2.1946	-2.153	-2.2055	-2.138	-2.1992	-2.1942	-2.2025	-2.1065	-2.1412	-1.3365	-2.1879	-2.0775	-2.2065	-2.2439	-2.2355
-2.0674	-2.1745	-1.9888	-2.1857	-2.0727	-2.1197	-2.0491	-2.1163	-1.3027	-2.1699	-2.2063	-2.1959	-2.2265	-2.2889	-2.2469	-2.2138	-2.3003	-2.209	-2.0371	-2.2025	-2.3091	-2.2003	-2.2131	-2.1589	-2.0491	-2.1163	-1.6387	-2.2017	-2.1934	-2.1924	-2.223	-2.2156	-2.3448	-2.1959	-2.2844	-2.1946	-2.153	-2.2055	-2.1176	-2.2075	-2.1842	-2.1513	-2.1065	-2.1412	-1.3365	-2.1879	-2.1252	-2.1919	-2.2439	-2.2355
-2.0484	-2.1253	-2.0498	-2.1975	-2.0971	-2.2274	-2.387	-2.2115	-1.3027	-2.1699	-2.2842	-2.1201	-2.0689	-2.176	-2.0266	-2.2307	-2.1687	-2.184	-2.0371	-2.2025	-2.3091	-2.2003	-2.1449	-2.2	-2.2975	-2.2129	-1.6387	-2.2017	-2.3916	-2.1866	-2.223	-2.2156	-2.0266	-2.2307	-2.2844	-2.1946	-2.153	-2.2055	-2.1176	-2.2075	-2.1942	-2.2025	-2.4255	-2.2138	-1.3365	-2.1879	-2.1252	-2.1919	-2.1754	-2.1832
-2.0484	-2.1253	-1.9888	-2.1857	-2.284	-2.1047	-2.0596	-2.12	-2.1597	-2.2774	-2.2158	-2.1811	-2.1476	-2.2057	-2.0225	-2.2353	-2.2515	-2.2558	-2.0371	-2.2025	-2.3091	-2.2003	-2.2131	-2.1589	-2.1592	-2.1966	-1.6387	-2.2017	-2.1934	-2.1924	-2.1172	-2.2201	-2.0225	-2.2353	-2.2844	-2.1946	-2.153	-2.2055	-2.1176	-2.2075	-2.2249	-2.2024	-2.1487	-2.2008	-2.5974	-2.1925	-2.1252	-2.1919	-2.1754	-2.1832
-2.0674	-2.1745	-2.3277	-2.1669	-2.2676	-2.167	-2.0491	-2.1163	-1.407	-2.2068	-2.3133	-2.2625	-2.2516	-2.0907	-2.1864	-2.1419	-2.1687	-2.184	-2.0371	-2.2025	-2.3091	-2.2003	-2.1449	-2.2	-2.0491	-2.1163	-1.6387	-2.2017	-2.3916	-2.1866	-2.223	-2.2156	-2.3448	-2.1959	-2.2844	-2.1946	-2.153	-2.2055	-2.5012	-2.1972	-2.1942	-2.2025	-2.1065	-2.1412	-1.3365	-2.1879	-2.1252	-2.1919	-2.1754	-2.1832
-2.0674	-2.1745	-2.0498	-2.1975	-2.4286	-2.1854	-2.1665	-2.2077	-1.3027	-2.1699	-1.9842	-2.2394	-2.2763	-2.1831	-2.5775	-2.2065	-2.1665	-2.1991	-2.0371	-2.2025	-2.3091	-2.2003	-2.2131	-2.1589	-2.1592	-2.1966	-1.6387	-2.2017	-2.1129	-2.2042	-2.223	-2.2156	-2.3448	-2.1959	-2.1467	-2.1941	-2.153	-2.2055	-2.1176	-2.2075	-2.1842	-2.1513	-2.1487	-2.2008	-1.3365	-2.1879	-2.1252	-2.1919	-2.2439	-2.2355
-2.4692	-2.1285	-2.0666	-2.1474	-2.0727	-2.1197	-2.0596	-2.12	-1.407	-2.2068	-2.6487	-2.1412	-2.2184	-2.2129	-2.1108	-2.2078	-2.1499	-2.1351	-2.3117	-2.2097	-2.1022	-2.2	-2.2131	-2.1589	-2.1592	-2.1966	-1.6387	-2.2017	-2.3916	-2.1866	-2.189	-2.1637	-2.3448	-2.1959	-2.2844	-2.1946	-2.3915	-2.1615	-2.138	-2.1992	-2.1842	-2.1513	-2.1487	-2.2008	-1.3365	-2.1879	-2.5809	-2.1821	-2.1754	-2.1832
-2.0216	-2.2615	-1.9888	-2.1857	-2.1174	-2.2273	-2.2805	-2.2231	-1.3027	-2.1699	-2.2056	-2.2096	-2.0689	-2.176	-2.5775	-2.2065	-2.3003	-2.209	-2.0371	-2.2025	-2.3091	-2.2003	-2.1449	-2.2	-2.1897	-2.1712	-1.6387	-2.2017	-2.1129	-2.2042	-2.223	-2.2156	-2.3448	-2.1959	-2.2844	-2.1946	-2.153	-2.2055	-2.1176	-2.2075	-2.1942	-2.2025	-2.1487	-2.2008	-1.3365	-2.1879	-2.1252	-2.1919	-2.1754	-2.1832
-2.2074	-2.3409	-2.1239	-2.1987	-2.237	-2.2106	-2.4459	-2.2158	-3.0547	-2.2615	-2.3133	-2.2625	-2.2265	-2.2889	-2.3397	-2.1555	-2.1763	-2.2753	-2.3117	-2.2097	-2.1022	-2.2	-2.2037	-2.2502	-2.2975	-2.2129	-3.0248	-2.2017	-2.3916	-2.1866	-2.223	-2.2156	-2.3448	-2.1959	-2.1467	-2.1941	-2.1963	-2.2303	-2.138	-2.1992	-2.1942	-2.2025	-2.4255	-2.2138	-2.5974	-2.1925	-2.1252	-2.1919	-2.2439	-2.2355
-2.0484	-2.1253	-2.0971	-2.1504	-2.0727	-2.1197	-2.1915	-2.19	-1.856	-2.1969	-2.6487	-2.1412	-2.0689	-2.176	-2.1612	-2.2482	-2.1556	-2.2026	-2.0371	-2.2025	-2.1329	-2.181	-2.2131	-2.1589	-2.1592	-2.1966	-1.6387	-2.2017	-2.3916	-2.1866	-2.223	-2.2156	-2.1493	-2.2131	-2.1556	-2.2026	-2.153	-2.2055	-2.138	-2.1992	-2.1842	-2.1513	-2.1487	-2.2008	-2.5974	-2.1925	-2.5809	-2.1821	-2.1754	-2.1832
-2.2286	-2.2032	-2.6082	-2.2276	-2.1174	-2.2273	-2.1388	-2.3189	-1.3027	-2.1699	-2.3133	-2.2625	-2.1633	-2.062	-2.0225	-2.2353	-2.1687	-2.184	-2.2401	-2.2192	-2.3091	-2.2003	-2.1449	-2.2	-2.2975	-2.2129	-1.6387	-2.2017	-2.3916	-2.1866	-2.189	-2.1637	-2.0225	-2.2353	-2.2844	-2.1946	-2.153	-2.2055	-2.5012	-2.1972	-2.1942	-2.2025	-2.1487	-2.2008	-1.3365	-2.1879	-2.1252	-2.1919	-2.1754	-2.1832
-2.3507	-2.1949	-2.1239	-2.1987	-2.3478	-2.0936	-2.4459	-2.2158	-1.856	-2.1969	-2.138	-2.2444	-2.2416	-2.1994	-2.1864	-2.1419	-2.1012	-2.2038	-2.3117	-2.2097	-2.1022	-2.2	-2.2131	-2.1589	-2.2975	-2.2129	-1.6387	-2.2017	-2.1129	-2.2042	-2.2416	-2.1994	-2.3448	-2.1959	-2.1467	-2.1941	-2.3915	-2.1615	-2.138	-2.1992	-2.1942	-2.2025	-2.4255	-2.2138	-2.5974	-2.1925	-2.1252	-2.1919	-2.2601	-2.2303
-2.0484	-2.1253	-2.0498	-2.1975	-2.0971	-2.2274	-2.1641	-2.2913	-1.3027	-2.1699	-2.2158	-2.1811	-2.2265	-2.2889	-2.1776	-2.1811	-2.2776	-2.2487	-2.0371	-2.2025	-2.3091	-2.2003	-2.1449	-2.2	-2.1592	-2.1966	-1.6387	-2.2017	-2.1934	-2.1924	-2.223	-2.2156	-2.1523	-2.1672	-2.2776	-2.2487	-2.153	-2.2055	-2.1176	-2.2075	-2.1942	-2.2025	-2.1487	-2.2008	-1.3365	-2.1879	-2.1252	-2.1919	-2.2439	-2.2355
-2.0674	-2.1745	-2.1011	-2.2544	-2.0727	-2.1197	-2.1481	-2.1518	-1.3027	-2.1699	-2.2158	-2.1811	-2.2535	-2.209	-2.1776	-2.1811	-2.3003	-2.209	-2.0371	-2.2025	-2.1022	-2.2	-2.2131	-2.1589	-2.1897	-2.1712	-1.6387	-2.2017	-2.1934	-2.1924	-2.2535	-2.209	-2.1523	-2.1672	-2.2844	-2.1946	-2.153	-2.2055	-2.138	-2.1992	-2.1842	-2.1513	-2.1487	-2.2008	-1.3365	-2.1879	-2.1252	-2.1919	-2.1754	-2.1832
-2.3507	-2.1949	-2.1313	-2.1697	-2.2776	-2.1709	-2.1481	-2.1518	-1.856	-2.1969	-2.138	-2.2444	-2.2763	-2.1831	-2.0806	-2.1878	-2.2515	-2.2558	-2.3117	-2.2097	-2.1329	-2.181	-2.2776	-2.1709	-2.1897	-2.1712	-1.6387	-2.2017	-2.1129	-2.2042	-2.223	-2.2156	-2.1493	-2.2131	-2.2844	-2.1946	-2.3915	-2.1615	-2.138	-2.1992	-2.1942	-2.2025	-2.1487	-2.2008	-2.5974	-2.1925	-2.1252	-2.1919	-2.2439	-2.2355
-2.0484	-2.1253	-2.0971	-2.1504	-2.0971	-2.2274	-2.1445	-2.168	-1.3027	-2.1699	-2.1445	-2.176	-2.2535	-2.209	-2.304	-2.2164	-2.1556	-2.2026	-2.0371	-2.2025	-2.1329	-2.181	-2.1449	-2.2	-2.2975	-2.2129	-1.6387	-2.2017	-2.3916	-2.1866	-2.2535	-2.209	-2.3448	-2.1959	-2.1556	-2.2026	-2.153	-2.2055	-2.138	-2.1992	-2.1942	-2.2025	-2.1065	-2.1412	-1.3365	-2.1879	-2.0775	-2.2065	-2.1754	-2.1832
-2.2451	-2.1642	-2.0666	-2.1474	-2.1174	-2.2273	-2.0491	-2.1163	-2.818	-2.1912	-2.6487	-2.1412	-2.2416	-2.1994	-2.3397	-2.1555	-2.2776	-2.2487	-2.3117	-2.2097	-2.1022	-2.2	-2.1449	-2.2	-2.0491	-2.1163	-3.0248	-2.2017	-2.3916	-2.1866	-2.2416	-2.1994	-2.3448	-2.1959	-2.2776	-2.2487	-2.153	-2.2055	-2.138	-2.1992	-2.1942	-2.2025	-2.1065	-2.1412	-2.5974	-2.1925	-2.5809	-2.1821	-2.2601	-2.2303
-2.0168	-2.2304	-2.1239	-2.1987	-2.2375	-2.2622	-2.1641	-2.2913	-1.3027	-2.1699	-1.9713	-2.2656	-2.0689	-2.176	-2.0266	-2.2307	-2.1665	-2.1991	-2.0371	-2.2025	-2.1022	-2.2	-2.2375	-2.2622	-2.1592	-2.1966	-1.6387	-2.2017	-1.9713	-2.2656	-2.223	-2.2156	-2.0266	-2.2307	-2.1467	-2.1941	-2.153	-2.2055	-2.138	-2.1992	-2.2249	-2.2024	-2.1487	-2.2008	-1.3365	-2.1879	-2.0775	-2.2065	-2.1754	-2.1832
-2.2451	-2.1642	-2.2434	-2.2129	-2.1079	-2.1991	-2.1481	-2.1518	-1.3027	-2.1699	-1.9713	-2.2656	-2.0759	-2.2461	-2.0875	-2.2296	-2.1687	-2.184	-2.3117	-2.2097	-2.2434	-2.2129	-2.1449	-2.2	-2.1897	-2.1712	-1.6387	-2.2017	-1.9713	-2.2656	-2.1172	-2.2201	-2.1493	-2.2131	-2.2844	-2.1946	-2.153	-2.2055	-2.138	-2.1992	-2.1942	-2.2025	-2.1487	-2.2008	-1.3365	-2.1879	-2.0775	-2.2065	-2.1754	-2.1832
-2.0484	-2.1253	-2.3277	-2.1669	-2.2676	-2.167	-2.1011	-2.1808	-1.3027	-2.1699	-2.2295	-2.2159	-2.2265	-2.2889	-2.2184	-2.1957	-2.0585	-2.2307	-2.0371	-2.2025	-2.3091	-2.2003	-2.1449	-2.2	-2.1897	-2.1712	-1.6387	-2.2017	-2.1934	-2.1924	-2.223	-2.2156	-2.1493	-2.2131	-2.1001	-2.2016	-2.153	-2.2055	-2.5012	-2.1972	-2.1942	-2.2025	-2.1487	-2.2008	-1.3365	-2.1879	-2.1252	-2.1919	-2.2439	-2.2355
-2.4692	-2.1285	-2.069	-2.2475	-2.0558	-2.3807	-2.4459	-2.2158	-3.0231	-2.2339	-2.6487	-2.1412	-2.2184	-2.2129	-2.1451	-2.1693	-2.0758	-2.2113	-2.3117	-2.2097	-2.1022	-2.2	-2.2037	-2.2502	-2.2975	-2.2129	-2.4993	-2.1753	-2.3916	-2.1866	-2.189	-2.1637	-2.1523	-2.1672	-2.1001	-2.2016	-2.3915	-2.1615	-2.138	-2.1992	-2.1942	-2.2025	-2.4255	-2.2138	-2.5974	-2.1925	-2.5809	-2.1821	-2.1754	-2.1832
-2.0216	-2.2615	-2.1486	-2.1808	-2.0727	-2.1197	-2.1011	-2.1808	-1.3027	-2.1699	-2.0988	-2.1588	-2.1476	-2.2057	-2.1776	-2.1811	-2.1982	-2.1733	-2.0371	-2.2025	-2.1329	-2.181	-2.2131	-2.1589	-2.1897	-2.1712	-1.6387	-2.2017	-2.1129	-2.2042	-2.1172	-2.2201	-2.1523	-2.1672	-2.2844	-2.1946	-2.153	-2.2055	-2.138	-2.1992	-2.1842	-2.1513	-2.1487	-2.2008	-1.3365	-2.1879	-2.1252	-2.1919	-2.1754	-2.1832
-2.0647	-2.1895	-2.6082	-2.2276	-2.1079	-2.1991	-2.2805	-2.2231	-2.4033	-2.1811	-2.132	-2.1857	-2.0689	-2.176	-2.5775	-2.2065	-2.1012	-2.2038	-2.2401	-2.2192	-2.3091	-2.2003	-2.1449	-2.2	-2.1897	-2.1712	-2.4993	-2.1753	-2.3916	-2.1866	-2.223	-2.2156	-2.3448	-2.1959	-2.1467	-2.1941	-2.153	-2.2055	-2.5012	-2.1972	-2.1942	-2.2025	-2.1487	-2.2008	-2.5974	-2.1925	-2.0775	-2.2065	-2.1754	-2.1832
-2.3507	-2.1949	-2.0666	-2.1474	-2.237	-2.2106	-2.1481	-2.1518	-2.5376	-2.1888	-2.3133	-2.2625	-2.2265	-2.2889	-2.2875	-2.1934	-2.2057	-2.2049	-2.3117	-2.2097	-2.1022	-2.2	-2.2037	-2.2502	-2.1897	-2.1712	-1.6387	-2.2017	-2.3916	-2.1866	-2.223	-2.2156	-2.1493	-2.2131	-2.1467	-2.1941	-2.3915	-2.1615	-2.138	-2.1992	-2.1942	-2.2025	-2.1487	-2.2008	-2.6113	-2.1823	-2.1252	-2.1919	-2.2439	-2.2355
-2.2286	-2.2032	-2.1313	-2.1697	-2.284	-2.1047	-2.1388	-2.3189	-1.3027	-2.1699	-1.9842	-2.2394	-2.156	-2.0695	-2.0266	-2.2307	-2.0758	-2.2113	-2.2401	-2.2192	-2.1329	-2.181	-2.2131	-2.1589	-2.2975	-2.2129	-1.6387	-2.2017	-2.1129	-2.2042	-2.189	-2.1637	-2.0266	-2.2307	-2.1001	-2.2016	-2.153	-2.2055	-2.138	-2.1992	-2.2249	-2.2024	-2.1487	-2.2008	-1.3365	-2.1879	-2.1252	-2.1919	-2.1754	-2.1832
-2.0167	-2.2763	-2.0498	-2.1975	-2.2676	-2.167	-1.9868	-2.2052	-1.407	-2.2068	-2.2295	-2.2159	-2.2265	-2.2889	-2.0266	-2.2307	-2.1499	-2.1351	-2.0371	-2.2025	-2.3091	-2.2003	-2.1449	-2.2	-1.9868	-2.2052	-1.6387	-2.2017	-2.1934	-2.1924	-2.223	-2.2156	-2.0266	-2.2307	-2.2844	-2.1946	-2.153	-2.2055	-2.1176	-2.2075	-2.1942	-2.2025	-2.1487	-2.2008	-1.3365	-2.1879	-2.1252	-2.1919	-2.2439	-2.2355
-2.0216	-2.2615	-2.2434	-2.2129	-2.4286	-2.1854	-2.1011	-2.1808	-1.3027	-2.1699	-1.8985	-2.145	-2.2516	-2.0907	-2.0225	-2.2353	-2.0585	-2.2307	-2.0371	-2.2025	-2.2434	-2.2129	-2.2131	-2.1589	-2.1897	-2.1712	-1.6387	-2.2017	-1.8985	-2.145	-2.223	-2.2156	-2.0225	-2.2353	-2.1001	-2.2016	-2.153	-2.2055	-2.138	-2.1992	-2.1842	-2.1513	-2.1487	-2.2008	-1.3365	-2.1879	-2.1252	-2.1919	-2.1754	-2.1832
-2.4692	-2.1285	-2.1486	-2.1808	-2.0727	-2.1197	-1.9868	-2.2052	-2.1597	-2.2774	-1.9713	-2.2656	-2.1476	-2.2057	-2.0266	-2.2307	-2.1012	-2.2038	-2.3117	-2.2097	-2.1329	-2.181	-2.2131	-2.1589	-1.9868	-2.2052	-1.6387	-2.2017	-1.9713	-2.2656	-2.1172	-2.2201	-2.0266	-2.2307	-2.1467	-2.1941	-2.3915	-2.1615	-2.138	-2.1992	-2.1842	-2.1513	-2.1487	-2.2008	-2.5974	-2.1925	-2.0775	-2.2065	-2.1754	-2.1832
-2.2451	-2.1642	-2.1078	-2.2503	-2.2676	-2.167	-2.0596	-2.12	-1.3027	-2.1699	-2.2116	-2.0953	-2.1504	-2.2273	-2.304	-2.2164	-2.1665	-2.1991	-2.3117	-2.2097	-2.1022	-2.2	-2.1449	-2.2	-2.1592	-2.1966	-1.6387	-2.2017	-2.2116	-2.0953	-2.189	-2.1637	-2.3448	-2.1959	-2.1467	-2.1941	-2.153	-2.2055	-2.138	-2.1992	-2.1942	-2.2025	-2.1487	-2.2008	-1.3365	-2.1879	-2.1252	-2.1919	-2.1754	-2.1832
-2.0167	-2.2763	-2.0971	-2.1504	-2.237	-2.2106	-2.0596	-2.12	-1.3027	-2.1699	-2.2842	-2.1201	-2.2265	-2.2889	-2.0266	-2.2307	-2.3003	-2.209	-2.0371	-2.2025	-2.1329	-2.181	-2.2037	-2.2502	-2.1592	-2.1966	-1.6387	-2.2017	-2.3916	-2.1866	-2.223	-2.2156	-2.0266	-2.2307	-2.2844	-2.1946	-2.153	-2.2055	-2.138	-2.1992	-2.1942	-2.2025	-2.1487	-2.2008	-1.3365	-2.1879	-2.1252	-2.1919	-2.2439	-2.2355
-2.2286	-2.2032	-2.1078	-2.2503	-2.0727	-2.1197	-2.3411	-2.2473	-1.3027	-2.1699	-1.8985	-2.145	-2.0689	-2.176	-2.0266	-2.2307	-2.3263	-2.1025	-2.2401	-2.2192	-2.1022	-2.2	-2.2131	-2.1589	-2.2975	-2.2129	-1.6387	-2.2017	-1.8985	-2.145	-2.223	-2.2156	-2.0266	-2.2307	-2.2844	-2.1946	-2.153	-2.2055	-2.138	-2.1992	-2.1842	-2.1513	-2.1487	-2.2008	-1.3365	-2.1879	-2.1252	-2.1919	-2.1754	-2.1832
[truncated: 12,573 more rows]
[truncated: 41 more columns]
