# Supplementary material for: The Identification of Metal Ion Ligand-Binding Residues by Adding the Reclassified Relative Solvent Accessibility
Source: Front Genet. 2020 Mar 19;11:214. doi: 10.3389/fgene.2020.00214 (PMC7096583; doi:10.3389/fgene.2020.00214)
Supplement: SUPPLEMENTARY MATERIAL 4 — The PDB IDs of protein chains in the datasets. [file Data_Sheet_4.zip › features_parameter/feature_co.csv]

a1	a2	a3	a4	a5	a6	a7	a8	a9	a10	a11	a12	a13	a14	a15	a16	a17	a18	a19	a20	a21	a22	b1	b2	b3	b4	b5	b6	b7	b8	b9	b10	b11	b12	b13	b14	b15	b16	b17	b18	b19	b20	b21	b22	c1	c2	c3	c4	c5	c6
-2.8863	-2.3086	-2.3399	-2.4652	-2.3323	-2.3292	-2.3323	-2.257	-2.4391	-2.2943	-0.9439	-2.8579	-2.2763	-2.43	-2.5844	-2.529	-2.2631	-2.43	-2.5456	-2.5255	-2.0271	-2.2914	-2.5731	-2.3848	-2.3377	-2.4292	-2.1806	-2.4622	-2.3472	-2.3364	-2.5194	-2.3928	-1.6354	-2.3881	-2.2825	-2.3247	-2.3885	-2.4222	-2.3536	-2.4005	-2.4731	-2.3814	-2.5112	-2.4719	-2.6455	-2.402	-2.3796	-2.4294	-2.3614	-2.4244
-2.3323	-2.4071	-2.1792	-2.4915	-2.3547	-2.2079	-2.473	-2.4834	-2.2763	-2.3007	-0.9439	-2.8579	-2.2763	-2.43	-2.3203	-2.4616	-2.2816	-2.6446	-2.5582	-2.5137	-2.4638	-2.3788	-2.2648	-2.4005	-2.3377	-2.4292	-2.382	-2.3125	-2.4596	-2.4575	-2.2532	-2.4132	-1.6354	-2.3881	-2.2825	-2.3247	-2.3885	-2.4222	-2.5112	-2.4291	-2.4581	-2.41	-2.4638	-2.3788	-2.4169	-2.3873	-2.3796	-2.4294	-2.3614	-2.4244
-2.396	-2.4089	-2.6187	-2.3577	-2.2763	-2.458	-2.473	-2.4834	-2.2763	-2.3007	-1.4399	-2.4616	-2.4382	-2.3741	-2.5815	-2.4484	-2.3083	-2.2936	-2.4638	-2.44	-2.2444	-2.6081	-2.4605	-2.3653	-2.4496	-2.3327	-2.1806	-2.4622	-2.4596	-2.4575	-2.2532	-2.4132	-1.6354	-2.3881	-2.5844	-2.4326	-2.4163	-2.426	-2.3083	-2.2936	-2.4638	-2.44	-2.3665	-2.4163	-2.4169	-2.3873	-2.3796	-2.4294	-2.3614	-2.4244
-2.4448	-2.2645	-2.3251	-2.454	-2.3349	-2.6694	-2.1801	-2.8012	-2.0968	-2.44	-0.9439	-2.8579	-2.1211	-2.3692	-2.5637	-2.4024	-2.6012	-2.4616	-2.2899	-2.3866	-2.2444	-2.6081	-2.4605	-2.3653	-2.3251	-2.454	-2.3349	-2.6694	-2.4596	-2.4575	-2.0968	-2.44	-1.6354	-2.3881	-2.1964	-2.4651	-2.3885	-2.4222	-2.5112	-2.4291	-2.4731	-2.3814	-2.3665	-2.4163	-2.4169	-2.3873	-2.3756	-2.3082	-2.3614	-2.4244
-2.3323	-2.4071	-2.2273	-2.3642	-2.0756	-2.4175	-2.4044	-2.2405	-2.0968	-2.44	-1.6199	-2.3059	-2.279	-2.414	-2.4624	-2.4175	-2.5324	-2.4193	-2.0383	-2.3793	-2.2222	-2.4293	-2.2648	-2.4005	-2.3377	-2.4292	-2.1806	-2.4622	-2.4044	-2.2405	-2.0968	-2.44	-1.6199	-2.3059	-2.2825	-2.3247	-2.4163	-2.426	-2.5112	-2.4291	-2.1964	-2.4355	-2.2952	-2.306	-2.4169	-2.3873	-2.3796	-2.4294	-2.3614	-2.4244
-2.2246	-2.458	-2.3399	-2.4652	-2.0756	-2.4175	-2.6338	-2.2905	-2.0968	-2.44	-0.9439	-2.8579	-2.2953	-2.3788	-2.5637	-2.4024	-2.4788	-2.2731	-2.4638	-2.44	-2.6012	-2.4411	-2.2648	-2.4005	-2.3377	-2.4292	-2.1806	-2.4622	-2.6338	-2.2905	-2.0968	-2.44	-1.6354	-2.3881	-2.2953	-2.3788	-2.3885	-2.4222	-2.3536	-2.4005	-2.4638	-2.44	-2.5112	-2.4719	-2.4169	-2.3873	-2.3796	-2.4294	-2.3614	-2.4244
-2.2246	-2.458	-2.2953	-2.3641	-2.3547	-2.2079	-2.4044	-2.2405	-2.1636	-2.4071	-2.8787	-2.4123	-2.1951	-2.1419	-2.313	-2.4123	-2.3697	-2.4071	-2.5456	-2.5255	-2.3764	-2.2283	-2.2648	-2.4005	-2.2953	-2.3641	-2.382	-2.3125	-2.4044	-2.2405	-2.2532	-2.4132	-3.0872	-2.414	-2.2825	-2.3247	-2.382	-2.3125	-2.3536	-2.4005	-2.4731	-2.3814	-2.3665	-2.4163	-2.4169	-2.3873	-2.3796	-2.4294	-2.3614	-2.4244
-2.0416	-2.2893	-2.4496	-2.4439	-2.3349	-2.6694	-2.3036	-2.4812	-2.218	-2.4021	-2.8632	-2.3247	-2.1951	-2.1419	-2.2501	-2.4868	-2.2631	-2.43	-2.5456	-2.5255	-2.666	-2.6878	-2.5731	-2.3848	-2.3377	-2.4292	-2.3349	-2.6694	-2.3472	-2.3364	-2.2532	-2.4132	-1.6354	-2.3881	-2.2825	-2.3247	-2.4163	-2.426	-2.3536	-2.4005	-2.4731	-2.3814	-2.5112	-2.4719	-2.1149	-2.509	-2.3796	-2.4294	-2.3614	-2.4244
-2.218	-2.2598	-2.3251	-2.454	-2.3323	-2.3292	-2.3323	-2.257	-2.4391	-2.2943	-0.9439	-2.8579	-2.2256	-2.7276	-2.0259	-2.0891	-2.2631	-2.43	-2.6723	-2.3577	-2.3177	-2.5473	-2.2648	-2.4005	-2.3251	-2.454	-2.1806	-2.4622	-2.3472	-2.3364	-2.5194	-2.3928	-1.6354	-2.3881	-2.1964	-2.4651	-2.3885	-2.4222	-2.3536	-2.4005	-2.4731	-2.3814	-2.5112	-2.4719	-2.4169	-2.3873	-2.3756	-2.3082	-2.3614	-2.4244
-2.0416	-2.2893	-2.1792	-2.4915	-2.1782	-2.6584	-2.3323	-2.257	-2.0968	-2.44	-0.9439	-2.8579	-2.279	-2.414	-2.3083	-2.3353	-2.6012	-2.4616	-2.2583	-2.4293	-2.6012	-2.4411	-2.5731	-2.3848	-2.3377	-2.4292	-2.1806	-2.4622	-2.3472	-2.3364	-2.0968	-2.44	-1.6354	-2.3881	-2.2825	-2.3247	-2.3083	-2.3353	-2.5112	-2.4291	-2.1964	-2.4355	-2.5112	-2.4719	-2.1149	-2.509	-2.3796	-2.4294	-2.3614	-2.4244
-2.218	-2.2598	-2.2273	-2.3642	-2.3349	-2.6694	-2.4044	-2.2405	-2.3645	-2.3822	-0.9439	-2.8579	-2.2256	-2.7276	-2.4212	-2.3285	-2.2631	-2.43	-2.5582	-2.5137	-2.4638	-2.3788	-2.2648	-2.4005	-2.3377	-2.4292	-2.3349	-2.6694	-2.4044	-2.2405	-2.5997	-2.3848	-1.6354	-2.3881	-2.1964	-2.4651	-2.4163	-2.426	-2.3536	-2.4005	-2.4581	-2.41	-2.4638	-2.3788	-2.4169	-2.3873	-2.3796	-2.4294	-2.3614	-2.4244
-2.3349	-2.44	-2.3399	-2.4652	-2.3323	-2.3292	-2.3277	-2.5133	-2.218	-2.4021	-1.4399	-2.4616	-2.2763	-2.43	-2.5844	-2.529	-2.3751	-2.5616	-2.5456	-2.5255	-2.2444	-2.6081	-2.3349	-2.44	-2.3377	-2.4292	-2.1806	-2.4622	-2.2479	-2.4802	-2.2532	-2.4132	-1.6354	-2.3881	-2.2825	-2.3247	-2.3885	-2.4222	-2.4049	-2.4283	-2.4731	-2.3814	-2.3665	-2.4163	-2.4169	-2.3873	-2.3796	-2.4294	-2.3614	-2.4244
-2.218	-2.2598	-2.1792	-2.4915	-2.7943	-2.3375	-2.3256	-2.3572	-2.3645	-2.3822	-3.7422	-2.3252	-2.6362	-2.6271	-2.4391	-2.4293	-2.6012	-2.4616	-2.5582	-2.5137	-2.3177	-2.5473	-2.2648	-2.4005	-2.3377	-2.4292	-2.382	-2.3125	-2.3472	-2.3364	-2.5997	-2.3848	-3.9021	-2.3664	-2.5844	-2.4326	-2.382	-2.3125	-2.5112	-2.4291	-2.4581	-2.41	-2.5112	-2.4719	-2.4169	-2.3873	-2.3796	-2.4294	-2.3614	-2.4244
-2.3323	-2.4071	-2.2558	-2.26	-2.0756	-2.4175	-2.5277	-2.3822	-2.2763	-2.3007	-0.9439	-2.8579	-2.1211	-2.3692	-2.3203	-2.4616	-2.3697	-2.4071	-2.2899	-2.3866	-2.2222	-2.4293	-2.2648	-2.4005	-2.4687	-2.4878	-2.1806	-2.4622	-2.4596	-2.4575	-2.2532	-2.4132	-1.6354	-2.3881	-2.1964	-2.4651	-2.3885	-2.4222	-2.3536	-2.4005	-2.4731	-2.3814	-2.2952	-2.306	-2.4169	-2.3873	-2.3796	-2.4294	-2.3614	-2.4244
-2.218	-2.2598	-2.4929	-2.3086	-2.2763	-2.458	-2.473	-2.4834	-2.4391	-2.2943	-1.4399	-2.4616	-2.1951	-2.1419	-2.0259	-2.0891	-2.3751	-2.5616	-2.2328	-2.561	-2.3764	-2.2283	-2.2648	-2.4005	-2.4496	-2.3327	-2.1806	-2.4622	-2.4596	-2.4575	-2.5194	-2.3928	-1.6354	-2.3881	-2.2825	-2.3247	-2.3885	-2.4222	-2.4049	-2.4283	-2.2328	-2.561	-2.3665	-2.4163	-2.4169	-2.3873	-2.5375	-2.3841	-2.3614	-2.4244
-2.3323	-2.4071	-2.6187	-2.3577	-2.1782	-2.6584	-2.2637	-2.4757	-2.1362	-2.3063	-1.4399	-2.4616	-2.3256	-2.2867	-2.3203	-2.4616	-2.3083	-2.2936	-2.3764	-2.3053	-2.6012	-2.4411	-2.2648	-2.4005	-2.4496	-2.3327	-2.1806	-2.4622	-2.2479	-2.4802	-2.2532	-2.4132	-1.6354	-2.3881	-2.2825	-2.3247	-2.3885	-2.4222	-2.3083	-2.2936	-2.4581	-2.41	-2.5112	-2.4719	-2.4169	-2.3873	-2.3796	-2.4294	-2.3614	-2.4244
-2.1662	-2.5075	-2.5296	-2.5824	-2.0318	-2.4194	-2.5277	-2.3822	-2.218	-2.4021	-1.4399	-2.4616	-2.2953	-2.3788	-2.4212	-2.3285	-2.6012	-2.4616	-2.2328	-2.561	-2.3239	-2.2263	-2.2648	-2.4005	-2.4687	-2.4878	-2.1806	-2.4622	-2.4596	-2.4575	-2.2532	-2.4132	-1.6354	-2.3881	-2.2953	-2.3788	-2.4163	-2.426	-2.5112	-2.4291	-2.2328	-2.561	-2.2952	-2.306	-2.4169	-2.3873	-2.3796	-2.4294	-2.3614	-2.4244
-2.396	-2.4089	-2.5834	-2.4533	-2.2223	-2.8216	-2.1801	-2.8012	-2.2328	-2.15	-0.9439	-2.8579	-2.2256	-2.7276	-2.4382	-2.5376	-2.0706	-2.3806	-2.2827	-2.5485	-2.3677	-2.2138	-2.4605	-2.3653	-2.4496	-2.3327	-2.2223	-2.8216	-2.4596	-2.4575	-2.2328	-2.15	-1.6354	-2.3881	-2.1964	-2.4651	-2.3885	-2.4222	-2.0706	-2.3806	-2.1964	-2.4355	-2.3665	-2.4163	-2.4169	-2.3873	-2.5375	-2.3841	-2.3614	-2.4244
-2.4376	-2.4637	-2.1792	-2.4915	-2.3547	-2.2079	-2.5834	-2.2928	-2.666	-2.3698	-1.5952	-2.4361	-2.7446	-2.4824	-2.4391	-2.4293	-2.3277	-2.5133	-2.3587	-2.4009	-2.2572	-2.5238	-2.5731	-2.3848	-2.3377	-2.4292	-2.382	-2.3125	-2.4596	-2.4575	-2.5997	-2.3848	-1.6354	-2.3881	-2.5844	-2.4326	-2.382	-2.3125	-2.4049	-2.4283	-2.4731	-2.3814	-2.5112	-2.4719	-2.4169	-2.3873	-2.3796	-2.4294	-2.3614	-2.4244
-2.4376	-2.4637	-2.5834	-2.4533	-2.3349	-2.6694	-2.6338	-2.2905	-2.0968	-2.44	-0.9439	-2.8579	-2.3256	-2.2867	-2.3012	-2.2905	-2.1964	-2.853	-2.6723	-2.3577	-2.2572	-2.5238	-2.5731	-2.3848	-2.4496	-2.3327	-2.3349	-2.6694	-2.6338	-2.2905	-2.0968	-2.44	-1.6354	-2.3881	-2.2825	-2.3247	-2.3012	-2.2905	-2.3536	-2.4005	-2.4731	-2.3814	-2.5112	-2.4719	-2.4169	-2.3873	-2.5375	-2.3841	-2.3614	-2.4244
-2.218	-2.2598	-2.5074	-2.331	-2.5701	-2.4045	-2.1801	-2.8012	-2.666	-2.3698	-0.9439	-2.8579	-2.279	-2.414	-2.3083	-2.3353	-2.4523	-2.4398	-2.2328	-2.561	-2.3177	-2.5473	-2.2648	-2.4005	-2.4687	-2.4878	-2.5701	-2.4045	-2.4596	-2.4575	-2.5997	-2.3848	-1.6354	-2.3881	-2.2825	-2.3247	-2.3083	-2.3353	-2.3536	-2.4005	-2.2328	-2.561	-2.5112	-2.4719	-2.4169	-2.3873	-2.3796	-2.4294	-2.443	-2.4299
-2.4892	-2.7266	-2.4007	-2.2383	-2.1782	-2.6584	-2.3036	-2.4812	-2.6087	-2.6052	-1.5952	-2.4361	-2.6362	-2.6271	-2.2308	-2.6655	-2.1964	-2.853	-2.2827	-2.5485	-2.666	-2.6878	-2.4605	-2.3653	-2.4496	-2.3327	-2.1806	-2.4622	-2.3472	-2.3364	-2.5194	-2.3928	-1.6354	-2.3881	-2.5844	-2.4326	-2.3885	-2.4222	-2.3536	-2.4005	-2.1964	-2.4355	-2.5112	-2.4719	-2.4169	-2.3873	-2.3756	-2.3082	-2.3614	-2.4244
-2.1662	-2.5075	-2.4735	-2.3334	-2.4101	-2.4757	-2.5834	-2.2928	-2.9949	-2.1781	-2.8632	-2.3247	-2.3677	-2.3394	-2.313	-2.4123	-2.3229	-2.3698	-2.2328	-2.561	-2.3031	-2.5165	-2.2648	-2.4005	-2.3377	-2.4292	-2.382	-2.3125	-2.4596	-2.4575	-2.5997	-2.3848	-1.6354	-2.3881	-2.2825	-2.3247	-2.382	-2.3125	-2.5112	-2.4291	-2.2328	-2.561	-2.3665	-2.4163	-2.4169	-2.3873	-2.3796	-2.4294	-2.3614	-2.4244
-2.2246	-2.458	-2.1966	-2.4343	-2.2223	-2.8216	-2.3059	-2.3522	-2.218	-2.4021	-1.4399	-2.4616	-2.279	-2.414	-2.3083	-2.3353	-2.9698	-2.4397	-2.6723	-2.3577	-2.3031	-2.5165	-2.2648	-2.4005	-2.4496	-2.3327	-2.2223	-2.8216	-2.3472	-2.3364	-2.2532	-2.4132	-1.6354	-2.3881	-2.2825	-2.3247	-2.3083	-2.3353	-2.5112	-2.4291	-2.4731	-2.3814	-2.3665	-2.4163	-2.4169	-2.3873	-2.3796	-2.4294	-2.3614	-2.4244
-2.1662	-2.5075	-2.3399	-2.4652	-2.7897	-2.2075	-2.3059	-2.3522	-2.0968	-2.44	-0.9439	-2.8579	-2.6362	-2.6271	-2.2501	-2.4868	-2.0706	-2.3806	-2.2899	-2.3866	-2.2222	-2.4293	-2.2648	-2.4005	-2.3377	-2.4292	-2.6757	-2.3046	-2.3472	-2.3364	-2.0968	-2.44	-1.6354	-2.3881	-2.5844	-2.4326	-2.4163	-2.426	-2.0706	-2.3806	-2.4731	-2.3814	-2.2952	-2.306	-2.4169	-2.3873	-2.3796	-2.4294	-2.5658	-2.2128
-2.0416	-2.2893	-2.2273	-2.3642	-2.3349	-2.6694	-2.4044	-2.2405	-2.1362	-2.3063	-0.9439	-2.8579	-2.33	-2.28	-2.0259	-2.0891	-2.6012	-2.4616	-2.0383	-2.3793	-2.2572	-2.5238	-2.5731	-2.3848	-2.3377	-2.4292	-2.3349	-2.6694	-2.4044	-2.2405	-2.2532	-2.4132	-1.6354	-2.3881	-2.2825	-2.3247	-2.3885	-2.4222	-2.5112	-2.4291	-2.1964	-2.4355	-2.5112	-2.4719	-2.1149	-2.509	-2.3796	-2.4294	-2.3614	-2.4244
-2.8863	-2.3086	-2.5296	-2.5824	-2.4007	-2.4598	-2.0924	-2.6243	-2.0968	-2.44	-1.4399	-2.4616	-2.7446	-2.4824	-2.3203	-2.4616	-2.4523	-2.4398	-2.5456	-2.5255	-2.3031	-2.5165	-2.5731	-2.3848	-2.4687	-2.4878	-2.6757	-2.3046	-2.2479	-2.4802	-2.0968	-2.44	-1.6354	-2.3881	-2.5844	-2.4326	-2.3885	-2.4222	-2.3536	-2.4005	-2.4731	-2.3814	-2.3665	-2.4163	-2.6455	-2.402	-2.3796	-2.4294	-2.443	-2.4299
-2.0416	-2.2893	-2.4102	-2.7062	-2.3349	-2.6694	-2.5277	-2.3822	-2.3645	-2.3822	-1.4399	-2.4616	-2.279	-2.414	-2.3203	-2.4616	-2.2631	-2.43	-2.4638	-2.44	-2.3031	-2.5165	-2.5731	-2.3848	-2.4687	-2.4878	-2.3349	-2.6694	-2.4596	-2.4575	-2.5997	-2.3848	-1.6354	-2.3881	-2.2825	-2.3247	-2.3885	-2.4222	-2.3536	-2.4005	-2.4638	-2.44	-2.3665	-2.4163	-2.1149	-2.509	-2.3796	-2.4294	-2.3614	-2.4244
-2.1689	-2.7467	-2.4496	-2.4439	-3.0741	-2.1144	-2.0848	-2.3394	-2.1636	-2.4071	-1.4399	-2.4616	-2.3587	-2.5047	-2.4101	-2.1359	-2.9698	-2.4397	-2.2899	-2.3866	-2.4147	-2.4983	-2.1689	-2.7467	-2.3377	-2.4292	-2.6757	-2.3046	-2.3472	-2.3364	-2.2532	-2.4132	-1.6354	-2.3881	-2.5844	-2.4326	-2.382	-2.3125	-2.5112	-2.4291	-2.4731	-2.3814	-2.3665	-2.4163	-2.1149	-2.509	-2.3796	-2.4294	-2.3614	-2.4244
-3.0741	-2.2461	-2.1612	-2.315	-2.0756	-2.4175	-2.3256	-2.3572	-2.218	-2.4021	-1.6199	-2.3059	-2.1211	-2.3692	-2.4212	-2.3285	-2.4917	-2.0893	-2.0383	-2.3793	-2.3936	-2.1564	-2.5731	-2.3848	-2.4496	-2.3327	-2.1806	-2.4622	-2.3472	-2.3364	-2.2532	-2.4132	-1.6199	-2.3059	-2.1964	-2.4651	-2.4163	-2.426	-2.4917	-2.0893	-2.1964	-2.4355	-2.3936	-2.1564	-2.4169	-2.3873	-2.3796	-2.4294	-2.3614	-2.4244
-2.218	-2.2598	-2.3399	-2.4652	-2.2223	-2.8216	-2.3346	-2.3888	-2.3764	-2.5504	-1.6199	-2.3059	-2.2256	-2.7276	-2.939	-2.5826	-2.6384	-2.3505	-2.2328	-2.561	-2.581	-2.0581	-2.2648	-2.4005	-2.3377	-2.4292	-2.2223	-2.8216	-2.2479	-2.4802	-2.2532	-2.4132	-1.6199	-2.3059	-2.1964	-2.4651	-2.939	-2.5826	-2.4049	-2.4283	-2.2328	-2.561	-2.2952	-2.306	-2.4169	-2.3873	-2.3796	-2.4294	-2.3614	-2.4244
-2.218	-2.2598	-2.7225	-2.695	-2.3547	-2.2079	-2.3059	-2.3522	-2.3043	-2.5826	-3.0086	-2.2583	-3.0231	-2.4816	-2.313	-2.4123	-2.0706	-2.3806	-2.4892	-2.4215	-2.2779	-2.4289	-2.2648	-2.4005	-2.7225	-2.695	-2.382	-2.3125	-2.3472	-2.3364	-2.3043	-2.5826	-3.0872	-2.414	-3.0231	-2.4816	-2.382	-2.3125	-2.0706	-2.3806	-2.1964	-2.4355	-2.2779	-2.4289	-2.4169	-2.3873	-2.3796	-2.4294	-2.3614	-2.4244
-2.5446	-2.4816	-2.5074	-2.331	-2.1782	-2.6584	-2.6596	-2.8216	-2.6087	-2.6052	-1.6199	-2.3059	-2.4448	-2.4123	-2.3012	-2.2905	-2.3277	-2.5133	-2.2328	-2.561	-2.3764	-2.2283	-2.5446	-2.4816	-2.4687	-2.4878	-2.1806	-2.4622	-2.6596	-2.8216	-2.5194	-2.3928	-1.6199	-2.3059	-2.1964	-2.4651	-2.3012	-2.2905	-2.4049	-2.4283	-2.2328	-2.561	-2.3665	-2.4163	-2.4169	-2.3873	-2.3796	-2.4294	-2.3614	-2.4244
-2.218	-2.2598	-2.3399	-2.4652	-2.5701	-2.4045	-2.4044	-2.2405	-2.4052	-2.7266	-1.5952	-2.4361	-2.2953	-2.3788	-2.0259	-2.0891	-2.1964	-2.853	-2.4892	-2.4215	-2.4147	-2.4983	-2.2648	-2.4005	-2.3377	-2.4292	-2.5701	-2.4045	-2.4044	-2.2405	-2.5194	-2.3928	-1.6354	-2.3881	-2.2953	-2.3788	-2.3885	-2.4222	-2.3536	-2.4005	-2.1964	-2.4355	-2.3665	-2.4163	-2.4169	-2.3873	-2.3796	-2.4294	-2.443	-2.4299
-2.1463	-2.5897	-2.4496	-2.4439	-2.3568	-2.4182	-2.1801	-2.8012	-2.4052	-2.7266	-3.342	-2.5855	-1.9579	-2.0581	-2.4624	-2.4175	-2.1964	-2.853	-2.5456	-2.5255	-2.3031	-2.5165	-2.5731	-2.3848	-2.3377	-2.4292	-2.6757	-2.3046	-2.4596	-2.4575	-2.5194	-2.3928	-3.0872	-2.414	-2.1964	-2.4651	-2.4163	-2.426	-2.3536	-2.4005	-2.4731	-2.3814	-2.3665	-2.4163	-2.1149	-2.509	-2.3796	-2.4294	-2.443	-2.4299
-2.1463	-2.5897	-2.1612	-2.315	-2.7753	-2.2699	-2.3256	-2.3572	-2.5564	-2.1603	-0.9439	-2.8579	-2.4063	-2.4908	-2.0259	-2.0891	-2.3083	-2.2936	-2.5582	-2.5137	-2.227	-2.3068	-2.5731	-2.3848	-2.4496	-2.3327	-2.6757	-2.3046	-2.3472	-2.3364	-2.5194	-2.3928	-1.6354	-2.3881	-2.5844	-2.4326	-2.3885	-2.4222	-2.3083	-2.2936	-2.4581	-2.41	-2.5112	-2.4719	-2.1149	-2.509	-2.3796	-2.4294	-2.3614	-2.4244
-2.1662	-2.5075	-2.4103	-2.2718	-2.0318	-2.4194	-2.5666	-2.3007	-2.1636	-2.4071	-1.5952	-2.4361	-2.5397	-2.3806	-2.2308	-2.6655	-2.0706	-2.3806	-2.2899	-2.3866	-2.666	-2.6878	-2.2648	-2.4005	-2.4496	-2.3327	-2.1806	-2.4622	-2.3472	-2.3364	-2.2532	-2.4132	-1.6354	-2.3881	-2.5397	-2.3806	-2.3885	-2.4222	-2.0706	-2.3806	-2.4731	-2.3814	-2.5112	-2.4719	-2.4169	-2.3873	-2.3756	-2.3082	-2.3614	-2.4244
-2.5372	-2.3899	-2.2953	-2.3641	-2.3323	-2.3292	-2.4063	-2.3383	-2.2328	-2.15	-1.5952	-2.4361	-2.1211	-2.3692	-2.3083	-2.3353	-2.9698	-2.4397	-2.4888	-2.3229	-2.227	-2.3068	-2.2648	-2.4005	-2.2953	-2.3641	-2.1806	-2.4622	-2.4596	-2.4575	-2.2328	-2.15	-1.6354	-2.3881	-2.1964	-2.4651	-2.3083	-2.3353	-2.5112	-2.4291	-2.4731	-2.3814	-2.5112	-2.4719	-2.4169	-2.3873	-2.3796	-2.4294	-2.3614	-2.4244
-2.4376	-2.4637	-2.3251	-2.454	-2.3698	-2.2212	-2.3346	-2.3888	-2.0968	-2.44	-0.9439	-2.8579	-2.6878	-2.4024	-2.3946	-2.3068	-2.1964	-2.853	-2.0383	-2.3793	-2.3177	-2.5473	-2.5731	-2.3848	-2.3251	-2.454	-2.6757	-2.3046	-2.2479	-2.4802	-2.0968	-2.44	-1.6354	-2.3881	-2.5844	-2.4326	-2.3885	-2.4222	-2.3536	-2.4005	-2.1964	-2.4355	-2.5112	-2.4719	-2.4169	-2.3873	-2.3756	-2.3082	-2.5658	-2.2128
-2.0416	-2.2893	-2.2273	-2.3642	-2.0318	-2.4194	-2.473	-2.4834	-2.1636	-2.4071	-1.4399	-2.4616	-2.279	-2.414	-2.0259	-2.0891	-2.3083	-2.2936	-2.3587	-2.4009	-3.1306	-2.3979	-2.5731	-2.3848	-2.3377	-2.4292	-2.1806	-2.4622	-2.4596	-2.4575	-2.2532	-2.4132	-1.6354	-2.3881	-2.2825	-2.3247	-2.3885	-2.4222	-2.3083	-2.2936	-2.4731	-2.3814	-2.5112	-2.4719	-2.1149	-2.509	-2.3796	-2.4294	-2.3614	-2.4244
-3.0741	-2.2461	-2.2953	-2.3641	-2.5701	-2.4045	-2.1801	-2.8012	-2.1362	-2.3063	-1.4399	-2.4616	-2.3587	-2.5047	-2.3203	-2.4616	-2.4523	-2.4398	-2.4303	-2.568	-2.6052	-2.4194	-2.5731	-2.3848	-2.2953	-2.3641	-2.5701	-2.4045	-2.4596	-2.4575	-2.2532	-2.4132	-1.6354	-2.3881	-2.5844	-2.4326	-2.3885	-2.4222	-2.3536	-2.4005	-2.4581	-2.41	-2.3665	-2.4163	-2.4169	-2.3873	-2.3796	-2.4294	-2.443	-2.4299
-2.1689	-2.7467	-2.4007	-2.2383	-2.0318	-2.4194	-2.5277	-2.3822	-2.1671	-2.3372	-1.4399	-2.4616	-2.279	-2.414	-2.4624	-2.4175	-2.2284	-2.28	-2.4638	-2.44	-3.1306	-2.3979	-2.1689	-2.7467	-2.4496	-2.3327	-2.1806	-2.4622	-2.4596	-2.4575	-2.5997	-2.3848	-1.6354	-2.3881	-2.2825	-2.3247	-2.4163	-2.426	-2.3536	-2.4005	-2.4638	-2.44	-2.5112	-2.4719	-2.1149	-2.509	-2.3756	-2.3082	-2.3614	-2.4244
-2.3349	-2.44	-2.3251	-2.454	-2.3568	-2.4182	-2.4063	-2.3383	-2.1362	-2.3063	-1.4399	-2.4616	-2.4448	-2.4123	-2.2308	-2.6655	-2.0706	-2.3806	-2.0383	-2.3793	-2.0271	-2.2914	-2.3349	-2.44	-2.3251	-2.454	-2.6757	-2.3046	-2.4596	-2.4575	-2.2532	-2.4132	-1.6354	-2.3881	-2.1964	-2.4651	-2.3885	-2.4222	-2.0706	-2.3806	-2.1964	-2.4355	-2.5112	-2.4719	-2.4169	-2.3873	-2.3756	-2.3082	-2.443	-2.4299
-2.3323	-2.4071	-2.4929	-2.3086	-2.3349	-2.6694	-2.0924	-2.6243	-2.3764	-2.5504	-1.4399	-2.4616	-2.6878	-2.4024	-2.5745	-2.4329	-2.3239	-2.3432	-2.4888	-2.3229	-2.0271	-2.2914	-2.2648	-2.4005	-2.4496	-2.3327	-2.3349	-2.6694	-2.2479	-2.4802	-2.2532	-2.4132	-1.6354	-2.3881	-2.5844	-2.4326	-2.4163	-2.426	-2.4049	-2.4283	-2.4731	-2.3814	-2.5112	-2.4719	-2.4169	-2.3873	-2.5375	-2.3841	-2.3614	-2.4244
-2.1662	-2.5075	-2.4929	-2.3086	-2.3698	-2.2212	-2.0848	-2.3394	-2.6087	-2.6052	-1.5952	-2.4361	-2.4382	-2.3741	-2.4212	-2.3285	-2.3697	-2.4071	-2.2583	-2.4293	-2.3764	-2.2283	-2.2648	-2.4005	-2.4496	-2.3327	-2.6757	-2.3046	-2.3472	-2.3364	-2.5194	-2.3928	-1.6354	-2.3881	-2.5844	-2.4326	-2.4163	-2.426	-2.3536	-2.4005	-2.1964	-2.4355	-2.3665	-2.4163	-2.4169	-2.3873	-2.5375	-2.3841	-2.5658	-2.2128
-2.8863	-2.3086	-2.1792	-2.4915	-2.0756	-2.4175	-2.4063	-2.3383	-2.218	-2.4021	-1.4399	-2.4616	-2.1951	-2.1419	-2.4391	-2.4293	-2.4523	-2.4398	-2.2827	-2.5485	-2.0271	-2.2914	-2.5731	-2.3848	-2.3377	-2.4292	-2.1806	-2.4622	-2.4596	-2.4575	-2.2532	-2.4132	-1.6354	-2.3881	-2.2825	-2.3247	-2.382	-2.3125	-2.3536	-2.4005	-2.1964	-2.4355	-2.5112	-2.4719	-2.6455	-2.402	-2.3796	-2.4294	-2.3614	-2.4244
-2.218	-2.2598	-2.1612	-2.315	-2.0756	-2.4175	-2.5277	-2.3822	-2.1636	-2.4071	-3.342	-2.5855	-2.279	-2.414	-2.313	-2.4123	-2.2816	-2.6446	-2.2899	-2.3866	-2.4638	-2.3788	-2.2648	-2.4005	-2.4496	-2.3327	-2.1806	-2.4622	-2.4596	-2.4575	-2.2532	-2.4132	-3.0872	-2.414	-2.2825	-2.3247	-2.382	-2.3125	-2.5112	-2.4291	-2.4731	-2.3814	-2.4638	-2.3788	-2.4169	-2.3873	-2.3796	-2.4294	-2.3614	-2.4244
-2.4376	-2.4637	-2.2953	-2.3641	-2.2532	-2.2374	-2.473	-2.4834	-2.0968	-2.44	-1.4399	-2.4616	-2.279	-2.414	-2.0259	-2.0891	-2.3229	-2.3698	-2.2583	-2.4293	-2.6052	-2.4194	-2.5731	-2.3848	-2.2953	-2.3641	-2.382	-2.3125	-2.4596	-2.4575	-2.0968	-2.44	-1.6354	-2.3881	-2.2825	-2.3247	-2.3885	-2.4222	-2.5112	-2.4291	-2.1964	-2.4355	-2.3665	-2.4163	-2.4169	-2.3873	-2.3796	-2.4294	-2.3614	-2.4244
-2.1463	-2.5897	-2.5296	-2.5824	-2.2532	-2.2374	-2.6596	-2.8216	-2.0968	-2.44	-0.9439	-2.8579	-2.2953	-2.3788	-2.5815	-2.4484	-2.9698	-2.4397	-2.5324	-2.272	-2.3764	-2.2283	-2.5731	-2.3848	-2.4687	-2.4878	-2.382	-2.3125	-2.6596	-2.8216	-2.0968	-2.44	-1.6354	-2.3881	-2.2953	-2.3788	-2.4163	-2.426	-2.5112	-2.4291	-2.4731	-2.3814	-2.3665	-2.4163	-2.1149	-2.509	-2.3796	-2.4294	-2.3614	-2.4244
-2.5296	-2.3257	-2.2953	-2.3641	-3.0741	-2.1144	-2.3256	-2.3572	-2.1362	-2.3063	-3.342	-2.5855	-2.1951	-2.1419	-2.5637	-2.4024	-2.0706	-2.3806	-2.5745	-2.2539	-2.2444	-2.6081	-2.4605	-2.3653	-2.2953	-2.3641	-2.6757	-2.3046	-2.3472	-2.3364	-2.2532	-2.4132	-3.0872	-2.414	-2.2825	-2.3247	-2.3885	-2.4222	-2.0706	-2.3806	-2.4581	-2.41	-2.3665	-2.4163	-2.4169	-2.3873	-2.3796	-2.4294	-2.3614	-2.4244
-3.0741	-2.2461	-2.3399	-2.4652	-2.0318	-2.4194	-2.3346	-2.3888	-2.1636	-2.4071	-1.5952	-2.4361	-2.5397	-2.3806	-2.5745	-2.4329	-2.3697	-2.4071	-2.2625	-1.8585	-2.666	-2.6878	-2.5731	-2.3848	-2.3377	-2.4292	-2.1806	-2.4622	-2.2479	-2.4802	-2.2532	-2.4132	-1.6354	-2.3881	-2.5397	-2.3806	-2.4163	-2.426	-2.3536	-2.4005	-2.2625	-1.8585	-2.5112	-2.4719	-2.4169	-2.3873	-2.3796	-2.4294	-2.3614	-2.4244
-2.1463	-2.5897	-2.5296	-2.5824	-2.2763	-2.458	-2.1385	-2.7518	-2.1362	-2.3063	-1.5952	-2.4361	-2.6362	-2.6271	-2.4391	-2.4293	-2.4523	-2.4398	-2.3764	-2.3053	-2.4147	-2.4983	-2.5731	-2.3848	-2.4687	-2.4878	-2.1806	-2.4622	-2.4596	-2.4575	-2.2532	-2.4132	-1.6354	-2.3881	-2.5844	-2.4326	-2.382	-2.3125	-2.3536	-2.4005	-2.4581	-2.41	-2.3665	-2.4163	-2.1149	-2.509	-2.3796	-2.4294	-2.3614	-2.4244
-2.0416	-2.2893	-2.4735	-2.3334	-2.7753	-2.2699	-2.2637	-2.4757	-2.0968	-2.44	-0.9439	-2.8579	-2.2763	-2.43	-2.3083	-2.3353	-2.4063	-2.4637	-2.4888	-2.3229	-2.6052	-2.4194	-2.5731	-2.3848	-2.3377	-2.4292	-2.6757	-2.3046	-2.2479	-2.4802	-2.0968	-2.44	-1.6354	-2.3881	-2.2825	-2.3247	-2.3083	-2.3353	-2.5112	-2.4291	-2.4731	-2.3814	-2.3665	-2.4163	-2.1149	-2.509	-2.3796	-2.4294	-2.3614	-2.4244
-2.3349	-2.44	-2.6187	-2.3577	-2.2763	-2.458	-2.4044	-2.2405	-2.47	-2.7043	-1.5952	-2.4361	-2.33	-2.28	-2.4212	-2.3285	-2.2284	-2.28	-2.4303	-2.568	-2.3764	-2.2283	-2.3349	-2.44	-2.4496	-2.3327	-2.1806	-2.4622	-2.4044	-2.2405	-2.5997	-2.3848	-1.6354	-2.3881	-2.2825	-2.3247	-2.4163	-2.426	-2.3536	-2.4005	-2.4581	-2.41	-2.3665	-2.4163	-2.4169	-2.3873	-2.3796	-2.4294	-2.3614	-2.4244
-2.4361	-2.4888	-2.5834	-2.4533	-3.0741	-2.1144	-2.3256	-2.3572	-2.2328	-2.15	-0.9439	-2.8579	-2.2763	-2.43	-2.3571	-2.5135	-2.3751	-2.5616	-2.4339	-2.2649	-2.3031	-2.5165	-2.5731	-2.3848	-2.4496	-2.3327	-2.6757	-2.3046	-2.3472	-2.3364	-2.2328	-2.15	-1.6354	-2.3881	-2.2825	-2.3247	-2.4163	-2.426	-2.4049	-2.4283	-2.4581	-2.41	-2.3665	-2.4163	-2.6455	-2.402	-2.5375	-2.3841	-2.3614	-2.4244
-2.0416	-2.2893	-2.3399	-2.4652	-2.2532	-2.2374	-2.0924	-2.6243	-2.7314	-2.5126	-1.4399	-2.4616	-2.3256	-2.2867	-2.313	-2.4123	-2.6012	-2.4616	-2.6723	-2.3577	-2.3031	-2.5165	-2.5731	-2.3848	-2.3377	-2.4292	-2.382	-2.3125	-2.2479	-2.4802	-2.5997	-2.3848	-1.6354	-2.3881	-2.2825	-2.3247	-2.382	-2.3125	-2.5112	-2.4291	-2.4731	-2.3814	-2.3665	-2.4163	-2.1149	-2.509	-2.3796	-2.4294	-2.3614	-2.4244
-2.1463	-2.5897	-2.4929	-2.3086	-2.0756	-2.4175	-2.0924	-2.6243	-2.3645	-2.3822	-0.9439	-2.8579	-2.2763	-2.43	-2.4624	-2.4175	-2.2816	-2.6446	-2.3764	-2.3053	-2.3677	-2.2138	-2.5731	-2.3848	-2.4496	-2.3327	-2.1806	-2.4622	-2.2479	-2.4802	-2.5997	-2.3848	-1.6354	-2.3881	-2.2825	-2.3247	-2.4163	-2.426	-2.5112	-2.4291	-2.4581	-2.41	-2.3665	-2.4163	-2.1149	-2.509	-2.5375	-2.3841	-2.3614	-2.4244
-2.1689	-2.7467	-2.4929	-2.3086	-2.3349	-2.6694	-2.5666	-2.3007	-2.6087	-2.6052	-1.5952	-2.4361	-2.6362	-2.6271	-2.3203	-2.4616	-2.6384	-2.3505	-2.0383	-2.3793	-2.3764	-2.2283	-2.1689	-2.7467	-2.4496	-2.3327	-2.3349	-2.6694	-2.3472	-2.3364	-2.5194	-2.3928	-1.6354	-2.3881	-2.5844	-2.4326	-2.3885	-2.4222	-2.4049	-2.4283	-2.1964	-2.4355	-2.3665	-2.4163	-2.1149	-2.509	-2.5375	-2.3841	-2.3614	-2.4244
-2.8863	-2.3086	-2.2953	-2.3641	-2.2763	-2.458	-2.2637	-2.4757	-2.666	-2.3698	-0.9439	-2.8579	-2.7446	-2.4824	-2.313	-2.4123	-2.3239	-2.3432	-2.3764	-2.3053	-2.0271	-2.2914	-2.5731	-2.3848	-2.2953	-2.3641	-2.1806	-2.4622	-2.2479	-2.4802	-2.5997	-2.3848	-1.6354	-2.3881	-2.5844	-2.4326	-2.382	-2.3125	-2.4049	-2.4283	-2.4581	-2.41	-2.5112	-2.4719	-2.6455	-2.402	-2.3796	-2.4294	-2.3614	-2.4244
-2.3349	-2.44	-2.4929	-2.3086	-2.0318	-2.4194	-2.4063	-2.3383	-2.4156	-2.5919	-0.9439	-2.8579	-2.279	-2.414	-2.2558	-2.5133	-2.4523	-2.4398	-2.0383	-2.3793	-2.2779	-2.4289	-2.3349	-2.44	-2.4496	-2.3327	-2.1806	-2.4622	-2.4596	-2.4575	-2.2532	-2.4132	-1.6354	-2.3881	-2.2825	-2.3247	-2.382	-2.3125	-2.3536	-2.4005	-2.1964	-2.4355	-2.2779	-2.4289	-2.4169	-2.3873	-2.5375	-2.3841	-2.3614	-2.4244
-2.3349	-2.44	-2.4102	-2.7062	-2.0318	-2.4194	-2.3256	-2.3572	-2.1362	-2.3063	-0.9439	-2.8579	-2.7446	-2.4824	-2.2501	-2.4868	-2.6384	-2.3505	-2.4638	-2.44	-2.2827	-2.3809	-2.3349	-2.44	-2.4687	-2.4878	-2.1806	-2.4622	-2.3472	-2.3364	-2.2532	-2.4132	-1.6354	-2.3881	-2.5844	-2.4326	-2.4163	-2.426	-2.4049	-2.4283	-2.4638	-2.44	-2.2952	-2.306	-2.4169	-2.3873	-2.3796	-2.4294	-2.3614	-2.4244
-2.1662	-2.5075	-2.2273	-2.3642	-2.0318	-2.4194	-2.2637	-2.4757	-2.2763	-2.3007	-0.9439	-2.8579	-2.2256	-2.7276	-2.4212	-2.3285	-2.0706	-2.3806	-2.5745	-2.2539	-2.6012	-2.4411	-2.2648	-2.4005	-2.3377	-2.4292	-2.1806	-2.4622	-2.2479	-2.4802	-2.2532	-2.4132	-1.6354	-2.3881	-2.1964	-2.4651	-2.4163	-2.426	-2.0706	-2.3806	-2.4581	-2.41	-2.5112	-2.4719	-2.4169	-2.3873	-2.3796	-2.4294	-2.3614	-2.4244
-2.1463	-2.5897	-2.2273	-2.3642	-2.0756	-2.4175	-2.3277	-2.5133	-2.1671	-2.3372	-3.0086	-2.2583	-2.3587	-2.5047	-2.4624	-2.4175	-2.3083	-2.2936	-2.2328	-2.561	-2.2572	-2.5238	-2.5731	-2.3848	-2.3377	-2.4292	-2.1806	-2.4622	-2.2479	-2.4802	-2.5997	-2.3848	-3.0872	-2.414	-2.5844	-2.4326	-2.4163	-2.426	-2.3083	-2.2936	-2.2328	-2.561	-2.5112	-2.4719	-2.1149	-2.509	-2.3796	-2.4294	-2.3614	-2.4244
-2.396	-2.4089	-2.5296	-2.5824	-2.7897	-2.2075	-2.473	-2.4834	-2.1636	-2.4071	-1.5952	-2.4361	-2.1211	-2.3692	-2.4212	-2.3285	-2.9698	-2.4397	-2.4888	-2.3229	-2.2444	-2.6081	-2.4605	-2.3653	-2.4687	-2.4878	-2.6757	-2.3046	-2.4596	-2.4575	-2.2532	-2.4132	-1.6354	-2.3881	-2.1964	-2.4651	-2.4163	-2.426	-2.5112	-2.4291	-2.4731	-2.3814	-2.3665	-2.4163	-2.4169	-2.3873	-2.3796	-2.4294	-2.5658	-2.2128
-2.396	-2.4089	-2.1792	-2.4915	-2.4101	-2.4757	-2.6338	-2.2905	-2.3764	-2.5504	-0.9439	-2.8579	-2.3587	-2.5047	-2.3203	-2.4616	-2.0706	-2.3806	-2.3587	-2.4009	-2.227	-2.3068	-2.4605	-2.3653	-2.3377	-2.4292	-2.382	-2.3125	-2.6338	-2.2905	-2.2532	-2.4132	-1.6354	-2.3881	-2.5844	-2.4326	-2.3885	-2.4222	-2.0706	-2.3806	-2.4731	-2.3814	-2.5112	-2.4719	-2.4169	-2.3873	-2.3796	-2.4294	-2.3614	-2.4244
-2.5296	-2.3257	-2.3251	-2.454	-2.1782	-2.6584	-2.473	-2.4834	-2.1671	-2.3372	-1.4399	-2.4616	-2.5397	-2.3806	-2.3946	-2.3068	-2.2583	-2.1937	-2.2899	-2.3866	-2.6052	-2.4194	-2.4605	-2.3653	-2.3251	-2.454	-2.1806	-2.4622	-2.4596	-2.4575	-2.5997	-2.3848	-1.6354	-2.3881	-2.5397	-2.3806	-2.3885	-2.4222	-2.5112	-2.4291	-2.4731	-2.3814	-2.3665	-2.4163	-2.4169	-2.3873	-2.3756	-2.3082	-2.3614	-2.4244
-2.1689	-2.7467	-2.3399	-2.4652	-2.4007	-2.4598	-2.0924	-2.6243	-2.4052	-2.7266	-0.9439	-2.8579	-2.4448	-2.4123	-2.4624	-2.4175	-2.2816	-2.6446	-2.4339	-2.2649	-2.3764	-2.2283	-2.1689	-2.7467	-2.3377	-2.4292	-2.6757	-2.3046	-2.2479	-2.4802	-2.5194	-2.3928	-1.6354	-2.3881	-2.1964	-2.4651	-2.4163	-2.426	-2.5112	-2.4291	-2.4581	-2.41	-2.3665	-2.4163	-2.1149	-2.509	-2.3796	-2.4294	-2.443	-2.4299
-2.1662	-2.5075	-2.2953	-2.3641	-2.3568	-2.4182	-2.3059	-2.3522	-2.47	-2.7043	-0.9439	-2.8579	-2.3256	-2.2867	-2.2501	-2.4868	-2.3697	-2.4071	-2.4339	-2.2649	-2.4147	-2.4983	-2.2648	-2.4005	-2.2953	-2.3641	-2.6757	-2.3046	-2.3472	-2.3364	-2.5997	-2.3848	-1.6354	-2.3881	-2.2825	-2.3247	-2.4163	-2.426	-2.3536	-2.4005	-2.4581	-2.41	-2.3665	-2.4163	-2.4169	-2.3873	-2.3796	-2.4294	-2.443	-2.4299
-2.2246	-2.458	-2.2953	-2.3641	-2.3349	-2.6694	-2.0848	-2.3394	-2.9949	-2.1781	-0.9439	-2.8579	-2.1951	-2.1419	-2.939	-2.5826	-2.3697	-2.4071	-2.4888	-2.3229	-2.4147	-2.4983	-2.2648	-2.4005	-2.2953	-2.3641	-2.3349	-2.6694	-2.3472	-2.3364	-2.5997	-2.3848	-1.6354	-2.3881	-2.2825	-2.3247	-2.939	-2.5826	-2.3536	-2.4005	-2.4731	-2.3814	-2.3665	-2.4163	-2.4169	-2.3873	-2.3796	-2.4294	-2.3614	-2.4244
-2.3349	-2.44	-2.2953	-2.3641	-2.0756	-2.4175	-2.3059	-2.3522	-2.218	-2.4021	-1.5952	-2.4361	-2.279	-2.414	-2.5637	-2.4024	-2.2583	-2.1937	-2.4339	-2.2649	-1.6357	-1.6641	-2.3349	-2.44	-2.2953	-2.3641	-2.1806	-2.4622	-2.3472	-2.3364	-2.2532	-2.4132	-1.6354	-2.3881	-2.2825	-2.3247	-2.3885	-2.4222	-2.5112	-2.4291	-2.4581	-2.41	-1.6357	-1.6641	-2.4169	-2.3873	-2.3796	-2.4294	-2.3614	-2.4244
-2.0416	-2.2893	-2.2273	-2.3642	-2.5701	-2.4045	-2.2637	-2.4757	-2.6087	-2.6052	-1.5952	-2.4361	-1.9579	-2.0581	-2.4382	-2.5376	-2.2284	-2.28	-2.6723	-2.3577	-2.3677	-2.2138	-2.5731	-2.3848	-2.3377	-2.4292	-2.5701	-2.4045	-2.2479	-2.4802	-2.5194	-2.3928	-1.6354	-2.3881	-2.1964	-2.4651	-2.3885	-2.4222	-2.3536	-2.4005	-2.4731	-2.3814	-2.3665	-2.4163	-2.1149	-2.509	-2.3796	-2.4294	-2.443	-2.4299
-2.2246	-2.458	-2.1612	-2.315	-2.2763	-2.458	-2.3256	-2.3572	-2.218	-2.4021	-0.9439	-2.8579	-2.4063	-2.4908	-2.5844	-2.529	-2.2631	-2.43	-2.4303	-2.568	-3.1306	-2.3979	-2.2648	-2.4005	-2.4496	-2.3327	-2.1806	-2.4622	-2.3472	-2.3364	-2.2532	-2.4132	-1.6354	-2.3881	-2.5844	-2.4326	-2.3885	-2.4222	-2.3536	-2.4005	-2.4581	-2.41	-2.5112	-2.4719	-2.4169	-2.3873	-2.3796	-2.4294	-2.3614	-2.4244
-2.2246	-2.458	-2.3399	-2.4652	-2.0756	-2.4175	-2.473	-2.4834	-2.47	-2.7043	-0.9439	-2.8579	-2.2763	-2.43	-2.4624	-2.4175	-2.9698	-2.4397	-2.2625	-1.8585	-2.2222	-2.4293	-2.2648	-2.4005	-2.3377	-2.4292	-2.1806	-2.4622	-2.4596	-2.4575	-2.5997	-2.3848	-1.6354	-2.3881	-2.2825	-2.3247	-2.4163	-2.426	-2.5112	-2.4291	-2.2625	-1.8585	-2.2952	-2.306	-2.4169	-2.3873	-2.3796	-2.4294	-2.3614	-2.4244
-2.396	-2.4089	-2.2273	-2.3642	-2.1782	-2.6584	-2.1385	-2.7518	-2.9949	-2.1781	-0.9439	-2.8579	-2.2953	-2.3788	-2.4212	-2.3285	-2.3697	-2.4071	-2.4339	-2.2649	-2.3936	-2.1564	-2.4605	-2.3653	-2.3377	-2.4292	-2.1806	-2.4622	-2.4596	-2.4575	-2.5997	-2.3848	-1.6354	-2.3881	-2.2953	-2.3788	-2.4163	-2.426	-2.3536	-2.4005	-2.4581	-2.41	-2.3936	-2.1564	-2.4169	-2.3873	-2.3796	-2.4294	-2.3614	-2.4244
-2.218	-2.2598	-2.2273	-2.3642	-2.0756	-2.4175	-2.4044	-2.2405	-2.6087	-2.6052	-0.9439	-2.8579	-2.279	-2.414	-2.3203	-2.4616	-2.3239	-2.3432	-2.4303	-2.568	-2.2827	-2.3809	-2.2648	-2.4005	-2.3377	-2.4292	-2.1806	-2.4622	-2.4044	-2.2405	-2.5194	-2.3928	-1.6354	-2.3881	-2.2825	-2.3247	-2.3885	-2.4222	-2.4049	-2.4283	-2.4581	-2.41	-2.2952	-2.306	-2.4169	-2.3873	-2.3796	-2.4294	-2.3614	-2.4244
-2.4376	-2.4637	-2.2953	-2.3641	-2.3349	-2.6694	-2.6596	-2.8216	-2.1362	-2.3063	-1.4399	-2.4616	-2.2953	-2.3788	-2.3012	-2.2905	-2.4523	-2.4398	-2.4638	-2.44	-2.4147	-2.4983	-2.5731	-2.3848	-2.2953	-2.3641	-2.3349	-2.6694	-2.6596	-2.8216	-2.2532	-2.4132	-1.6354	-2.3881	-2.2953	-2.3788	-2.3012	-2.2905	-2.3536	-2.4005	-2.4638	-2.44	-2.3665	-2.4163	-2.4169	-2.3873	-2.3796	-2.4294	-2.3614	-2.4244
-2.218	-2.2598	-2.4496	-2.4439	-2.0318	-2.4194	-2.3346	-2.3888	-2.3645	-2.3822	-1.5952	-2.4361	-2.6878	-2.4024	-2.3083	-2.3353	-2.2631	-2.43	-2.2117	-2.4409	-2.6052	-2.4194	-2.2648	-2.4005	-2.3377	-2.4292	-2.1806	-2.4622	-2.2479	-2.4802	-2.5997	-2.3848	-1.6354	-2.3881	-2.5844	-2.4326	-2.3083	-2.3353	-2.3536	-2.4005	-2.4731	-2.3814	-2.3665	-2.4163	-2.4169	-2.3873	-2.3796	-2.4294	-2.3614	-2.4244
-2.2246	-2.458	-2.4735	-2.3334	-2.3547	-2.2079	-2.5277	-2.3822	-2.666	-2.3698	-1.5952	-2.4361	-2.2953	-2.3788	-2.2501	-2.4868	-2.2816	-2.6446	-2.5048	-2.7333	-2.0271	-2.2914	-2.2648	-2.4005	-2.3377	-2.4292	-2.382	-2.3125	-2.4596	-2.4575	-2.5997	-2.3848	-1.6354	-2.3881	-2.2953	-2.3788	-2.4163	-2.426	-2.5112	-2.4291	-2.4581	-2.41	-2.5112	-2.4719	-2.4169	-2.3873	-2.3796	-2.4294	-2.3614	-2.4244
-2.2246	-2.458	-2.4102	-2.7062	-2.0756	-2.4175	-2.5834	-2.2928	-2.3764	-2.5504	-0.9439	-2.8579	-2.1951	-2.1419	-2.5637	-2.4024	-2.2583	-2.1937	-2.4638	-2.44	-2.0271	-2.2914	-2.2648	-2.4005	-2.4687	-2.4878	-2.1806	-2.4622	-2.4596	-2.4575	-2.2532	-2.4132	-1.6354	-2.3881	-2.2825	-2.3247	-2.3885	-2.4222	-2.5112	-2.4291	-2.4638	-2.44	-2.5112	-2.4719	-2.4169	-2.3873	-2.3796	-2.4294	-2.3614	-2.4244
-2.1689	-2.7467	-2.5296	-2.5824	-2.3349	-2.6694	-2.5666	-2.3007	-2.2763	-2.3007	-0.9439	-2.8579	-2.7446	-2.4824	-2.4101	-2.1359	-2.4788	-2.2731	-2.3587	-2.4009	-2.3764	-2.2283	-2.1689	-2.7467	-2.4687	-2.4878	-2.3349	-2.6694	-2.3472	-2.3364	-2.2532	-2.4132	-1.6354	-2.3881	-2.5844	-2.4326	-2.382	-2.3125	-2.3536	-2.4005	-2.4731	-2.3814	-2.3665	-2.4163	-2.1149	-2.509	-2.3796	-2.4294	-2.3614	-2.4244
-2.2246	-2.458	-2.2953	-2.3641	-3.1095	-2.5047	-2.5834	-2.2928	-2.7314	-2.5126	-2.8787	-2.4123	-2.6362	-2.6271	-2.4101	-2.1359	-2.4523	-2.4398	-2.4339	-2.2649	-2.2779	-2.4289	-2.2648	-2.4005	-2.2953	-2.3641	-2.6757	-2.3046	-2.4596	-2.4575	-2.5997	-2.3848	-3.0872	-2.414	-2.5844	-2.4326	-2.382	-2.3125	-2.3536	-2.4005	-2.4581	-2.41	-2.2779	-2.4289	-2.4169	-2.3873	-2.3796	-2.4294	-2.3614	-2.4244
-2.3349	-2.44	-2.1966	-2.4343	-2.3698	-2.2212	-2.77	-2.3741	-2.5564	-2.1603	-0.9439	-2.8579	-2.2256	-2.7276	-2.4212	-2.3285	-2.2631	-2.43	-2.2328	-2.561	-2.3677	-2.2138	-2.3349	-2.44	-2.4496	-2.3327	-2.6757	-2.3046	-2.4596	-2.4575	-2.5194	-2.3928	-1.6354	-2.3881	-2.1964	-2.4651	-2.4163	-2.426	-2.3536	-2.4005	-2.2328	-2.561	-2.3665	-2.4163	-2.4169	-2.3873	-2.3796	-2.4294	-2.5658	-2.2128
-2.396	-2.4089	-2.5074	-2.331	-2.3323	-2.3292	-2.4044	-2.2405	-2.47	-2.7043	-2.8787	-2.4123	-2.7446	-2.4824	-2.313	-2.4123	-2.3083	-2.2936	-2.5048	-2.7333	-2.2827	-2.3809	-2.4605	-2.3653	-2.4687	-2.4878	-2.1806	-2.4622	-2.4044	-2.2405	-2.5997	-2.3848	-3.0872	-2.414	-2.5844	-2.4326	-2.382	-2.3125	-2.3083	-2.2936	-2.4581	-2.41	-2.2952	-2.306	-2.4169	-2.3873	-2.3796	-2.4294	-2.3614	-2.4244
-2.1662	-2.5075	-2.2953	-2.3641	-2.2763	-2.458	-2.6338	-2.2905	-2.1362	-2.3063	-0.9439	-2.8579	-2.3587	-2.5047	-2.5844	-2.529	-2.3697	-2.4071	-2.5048	-2.7333	-2.3239	-2.2263	-2.2648	-2.4005	-2.2953	-2.3641	-2.1806	-2.4622	-2.6338	-2.2905	-2.2532	-2.4132	-1.6354	-2.3881	-2.5844	-2.4326	-2.3885	-2.4222	-2.3536	-2.4005	-2.4581	-2.41	-2.2952	-2.306	-2.4169	-2.3873	-2.3796	-2.4294	-2.3614	-2.4244
-2.2246	-2.458	-2.3251	-2.454	-2.0318	-2.4194	-2.473	-2.4834	-2.1671	-2.3372	-0.9439	-2.8579	-2.1951	-2.1419	-2.3571	-2.5135	-2.3239	-2.3432	-2.4339	-2.2649	-2.0271	-2.2914	-2.2648	-2.4005	-2.3251	-2.454	-2.1806	-2.4622	-2.4596	-2.4575	-2.5997	-2.3848	-1.6354	-2.3881	-2.2825	-2.3247	-2.4163	-2.426	-2.4049	-2.4283	-2.4581	-2.41	-2.5112	-2.4719	-2.4169	-2.3873	-2.3756	-2.3082	-2.3614	-2.4244
-2.396	-2.4089	-2.4735	-2.3334	-2.3349	-2.6694	-2.3059	-2.3522	-2.4391	-2.2943	-0.9439	-2.8579	-2.33	-2.28	-2.3012	-2.2905	-2.2816	-2.6446	-2.4303	-2.568	-2.666	-2.6878	-2.4605	-2.3653	-2.3377	-2.4292	-2.3349	-2.6694	-2.3472	-2.3364	-2.5194	-2.3928	-1.6354	-2.3881	-2.2825	-2.3247	-2.3012	-2.2905	-2.5112	-2.4291	-2.4581	-2.41	-2.5112	-2.4719	-2.4169	-2.3873	-2.3796	-2.4294	-2.3614	-2.4244
-2.218	-2.2598	-2.3399	-2.4652	-3.0741	-2.1144	-2.1385	-2.7518	-2.3764	-2.5504	-4.7443	-2.3053	-2.1211	-2.3692	-2.4382	-2.5376	-2.6384	-2.3505	-2.3764	-2.3053	-2.2572	-2.5238	-2.2648	-2.4005	-2.3377	-2.4292	-2.6757	-2.3046	-2.4596	-2.4575	-2.2532	-2.4132	-3.9021	-2.3664	-2.1964	-2.4651	-2.3885	-2.4222	-2.4049	-2.4283	-2.4581	-2.41	-2.5112	-2.4719	-2.4169	-2.3873	-2.3796	-2.4294	-2.3614	-2.4244
-2.4361	-2.4888	-2.3399	-2.4652	-2.3698	-2.2212	-2.473	-2.4834	-2.4052	-2.7266	-3.4335	-2.3063	-2.4448	-2.4123	-2.3012	-2.2905	-2.2583	-2.1937	-2.4888	-2.3229	-2.3177	-2.5473	-2.5731	-2.3848	-2.3377	-2.4292	-2.6757	-2.3046	-2.4596	-2.4575	-2.5194	-2.3928	-3.9021	-2.3664	-2.1964	-2.4651	-2.3012	-2.2905	-2.5112	-2.4291	-2.4731	-2.3814	-2.5112	-2.4719	-2.6455	-2.402	-2.3796	-2.4294	-2.5658	-2.2128
-2.3349	-2.44	-2.5834	-2.4533	-2.0756	-2.4175	-2.3346	-2.3888	-2.3645	-2.3822	-3.4335	-2.3063	-2.279	-2.414	-2.4101	-2.1359	-2.2284	-2.28	-2.2827	-2.5485	-2.2222	-2.4293	-2.3349	-2.44	-2.4496	-2.3327	-2.1806	-2.4622	-2.2479	-2.4802	-2.5997	-2.3848	-3.9021	-2.3664	-2.2825	-2.3247	-2.382	-2.3125	-2.3536	-2.4005	-2.1964	-2.4355	-2.2952	-2.306	-2.4169	-2.3873	-2.5375	-2.3841	-2.3614	-2.4244
-2.2246	-2.458	-2.4496	-2.4439	-2.2532	-2.2374	-2.2637	-2.4757	-2.1362	-2.3063	-2.8787	-2.4123	-2.4063	-2.4908	-2.4624	-2.4175	-2.9698	-2.4397	-2.2583	-2.4293	-2.227	-2.3068	-2.2648	-2.4005	-2.3377	-2.4292	-2.382	-2.3125	-2.2479	-2.4802	-2.2532	-2.4132	-3.0872	-2.414	-2.5844	-2.4326	-2.4163	-2.426	-2.5112	-2.4291	-2.1964	-2.4355	-2.5112	-2.4719	-2.4169	-2.3873	-2.3796	-2.4294	-2.3614	-2.4244
-2.2246	-2.458	-2.4102	-2.7062	-2.4101	-2.4757	-2.3036	-2.4812	-2.5564	-2.1603	-3.0277	-2.4373	-2.3256	-2.2867	-2.5844	-2.529	-2.3751	-2.5616	-2.3587	-2.4009	-2.2222	-2.4293	-2.2648	-2.4005	-2.4687	-2.4878	-2.382	-2.3125	-2.3472	-2.3364	-2.5194	-2.3928	-1.6354	-2.3881	-2.2825	-2.3247	-2.3885	-2.4222	-2.4049	-2.4283	-2.4731	-2.3814	-2.2952	-2.306	-2.4169	-2.3873	-2.3796	-2.4294	-2.3614	-2.4244
-2.4448	-2.2645	-2.5296	-2.5824	-2.0318	-2.4194	-2.0924	-2.6243	-2.47	-2.7043	-3.984	-2.4816	-2.6362	-2.6271	-2.4391	-2.4293	-2.2583	-2.1937	-2.2583	-2.4293	-2.2779	-2.4289	-2.4605	-2.3653	-2.4687	-2.4878	-2.1806	-2.4622	-2.2479	-2.4802	-2.5997	-2.3848	-3.9021	-2.3664	-2.5844	-2.4326	-2.382	-2.3125	-2.5112	-2.4291	-2.1964	-2.4355	-2.2779	-2.4289	-2.4169	-2.3873	-2.3796	-2.4294	-2.3614	-2.4244
-2.4376	-2.4637	-2.4496	-2.4439	-2.3349	-2.6694	-2.3059	-2.3522	-2.2763	-2.3007	-3.4335	-2.3063	-2.5397	-2.3806	-2.4391	-2.4293	-2.3083	-2.2936	-2.2625	-1.8585	-2.3239	-2.2263	-2.5731	-2.3848	-2.3377	-2.4292	-2.3349	-2.6694	-2.3472	-2.3364	-2.2532	-2.4132	-3.9021	-2.3664	-2.5397	-2.3806	-2.382	-2.3125	-2.3083	-2.2936	-2.2625	-1.8585	-2.2952	-2.306	-2.4169	-2.3873	-2.3796	-2.4294	-2.3614	-2.4244
-2.8863	-2.3086	-2.1792	-2.4915	-2.2223	-2.8216	-2.1801	-2.8012	-2.1636	-2.4071	-1.4399	-2.4616	-2.33	-2.28	-2.3083	-2.3353	-2.3751	-2.5616	-2.6723	-2.3577	-2.2444	-2.6081	-2.5731	-2.3848	-2.3377	-2.4292	-2.2223	-2.8216	-2.4596	-2.4575	-2.2532	-2.4132	-1.6354	-2.3881	-2.2825	-2.3247	-2.3083	-2.3353	-2.4049	-2.4283	-2.4731	-2.3814	-2.3665	-2.4163	-2.6455	-2.402	-2.3796	-2.4294	-2.3614	-2.4244
-2.5296	-2.3257	-2.2953	-2.3641	-2.3568	-2.4182	-2.3323	-2.257	-2.1636	-2.4071	-1.4399	-2.4616	-3.0231	-2.4816	-2.2501	-2.4868	-2.2284	-2.28	-2.2583	-2.4293	-2.4147	-2.4983	-2.4605	-2.3653	-2.2953	-2.3641	-2.6757	-2.3046	-2.3472	-2.3364	-2.2532	-2.4132	-1.6354	-2.3881	-3.0231	-2.4816	-2.4163	-2.426	-2.3536	-2.4005	-2.1964	-2.4355	-2.3665	-2.4163	-2.4169	-2.3873	-2.3796	-2.4294	-2.443	-2.4299
-2.1463	-2.5897	-2.1612	-2.315	-2.1782	-2.6584	-2.4063	-2.3383	-2.0968	-2.44	-0.9439	-2.8579	-2.2256	-2.7276	-2.5815	-2.4484	-2.3083	-2.2936	-2.3587	-2.4009	-2.2827	-2.3809	-2.5731	-2.3848	-2.4496	-2.3327	-2.1806	-2.4622	-2.4596	-2.4575	-2.0968	-2.44	-1.6354	-2.3881	-2.1964	-2.4651	-2.4163	-2.426	-2.3083	-2.2936	-2.4731	-2.3814	-2.2952	-2.306	-2.1149	-2.509	-2.3796	-2.4294	-2.3614	-2.4244
-2.4361	-2.4888	-2.2953	-2.3641	-2.3698	-2.2212	-2.3256	-2.3572	-2.5564	-2.1603	-3.7422	-2.3252	-2.1951	-2.1419	-2.5637	-2.4024	-2.3751	-2.5616	-2.5048	-2.7333	-2.4638	-2.3788	-2.5731	-2.3848	-2.2953	-2.3641	-2.6757	-2.3046	-2.3472	-2.3364	-2.5194	-2.3928	-3.9021	-2.3664	-2.2825	-2.3247	-2.3885	-2.4222	-2.4049	-2.4283	-2.4581	-2.41	-2.4638	-2.3788	-2.6455	-2.402	-2.3796	-2.4294	-2.5658	-2.2128
-2.4361	-2.4888	-2.3399	-2.4652	-2.2532	-2.2374	-2.5666	-2.3007	-2.1636	-2.4071	-1.5952	-2.4361	-2.1211	-2.3692	-2.3571	-2.5135	-2.3083	-2.2936	-2.0383	-2.3793	-2.2222	-2.4293	-2.5731	-2.3848	-2.3377	-2.4292	-2.382	-2.3125	-2.3472	-2.3364	-2.2532	-2.4132	-1.6354	-2.3881	-2.1964	-2.4651	-2.4163	-2.426	-2.3083	-2.2936	-2.1964	-2.4355	-2.2952	-2.306	-2.6455	-2.402	-2.3796	-2.4294	-2.3614	-2.4244
-2.4448	-2.2645	-2.5074	-2.331	-2.2763	-2.458	-2.1385	-2.7518	-2.1362	-2.3063	-1.5952	-2.4361	-2.6362	-2.6271	-2.4391	-2.4293	-2.3697	-2.4071	-2.3764	-2.3053	-2.3764	-2.2283	-2.4605	-2.3653	-2.4687	-2.4878	-2.1806	-2.4622	-2.4596	-2.4575	-2.2532	-2.4132	-1.6354	-2.3881	-2.5844	-2.4326	-2.382	-2.3125	-2.3536	-2.4005	-2.4581	-2.41	-2.3665	-2.4163	-2.4169	-2.3873	-2.3796	-2.4294	-2.3614	-2.4244
-2.9705	-2.2487	-2.3251	-2.454	-2.2366	-2.3394	-2.3346	-2.3888	-2.1362	-2.3063	-2.9413	-2.062	-2.279	-2.414	-2.4212	-2.3285	-2.4523	-2.4398	-2.4303	-2.568	-2.6012	-2.4411	-2.5731	-2.3848	-2.3251	-2.454	-2.1806	-2.4622	-2.2479	-2.4802	-2.2532	-2.4132	-1.6354	-2.3881	-2.2825	-2.3247	-2.4163	-2.426	-2.3536	-2.4005	-2.4581	-2.41	-2.5112	-2.4719	-2.4169	-2.3873	-2.3756	-2.3082	-2.3614	-2.4244
-2.1463	-2.5897	-2.2273	-2.3642	-2.1782	-2.6584	-2.3059	-2.3522	-2.218	-2.4021	-1.4399	-2.4616	-2.1211	-2.3692	-2.3012	-2.2905	-2.3229	-2.3698	-2.2583	-2.4293	-2.2572	-2.5238	-2.5731	-2.3848	-2.3377	-2.4292	-2.1806	-2.4622	-2.3472	-2.3364	-2.2532	-2.4132	-1.6354	-2.3881	-2.1964	-2.4651	-2.3012	-2.2905	-2.5112	-2.4291	-2.1964	-2.4355	-2.5112	-2.4719	-2.1149	-2.509	-2.3796	-2.4294	-2.3614	-2.4244
-2.1662	-2.5075	-2.2273	-2.3642	-2.1782	-2.6584	-2.3256	-2.3572	-2.3645	-2.3822	-3.342	-2.5855	-2.5397	-2.3806	-2.5637	-2.4024	-2.3751	-2.5616	-2.5324	-2.272	-3.1306	-2.3979	-2.2648	-2.4005	-2.3377	-2.4292	-2.1806	-2.4622	-2.3472	-2.3364	-2.5997	-2.3848	-3.0872	-2.414	-2.5397	-2.3806	-2.3885	-2.4222	-2.4049	-2.4283	-2.4731	-2.3814	-2.5112	-2.4719	-2.4169	-2.3873	-2.3796	-2.4294	-2.3614	-2.4244
-2.396	-2.4089	-2.5296	-2.5824	-2.2763	-2.458	-2.4044	-2.2405	-2.2328	-2.15	-0.9439	-2.8579	-2.33	-2.28	-2.0259	-2.0891	-2.0706	-2.3806	-2.3764	-2.3053	-2.3239	-2.2263	-2.4605	-2.3653	-2.4687	-2.4878	-2.1806	-2.4622	-2.4044	-2.2405	-2.2328	-2.15	-1.6354	-2.3881	-2.2825	-2.3247	-2.3885	-2.4222	-2.0706	-2.3806	-2.4581	-2.41	-2.2952	-2.306	-2.4169	-2.3873	-2.3796	-2.4294	-2.3614	-2.4244
-2.1689	-2.7467	-2.2273	-2.3642	-2.4101	-2.4757	-2.1801	-2.8012	-2.6842	-2.2383	-0.9439	-2.8579	-2.2953	-2.3788	-2.3083	-2.3353	-2.0706	-2.3806	-2.5324	-2.272	-2.6012	-2.4411	-2.1689	-2.7467	-2.3377	-2.4292	-2.382	-2.3125	-2.4596	-2.4575	-2.5997	-2.3848	-1.6354	-2.3881	-2.2953	-2.3788	-2.3083	-2.3353	-2.0706	-2.3806	-2.4731	-2.3814	-2.5112	-2.4719	-2.1149	-2.509	-2.3796	-2.4294	-2.3614	-2.4244
-2.0416	-2.2893	-2.4929	-2.3086	-2.3698	-2.2212	-2.5834	-2.2928	-2.7314	-2.5126	-0.9439	-2.8579	-2.3256	-2.2867	-2.3083	-2.3353	-2.6012	-2.4616	-2.3764	-2.3053	-2.4638	-2.3788	-2.5731	-2.3848	-2.4496	-2.3327	-2.6757	-2.3046	-2.4596	-2.4575	-2.5997	-2.3848	-1.6354	-2.3881	-2.2825	-2.3247	-2.3083	-2.3353	-2.5112	-2.4291	-2.4581	-2.41	-2.4638	-2.3788	-2.1149	-2.509	-2.5375	-2.3841	-2.5658	-2.2128
-2.4361	-2.4888	-2.4103	-2.2718	-3.0741	-2.1144	-2.3256	-2.3572	-2.0968	-2.44	-1.4399	-2.4616	-2.279	-2.414	-2.3083	-2.3353	-2.4063	-2.4637	-2.4303	-2.568	-2.2222	-2.4293	-2.5731	-2.3848	-2.4496	-2.3327	-2.6757	-2.3046	-2.3472	-2.3364	-2.0968	-2.44	-1.6354	-2.3881	-2.2825	-2.3247	-2.3083	-2.3353	-2.5112	-2.4291	-2.4581	-2.41	-2.2952	-2.306	-2.6455	-2.402	-2.3756	-2.3082	-2.3614	-2.4244
-2.4376	-2.4637	-2.5834	-2.4533	-2.3698	-2.2212	-2.2637	-2.4757	-2.4391	-2.2943	-2.8632	-2.3247	-2.1211	-2.3692	-2.3083	-2.3353	-2.4063	-2.4637	-2.4339	-2.2649	-2.4638	-2.3788	-2.5731	-2.3848	-2.4496	-2.3327	-2.6757	-2.3046	-2.2479	-2.4802	-2.5194	-2.3928	-1.6354	-2.3881	-2.1964	-2.4651	-2.3083	-2.3353	-2.5112	-2.4291	-2.4581	-2.41	-2.4638	-2.3788	-2.4169	-2.3873	-2.5375	-2.3841	-2.5658	-2.2128
-2.1463	-2.5897	-2.5296	-2.5824	-2.7897	-2.2075	-2.3346	-2.3888	-2.2328	-2.15	-2.8632	-2.3247	-2.3256	-2.2867	-2.4212	-2.3285	-2.9698	-2.4397	-2.2583	-2.4293	-2.3764	-2.2283	-2.5731	-2.3848	-2.4687	-2.4878	-2.6757	-2.3046	-2.2479	-2.4802	-2.2328	-2.15	-1.6354	-2.3881	-2.2825	-2.3247	-2.4163	-2.426	-2.5112	-2.4291	-2.1964	-2.4355	-2.3665	-2.4163	-2.1149	-2.509	-2.3796	-2.4294	-2.5658	-2.2128
-2.218	-2.2598	-2.3399	-2.4652	-2.3547	-2.2079	-2.2637	-2.4757	-2.0968	-2.44	-1.4399	-2.4616	-2.1211	-2.3692	-2.3012	-2.2905	-2.4523	-2.4398	-2.3764	-2.3053	-2.6012	-2.4411	-2.2648	-2.4005	-2.3377	-2.4292	-2.382	-2.3125	-2.2479	-2.4802	-2.0968	-2.44	-1.6354	-2.3881	-2.1964	-2.4651	-2.3012	-2.2905	-2.3536	-2.4005	-2.4581	-2.41	-2.5112	-2.4719	-2.4169	-2.3873	-2.3796	-2.4294	-2.3614	-2.4244
-2.1662	-2.5075	-2.3399	-2.4652	-2.2763	-2.458	-2.4044	-2.2405	-2.218	-2.4021	-3.0277	-2.4373	-2.4063	-2.4908	-2.4382	-2.5376	-2.4788	-2.2731	-2.3587	-2.4009	-2.3764	-2.2283	-2.2648	-2.4005	-2.3377	-2.4292	-2.1806	-2.4622	-2.4044	-2.2405	-2.2532	-2.4132	-1.6354	-2.3881	-2.5844	-2.4326	-2.3885	-2.4222	-2.3536	-2.4005	-2.4731	-2.3814	-2.3665	-2.4163	-2.4169	-2.3873	-2.3796	-2.4294	-2.3614	-2.4244
-2.4361	-2.4888	-2.3251	-2.454	-2.7897	-2.2075	-2.3256	-2.3572	-2.1362	-2.3063	-0.9439	-2.8579	-2.7446	-2.4824	-2.4212	-2.3285	-2.2284	-2.28	-2.4638	-2.44	-3.1306	-2.3979	-2.5731	-2.3848	-2.3251	-2.454	-2.6757	-2.3046	-2.3472	-2.3364	-2.2532	-2.4132	-1.6354	-2.3881	-2.5844	-2.4326	-2.4163	-2.426	-2.3536	-2.4005	-2.4638	-2.44	-2.5112	-2.4719	-2.6455	-2.402	-2.3756	-2.3082	-2.5658	-2.2128
-3.0741	-2.2461	-2.4929	-2.3086	-2.1782	-2.6584	-2.3036	-2.4812	-2.0968	-2.44	-0.9439	-2.8579	-2.3256	-2.2867	-2.3012	-2.2905	-2.4523	-2.4398	-2.3764	-2.3053	-2.2444	-2.6081	-2.5731	-2.3848	-2.4496	-2.3327	-2.1806	-2.4622	-2.3472	-2.3364	-2.0968	-2.44	-1.6354	-2.3881	-2.2825	-2.3247	-2.3012	-2.2905	-2.3536	-2.4005	-2.4581	-2.41	-2.3665	-2.4163	-2.4169	-2.3873	-2.5375	-2.3841	-2.3614	-2.4244
-2.4448	-2.2645	-2.2558	-2.26	-2.2532	-2.2374	-2.3346	-2.3888	-2.218	-2.4021	-1.5952	-2.4361	-2.33	-2.28	-2.3083	-2.3353	-2.4523	-2.4398	-2.5582	-2.5137	-2.3177	-2.5473	-2.4605	-2.3653	-2.4687	-2.4878	-2.382	-2.3125	-2.2479	-2.4802	-2.2532	-2.4132	-1.6354	-2.3881	-2.2825	-2.3247	-2.3083	-2.3353	-2.3536	-2.4005	-2.4581	-2.41	-2.5112	-2.4719	-2.4169	-2.3873	-2.3796	-2.4294	-2.3614	-2.4244
-2.1662	-2.5075	-2.3399	-2.4652	-2.1782	-2.6584	-2.5277	-2.3822	-2.0968	-2.44	-3.0086	-2.2583	-2.7446	-2.4824	-2.4101	-2.1359	-2.3697	-2.4071	-2.4638	-2.44	-2.3031	-2.5165	-2.2648	-2.4005	-2.3377	-2.4292	-2.1806	-2.4622	-2.4596	-2.4575	-2.0968	-2.44	-3.0872	-2.414	-2.5844	-2.4326	-2.382	-2.3125	-2.3536	-2.4005	-2.4638	-2.44	-2.3665	-2.4163	-2.4169	-2.3873	-2.3796	-2.4294	-2.3614	-2.4244
-2.1662	-2.5075	-2.4929	-2.3086	-2.3349	-2.6694	-2.2637	-2.4757	-2.3645	-2.3822	-3.0086	-2.2583	-2.1951	-2.1419	-2.3083	-2.3353	-2.2631	-2.43	-2.0383	-2.3793	-2.3177	-2.5473	-2.2648	-2.4005	-2.4496	-2.3327	-2.3349	-2.6694	-2.2479	-2.4802	-2.5997	-2.3848	-3.0872	-2.414	-2.2825	-2.3247	-2.3083	-2.3353	-2.3536	-2.4005	-2.1964	-2.4355	-2.5112	-2.4719	-2.4169	-2.3873	-2.5375	-2.3841	-2.3614	-2.4244
-2.0416	-2.2893	-2.2273	-2.3642	-2.4007	-2.4598	-2.2637	-2.4757	-2.0968	-2.44	-3.342	-2.5855	-2.4063	-2.4908	-2.4391	-2.4293	-2.5324	-2.4193	-2.5324	-2.272	-2.3031	-2.5165	-2.5731	-2.3848	-2.3377	-2.4292	-2.6757	-2.3046	-2.2479	-2.4802	-2.0968	-2.44	-3.0872	-2.414	-2.5844	-2.4326	-2.382	-2.3125	-2.5112	-2.4291	-2.4731	-2.3814	-2.3665	-2.4163	-2.1149	-2.509	-2.3796	-2.4294	-2.443	-2.4299
-2.3349	-2.44	-2.4735	-2.3334	-2.3547	-2.2079	-2.3059	-2.3522	-2.4391	-2.2943	-0.9439	-2.8579	-2.6878	-2.4024	-2.5844	-2.529	-2.3697	-2.4071	-2.2625	-1.8585	-2.4638	-2.3788	-2.3349	-2.44	-2.3377	-2.4292	-2.382	-2.3125	-2.3472	-2.3364	-2.5194	-2.3928	-1.6354	-2.3881	-2.5844	-2.4326	-2.3885	-2.4222	-2.3536	-2.4005	-2.2625	-1.8585	-2.4638	-2.3788	-2.4169	-2.3873	-2.3796	-2.4294	-2.3614	-2.4244
-2.396	-2.4089	-2.2273	-2.3642	-2.3547	-2.2079	-2.473	-2.4834	-2.666	-2.3698	-0.9439	-2.8579	-2.1951	-2.1419	-2.939	-2.5826	-2.3083	-2.2936	-2.0383	-2.3793	-2.3239	-2.2263	-2.4605	-2.3653	-2.3377	-2.4292	-2.382	-2.3125	-2.4596	-2.4575	-2.5997	-2.3848	-1.6354	-2.3881	-2.2825	-2.3247	-2.939	-2.5826	-2.3083	-2.2936	-2.1964	-2.4355	-2.2952	-2.306	-2.4169	-2.3873	-2.3796	-2.4294	-2.3614	-2.4244
-2.1463	-2.5897	-2.5074	-2.331	-2.3323	-2.3292	-2.3256	-2.3572	-2.3645	-2.3822	-3.984	-2.4816	-2.2256	-2.7276	-2.4391	-2.4293	-2.2284	-2.28	-2.5456	-2.5255	-2.2444	-2.6081	-2.5731	-2.3848	-2.4687	-2.4878	-2.1806	-2.4622	-2.3472	-2.3364	-2.5997	-2.3848	-3.9021	-2.3664	-2.1964	-2.4651	-2.382	-2.3125	-2.3536	-2.4005	-2.4731	-2.3814	-2.3665	-2.4163	-2.1149	-2.509	-2.3796	-2.4294	-2.3614	-2.4244
-2.1463	-2.5897	-2.4496	-2.4439	-2.3349	-2.6694	-2.3323	-2.257	-2.1636	-2.4071	-2.8632	-2.3247	-2.3256	-2.2867	-2.2501	-2.4868	-2.3751	-2.5616	-2.2583	-2.4293	-2.4638	-2.3788	-2.5731	-2.3848	-2.3377	-2.4292	-2.3349	-2.6694	-2.3472	-2.3364	-2.2532	-2.4132	-1.6354	-2.3881	-2.2825	-2.3247	-2.4163	-2.426	-2.4049	-2.4283	-2.1964	-2.4355	-2.4638	-2.3788	-2.1149	-2.509	-2.3796	-2.4294	-2.3614	-2.4244
-2.218	-2.2598	-2.3251	-2.454	-2.0756	-2.4175	-2.3346	-2.3888	-2.4391	-2.2943	-0.9439	-2.8579	-2.1211	-2.3692	-2.2501	-2.4868	-2.2631	-2.43	-2.0383	-2.3793	-2.227	-2.3068	-2.2648	-2.4005	-2.3251	-2.454	-2.1806	-2.4622	-2.2479	-2.4802	-2.5194	-2.3928	-1.6354	-2.3881	-2.1964	-2.4651	-2.4163	-2.426	-2.3536	-2.4005	-2.1964	-2.4355	-2.5112	-2.4719	-2.4169	-2.3873	-2.3756	-2.3082	-2.3614	-2.4244
-2.1463	-2.5897	-2.3399	-2.4652	-2.2223	-2.8216	-2.3323	-2.257	-2.0968	-2.44	-0.9439	-2.8579	-2.2256	-2.7276	-2.3203	-2.4616	-2.6012	-2.4616	-2.2583	-2.4293	-2.6012	-2.4411	-2.5731	-2.3848	-2.3377	-2.4292	-2.2223	-2.8216	-2.3472	-2.3364	-2.0968	-2.44	-1.6354	-2.3881	-2.1964	-2.4651	-2.3885	-2.4222	-2.5112	-2.4291	-2.1964	-2.4355	-2.5112	-2.4719	-2.1149	-2.509	-2.3796	-2.4294	-2.3614	-2.4244
-2.1662	-2.5075	-2.1792	-2.4915	-2.3349	-2.6694	-2.3059	-2.3522	-2.3645	-2.3822	-2.9413	-2.062	-2.1951	-2.1419	-2.3012	-2.2905	-2.2284	-2.28	-2.0383	-2.3793	-2.3031	-2.5165	-2.2648	-2.4005	-2.3377	-2.4292	-2.3349	-2.6694	-2.3472	-2.3364	-2.5997	-2.3848	-1.6354	-2.3881	-2.2825	-2.3247	-2.3012	-2.2905	-2.3536	-2.4005	-2.1964	-2.4355	-2.3665	-2.4163	-2.4169	-2.3873	-2.3796	-2.4294	-2.3614	-2.4244
-2.3323	-2.4071	-2.2273	-2.3642	-2.0756	-2.4175	-2.2637	-2.4757	-2.47	-2.7043	-1.4399	-2.4616	-1.9579	-2.0581	-2.4212	-2.3285	-2.2284	-2.28	-2.4638	-2.44	-2.6052	-2.4194	-2.2648	-2.4005	-2.3377	-2.4292	-2.1806	-2.4622	-2.2479	-2.4802	-2.5997	-2.3848	-1.6354	-2.3881	-2.1964	-2.4651	-2.4163	-2.426	-2.3536	-2.4005	-2.4638	-2.44	-2.3665	-2.4163	-2.4169	-2.3873	-2.3796	-2.4294	-2.3614	-2.4244
-2.218	-2.2598	-2.4102	-2.7062	-3.1095	-2.5047	-2.1801	-2.8012	-2.1362	-2.3063	-0.9439	-2.8579	-2.3256	-2.2867	-2.313	-2.4123	-2.3083	-2.2936	-2.2328	-2.561	-2.666	-2.6878	-2.2648	-2.4005	-2.4687	-2.4878	-2.6757	-2.3046	-2.4596	-2.4575	-2.2532	-2.4132	-1.6354	-2.3881	-2.2825	-2.3247	-2.382	-2.3125	-2.3083	-2.2936	-2.2328	-2.561	-2.5112	-2.4719	-2.4169	-2.3873	-2.3796	-2.4294	-2.3614	-2.4244
-2.4361	-2.4888	-2.4929	-2.3086	-2.2366	-2.3394	-2.3256	-2.3572	-2.1362	-2.3063	-1.4399	-2.4616	-2.2953	-2.3788	-2.3203	-2.4616	-2.2631	-2.43	-2.4638	-2.44	-2.4638	-2.3788	-2.5731	-2.3848	-2.4496	-2.3327	-2.1806	-2.4622	-2.3472	-2.3364	-2.2532	-2.4132	-1.6354	-2.3881	-2.2953	-2.3788	-2.3885	-2.4222	-2.3536	-2.4005	-2.4638	-2.44	-2.4638	-2.3788	-2.6455	-2.402	-2.5375	-2.3841	-2.3614	-2.4244
-2.4376	-2.4637	-2.4103	-2.2718	-2.3698	-2.2212	-2.5666	-2.3007	-2.4156	-2.5919	-4.0459	-2.4045	-2.6362	-2.6271	-2.0259	-2.0891	-2.4788	-2.2731	-2.6723	-2.3577	-2.6052	-2.4194	-2.5731	-2.3848	-2.4496	-2.3327	-2.6757	-2.3046	-2.3472	-2.3364	-2.2532	-2.4132	-4.0459	-2.4045	-2.5844	-2.4326	-2.3885	-2.4222	-2.3536	-2.4005	-2.4731	-2.3814	-2.3665	-2.4163	-2.4169	-2.3873	-2.3756	-2.3082	-2.5658	-2.2128
-2.1463	-2.5897	-2.5834	-2.4533	-2.2763	-2.458	-2.0848	-2.3394	-2.2328	-2.15	-0.9439	-2.8579	-2.4063	-2.4908	-2.4624	-2.4175	-2.9698	-2.4397	-2.5048	-2.7333	-2.4147	-2.4983	-2.5731	-2.3848	-2.4496	-2.3327	-2.1806	-2.4622	-2.3472	-2.3364	-2.2328	-2.15	-1.6354	-2.3881	-2.5844	-2.4326	-2.4163	-2.426	-2.5112	-2.4291	-2.4581	-2.41	-2.3665	-2.4163	-2.1149	-2.509	-2.5375	-2.3841	-2.3614	-2.4244
-2.396	-2.4089	-2.4102	-2.7062	-2.7897	-2.2075	-2.0924	-2.6243	-2.9949	-2.1781	-1.6199	-2.3059	-2.1211	-2.3692	-2.3012	-2.2905	-2.9698	-2.4397	-2.2328	-2.561	-2.6052	-2.4194	-2.4605	-2.3653	-2.4687	-2.4878	-2.6757	-2.3046	-2.2479	-2.4802	-2.5997	-2.3848	-1.6199	-2.3059	-2.1964	-2.4651	-2.3012	-2.2905	-2.5112	-2.4291	-2.2328	-2.561	-2.3665	-2.4163	-2.4169	-2.3873	-2.3796	-2.4294	-2.5658	-2.2128
-2.8863	-2.3086	-2.4102	-2.7062	-3.0741	-2.1144	-2.6596	-2.8216	-2.4391	-2.2943	-4.0459	-2.4045	-2.6362	-2.6271	-2.3012	-2.2905	-2.2284	-2.28	-2.5745	-2.2539	-2.0271	-2.2914	-2.5731	-2.3848	-2.4687	-2.4878	-2.6757	-2.3046	-2.6596	-2.8216	-2.5194	-2.3928	-4.0459	-2.4045	-2.5844	-2.4326	-2.3012	-2.2905	-2.3536	-2.4005	-2.4581	-2.41	-2.5112	-2.4719	-2.6455	-2.402	-2.3796	-2.4294	-2.3614	-2.4244
-2.4448	-2.2645	-2.6187	-2.3577	-2.2223	-2.8216	-2.3346	-2.3888	-2.2328	-2.15	-0.9439	-2.8579	-2.5397	-2.3806	-2.3571	-2.5135	-2.1964	-2.853	-2.2117	-2.4409	-2.4638	-2.3788	-2.4605	-2.3653	-2.4496	-2.3327	-2.2223	-2.8216	-2.2479	-2.4802	-2.2328	-2.15	-1.6354	-2.3881	-2.5397	-2.3806	-2.4163	-2.426	-2.3536	-2.4005	-2.4731	-2.3814	-2.4638	-2.3788	-2.4169	-2.3873	-2.3796	-2.4294	-2.3614	-2.4244
-2.396	-2.4089	-2.3251	-2.454	-3.0741	-2.1144	-2.6338	-2.2905	-2.1362	-2.3063	-2.7637	-2.3394	-2.4382	-2.3741	-2.3083	-2.3353	-2.5324	-2.4193	-2.4303	-2.568	-2.4147	-2.4983	-2.4605	-2.3653	-2.3251	-2.454	-2.6757	-2.3046	-2.6338	-2.2905	-2.2532	-2.4132	-3.9021	-2.3664	-2.5844	-2.4326	-2.3083	-2.3353	-2.5112	-2.4291	-2.4581	-2.41	-2.3665	-2.4163	-2.4169	-2.3873	-2.3756	-2.3082	-2.3614	-2.4244
-2.1463	-2.5897	-2.2273	-2.3642	-2.3323	-2.3292	-2.1385	-2.7518	-2.6087	-2.6052	-0.9439	-2.8579	-2.279	-2.414	-2.5844	-2.529	-2.1964	-2.853	-2.4638	-2.44	-2.3239	-2.2263	-2.5731	-2.3848	-2.3377	-2.4292	-2.1806	-2.4622	-2.4596	-2.4575	-2.5194	-2.3928	-1.6354	-2.3881	-2.2825	-2.3247	-2.3885	-2.4222	-2.3536	-2.4005	-2.4638	-2.44	-2.2952	-2.306	-2.1149	-2.509	-2.3796	-2.4294	-2.3614	-2.4244
-2.3323	-2.4071	-2.1966	-2.4343	-2.4101	-2.4757	-2.473	-2.4834	-2.3764	-2.5504	-0.9439	-2.8579	-2.3677	-2.3394	-2.3083	-2.3353	-2.3239	-2.3432	-2.3764	-2.3053	-2.6012	-2.4411	-2.2648	-2.4005	-2.4496	-2.3327	-2.382	-2.3125	-2.4596	-2.4575	-2.2532	-2.4132	-1.6354	-2.3881	-2.2825	-2.3247	-2.3083	-2.3353	-2.4049	-2.4283	-2.4581	-2.41	-2.5112	-2.4719	-2.4169	-2.3873	-2.3796	-2.4294	-2.3614	-2.4244
-2.4448	-2.2645	-2.4496	-2.4439	-2.2763	-2.458	-2.5834	-2.2928	-2.3764	-2.5504	-0.9439	-2.8579	-2.279	-2.414	-2.4624	-2.4175	-2.9698	-2.4397	-2.4892	-2.4215	-2.3177	-2.5473	-2.4605	-2.3653	-2.3377	-2.4292	-2.1806	-2.4622	-2.4596	-2.4575	-2.2532	-2.4132	-1.6354	-2.3881	-2.2825	-2.3247	-2.4163	-2.426	-2.5112	-2.4291	-2.1964	-2.4355	-2.5112	-2.4719	-2.4169	-2.3873	-2.3796	-2.4294	-2.3614	-2.4244
-2.4448	-2.2645	-2.3251	-2.454	-2.3349	-2.6694	-2.2637	-2.4757	-2.3764	-2.5504	-3.342	-2.5855	-2.1211	-2.3692	-2.3012	-2.2905	-2.0706	-2.3806	-2.3764	-2.3053	-2.3764	-2.2283	-2.4605	-2.3653	-2.3251	-2.454	-2.3349	-2.6694	-2.2479	-2.4802	-2.2532	-2.4132	-3.0872	-2.414	-2.1964	-2.4651	-2.3012	-2.2905	-2.0706	-2.3806	-2.4581	-2.41	-2.3665	-2.4163	-2.4169	-2.3873	-2.3756	-2.3082	-2.3614	-2.4244
-2.1463	-2.5897	-2.4103	-2.2718	-2.3698	-2.2212	-2.473	-2.4834	-2.1362	-2.3063	-1.5952	-2.4361	-2.33	-2.28	-2.313	-2.4123	-2.2816	-2.6446	-2.6723	-2.3577	-2.0271	-2.2914	-2.5731	-2.3848	-2.4496	-2.3327	-2.6757	-2.3046	-2.4596	-2.4575	-2.2532	-2.4132	-1.6354	-2.3881	-2.2825	-2.3247	-2.382	-2.3125	-2.5112	-2.4291	-2.4731	-2.3814	-2.5112	-2.4719	-2.1149	-2.509	-2.3756	-2.3082	-2.5658	-2.2128
-2.5372	-2.3899	-2.5834	-2.4533	-2.0318	-2.4194	-2.0924	-2.6243	-2.7314	-2.5126	-0.9439	-2.8579	-2.4382	-2.3741	-2.4212	-2.3285	-2.0706	-2.3806	-2.2625	-1.8585	-2.4638	-2.3788	-2.2648	-2.4005	-2.4496	-2.3327	-2.1806	-2.4622	-2.2479	-2.4802	-2.5997	-2.3848	-1.6354	-2.3881	-2.5844	-2.4326	-2.4163	-2.426	-2.0706	-2.3806	-2.2625	-1.8585	-2.4638	-2.3788	-2.4169	-2.3873	-2.5375	-2.3841	-2.3614	-2.4244
-2.0416	-2.2893	-2.4735	-2.3334	-2.2223	-2.8216	-2.6338	-2.2905	-2.2328	-2.15	-0.9439	-2.8579	-2.6362	-2.6271	-2.5844	-2.529	-2.3083	-2.2936	-2.2117	-2.4409	-2.2572	-2.5238	-2.5731	-2.3848	-2.3377	-2.4292	-2.2223	-2.8216	-2.6338	-2.2905	-2.2328	-2.15	-1.6354	-2.3881	-2.5844	-2.4326	-2.3885	-2.4222	-2.3083	-2.2936	-2.4731	-2.3814	-2.5112	-2.4719	-2.1149	-2.509	-2.3796	-2.4294	-2.3614	-2.4244
-2.5446	-2.4816	-2.3251	-2.454	-2.5701	-2.4045	-2.473	-2.4834	-2.9949	-2.1781	-0.9439	-2.8579	-2.2953	-2.3788	-2.4382	-2.5376	-2.5324	-2.4193	-2.2583	-2.4293	-2.666	-2.6878	-2.5446	-2.4816	-2.3251	-2.454	-2.5701	-2.4045	-2.4596	-2.4575	-2.5997	-2.3848	-1.6354	-2.3881	-2.2953	-2.3788	-2.3885	-2.4222	-2.5112	-2.4291	-2.1964	-2.4355	-2.5112	-2.4719	-2.4169	-2.3873	-2.3756	-2.3082	-2.443	-2.4299
-3.0741	-2.2461	-2.2953	-2.3641	-2.3568	-2.4182	-2.1801	-2.8012	-2.4391	-2.2943	-1.5952	-2.4361	-2.2256	-2.7276	-2.313	-2.4123	-2.3229	-2.3698	-2.4303	-2.568	-2.4147	-2.4983	-2.5731	-2.3848	-2.2953	-2.3641	-2.6757	-2.3046	-2.4596	-2.4575	-2.5194	-2.3928	-1.6354	-2.3881	-2.1964	-2.4651	-2.382	-2.3125	-2.5112	-2.4291	-2.4581	-2.41	-2.3665	-2.4163	-2.4169	-2.3873	-2.3796	-2.4294	-2.443	-2.4299
-3.0741	-2.2461	-2.4103	-2.2718	-2.4007	-2.4598	-2.473	-2.4834	-2.3764	-2.5504	-0.9439	-2.8579	-2.2763	-2.43	-2.3571	-2.5135	-2.2816	-2.6446	-2.2625	-1.8585	-2.2779	-2.4289	-2.5731	-2.3848	-2.4496	-2.3327	-2.6757	-2.3046	-2.4596	-2.4575	-2.2532	-2.4132	-1.6354	-2.3881	-2.2825	-2.3247	-2.4163	-2.426	-2.5112	-2.4291	-2.2625	-1.8585	-2.2779	-2.4289	-2.4169	-2.3873	-2.3756	-2.3082	-2.443	-2.4299
-2.218	-2.2598	-2.3399	-2.4652	-2.3323	-2.3292	-2.5277	-2.3822	-2.218	-2.4021	-1.5952	-2.4361	-2.1211	-2.3692	-2.2501	-2.4868	-2.3083	-2.2936	-2.5048	-2.7333	-2.3177	-2.5473	-2.2648	-2.4005	-2.3377	-2.4292	-2.1806	-2.4622	-2.4596	-2.4575	-2.2532	-2.4132	-1.6354	-2.3881	-2.1964	-2.4651	-2.4163	-2.426	-2.3083	-2.2936	-2.4581	-2.41	-2.5112	-2.4719	-2.4169	-2.3873	-2.3796	-2.4294	-2.3614	-2.4244
-2.2246	-2.458	-2.4007	-2.2383	-2.3547	-2.2079	-2.5277	-2.3822	-2.2763	-2.3007	-4.7443	-2.3053	-2.279	-2.414	-2.5637	-2.4024	-2.3697	-2.4071	-2.4339	-2.2649	-2.3031	-2.5165	-2.2648	-2.4005	-2.4496	-2.3327	-2.382	-2.3125	-2.4596	-2.4575	-2.2532	-2.4132	-3.9021	-2.3664	-2.2825	-2.3247	-2.3885	-2.4222	-2.3536	-2.4005	-2.4581	-2.41	-2.3665	-2.4163	-2.4169	-2.3873	-2.3756	-2.3082	-2.3614	-2.4244
-2.396	-2.4089	-2.2273	-2.3642	-3.0741	-2.1144	-2.3036	-2.4812	-2.9949	-2.1781	-3.984	-2.4816	-2.6878	-2.4024	-2.3012	-2.2905	-2.2284	-2.28	-2.4303	-2.568	-2.4638	-2.3788	-2.4605	-2.3653	-2.3377	-2.4292	-2.6757	-2.3046	-2.3472	-2.3364	-2.5997	-2.3848	-3.9021	-2.3664	-2.5844	-2.4326	-2.3012	-2.2905	-2.3536	-2.4005	-2.4581	-2.41	-2.4638	-2.3788	-2.4169	-2.3873	-2.3796	-2.4294	-2.3614	-2.4244
-2.5372	-2.3899	-2.6187	-2.3577	-2.0756	-2.4175	-2.5834	-2.2928	-2.2328	-2.15	-3.4335	-2.3063	-2.3256	-2.2867	-2.3083	-2.3353	-2.2631	-2.43	-2.2899	-2.3866	-2.3764	-2.2283	-2.2648	-2.4005	-2.4496	-2.3327	-2.1806	-2.4622	-2.4596	-2.4575	-2.2328	-2.15	-3.9021	-2.3664	-2.2825	-2.3247	-2.3083	-2.3353	-2.3536	-2.4005	-2.4731	-2.3814	-2.3665	-2.4163	-2.4169	-2.3873	-2.3796	-2.4294	-2.3614	-2.4244
-2.1463	-2.5897	-2.2953	-2.3641	-2.2763	-2.458	-2.3256	-2.3572	-2.6087	-2.6052	-3.7875	-2.4559	-2.4448	-2.4123	-2.5637	-2.4024	-2.2631	-2.43	-2.3764	-2.3053	-3.1306	-2.3979	-2.5731	-2.3848	-2.2953	-2.3641	-2.1806	-2.4622	-2.3472	-2.3364	-2.5194	-2.3928	-3.7875	-2.4559	-2.1964	-2.4651	-2.3885	-2.4222	-2.3536	-2.4005	-2.4581	-2.41	-2.5112	-2.4719	-2.1149	-2.509	-2.3796	-2.4294	-2.3614	-2.4244
-2.5296	-2.3257	-2.4735	-2.3334	-2.2366	-2.3394	-2.0848	-2.3394	-2.2763	-2.3007	-3.7422	-2.3252	-2.2763	-2.43	-2.5637	-2.4024	-2.2816	-2.6446	-2.4339	-2.2649	-2.3239	-2.2263	-2.4605	-2.3653	-2.3377	-2.4292	-2.1806	-2.4622	-2.3472	-2.3364	-2.2532	-2.4132	-3.9021	-2.3664	-2.2825	-2.3247	-2.3885	-2.4222	-2.5112	-2.4291	-2.4581	-2.41	-2.2952	-2.306	-2.4169	-2.3873	-2.3796	-2.4294	-2.3614	-2.4244
-2.3677	-2.2958	-2.4496	-2.4439	-2.2763	-2.458	-2.5666	-2.3007	-2.666	-2.3698	-2.9413	-2.062	-2.2763	-2.43	-2.4101	-2.1359	-2.4523	-2.4398	-2.5324	-2.272	-2.0271	-2.2914	-2.2648	-2.4005	-2.3377	-2.4292	-2.1806	-2.4622	-2.3472	-2.3364	-2.5997	-2.3848	-1.6354	-2.3881	-2.2825	-2.3247	-2.382	-2.3125	-2.3536	-2.4005	-2.4731	-2.3814	-2.5112	-2.4719	-2.4169	-2.3873	-2.3796	-2.4294	-2.3614	-2.4244
-2.8863	-2.3086	-2.5296	-2.5824	-2.3547	-2.2079	-2.1385	-2.7518	-2.2763	-2.3007	-0.9439	-2.8579	-2.2256	-2.7276	-2.2501	-2.4868	-2.4523	-2.4398	-2.2827	-2.5485	-2.6012	-2.4411	-2.5731	-2.3848	-2.4687	-2.4878	-2.382	-2.3125	-2.4596	-2.4575	-2.2532	-2.4132	-1.6354	-2.3881	-2.1964	-2.4651	-2.4163	-2.426	-2.3536	-2.4005	-2.1964	-2.4355	-2.5112	-2.4719	-2.6455	-2.402	-2.3796	-2.4294	-2.3614	-2.4244
-3.0741	-2.2461	-2.5296	-2.5824	-2.2763	-2.458	-2.3059	-2.3522	-2.5564	-2.1603	-1.4399	-2.4616	-2.1211	-2.3692	-2.5637	-2.4024	-2.2816	-2.6446	-2.2583	-2.4293	-2.3031	-2.5165	-2.5731	-2.3848	-2.4687	-2.4878	-2.1806	-2.4622	-2.3472	-2.3364	-2.5194	-2.3928	-1.6354	-2.3881	-2.1964	-2.4651	-2.3885	-2.4222	-2.5112	-2.4291	-2.1964	-2.4355	-2.3665	-2.4163	-2.4169	-2.3873	-2.3796	-2.4294	-2.3614	-2.4244
-2.4361	-2.4888	-2.4929	-2.3086	-2.7897	-2.2075	-2.5834	-2.2928	-2.5564	-2.1603	-1.5952	-2.4361	-2.4063	-2.4908	-2.313	-2.4123	-2.3697	-2.4071	-2.4638	-2.44	-2.2827	-2.3809	-2.5731	-2.3848	-2.4496	-2.3327	-2.6757	-2.3046	-2.4596	-2.4575	-2.5194	-2.3928	-1.6354	-2.3881	-2.5844	-2.4326	-2.382	-2.3125	-2.3536	-2.4005	-2.4638	-2.44	-2.2952	-2.306	-2.6455	-2.402	-2.5375	-2.3841	-2.5658	-2.2128
-2.3323	-2.4071	-2.2953	-2.3641	-2.2532	-2.2374	-2.4044	-2.2405	-2.2328	-2.15	-1.5952	-2.4361	-2.279	-2.414	-2.4624	-2.4175	-2.2816	-2.6446	-2.3764	-2.3053	-2.3031	-2.5165	-2.2648	-2.4005	-2.2953	-2.3641	-2.382	-2.3125	-2.4044	-2.2405	-2.2328	-2.15	-1.6354	-2.3881	-2.2825	-2.3247	-2.4163	-2.426	-2.5112	-2.4291	-2.4581	-2.41	-2.3665	-2.4163	-2.4169	-2.3873	-2.3796	-2.4294	-2.3614	-2.4244
-2.2246	-2.458	-2.2273	-2.3642	-2.3349	-2.6694	-2.1801	-2.8012	-2.4391	-2.2943	-1.5952	-2.4361	-2.279	-2.414	-2.2308	-2.6655	-2.4063	-2.4637	-2.0383	-2.3793	-2.4638	-2.3788	-2.2648	-2.4005	-2.3377	-2.4292	-2.3349	-2.6694	-2.4596	-2.4575	-2.5194	-2.3928	-1.6354	-2.3881	-2.2825	-2.3247	-2.3885	-2.4222	-2.5112	-2.4291	-2.1964	-2.4355	-2.4638	-2.3788	-2.4169	-2.3873	-2.3796	-2.4294	-2.3614	-2.4244
-2.3349	-2.44	-2.4735	-2.3334	-2.0756	-2.4175	-2.5277	-2.3822	-2.2763	-2.3007	-1.4399	-2.4616	-2.4063	-2.4908	-2.313	-2.4123	-2.3697	-2.4071	-2.2328	-2.561	-2.4638	-2.3788	-2.3349	-2.44	-2.3377	-2.4292	-2.1806	-2.4622	-2.4596	-2.4575	-2.2532	-2.4132	-1.6354	-2.3881	-2.5844	-2.4326	-2.382	-2.3125	-2.3536	-2.4005	-2.2328	-2.561	-2.4638	-2.3788	-2.4169	-2.3873	-2.3796	-2.4294	-2.3614	-2.4244
-2.1662	-2.5075	-2.1612	-2.315	-2.5701	-2.4045	-2.473	-2.4834	-2.1362	-2.3063	-0.9439	-2.8579	-2.6878	-2.4024	-2.3203	-2.4616	-2.5324	-2.4193	-2.4638	-2.44	-2.2572	-2.5238	-2.2648	-2.4005	-2.4496	-2.3327	-2.5701	-2.4045	-2.4596	-2.4575	-2.2532	-2.4132	-1.6354	-2.3881	-2.5844	-2.4326	-2.3885	-2.4222	-2.5112	-2.4291	-2.4638	-2.44	-2.5112	-2.4719	-2.4169	-2.3873	-2.3796	-2.4294	-2.443	-2.4299
-3.0741	-2.2461	-2.4735	-2.3334	-3.0741	-2.1144	-2.5834	-2.2928	-2.3645	-2.3822	-2.8632	-2.3247	-2.2953	-2.3788	-2.2308	-2.6655	-2.3229	-2.3698	-2.6723	-2.3577	-2.4147	-2.4983	-2.5731	-2.3848	-2.3377	-2.4292	-2.6757	-2.3046	-2.4596	-2.4575	-2.5997	-2.3848	-1.6354	-2.3881	-2.2953	-2.3788	-2.3885	-2.4222	-2.5112	-2.4291	-2.4731	-2.3814	-2.3665	-2.4163	-2.4169	-2.3873	-2.3796	-2.4294	-2.3614	-2.4244
-2.4448	-2.2645	-2.2273	-2.3642	-2.7943	-2.3375	-2.3323	-2.257	-2.0968	-2.44	-1.6199	-2.3059	-2.2256	-2.7276	-2.3203	-2.4616	-2.3239	-2.3432	-2.2117	-2.4409	-2.4147	-2.4983	-2.4605	-2.3653	-2.3377	-2.4292	-2.382	-2.3125	-2.3472	-2.3364	-2.0968	-2.44	-1.6199	-2.3059	-2.1964	-2.4651	-2.3885	-2.4222	-2.4049	-2.4283	-2.4731	-2.3814	-2.3665	-2.4163	-2.4169	-2.3873	-2.3796	-2.4294	-2.3614	-2.4244
-2.4892	-2.7266	-2.1792	-2.4915	-2.3349	-2.6694	-2.6596	-2.8216	-2.6087	-2.6052	-1.4399	-2.4616	-2.2256	-2.7276	-2.4382	-2.5376	-2.4788	-2.2731	-2.2328	-2.561	-2.3031	-2.5165	-2.4605	-2.3653	-2.3377	-2.4292	-2.3349	-2.6694	-2.6596	-2.8216	-2.5194	-2.3928	-1.6354	-2.3881	-2.1964	-2.4651	-2.3885	-2.4222	-2.3536	-2.4005	-2.2328	-2.561	-2.3665	-2.4163	-2.4169	-2.3873	-2.3796	-2.4294	-2.3614	-2.4244
-2.3323	-2.4071	-2.1792	-2.4915	-2.3323	-2.3292	-2.6596	-2.8216	-2.0968	-2.44	-0.9439	-2.8579	-2.1211	-2.3692	-2.0259	-2.0891	-2.4917	-2.0893	-2.4638	-2.44	-2.4638	-2.3788	-2.2648	-2.4005	-2.3377	-2.4292	-2.1806	-2.4622	-2.6596	-2.8216	-2.0968	-2.44	-1.6354	-2.3881	-2.1964	-2.4651	-2.3885	-2.4222	-2.4917	-2.0893	-2.4638	-2.44	-2.4638	-2.3788	-2.4169	-2.3873	-2.3796	-2.4294	-2.3614	-2.4244
-2.5446	-2.4816	-2.2953	-2.3641	-3.0741	-2.1144	-2.3346	-2.3888	-2.47	-2.7043	-1.6199	-2.3059	-2.2953	-2.3788	-2.3083	-2.3353	-2.3697	-2.4071	-2.6723	-2.3577	-2.3031	-2.5165	-2.5446	-2.4816	-2.2953	-2.3641	-2.6757	-2.3046	-2.2479	-2.4802	-2.5997	-2.3848	-1.6199	-2.3059	-2.2953	-2.3788	-2.3083	-2.3353	-2.3536	-2.4005	-2.4731	-2.3814	-2.3665	-2.4163	-2.4169	-2.3873	-2.3796	-2.4294	-2.3614	-2.4244
-2.3349	-2.44	-2.6187	-2.3577	-2.3547	-2.2079	-2.4063	-2.3383	-2.3043	-2.5826	-3.7875	-2.4559	-2.2953	-2.3788	-2.5815	-2.4484	-2.9698	-2.4397	-2.4339	-2.2649	-2.3031	-2.5165	-2.3349	-2.44	-2.4496	-2.3327	-2.382	-2.3125	-2.4596	-2.4575	-2.3043	-2.5826	-3.7875	-2.4559	-2.2953	-2.3788	-2.4163	-2.426	-2.5112	-2.4291	-2.4581	-2.41	-2.3665	-2.4163	-2.4169	-2.3873	-2.3796	-2.4294	-2.3614	-2.4244
-2.1689	-2.7467	-2.4007	-2.2383	-2.7753	-2.2699	-2.3256	-2.3572	-2.4156	-2.5919	-3.7875	-2.4559	-2.6362	-2.6271	-2.0259	-2.0891	-2.3277	-2.5133	-2.4303	-2.568	-2.3764	-2.2283	-2.1689	-2.7467	-2.4496	-2.3327	-2.6757	-2.3046	-2.3472	-2.3364	-2.2532	-2.4132	-3.7875	-2.4559	-2.5844	-2.4326	-2.3885	-2.4222	-2.4049	-2.4283	-2.4581	-2.41	-2.3665	-2.4163	-2.1149	-2.509	-2.3756	-2.3082	-2.3614	-2.4244
-2.0416	-2.2893	-2.1612	-2.315	-2.0756	-2.4175	-2.0848	-2.3394	-2.0968	-2.44	-0.9439	-2.8579	-2.4063	-2.4908	-2.2558	-2.5133	-2.4788	-2.2731	-2.3764	-2.3053	-2.3239	-2.2263	-2.5731	-2.3848	-2.4496	-2.3327	-2.1806	-2.4622	-2.3472	-2.3364	-2.0968	-2.44	-1.6354	-2.3881	-2.5844	-2.4326	-2.382	-2.3125	-2.3536	-2.4005	-2.4581	-2.41	-2.2952	-2.306	-2.1149	-2.509	-2.3796	-2.4294	-2.3614	-2.4244
-2.9705	-2.2487	-2.4102	-2.7062	-2.2366	-2.3394	-2.3036	-2.4812	-2.1362	-2.3063	-1.6199	-2.3059	-2.1211	-2.3692	-2.3571	-2.5135	-2.0706	-2.3806	-2.4638	-2.44	-3.1306	-2.3979	-2.5731	-2.3848	-2.4687	-2.4878	-2.1806	-2.4622	-2.3472	-2.3364	-2.2532	-2.4132	-1.6199	-2.3059	-2.1964	-2.4651	-2.4163	-2.426	-2.0706	-2.3806	-2.4638	-2.44	-2.5112	-2.4719	-2.4169	-2.3873	-2.3796	-2.4294	-2.3614	-2.4244
-2.3677	-2.2958	-2.4735	-2.3334	-2.0318	-2.4194	-2.6596	-2.8216	-2.4391	-2.2943	-3.4335	-2.3063	-2.5397	-2.3806	-2.3083	-2.3353	-2.9698	-2.4397	-2.0383	-2.3793	-2.3031	-2.5165	-2.2648	-2.4005	-2.3377	-2.4292	-2.1806	-2.4622	-2.6596	-2.8216	-2.5194	-2.3928	-3.9021	-2.3664	-2.5397	-2.3806	-2.3083	-2.3353	-2.5112	-2.4291	-2.1964	-2.4355	-2.3665	-2.4163	-2.4169	-2.3873	-2.3796	-2.4294	-2.3614	-2.4244
-2.5446	-2.4816	-2.5074	-2.331	-2.0318	-2.4194	-2.6338	-2.2905	-2.0968	-2.44	-0.9439	-2.8579	-2.2256	-2.7276	-2.2501	-2.4868	-2.4523	-2.4398	-2.5745	-2.2539	-2.2572	-2.5238	-2.5446	-2.4816	-2.4687	-2.4878	-2.1806	-2.4622	-2.6338	-2.2905	-2.0968	-2.44	-1.6354	-2.3881	-2.1964	-2.4651	-2.4163	-2.426	-2.3536	-2.4005	-2.4581	-2.41	-2.5112	-2.4719	-2.4169	-2.3873	-2.3796	-2.4294	-2.3614	-2.4244
-2.3349	-2.44	-2.6187	-2.3577	-2.4101	-2.4757	-2.5666	-2.3007	-2.3764	-2.5504	-2.7637	-2.3394	-2.5324	-2.3068	-2.3083	-2.3353	-2.3751	-2.5616	-2.3764	-2.3053	-2.2222	-2.4293	-2.3349	-2.44	-2.4496	-2.3327	-2.382	-2.3125	-2.3472	-2.3364	-2.2532	-2.4132	-3.9021	-2.3664	-2.5844	-2.4326	-2.3083	-2.3353	-2.4049	-2.4283	-2.4581	-2.41	-2.2952	-2.306	-2.4169	-2.3873	-2.3796	-2.4294	-2.3614	-2.4244
-1.9526	-1.7728	-2.2059	-1.962	-2.4193	-2.6272	-3.065	-2.9418	-2.4156	-2.5919	-0.9439	-2.8579	-2.1211	-2.3692	-2.5637	-2.4024	-2.2816	-2.6446	-2.2117	-2.4409	-2.4638	-2.3788	-1.9526	-1.7728	-2.2059	-1.962	-2.4193	-2.6272	-3.065	-2.9418	-2.2532	-2.4132	-1.6354	-2.3881	-2.1964	-2.4651	-2.3885	-2.4222	-2.5112	-2.4291	-2.4731	-2.3814	-2.4638	-2.3788	-1.9526	-1.7728	-2.2059	-1.962	-2.4193	-2.6272
-1.9526	-1.7728	-2.2059	-1.962	-2.4193	-2.6272	-2.0848	-2.3394	-2.9949	-2.1781	-3.342	-2.5855	-2.6878	-2.4024	-2.4382	-2.5376	-2.2816	-2.6446	-2.4638	-2.44	-2.0271	-2.2914	-1.9526	-1.7728	-2.2059	-1.962	-2.4193	-2.6272	-2.3472	-2.3364	-2.5997	-2.3848	-3.0872	-2.414	-2.5844	-2.4326	-2.3885	-2.4222	-2.5112	-2.4291	-2.4638	-2.44	-2.5112	-2.4719	-1.9526	-1.7728	-2.2059	-1.962	-2.4193	-2.6272
-2.396	-2.4089	-2.2953	-2.3641	-2.3323	-2.3292	-2.4044	-2.2405	-2.0968	-2.44	-0.9439	-2.8579	-2.2953	-2.3788	-2.4101	-2.1359	-2.4917	-2.0893	-2.2625	-1.8585	-2.3239	-2.2263	-2.4605	-2.3653	-2.2953	-2.3641	-2.1806	-2.4622	-2.4044	-2.2405	-2.0968	-2.44	-1.6354	-2.3881	-2.2953	-2.3788	-2.382	-2.3125	-2.4917	-2.0893	-2.2625	-1.8585	-2.2952	-2.306	-2.4169	-2.3873	-2.3796	-2.4294	-2.3614	-2.4244
-2.3349	-2.44	-2.1966	-2.4343	-2.3698	-2.2212	-2.3323	-2.257	-2.3043	-2.5826	-1.5952	-2.4361	-2.2953	-2.3788	-2.3203	-2.4616	-2.3083	-2.2936	-2.2625	-1.8585	-2.4638	-2.3788	-2.3349	-2.44	-2.4496	-2.3327	-2.6757	-2.3046	-2.3472	-2.3364	-2.3043	-2.5826	-1.6354	-2.3881	-2.2953	-2.3788	-2.3885	-2.4222	-2.3083	-2.2936	-2.2625	-1.8585	-2.4638	-2.3788	-2.4169	-2.3873	-2.3796	-2.4294	-2.5658	-2.2128
-2.218	-2.2598	-2.3399	-2.4652	-2.3547	-2.2079	-2.1385	-2.7518	-2.1362	-2.3063	-1.5952	-2.4361	-2.1211	-2.3692	-2.4101	-2.1359	-2.3083	-2.2936	-2.4339	-2.2649	-2.2444	-2.6081	-2.2648	-2.4005	-2.3377	-2.4292	-2.382	-2.3125	-2.4596	-2.4575	-2.2532	-2.4132	-1.6354	-2.3881	-2.1964	-2.4651	-2.382	-2.3125	-2.3083	-2.2936	-2.4581	-2.41	-2.3665	-2.4163	-2.4169	-2.3873	-2.3796	-2.4294	-2.3614	-2.4244
-2.5296	-2.3257	-2.4102	-2.7062	-2.4101	-2.4757	-2.4044	-2.2405	-2.47	-2.7043	-1.5952	-2.4361	-2.279	-2.414	-2.0259	-2.0891	-2.6012	-2.4616	-2.5456	-2.5255	-2.2827	-2.3809	-2.4605	-2.3653	-2.4687	-2.4878	-2.382	-2.3125	-2.4044	-2.2405	-2.5997	-2.3848	-1.6354	-2.3881	-2.2825	-2.3247	-2.3885	-2.4222	-2.5112	-2.4291	-2.4731	-2.3814	-2.2952	-2.306	-2.4169	-2.3873	-2.3796	-2.4294	-2.3614	-2.4244
-2.218	-2.2598	-2.1792	-2.4915	-2.3349	-2.6694	-2.4063	-2.3383	-2.0968	-2.44	-3.0086	-2.2583	-2.33	-2.28	-2.3083	-2.3353	-2.4788	-2.2731	-2.4303	-2.568	-2.2827	-2.3809	-2.2648	-2.4005	-2.3377	-2.4292	-2.3349	-2.6694	-2.4596	-2.4575	-2.0968	-2.44	-3.0872	-2.414	-2.2825	-2.3247	-2.3083	-2.3353	-2.3536	-2.4005	-2.4581	-2.41	-2.2952	-2.306	-2.4169	-2.3873	-2.3796	-2.4294	-2.3614	-2.4244
-2.3349	-2.44	-2.1792	-2.4915	-2.2223	-2.8216	-2.473	-2.4834	-2.7314	-2.5126	-1.4399	-2.4616	-2.1951	-2.1419	-2.2308	-2.6655	-2.0706	-2.3806	-2.3587	-2.4009	-2.3177	-2.5473	-2.3349	-2.44	-2.3377	-2.4292	-2.2223	-2.8216	-2.4596	-2.4575	-2.5997	-2.3848	-1.6354	-2.3881	-2.2825	-2.3247	-2.3885	-2.4222	-2.0706	-2.3806	-2.4731	-2.3814	-2.5112	-2.4719	-2.4169	-2.3873	-2.3796	-2.4294	-2.3614	-2.4244
-2.218	-2.2598	-2.2273	-2.3642	-2.4007	-2.4598	-2.3059	-2.3522	-2.3043	-2.5826	-1.4399	-2.4616	-2.33	-2.28	-2.3083	-2.3353	-2.3239	-2.3432	-2.4339	-2.2649	-2.2572	-2.5238	-2.2648	-2.4005	-2.3377	-2.4292	-2.6757	-2.3046	-2.3472	-2.3364	-2.3043	-2.5826	-1.6354	-2.3881	-2.2825	-2.3247	-2.3083	-2.3353	-2.4049	-2.4283	-2.4581	-2.41	-2.5112	-2.4719	-2.4169	-2.3873	-2.3796	-2.4294	-2.443	-2.4299
-2.3349	-2.44	-2.2273	-2.3642	-2.4101	-2.4757	-2.5666	-2.3007	-2.2328	-2.15	-2.6895	-2.5047	-2.279	-2.414	-2.3083	-2.3353	-2.4788	-2.2731	-2.2328	-2.561	-2.0271	-2.2914	-2.3349	-2.44	-2.3377	-2.4292	-2.382	-2.3125	-2.3472	-2.3364	-2.2328	-2.15	-1.6354	-2.3881	-2.2825	-2.3247	-2.3083	-2.3353	-2.3536	-2.4005	-2.2328	-2.561	-2.5112	-2.4719	-2.4169	-2.3873	-2.3796	-2.4294	-2.3614	-2.4244
-2.396	-2.4089	-2.4735	-2.3334	-2.5701	-2.4045	-2.5834	-2.2928	-2.0968	-2.44	-1.6199	-2.3059	-2.6878	-2.4024	-2.4101	-2.1359	-2.4788	-2.2731	-2.4339	-2.2649	-2.4638	-2.3788	-2.4605	-2.3653	-2.3377	-2.4292	-2.5701	-2.4045	-2.4596	-2.4575	-2.0968	-2.44	-1.6199	-2.3059	-2.5844	-2.4326	-2.382	-2.3125	-2.3536	-2.4005	-2.4581	-2.41	-2.4638	-2.3788	-2.4169	-2.3873	-2.3796	-2.4294	-2.443	-2.4299
-2.2246	-2.458	-2.4103	-2.2718	-2.3323	-2.3292	-2.3323	-2.257	-2.1671	-2.3372	-0.9439	-2.8579	-2.6878	-2.4024	-2.5745	-2.4329	-2.6012	-2.4616	-2.6723	-2.3577	-2.3764	-2.2283	-2.2648	-2.4005	-2.4496	-2.3327	-2.1806	-2.4622	-2.3472	-2.3364	-2.5997	-2.3848	-1.6354	-2.3881	-2.5844	-2.4326	-2.4163	-2.426	-2.5112	-2.4291	-2.4731	-2.3814	-2.3665	-2.4163	-2.4169	-2.3873	-2.3756	-2.3082	-2.3614	-2.4244
-2.9705	-2.2487	-2.6187	-2.3577	-2.3698	-2.2212	-2.0848	-2.3394	-2.3645	-2.3822	-0.9439	-2.8579	-2.279	-2.414	-2.3946	-2.3068	-2.3083	-2.2936	-2.2625	-1.8585	-2.3764	-2.2283	-2.5731	-2.3848	-2.4496	-2.3327	-2.6757	-2.3046	-2.3472	-2.3364	-2.5997	-2.3848	-1.6354	-2.3881	-2.2825	-2.3247	-2.3885	-2.4222	-2.3083	-2.2936	-2.2625	-1.8585	-2.3665	-2.4163	-2.4169	-2.3873	-2.3796	-2.4294	-2.5658	-2.2128
-2.0416	-2.2893	-2.1792	-2.4915	-2.2532	-2.2374	-2.1801	-2.8012	-2.3645	-2.3822	-0.9439	-2.8579	-2.6878	-2.4024	-2.3083	-2.3353	-2.6384	-2.3505	-2.2827	-2.5485	-2.2222	-2.4293	-2.5731	-2.3848	-2.3377	-2.4292	-2.382	-2.3125	-2.4596	-2.4575	-2.5997	-2.3848	-1.6354	-2.3881	-2.5844	-2.4326	-2.3083	-2.3353	-2.4049	-2.4283	-2.1964	-2.4355	-2.2952	-2.306	-2.1149	-2.509	-2.3796	-2.4294	-2.3614	-2.4244
-2.3323	-2.4071	-2.1612	-2.315	-2.2366	-2.3394	-2.3256	-2.3572	-2.1362	-2.3063	-2.6895	-2.5047	-2.3677	-2.3394	-2.3083	-2.3353	-2.3229	-2.3698	-2.2583	-2.4293	-2.4638	-2.3788	-2.2648	-2.4005	-2.4496	-2.3327	-2.1806	-2.4622	-2.3472	-2.3364	-2.2532	-2.4132	-1.6354	-2.3881	-2.2825	-2.3247	-2.3083	-2.3353	-2.5112	-2.4291	-2.1964	-2.4355	-2.4638	-2.3788	-2.4169	-2.3873	-2.3796	-2.4294	-2.3614	-2.4244
-2.1463	-2.5897	-2.2558	-2.26	-2.2532	-2.2374	-2.4063	-2.3383	-2.1671	-2.3372	-0.9439	-2.8579	-2.5397	-2.3806	-2.0259	-2.0891	-2.2816	-2.6446	-2.4339	-2.2649	-2.2572	-2.5238	-2.5731	-2.3848	-2.4687	-2.4878	-2.382	-2.3125	-2.4596	-2.4575	-2.5997	-2.3848	-1.6354	-2.3881	-2.5397	-2.3806	-2.3885	-2.4222	-2.5112	-2.4291	-2.4581	-2.41	-2.5112	-2.4719	-2.1149	-2.509	-2.3796	-2.4294	-2.3614	-2.4244
-2.3323	-2.4071	-2.1792	-2.4915	-2.1782	-2.6584	-2.3346	-2.3888	-2.2763	-2.3007	-3.0086	-2.2583	-2.6362	-2.6271	-2.0259	-2.0891	-2.0706	-2.3806	-2.4638	-2.44	-2.4638	-2.3788	-2.2648	-2.4005	-2.3377	-2.4292	-2.1806	-2.4622	-2.2479	-2.4802	-2.2532	-2.4132	-3.0872	-2.414	-2.5844	-2.4326	-2.3885	-2.4222	-2.0706	-2.3806	-2.4638	-2.44	-2.4638	-2.3788	-2.4169	-2.3873	-2.3796	-2.4294	-2.3614	-2.4244
-2.5372	-2.3899	-2.2953	-2.3641	-2.2763	-2.458	-2.5666	-2.3007	-2.1362	-2.3063	-1.4399	-2.4616	-2.2953	-2.3788	-2.3203	-2.4616	-2.3083	-2.2936	-2.5456	-2.5255	-2.0271	-2.2914	-2.2648	-2.4005	-2.2953	-2.3641	-2.1806	-2.4622	-2.3472	-2.3364	-2.2532	-2.4132	-1.6354	-2.3881	-2.2953	-2.3788	-2.3885	-2.4222	-2.3083	-2.2936	-2.4731	-2.3814	-2.5112	-2.4719	-2.4169	-2.3873	-2.3796	-2.4294	-2.3614	-2.4244
-2.2246	-2.458	-2.4496	-2.4439	-2.0318	-2.4194	-2.5277	-2.3822	-2.0968	-2.44	-1.4399	-2.4616	-2.2953	-2.3788	-2.3203	-2.4616	-2.2816	-2.6446	-2.2899	-2.3866	-2.3677	-2.2138	-2.2648	-2.4005	-2.3377	-2.4292	-2.1806	-2.4622	-2.4596	-2.4575	-2.0968	-2.44	-1.6354	-2.3881	-2.2953	-2.3788	-2.3885	-2.4222	-2.5112	-2.4291	-2.4731	-2.3814	-2.3665	-2.4163	-2.4169	-2.3873	-2.3796	-2.4294	-2.3614	-2.4244
-2.5372	-2.3899	-2.4929	-2.3086	-2.3349	-2.6694	-2.5277	-2.3822	-2.0968	-2.44	-1.4399	-2.4616	-2.4382	-2.3741	-2.0259	-2.0891	-2.1964	-2.853	-2.5582	-2.5137	-2.3764	-2.2283	-2.2648	-2.4005	-2.4496	-2.3327	-2.3349	-2.6694	-2.4596	-2.4575	-2.0968	-2.44	-1.6354	-2.3881	-2.5844	-2.4326	-2.3885	-2.4222	-2.3536	-2.4005	-2.4581	-2.41	-2.3665	-2.4163	-2.4169	-2.3873	-2.5375	-2.3841	-2.3614	-2.4244
-2.8863	-2.3086	-2.2953	-2.3641	-2.7897	-2.2075	-2.4044	-2.2405	-2.3645	-2.3822	-2.9413	-2.062	-2.4063	-2.4908	-2.5745	-2.4329	-2.3697	-2.4071	-2.3764	-2.3053	-2.4638	-2.3788	-2.5731	-2.3848	-2.2953	-2.3641	-2.6757	-2.3046	-2.4044	-2.2405	-2.5997	-2.3848	-1.6354	-2.3881	-2.5844	-2.4326	-2.4163	-2.426	-2.3536	-2.4005	-2.4581	-2.41	-2.4638	-2.3788	-2.6455	-2.402	-2.3796	-2.4294	-2.5658	-2.2128
-1.9526	-1.7728	-2.2059	-1.962	-2.4193	-2.6272	-3.065	-2.9418	-2.0968	-2.44	-3.0086	-2.2583	-2.6362	-2.6271	-2.5745	-2.4329	-2.4788	-2.2731	-2.2583	-2.4293	-2.2222	-2.4293	-1.9526	-1.7728	-2.2059	-1.962	-2.4193	-2.6272	-3.065	-2.9418	-2.0968	-2.44	-3.0872	-2.414	-2.5844	-2.4326	-2.4163	-2.426	-2.3536	-2.4005	-2.1964	-2.4355	-2.2952	-2.306	-1.9526	-1.7728	-2.2059	-1.962	-2.4193	-2.6272
-1.9526	-1.7728	-2.2059	-1.962	-2.4193	-2.6272	-2.4044	-2.2405	-2.6087	-2.6052	-0.9439	-2.8579	-2.3677	-2.3394	-2.4624	-2.4175	-2.3751	-2.5616	-2.2583	-2.4293	-2.2444	-2.6081	-1.9526	-1.7728	-2.2059	-1.962	-2.4193	-2.6272	-2.4044	-2.2405	-2.5194	-2.3928	-1.6354	-2.3881	-2.2825	-2.3247	-2.4163	-2.426	-2.4049	-2.4283	-2.1964	-2.4355	-2.3665	-2.4163	-1.9526	-1.7728	-2.2059	-1.962	-2.4193	-2.6272
-1.9526	-1.7728	-2.2059	-1.962	-2.3349	-2.6694	-2.2637	-2.4757	-2.9949	-2.1781	-2.7637	-2.3394	-2.3256	-2.2867	-2.4391	-2.4293	-2.3751	-2.5616	-2.5582	-2.5137	-2.2779	-2.4289	-1.9526	-1.7728	-2.2059	-1.962	-2.3349	-2.6694	-2.2479	-2.4802	-2.5997	-2.3848	-3.9021	-2.3664	-2.2825	-2.3247	-2.382	-2.3125	-2.4049	-2.4283	-2.4581	-2.41	-2.2779	-2.4289	-1.9526	-1.7728	-2.2059	-1.962	-2.3614	-2.4244
-2.0416	-2.2893	-2.3251	-2.454	-2.7897	-2.2075	-2.3346	-2.3888	-2.1636	-2.4071	-0.9439	-2.8579	-2.1211	-2.3692	-2.4212	-2.3285	-2.3229	-2.3698	-2.6723	-2.3577	-2.3764	-2.2283	-2.5731	-2.3848	-2.3251	-2.454	-2.6757	-2.3046	-2.2479	-2.4802	-2.2532	-2.4132	-1.6354	-2.3881	-2.1964	-2.4651	-2.4163	-2.426	-2.5112	-2.4291	-2.4731	-2.3814	-2.3665	-2.4163	-2.1149	-2.509	-2.3756	-2.3082	-2.5658	-2.2128
-2.3323	-2.4071	-2.6187	-2.3577	-2.3547	-2.2079	-2.3059	-2.3522	-2.666	-2.3698	-0.9439	-2.8579	-2.279	-2.414	-2.4212	-2.3285	-2.2631	-2.43	-2.5048	-2.7333	-2.2222	-2.4293	-2.2648	-2.4005	-2.4496	-2.3327	-2.382	-2.3125	-2.3472	-2.3364	-2.5997	-2.3848	-1.6354	-2.3881	-2.2825	-2.3247	-2.4163	-2.426	-2.3536	-2.4005	-2.4581	-2.41	-2.2952	-2.306	-2.4169	-2.3873	-2.3796	-2.4294	-2.3614	-2.4244
-2.2246	-2.458	-2.1612	-2.315	-2.3698	-2.2212	-2.1801	-2.8012	-2.1671	-2.3372	-1.6199	-2.3059	-2.2953	-2.3788	-2.3946	-2.3068	-2.2631	-2.43	-2.5324	-2.272	-2.3764	-2.2283	-2.2648	-2.4005	-2.4496	-2.3327	-2.6757	-2.3046	-2.4596	-2.4575	-2.5997	-2.3848	-1.6199	-2.3059	-2.2953	-2.3788	-2.3885	-2.4222	-2.3536	-2.4005	-2.4731	-2.3814	-2.3665	-2.4163	-2.4169	-2.3873	-2.3796	-2.4294	-2.5658	-2.2128
-2.4376	-2.4637	-2.5834	-2.4533	-2.4007	-2.4598	-2.1385	-2.7518	-2.3043	-2.5826	-3.7875	-2.4559	-2.3587	-2.5047	-2.2501	-2.4868	-2.5324	-2.4193	-2.3764	-2.3053	-3.1306	-2.3979	-2.5731	-2.3848	-2.4496	-2.3327	-2.6757	-2.3046	-2.4596	-2.4575	-2.3043	-2.5826	-3.7875	-2.4559	-2.5844	-2.4326	-2.4163	-2.426	-2.5112	-2.4291	-2.4581	-2.41	-2.5112	-2.4719	-2.4169	-2.3873	-2.5375	-2.3841	-2.443	-2.4299
-2.1689	-2.7467	-2.4007	-2.2383	-2.0756	-2.4175	-2.5834	-2.2928	-2.3764	-2.5504	-0.9439	-2.8579	-3.0231	-2.4816	-2.5844	-2.529	-2.4523	-2.4398	-2.5456	-2.5255	-2.3764	-2.2283	-2.1689	-2.7467	-2.4496	-2.3327	-2.1806	-2.4622	-2.4596	-2.4575	-2.2532	-2.4132	-1.6354	-2.3881	-3.0231	-2.4816	-2.3885	-2.4222	-2.3536	-2.4005	-2.4731	-2.3814	-2.3665	-2.4163	-2.1149	-2.509	-2.3756	-2.3082	-2.3614	-2.4244
-2.218	-2.2598	-2.5834	-2.4533	-2.1782	-2.6584	-2.473	-2.4834	-2.3043	-2.5826	-0.9439	-2.8579	-2.279	-2.414	-2.3203	-2.4616	-2.4523	-2.4398	-2.2583	-2.4293	-2.6052	-2.4194	-2.2648	-2.4005	-2.4496	-2.3327	-2.1806	-2.4622	-2.4596	-2.4575	-2.3043	-2.5826	-1.6354	-2.3881	-2.2825	-2.3247	-2.3885	-2.4222	-2.3536	-2.4005	-2.1964	-2.4355	-2.3665	-2.4163	-2.4169	-2.3873	-2.5375	-2.3841	-2.3614	-2.4244
-2.1662	-2.5075	-2.1612	-2.315	-2.7753	-2.2699	-2.1801	-2.8012	-2.1636	-2.4071	-0.9439	-2.8579	-2.3256	-2.2867	-2.2501	-2.4868	-2.4523	-2.4398	-2.5582	-2.5137	-2.3936	-2.1564	-2.2648	-2.4005	-2.4496	-2.3327	-2.6757	-2.3046	-2.4596	-2.4575	-2.2532	-2.4132	-1.6354	-2.3881	-2.2825	-2.3247	-2.4163	-2.426	-2.3536	-2.4005	-2.4581	-2.41	-2.3936	-2.1564	-2.4169	-2.3873	-2.3796	-2.4294	-2.3614	-2.4244
-2.1662	-2.5075	-2.6187	-2.3577	-2.1782	-2.6584	-2.3346	-2.3888	-2.218	-2.4021	-0.9439	-2.8579	-2.2763	-2.43	-2.3083	-2.3353	-2.3229	-2.3698	-2.5456	-2.5255	-2.3031	-2.5165	-2.2648	-2.4005	-2.4496	-2.3327	-2.1806	-2.4622	-2.2479	-2.4802	-2.2532	-2.4132	-1.6354	-2.3881	-2.2825	-2.3247	-2.3083	-2.3353	-2.5112	-2.4291	-2.4731	-2.3814	-2.3665	-2.4163	-2.4169	-2.3873	-2.3796	-2.4294	-2.3614	-2.4244
-2.218	-2.2598	-2.5834	-2.4533	-2.3568	-2.4182	-2.3323	-2.257	-2.0968	-2.44	-0.9439	-2.8579	-2.2953	-2.3788	-2.5815	-2.4484	-2.2816	-2.6446	-2.4303	-2.568	-2.3239	-2.2263	-2.2648	-2.4005	-2.4496	-2.3327	-2.6757	-2.3046	-2.3472	-2.3364	-2.0968	-2.44	-1.6354	-2.3881	-2.2953	-2.3788	-2.4163	-2.426	-2.5112	-2.4291	-2.4581	-2.41	-2.2952	-2.306	-2.4169	-2.3873	-2.5375	-2.3841	-2.443	-2.4299
-2.218	-2.2598	-2.5296	-2.5824	-2.0756	-2.4175	-2.4063	-2.3383	-2.6087	-2.6052	-1.4399	-2.4616	-2.7446	-2.4824	-2.3012	-2.2905	-2.3083	-2.2936	-2.5745	-2.2539	-2.6052	-2.4194	-2.2648	-2.4005	-2.4687	-2.4878	-2.1806	-2.4622	-2.4596	-2.4575	-2.5194	-2.3928	-1.6354	-2.3881	-2.5844	-2.4326	-2.3012	-2.2905	-2.3083	-2.2936	-2.4581	-2.41	-2.3665	-2.4163	-2.4169	-2.3873	-2.3796	-2.4294	-2.3614	-2.4244
-2.8863	-2.3086	-2.4929	-2.3086	-2.0756	-2.4175	-2.1801	-2.8012	-2.6087	-2.6052	-1.5952	-2.4361	-2.279	-2.414	-2.2308	-2.6655	-2.2631	-2.43	-2.3764	-2.3053	-2.2827	-2.3809	-2.5731	-2.3848	-2.4496	-2.3327	-2.1806	-2.4622	-2.4596	-2.4575	-2.5194	-2.3928	-1.6354	-2.3881	-2.2825	-2.3247	-2.3885	-2.4222	-2.3536	-2.4005	-2.4581	-2.41	-2.2952	-2.306	-2.6455	-2.402	-2.5375	-2.3841	-2.3614	-2.4244
-2.3349	-2.44	-2.4496	-2.4439	-2.3547	-2.2079	-2.3059	-2.3522	-2.2328	-2.15	-0.9439	-2.8579	-2.6878	-2.4024	-2.5844	-2.529	-2.4788	-2.2731	-2.5582	-2.5137	-2.6052	-2.4194	-2.3349	-2.44	-2.3377	-2.4292	-2.382	-2.3125	-2.3472	-2.3364	-2.2328	-2.15	-1.6354	-2.3881	-2.5844	-2.4326	-2.3885	-2.4222	-2.3536	-2.4005	-2.4581	-2.41	-2.3665	-2.4163	-2.4169	-2.3873	-2.3796	-2.4294	-2.3614	-2.4244
-2.396	-2.4089	-2.2273	-2.3642	-2.5701	-2.4045	-2.473	-2.4834	-2.666	-2.3698	-0.9439	-2.8579	-2.3256	-2.2867	-2.5815	-2.4484	-2.2284	-2.28	-2.4638	-2.44	-2.2827	-2.3809	-2.4605	-2.3653	-2.3377	-2.4292	-2.5701	-2.4045	-2.4596	-2.4575	-2.5997	-2.3848	-1.6354	-2.3881	-2.2825	-2.3247	-2.4163	-2.426	-2.3536	-2.4005	-2.4638	-2.44	-2.2952	-2.306	-2.4169	-2.3873	-2.3796	-2.4294	-2.443	-2.4299
-2.5446	-2.4816	-2.4496	-2.4439	-2.3547	-2.2079	-2.4044	-2.2405	-2.1362	-2.3063	-2.8787	-2.4123	-2.4448	-2.4123	-2.5637	-2.4024	-2.3083	-2.2936	-2.4888	-2.3229	-2.4638	-2.3788	-2.5446	-2.4816	-2.3377	-2.4292	-2.382	-2.3125	-2.4044	-2.2405	-2.2532	-2.4132	-3.0872	-2.414	-2.1964	-2.4651	-2.3885	-2.4222	-2.3083	-2.2936	-2.4731	-2.3814	-2.4638	-2.3788	-2.4169	-2.3873	-2.3796	-2.4294	-2.3614	-2.4244
-2.1463	-2.5897	-2.4496	-2.4439	-2.3349	-2.6694	-2.3256	-2.3572	-2.1636	-2.4071	-2.8632	-2.3247	-2.279	-2.414	-2.2501	-2.4868	-2.3239	-2.3432	-2.0383	-2.3793	-2.0271	-2.2914	-2.5731	-2.3848	-2.3377	-2.4292	-2.3349	-2.6694	-2.3472	-2.3364	-2.2532	-2.4132	-1.6354	-2.3881	-2.2825	-2.3247	-2.4163	-2.426	-2.4049	-2.4283	-2.1964	-2.4355	-2.5112	-2.4719	-2.1149	-2.509	-2.3796	-2.4294	-2.3614	-2.4244
-2.218	-2.2598	-2.3251	-2.454	-2.3323	-2.3292	-2.3323	-2.257	-2.4391	-2.2943	-0.9439	-2.8579	-2.1211	-2.3692	-2.3946	-2.3068	-2.3229	-2.3698	-2.4638	-2.44	-2.227	-2.3068	-2.2648	-2.4005	-2.3251	-2.454	-2.1806	-2.4622	-2.3472	-2.3364	-2.5194	-2.3928	-1.6354	-2.3881	-2.1964	-2.4651	-2.3885	-2.4222	-2.5112	-2.4291	-2.4638	-2.44	-2.5112	-2.4719	-2.4169	-2.3873	-2.3756	-2.3082	-2.3614	-2.4244
-2.1463	-2.5897	-2.1792	-2.4915	-2.2366	-2.3394	-2.3323	-2.257	-2.0968	-2.44	-0.9439	-2.8579	-2.3677	-2.3394	-2.3203	-2.4616	-2.3083	-2.2936	-2.2899	-2.3866	-2.2222	-2.4293	-2.5731	-2.3848	-2.3377	-2.4292	-2.1806	-2.4622	-2.3472	-2.3364	-2.0968	-2.44	-1.6354	-2.3881	-2.2825	-2.3247	-2.3885	-2.4222	-2.3083	-2.2936	-2.4731	-2.3814	-2.2952	-2.306	-2.1149	-2.509	-2.3796	-2.4294	-2.3614	-2.4244
-2.1662	-2.5075	-2.2273	-2.3642	-2.1782	-2.6584	-2.2637	-2.4757	-2.9949	-2.1781	-1.4399	-2.4616	-2.2256	-2.7276	-2.5815	-2.4484	-2.3277	-2.5133	-2.6723	-2.3577	-2.581	-2.0581	-2.2648	-2.4005	-2.3377	-2.4292	-2.1806	-2.4622	-2.2479	-2.4802	-2.5997	-2.3848	-1.6354	-2.3881	-2.1964	-2.4651	-2.4163	-2.426	-2.4049	-2.4283	-2.4731	-2.3814	-2.2952	-2.306	-2.4169	-2.3873	-2.3796	-2.4294	-2.3614	-2.4244
-3.0741	-2.2461	-2.4735	-2.3334	-2.2532	-2.2374	-2.5277	-2.3822	-2.2763	-2.3007	-1.4399	-2.4616	-2.1951	-2.1419	-2.4391	-2.4293	-2.3239	-2.3432	-2.5048	-2.7333	-2.4638	-2.3788	-2.5731	-2.3848	-2.3377	-2.4292	-2.382	-2.3125	-2.4596	-2.4575	-2.2532	-2.4132	-1.6354	-2.3881	-2.2825	-2.3247	-2.382	-2.3125	-2.4049	-2.4283	-2.4581	-2.41	-2.4638	-2.3788	-2.4169	-2.3873	-2.3796	-2.4294	-2.3614	-2.4244
-2.1689	-2.7467	-2.5834	-2.4533	-2.3349	-2.6694	-2.1801	-2.8012	-2.2763	-2.3007	-0.9439	-2.8579	-2.4382	-2.3741	-2.4212	-2.3285	-2.6012	-2.4616	-2.3764	-2.3053	-2.0271	-2.2914	-2.1689	-2.7467	-2.4496	-2.3327	-2.3349	-2.6694	-2.4596	-2.4575	-2.2532	-2.4132	-1.6354	-2.3881	-2.5844	-2.4326	-2.4163	-2.426	-2.5112	-2.4291	-2.4581	-2.41	-2.5112	-2.4719	-2.1149	-2.509	-2.5375	-2.3841	-2.3614	-2.4244
-2.4361	-2.4888	-2.2953	-2.3641	-2.4007	-2.4598	-2.5666	-2.3007	-2.9949	-2.1781	-2.9413	-2.062	-2.279	-2.414	-2.3203	-2.4616	-2.4523	-2.4398	-2.2117	-2.4409	-2.2222	-2.4293	-2.5731	-2.3848	-2.2953	-2.3641	-2.6757	-2.3046	-2.3472	-2.3364	-2.5997	-2.3848	-1.6354	-2.3881	-2.2825	-2.3247	-2.3885	-2.4222	-2.3536	-2.4005	-2.4731	-2.3814	-2.2952	-2.306	-2.6455	-2.402	-2.3796	-2.4294	-2.443	-2.4299
-2.3677	-2.2958	-2.1792	-2.4915	-2.3568	-2.4182	-2.3323	-2.257	-2.0968	-2.44	-0.9439	-2.8579	-2.2953	-2.3788	-2.3571	-2.5135	-2.6012	-2.4616	-2.4303	-2.568	-3.1306	-2.3979	-2.2648	-2.4005	-2.3377	-2.4292	-2.6757	-2.3046	-2.3472	-2.3364	-2.0968	-2.44	-1.6354	-2.3881	-2.2953	-2.3788	-2.4163	-2.426	-2.5112	-2.4291	-2.4581	-2.41	-2.5112	-2.4719	-2.4169	-2.3873	-2.3796	-2.4294	-2.443	-2.4299
-2.3323	-2.4071	-2.2953	-2.3641	-3.0741	-2.1144	-2.4044	-2.2405	-2.1362	-2.3063	-1.4399	-2.4616	-2.3256	-2.2867	-2.5844	-2.529	-2.2631	-2.43	-2.5048	-2.7333	-2.4638	-2.3788	-2.2648	-2.4005	-2.2953	-2.3641	-2.6757	-2.3046	-2.4044	-2.2405	-2.2532	-2.4132	-1.6354	-2.3881	-2.2825	-2.3247	-2.3885	-2.4222	-2.3536	-2.4005	-2.4581	-2.41	-2.4638	-2.3788	-2.4169	-2.3873	-2.3796	-2.4294	-2.3614	-2.4244
-3.0741	-2.2461	-2.2953	-2.3641	-2.0318	-2.4194	-2.5277	-2.3822	-2.218	-2.4021	-0.9439	-2.8579	-2.2763	-2.43	-2.3571	-2.5135	-2.3083	-2.2936	-2.4888	-2.3229	-2.6012	-2.4411	-2.5731	-2.3848	-2.2953	-2.3641	-2.1806	-2.4622	-2.4596	-2.4575	-2.2532	-2.4132	-1.6354	-2.3881	-2.2825	-2.3247	-2.4163	-2.426	-2.3083	-2.2936	-2.4731	-2.3814	-2.5112	-2.4719	-2.4169	-2.3873	-2.3796	-2.4294	-2.3614	-2.4244
-2.396	-2.4089	-2.2953	-2.3641	-2.0318	-2.4194	-2.3323	-2.257	-2.2763	-2.3007	-0.9439	-2.8579	-2.2256	-2.7276	-2.3203	-2.4616	-2.3083	-2.2936	-2.5456	-2.5255	-2.4147	-2.4983	-2.4605	-2.3653	-2.2953	-2.3641	-2.1806	-2.4622	-2.3472	-2.3364	-2.2532	-2.4132	-1.6354	-2.3881	-2.1964	-2.4651	-2.3885	-2.4222	-2.3083	-2.2936	-2.4731	-2.3814	-2.3665	-2.4163	-2.4169	-2.3873	-2.3796	-2.4294	-2.3614	-2.4244
-2.3349	-2.44	-2.4929	-2.3086	-2.0756	-2.4175	-2.5666	-2.3007	-2.3764	-2.5504	-0.9439	-2.8579	-2.2763	-2.43	-2.4212	-2.3285	-2.3751	-2.5616	-2.5456	-2.5255	-2.3031	-2.5165	-2.3349	-2.44	-2.4496	-2.3327	-2.1806	-2.4622	-2.3472	-2.3364	-2.2532	-2.4132	-1.6354	-2.3881	-2.2825	-2.3247	-2.4163	-2.426	-2.4049	-2.4283	-2.4731	-2.3814	-2.3665	-2.4163	-2.4169	-2.3873	-2.5375	-2.3841	-2.3614	-2.4244
-2.4361	-2.4888	-2.2953	-2.3641	-2.3323	-2.3292	-2.5666	-2.3007	-2.3043	-2.5826	-1.5952	-2.4361	-2.2763	-2.43	-2.4624	-2.4175	-2.2631	-2.43	-2.3764	-2.3053	-2.3764	-2.2283	-2.5731	-2.3848	-2.2953	-2.3641	-2.1806	-2.4622	-2.3472	-2.3364	-2.3043	-2.5826	-1.6354	-2.3881	-2.2825	-2.3247	-2.4163	-2.426	-2.3536	-2.4005	-2.4581	-2.41	-2.3665	-2.4163	-2.6455	-2.402	-2.3796	-2.4294	-2.3614	-2.4244
-2.3677	-2.2958	-2.4007	-2.2383	-2.4007	-2.4598	-2.0924	-2.6243	-2.4391	-2.2943	-1.6199	-2.3059	-2.1211	-2.3692	-2.4624	-2.4175	-2.4917	-2.0893	-2.4638	-2.44	-2.2827	-2.3809	-2.2648	-2.4005	-2.4496	-2.3327	-2.6757	-2.3046	-2.2479	-2.4802	-2.5194	-2.3928	-1.6199	-2.3059	-2.1964	-2.4651	-2.4163	-2.426	-2.4917	-2.0893	-2.4638	-2.44	-2.2952	-2.306	-2.4169	-2.3873	-2.3756	-2.3082	-2.443	-2.4299
-2.4448	-2.2645	-2.5074	-2.331	-2.2223	-2.8216	-2.3346	-2.3888	-2.218	-2.4021	-1.6199	-2.3059	-2.2953	-2.3788	-2.313	-2.4123	-2.3697	-2.4071	-2.2827	-2.5485	-2.3177	-2.5473	-2.4605	-2.3653	-2.4687	-2.4878	-2.2223	-2.8216	-2.2479	-2.4802	-2.2532	-2.4132	-1.6199	-2.3059	-2.2953	-2.3788	-2.382	-2.3125	-2.3536	-2.4005	-2.1964	-2.4355	-2.5112	-2.4719	-2.4169	-2.3873	-2.3796	-2.4294	-2.3614	-2.4244
-2.1689	-2.7467	-2.4929	-2.3086	-2.7897	-2.2075	-2.3277	-2.5133	-2.218	-2.4021	-1.6199	-2.3059	-2.5397	-2.3806	-2.4212	-2.3285	-2.4917	-2.0893	-2.4638	-2.44	-2.4147	-2.4983	-2.1689	-2.7467	-2.4496	-2.3327	-2.6757	-2.3046	-2.2479	-2.4802	-2.2532	-2.4132	-1.6199	-2.3059	-2.5397	-2.3806	-2.4163	-2.426	-2.4917	-2.0893	-2.4638	-2.44	-2.3665	-2.4163	-2.1149	-2.509	-2.5375	-2.3841	-2.5658	-2.2128
-2.4892	-2.7266	-2.3399	-2.4652	-2.2223	-2.8216	-2.6338	-2.2905	-2.3764	-2.5504	-1.6199	-2.3059	-2.2953	-2.3788	-2.4624	-2.4175	-2.3083	-2.2936	-2.5324	-2.272	-2.6012	-2.4411	-2.4605	-2.3653	-2.3377	-2.4292	-2.2223	-2.8216	-2.6338	-2.2905	-2.2532	-2.4132	-1.6199	-2.3059	-2.2953	-2.3788	-2.4163	-2.426	-2.3083	-2.2936	-2.4731	-2.3814	-2.5112	-2.4719	-2.4169	-2.3873	-2.3796	-2.4294	-2.3614	-2.4244
-2.0416	-2.2893	-2.4735	-2.3334	-2.0756	-2.4175	-2.3323	-2.257	-2.4391	-2.2943	-1.4399	-2.4616	-2.3256	-2.2867	-2.3203	-2.4616	-2.3083	-2.2936	-2.4303	-2.568	-2.3764	-2.2283	-2.5731	-2.3848	-2.3377	-2.4292	-2.1806	-2.4622	-2.3472	-2.3364	-2.5194	-2.3928	-1.6354	-2.3881	-2.2825	-2.3247	-2.3885	-2.4222	-2.3083	-2.2936	-2.4581	-2.41	-2.3665	-2.4163	-2.1149	-2.509	-2.3796	-2.4294	-2.3614	-2.4244
-2.218	-2.2598	-2.1792	-2.4915	-2.3547	-2.2079	-2.5277	-2.3822	-2.218	-2.4021	-1.4399	-2.4616	-2.2953	-2.3788	-2.4624	-2.4175	-2.4523	-2.4398	-2.2583	-2.4293	-2.6012	-2.4411	-2.2648	-2.4005	-2.3377	-2.4292	-2.382	-2.3125	-2.4596	-2.4575	-2.2532	-2.4132	-1.6354	-2.3881	-2.2953	-2.3788	-2.4163	-2.426	-2.3536	-2.4005	-2.1964	-2.4355	-2.5112	-2.4719	-2.4169	-2.3873	-2.3796	-2.4294	-2.3614	-2.4244
-2.396	-2.4089	-2.4496	-2.4439	-2.2532	-2.2374	-2.3323	-2.257	-2.0968	-2.44	-1.4399	-2.4616	-2.7446	-2.4824	-2.4101	-2.1359	-2.4788	-2.2731	-2.5456	-2.5255	-2.3764	-2.2283	-2.4605	-2.3653	-2.3377	-2.4292	-2.382	-2.3125	-2.3472	-2.3364	-2.0968	-2.44	-1.6354	-2.3881	-2.5844	-2.4326	-2.382	-2.3125	-2.3536	-2.4005	-2.4731	-2.3814	-2.3665	-2.4163	-2.4169	-2.3873	-2.3796	-2.4294	-2.3614	-2.4244
-2.3349	-2.44	-2.4929	-2.3086	-2.7897	-2.2075	-2.2637	-2.4757	-2.218	-2.4021	-1.4399	-2.4616	-2.279	-2.414	-2.3012	-2.2905	-2.2631	-2.43	-2.5048	-2.7333	-2.3031	-2.5165	-2.3349	-2.44	-2.4496	-2.3327	-2.6757	-2.3046	-2.2479	-2.4802	-2.2532	-2.4132	-1.6354	-2.3881	-2.2825	-2.3247	-2.3012	-2.2905	-2.3536	-2.4005	-2.4581	-2.41	-2.3665	-2.4163	-2.4169	-2.3873	-2.5375	-2.3841	-2.5658	-2.2128
-2.4361	-2.4888	-2.4929	-2.3086	-2.2223	-2.8216	-2.2637	-2.4757	-2.2328	-2.15	-0.9439	-2.8579	-2.2256	-2.7276	-2.3946	-2.3068	-2.0706	-2.3806	-2.4892	-2.4215	-2.227	-2.3068	-2.5731	-2.3848	-2.4496	-2.3327	-2.2223	-2.8216	-2.2479	-2.4802	-2.2328	-2.15	-1.6354	-2.3881	-2.1964	-2.4651	-2.3885	-2.4222	-2.0706	-2.3806	-2.1964	-2.4355	-2.5112	-2.4719	-2.6455	-2.402	-2.5375	-2.3841	-2.3614	-2.4244
-2.1662	-2.5075	-2.5834	-2.4533	-2.2763	-2.458	-2.5277	-2.3822	-2.1671	-2.3372	-1.5952	-2.4361	-2.5397	-2.3806	-2.3083	-2.3353	-2.3239	-2.3432	-2.3587	-2.4009	-2.3677	-2.2138	-2.2648	-2.4005	-2.4496	-2.3327	-2.1806	-2.4622	-2.4596	-2.4575	-2.5997	-2.3848	-1.6354	-2.3881	-2.5397	-2.3806	-2.3083	-2.3353	-2.4049	-2.4283	-2.4731	-2.3814	-2.3665	-2.4163	-2.4169	-2.3873	-2.5375	-2.3841	-2.3614	-2.4244
-2.218	-2.2598	-2.1792	-2.4915	-2.0756	-2.4175	-2.4044	-2.2405	-2.2328	-2.15	-1.6199	-2.3059	-2.2256	-2.7276	-2.5815	-2.4484	-2.9698	-2.4397	-2.5456	-2.5255	-2.3764	-2.2283	-2.2648	-2.4005	-2.3377	-2.4292	-2.1806	-2.4622	-2.4044	-2.2405	-2.2328	-2.15	-1.6199	-2.3059	-2.1964	-2.4651	-2.4163	-2.426	-2.5112	-2.4291	-2.4731	-2.3814	-2.3665	-2.4163	-2.4169	-2.3873	-2.3796	-2.4294	-2.3614	-2.4244
-2.1463	-2.5897	-2.4496	-2.4439	-2.2532	-2.2374	-2.3059	-2.3522	-2.666	-2.3698	-2.8632	-2.3247	-2.5397	-2.3806	-2.4382	-2.5376	-2.3751	-2.5616	-2.2583	-2.4293	-2.4147	-2.4983	-2.5731	-2.3848	-2.3377	-2.4292	-2.382	-2.3125	-2.3472	-2.3364	-2.5997	-2.3848	-1.6354	-2.3881	-2.5397	-2.3806	-2.3885	-2.4222	-2.4049	-2.4283	-2.1964	-2.4355	-2.3665	-2.4163	-2.1149	-2.509	-2.3796	-2.4294	-2.3614	-2.4244
-2.3677	-2.2958	-2.1792	-2.4915	-2.7897	-2.2075	-2.0924	-2.6243	-2.6087	-2.6052	-0.9439	-2.8579	-2.2953	-2.3788	-2.0259	-2.0891	-2.3239	-2.3432	-2.2899	-2.3866	-2.2572	-2.5238	-2.2648	-2.4005	-2.3377	-2.4292	-2.6757	-2.3046	-2.2479	-2.4802	-2.5194	-2.3928	-1.6354	-2.3881	-2.2953	-2.3788	-2.3885	-2.4222	-2.4049	-2.4283	-2.4731	-2.3814	-2.5112	-2.4719	-2.4169	-2.3873	-2.3796	-2.4294	-2.5658	-2.2128
-2.396	-2.4089	-2.2953	-2.3641	-2.0756	-2.4175	-2.0848	-2.3394	-2.1636	-2.4071	-1.5952	-2.4361	-2.2256	-2.7276	-2.0259	-2.0891	-2.3697	-2.4071	-2.2899	-2.3866	-2.666	-2.6878	-2.4605	-2.3653	-2.2953	-2.3641	-2.1806	-2.4622	-2.3472	-2.3364	-2.2532	-2.4132	-1.6354	-2.3881	-2.1964	-2.4651	-2.3885	-2.4222	-2.3536	-2.4005	-2.4731	-2.3814	-2.5112	-2.4719	-2.4169	-2.3873	-2.3796	-2.4294	-2.3614	-2.4244
-2.3349	-2.44	-2.3399	-2.4652	-2.4101	-2.4757	-2.3323	-2.257	-2.4391	-2.2943	-1.4399	-2.4616	-2.2763	-2.43	-2.939	-2.5826	-2.3697	-2.4071	-2.4638	-2.44	-2.581	-2.0581	-2.3349	-2.44	-2.3377	-2.4292	-2.382	-2.3125	-2.3472	-2.3364	-2.5194	-2.3928	-1.6354	-2.3881	-2.2825	-2.3247	-2.939	-2.5826	-2.3536	-2.4005	-2.4638	-2.44	-2.2952	-2.306	-2.4169	-2.3873	-2.3796	-2.4294	-2.3614	-2.4244
-2.3349	-2.44	-2.2273	-2.3642	-2.2763	-2.458	-2.5666	-2.3007	-2.1636	-2.4071	-2.6895	-2.5047	-2.3256	-2.2867	-2.3083	-2.3353	-2.4523	-2.4398	-2.2328	-2.561	-2.3764	-2.2283	-2.3349	-2.44	-2.3377	-2.4292	-2.1806	-2.4622	-2.3472	-2.3364	-2.2532	-2.4132	-1.6354	-2.3881	-2.2825	-2.3247	-2.3083	-2.3353	-2.3536	-2.4005	-2.2328	-2.561	-2.3665	-2.4163	-2.4169	-2.3873	-2.3796	-2.4294	-2.3614	-2.4244
-2.3677	-2.2958	-2.4102	-2.7062	-2.4007	-2.4598	-2.5834	-2.2928	-2.0968	-2.44	-1.6199	-2.3059	-2.279	-2.414	-2.4101	-2.1359	-2.4788	-2.2731	-2.2328	-2.561	-2.4638	-2.3788	-2.2648	-2.4005	-2.4687	-2.4878	-2.6757	-2.3046	-2.4596	-2.4575	-2.0968	-2.44	-1.6199	-2.3059	-2.2825	-2.3247	-2.382	-2.3125	-2.3536	-2.4005	-2.2328	-2.561	-2.4638	-2.3788	-2.4169	-2.3873	-2.3796	-2.4294	-2.443	-2.4299
-2.2246	-2.458	-2.3399	-2.4652	-2.2763	-2.458	-2.3323	-2.257	-2.1671	-2.3372	-0.9439	-2.8579	-2.6878	-2.4024	-2.5815	-2.4484	-2.6012	-2.4616	-2.6723	-2.3577	-2.3764	-2.2283	-2.2648	-2.4005	-2.3377	-2.4292	-2.1806	-2.4622	-2.3472	-2.3364	-2.5997	-2.3848	-1.6354	-2.3881	-2.5844	-2.4326	-2.4163	-2.426	-2.5112	-2.4291	-2.4731	-2.3814	-2.3665	-2.4163	-2.4169	-2.3873	-2.3796	-2.4294	-2.3614	-2.4244
-2.218	-2.2598	-2.4496	-2.4439	-2.3323	-2.3292	-2.1385	-2.7518	-2.9949	-2.1781	-1.5952	-2.4361	-2.1951	-2.1419	-2.3203	-2.4616	-2.9698	-2.4397	-2.3764	-2.3053	-2.3177	-2.5473	-2.2648	-2.4005	-2.3377	-2.4292	-2.1806	-2.4622	-2.4596	-2.4575	-2.5997	-2.3848	-1.6354	-2.3881	-2.2825	-2.3247	-2.3885	-2.4222	-2.5112	-2.4291	-2.4581	-2.41	-2.5112	-2.4719	-2.4169	-2.3873	-2.3796	-2.4294	-2.3614	-2.4244
-2.9705	-2.2487	-2.6187	-2.3577	-2.3698	-2.2212	-2.3323	-2.257	-2.3645	-2.3822	-0.9439	-2.8579	-2.279	-2.414	-2.0259	-2.0891	-2.3083	-2.2936	-2.4303	-2.568	-2.3764	-2.2283	-2.5731	-2.3848	-2.4496	-2.3327	-2.6757	-2.3046	-2.3472	-2.3364	-2.5997	-2.3848	-1.6354	-2.3881	-2.2825	-2.3247	-2.3885	-2.4222	-2.3083	-2.2936	-2.4581	-2.41	-2.3665	-2.4163	-2.4169	-2.3873	-2.3796	-2.4294	-2.5658	-2.2128
-2.4376	-2.4637	-2.4103	-2.2718	-2.0318	-2.4194	-2.3059	-2.3522	-2.218	-2.4021	-0.9439	-2.8579	-2.33	-2.28	-2.3203	-2.4616	-2.4063	-2.4637	-2.4892	-2.4215	-2.6012	-2.4411	-2.5731	-2.3848	-2.4496	-2.3327	-2.1806	-2.4622	-2.3472	-2.3364	-2.2532	-2.4132	-1.6354	-2.3881	-2.2825	-2.3247	-2.3885	-2.4222	-2.5112	-2.4291	-2.1964	-2.4355	-2.5112	-2.4719	-2.4169	-2.3873	-2.3756	-2.3082	-2.3614	-2.4244
-2.1662	-2.5075	-2.3399	-2.4652	-3.0741	-2.1144	-2.3036	-2.4812	-2.3645	-2.3822	-3.0277	-2.4373	-1.9579	-2.0581	-2.3203	-2.4616	-2.3229	-2.3698	-2.0383	-2.3793	-2.2827	-2.3809	-2.2648	-2.4005	-2.3377	-2.4292	-2.6757	-2.3046	-2.3472	-2.3364	-2.5997	-2.3848	-1.6354	-2.3881	-2.1964	-2.4651	-2.3885	-2.4222	-2.5112	-2.4291	-2.1964	-2.4355	-2.2952	-2.306	-2.4169	-2.3873	-2.3796	-2.4294	-2.3614	-2.4244
-2.4361	-2.4888	-2.4496	-2.4439	-2.4101	-2.4757	-2.2637	-2.4757	-2.2328	-2.15	-0.9439	-2.8579	-2.1951	-2.1419	-2.5844	-2.529	-2.0706	-2.3806	-2.4303	-2.568	-2.4638	-2.3788	-2.5731	-2.3848	-2.3377	-2.4292	-2.382	-2.3125	-2.2479	-2.4802	-2.2328	-2.15	-1.6354	-2.3881	-2.2825	-2.3247	-2.3885	-2.4222	-2.0706	-2.3806	-2.4581	-2.41	-2.4638	-2.3788	-2.6455	-2.402	-2.3796	-2.4294	-2.3614	-2.4244
-2.3323	-2.4071	-2.6187	-2.3577	-2.5701	-2.4045	-2.3256	-2.3572	-2.0968	-2.44	-2.7943	-2.5133	-3.0231	-2.4816	-2.2308	-2.6655	-2.3229	-2.3698	-2.6723	-2.3577	-2.0271	-2.2914	-2.2648	-2.4005	-2.4496	-2.3327	-2.5701	-2.4045	-2.3472	-2.3364	-2.0968	-2.44	-3.0872	-2.414	-3.0231	-2.4816	-2.3885	-2.4222	-2.5112	-2.4291	-2.4731	-2.3814	-2.5112	-2.4719	-2.4169	-2.3873	-2.3796	-2.4294	-2.443	-2.4299
-2.3349	-2.44	-2.2558	-2.26	-2.2223	-2.8216	-2.1801	-2.8012	-2.666	-2.3698	-0.9439	-2.8579	-2.4382	-2.3741	-2.4382	-2.5376	-2.3751	-2.5616	-2.3764	-2.3053	-2.2444	-2.6081	-2.3349	-2.44	-2.4687	-2.4878	-2.2223	-2.8216	-2.4596	-2.4575	-2.5997	-2.3848	-1.6354	-2.3881	-2.5844	-2.4326	-2.3885	-2.4222	-2.4049	-2.4283	-2.4581	-2.41	-2.3665	-2.4163	-2.4169	-2.3873	-2.3796	-2.4294	-2.3614	-2.4244
-2.2246	-2.458	-2.4929	-2.3086	-2.3547	-2.2079	-2.5277	-2.3822	-2.3645	-2.3822	-0.9439	-2.8579	-2.4382	-2.3741	-2.4624	-2.4175	-2.5324	-2.4193	-2.4303	-2.568	-3.1306	-2.3979	-2.2648	-2.4005	-2.4496	-2.3327	-2.382	-2.3125	-2.4596	-2.4575	-2.5997	-2.3848	-1.6354	-2.3881	-2.5844	-2.4326	-2.4163	-2.426	-2.5112	-2.4291	-2.4581	-2.41	-2.5112	-2.4719	-2.4169	-2.3873	-2.5375	-2.3841	-2.3614	-2.4244
-2.4361	-2.4888	-2.3251	-2.454	-2.4007	-2.4598	-2.2637	-2.4757	-2.3043	-2.5826	-0.9439	-2.8579	-2.6362	-2.6271	-2.5844	-2.529	-2.9698	-2.4397	-1.8807	-1.962	-1.6357	-1.6641	-2.5731	-2.3848	-2.3251	-2.454	-2.6757	-2.3046	-2.2479	-2.4802	-2.3043	-2.5826	-1.6354	-2.3881	-2.5844	-2.4326	-2.3885	-2.4222	-2.5112	-2.4291	-1.8807	-1.962	-1.6357	-1.6641	-2.6455	-2.402	-2.3756	-2.3082	-2.443	-2.4299
-2.5296	-2.3257	-2.7225	-2.695	-3.0741	-2.1144	-2.473	-2.4834	-2.9949	-2.1781	-0.9439	-2.8579	-3.065	-3.4035	-2.5459	-2.9418	-2.2059	-2.1954	-1.8807	-1.962	-1.6357	-1.6641	-2.4605	-2.3653	-2.7225	-2.695	-2.6757	-2.3046	-2.4596	-2.4575	-2.5997	-2.3848	-1.6354	-2.3881	-3.065	-3.4035	-2.5459	-2.9418	-2.2059	-2.1954	-1.8807	-1.962	-1.6357	-1.6641	-2.4169	-2.3873	-2.3796	-2.4294	-2.3614	-2.4244
-2.1662	-2.5075	-2.3399	-2.4652	-2.3568	-2.4182	-2.3059	-2.3522	-2.3645	-2.3822	-0.9439	-2.8579	-2.33	-2.28	-2.0259	-2.0891	-2.2583	-2.1937	-2.4303	-2.568	-2.2222	-2.4293	-2.2648	-2.4005	-2.3377	-2.4292	-2.6757	-2.3046	-2.3472	-2.3364	-2.5997	-2.3848	-1.6354	-2.3881	-2.2825	-2.3247	-2.3885	-2.4222	-2.5112	-2.4291	-2.4581	-2.41	-2.2952	-2.306	-2.4169	-2.3873	-2.3796	-2.4294	-2.443	-2.4299
-2.1463	-2.5897	-2.4007	-2.2383	-2.3349	-2.6694	-2.3346	-2.3888	-2.218	-2.4021	-0.9439	-2.8579	-2.7446	-2.4824	-2.4391	-2.4293	-2.2631	-2.43	-2.3764	-2.3053	-2.2222	-2.4293	-2.5731	-2.3848	-2.4496	-2.3327	-2.3349	-2.6694	-2.2479	-2.4802	-2.2532	-2.4132	-1.6354	-2.3881	-2.5844	-2.4326	-2.382	-2.3125	-2.3536	-2.4005	-2.4581	-2.41	-2.2952	-2.306	-2.1149	-2.509	-2.3756	-2.3082	-2.3614	-2.4244
-2.3349	-2.44	-2.3251	-2.454	-2.3568	-2.4182	-2.3059	-2.3522	-2.9949	-2.1781	-0.9439	-2.8579	-2.3256	-2.2867	-2.2501	-2.4868	-2.2284	-2.28	-2.0383	-2.3793	-2.2222	-2.4293	-2.3349	-2.44	-2.3251	-2.454	-2.6757	-2.3046	-2.3472	-2.3364	-2.5997	-2.3848	-1.6354	-2.3881	-2.2825	-2.3247	-2.4163	-2.426	-2.3536	-2.4005	-2.1964	-2.4355	-2.2952	-2.306	-2.4169	-2.3873	-2.3756	-2.3082	-2.443	-2.4299
-2.8863	-2.3086	-2.1612	-2.315	-3.0741	-2.1144	-2.77	-2.3741	-2.1636	-2.4071	-1.5952	-2.4361	-2.1951	-2.1419	-2.313	-2.4123	-2.3751	-2.5616	-2.3587	-2.4009	-2.6012	-2.4411	-2.5731	-2.3848	-2.4496	-2.3327	-2.6757	-2.3046	-2.4596	-2.4575	-2.2532	-2.4132	-1.6354	-2.3881	-2.2825	-2.3247	-2.382	-2.3125	-2.4049	-2.4283	-2.4731	-2.3814	-2.5112	-2.4719	-2.6455	-2.402	-2.3796	-2.4294	-2.3614	-2.4244
-2.2246	-2.458	-2.3399	-2.4652	-3.0741	-2.1144	-2.3059	-2.3522	-2.3645	-2.3822	-0.9439	-2.8579	-2.2953	-2.3788	-2.4101	-2.1359	-2.3239	-2.3432	-2.2827	-2.5485	-2.666	-2.6878	-2.2648	-2.4005	-2.3377	-2.4292	-2.6757	-2.3046	-2.3472	-2.3364	-2.5997	-2.3848	-1.6354	-2.3881	-2.2953	-2.3788	-2.382	-2.3125	-2.4049	-2.4283	-2.1964	-2.4355	-2.5112	-2.4719	-2.4169	-2.3873	-2.3796	-2.4294	-2.3614	-2.4244
-2.218	-2.2598	-2.5074	-2.331	-2.0756	-2.4175	-2.5834	-2.2928	-2.2763	-2.3007	-1.5952	-2.4361	-2.279	-2.414	-2.3083	-2.3353	-2.2816	-2.6446	-2.3764	-2.3053	-2.3031	-2.5165	-2.2648	-2.4005	-2.4687	-2.4878	-2.1806	-2.4622	-2.4596	-2.4575	-2.2532	-2.4132	-1.6354	-2.3881	-2.2825	-2.3247	-2.3083	-2.3353	-2.5112	-2.4291	-2.4581	-2.41	-2.3665	-2.4163	-2.4169	-2.3873	-2.3796	-2.4294	-2.3614	-2.4244
-2.2246	-2.458	-2.1792	-2.4915	-2.3349	-2.6694	-2.3346	-2.3888	-2.6087	-2.6052	-0.9439	-2.8579	-2.2953	-2.3788	-2.2501	-2.4868	-2.6384	-2.3505	-2.5324	-2.272	-2.4638	-2.3788	-2.2648	-2.4005	-2.3377	-2.4292	-2.3349	-2.6694	-2.2479	-2.4802	-2.5194	-2.3928	-1.6354	-2.3881	-2.2953	-2.3788	-2.4163	-2.426	-2.4049	-2.4283	-2.4731	-2.3814	-2.4638	-2.3788	-2.4169	-2.3873	-2.3796	-2.4294	-2.3614	-2.4244
-2.2246	-2.458	-2.3251	-2.454	-2.1782	-2.6584	-2.3256	-2.3572	-2.3764	-2.5504	-0.9439	-2.8579	-2.2953	-2.3788	-2.2501	-2.4868	-2.3239	-2.3432	-2.4339	-2.2649	-2.4147	-2.4983	-2.2648	-2.4005	-2.3251	-2.454	-2.1806	-2.4622	-2.3472	-2.3364	-2.2532	-2.4132	-1.6354	-2.3881	-2.2953	-2.3788	-2.4163	-2.426	-2.4049	-2.4283	-2.4581	-2.41	-2.3665	-2.4163	-2.4169	-2.3873	-2.3756	-2.3082	-2.3614	-2.4244
-2.8863	-2.3086	-2.4735	-2.3334	-2.0756	-2.4175	-2.5277	-2.3822	-2.2328	-2.15	-4.0872	-2.4484	-2.4063	-2.4908	-2.4212	-2.3285	-2.3229	-2.3698	-2.6723	-2.3577	-3.1306	-2.3979	-2.5731	-2.3848	-2.3377	-2.4292	-2.1806	-2.4622	-2.4596	-2.4575	-2.2328	-2.15	-3.9021	-2.3664	-2.5844	-2.4326	-2.4163	-2.426	-2.5112	-2.4291	-2.4731	-2.3814	-2.5112	-2.4719	-2.6455	-2.402	-2.3796	-2.4294	-2.3614	-2.4244
-2.4376	-2.4637	-2.2273	-2.3642	-2.3698	-2.2212	-2.473	-2.4834	-2.9949	-2.1781	-0.9439	-2.8579	-2.6362	-2.6271	-2.5844	-2.529	-2.9698	-2.4397	-1.8807	-1.962	-1.6357	-1.6641	-2.5731	-2.3848	-2.3377	-2.4292	-2.6757	-2.3046	-2.4596	-2.4575	-2.5997	-2.3848	-1.6354	-2.3881	-2.5844	-2.4326	-2.3885	-2.4222	-2.5112	-2.4291	-1.8807	-1.962	-1.6357	-1.6641	-2.4169	-2.3873	-2.3796	-2.4294	-2.5658	-2.2128
-2.4361	-2.4888	-2.6187	-2.3577	-3.0741	-2.1144	-2.473	-2.4834	-2.9949	-2.1781	-0.9439	-2.8579	-2.6362	-2.6271	-2.5459	-2.9418	-2.2059	-2.1954	-1.8807	-1.962	-1.6357	-1.6641	-2.5731	-2.3848	-2.4496	-2.3327	-2.6757	-2.3046	-2.4596	-2.4575	-2.5997	-2.3848	-1.6354	-2.3881	-2.5844	-2.4326	-2.5459	-2.9418	-2.2059	-2.1954	-1.8807	-1.962	-1.6357	-1.6641	-2.6455	-2.402	-2.3796	-2.4294	-2.3614	-2.4244
-2.3349	-2.44	-2.2273	-2.3642	-2.2763	-2.458	-2.5666	-2.3007	-2.2328	-2.15	-2.6895	-2.5047	-2.1951	-2.1419	-2.3203	-2.4616	-2.4788	-2.2731	-2.0383	-2.3793	-2.2572	-2.5238	-2.3349	-2.44	-2.3377	-2.4292	-2.1806	-2.4622	-2.3472	-2.3364	-2.2328	-2.15	-1.6354	-2.3881	-2.2825	-2.3247	-2.3885	-2.4222	-2.3536	-2.4005	-2.1964	-2.4355	-2.5112	-2.4719	-2.4169	-2.3873	-2.3796	-2.4294	-2.3614	-2.4244
-2.5296	-2.3257	-2.4929	-2.3086	-2.3349	-2.6694	-2.5834	-2.2928	-2.0968	-2.44	-1.6199	-2.3059	-2.279	-2.414	-2.4101	-2.1359	-2.4788	-2.2731	-2.5456	-2.5255	-2.0271	-2.2914	-2.4605	-2.3653	-2.4496	-2.3327	-2.3349	-2.6694	-2.4596	-2.4575	-2.0968	-2.44	-1.6199	-2.3059	-2.2825	-2.3247	-2.382	-2.3125	-2.3536	-2.4005	-2.4731	-2.3814	-2.5112	-2.4719	-2.4169	-2.3873	-2.5375	-2.3841	-2.3614	-2.4244
-2.2246	-2.458	-2.1792	-2.4915	-2.0756	-2.4175	-2.3256	-2.3572	-2.1671	-2.3372	-0.9439	-2.8579	-2.6878	-2.4024	-2.5815	-2.4484	-2.6012	-2.4616	-2.6723	-2.3577	-2.2444	-2.6081	-2.2648	-2.4005	-2.3377	-2.4292	-2.1806	-2.4622	-2.3472	-2.3364	-2.5997	-2.3848	-1.6354	-2.3881	-2.5844	-2.4326	-2.4163	-2.426	-2.5112	-2.4291	-2.4731	-2.3814	-2.3665	-2.4163	-2.4169	-2.3873	-2.3796	-2.4294	-2.3614	-2.4244
-2.9705	-2.2487	-2.6187	-2.3577	-2.3698	-2.2212	-2.3323	-2.257	-2.3645	-2.3822	-0.9439	-2.8579	-2.1951	-2.1419	-2.0259	-2.0891	-2.3083	-2.2936	-2.4303	-2.568	-2.3764	-2.2283	-2.5731	-2.3848	-2.4496	-2.3327	-2.6757	-2.3046	-2.3472	-2.3364	-2.5997	-2.3848	-1.6354	-2.3881	-2.2825	-2.3247	-2.3885	-2.4222	-2.3083	-2.2936	-2.4581	-2.41	-2.3665	-2.4163	-2.4169	-2.3873	-2.3796	-2.4294	-2.5658	-2.2128
-2.1662	-2.5075	-2.1966	-2.4343	-2.1782	-2.6584	-2.6338	-2.2905	-2.2328	-2.15	-1.5952	-2.4361	-2.2763	-2.43	-2.4212	-2.3285	-2.3229	-2.3698	-2.4339	-2.2649	-2.3764	-2.2283	-2.2648	-2.4005	-2.4496	-2.3327	-2.1806	-2.4622	-2.6338	-2.2905	-2.2328	-2.15	-1.6354	-2.3881	-2.2825	-2.3247	-2.4163	-2.426	-2.5112	-2.4291	-2.4581	-2.41	-2.3665	-2.4163	-2.4169	-2.3873	-2.3796	-2.4294	-2.3614	-2.4244
-2.1689	-2.7467	-2.3251	-2.454	-2.3698	-2.2212	-2.5666	-2.3007	-2.3764	-2.5504	-1.5952	-2.4361	-2.2763	-2.43	-2.4212	-2.3285	-2.3229	-2.3698	-2.2117	-2.4409	-2.4638	-2.3788	-2.1689	-2.7467	-2.3251	-2.454	-2.6757	-2.3046	-2.3472	-2.3364	-2.2532	-2.4132	-1.6354	-2.3881	-2.2825	-2.3247	-2.4163	-2.426	-2.5112	-2.4291	-2.4731	-2.3814	-2.4638	-2.3788	-2.1149	-2.509	-2.3756	-2.3082	-2.5658	-2.2128
-2.1662	-2.5075	-2.5834	-2.4533	-2.2763	-2.458	-2.3059	-2.3522	-2.666	-2.3698	-2.9413	-2.062	-2.2953	-2.3788	-2.5637	-2.4024	-2.3697	-2.4071	-2.2583	-2.4293	-2.3031	-2.5165	-2.2648	-2.4005	-2.4496	-2.3327	-2.1806	-2.4622	-2.3472	-2.3364	-2.5997	-2.3848	-1.6354	-2.3881	-2.2953	-2.3788	-2.3885	-2.4222	-2.3536	-2.4005	-2.1964	-2.4355	-2.3665	-2.4163	-2.4169	-2.3873	-2.5375	-2.3841	-2.3614	-2.4244
-2.4361	-2.4888	-2.4103	-2.2718	-2.3349	-2.6694	-2.5834	-2.2928	-2.1636	-2.4071	-3.342	-2.5855	-2.2763	-2.43	-2.3083	-2.3353	-2.9698	-2.4397	-2.4339	-2.2649	-2.0271	-2.2914	-2.5731	-2.3848	-2.4496	-2.3327	-2.3349	-2.6694	-2.4596	-2.4575	-2.2532	-2.4132	-3.0872	-2.414	-2.2825	-2.3247	-2.3083	-2.3353	-2.5112	-2.4291	-2.4581	-2.41	-2.5112	-2.4719	-2.6455	-2.402	-2.3756	-2.3082	-2.3614	-2.4244
-2.1463	-2.5897	-2.2953	-2.3641	-2.3698	-2.2212	-2.3323	-2.257	-2.4391	-2.2943	-3.7422	-2.3252	-2.2953	-2.3788	-2.5844	-2.529	-2.2631	-2.43	-2.2117	-2.4409	-2.3031	-2.5165	-2.5731	-2.3848	-2.2953	-2.3641	-2.6757	-2.3046	-2.3472	-2.3364	-2.5194	-2.3928	-3.9021	-2.3664	-2.2953	-2.3788	-2.3885	-2.4222	-2.3536	-2.4005	-2.4731	-2.3814	-2.3665	-2.4163	-2.1149	-2.509	-2.3796	-2.4294	-2.5658	-2.2128
-2.3349	-2.44	-2.5834	-2.4533	-2.3323	-2.3292	-2.3346	-2.3888	-2.2763	-2.3007	-3.7875	-2.4559	-2.6362	-2.6271	-2.2501	-2.4868	-2.2816	-2.6446	-2.4339	-2.2649	-2.3764	-2.2283	-2.3349	-2.44	-2.4496	-2.3327	-2.1806	-2.4622	-2.2479	-2.4802	-2.2532	-2.4132	-3.7875	-2.4559	-2.5844	-2.4326	-2.4163	-2.426	-2.5112	-2.4291	-2.4581	-2.41	-2.3665	-2.4163	-2.4169	-2.3873	-2.5375	-2.3841	-2.3614	-2.4244
-2.1463	-2.5897	-2.4496	-2.4439	-2.0756	-2.4175	-2.4044	-2.2405	-2.3764	-2.5504	-0.9439	-2.8579	-2.279	-2.414	-2.3012	-2.2905	-2.6012	-2.4616	-2.5582	-2.5137	-2.0271	-2.2914	-2.5731	-2.3848	-2.3377	-2.4292	-2.1806	-2.4622	-2.4044	-2.2405	-2.2532	-2.4132	-1.6354	-2.3881	-2.2825	-2.3247	-2.3012	-2.2905	-2.5112	-2.4291	-2.4581	-2.41	-2.5112	-2.4719	-2.1149	-2.509	-2.3796	-2.4294	-2.3614	-2.4244
-2.1689	-2.7467	-2.4929	-2.3086	-2.3323	-2.3292	-2.77	-2.3741	-2.3645	-2.3822	-2.9413	-2.062	-2.4448	-2.4123	-2.3203	-2.4616	-2.4523	-2.4398	-2.4303	-2.568	-2.2444	-2.6081	-2.1689	-2.7467	-2.4496	-2.3327	-2.1806	-2.4622	-2.4596	-2.4575	-2.5997	-2.3848	-1.6354	-2.3881	-2.1964	-2.4651	-2.3885	-2.4222	-2.3536	-2.4005	-2.4581	-2.41	-2.3665	-2.4163	-2.1149	-2.509	-2.5375	-2.3841	-2.3614	-2.4244
-2.218	-2.2598	-2.1792	-2.4915	-2.2763	-2.458	-2.4063	-2.3383	-2.0968	-2.44	-1.5952	-2.4361	-2.4063	-2.4908	-2.2501	-2.4868	-2.2631	-2.43	-2.2117	-2.4409	-2.4638	-2.3788	-2.2648	-2.4005	-2.3377	-2.4292	-2.1806	-2.4622	-2.4596	-2.4575	-2.0968	-2.44	-1.6354	-2.3881	-2.5844	-2.4326	-2.4163	-2.426	-2.3536	-2.4005	-2.4731	-2.3814	-2.4638	-2.3788	-2.4169	-2.3873	-2.3796	-2.4294	-2.3614	-2.4244
-2.1662	-2.5075	-2.3399	-2.4652	-2.4101	-2.4757	-2.3059	-2.3522	-2.0968	-2.44	-3.0277	-2.4373	-2.6362	-2.6271	-2.2501	-2.4868	-2.3277	-2.5133	-2.5456	-2.5255	-3.1306	-2.3979	-2.2648	-2.4005	-2.3377	-2.4292	-2.382	-2.3125	-2.3472	-2.3364	-2.0968	-2.44	-1.6354	-2.3881	-2.5844	-2.4326	-2.4163	-2.426	-2.4049	-2.4283	-2.4731	-2.3814	-2.5112	-2.4719	-2.4169	-2.3873	-2.3796	-2.4294	-2.3614	-2.4244
-2.218	-2.2598	-2.5296	-2.5824	-2.1782	-2.6584	-2.4044	-2.2405	-2.47	-2.7043	-0.9439	-2.8579	-2.2763	-2.43	-2.2558	-2.5133	-2.6012	-2.4616	-2.6723	-2.3577	-2.2572	-2.5238	-2.2648	-2.4005	-2.4687	-2.4878	-2.1806	-2.4622	-2.4044	-2.2405	-2.5997	-2.3848	-1.6354	-2.3881	-2.2825	-2.3247	-2.382	-2.3125	-2.5112	-2.4291	-2.4731	-2.3814	-2.5112	-2.4719	-2.4169	-2.3873	-2.3796	-2.4294	-2.3614	-2.4244
-2.218	-2.2598	-2.2273	-2.3642	-2.0756	-2.4175	-2.5834	-2.2928	-2.218	-2.4021	-0.9439	-2.8579	-2.2763	-2.43	-2.5637	-2.4024	-2.2631	-2.43	-2.2583	-2.4293	-2.3239	-2.2263	-2.2648	-2.4005	-2.3377	-2.4292	-2.1806	-2.4622	-2.4596	-2.4575	-2.2532	-2.4132	-1.6354	-2.3881	-2.2825	-2.3247	-2.3885	-2.4222	-2.3536	-2.4005	-2.1964	-2.4355	-2.2952	-2.306	-2.4169	-2.3873	-2.3796	-2.4294	-2.3614	-2.4244
-2.0416	-2.2893	-2.6337	-2.536	-2.2763	-2.458	-2.3059	-2.3522	-2.2763	-2.3007	-0.9439	-2.8579	-2.4448	-2.4123	-2.4212	-2.3285	-2.6012	-2.4616	-2.4638	-2.44	-2.0271	-2.2914	-2.5731	-2.3848	-2.3377	-2.4292	-2.1806	-2.4622	-2.3472	-2.3364	-2.2532	-2.4132	-1.6354	-2.3881	-2.1964	-2.4651	-2.4163	-2.426	-2.5112	-2.4291	-2.4638	-2.44	-2.5112	-2.4719	-2.1149	-2.509	-2.3796	-2.4294	-2.3614	-2.4244
-2.1662	-2.5075	-2.4496	-2.4439	-3.0741	-2.1144	-2.0924	-2.6243	-2.3764	-2.5504	-1.4399	-2.4616	-2.2953	-2.3788	-2.4382	-2.5376	-2.2631	-2.43	-2.0383	-2.3793	-2.3031	-2.5165	-2.2648	-2.4005	-2.3377	-2.4292	-2.6757	-2.3046	-2.2479	-2.4802	-2.2532	-2.4132	-1.6354	-2.3881	-2.2953	-2.3788	-2.3885	-2.4222	-2.3536	-2.4005	-2.1964	-2.4355	-2.3665	-2.4163	-2.4169	-2.3873	-2.3796	-2.4294	-2.3614	-2.4244
-2.2246	-2.458	-2.3399	-2.4652	-2.1782	-2.6584	-2.4044	-2.2405	-2.4391	-2.2943	-0.9439	-2.8579	-2.1211	-2.3692	-2.5844	-2.529	-2.4788	-2.2731	-2.2328	-2.561	-2.2222	-2.4293	-2.2648	-2.4005	-2.3377	-2.4292	-2.1806	-2.4622	-2.4044	-2.2405	-2.5194	-2.3928	-1.6354	-2.3881	-2.1964	-2.4651	-2.3885	-2.4222	-2.3536	-2.4005	-2.2328	-2.561	-2.2952	-2.306	-2.4169	-2.3873	-2.3796	-2.4294	-2.3614	-2.4244
-2.2246	-2.458	-2.5074	-2.331	-2.3568	-2.4182	-2.3059	-2.3522	-2.2328	-2.15	-2.8632	-2.3247	-2.2953	-2.3788	-2.4391	-2.4293	-2.4523	-2.4398	-2.2827	-2.5485	-2.227	-2.3068	-2.2648	-2.4005	-2.4687	-2.4878	-2.6757	-2.3046	-2.3472	-2.3364	-2.2328	-2.15	-1.6354	-2.3881	-2.2953	-2.3788	-2.382	-2.3125	-2.3536	-2.4005	-2.1964	-2.4355	-2.5112	-2.4719	-2.4169	-2.3873	-2.3796	-2.4294	-2.443	-2.4299
-2.218	-2.2598	-2.4496	-2.4439	-2.3323	-2.3292	-2.2637	-2.4757	-2.2328	-2.15	-2.8787	-2.4123	-2.3256	-2.2867	-2.2558	-2.5133	-2.3229	-2.3698	-2.4888	-2.3229	-2.2779	-2.4289	-2.2648	-2.4005	-2.3377	-2.4292	-2.1806	-2.4622	-2.2479	-2.4802	-2.2328	-2.15	-3.0872	-2.414	-2.2825	-2.3247	-2.382	-2.3125	-2.5112	-2.4291	-2.4731	-2.3814	-2.2779	-2.4289	-2.4169	-2.3873	-2.3796	-2.4294	-2.3614	-2.4244
-2.3677	-2.2958	-2.2953	-2.3641	-2.3568	-2.4182	-2.77	-2.3741	-2.1636	-2.4071	-1.6199	-2.3059	-2.5324	-2.3068	-2.0259	-2.0891	-2.4063	-2.4637	-2.2328	-2.561	-2.3177	-2.5473	-2.2648	-2.4005	-2.2953	-2.3641	-2.6757	-2.3046	-2.4596	-2.4575	-2.2532	-2.4132	-1.6199	-2.3059	-2.5844	-2.4326	-2.3885	-2.4222	-2.5112	-2.4291	-2.2328	-2.561	-2.5112	-2.4719	-2.4169	-2.3873	-2.3796	-2.4294	-2.443	-2.4299
-2.0416	-2.2893	-2.1612	-2.315	-2.7753	-2.2699	-2.6338	-2.2905	-2.47	-2.7043	-0.9439	-2.8579	-2.5397	-2.3806	-2.0259	-2.0891	-2.4063	-2.4637	-2.5582	-2.5137	-2.6052	-2.4194	-2.5731	-2.3848	-2.4496	-2.3327	-2.6757	-2.3046	-2.6338	-2.2905	-2.5997	-2.3848	-1.6354	-2.3881	-2.5397	-2.3806	-2.3885	-2.4222	-2.5112	-2.4291	-2.4581	-2.41	-2.3665	-2.4163	-2.1149	-2.509	-2.3796	-2.4294	-2.3614	-2.4244
-2.1689	-2.7467	-2.1612	-2.315	-2.3349	-2.6694	-2.5277	-2.3822	-2.218	-2.4021	-1.6199	-2.3059	-2.4382	-2.3741	-2.4624	-2.4175	-2.4917	-2.0893	-2.4638	-2.44	-2.4638	-2.3788	-2.1689	-2.7467	-2.4496	-2.3327	-2.3349	-2.6694	-2.4596	-2.4575	-2.2532	-2.4132	-1.6199	-2.3059	-2.5844	-2.4326	-2.4163	-2.426	-2.4917	-2.0893	-2.4638	-2.44	-2.4638	-2.3788	-2.1149	-2.509	-2.3796	-2.4294	-2.3614	-2.4244
-2.8863	-2.3086	-2.3399	-2.4652	-2.2223	-2.8216	-2.77	-2.3741	-2.218	-2.4021	-1.6199	-2.3059	-2.2953	-2.3788	-2.3083	-2.3353	-2.2631	-2.43	-2.3764	-2.3053	-2.3239	-2.2263	-2.5731	-2.3848	-2.3377	-2.4292	-2.2223	-2.8216	-2.4596	-2.4575	-2.2532	-2.4132	-1.6199	-2.3059	-2.2953	-2.3788	-2.3083	-2.3353	-2.3536	-2.4005	-2.4581	-2.41	-2.2952	-2.306	-2.6455	-2.402	-2.3796	-2.4294	-2.3614	-2.4244
-2.4448	-2.2645	-2.1966	-2.4343	-2.4101	-2.4757	-2.0924	-2.6243	-2.4391	-2.2943	-0.9439	-2.8579	-2.1951	-2.1419	-2.2501	-2.4868	-2.2284	-2.28	-2.0383	-2.3793	-2.4147	-2.4983	-2.4605	-2.3653	-2.4496	-2.3327	-2.382	-2.3125	-2.2479	-2.4802	-2.5194	-2.3928	-1.6354	-2.3881	-2.2825	-2.3247	-2.4163	-2.426	-2.3536	-2.4005	-2.1964	-2.4355	-2.3665	-2.4163	-2.4169	-2.3873	-2.3796	-2.4294	-2.3614	-2.4244
-2.8863	-2.3086	-2.7225	-2.695	-2.3698	-2.2212	-2.2637	-2.4757	-2.1636	-2.4071	-2.8787	-2.4123	-2.33	-2.28	-2.4624	-2.4175	-2.6012	-2.4616	-2.2328	-2.561	-2.6012	-2.4411	-2.5731	-2.3848	-2.7225	-2.695	-2.6757	-2.3046	-2.2479	-2.4802	-2.2532	-2.4132	-3.0872	-2.414	-2.2825	-2.3247	-2.4163	-2.426	-2.5112	-2.4291	-2.2328	-2.561	-2.5112	-2.4719	-2.6455	-2.402	-2.3796	-2.4294	-2.5658	-2.2128
-2.8863	-2.3086	-2.2953	-2.3641	-3.0741	-2.1144	-2.1801	-2.8012	-2.1362	-2.3063	-1.5952	-2.4361	-2.33	-2.28	-2.5844	-2.529	-2.3239	-2.3432	-2.4638	-2.44	-2.2222	-2.4293	-2.5731	-2.3848	-2.2953	-2.3641	-2.6757	-2.3046	-2.4596	-2.4575	-2.2532	-2.4132	-1.6354	-2.3881	-2.2825	-2.3247	-2.3885	-2.4222	-2.4049	-2.4283	-2.4638	-2.44	-2.2952	-2.306	-2.6455	-2.402	-2.3796	-2.4294	-2.3614	-2.4244
-2.8863	-2.3086	-2.5074	-2.331	-2.2763	-2.458	-2.3277	-2.5133	-2.4391	-2.2943	-1.4399	-2.4616	-2.7446	-2.4824	-2.3946	-2.3068	-2.3751	-2.5616	-2.4339	-2.2649	-2.227	-2.3068	-2.5731	-2.3848	-2.4687	-2.4878	-2.1806	-2.4622	-2.2479	-2.4802	-2.5194	-2.3928	-1.6354	-2.3881	-2.5844	-2.4326	-2.3885	-2.4222	-2.4049	-2.4283	-2.4581	-2.41	-2.5112	-2.4719	-2.6455	-2.402	-2.3796	-2.4294	-2.3614	-2.4244
-3.0741	-2.2461	-2.1966	-2.4343	-2.7897	-2.2075	-2.1801	-2.8012	-2.4156	-2.5919	-3.7875	-2.4559	-2.2953	-2.3788	-2.5745	-2.4329	-2.6012	-2.4616	-2.4339	-2.2649	-2.3764	-2.2283	-2.5731	-2.3848	-2.4496	-2.3327	-2.6757	-2.3046	-2.4596	-2.4575	-2.2532	-2.4132	-3.7875	-2.4559	-2.2953	-2.3788	-2.4163	-2.426	-2.5112	-2.4291	-2.4581	-2.41	-2.3665	-2.4163	-2.4169	-2.3873	-2.3796	-2.4294	-2.5658	-2.2128
-2.0416	-2.2893	-2.6337	-2.536	-2.3349	-2.6694	-2.4044	-2.2405	-2.4156	-2.5919	-1.4399	-2.4616	-2.2763	-2.43	-2.4212	-2.3285	-2.9698	-2.4397	-2.4339	-2.2649	-2.3031	-2.5165	-2.5731	-2.3848	-2.3377	-2.4292	-2.3349	-2.6694	-2.4044	-2.2405	-2.2532	-2.4132	-1.6354	-2.3881	-2.2825	-2.3247	-2.4163	-2.426	-2.5112	-2.4291	-2.4581	-2.41	-2.3665	-2.4163	-2.1149	-2.509	-2.3796	-2.4294	-2.3614	-2.4244
-2.5296	-2.3257	-2.4103	-2.2718	-2.3547	-2.2079	-2.6338	-2.2905	-2.0968	-2.44	-0.9439	-2.8579	-2.3587	-2.5047	-2.5637	-2.4024	-2.4063	-2.4637	-2.2899	-2.3866	-2.3177	-2.5473	-2.4605	-2.3653	-2.4496	-2.3327	-2.382	-2.3125	-2.6338	-2.2905	-2.0968	-2.44	-1.6354	-2.3881	-2.5844	-2.4326	-2.3885	-2.4222	-2.5112	-2.4291	-2.4731	-2.3814	-2.5112	-2.4719	-2.4169	-2.3873	-2.3756	-2.3082	-2.3614	-2.4244
-2.396	-2.4089	-2.3251	-2.454	-2.3349	-2.6694	-2.473	-2.4834	-2.1671	-2.3372	-1.5952	-2.4361	-2.4063	-2.4908	-2.0259	-2.0891	-2.4063	-2.4637	-2.5048	-2.7333	-2.3936	-2.1564	-2.4605	-2.3653	-2.3251	-2.454	-2.3349	-2.6694	-2.4596	-2.4575	-2.5997	-2.3848	-1.6354	-2.3881	-2.5844	-2.4326	-2.3885	-2.4222	-2.5112	-2.4291	-2.4581	-2.41	-2.3936	-2.1564	-2.4169	-2.3873	-2.3756	-2.3082	-2.3614	-2.4244
-2.4376	-2.4637	-2.4496	-2.4439	-2.3349	-2.6694	-2.3346	-2.3888	-2.218	-2.4021	-0.9439	-2.8579	-1.9579	-2.0581	-2.4624	-2.4175	-2.2583	-2.1937	-2.4339	-2.2649	-2.2222	-2.4293	-2.5731	-2.3848	-2.3377	-2.4292	-2.3349	-2.6694	-2.2479	-2.4802	-2.2532	-2.4132	-1.6354	-2.3881	-2.1964	-2.4651	-2.4163	-2.426	-2.5112	-2.4291	-2.4581	-2.41	-2.2952	-2.306	-2.4169	-2.3873	-2.3796	-2.4294	-2.3614	-2.4244
-2.3677	-2.2958	-2.4496	-2.4439	-2.0756	-2.4175	-2.4044	-2.2405	-2.1362	-2.3063	-1.4399	-2.4616	-2.1951	-2.1419	-2.3203	-2.4616	-2.6012	-2.4616	-2.2583	-2.4293	-2.4147	-2.4983	-2.2648	-2.4005	-2.3377	-2.4292	-2.1806	-2.4622	-2.4044	-2.2405	-2.2532	-2.4132	-1.6354	-2.3881	-2.2825	-2.3247	-2.3885	-2.4222	-2.5112	-2.4291	-2.1964	-2.4355	-2.3665	-2.4163	-2.4169	-2.3873	-2.3796	-2.4294	-2.3614	-2.4244
-2.218	-2.2598	-2.2953	-2.3641	-2.0318	-2.4194	-2.5277	-2.3822	-2.1636	-2.4071	-1.4399	-2.4616	-2.7446	-2.4824	-2.4391	-2.4293	-2.4788	-2.2731	-2.3764	-2.3053	-2.6052	-2.4194	-2.2648	-2.4005	-2.2953	-2.3641	-2.1806	-2.4622	-2.4596	-2.4575	-2.2532	-2.4132	-1.6354	-2.3881	-2.5844	-2.4326	-2.382	-2.3125	-2.3536	-2.4005	-2.4581	-2.41	-2.3665	-2.4163	-2.4169	-2.3873	-2.3796	-2.4294	-2.3614	-2.4244
-2.5372	-2.3899	-2.4929	-2.3086	-2.3323	-2.3292	-2.5277	-2.3822	-2.3645	-2.3822	-3.342	-2.5855	-2.3256	-2.2867	-2.4212	-2.3285	-2.2284	-2.28	-2.0383	-2.3793	-2.3239	-2.2263	-2.2648	-2.4005	-2.4496	-2.3327	-2.1806	-2.4622	-2.4596	-2.4575	-2.5997	-2.3848	-3.0872	-2.414	-2.2825	-2.3247	-2.4163	-2.426	-2.3536	-2.4005	-2.1964	-2.4355	-2.2952	-2.306	-2.4169	-2.3873	-2.5375	-2.3841	-2.3614	-2.4244
-2.1463	-2.5897	-2.1792	-2.4915	-2.0318	-2.4194	-2.0924	-2.6243	-2.0968	-2.44	-1.4399	-2.4616	-2.2256	-2.7276	-2.3203	-2.4616	-2.4063	-2.4637	-2.5456	-2.5255	-2.2444	-2.6081	-2.5731	-2.3848	-2.3377	-2.4292	-2.1806	-2.4622	-2.2479	-2.4802	-2.0968	-2.44	-1.6354	-2.3881	-2.1964	-2.4651	-2.3885	-2.4222	-2.5112	-2.4291	-2.4731	-2.3814	-2.3665	-2.4163	-2.1149	-2.509	-2.3796	-2.4294	-2.3614	-2.4244
-2.3323	-2.4071	-2.4735	-2.3334	-2.2532	-2.2374	-2.4044	-2.2405	-2.3645	-2.3822	-3.0086	-2.2583	-2.7446	-2.4824	-2.0259	-2.0891	-2.6012	-2.4616	-2.5582	-2.5137	-2.2222	-2.4293	-2.2648	-2.4005	-2.3377	-2.4292	-2.382	-2.3125	-2.4044	-2.2405	-2.5997	-2.3848	-3.0872	-2.414	-2.5844	-2.4326	-2.3885	-2.4222	-2.5112	-2.4291	-2.4581	-2.41	-2.2952	-2.306	-2.4169	-2.3873	-2.3796	-2.4294	-2.3614	-2.4244
-2.3349	-2.44	-2.4929	-2.3086	-2.4101	-2.4757	-2.5277	-2.3822	-2.47	-2.7043	-1.4399	-2.4616	-2.1951	-2.1419	-2.4391	-2.4293	-2.2631	-2.43	-2.4339	-2.2649	-2.0271	-2.2914	-2.3349	-2.44	-2.4496	-2.3327	-2.382	-2.3125	-2.4596	-2.4575	-2.5997	-2.3848	-1.6354	-2.3881	-2.2825	-2.3247	-2.382	-2.3125	-2.3536	-2.4005	-2.4581	-2.41	-2.5112	-2.4719	-2.4169	-2.3873	-2.5375	-2.3841	-2.3614	-2.4244
-2.2246	-2.458	-2.3399	-2.4652	-2.3349	-2.6694	-2.1385	-2.7518	-2.0968	-2.44	-0.9439	-2.8579	-2.33	-2.28	-2.939	-2.5826	-2.2284	-2.28	-2.2827	-2.5485	-2.3031	-2.5165	-2.2648	-2.4005	-2.3377	-2.4292	-2.3349	-2.6694	-2.4596	-2.4575	-2.0968	-2.44	-1.6354	-2.3881	-2.2825	-2.3247	-2.939	-2.5826	-2.3536	-2.4005	-2.1964	-2.4355	-2.3665	-2.4163	-2.4169	-2.3873	-2.3796	-2.4294	-2.3614	-2.4244
-2.3349	-2.44	-2.5296	-2.5824	-2.2532	-2.2374	-2.2637	-2.4757	-2.218	-2.4021	-2.8787	-2.4123	-2.1951	-2.1419	-2.4382	-2.5376	-2.6012	-2.4616	-2.2328	-2.561	-2.3031	-2.5165	-2.3349	-2.44	-2.4687	-2.4878	-2.382	-2.3125	-2.2479	-2.4802	-2.2532	-2.4132	-3.0872	-2.414	-2.2825	-2.3247	-2.3885	-2.4222	-2.5112	-2.4291	-2.2328	-2.561	-2.3665	-2.4163	-2.4169	-2.3873	-2.3796	-2.4294	-2.3614	-2.4244
-2.2246	-2.458	-2.2953	-2.3641	-2.7753	-2.2699	-2.2637	-2.4757	-2.218	-2.4021	-1.5952	-2.4361	-2.3256	-2.2867	-2.3083	-2.3353	-2.3229	-2.3698	-2.4638	-2.44	-2.2572	-2.5238	-2.2648	-2.4005	-2.2953	-2.3641	-2.6757	-2.3046	-2.2479	-2.4802	-2.2532	-2.4132	-1.6354	-2.3881	-2.2825	-2.3247	-2.3083	-2.3353	-2.5112	-2.4291	-2.4638	-2.44	-2.5112	-2.4719	-2.4169	-2.3873	-2.3796	-2.4294	-2.3614	-2.4244
-2.1662	-2.5075	-2.2273	-2.3642	-2.0756	-2.4175	-2.0848	-2.3394	-2.2763	-2.3007	-2.8787	-2.4123	-2.2953	-2.3788	-2.4391	-2.4293	-2.0706	-2.3806	-2.2827	-2.5485	-2.2572	-2.5238	-2.2648	-2.4005	-2.3377	-2.4292	-2.1806	-2.4622	-2.3472	-2.3364	-2.2532	-2.4132	-3.0872	-2.414	-2.2953	-2.3788	-2.382	-2.3125	-2.0706	-2.3806	-2.1964	-2.4355	-2.5112	-2.4719	-2.4169	-2.3873	-2.3796	-2.4294	-2.3614	-2.4244
-2.1662	-2.5075	-2.1792	-2.4915	-2.0756	-2.4175	-2.2637	-2.4757	-2.2763	-2.3007	-0.9439	-2.8579	-2.2256	-2.7276	-2.4212	-2.3285	-2.0706	-2.3806	-2.4888	-2.3229	-2.2572	-2.5238	-2.2648	-2.4005	-2.3377	-2.4292	-2.1806	-2.4622	-2.2479	-2.4802	-2.2532	-2.4132	-1.6354	-2.3881	-2.1964	-2.4651	-2.4163	-2.426	-2.0706	-2.3806	-2.4731	-2.3814	-2.5112	-2.4719	-2.4169	-2.3873	-2.3796	-2.4294	-2.3614	-2.4244
-2.2246	-2.458	-2.3399	-2.4652	-2.3349	-2.6694	-2.3277	-2.5133	-2.1671	-2.3372	-3.0086	-2.2583	-2.6878	-2.4024	-2.3083	-2.3353	-2.4063	-2.4637	-2.2583	-2.4293	-2.2779	-2.4289	-2.2648	-2.4005	-2.3377	-2.4292	-2.3349	-2.6694	-2.2479	-2.4802	-2.5997	-2.3848	-3.0872	-2.414	-2.5844	-2.4326	-2.3083	-2.3353	-2.5112	-2.4291	-2.1964	-2.4355	-2.2779	-2.4289	-2.4169	-2.3873	-2.3796	-2.4294	-2.3614	-2.4244
-2.218	-2.2598	-2.4496	-2.4439	-2.7897	-2.2075	-2.473	-2.4834	-2.3764	-2.5504	-1.5952	-2.4361	-2.3256	-2.2867	-2.4212	-2.3285	-2.6384	-2.3505	-2.5456	-2.5255	-2.3177	-2.5473	-2.2648	-2.4005	-2.3377	-2.4292	-2.6757	-2.3046	-2.4596	-2.4575	-2.2532	-2.4132	-1.6354	-2.3881	-2.2825	-2.3247	-2.4163	-2.426	-2.4049	-2.4283	-2.4731	-2.3814	-2.5112	-2.4719	-2.4169	-2.3873	-2.3796	-2.4294	-2.5658	-2.2128
-2.2246	-2.458	-2.4496	-2.4439	-2.5701	-2.4045	-2.5834	-2.2928	-2.5564	-2.1603	-4.7443	-2.3053	-2.3256	-2.2867	-2.5844	-2.529	-2.3239	-2.3432	-2.5324	-2.272	-2.2222	-2.4293	-2.2648	-2.4005	-2.3377	-2.4292	-2.5701	-2.4045	-2.4596	-2.4575	-2.5194	-2.3928	-3.9021	-2.3664	-2.2825	-2.3247	-2.3885	-2.4222	-2.4049	-2.4283	-2.4731	-2.3814	-2.2952	-2.306	-2.4169	-2.3873	-2.3796	-2.4294	-2.443	-2.4299
-2.1689	-2.7467	-2.5834	-2.4533	-2.2532	-2.2374	-2.3059	-2.3522	-2.218	-2.4021	-0.9439	-2.8579	-2.2256	-2.7276	-2.2308	-2.6655	-2.3751	-2.5616	-2.4638	-2.44	-2.6052	-2.4194	-2.1689	-2.7467	-2.4496	-2.3327	-2.382	-2.3125	-2.3472	-2.3364	-2.2532	-2.4132	-1.6354	-2.3881	-2.1964	-2.4651	-2.3885	-2.4222	-2.4049	-2.4283	-2.4638	-2.44	-2.3665	-2.4163	-2.1149	-2.509	-2.5375	-2.3841	-2.3614	-2.4244
-2.4892	-2.7266	-2.3399	-2.4652	-2.3349	-2.6694	-2.3277	-2.5133	-2.218	-2.4021	-1.5952	-2.4361	-2.5324	-2.3068	-2.5637	-2.4024	-2.3751	-2.5616	-2.4888	-2.3229	-2.4147	-2.4983	-2.4605	-2.3653	-2.3377	-2.4292	-2.3349	-2.6694	-2.2479	-2.4802	-2.2532	-2.4132	-1.6354	-2.3881	-2.5844	-2.4326	-2.3885	-2.4222	-2.4049	-2.4283	-2.4731	-2.3814	-2.3665	-2.4163	-2.4169	-2.3873	-2.3796	-2.4294	-2.3614	-2.4244
-2.0416	-2.2893	-2.2273	-2.3642	-2.1782	-2.6584	-2.3256	-2.3572	-2.3645	-2.3822	-3.0277	-2.4373	-2.279	-2.414	-2.5745	-2.4329	-2.6012	-2.4616	-2.3764	-2.3053	-2.4638	-2.3788	-2.5731	-2.3848	-2.3377	-2.4292	-2.1806	-2.4622	-2.3472	-2.3364	-2.5997	-2.3848	-1.6354	-2.3881	-2.2825	-2.3247	-2.4163	-2.426	-2.5112	-2.4291	-2.4581	-2.41	-2.4638	-2.3788	-2.1149	-2.509	-2.3796	-2.4294	-2.3614	-2.4244
-2.1662	-2.5075	-2.6337	-2.536	-2.7897	-2.2075	-2.3059	-2.3522	-2.0968	-2.44	-0.9439	-2.8579	-2.2763	-2.43	-2.3946	-2.3068	-2.6384	-2.3505	-2.4303	-2.568	-3.1306	-2.3979	-2.2648	-2.4005	-2.3377	-2.4292	-2.6757	-2.3046	-2.3472	-2.3364	-2.0968	-2.44	-1.6354	-2.3881	-2.2825	-2.3247	-2.3885	-2.4222	-2.4049	-2.4283	-2.4581	-2.41	-2.5112	-2.4719	-2.4169	-2.3873	-2.3796	-2.4294	-2.5658	-2.2128
-3.0741	-2.2461	-2.4496	-2.4439	-3.1095	-2.5047	-2.0924	-2.6243	-2.218	-2.4021	-0.9439	-2.8579	-2.4382	-2.3741	-2.2501	-2.4868	-2.4063	-2.4637	-2.4339	-2.2649	-2.227	-2.3068	-2.5731	-2.3848	-2.3377	-2.4292	-2.6757	-2.3046	-2.2479	-2.4802	-2.2532	-2.4132	-1.6354	-2.3881	-2.5844	-2.4326	-2.4163	-2.426	-2.5112	-2.4291	-2.4581	-2.41	-2.5112	-2.4719	-2.4169	-2.3873	-2.3796	-2.4294	-2.3614	-2.4244
-2.2246	-2.458	-2.2273	-2.3642	-2.0756	-2.4175	-2.1801	-2.8012	-2.666	-2.3698	-1.4399	-2.4616	-2.5324	-2.3068	-2.4624	-2.4175	-2.4788	-2.2731	-2.4303	-2.568	-2.666	-2.6878	-2.2648	-2.4005	-2.3377	-2.4292	-2.1806	-2.4622	-2.4596	-2.4575	-2.5997	-2.3848	-1.6354	-2.3881	-2.5844	-2.4326	-2.4163	-2.426	-2.3536	-2.4005	-2.4581	-2.41	-2.5112	-2.4719	-2.4169	-2.3873	-2.3796	-2.4294	-2.3614	-2.4244
-2.8863	-2.3086	-2.2273	-2.3642	-2.3349	-2.6694	-2.5666	-2.3007	-2.2763	-2.3007	-1.5952	-2.4361	-2.2953	-2.3788	-2.313	-2.4123	-2.2631	-2.43	-2.4888	-2.3229	-2.3764	-2.2283	-2.5731	-2.3848	-2.3377	-2.4292	-2.3349	-2.6694	-2.3472	-2.3364	-2.2532	-2.4132	-1.6354	-2.3881	-2.2953	-2.3788	-2.382	-2.3125	-2.3536	-2.4005	-2.4731	-2.3814	-2.3665	-2.4163	-2.6455	-2.402	-2.3796	-2.4294	-2.3614	-2.4244
-2.2246	-2.458	-2.4496	-2.4439	-2.1782	-2.6584	-2.5666	-2.3007	-2.0968	-2.44	-0.9439	-2.8579	-2.279	-2.414	-2.3571	-2.5135	-2.3229	-2.3698	-2.4888	-2.3229	-2.3031	-2.5165	-2.2648	-2.4005	-2.3377	-2.4292	-2.1806	-2.4622	-2.3472	-2.3364	-2.0968	-2.44	-1.6354	-2.3881	-2.2825	-2.3247	-2.4163	-2.426	-2.5112	-2.4291	-2.4731	-2.3814	-2.3665	-2.4163	-2.4169	-2.3873	-2.3796	-2.4294	-2.3614	-2.4244
-2.3349	-2.44	-2.6187	-2.3577	-2.1782	-2.6584	-2.3036	-2.4812	-2.666	-2.3698	-1.5952	-2.4361	-2.2763	-2.43	-2.4212	-2.3285	-2.3229	-2.3698	-2.0383	-2.3793	-2.3177	-2.5473	-2.3349	-2.44	-2.4496	-2.3327	-2.1806	-2.4622	-2.3472	-2.3364	-2.5997	-2.3848	-1.6354	-2.3881	-2.2825	-2.3247	-2.4163	-2.426	-2.5112	-2.4291	-2.1964	-2.4355	-2.5112	-2.4719	-2.4169	-2.3873	-2.3796	-2.4294	-2.3614	-2.4244
-2.1463	-2.5897	-2.6337	-2.536	-2.3568	-2.4182	-2.4044	-2.2405	-2.4391	-2.2943	-3.7422	-2.3252	-2.2763	-2.43	-2.5637	-2.4024	-2.3083	-2.2936	-2.4303	-2.568	-2.4147	-2.4983	-2.5731	-2.3848	-2.3377	-2.4292	-2.6757	-2.3046	-2.4044	-2.2405	-2.5194	-2.3928	-3.9021	-2.3664	-2.2825	-2.3247	-2.3885	-2.4222	-2.3083	-2.2936	-2.4581	-2.41	-2.3665	-2.4163	-2.1149	-2.509	-2.3796	-2.4294	-2.443	-2.4299
-2.396	-2.4089	-2.4496	-2.4439	-2.2763	-2.458	-2.5834	-2.2928	-2.0968	-2.44	-3.984	-2.4816	-2.3256	-2.2867	-2.5637	-2.4024	-2.2631	-2.43	-2.5324	-2.272	-2.2222	-2.4293	-2.4605	-2.3653	-2.3377	-2.4292	-2.1806	-2.4622	-2.4596	-2.4575	-2.0968	-2.44	-3.9021	-2.3664	-2.2825	-2.3247	-2.3885	-2.4222	-2.3536	-2.4005	-2.4731	-2.3814	-2.2952	-2.306	-2.4169	-2.3873	-2.3796	-2.4294	-2.3614	-2.4244
-2.2246	-2.458	-2.5834	-2.4533	-2.2532	-2.2374	-2.5666	-2.3007	-2.0968	-2.44	-0.9439	-2.8579	-2.3587	-2.5047	-2.2501	-2.4868	-2.0706	-2.3806	-2.4888	-2.3229	-1.6357	-1.6641	-2.2648	-2.4005	-2.4496	-2.3327	-2.382	-2.3125	-2.3472	-2.3364	-2.0968	-2.44	-1.6354	-2.3881	-2.5844	-2.4326	-2.4163	-2.426	-2.0706	-2.3806	-2.4731	-2.3814	-1.6357	-1.6641	-2.4169	-2.3873	-2.5375	-2.3841	-2.3614	-2.4244
-2.4361	-2.4888	-2.4102	-2.7062	-2.2763	-2.458	-2.4044	-2.2405	-2.9949	-2.1781	-2.6895	-2.5047	-2.2763	-2.43	-2.3012	-2.2905	-2.3229	-2.3698	-1.8807	-1.962	-1.6357	-1.6641	-2.5731	-2.3848	-2.4687	-2.4878	-2.1806	-2.4622	-2.4044	-2.2405	-2.5997	-2.3848	-1.6354	-2.3881	-2.2825	-2.3247	-2.3012	-2.2905	-2.5112	-2.4291	-1.8807	-1.962	-1.6357	-1.6641	-2.6455	-2.402	-2.3796	-2.4294	-2.3614	-2.4244
-1.9526	-1.7728	-2.2059	-1.962	-2.4193	-2.6272	-3.065	-2.9418	-2.4156	-2.5919	-0.9439	-2.8579	-2.1951	-2.1419	-2.3012	-2.2905	-2.3229	-2.3698	-2.4638	-2.44	-2.2827	-2.3809	-1.9526	-1.7728	-2.2059	-1.962	-2.4193	-2.6272	-3.065	-2.9418	-2.2532	-2.4132	-1.6354	-2.3881	-2.2825	-2.3247	-2.3012	-2.2905	-2.5112	-2.4291	-2.4638	-2.44	-2.2952	-2.306	-1.9526	-1.7728	-2.2059	-1.962	-2.4193	-2.6272
-2.3323	-2.4071	-2.3251	-2.454	-2.3349	-2.6694	-2.4044	-2.2405	-2.4391	-2.2943	-3.342	-2.5855	-2.2763	-2.43	-2.5844	-2.529	-2.2631	-2.43	-2.5582	-2.5137	-2.4638	-2.3788	-2.2648	-2.4005	-2.3251	-2.454	-2.3349	-2.6694	-2.4044	-2.2405	-2.5194	-2.3928	-3.0872	-2.414	-2.2825	-2.3247	-2.3885	-2.4222	-2.3536	-2.4005	-2.4581	-2.41	-2.4638	-2.3788	-2.4169	-2.3873	-2.3756	-2.3082	-2.3614	-2.4244
-2.3349	-2.44	-2.2953	-2.3641	-2.3547	-2.2079	-2.3346	-2.3888	-2.2763	-2.3007	-0.9439	-2.8579	-2.2763	-2.43	-2.5815	-2.4484	-2.3083	-2.2936	-2.4339	-2.2649	-2.2222	-2.4293	-2.3349	-2.44	-2.2953	-2.3641	-2.382	-2.3125	-2.2479	-2.4802	-2.2532	-2.4132	-1.6354	-2.3881	-2.2825	-2.3247	-2.4163	-2.426	-2.3083	-2.2936	-2.4581	-2.41	-2.2952	-2.306	-2.4169	-2.3873	-2.3796	-2.4294	-2.3614	-2.4244
-2.2246	-2.458	-2.1612	-2.315	-2.4101	-2.4757	-2.3036	-2.4812	-2.47	-2.7043	-2.7637	-2.3394	-2.2763	-2.43	-2.3571	-2.5135	-2.3697	-2.4071	-2.4339	-2.2649	-2.2779	-2.4289	-2.2648	-2.4005	-2.4496	-2.3327	-2.382	-2.3125	-2.3472	-2.3364	-2.5997	-2.3848	-3.9021	-2.3664	-2.2825	-2.3247	-2.4163	-2.426	-2.3536	-2.4005	-2.4581	-2.41	-2.2779	-2.4289	-2.4169	-2.3873	-2.3796	-2.4294	-2.3614	-2.4244
-2.4361	-2.4888	-2.2273	-2.3642	-2.0756	-2.4175	-2.3059	-2.3522	-2.7314	-2.5126	-1.4399	-2.4616	-2.2763	-2.43	-2.5844	-2.529	-2.2583	-2.1937	-2.0383	-2.3793	-2.3764	-2.2283	-2.5731	-2.3848	-2.3377	-2.4292	-2.1806	-2.4622	-2.3472	-2.3364	-2.5997	-2.3848	-1.6354	-2.3881	-2.2825	-2.3247	-2.3885	-2.4222	-2.5112	-2.4291	-2.1964	-2.4355	-2.3665	-2.4163	-2.6455	-2.402	-2.3796	-2.4294	-2.3614	-2.4244
-2.396	-2.4089	-2.1966	-2.4343	-2.3323	-2.3292	-2.4063	-2.3383	-2.3764	-2.5504	-0.9439	-2.8579	-3.0231	-2.4816	-2.5844	-2.529	-2.3239	-2.3432	-2.2583	-2.4293	-2.2222	-2.4293	-2.4605	-2.3653	-2.4496	-2.3327	-2.1806	-2.4622	-2.4596	-2.4575	-2.2532	-2.4132	-1.6354	-2.3881	-3.0231	-2.4816	-2.3885	-2.4222	-2.4049	-2.4283	-2.1964	-2.4355	-2.2952	-2.306	-2.4169	-2.3873	-2.3796	-2.4294	-2.3614	-2.4244
-2.3323	-2.4071	-2.1612	-2.315	-2.1782	-2.6584	-2.473	-2.4834	-2.3043	-2.5826	-0.9439	-2.8579	-2.2256	-2.7276	-2.4391	-2.4293	-2.3751	-2.5616	-2.4638	-2.44	-2.4147	-2.4983	-2.2648	-2.4005	-2.4496	-2.3327	-2.1806	-2.4622	-2.4596	-2.4575	-2.3043	-2.5826	-1.6354	-2.3881	-2.1964	-2.4651	-2.382	-2.3125	-2.4049	-2.4283	-2.4638	-2.44	-2.3665	-2.4163	-2.4169	-2.3873	-2.3796	-2.4294	-2.3614	-2.4244
-2.5296	-2.3257	-2.2273	-2.3642	-2.3349	-2.6694	-2.6338	-2.2905	-2.0968	-2.44	-0.9439	-2.8579	-2.4063	-2.4908	-2.3012	-2.2905	-2.3751	-2.5616	-2.4888	-2.3229	-2.3239	-2.2263	-2.4605	-2.3653	-2.3377	-2.4292	-2.3349	-2.6694	-2.6338	-2.2905	-2.0968	-2.44	-1.6354	-2.3881	-2.5844	-2.4326	-2.3012	-2.2905	-2.4049	-2.4283	-2.4731	-2.3814	-2.2952	-2.306	-2.4169	-2.3873	-2.3796	-2.4294	-2.3614	-2.4244
-2.4448	-2.2645	-2.1612	-2.315	-2.3568	-2.4182	-2.3059	-2.3522	-2.5564	-2.1603	-1.6199	-2.3059	-2.2953	-2.3788	-2.5844	-2.529	-2.4917	-2.0893	-2.2117	-2.4409	-2.227	-2.3068	-2.4605	-2.3653	-2.4496	-2.3327	-2.6757	-2.3046	-2.3472	-2.3364	-2.5194	-2.3928	-1.6199	-2.3059	-2.2953	-2.3788	-2.3885	-2.4222	-2.4917	-2.0893	-2.4731	-2.3814	-2.5112	-2.4719	-2.4169	-2.3873	-2.3796	-2.4294	-2.443	-2.4299
-2.4376	-2.4637	-2.4103	-2.2718	-2.1782	-2.6584	-2.0924	-2.6243	-2.3043	-2.5826	-3.7875	-2.4559	-2.6362	-2.6271	-2.939	-2.5826	-2.2816	-2.6446	-2.3587	-2.4009	-2.3936	-2.1564	-2.5731	-2.3848	-2.4496	-2.3327	-2.1806	-2.4622	-2.2479	-2.4802	-2.3043	-2.5826	-3.7875	-2.4559	-2.5844	-2.4326	-2.939	-2.5826	-2.5112	-2.4291	-2.4731	-2.3814	-2.3936	-2.1564	-2.4169	-2.3873	-2.3756	-2.3082	-2.3614	-2.4244
-2.1662	-2.5075	-2.4102	-2.7062	-2.2223	-2.8216	-2.4044	-2.2405	-2.9949	-2.1781	-1.6199	-2.3059	-2.4382	-2.3741	-2.3946	-2.3068	-2.4917	-2.0893	-2.3764	-2.3053	-2.2222	-2.4293	-2.2648	-2.4005	-2.4687	-2.4878	-2.2223	-2.8216	-2.4044	-2.2405	-2.5997	-2.3848	-1.6199	-2.3059	-2.5844	-2.4326	-2.3885	-2.4222	-2.4917	-2.0893	-2.4581	-2.41	-2.2952	-2.306	-2.4169	-2.3873	-2.3796	-2.4294	-2.3614	-2.4244
-2.3349	-2.44	-2.6187	-2.3577	-2.2223	-2.8216	-2.77	-2.3741	-2.1671	-2.3372	-1.6199	-2.3059	-2.279	-2.414	-2.4391	-2.4293	-2.3083	-2.2936	-2.4892	-2.4215	-2.2222	-2.4293	-2.3349	-2.44	-2.4496	-2.3327	-2.2223	-2.8216	-2.4596	-2.4575	-2.5997	-2.3848	-1.6199	-2.3059	-2.2825	-2.3247	-2.382	-2.3125	-2.3083	-2.2936	-2.1964	-2.4355	-2.2952	-2.306	-2.4169	-2.3873	-2.3796	-2.4294	-2.3614	-2.4244
-2.3349	-2.44	-2.2558	-2.26	-2.3547	-2.2079	-2.1385	-2.7518	-2.4156	-2.5919	-1.6199	-2.3059	-2.6878	-2.4024	-2.4624	-2.4175	-2.3751	-2.5616	-2.4638	-2.44	-2.4638	-2.3788	-2.3349	-2.44	-2.4687	-2.4878	-2.382	-2.3125	-2.4596	-2.4575	-2.2532	-2.4132	-1.6199	-2.3059	-2.5844	-2.4326	-2.4163	-2.426	-2.4049	-2.4283	-2.4638	-2.44	-2.4638	-2.3788	-2.4169	-2.3873	-2.3796	-2.4294	-2.3614	-2.4244
-2.4892	-2.7266	-2.5074	-2.331	-3.1095	-2.5047	-2.0848	-2.3394	-2.3043	-2.5826	-1.5952	-2.4361	-2.3256	-2.2867	-2.4391	-2.4293	-2.3083	-2.2936	-2.4638	-2.44	-2.4638	-2.3788	-2.4605	-2.3653	-2.4687	-2.4878	-2.6757	-2.3046	-2.3472	-2.3364	-2.3043	-2.5826	-1.6354	-2.3881	-2.2825	-2.3247	-2.382	-2.3125	-2.3083	-2.2936	-2.4638	-2.44	-2.4638	-2.3788	-2.4169	-2.3873	-2.3796	-2.4294	-2.3614	-2.4244
-2.5372	-2.3899	-2.2273	-2.3642	-2.4101	-2.4757	-2.473	-2.4834	-2.3043	-2.5826	-0.9439	-2.8579	-2.1951	-2.1419	-2.5844	-2.529	-2.5324	-2.4193	-2.2827	-2.5485	-2.2779	-2.4289	-2.2648	-2.4005	-2.3377	-2.4292	-2.382	-2.3125	-2.4596	-2.4575	-2.3043	-2.5826	-1.6354	-2.3881	-2.2825	-2.3247	-2.3885	-2.4222	-2.5112	-2.4291	-2.1964	-2.4355	-2.2779	-2.4289	-2.4169	-2.3873	-2.3796	-2.4294	-2.3614	-2.4244
-2.5296	-2.3257	-2.6187	-2.3577	-2.2223	-2.8216	-2.473	-2.4834	-2.1636	-2.4071	-0.9439	-2.8579	-2.5324	-2.3068	-2.313	-2.4123	-2.0706	-2.3806	-2.0383	-2.3793	-2.2572	-2.5238	-2.4605	-2.3653	-2.4496	-2.3327	-2.2223	-2.8216	-2.4596	-2.4575	-2.2532	-2.4132	-1.6354	-2.3881	-2.5844	-2.4326	-2.382	-2.3125	-2.0706	-2.3806	-2.1964	-2.4355	-2.5112	-2.4719	-2.4169	-2.3873	-2.3796	-2.4294	-2.3614	-2.4244
-2.2246	-2.458	-2.7225	-2.695	-2.3698	-2.2212	-2.3256	-2.3572	-2.2763	-2.3007	-1.5952	-2.4361	-2.1951	-2.1419	-2.4101	-2.1359	-2.6384	-2.3505	-2.5324	-2.272	-2.2572	-2.5238	-2.2648	-2.4005	-2.7225	-2.695	-2.6757	-2.3046	-2.3472	-2.3364	-2.2532	-2.4132	-1.6354	-2.3881	-2.2825	-2.3247	-2.382	-2.3125	-2.4049	-2.4283	-2.4731	-2.3814	-2.5112	-2.4719	-2.4169	-2.3873	-2.3796	-2.4294	-2.5658	-2.2128
-2.1662	-2.5075	-2.2273	-2.3642	-2.3349	-2.6694	-2.3256	-2.3572	-2.1636	-2.4071	-0.9439	-2.8579	-2.6878	-2.4024	-2.4391	-2.4293	-2.3083	-2.2936	-2.6723	-2.3577	-2.3031	-2.5165	-2.2648	-2.4005	-2.3377	-2.4292	-2.3349	-2.6694	-2.3472	-2.3364	-2.2532	-2.4132	-1.6354	-2.3881	-2.5844	-2.4326	-2.382	-2.3125	-2.3083	-2.2936	-2.4731	-2.3814	-2.3665	-2.4163	-2.4169	-2.3873	-2.3796	-2.4294	-2.3614	-2.4244
-2.3323	-2.4071	-2.6187	-2.3577	-2.3698	-2.2212	-2.3346	-2.3888	-2.0968	-2.44	-0.9439	-2.8579	-2.2763	-2.43	-2.2308	-2.6655	-2.6384	-2.3505	-2.4888	-2.3229	-2.227	-2.3068	-2.2648	-2.4005	-2.4496	-2.3327	-2.6757	-2.3046	-2.2479	-2.4802	-2.0968	-2.44	-1.6354	-2.3881	-2.2825	-2.3247	-2.3885	-2.4222	-2.4049	-2.4283	-2.4731	-2.3814	-2.5112	-2.4719	-2.4169	-2.3873	-2.3796	-2.4294	-2.5658	-2.2128
-2.5296	-2.3257	-2.2273	-2.3642	-2.3349	-2.6694	-2.3256	-2.3572	-2.9949	-2.1781	-1.5952	-2.4361	-2.2953	-2.3788	-2.3946	-2.3068	-2.3239	-2.3432	-2.3764	-2.3053	-2.6052	-2.4194	-2.4605	-2.3653	-2.3377	-2.4292	-2.3349	-2.6694	-2.3472	-2.3364	-2.5997	-2.3848	-1.6354	-2.3881	-2.2953	-2.3788	-2.3885	-2.4222	-2.4049	-2.4283	-2.4581	-2.41	-2.3665	-2.4163	-2.4169	-2.3873	-2.3796	-2.4294	-2.3614	-2.4244
-2.218	-2.2598	-2.6187	-2.3577	-2.3698	-2.2212	-2.4044	-2.2405	-2.1671	-2.3372	-3.0086	-2.2583	-2.279	-2.414	-2.3571	-2.5135	-2.2631	-2.43	-2.4888	-2.3229	-2.3677	-2.2138	-2.2648	-2.4005	-2.4496	-2.3327	-2.6757	-2.3046	-2.4044	-2.2405	-2.5997	-2.3848	-3.0872	-2.414	-2.2825	-2.3247	-2.4163	-2.426	-2.3536	-2.4005	-2.4731	-2.3814	-2.3665	-2.4163	-2.4169	-2.3873	-2.3796	-2.4294	-2.5658	-2.2128
-2.2246	-2.458	-2.2273	-2.3642	-2.2763	-2.458	-2.3346	-2.3888	-2.4391	-2.2943	-0.9439	-2.8579	-2.279	-2.414	-2.3012	-2.2905	-2.4523	-2.4398	-2.2117	-2.4409	-2.3031	-2.5165	-2.2648	-2.4005	-2.3377	-2.4292	-2.1806	-2.4622	-2.2479	-2.4802	-2.5194	-2.3928	-1.6354	-2.3881	-2.2825	-2.3247	-2.3012	-2.2905	-2.3536	-2.4005	-2.4731	-2.3814	-2.3665	-2.4163	-2.4169	-2.3873	-2.3796	-2.4294	-2.3614	-2.4244
-2.218	-2.2598	-2.2273	-2.3642	-2.2763	-2.458	-2.0848	-2.3394	-2.5564	-2.1603	-0.9439	-2.8579	-2.7446	-2.4824	-2.3946	-2.3068	-2.3083	-2.2936	-2.3764	-2.3053	-2.2779	-2.4289	-2.2648	-2.4005	-2.3377	-2.4292	-2.1806	-2.4622	-2.3472	-2.3364	-2.5194	-2.3928	-1.6354	-2.3881	-2.5844	-2.4326	-2.3885	-2.4222	-2.3083	-2.2936	-2.4581	-2.41	-2.2779	-2.4289	-2.4169	-2.3873	-2.3796	-2.4294	-2.3614	-2.4244
-2.1662	-2.5075	-2.4496	-2.4439	-3.0741	-2.1144	-2.3323	-2.257	-2.6087	-2.6052	-1.4399	-2.4616	-2.1211	-2.3692	-2.5844	-2.529	-2.2284	-2.28	-2.2117	-2.4409	-2.3239	-2.2263	-2.2648	-2.4005	-2.3377	-2.4292	-2.6757	-2.3046	-2.3472	-2.3364	-2.5194	-2.3928	-1.6354	-2.3881	-2.1964	-2.4651	-2.3885	-2.4222	-2.3536	-2.4005	-2.4731	-2.3814	-2.2952	-2.306	-2.4169	-2.3873	-2.3796	-2.4294	-2.3614	-2.4244
-3.0741	-2.2461	-2.1792	-2.4915	-2.4101	-2.4757	-2.5277	-2.3822	-2.4391	-2.2943	-0.9439	-2.8579	-2.33	-2.28	-2.4382	-2.5376	-2.3239	-2.3432	-2.2117	-2.4409	-2.4638	-2.3788	-2.5731	-2.3848	-2.3377	-2.4292	-2.382	-2.3125	-2.4596	-2.4575	-2.5194	-2.3928	-1.6354	-2.3881	-2.2825	-2.3247	-2.3885	-2.4222	-2.4049	-2.4283	-2.4731	-2.3814	-2.4638	-2.3788	-2.4169	-2.3873	-2.3796	-2.4294	-2.3614	-2.4244
-2.218	-2.2598	-2.3399	-2.4652	-2.0756	-2.4175	-2.2637	-2.4757	-2.0968	-2.44	-1.4399	-2.4616	-2.1951	-2.1419	-2.4624	-2.4175	-2.4063	-2.4637	-2.2625	-1.8585	-2.4638	-2.3788	-2.2648	-2.4005	-2.3377	-2.4292	-2.1806	-2.4622	-2.2479	-2.4802	-2.0968	-2.44	-1.6354	-2.3881	-2.2825	-2.3247	-2.4163	-2.426	-2.5112	-2.4291	-2.2625	-1.8585	-2.4638	-2.3788	-2.4169	-2.3873	-2.3796	-2.4294	-2.3614	-2.4244
-2.4448	-2.2645	-2.2273	-2.3642	-2.3323	-2.3292	-2.6338	-2.2905	-2.0968	-2.44	-3.0277	-2.4373	-2.6362	-2.6271	-2.3203	-2.4616	-2.6012	-2.4616	-2.5324	-2.272	-2.3031	-2.5165	-2.4605	-2.3653	-2.3377	-2.4292	-2.1806	-2.4622	-2.6338	-2.2905	-2.0968	-2.44	-1.6354	-2.3881	-2.5844	-2.4326	-2.3885	-2.4222	-2.5112	-2.4291	-2.4731	-2.3814	-2.3665	-2.4163	-2.4169	-2.3873	-2.3796	-2.4294	-2.3614	-2.4244
-2.1662	-2.5075	-2.1792	-2.4915	-2.5701	-2.4045	-2.4044	-2.2405	-2.47	-2.7043	-0.9439	-2.8579	-2.7446	-2.4824	-2.3203	-2.4616	-2.5324	-2.4193	-2.4339	-2.2649	-2.3764	-2.2283	-2.2648	-2.4005	-2.3377	-2.4292	-2.5701	-2.4045	-2.4044	-2.2405	-2.5997	-2.3848	-1.6354	-2.3881	-2.5844	-2.4326	-2.3885	-2.4222	-2.5112	-2.4291	-2.4581	-2.41	-2.3665	-2.4163	-2.4169	-2.3873	-2.3796	-2.4294	-2.443	-2.4299
-2.2246	-2.458	-2.5074	-2.331	-2.3323	-2.3292	-2.3036	-2.4812	-2.4156	-2.5919	-0.9439	-2.8579	-2.6362	-2.6271	-2.3012	-2.2905	-2.0706	-2.3806	-2.3764	-2.3053	-2.2779	-2.4289	-2.2648	-2.4005	-2.4687	-2.4878	-2.1806	-2.4622	-2.3472	-2.3364	-2.2532	-2.4132	-1.6354	-2.3881	-2.5844	-2.4326	-2.3012	-2.2905	-2.0706	-2.3806	-2.4581	-2.41	-2.2779	-2.4289	-2.4169	-2.3873	-2.3796	-2.4294	-2.3614	-2.4244
-2.1463	-2.5897	-2.1792	-2.4915	-2.0318	-2.4194	-2.6596	-2.8216	-2.0968	-2.44	-0.9439	-2.8579	-2.4063	-2.4908	-2.5844	-2.529	-2.3239	-2.3432	-2.3764	-2.3053	-2.2222	-2.4293	-2.5731	-2.3848	-2.3377	-2.4292	-2.1806	-2.4622	-2.6596	-2.8216	-2.0968	-2.44	-1.6354	-2.3881	-2.5844	-2.4326	-2.3885	-2.4222	-2.4049	-2.4283	-2.4581	-2.41	-2.2952	-2.306	-2.1149	-2.509	-2.3796	-2.4294	-2.3614	-2.4244
-2.5372	-2.3899	-2.7225	-2.695	-2.3349	-2.6694	-2.473	-2.4834	-2.47	-2.7043	-0.9439	-2.8579	-2.2256	-2.7276	-2.4212	-2.3285	-2.3751	-2.5616	-2.5745	-2.2539	-2.2222	-2.4293	-2.2648	-2.4005	-2.7225	-2.695	-2.3349	-2.6694	-2.4596	-2.4575	-2.5997	-2.3848	-1.6354	-2.3881	-2.1964	-2.4651	-2.4163	-2.426	-2.4049	-2.4283	-2.4581	-2.41	-2.2952	-2.306	-2.4169	-2.3873	-2.3796	-2.4294	-2.3614	-2.4244
-2.3349	-2.44	-2.4929	-2.3086	-2.7897	-2.2075	-2.3323	-2.257	-2.1362	-2.3063	-0.9439	-2.8579	-1.9579	-2.0581	-2.4391	-2.4293	-2.2631	-2.43	-2.2583	-2.4293	-2.2444	-2.6081	-2.3349	-2.44	-2.4496	-2.3327	-2.6757	-2.3046	-2.3472	-2.3364	-2.2532	-2.4132	-1.6354	-2.3881	-2.1964	-2.4651	-2.382	-2.3125	-2.3536	-2.4005	-2.1964	-2.4355	-2.3665	-2.4163	-2.4169	-2.3873	-2.5375	-2.3841	-2.5658	-2.2128
-2.3349	-2.44	-2.2273	-2.3642	-2.0318	-2.4194	-2.3036	-2.4812	-2.3764	-2.5504	-1.4399	-2.4616	-2.3256	-2.2867	-2.5844	-2.529	-2.2284	-2.28	-2.2328	-2.561	-2.4147	-2.4983	-2.3349	-2.44	-2.3377	-2.4292	-2.1806	-2.4622	-2.3472	-2.3364	-2.2532	-2.4132	-1.6354	-2.3881	-2.2825	-2.3247	-2.3885	-2.4222	-2.3536	-2.4005	-2.2328	-2.561	-2.3665	-2.4163	-2.4169	-2.3873	-2.3796	-2.4294	-2.3614	-2.4244
-2.5372	-2.3899	-2.4735	-2.3334	-2.1782	-2.6584	-2.5277	-2.3822	-2.218	-2.4021	-0.9439	-2.8579	-2.33	-2.28	-2.3012	-2.2905	-2.4788	-2.2731	-2.5456	-2.5255	-2.2827	-2.3809	-2.2648	-2.4005	-2.3377	-2.4292	-2.1806	-2.4622	-2.4596	-2.4575	-2.2532	-2.4132	-1.6354	-2.3881	-2.2825	-2.3247	-2.3012	-2.2905	-2.3536	-2.4005	-2.4731	-2.3814	-2.2952	-2.306	-2.4169	-2.3873	-2.3796	-2.4294	-2.3614	-2.4244
-2.1662	-2.5075	-2.2953	-2.3641	-2.3323	-2.3292	-2.4063	-2.3383	-2.1362	-2.3063	-3.0086	-2.2583	-2.1951	-2.1419	-2.4382	-2.5376	-2.6012	-2.4616	-2.4303	-2.568	-2.666	-2.6878	-2.2648	-2.4005	-2.2953	-2.3641	-2.1806	-2.4622	-2.4596	-2.4575	-2.2532	-2.4132	-3.0872	-2.414	-2.2825	-2.3247	-2.3885	-2.4222	-2.5112	-2.4291	-2.4581	-2.41	-2.5112	-2.4719	-2.4169	-2.3873	-2.3796	-2.4294	-2.3614	-2.4244
-2.3349	-2.44	-2.1792	-2.4915	-2.7753	-2.2699	-2.3036	-2.4812	-2.6087	-2.6052	-4.0872	-2.4484	-2.4382	-2.3741	-2.3203	-2.4616	-2.4788	-2.2731	-2.4888	-2.3229	-2.3764	-2.2283	-2.3349	-2.44	-2.3377	-2.4292	-2.6757	-2.3046	-2.3472	-2.3364	-2.5194	-2.3928	-3.9021	-2.3664	-2.5844	-2.4326	-2.3885	-2.4222	-2.3536	-2.4005	-2.4731	-2.3814	-2.3665	-2.4163	-2.4169	-2.3873	-2.3796	-2.4294	-2.3614	-2.4244
-2.3323	-2.4071	-2.1612	-2.315	-2.0318	-2.4194	-2.2637	-2.4757	-2.1636	-2.4071	-2.9413	-2.062	-2.7446	-2.4824	-2.4624	-2.4175	-2.3229	-2.3698	-2.3764	-2.3053	-2.6012	-2.4411	-2.2648	-2.4005	-2.4496	-2.3327	-2.1806	-2.4622	-2.2479	-2.4802	-2.2532	-2.4132	-1.6354	-2.3881	-2.5844	-2.4326	-2.4163	-2.426	-2.5112	-2.4291	-2.4581	-2.41	-2.5112	-2.4719	-2.4169	-2.3873	-2.3796	-2.4294	-2.3614	-2.4244
-2.1463	-2.5897	-2.4929	-2.3086	-2.0756	-2.4175	-2.5834	-2.2928	-2.3764	-2.5504	-1.4399	-2.4616	-2.4382	-2.3741	-2.3203	-2.4616	-2.3697	-2.4071	-2.0383	-2.3793	-2.6012	-2.4411	-2.5731	-2.3848	-2.4496	-2.3327	-2.1806	-2.4622	-2.4596	-2.4575	-2.2532	-2.4132	-1.6354	-2.3881	-2.5844	-2.4326	-2.3885	-2.4222	-2.3536	-2.4005	-2.1964	-2.4355	-2.5112	-2.4719	-2.1149	-2.509	-2.5375	-2.3841	-2.3614	-2.4244
-2.3323	-2.4071	-2.1612	-2.315	-2.3698	-2.2212	-2.2637	-2.4757	-2.218	-2.4021	-4.0459	-2.4045	-2.3256	-2.2867	-2.5815	-2.4484	-2.4788	-2.2731	-2.5324	-2.272	-2.2222	-2.4293	-2.2648	-2.4005	-2.4496	-2.3327	-2.6757	-2.3046	-2.2479	-2.4802	-2.2532	-2.4132	-4.0459	-2.4045	-2.2825	-2.3247	-2.4163	-2.426	-2.3536	-2.4005	-2.4731	-2.3814	-2.2952	-2.306	-2.4169	-2.3873	-2.3796	-2.4294	-2.5658	-2.2128
-2.218	-2.2598	-2.3399	-2.4652	-2.0318	-2.4194	-2.0848	-2.3394	-2.0968	-2.44	-0.9439	-2.8579	-2.2953	-2.3788	-2.4391	-2.4293	-2.0706	-2.3806	-2.6723	-2.3577	-2.2779	-2.4289	-2.2648	-2.4005	-2.3377	-2.4292	-2.1806	-2.4622	-2.3472	-2.3364	-2.0968	-2.44	-1.6354	-2.3881	-2.2953	-2.3788	-2.382	-2.3125	-2.0706	-2.3806	-2.4731	-2.3814	-2.2779	-2.4289	-2.4169	-2.3873	-2.3796	-2.4294	-2.3614	-2.4244
-2.1662	-2.5075	-2.3399	-2.4652	-2.3349	-2.6694	-2.3346	-2.3888	-2.218	-2.4021	-1.5952	-2.4361	-2.2953	-2.3788	-2.4101	-2.1359	-2.0706	-2.3806	-2.0383	-2.3793	-2.6052	-2.4194	-2.2648	-2.4005	-2.3377	-2.4292	-2.3349	-2.6694	-2.2479	-2.4802	-2.2532	-2.4132	-1.6354	-2.3881	-2.2953	-2.3788	-2.382	-2.3125	-2.0706	-2.3806	-2.1964	-2.4355	-2.3665	-2.4163	-2.4169	-2.3873	-2.3796	-2.4294	-2.3614	-2.4244
-2.2246	-2.458	-2.3399	-2.4652	-2.2763	-2.458	-2.4044	-2.2405	-2.3645	-2.3822	-0.9439	-2.8579	-2.2763	-2.43	-2.4382	-2.5376	-2.4063	-2.4637	-2.5456	-2.5255	-2.3677	-2.2138	-2.2648	-2.4005	-2.3377	-2.4292	-2.1806	-2.4622	-2.4044	-2.2405	-2.5997	-2.3848	-1.6354	-2.3881	-2.2825	-2.3247	-2.3885	-2.4222	-2.5112	-2.4291	-2.4731	-2.3814	-2.3665	-2.4163	-2.4169	-2.3873	-2.3796	-2.4294	-2.3614	-2.4244
-2.0416	-2.2893	-2.5074	-2.331	-2.5701	-2.4045	-2.3059	-2.3522	-2.4156	-2.5919	-1.5952	-2.4361	-2.3587	-2.5047	-2.4391	-2.4293	-2.4523	-2.4398	-2.4339	-2.2649	-2.6012	-2.4411	-2.5731	-2.3848	-2.4687	-2.4878	-2.5701	-2.4045	-2.3472	-2.3364	-2.2532	-2.4132	-1.6354	-2.3881	-2.5844	-2.4326	-2.382	-2.3125	-2.3536	-2.4005	-2.4581	-2.41	-2.5112	-2.4719	-2.1149	-2.509	-2.3796	-2.4294	-2.443	-2.4299
-2.1463	-2.5897	-2.1966	-2.4343	-2.3323	-2.3292	-2.3256	-2.3572	-2.218	-2.4021	-1.5952	-2.4361	-2.4448	-2.4123	-2.4101	-2.1359	-2.6012	-2.4616	-2.5582	-2.5137	-2.0271	-2.2914	-2.5731	-2.3848	-2.4496	-2.3327	-2.1806	-2.4622	-2.3472	-2.3364	-2.2532	-2.4132	-1.6354	-2.3881	-2.1964	-2.4651	-2.382	-2.3125	-2.5112	-2.4291	-2.4581	-2.41	-2.5112	-2.4719	-2.1149	-2.509	-2.3796	-2.4294	-2.3614	-2.4244
-2.1662	-2.5075	-2.5834	-2.4533	-2.7897	-2.2075	-2.473	-2.4834	-2.5564	-2.1603	-0.9439	-2.8579	-2.2763	-2.43	-2.3203	-2.4616	-2.4788	-2.2731	-2.4339	-2.2649	-2.2827	-2.3809	-2.2648	-2.4005	-2.4496	-2.3327	-2.6757	-2.3046	-2.4596	-2.4575	-2.5194	-2.3928	-1.6354	-2.3881	-2.2825	-2.3247	-2.3885	-2.4222	-2.3536	-2.4005	-2.4581	-2.41	-2.2952	-2.306	-2.4169	-2.3873	-2.5375	-2.3841	-2.5658	-2.2128
-2.8863	-2.3086	-2.6187	-2.3577	-2.2532	-2.2374	-2.473	-2.4834	-2.2763	-2.3007	-1.4399	-2.4616	-2.3256	-2.2867	-2.2501	-2.4868	-2.6384	-2.3505	-2.6723	-2.3577	-2.3177	-2.5473	-2.5731	-2.3848	-2.4496	-2.3327	-2.382	-2.3125	-2.4596	-2.4575	-2.2532	-2.4132	-1.6354	-2.3881	-2.2825	-2.3247	-2.4163	-2.426	-2.4049	-2.4283	-2.4731	-2.3814	-2.5112	-2.4719	-2.6455	-2.402	-2.3796	-2.4294	-2.3614	-2.4244
-2.4361	-2.4888	-2.1612	-2.315	-2.0756	-2.4175	-2.2637	-2.4757	-2.666	-2.3698	-0.9439	-2.8579	-2.2256	-2.7276	-2.4212	-2.3285	-2.2583	-2.1937	-2.4303	-2.568	-2.3031	-2.5165	-2.5731	-2.3848	-2.4496	-2.3327	-2.1806	-2.4622	-2.2479	-2.4802	-2.5997	-2.3848	-1.6354	-2.3881	-2.1964	-2.4651	-2.4163	-2.426	-2.5112	-2.4291	-2.4581	-2.41	-2.3665	-2.4163	-2.6455	-2.402	-2.3796	-2.4294	-2.3614	-2.4244
-2.1662	-2.5075	-2.2273	-2.3642	-2.2763	-2.458	-2.0848	-2.3394	-2.5564	-2.1603	-0.9439	-2.8579	-2.7446	-2.4824	-2.2501	-2.4868	-2.3239	-2.3432	-2.4339	-2.2649	-2.4147	-2.4983	-2.2648	-2.4005	-2.3377	-2.4292	-2.1806	-2.4622	-2.3472	-2.3364	-2.5194	-2.3928	-1.6354	-2.3881	-2.5844	-2.4326	-2.4163	-2.426	-2.4049	-2.4283	-2.4581	-2.41	-2.3665	-2.4163	-2.4169	-2.3873	-2.3796	-2.4294	-2.3614	-2.4244
-2.1662	-2.5075	-2.4496	-2.4439	-2.2366	-2.3394	-2.0924	-2.6243	-2.9949	-2.1781	-1.4399	-2.4616	-2.2763	-2.43	-2.4101	-2.1359	-2.2631	-2.43	-2.4303	-2.568	-2.3764	-2.2283	-2.2648	-2.4005	-2.3377	-2.4292	-2.1806	-2.4622	-2.2479	-2.4802	-2.5997	-2.3848	-1.6354	-2.3881	-2.2825	-2.3247	-2.382	-2.3125	-2.3536	-2.4005	-2.4581	-2.41	-2.3665	-2.4163	-2.4169	-2.3873	-2.3796	-2.4294	-2.3614	-2.4244
-2.1662	-2.5075	-2.3399	-2.4652	-2.4007	-2.4598	-2.1385	-2.7518	-2.2763	-2.3007	-1.4399	-2.4616	-2.2763	-2.43	-2.4212	-2.3285	-2.4917	-2.0893	-2.4339	-2.2649	-2.2827	-2.3809	-2.2648	-2.4005	-2.3377	-2.4292	-2.6757	-2.3046	-2.4596	-2.4575	-2.2532	-2.4132	-1.6354	-2.3881	-2.2825	-2.3247	-2.4163	-2.426	-2.4917	-2.0893	-2.4581	-2.41	-2.2952	-2.306	-2.4169	-2.3873	-2.3796	-2.4294	-2.443	-2.4299
-2.4361	-2.4888	-2.5834	-2.4533	-2.2366	-2.3394	-2.5834	-2.2928	-2.6842	-2.2383	-1.5952	-2.4361	-2.1951	-2.1419	-2.2308	-2.6655	-2.4063	-2.4637	-2.4303	-2.568	-2.6052	-2.4194	-2.5731	-2.3848	-2.4496	-2.3327	-2.1806	-2.4622	-2.4596	-2.4575	-2.5997	-2.3848	-1.6354	-2.3881	-2.2825	-2.3247	-2.3885	-2.4222	-2.5112	-2.4291	-2.4581	-2.41	-2.3665	-2.4163	-2.6455	-2.402	-2.5375	-2.3841	-2.3614	-2.4244
-2.218	-2.2598	-2.2558	-2.26	-2.3698	-2.2212	-2.3323	-2.257	-2.3764	-2.5504	-0.9439	-2.8579	-2.4382	-2.3741	-2.2308	-2.6655	-2.4523	-2.4398	-2.3764	-2.3053	-1.6357	-1.6641	-2.2648	-2.4005	-2.4687	-2.4878	-2.6757	-2.3046	-2.3472	-2.3364	-2.2532	-2.4132	-1.6354	-2.3881	-2.5844	-2.4326	-2.3885	-2.4222	-2.3536	-2.4005	-2.4581	-2.41	-1.6357	-1.6641	-2.4169	-2.3873	-2.3796	-2.4294	-2.5658	-2.2128
-2.396	-2.4089	-2.4007	-2.2383	-2.2763	-2.458	-2.3256	-2.3572	-2.0968	-2.44	-1.4399	-2.4616	-2.4063	-2.4908	-2.3203	-2.4616	-2.0706	-2.3806	-2.5582	-2.5137	-2.6012	-2.4411	-2.4605	-2.3653	-2.4496	-2.3327	-2.1806	-2.4622	-2.3472	-2.3364	-2.0968	-2.44	-1.6354	-2.3881	-2.5844	-2.4326	-2.3885	-2.4222	-2.0706	-2.3806	-2.4581	-2.41	-2.5112	-2.4719	-2.4169	-2.3873	-2.3756	-2.3082	-2.3614	-2.4244
-2.8863	-2.3086	-2.1612	-2.315	-2.7897	-2.2075	-2.6338	-2.2905	-2.1636	-2.4071	-1.4399	-2.4616	-2.3256	-2.2867	-2.4212	-2.3285	-2.3229	-2.3698	-2.5582	-2.5137	-2.4638	-2.3788	-2.5731	-2.3848	-2.4496	-2.3327	-2.6757	-2.3046	-2.6338	-2.2905	-2.2532	-2.4132	-1.6354	-2.3881	-2.2825	-2.3247	-2.4163	-2.426	-2.5112	-2.4291	-2.4581	-2.41	-2.4638	-2.3788	-2.6455	-2.402	-2.3796	-2.4294	-2.5658	-2.2128
-2.8863	-2.3086	-2.5834	-2.4533	-2.3349	-2.6694	-2.5834	-2.2928	-2.4391	-2.2943	-1.4399	-2.4616	-1.9579	-2.0581	-2.2308	-2.6655	-2.4788	-2.2731	-2.5582	-2.5137	-2.3031	-2.5165	-2.5731	-2.3848	-2.4496	-2.3327	-2.3349	-2.6694	-2.4596	-2.4575	-2.5194	-2.3928	-1.6354	-2.3881	-2.1964	-2.4651	-2.3885	-2.4222	-2.3536	-2.4005	-2.4581	-2.41	-2.3665	-2.4163	-2.6455	-2.402	-2.5375	-2.3841	-2.3614	-2.4244
-2.3349	-2.44	-2.5834	-2.4533	-2.3547	-2.2079	-2.5277	-2.3822	-2.4052	-2.7266	-2.8632	-2.3247	-2.3256	-2.2867	-2.5815	-2.4484	-2.2631	-2.43	-2.5582	-2.5137	-2.6012	-2.4411	-2.3349	-2.44	-2.4496	-2.3327	-2.382	-2.3125	-2.4596	-2.4575	-2.5194	-2.3928	-1.6354	-2.3881	-2.2825	-2.3247	-2.4163	-2.426	-2.3536	-2.4005	-2.4581	-2.41	-2.5112	-2.4719	-2.4169	-2.3873	-2.5375	-2.3841	-2.3614	-2.4244
-2.4361	-2.4888	-2.5074	-2.331	-2.2366	-2.3394	-2.1801	-2.8012	-2.3764	-2.5504	-0.9439	-2.8579	-2.6362	-2.6271	-2.3203	-2.4616	-2.5324	-2.4193	-2.6723	-2.3577	-2.2827	-2.3809	-2.5731	-2.3848	-2.4687	-2.4878	-2.1806	-2.4622	-2.4596	-2.4575	-2.2532	-2.4132	-1.6354	-2.3881	-2.5844	-2.4326	-2.3885	-2.4222	-2.5112	-2.4291	-2.4731	-2.3814	-2.2952	-2.306	-2.6455	-2.402	-2.3796	-2.4294	-2.3614	-2.4244
-2.3349	-2.44	-2.2953	-2.3641	-2.2763	-2.458	-2.0924	-2.6243	-2.47	-2.7043	-0.9439	-2.8579	-2.5324	-2.3068	-2.3571	-2.5135	-2.2284	-2.28	-2.5048	-2.7333	-2.6012	-2.4411	-2.3349	-2.44	-2.2953	-2.3641	-2.1806	-2.4622	-2.2479	-2.4802	-2.5997	-2.3848	-1.6354	-2.3881	-2.5844	-2.4326	-2.4163	-2.426	-2.3536	-2.4005	-2.4581	-2.41	-2.5112	-2.4719	-2.4169	-2.3873	-2.3796	-2.4294	-2.3614	-2.4244
-2.1689	-2.7467	-2.1792	-2.4915	-2.3323	-2.3292	-2.4044	-2.2405	-2.3764	-2.5504	-1.4399	-2.4616	-2.3256	-2.2867	-2.2558	-2.5133	-2.3229	-2.3698	-2.6723	-2.3577	-2.3031	-2.5165	-2.1689	-2.7467	-2.3377	-2.4292	-2.1806	-2.4622	-2.4044	-2.2405	-2.2532	-2.4132	-1.6354	-2.3881	-2.2825	-2.3247	-2.382	-2.3125	-2.5112	-2.4291	-2.4731	-2.3814	-2.3665	-2.4163	-2.1149	-2.509	-2.3796	-2.4294	-2.3614	-2.4244
-2.1662	-2.5075	-2.4929	-2.3086	-2.0756	-2.4175	-2.3277	-2.5133	-2.666	-2.3698	-0.9439	-2.8579	-2.2763	-2.43	-2.313	-2.4123	-2.6384	-2.3505	-2.3764	-2.3053	-2.2572	-2.5238	-2.2648	-2.4005	-2.4496	-2.3327	-2.1806	-2.4622	-2.2479	-2.4802	-2.5997	-2.3848	-1.6354	-2.3881	-2.2825	-2.3247	-2.382	-2.3125	-2.4049	-2.4283	-2.4581	-2.41	-2.5112	-2.4719	-2.4169	-2.3873	-2.5375	-2.3841	-2.3614	-2.4244
-2.3323	-2.4071	-2.1792	-2.4915	-2.7943	-2.3375	-2.3036	-2.4812	-2.218	-2.4021	-1.4399	-2.4616	-2.7446	-2.4824	-2.4391	-2.4293	-2.4063	-2.4637	-2.4303	-2.568	-2.2827	-2.3809	-2.2648	-2.4005	-2.3377	-2.4292	-2.382	-2.3125	-2.3472	-2.3364	-2.2532	-2.4132	-1.6354	-2.3881	-2.5844	-2.4326	-2.382	-2.3125	-2.5112	-2.4291	-2.4581	-2.41	-2.2952	-2.306	-2.4169	-2.3873	-2.3796	-2.4294	-2.3614	-2.4244
-2.3323	-2.4071	-2.2558	-2.26	-2.0318	-2.4194	-2.3256	-2.3572	-2.3645	-2.3822	-1.4399	-2.4616	-2.1211	-2.3692	-2.0259	-2.0891	-2.4788	-2.2731	-2.2827	-2.5485	-2.0271	-2.2914	-2.2648	-2.4005	-2.4687	-2.4878	-2.1806	-2.4622	-2.3472	-2.3364	-2.5997	-2.3848	-1.6354	-2.3881	-2.1964	-2.4651	-2.3885	-2.4222	-2.3536	-2.4005	-2.1964	-2.4355	-2.5112	-2.4719	-2.4169	-2.3873	-2.3796	-2.4294	-2.3614	-2.4244
-2.5372	-2.3899	-2.1612	-2.315	-2.1782	-2.6584	-2.0924	-2.6243	-2.3645	-2.3822	-1.4399	-2.4616	-1.9579	-2.0581	-2.4212	-2.3285	-2.5324	-2.4193	-2.2583	-2.4293	-2.2444	-2.6081	-2.2648	-2.4005	-2.4496	-2.3327	-2.1806	-2.4622	-2.2479	-2.4802	-2.5997	-2.3848	-1.6354	-2.3881	-2.1964	-2.4651	-2.4163	-2.426	-2.5112	-2.4291	-2.1964	-2.4355	-2.3665	-2.4163	-2.4169	-2.3873	-2.3796	-2.4294	-2.3614	-2.4244
-2.396	-2.4089	-2.1792	-2.4915	-2.3547	-2.2079	-2.5834	-2.2928	-2.2328	-2.15	-0.9439	-2.8579	-2.6362	-2.6271	-2.5815	-2.4484	-2.3277	-2.5133	-2.2328	-2.561	-2.2222	-2.4293	-2.4605	-2.3653	-2.3377	-2.4292	-2.382	-2.3125	-2.4596	-2.4575	-2.2328	-2.15	-1.6354	-2.3881	-2.5844	-2.4326	-2.4163	-2.426	-2.4049	-2.4283	-2.2328	-2.561	-2.2952	-2.306	-2.4169	-2.3873	-2.3796	-2.4294	-2.3614	-2.4244
-2.3323	-2.4071	-2.5074	-2.331	-2.3698	-2.2212	-2.6338	-2.2905	-2.9949	-2.1781	-0.9439	-2.8579	-2.1951	-2.1419	-2.2558	-2.5133	-2.0706	-2.3806	-2.2583	-2.4293	-2.3764	-2.2283	-2.2648	-2.4005	-2.4687	-2.4878	-2.6757	-2.3046	-2.6338	-2.2905	-2.5997	-2.3848	-1.6354	-2.3881	-2.2825	-2.3247	-2.382	-2.3125	-2.0706	-2.3806	-2.1964	-2.4355	-2.3665	-2.4163	-2.4169	-2.3873	-2.3796	-2.4294	-2.5658	-2.2128
-2.218	-2.2598	-2.4496	-2.4439	-2.1782	-2.6584	-2.3346	-2.3888	-2.1362	-2.3063	-1.4399	-2.4616	-2.7446	-2.4824	-2.3083	-2.3353	-2.0706	-2.3806	-2.5456	-2.5255	-2.3177	-2.5473	-2.2648	-2.4005	-2.3377	-2.4292	-2.1806	-2.4622	-2.2479	-2.4802	-2.2532	-2.4132	-1.6354	-2.3881	-2.5844	-2.4326	-2.3083	-2.3353	-2.0706	-2.3806	-2.4731	-2.3814	-2.5112	-2.4719	-2.4169	-2.3873	-2.3796	-2.4294	-2.3614	-2.4244
-2.2246	-2.458	-2.2273	-2.3642	-2.3547	-2.2079	-2.3036	-2.4812	-2.3645	-2.3822	-1.4399	-2.4616	-2.2953	-2.3788	-2.3012	-2.2905	-2.6012	-2.4616	-2.2899	-2.3866	-2.4147	-2.4983	-2.2648	-2.4005	-2.3377	-2.4292	-2.382	-2.3125	-2.3472	-2.3364	-2.5997	-2.3848	-1.6354	-2.3881	-2.2953	-2.3788	-2.3012	-2.2905	-2.5112	-2.4291	-2.4731	-2.3814	-2.3665	-2.4163	-2.4169	-2.3873	-2.3796	-2.4294	-2.3614	-2.4244
-3.0741	-2.2461	-2.5834	-2.4533	-2.3323	-2.3292	-2.4044	-2.2405	-2.47	-2.7043	-0.9439	-2.8579	-2.2256	-2.7276	-2.2558	-2.5133	-2.3239	-2.3432	-2.2827	-2.5485	-2.3239	-2.2263	-2.5731	-2.3848	-2.4496	-2.3327	-2.1806	-2.4622	-2.4044	-2.2405	-2.5997	-2.3848	-1.6354	-2.3881	-2.1964	-2.4651	-2.382	-2.3125	-2.4049	-2.4283	-2.1964	-2.4355	-2.2952	-2.306	-2.4169	-2.3873	-2.5375	-2.3841	-2.3614	-2.4244
-2.1689	-2.7467	-2.4103	-2.2718	-2.3323	-2.3292	-2.5277	-2.3822	-2.4156	-2.5919	-0.9439	-2.8579	-2.2256	-2.7276	-2.5844	-2.529	-2.2284	-2.28	-2.5048	-2.7333	-2.2779	-2.4289	-2.1689	-2.7467	-2.4496	-2.3327	-2.1806	-2.4622	-2.4596	-2.4575	-2.2532	-2.4132	-1.6354	-2.3881	-2.1964	-2.4651	-2.3885	-2.4222	-2.3536	-2.4005	-2.4581	-2.41	-2.2779	-2.4289	-2.1149	-2.509	-2.3756	-2.3082	-2.3614	-2.4244
-2.3323	-2.4071	-2.4929	-2.3086	-2.2366	-2.3394	-2.473	-2.4834	-2.6087	-2.6052	-0.9439	-2.8579	-2.33	-2.28	-2.3571	-2.5135	-2.0706	-2.3806	-2.2117	-2.4409	-2.2444	-2.6081	-2.2648	-2.4005	-2.4496	-2.3327	-2.1806	-2.4622	-2.4596	-2.4575	-2.5194	-2.3928	-1.6354	-2.3881	-2.2825	-2.3247	-2.4163	-2.426	-2.0706	-2.3806	-2.4731	-2.3814	-2.3665	-2.4163	-2.4169	-2.3873	-2.5375	-2.3841	-2.3614	-2.4244
-2.3323	-2.4071	-2.3251	-2.454	-2.3323	-2.3292	-2.3059	-2.3522	-2.218	-2.4021	-0.9439	-2.8579	-2.5397	-2.3806	-2.2558	-2.5133	-2.6012	-2.4616	-2.5745	-2.2539	-2.3677	-2.2138	-2.2648	-2.4005	-2.3251	-2.454	-2.1806	-2.4622	-2.3472	-2.3364	-2.2532	-2.4132	-1.6354	-2.3881	-2.5397	-2.3806	-2.382	-2.3125	-2.5112	-2.4291	-2.4581	-2.41	-2.3665	-2.4163	-2.4169	-2.3873	-2.3756	-2.3082	-2.3614	-2.4244
-2.0416	-2.2893	-2.1792	-2.4915	-2.2223	-2.8216	-2.3036	-2.4812	-2.0968	-2.44	-2.8787	-2.4123	-2.2953	-2.3788	-2.3083	-2.3353	-2.3083	-2.2936	-2.0383	-2.3793	-2.6052	-2.4194	-2.5731	-2.3848	-2.3377	-2.4292	-2.2223	-2.8216	-2.3472	-2.3364	-2.0968	-2.44	-3.0872	-2.414	-2.2953	-2.3788	-2.3083	-2.3353	-2.3083	-2.2936	-2.1964	-2.4355	-2.3665	-2.4163	-2.1149	-2.509	-2.3796	-2.4294	-2.3614	-2.4244
-2.218	-2.2598	-2.6337	-2.536	-2.1782	-2.6584	-2.4044	-2.2405	-2.6087	-2.6052	-1.4399	-2.4616	-2.4448	-2.4123	-2.3012	-2.2905	-2.2284	-2.28	-2.2328	-2.561	-2.3764	-2.2283	-2.2648	-2.4005	-2.3377	-2.4292	-2.1806	-2.4622	-2.4044	-2.2405	-2.5194	-2.3928	-1.6354	-2.3881	-2.1964	-2.4651	-2.3012	-2.2905	-2.3536	-2.4005	-2.2328	-2.561	-2.3665	-2.4163	-2.4169	-2.3873	-2.3796	-2.4294	-2.3614	-2.4244
-2.396	-2.4089	-2.1612	-2.315	-2.3323	-2.3292	-2.5666	-2.3007	-2.6087	-2.6052	-3.7875	-2.4559	-2.1211	-2.3692	-2.4101	-2.1359	-2.2631	-2.43	-2.3587	-2.4009	-2.2222	-2.4293	-2.4605	-2.3653	-2.4496	-2.3327	-2.1806	-2.4622	-2.3472	-2.3364	-2.5194	-2.3928	-3.7875	-2.4559	-2.1964	-2.4651	-2.382	-2.3125	-2.3536	-2.4005	-2.4731	-2.3814	-2.2952	-2.306	-2.4169	-2.3873	-2.3796	-2.4294	-2.3614	-2.4244
-2.3349	-2.44	-2.1612	-2.315	-2.0756	-2.4175	-2.5666	-2.3007	-2.0968	-2.44	-1.4399	-2.4616	-2.2256	-2.7276	-2.4391	-2.4293	-2.6012	-2.4616	-2.2827	-2.5485	-2.0271	-2.2914	-2.3349	-2.44	-2.4496	-2.3327	-2.1806	-2.4622	-2.3472	-2.3364	-2.0968	-2.44	-1.6354	-2.3881	-2.1964	-2.4651	-2.382	-2.3125	-2.5112	-2.4291	-2.1964	-2.4355	-2.5112	-2.4719	-2.4169	-2.3873	-2.3796	-2.4294	-2.3614	-2.4244
-2.5446	-2.4816	-2.5296	-2.5824	-2.5701	-2.4045	-2.4044	-2.2405	-2.1671	-2.3372	-0.9439	-2.8579	-2.2763	-2.43	-2.2308	-2.6655	-2.4788	-2.2731	-2.5048	-2.7333	-2.3936	-2.1564	-2.5446	-2.4816	-2.4687	-2.4878	-2.5701	-2.4045	-2.4044	-2.2405	-2.5997	-2.3848	-1.6354	-2.3881	-2.2825	-2.3247	-2.3885	-2.4222	-2.3536	-2.4005	-2.4581	-2.41	-2.3936	-2.1564	-2.4169	-2.3873	-2.3796	-2.4294	-2.443	-2.4299
-2.5296	-2.3257	-2.4929	-2.3086	-2.3547	-2.2079	-2.3256	-2.3572	-2.3043	-2.5826	-1.4399	-2.4616	-2.2256	-2.7276	-2.939	-2.5826	-2.3229	-2.3698	-2.5456	-2.5255	-2.3239	-2.2263	-2.4605	-2.3653	-2.4496	-2.3327	-2.382	-2.3125	-2.3472	-2.3364	-2.3043	-2.5826	-1.6354	-2.3881	-2.1964	-2.4651	-2.939	-2.5826	-2.5112	-2.4291	-2.4731	-2.3814	-2.2952	-2.306	-2.4169	-2.3873	-2.5375	-2.3841	-2.3614	-2.4244
-2.218	-2.2598	-2.7225	-2.695	-2.7897	-2.2075	-2.2637	-2.4757	-2.3043	-2.5826	-1.5952	-2.4361	-2.7446	-2.4824	-2.4101	-2.1359	-2.3751	-2.5616	-2.2827	-2.5485	-2.2222	-2.4293	-2.2648	-2.4005	-2.7225	-2.695	-2.6757	-2.3046	-2.2479	-2.4802	-2.3043	-2.5826	-1.6354	-2.3881	-2.5844	-2.4326	-2.382	-2.3125	-2.4049	-2.4283	-2.1964	-2.4355	-2.2952	-2.306	-2.4169	-2.3873	-2.3796	-2.4294	-2.5658	-2.2128
-2.0416	-2.2893	-2.6337	-2.536	-2.3547	-2.2079	-2.4044	-2.2405	-2.9949	-2.1781	-1.4399	-2.4616	-2.3256	-2.2867	-2.3203	-2.4616	-2.2284	-2.28	-2.3764	-2.3053	-2.2444	-2.6081	-2.5731	-2.3848	-2.3377	-2.4292	-2.382	-2.3125	-2.4044	-2.2405	-2.5997	-2.3848	-1.6354	-2.3881	-2.2825	-2.3247	-2.3885	-2.4222	-2.3536	-2.4005	-2.4581	-2.41	-2.3665	-2.4163	-2.1149	-2.509	-2.3796	-2.4294	-2.3614	-2.4244
-2.396	-2.4089	-2.2953	-2.3641	-3.0741	-2.1144	-2.5277	-2.3822	-2.218	-2.4021	-1.4399	-2.4616	-2.33	-2.28	-2.4212	-2.3285	-2.3697	-2.4071	-2.2583	-2.4293	-2.3239	-2.2263	-2.4605	-2.3653	-2.2953	-2.3641	-2.6757	-2.3046	-2.4596	-2.4575	-2.2532	-2.4132	-1.6354	-2.3881	-2.2825	-2.3247	-2.4163	-2.426	-2.3536	-2.4005	-2.1964	-2.4355	-2.2952	-2.306	-2.4169	-2.3873	-2.3796	-2.4294	-2.3614	-2.4244
-2.0416	-2.2893	-2.4496	-2.4439	-2.3323	-2.3292	-2.77	-2.3741	-2.218	-2.4021	-1.4399	-2.4616	-2.279	-2.414	-2.4624	-2.4175	-2.1964	-2.853	-2.2625	-1.8585	-2.2779	-2.4289	-2.5731	-2.3848	-2.3377	-2.4292	-2.1806	-2.4622	-2.4596	-2.4575	-2.2532	-2.4132	-1.6354	-2.3881	-2.2825	-2.3247	-2.4163	-2.426	-2.3536	-2.4005	-2.2625	-1.8585	-2.2779	-2.4289	-2.1149	-2.509	-2.3796	-2.4294	-2.3614	-2.4244
-2.1662	-2.5075	-2.3399	-2.4652	-2.4101	-2.4757	-2.3323	-2.257	-2.0968	-2.44	-1.4399	-2.4616	-2.7446	-2.4824	-2.2501	-2.4868	-2.3083	-2.2936	-2.4303	-2.568	-2.2827	-2.3809	-2.2648	-2.4005	-2.3377	-2.4292	-2.382	-2.3125	-2.3472	-2.3364	-2.0968	-2.44	-1.6354	-2.3881	-2.5844	-2.4326	-2.4163	-2.426	-2.3083	-2.2936	-2.4581	-2.41	-2.2952	-2.306	-2.4169	-2.3873	-2.3796	-2.4294	-2.3614	-2.4244
-2.218	-2.2598	-2.5296	-2.5824	-2.3323	-2.3292	-2.4044	-2.2405	-2.3645	-2.3822	-1.4399	-2.4616	-2.2763	-2.43	-2.3083	-2.3353	-2.4788	-2.2731	-2.2827	-2.5485	-2.666	-2.6878	-2.2648	-2.4005	-2.4687	-2.4878	-2.1806	-2.4622	-2.4044	-2.2405	-2.5997	-2.3848	-1.6354	-2.3881	-2.2825	-2.3247	-2.3083	-2.3353	-2.3536	-2.4005	-2.1964	-2.4355	-2.5112	-2.4719	-2.4169	-2.3873	-2.3796	-2.4294	-2.3614	-2.4244
-2.3323	-2.4071	-2.1792	-2.4915	-2.7943	-2.3375	-2.3256	-2.3572	-2.5564	-2.1603	-3.342	-2.5855	-2.3256	-2.2867	-2.3203	-2.4616	-2.3697	-2.4071	-2.5582	-2.5137	-2.2222	-2.4293	-2.2648	-2.4005	-2.3377	-2.4292	-2.382	-2.3125	-2.3472	-2.3364	-2.5194	-2.3928	-3.0872	-2.414	-2.2825	-2.3247	-2.3885	-2.4222	-2.3536	-2.4005	-2.4581	-2.41	-2.2952	-2.306	-2.4169	-2.3873	-2.3796	-2.4294	-2.3614	-2.4244
-2.3323	-2.4071	-2.2558	-2.26	-2.0756	-2.4175	-2.0924	-2.6243	-2.4391	-2.2943	-3.984	-2.4816	-2.7446	-2.4824	-2.5815	-2.4484	-2.3697	-2.4071	-2.2583	-2.4293	-2.2779	-2.4289	-2.2648	-2.4005	-2.4687	-2.4878	-2.1806	-2.4622	-2.2479	-2.4802	-2.5194	-2.3928	-3.9021	-2.3664	-2.5844	-2.4326	-2.4163	-2.426	-2.3536	-2.4005	-2.1964	-2.4355	-2.2779	-2.4289	-2.4169	-2.3873	-2.3796	-2.4294	-2.3614	-2.4244
-2.4892	-2.7266	-2.3399	-2.4652	-2.2532	-2.2374	-2.3346	-2.3888	-2.218	-2.4021	-1.4399	-2.4616	-2.1951	-2.1419	-2.5815	-2.4484	-2.3751	-2.5616	-2.2328	-2.561	-2.4147	-2.4983	-2.4605	-2.3653	-2.3377	-2.4292	-2.382	-2.3125	-2.2479	-2.4802	-2.2532	-2.4132	-1.6354	-2.3881	-2.2825	-2.3247	-2.4163	-2.426	-2.4049	-2.4283	-2.2328	-2.561	-2.3665	-2.4163	-2.4169	-2.3873	-2.3796	-2.4294	-2.3614	-2.4244
-2.2246	-2.458	-2.1612	-2.315	-2.2763	-2.458	-2.3059	-2.3522	-2.6087	-2.6052	-1.4399	-2.4616	-2.3256	-2.2867	-2.313	-2.4123	-2.2631	-2.43	-2.5745	-2.2539	-2.4638	-2.3788	-2.2648	-2.4005	-2.4496	-2.3327	-2.1806	-2.4622	-2.3472	-2.3364	-2.5194	-2.3928	-1.6354	-2.3881	-2.2825	-2.3247	-2.382	-2.3125	-2.3536	-2.4005	-2.4581	-2.41	-2.4638	-2.3788	-2.4169	-2.3873	-2.3796	-2.4294	-2.3614	-2.4244
-2.1662	-2.5075	-2.5296	-2.5824	-2.7897	-2.2075	-2.3256	-2.3572	-2.5564	-2.1603	-3.7422	-2.3252	-2.3677	-2.3394	-2.3083	-2.3353	-2.3083	-2.2936	-2.5582	-2.5137	-2.2779	-2.4289	-2.2648	-2.4005	-2.4687	-2.4878	-2.6757	-2.3046	-2.3472	-2.3364	-2.5194	-2.3928	-3.9021	-2.3664	-2.2825	-2.3247	-2.3083	-2.3353	-2.3083	-2.2936	-2.4581	-2.41	-2.2779	-2.4289	-2.4169	-2.3873	-2.3796	-2.4294	-2.5658	-2.2128
-2.5296	-2.3257	-2.4929	-2.3086	-2.0756	-2.4175	-2.0924	-2.6243	-2.2763	-2.3007	-2.7637	-2.3394	-2.2953	-2.3788	-2.3083	-2.3353	-2.3697	-2.4071	-2.2328	-2.561	-2.4147	-2.4983	-2.4605	-2.3653	-2.4496	-2.3327	-2.1806	-2.4622	-2.2479	-2.4802	-2.2532	-2.4132	-3.9021	-2.3664	-2.2953	-2.3788	-2.3083	-2.3353	-2.3536	-2.4005	-2.2328	-2.561	-2.3665	-2.4163	-2.4169	-2.3873	-2.5375	-2.3841	-2.3614	-2.4244
-2.1689	-2.7467	-2.5834	-2.4533	-2.3349	-2.6694	-2.1801	-2.8012	-2.5564	-2.1603	-4.0872	-2.4484	-2.1211	-2.3692	-2.3946	-2.3068	-2.3239	-2.3432	-2.4638	-2.44	-2.3031	-2.5165	-2.1689	-2.7467	-2.4496	-2.3327	-2.3349	-2.6694	-2.4596	-2.4575	-2.5194	-2.3928	-3.9021	-2.3664	-2.1964	-2.4651	-2.3885	-2.4222	-2.4049	-2.4283	-2.4638	-2.44	-2.3665	-2.4163	-2.1149	-2.509	-2.5375	-2.3841	-2.3614	-2.4244
-2.4361	-2.4888	-2.2953	-2.3641	-2.4007	-2.4598	-2.0924	-2.6243	-2.1636	-2.4071	-3.342	-2.5855	-2.3587	-2.5047	-2.4101	-2.1359	-2.3083	-2.2936	-2.4339	-2.2649	-2.227	-2.3068	-2.5731	-2.3848	-2.2953	-2.3641	-2.6757	-2.3046	-2.2479	-2.4802	-2.2532	-2.4132	-3.0872	-2.414	-2.5844	-2.4326	-2.382	-2.3125	-2.3083	-2.2936	-2.4581	-2.41	-2.5112	-2.4719	-2.6455	-2.402	-2.3796	-2.4294	-2.443	-2.4299
-2.1662	-2.5075	-2.4929	-2.3086	-2.2763	-2.458	-2.3346	-2.3888	-2.2763	-2.3007	-1.6199	-2.3059	-2.1211	-2.3692	-2.3203	-2.4616	-2.4788	-2.2731	-2.2583	-2.4293	-2.4638	-2.3788	-2.2648	-2.4005	-2.4496	-2.3327	-2.1806	-2.4622	-2.2479	-2.4802	-2.2532	-2.4132	-1.6199	-2.3059	-2.1964	-2.4651	-2.3885	-2.4222	-2.3536	-2.4005	-2.1964	-2.4355	-2.4638	-2.3788	-2.4169	-2.3873	-2.5375	-2.3841	-2.3614	-2.4244
-2.2246	-2.458	-2.5074	-2.331	-2.2763	-2.458	-2.6596	-2.8216	-2.4391	-2.2943	-1.4399	-2.4616	-2.3256	-2.2867	-2.4391	-2.4293	-2.3083	-2.2936	-2.5048	-2.7333	-2.4638	-2.3788	-2.2648	-2.4005	-2.4687	-2.4878	-2.1806	-2.4622	-2.6596	-2.8216	-2.5194	-2.3928	-1.6354	-2.3881	-2.2825	-2.3247	-2.382	-2.3125	-2.3083	-2.2936	-2.4581	-2.41	-2.4638	-2.3788	-2.4169	-2.3873	-2.3796	-2.4294	-2.3614	-2.4244
-2.1463	-2.5897	-2.5074	-2.331	-2.3568	-2.4182	-2.1801	-2.8012	-2.47	-2.7043	-2.8787	-2.4123	-2.279	-2.414	-2.2501	-2.4868	-2.3277	-2.5133	-2.2827	-2.5485	-2.227	-2.3068	-2.5731	-2.3848	-2.4687	-2.4878	-2.6757	-2.3046	-2.4596	-2.4575	-2.5997	-2.3848	-3.0872	-2.414	-2.2825	-2.3247	-2.4163	-2.426	-2.4049	-2.4283	-2.1964	-2.4355	-2.5112	-2.4719	-2.1149	-2.509	-2.3796	-2.4294	-2.443	-2.4299
-2.396	-2.4089	-2.4103	-2.2718	-2.4007	-2.4598	-2.4063	-2.3383	-2.5564	-2.1603	-4.7443	-2.3053	-2.2763	-2.43	-2.2558	-2.5133	-2.6384	-2.3505	-2.3587	-2.4009	-2.227	-2.3068	-2.4605	-2.3653	-2.4496	-2.3327	-2.6757	-2.3046	-2.4596	-2.4575	-2.5194	-2.3928	-3.9021	-2.3664	-2.2825	-2.3247	-2.382	-2.3125	-2.4049	-2.4283	-2.4731	-2.3814	-2.5112	-2.4719	-2.4169	-2.3873	-2.3756	-2.3082	-2.443	-2.4299
-2.1463	-2.5897	-2.4007	-2.2383	-2.7753	-2.2699	-2.0924	-2.6243	-2.3764	-2.5504	-3.7422	-2.3252	-1.9579	-2.0581	-2.313	-2.4123	-2.2583	-2.1937	-2.3587	-2.4009	-2.2572	-2.5238	-2.5731	-2.3848	-2.4496	-2.3327	-2.6757	-2.3046	-2.2479	-2.4802	-2.2532	-2.4132	-3.9021	-2.3664	-2.1964	-2.4651	-2.382	-2.3125	-2.5112	-2.4291	-2.4731	-2.3814	-2.5112	-2.4719	-2.1149	-2.509	-2.3756	-2.3082	-2.3614	-2.4244
-2.1689	-2.7467	-2.4007	-2.2383	-2.1782	-2.6584	-2.3059	-2.3522	-2.1636	-2.4071	-2.8787	-2.4123	-1.9579	-2.0581	-2.2501	-2.4868	-2.3239	-2.3432	-2.2583	-2.4293	-2.0271	-2.2914	-2.1689	-2.7467	-2.4496	-2.3327	-2.1806	-2.4622	-2.3472	-2.3364	-2.2532	-2.4132	-3.0872	-2.414	-2.1964	-2.4651	-2.4163	-2.426	-2.4049	-2.4283	-2.1964	-2.4355	-2.5112	-2.4719	-2.1149	-2.509	-2.3756	-2.3082	-2.3614	-2.4244
-2.0416	-2.2893	-2.2273	-2.3642	-2.1782	-2.6584	-2.3323	-2.257	-2.5564	-2.1603	-2.7943	-2.5133	-2.2763	-2.43	-2.4101	-2.1359	-2.3751	-2.5616	-2.2117	-2.4409	-2.666	-2.6878	-2.5731	-2.3848	-2.3377	-2.4292	-2.1806	-2.4622	-2.3472	-2.3364	-2.5194	-2.3928	-3.0872	-2.414	-2.2825	-2.3247	-2.382	-2.3125	-2.4049	-2.4283	-2.4731	-2.3814	-2.5112	-2.4719	-2.1149	-2.509	-2.3796	-2.4294	-2.3614	-2.4244
-2.4448	-2.2645	-2.4102	-2.7062	-2.2223	-2.8216	-2.1801	-2.8012	-2.1671	-2.3372	-3.0086	-2.2583	-2.4448	-2.4123	-2.313	-2.4123	-2.9698	-2.4397	-2.5745	-2.2539	-2.2827	-2.3809	-2.4605	-2.3653	-2.4687	-2.4878	-2.2223	-2.8216	-2.4596	-2.4575	-2.5997	-2.3848	-3.0872	-2.414	-2.1964	-2.4651	-2.382	-2.3125	-2.5112	-2.4291	-2.4581	-2.41	-2.2952	-2.306	-2.4169	-2.3873	-2.3796	-2.4294	-2.3614	-2.4244
-2.218	-2.2598	-2.4103	-2.2718	-3.0741	-2.1144	-2.5834	-2.2928	-2.6087	-2.6052	-0.9439	-2.8579	-2.5397	-2.3806	-2.4382	-2.5376	-2.3229	-2.3698	-2.4888	-2.3229	-2.2572	-2.5238	-2.2648	-2.4005	-2.4496	-2.3327	-2.6757	-2.3046	-2.4596	-2.4575	-2.5194	-2.3928	-1.6354	-2.3881	-2.5397	-2.3806	-2.3885	-2.4222	-2.5112	-2.4291	-2.4731	-2.3814	-2.5112	-2.4719	-2.4169	-2.3873	-2.3756	-2.3082	-2.3614	-2.4244
-2.4361	-2.4888	-2.5296	-2.5824	-3.0741	-2.1144	-2.6338	-2.2905	-2.7314	-2.5126	-1.5952	-2.4361	-2.6878	-2.4024	-2.2308	-2.6655	-2.2631	-2.43	-2.2899	-2.3866	-2.2779	-2.4289	-2.5731	-2.3848	-2.4687	-2.4878	-2.6757	-2.3046	-2.6338	-2.2905	-2.5997	-2.3848	-1.6354	-2.3881	-2.5844	-2.4326	-2.3885	-2.4222	-2.3536	-2.4005	-2.4731	-2.3814	-2.2779	-2.4289	-2.6455	-2.402	-2.3796	-2.4294	-2.3614	-2.4244
-3.0741	-2.2461	-2.3251	-2.454	-2.3568	-2.4182	-2.5834	-2.2928	-2.666	-2.3698	-2.8632	-2.3247	-2.2763	-2.43	-2.0259	-2.0891	-2.0706	-2.3806	-2.2117	-2.4409	-2.3239	-2.2263	-2.5731	-2.3848	-2.3251	-2.454	-2.6757	-2.3046	-2.4596	-2.4575	-2.5997	-2.3848	-1.6354	-2.3881	-2.2825	-2.3247	-2.3885	-2.4222	-2.0706	-2.3806	-2.4731	-2.3814	-2.2952	-2.306	-2.4169	-2.3873	-2.3756	-2.3082	-2.443	-2.4299
-2.3349	-2.44	-2.4735	-2.3334	-2.4101	-2.4757	-2.3059	-2.3522	-2.666	-2.3698	-0.9439	-2.8579	-2.2763	-2.43	-2.5637	-2.4024	-2.0706	-2.3806	-2.2117	-2.4409	-2.3239	-2.2263	-2.3349	-2.44	-2.3377	-2.4292	-2.382	-2.3125	-2.3472	-2.3364	-2.5997	-2.3848	-1.6354	-2.3881	-2.2825	-2.3247	-2.3885	-2.4222	-2.0706	-2.3806	-2.4731	-2.3814	-2.2952	-2.306	-2.4169	-2.3873	-2.3796	-2.4294	-2.3614	-2.4244
-2.5296	-2.3257	-2.2273	-2.3642	-2.3698	-2.2212	-2.473	-2.4834	-2.2763	-2.3007	-1.5952	-2.4361	-2.5397	-2.3806	-2.4382	-2.5376	-2.3239	-2.3432	-2.6723	-2.3577	-2.3031	-2.5165	-2.4605	-2.3653	-2.3377	-2.4292	-2.6757	-2.3046	-2.4596	-2.4575	-2.2532	-2.4132	-1.6354	-2.3881	-2.5397	-2.3806	-2.3885	-2.4222	-2.4049	-2.4283	-2.4731	-2.3814	-2.3665	-2.4163	-2.4169	-2.3873	-2.3796	-2.4294	-2.5658	-2.2128
-2.3677	-2.2958	-2.5834	-2.4533	-2.7897	-2.2075	-2.0924	-2.6243	-2.1636	-2.4071	-1.5952	-2.4361	-2.3587	-2.5047	-2.5815	-2.4484	-2.6384	-2.3505	-2.5745	-2.2539	-2.3764	-2.2283	-2.2648	-2.4005	-2.4496	-2.3327	-2.6757	-2.3046	-2.2479	-2.4802	-2.2532	-2.4132	-1.6354	-2.3881	-2.5844	-2.4326	-2.4163	-2.426	-2.4049	-2.4283	-2.4581	-2.41	-2.3665	-2.4163	-2.4169	-2.3873	-2.5375	-2.3841	-2.5658	-2.2128
-2.1463	-2.5897	-2.2273	-2.3642	-2.0756	-2.4175	-2.0924	-2.6243	-2.7314	-2.5126	-0.9439	-2.8579	-2.6878	-2.4024	-2.4212	-2.3285	-2.4523	-2.4398	-2.4888	-2.3229	-2.227	-2.3068	-2.5731	-2.3848	-2.3377	-2.4292	-2.1806	-2.4622	-2.2479	-2.4802	-2.5997	-2.3848	-1.6354	-2.3881	-2.5844	-2.4326	-2.4163	-2.426	-2.3536	-2.4005	-2.4731	-2.3814	-2.5112	-2.4719	-2.1149	-2.509	-2.3796	-2.4294	-2.3614	-2.4244
-2.3323	-2.4071	-2.4102	-2.7062	-2.7753	-2.2699	-2.5277	-2.3822	-2.218	-2.4021	-1.5952	-2.4361	-2.2953	-2.3788	-2.5815	-2.4484	-2.3229	-2.3698	-2.6723	-2.3577	-3.1306	-2.3979	-2.2648	-2.4005	-2.4687	-2.4878	-2.6757	-2.3046	-2.4596	-2.4575	-2.2532	-2.4132	-1.6354	-2.3881	-2.2953	-2.3788	-2.4163	-2.426	-2.5112	-2.4291	-2.4731	-2.3814	-2.5112	-2.4719	-2.4169	-2.3873	-2.3796	-2.4294	-2.3614	-2.4244
-2.8863	-2.3086	-2.3399	-2.4652	-2.3698	-2.2212	-2.4044	-2.2405	-2.1636	-2.4071	-1.5952	-2.4361	-2.6362	-2.6271	-2.5844	-2.529	-2.4523	-2.4398	-2.0383	-2.3793	-2.581	-2.0581	-2.5731	-2.3848	-2.3377	-2.4292	-2.6757	-2.3046	-2.4044	-2.2405	-2.2532	-2.4132	-1.6354	-2.3881	-2.5844	-2.4326	-2.3885	-2.4222	-2.3536	-2.4005	-2.1964	-2.4355	-2.2952	-2.306	-2.6455	-2.402	-2.3796	-2.4294	-2.5658	-2.2128
-2.3323	-2.4071	-2.2273	-2.3642	-2.0318	-2.4194	-2.0848	-2.3394	-2.2763	-2.3007	-0.9439	-2.8579	-2.3677	-2.3394	-2.3203	-2.4616	-2.3229	-2.3698	-2.5582	-2.5137	-2.4638	-2.3788	-2.2648	-2.4005	-2.3377	-2.4292	-2.1806	-2.4622	-2.3472	-2.3364	-2.2532	-2.4132	-1.6354	-2.3881	-2.2825	-2.3247	-2.3885	-2.4222	-2.5112	-2.4291	-2.4581	-2.41	-2.4638	-2.3788	-2.4169	-2.3873	-2.3796	-2.4294	-2.3614	-2.4244
-2.5296	-2.3257	-2.5074	-2.331	-2.3568	-2.4182	-2.4044	-2.2405	-2.3764	-2.5504	-1.4399	-2.4616	-2.7446	-2.4824	-2.4382	-2.5376	-2.2284	-2.28	-2.4638	-2.44	-2.4147	-2.4983	-2.4605	-2.3653	-2.4687	-2.4878	-2.6757	-2.3046	-2.4044	-2.2405	-2.2532	-2.4132	-1.6354	-2.3881	-2.5844	-2.4326	-2.3885	-2.4222	-2.3536	-2.4005	-2.4638	-2.44	-2.3665	-2.4163	-2.4169	-2.3873	-2.3796	-2.4294	-2.443	-2.4299
-2.396	-2.4089	-2.4103	-2.2718	-2.3349	-2.6694	-2.3059	-2.3522	-2.3645	-2.3822	-1.4399	-2.4616	-2.4382	-2.3741	-2.3571	-2.5135	-2.3083	-2.2936	-2.4303	-2.568	-2.4147	-2.4983	-2.4605	-2.3653	-2.4496	-2.3327	-2.3349	-2.6694	-2.3472	-2.3364	-2.5997	-2.3848	-1.6354	-2.3881	-2.5844	-2.4326	-2.4163	-2.426	-2.3083	-2.2936	-2.4581	-2.41	-2.3665	-2.4163	-2.4169	-2.3873	-2.3756	-2.3082	-2.3614	-2.4244
-2.2246	-2.458	-2.4735	-2.3334	-2.3547	-2.2079	-2.3256	-2.3572	-2.1671	-2.3372	-1.5952	-2.4361	-2.6878	-2.4024	-2.4624	-2.4175	-2.3083	-2.2936	-2.3764	-2.3053	-2.2572	-2.5238	-2.2648	-2.4005	-2.3377	-2.4292	-2.382	-2.3125	-2.3472	-2.3364	-2.5997	-2.3848	-1.6354	-2.3881	-2.5844	-2.4326	-2.4163	-2.426	-2.3083	-2.2936	-2.4581	-2.41	-2.5112	-2.4719	-2.4169	-2.3873	-2.3796	-2.4294	-2.3614	-2.4244
-2.5372	-2.3899	-2.5074	-2.331	-2.0756	-2.4175	-2.1385	-2.7518	-2.666	-2.3698	-1.5952	-2.4361	-2.3256	-2.2867	-2.3083	-2.3353	-2.4523	-2.4398	-2.5324	-2.272	-2.4638	-2.3788	-2.2648	-2.4005	-2.4687	-2.4878	-2.1806	-2.4622	-2.4596	-2.4575	-2.5997	-2.3848	-1.6354	-2.3881	-2.2825	-2.3247	-2.3083	-2.3353	-2.3536	-2.4005	-2.4731	-2.3814	-2.4638	-2.3788	-2.4169	-2.3873	-2.3796	-2.4294	-2.3614	-2.4244
-2.4448	-2.2645	-2.4496	-2.4439	-2.0318	-2.4194	-2.5666	-2.3007	-2.1636	-2.4071	-1.4399	-2.4616	-2.2256	-2.7276	-2.3571	-2.5135	-2.2631	-2.43	-2.2625	-1.8585	-2.3936	-2.1564	-2.4605	-2.3653	-2.3377	-2.4292	-2.1806	-2.4622	-2.3472	-2.3364	-2.2532	-2.4132	-1.6354	-2.3881	-2.1964	-2.4651	-2.4163	-2.426	-2.3536	-2.4005	-2.2625	-1.8585	-2.3936	-2.1564	-2.4169	-2.3873	-2.3796	-2.4294	-2.3614	-2.4244
-2.2246	-2.458	-2.4735	-2.3334	-2.2763	-2.458	-2.3323	-2.257	-2.3645	-2.3822	-3.0086	-2.2583	-2.33	-2.28	-2.2501	-2.4868	-2.4917	-2.0893	-2.2625	-1.8585	-2.3239	-2.2263	-2.2648	-2.4005	-2.3377	-2.4292	-2.1806	-2.4622	-2.3472	-2.3364	-2.5997	-2.3848	-3.0872	-2.414	-2.2825	-2.3247	-2.4163	-2.426	-2.4917	-2.0893	-2.2625	-1.8585	-2.2952	-2.306	-2.4169	-2.3873	-2.3796	-2.4294	-2.3614	-2.4244
-2.1689	-2.7467	-2.1792	-2.4915	-2.4007	-2.4598	-2.0924	-2.6243	-2.3764	-2.5504	-0.9439	-2.8579	-2.2256	-2.7276	-2.5637	-2.4024	-2.4788	-2.2731	-2.4888	-2.3229	-2.2222	-2.4293	-2.1689	-2.7467	-2.3377	-2.4292	-2.6757	-2.3046	-2.2479	-2.4802	-2.2532	-2.4132	-1.6354	-2.3881	-2.1964	-2.4651	-2.3885	-2.4222	-2.3536	-2.4005	-2.4731	-2.3814	-2.2952	-2.306	-2.1149	-2.509	-2.3796	-2.4294	-2.443	-2.4299
-2.396	-2.4089	-2.1612	-2.315	-2.0756	-2.4175	-2.5834	-2.2928	-2.2328	-2.15	-0.9439	-2.8579	-2.3587	-2.5047	-2.5844	-2.529	-2.5324	-2.4193	-2.4888	-2.3229	-2.4147	-2.4983	-2.4605	-2.3653	-2.4496	-2.3327	-2.1806	-2.4622	-2.4596	-2.4575	-2.2328	-2.15	-1.6354	-2.3881	-2.5844	-2.4326	-2.3885	-2.4222	-2.5112	-2.4291	-2.4731	-2.3814	-2.3665	-2.4163	-2.4169	-2.3873	-2.3796	-2.4294	-2.3614	-2.4244
-2.218	-2.2598	-2.5834	-2.4533	-2.5701	-2.4045	-2.473	-2.4834	-2.1671	-2.3372	-0.9439	-2.8579	-2.5324	-2.3068	-2.5637	-2.4024	-2.4788	-2.2731	-2.3587	-2.4009	-2.2444	-2.6081	-2.2648	-2.4005	-2.4496	-2.3327	-2.5701	-2.4045	-2.4596	-2.4575	-2.5997	-2.3848	-1.6354	-2.3881	-2.5844	-2.4326	-2.3885	-2.4222	-2.3536	-2.4005	-2.4731	-2.3814	-2.3665	-2.4163	-2.4169	-2.3873	-2.5375	-2.3841	-2.443	-2.4299
-2.9705	-2.2487	-2.6187	-2.3577	-2.4007	-2.4598	-2.5834	-2.2928	-2.218	-2.4021	-2.6895	-2.5047	-2.1951	-2.1419	-2.3083	-2.3353	-2.1964	-2.853	-2.4303	-2.568	-2.4147	-2.4983	-2.5731	-2.3848	-2.4496	-2.3327	-2.6757	-2.3046	-2.4596	-2.4575	-2.2532	-2.4132	-1.6354	-2.3881	-2.2825	-2.3247	-2.3083	-2.3353	-2.3536	-2.4005	-2.4581	-2.41	-2.3665	-2.4163	-2.4169	-2.3873	-2.3796	-2.4294	-2.443	-2.4299
-2.1689	-2.7467	-2.3251	-2.454	-3.0741	-2.1144	-2.3256	-2.3572	-2.2328	-2.15	-0.9439	-2.8579	-2.2953	-2.3788	-2.2501	-2.4868	-2.2816	-2.6446	-2.2899	-2.3866	-2.6012	-2.4411	-2.1689	-2.7467	-2.3251	-2.454	-2.6757	-2.3046	-2.3472	-2.3364	-2.2328	-2.15	-1.6354	-2.3881	-2.2953	-2.3788	-2.4163	-2.426	-2.5112	-2.4291	-2.4731	-2.3814	-2.5112	-2.4719	-2.1149	-2.509	-2.3756	-2.3082	-2.3614	-2.4244
-2.3349	-2.44	-2.5834	-2.4533	-2.2366	-2.3394	-2.6338	-2.2905	-2.1362	-2.3063	-0.9439	-2.8579	-2.5324	-2.3068	-2.5844	-2.529	-2.2816	-2.6446	-2.2899	-2.3866	-2.666	-2.6878	-2.3349	-2.44	-2.4496	-2.3327	-2.1806	-2.4622	-2.6338	-2.2905	-2.2532	-2.4132	-1.6354	-2.3881	-2.5844	-2.4326	-2.3885	-2.4222	-2.5112	-2.4291	-2.4731	-2.3814	-2.5112	-2.4719	-2.4169	-2.3873	-2.5375	-2.3841	-2.3614	-2.4244
-2.3677	-2.2958	-2.3251	-2.454	-2.0318	-2.4194	-2.473	-2.4834	-2.6842	-2.2383	-0.9439	-2.8579	-2.4382	-2.3741	-2.0259	-2.0891	-2.3229	-2.3698	-2.3587	-2.4009	-2.2444	-2.6081	-2.2648	-2.4005	-2.3251	-2.454	-2.1806	-2.4622	-2.4596	-2.4575	-2.5997	-2.3848	-1.6354	-2.3881	-2.5844	-2.4326	-2.3885	-2.4222	-2.5112	-2.4291	-2.4731	-2.3814	-2.3665	-2.4163	-2.4169	-2.3873	-2.3756	-2.3082	-2.3614	-2.4244
-2.0416	-2.2893	-2.6187	-2.3577	-2.3568	-2.4182	-2.4063	-2.3383	-2.666	-2.3698	-2.6895	-2.5047	-2.1951	-2.1419	-2.3083	-2.3353	-2.3697	-2.4071	-2.2625	-1.8585	-2.2444	-2.6081	-2.5731	-2.3848	-2.4496	-2.3327	-2.6757	-2.3046	-2.4596	-2.4575	-2.5997	-2.3848	-1.6354	-2.3881	-2.2825	-2.3247	-2.3083	-2.3353	-2.3536	-2.4005	-2.2625	-1.8585	-2.3665	-2.4163	-2.1149	-2.509	-2.3796	-2.4294	-2.443	-2.4299
-2.4361	-2.4888	-2.3251	-2.454	-2.3568	-2.4182	-2.5834	-2.2928	-2.3645	-2.3822	-0.9439	-2.8579	-2.2953	-2.3788	-2.2501	-2.4868	-2.3697	-2.4071	-2.2899	-2.3866	-2.0271	-2.2914	-2.5731	-2.3848	-2.3251	-2.454	-2.6757	-2.3046	-2.4596	-2.4575	-2.5997	-2.3848	-1.6354	-2.3881	-2.2953	-2.3788	-2.4163	-2.426	-2.3536	-2.4005	-2.4731	-2.3814	-2.5112	-2.4719	-2.6455	-2.402	-2.3756	-2.3082	-2.443	-2.4299
-2.5372	-2.3899	-2.5074	-2.331	-2.3568	-2.4182	-2.5666	-2.3007	-2.5564	-2.1603	-0.9439	-2.8579	-2.279	-2.414	-2.2501	-2.4868	-2.2284	-2.28	-2.5456	-2.5255	-2.2444	-2.6081	-2.2648	-2.4005	-2.4687	-2.4878	-2.6757	-2.3046	-2.3472	-2.3364	-2.5194	-2.3928	-1.6354	-2.3881	-2.2825	-2.3247	-2.4163	-2.426	-2.3536	-2.4005	-2.4731	-2.3814	-2.3665	-2.4163	-2.4169	-2.3873	-2.3796	-2.4294	-2.443	-2.4299
-2.8863	-2.3086	-2.2953	-2.3641	-2.0318	-2.4194	-2.0848	-2.3394	-2.1636	-2.4071	-1.5952	-2.4361	-2.1951	-2.1419	-2.4382	-2.5376	-2.4917	-2.0893	-2.5456	-2.5255	-2.2779	-2.4289	-2.5731	-2.3848	-2.2953	-2.3641	-2.1806	-2.4622	-2.3472	-2.3364	-2.2532	-2.4132	-1.6354	-2.3881	-2.2825	-2.3247	-2.3885	-2.4222	-2.4917	-2.0893	-2.4731	-2.3814	-2.2779	-2.4289	-2.6455	-2.402	-2.3796	-2.4294	-2.3614	-2.4244
-2.3349	-2.44	-2.2953	-2.3641	-2.0756	-2.4175	-2.4044	-2.2405	-2.2328	-2.15	-0.9439	-2.8579	-2.279	-2.414	-2.3203	-2.4616	-2.2583	-2.1937	-2.2827	-2.5485	-2.6012	-2.4411	-2.3349	-2.44	-2.2953	-2.3641	-2.1806	-2.4622	-2.4044	-2.2405	-2.2328	-2.15	-1.6354	-2.3881	-2.2825	-2.3247	-2.3885	-2.4222	-2.5112	-2.4291	-2.1964	-2.4355	-2.5112	-2.4719	-2.4169	-2.3873	-2.3796	-2.4294	-2.3614	-2.4244
-2.218	-2.2598	-2.2953	-2.3641	-2.5701	-2.4045	-2.473	-2.4834	-2.3764	-2.5504	-1.4399	-2.4616	-2.3587	-2.5047	-2.313	-2.4123	-2.6012	-2.4616	-2.4303	-2.568	-2.6052	-2.4194	-2.2648	-2.4005	-2.2953	-2.3641	-2.5701	-2.4045	-2.4596	-2.4575	-2.2532	-2.4132	-1.6354	-2.3881	-2.5844	-2.4326	-2.382	-2.3125	-2.5112	-2.4291	-2.4581	-2.41	-2.3665	-2.4163	-2.4169	-2.3873	-2.3796	-2.4294	-2.443	-2.4299
-2.1689	-2.7467	-2.3251	-2.454	-2.3349	-2.6694	-2.3036	-2.4812	-2.2328	-2.15	-0.9439	-2.8579	-2.6878	-2.4024	-2.3083	-2.3353	-2.6384	-2.3505	-2.4339	-2.2649	-2.3764	-2.2283	-2.1689	-2.7467	-2.3251	-2.454	-2.3349	-2.6694	-2.3472	-2.3364	-2.2328	-2.15	-1.6354	-2.3881	-2.5844	-2.4326	-2.3083	-2.3353	-2.4049	-2.4283	-2.4581	-2.41	-2.3665	-2.4163	-2.1149	-2.509	-2.3756	-2.3082	-2.3614	-2.4244
-2.3349	-2.44	-2.5296	-2.5824	-2.1782	-2.6584	-2.3277	-2.5133	-2.2763	-2.3007	-1.4399	-2.4616	-2.2763	-2.43	-2.3203	-2.4616	-2.4063	-2.4637	-2.3587	-2.4009	-2.6052	-2.4194	-2.3349	-2.44	-2.4687	-2.4878	-2.1806	-2.4622	-2.2479	-2.4802	-2.2532	-2.4132	-1.6354	-2.3881	-2.2825	-2.3247	-2.3885	-2.4222	-2.5112	-2.4291	-2.4731	-2.3814	-2.3665	-2.4163	-2.4169	-2.3873	-2.3796	-2.4294	-2.3614	-2.4244
-2.1662	-2.5075	-2.2558	-2.26	-2.2763	-2.458	-2.5277	-2.3822	-2.2763	-2.3007	-1.4399	-2.4616	-2.4063	-2.4908	-2.3946	-2.3068	-2.2284	-2.28	-2.5048	-2.7333	-2.3031	-2.5165	-2.2648	-2.4005	-2.4687	-2.4878	-2.1806	-2.4622	-2.4596	-2.4575	-2.2532	-2.4132	-1.6354	-2.3881	-2.5844	-2.4326	-2.3885	-2.4222	-2.3536	-2.4005	-2.4581	-2.41	-2.3665	-2.4163	-2.4169	-2.3873	-2.3796	-2.4294	-2.3614	-2.4244
-2.2246	-2.458	-2.4929	-2.3086	-2.2763	-2.458	-2.5277	-2.3822	-2.47	-2.7043	-2.6895	-2.5047	-2.33	-2.28	-2.3571	-2.5135	-2.2631	-2.43	-2.0383	-2.3793	-2.2827	-2.3809	-2.2648	-2.4005	-2.4496	-2.3327	-2.1806	-2.4622	-2.4596	-2.4575	-2.5997	-2.3848	-1.6354	-2.3881	-2.2825	-2.3247	-2.4163	-2.426	-2.3536	-2.4005	-2.1964	-2.4355	-2.2952	-2.306	-2.4169	-2.3873	-2.5375	-2.3841	-2.3614	-2.4244
-2.3323	-2.4071	-2.4929	-2.3086	-2.0756	-2.4175	-2.3256	-2.3572	-2.2763	-2.3007	-0.9439	-2.8579	-2.6878	-2.4024	-2.4212	-2.3285	-2.3751	-2.5616	-2.6723	-2.3577	-2.3031	-2.5165	-2.2648	-2.4005	-2.4496	-2.3327	-2.1806	-2.4622	-2.3472	-2.3364	-2.2532	-2.4132	-1.6354	-2.3881	-2.5844	-2.4326	-2.4163	-2.426	-2.4049	-2.4283	-2.4731	-2.3814	-2.3665	-2.4163	-2.4169	-2.3873	-2.5375	-2.3841	-2.3614	-2.4244
-2.2246	-2.458	-2.6187	-2.3577	-2.3698	-2.2212	-2.3059	-2.3522	-2.4391	-2.2943	-0.9439	-2.8579	-2.2763	-2.43	-2.4624	-2.4175	-2.3751	-2.5616	-2.5456	-2.5255	-2.2827	-2.3809	-2.2648	-2.4005	-2.4496	-2.3327	-2.6757	-2.3046	-2.3472	-2.3364	-2.5194	-2.3928	-1.6354	-2.3881	-2.2825	-2.3247	-2.4163	-2.426	-2.4049	-2.4283	-2.4731	-2.3814	-2.2952	-2.306	-2.4169	-2.3873	-2.3796	-2.4294	-2.5658	-2.2128
-2.396	-2.4089	-2.4496	-2.4439	-2.3349	-2.6694	-2.3059	-2.3522	-2.1636	-2.4071	-2.8787	-2.4123	-2.3587	-2.5047	-2.0259	-2.0891	-2.3229	-2.3698	-2.0383	-2.3793	-2.4638	-2.3788	-2.4605	-2.3653	-2.3377	-2.4292	-2.3349	-2.6694	-2.3472	-2.3364	-2.2532	-2.4132	-3.0872	-2.414	-2.5844	-2.4326	-2.3885	-2.4222	-2.5112	-2.4291	-2.1964	-2.4355	-2.4638	-2.3788	-2.4169	-2.3873	-2.3796	-2.4294	-2.3614	-2.4244
-2.5296	-2.3257	-2.2953	-2.3641	-2.2763	-2.458	-2.3323	-2.257	-2.47	-2.7043	-1.5952	-2.4361	-2.2763	-2.43	-2.5815	-2.4484	-2.3239	-2.3432	-2.5456	-2.5255	-2.2444	-2.6081	-2.4605	-2.3653	-2.2953	-2.3641	-2.1806	-2.4622	-2.3472	-2.3364	-2.5997	-2.3848	-1.6354	-2.3881	-2.2825	-2.3247	-2.4163	-2.426	-2.4049	-2.4283	-2.4731	-2.3814	-2.3665	-2.4163	-2.4169	-2.3873	-2.3796	-2.4294	-2.3614	-2.4244
-2.8863	-2.3086	-2.2273	-2.3642	-2.0756	-2.4175	-2.4063	-2.3383	-2.1636	-2.4071	-1.4399	-2.4616	-2.3256	-2.2867	-2.4101	-2.1359	-2.2631	-2.43	-2.3764	-2.3053	-2.2572	-2.5238	-2.5731	-2.3848	-2.3377	-2.4292	-2.1806	-2.4622	-2.4596	-2.4575	-2.2532	-2.4132	-1.6354	-2.3881	-2.2825	-2.3247	-2.382	-2.3125	-2.3536	-2.4005	-2.4581	-2.41	-2.5112	-2.4719	-2.6455	-2.402	-2.3796	-2.4294	-2.3614	-2.4244
-2.4376	-2.4637	-2.2953	-2.3641	-2.2532	-2.2374	-2.0924	-2.6243	-2.2763	-2.3007	-1.4399	-2.4616	-2.1211	-2.3692	-2.3083	-2.3353	-2.3697	-2.4071	-2.0383	-2.3793	-2.6052	-2.4194	-2.5731	-2.3848	-2.2953	-2.3641	-2.382	-2.3125	-2.2479	-2.4802	-2.2532	-2.4132	-1.6354	-2.3881	-2.1964	-2.4651	-2.3083	-2.3353	-2.3536	-2.4005	-2.1964	-2.4355	-2.3665	-2.4163	-2.4169	-2.3873	-2.3796	-2.4294	-2.3614	-2.4244
-2.0416	-2.2893	-2.1612	-2.315	-2.1782	-2.6584	-2.3346	-2.3888	-2.0968	-2.44	-0.9439	-2.8579	-2.2953	-2.3788	-2.4624	-2.4175	-2.3083	-2.2936	-2.3764	-2.3053	-2.3239	-2.2263	-2.5731	-2.3848	-2.4496	-2.3327	-2.1806	-2.4622	-2.2479	-2.4802	-2.0968	-2.44	-1.6354	-2.3881	-2.2953	-2.3788	-2.4163	-2.426	-2.3083	-2.2936	-2.4581	-2.41	-2.2952	-2.306	-2.1149	-2.509	-2.3796	-2.4294	-2.3614	-2.4244
-2.218	-2.2598	-2.2953	-2.3641	-2.1782	-2.6584	-2.2637	-2.4757	-2.3764	-2.5504	-0.9439	-2.8579	-2.6878	-2.4024	-2.2501	-2.4868	-2.0706	-2.3806	-2.4339	-2.2649	-3.1306	-2.3979	-2.2648	-2.4005	-2.2953	-2.3641	-2.1806	-2.4622	-2.2479	-2.4802	-2.2532	-2.4132	-1.6354	-2.3881	-2.5844	-2.4326	-2.4163	-2.426	-2.0706	-2.3806	-2.4581	-2.41	-2.5112	-2.4719	-2.4169	-2.3873	-2.3796	-2.4294	-2.3614	-2.4244
-2.4361	-2.4888	-2.2953	-2.3641	-2.2366	-2.3394	-2.3256	-2.3572	-2.3764	-2.5504	-3.7422	-2.3252	-2.1951	-2.1419	-2.5637	-2.4024	-2.0706	-2.3806	-2.5048	-2.7333	-2.2444	-2.6081	-2.5731	-2.3848	-2.2953	-2.3641	-2.1806	-2.4622	-2.3472	-2.3364	-2.2532	-2.4132	-3.9021	-2.3664	-2.2825	-2.3247	-2.3885	-2.4222	-2.0706	-2.3806	-2.4581	-2.41	-2.3665	-2.4163	-2.6455	-2.402	-2.3796	-2.4294	-2.3614	-2.4244
-2.3677	-2.2958	-2.3399	-2.4652	-2.1782	-2.6584	-2.5666	-2.3007	-2.1636	-2.4071	-1.5952	-2.4361	-2.5397	-2.3806	-2.3571	-2.5135	-2.3697	-2.4071	-2.0383	-2.3793	-2.3239	-2.2263	-2.2648	-2.4005	-2.3377	-2.4292	-2.1806	-2.4622	-2.3472	-2.3364	-2.2532	-2.4132	-1.6354	-2.3881	-2.5397	-2.3806	-2.4163	-2.426	-2.3536	-2.4005	-2.1964	-2.4355	-2.2952	-2.306	-2.4169	-2.3873	-2.3796	-2.4294	-2.3614	-2.4244
-2.5372	-2.3899	-2.3399	-2.4652	-2.2763	-2.458	-2.1385	-2.7518	-2.1636	-2.4071	-1.5952	-2.4361	-2.6362	-2.6271	-2.4391	-2.4293	-2.4788	-2.2731	-2.5582	-2.5137	-2.4147	-2.4983	-2.2648	-2.4005	-2.3377	-2.4292	-2.1806	-2.4622	-2.4596	-2.4575	-2.2532	-2.4132	-1.6354	-2.3881	-2.5844	-2.4326	-2.382	-2.3125	-2.3536	-2.4005	-2.4581	-2.41	-2.3665	-2.4163	-2.4169	-2.3873	-2.3796	-2.4294	-2.3614	-2.4244
-2.2246	-2.458	-2.1792	-2.4915	-2.3568	-2.4182	-2.5834	-2.2928	-2.3764	-2.5504	-0.9439	-2.8579	-1.9579	-2.0581	-2.5844	-2.529	-2.5324	-2.4193	-2.4888	-2.3229	-2.3031	-2.5165	-2.2648	-2.4005	-2.3377	-2.4292	-2.6757	-2.3046	-2.4596	-2.4575	-2.2532	-2.4132	-1.6354	-2.3881	-2.1964	-2.4651	-2.3885	-2.4222	-2.5112	-2.4291	-2.4731	-2.3814	-2.3665	-2.4163	-2.4169	-2.3873	-2.3796	-2.4294	-2.443	-2.4299
-2.1463	-2.5897	-2.5834	-2.4533	-2.1782	-2.6584	-2.473	-2.4834	-2.4052	-2.7266	-0.9439	-2.8579	-2.5324	-2.3068	-2.5637	-2.4024	-2.2631	-2.43	-2.4888	-2.3229	-2.581	-2.0581	-2.5731	-2.3848	-2.4496	-2.3327	-2.1806	-2.4622	-2.4596	-2.4575	-2.5194	-2.3928	-1.6354	-2.3881	-2.5844	-2.4326	-2.3885	-2.4222	-2.3536	-2.4005	-2.4731	-2.3814	-2.2952	-2.306	-2.1149	-2.509	-2.5375	-2.3841	-2.3614	-2.4244
-2.4892	-2.7266	-2.6187	-2.3577	-2.4007	-2.4598	-2.5834	-2.2928	-2.2763	-2.3007	-1.5952	-2.4361	-1.9579	-2.0581	-2.2501	-2.4868	-2.6384	-2.3505	-2.5745	-2.2539	-2.2444	-2.6081	-2.4605	-2.3653	-2.4496	-2.3327	-2.6757	-2.3046	-2.4596	-2.4575	-2.2532	-2.4132	-1.6354	-2.3881	-2.1964	-2.4651	-2.4163	-2.426	-2.4049	-2.4283	-2.4581	-2.41	-2.3665	-2.4163	-2.4169	-2.3873	-2.3796	-2.4294	-2.443	-2.4299
-2.1689	-2.7467	-2.5296	-2.5824	-2.3349	-2.6694	-2.3059	-2.3522	-2.2328	-2.15	-0.9439	-2.8579	-2.2256	-2.7276	-2.5815	-2.4484	-2.2583	-2.1937	-2.4339	-2.2649	-2.3764	-2.2283	-2.1689	-2.7467	-2.4687	-2.4878	-2.3349	-2.6694	-2.3472	-2.3364	-2.2328	-2.15	-1.6354	-2.3881	-2.1964	-2.4651	-2.4163	-2.426	-2.5112	-2.4291	-2.4581	-2.41	-2.3665	-2.4163	-2.1149	-2.509	-2.3796	-2.4294	-2.3614	-2.4244
-2.2246	-2.458	-2.6337	-2.536	-2.3568	-2.4182	-2.5834	-2.2928	-2.3764	-2.5504	-0.9439	-2.8579	-1.9579	-2.0581	-2.5844	-2.529	-2.0706	-2.3806	-2.2899	-2.3866	-2.2222	-2.4293	-2.2648	-2.4005	-2.3377	-2.4292	-2.6757	-2.3046	-2.4596	-2.4575	-2.2532	-2.4132	-1.6354	-2.3881	-2.1964	-2.4651	-2.3885	-2.4222	-2.0706	-2.3806	-2.4731	-2.3814	-2.2952	-2.306	-2.4169	-2.3873	-2.3796	-2.4294	-2.443	-2.4299
-2.1463	-2.5897	-2.5834	-2.4533	-2.1782	-2.6584	-2.473	-2.4834	-2.4052	-2.7266	-0.9439	-2.8579	-2.5397	-2.3806	-2.0259	-2.0891	-2.3751	-2.5616	-2.6723	-2.3577	-2.666	-2.6878	-2.5731	-2.3848	-2.4496	-2.3327	-2.1806	-2.4622	-2.4596	-2.4575	-2.5194	-2.3928	-1.6354	-2.3881	-2.5397	-2.3806	-2.3885	-2.4222	-2.4049	-2.4283	-2.4731	-2.3814	-2.5112	-2.4719	-2.1149	-2.509	-2.5375	-2.3841	-2.3614	-2.4244
-3.0741	-2.2461	-2.3251	-2.454	-2.7753	-2.2699	-2.3346	-2.3888	-2.9949	-2.1781	-1.5952	-2.4361	-1.9579	-2.0581	-2.3946	-2.3068	-2.6384	-2.3505	-2.2827	-2.5485	-2.2444	-2.6081	-2.5731	-2.3848	-2.3251	-2.454	-2.6757	-2.3046	-2.2479	-2.4802	-2.5997	-2.3848	-1.6354	-2.3881	-2.1964	-2.4651	-2.3885	-2.4222	-2.4049	-2.4283	-2.1964	-2.4355	-2.3665	-2.4163	-2.4169	-2.3873	-2.3756	-2.3082	-2.3614	-2.4244
-2.1689	-2.7467	-2.4735	-2.3334	-2.2763	-2.458	-2.0848	-2.3394	-2.0968	-2.44	-0.9439	-2.8579	-2.4448	-2.4123	-2.4624	-2.4175	-2.3229	-2.3698	-2.2899	-2.3866	-2.2444	-2.6081	-2.1689	-2.7467	-2.3377	-2.4292	-2.1806	-2.4622	-2.3472	-2.3364	-2.0968	-2.44	-1.6354	-2.3881	-2.1964	-2.4651	-2.4163	-2.426	-2.5112	-2.4291	-2.4731	-2.3814	-2.3665	-2.4163	-2.1149	-2.509	-2.3796	-2.4294	-2.3614	-2.4244
-2.1689	-2.7467	-2.2273	-2.3642	-2.0756	-2.4175	-2.3036	-2.4812	-2.3764	-2.5504	-1.5952	-2.4361	-2.1951	-2.1419	-2.3571	-2.5135	-2.5324	-2.4193	-2.5456	-2.5255	-2.6012	-2.4411	-2.1689	-2.7467	-2.3377	-2.4292	-2.1806	-2.4622	-2.3472	-2.3364	-2.2532	-2.4132	-1.6354	-2.3881	-2.2825	-2.3247	-2.4163	-2.426	-2.5112	-2.4291	-2.4731	-2.3814	-2.5112	-2.4719	-2.1149	-2.509	-2.3796	-2.4294	-2.3614	-2.4244
-2.1689	-2.7467	-2.2953	-2.3641	-2.2763	-2.458	-2.4044	-2.2405	-2.6842	-2.2383	-3.7875	-2.4559	-2.1211	-2.3692	-2.3946	-2.3068	-2.2631	-2.43	-2.5324	-2.272	-2.0271	-2.2914	-2.1689	-2.7467	-2.2953	-2.3641	-2.1806	-2.4622	-2.4044	-2.2405	-2.5997	-2.3848	-3.7875	-2.4559	-2.1964	-2.4651	-2.3885	-2.4222	-2.3536	-2.4005	-2.4731	-2.3814	-2.5112	-2.4719	-2.1149	-2.509	-2.3796	-2.4294	-2.3614	-2.4244
-2.3349	-2.44	-2.1612	-2.315	-2.0756	-2.4175	-2.3323	-2.257	-2.1362	-2.3063	-1.4399	-2.4616	-2.2953	-2.3788	-2.3571	-2.5135	-2.0706	-2.3806	-2.2117	-2.4409	-2.2222	-2.4293	-2.3349	-2.44	-2.4496	-2.3327	-2.1806	-2.4622	-2.3472	-2.3364	-2.2532	-2.4132	-1.6354	-2.3881	-2.2953	-2.3788	-2.4163	-2.426	-2.0706	-2.3806	-2.4731	-2.3814	-2.2952	-2.306	-2.4169	-2.3873	-2.3796	-2.4294	-2.3614	-2.4244
-2.3323	-2.4071	-2.7225	-2.695	-2.2763	-2.458	-2.3256	-2.3572	-2.2763	-2.3007	-1.4399	-2.4616	-2.2953	-2.3788	-2.4212	-2.3285	-2.3083	-2.2936	-2.0383	-2.3793	-2.4638	-2.3788	-2.2648	-2.4005	-2.7225	-2.695	-2.1806	-2.4622	-2.3472	-2.3364	-2.2532	-2.4132	-1.6354	-2.3881	-2.2953	-2.3788	-2.4163	-2.426	-2.3083	-2.2936	-2.1964	-2.4355	-2.4638	-2.3788	-2.4169	-2.3873	-2.3796	-2.4294	-2.3614	-2.4244
-2.5372	-2.3899	-2.1792	-2.4915	-2.3323	-2.3292	-2.473	-2.4834	-2.4391	-2.2943	-1.4399	-2.4616	-2.2953	-2.3788	-2.4212	-2.3285	-2.4063	-2.4637	-2.4303	-2.568	-2.2779	-2.4289	-2.2648	-2.4005	-2.3377	-2.4292	-2.1806	-2.4622	-2.4596	-2.4575	-2.5194	-2.3928	-1.6354	-2.3881	-2.2953	-2.3788	-2.4163	-2.426	-2.5112	-2.4291	-2.4581	-2.41	-2.2779	-2.4289	-2.4169	-2.3873	-2.3796	-2.4294	-2.3614	-2.4244
-2.396	-2.4089	-2.5074	-2.331	-2.4101	-2.4757	-2.77	-2.3741	-2.6842	-2.2383	-1.4399	-2.4616	-2.7446	-2.4824	-2.4212	-2.3285	-2.3751	-2.5616	-2.2827	-2.5485	-2.2444	-2.6081	-2.4605	-2.3653	-2.4687	-2.4878	-2.382	-2.3125	-2.4596	-2.4575	-2.5997	-2.3848	-1.6354	-2.3881	-2.5844	-2.4326	-2.4163	-2.426	-2.4049	-2.4283	-2.1964	-2.4355	-2.3665	-2.4163	-2.4169	-2.3873	-2.3796	-2.4294	-2.3614	-2.4244
-2.5372	-2.3899	-2.2273	-2.3642	-2.2763	-2.458	-2.5666	-2.3007	-2.6087	-2.6052	-1.4399	-2.4616	-2.2256	-2.7276	-2.4624	-2.4175	-2.4523	-2.4398	-2.0383	-2.3793	-2.2444	-2.6081	-2.2648	-2.4005	-2.3377	-2.4292	-2.1806	-2.4622	-2.3472	-2.3364	-2.5194	-2.3928	-1.6354	-2.3881	-2.1964	-2.4651	-2.4163	-2.426	-2.3536	-2.4005	-2.1964	-2.4355	-2.3665	-2.4163	-2.4169	-2.3873	-2.3796	-2.4294	-2.3614	-2.4244
-2.0416	-2.2893	-2.4496	-2.4439	-2.3349	-2.6694	-2.0848	-2.3394	-2.3043	-2.5826	-1.5952	-2.4361	-2.279	-2.414	-2.4624	-2.4175	-2.5324	-2.4193	-2.2899	-2.3866	-2.3677	-2.2138	-2.5731	-2.3848	-2.3377	-2.4292	-2.3349	-2.6694	-2.3472	-2.3364	-2.3043	-2.5826	-1.6354	-2.3881	-2.2825	-2.3247	-2.4163	-2.426	-2.5112	-2.4291	-2.4731	-2.3814	-2.3665	-2.4163	-2.1149	-2.509	-2.3796	-2.4294	-2.3614	-2.4244
-2.3323	-2.4071	-2.4735	-2.3334	-2.3698	-2.2212	-2.0924	-2.6243	-2.0968	-2.44	-0.9439	-2.8579	-2.1211	-2.3692	-2.5815	-2.4484	-2.3083	-2.2936	-2.6723	-2.3577	-2.3031	-2.5165	-2.2648	-2.4005	-2.3377	-2.4292	-2.6757	-2.3046	-2.2479	-2.4802	-2.0968	-2.44	-1.6354	-2.3881	-2.1964	-2.4651	-2.4163	-2.426	-2.3083	-2.2936	-2.4731	-2.3814	-2.3665	-2.4163	-2.4169	-2.3873	-2.3796	-2.4294	-2.5658	-2.2128
-2.9705	-2.2487	-2.2953	-2.3641	-2.3349	-2.6694	-2.3323	-2.257	-2.4391	-2.2943	-0.9439	-2.8579	-2.2953	-2.3788	-2.5637	-2.4024	-2.2631	-2.43	-2.5582	-2.5137	-2.3031	-2.5165	-2.5731	-2.3848	-2.2953	-2.3641	-2.3349	-2.6694	-2.3472	-2.3364	-2.5194	-2.3928	-1.6354	-2.3881	-2.2953	-2.3788	-2.3885	-2.4222	-2.3536	-2.4005	-2.4581	-2.41	-2.3665	-2.4163	-2.4169	-2.3873	-2.3796	-2.4294	-2.3614	-2.4244
-2.5372	-2.3899	-2.2273	-2.3642	-2.3698	-2.2212	-2.3256	-2.3572	-2.0968	-2.44	-1.5952	-2.4361	-2.4448	-2.4123	-2.0259	-2.0891	-2.2631	-2.43	-2.5582	-2.5137	-2.3031	-2.5165	-2.2648	-2.4005	-2.3377	-2.4292	-2.6757	-2.3046	-2.3472	-2.3364	-2.0968	-2.44	-1.6354	-2.3881	-2.1964	-2.4651	-2.3885	-2.4222	-2.3536	-2.4005	-2.4581	-2.41	-2.3665	-2.4163	-2.4169	-2.3873	-2.3796	-2.4294	-2.5658	-2.2128
-2.4376	-2.4637	-2.2953	-2.3641	-2.2532	-2.2374	-2.3059	-2.3522	-2.2763	-2.3007	-2.6895	-2.5047	-2.3256	-2.2867	-2.4212	-2.3285	-2.6012	-2.4616	-2.4888	-2.3229	-2.2444	-2.6081	-2.5731	-2.3848	-2.2953	-2.3641	-2.382	-2.3125	-2.3472	-2.3364	-2.2532	-2.4132	-1.6354	-2.3881	-2.2825	-2.3247	-2.4163	-2.426	-2.5112	-2.4291	-2.4731	-2.3814	-2.3665	-2.4163	-2.4169	-2.3873	-2.3796	-2.4294	-2.3614	-2.4244
-2.2246	-2.458	-2.1966	-2.4343	-2.0756	-2.4175	-2.3059	-2.3522	-2.3645	-2.3822	-1.5952	-2.4361	-2.1951	-2.1419	-2.4382	-2.5376	-2.9698	-2.4397	-2.2583	-2.4293	-3.1306	-2.3979	-2.2648	-2.4005	-2.4496	-2.3327	-2.1806	-2.4622	-2.3472	-2.3364	-2.5997	-2.3848	-1.6354	-2.3881	-2.2825	-2.3247	-2.3885	-2.4222	-2.5112	-2.4291	-2.1964	-2.4355	-2.5112	-2.4719	-2.4169	-2.3873	-2.3796	-2.4294	-2.3614	-2.4244
-2.1662	-2.5075	-2.4929	-2.3086	-2.3698	-2.2212	-2.3323	-2.257	-2.7314	-2.5126	-0.9439	-2.8579	-2.1211	-2.3692	-2.5844	-2.529	-2.2583	-2.1937	-2.2625	-1.8585	-2.3031	-2.5165	-2.2648	-2.4005	-2.4496	-2.3327	-2.6757	-2.3046	-2.3472	-2.3364	-2.5997	-2.3848	-1.6354	-2.3881	-2.1964	-2.4651	-2.3885	-2.4222	-2.5112	-2.4291	-2.2625	-1.8585	-2.3665	-2.4163	-2.4169	-2.3873	-2.5375	-2.3841	-2.5658	-2.2128
-2.1662	-2.5075	-2.1966	-2.4343	-2.1782	-2.6584	-2.3256	-2.3572	-2.0968	-2.44	-1.5952	-2.4361	-2.2763	-2.43	-2.939	-2.5826	-2.2284	-2.28	-2.2583	-2.4293	-2.3177	-2.5473	-2.2648	-2.4005	-2.4496	-2.3327	-2.1806	-2.4622	-2.3472	-2.3364	-2.0968	-2.44	-1.6354	-2.3881	-2.2825	-2.3247	-2.939	-2.5826	-2.3536	-2.4005	-2.1964	-2.4355	-2.5112	-2.4719	-2.4169	-2.3873	-2.3796	-2.4294	-2.3614	-2.4244
-2.5296	-2.3257	-2.1792	-2.4915	-2.3698	-2.2212	-2.3346	-2.3888	-2.3645	-2.3822	-1.5952	-2.4361	-2.279	-2.414	-2.4382	-2.5376	-2.9698	-2.4397	-2.5745	-2.2539	-2.3031	-2.5165	-2.4605	-2.3653	-2.3377	-2.4292	-2.6757	-2.3046	-2.2479	-2.4802	-2.5997	-2.3848	-1.6354	-2.3881	-2.2825	-2.3247	-2.3885	-2.4222	-2.5112	-2.4291	-2.4581	-2.41	-2.3665	-2.4163	-2.4169	-2.3873	-2.3796	-2.4294	-2.5658	-2.2128
-2.396	-2.4089	-2.4929	-2.3086	-2.3698	-2.2212	-2.3059	-2.3522	-2.7314	-2.5126	-0.9439	-2.8579	-2.3677	-2.3394	-2.2501	-2.4868	-2.4063	-2.4637	-2.4638	-2.44	-2.2827	-2.3809	-2.4605	-2.3653	-2.4496	-2.3327	-2.6757	-2.3046	-2.3472	-2.3364	-2.5997	-2.3848	-1.6354	-2.3881	-2.2825	-2.3247	-2.4163	-2.426	-2.5112	-2.4291	-2.4638	-2.44	-2.2952	-2.306	-2.4169	-2.3873	-2.5375	-2.3841	-2.5658	-2.2128
-2.3349	-2.44	-2.4496	-2.4439	-2.2763	-2.458	-2.3256	-2.3572	-2.218	-2.4021	-0.9439	-2.8579	-2.279	-2.414	-2.5844	-2.529	-2.3751	-2.5616	-2.2117	-2.4409	-2.6012	-2.4411	-2.3349	-2.44	-2.3377	-2.4292	-2.1806	-2.4622	-2.3472	-2.3364	-2.2532	-2.4132	-1.6354	-2.3881	-2.2825	-2.3247	-2.3885	-2.4222	-2.4049	-2.4283	-2.4731	-2.3814	-2.5112	-2.4719	-2.4169	-2.3873	-2.3796	-2.4294	-2.3614	-2.4244
-2.2246	-2.458	-2.3399	-2.4652	-2.0756	-2.4175	-2.473	-2.4834	-2.3764	-2.5504	-0.9439	-2.8579	-2.1211	-2.3692	-2.4382	-2.5376	-2.6012	-2.4616	-2.3764	-2.3053	-2.3239	-2.2263	-2.2648	-2.4005	-2.3377	-2.4292	-2.1806	-2.4622	-2.4596	-2.4575	-2.2532	-2.4132	-1.6354	-2.3881	-2.1964	-2.4651	-2.3885	-2.4222	-2.5112	-2.4291	-2.4581	-2.41	-2.2952	-2.306	-2.4169	-2.3873	-2.3796	-2.4294	-2.3614	-2.4244
-2.2246	-2.458	-2.1792	-2.4915	-2.1782	-2.6584	-2.4063	-2.3383	-2.3764	-2.5504	-3.0086	-2.2583	-2.1211	-2.3692	-2.4101	-2.1359	-2.4788	-2.2731	-2.2117	-2.4409	-2.4638	-2.3788	-2.2648	-2.4005	-2.3377	-2.4292	-2.1806	-2.4622	-2.4596	-2.4575	-2.2532	-2.4132	-3.0872	-2.414	-2.1964	-2.4651	-2.382	-2.3125	-2.3536	-2.4005	-2.4731	-2.3814	-2.4638	-2.3788	-2.4169	-2.3873	-2.3796	-2.4294	-2.3614	-2.4244
-2.3323	-2.4071	-2.4103	-2.2718	-2.0756	-2.4175	-2.4044	-2.2405	-2.3764	-2.5504	-1.5952	-2.4361	-2.7446	-2.4824	-2.3083	-2.3353	-2.4523	-2.4398	-2.2583	-2.4293	-2.4147	-2.4983	-2.2648	-2.4005	-2.4496	-2.3327	-2.1806	-2.4622	-2.4044	-2.2405	-2.2532	-2.4132	-1.6354	-2.3881	-2.5844	-2.4326	-2.3083	-2.3353	-2.3536	-2.4005	-2.1964	-2.4355	-2.3665	-2.4163	-2.4169	-2.3873	-2.3756	-2.3082	-2.3614	-2.4244
-2.3349	-2.44	-2.4007	-2.2383	-2.2763	-2.458	-2.1385	-2.7518	-2.2328	-2.15	-2.8632	-2.3247	-2.3256	-2.2867	-2.5637	-2.4024	-2.4788	-2.2731	-2.5582	-2.5137	-2.666	-2.6878	-2.3349	-2.44	-2.4496	-2.3327	-2.1806	-2.4622	-2.4596	-2.4575	-2.2328	-2.15	-1.6354	-2.3881	-2.2825	-2.3247	-2.3885	-2.4222	-2.3536	-2.4005	-2.4581	-2.41	-2.5112	-2.4719	-2.4169	-2.3873	-2.3756	-2.3082	-2.3614	-2.4244
-2.2246	-2.458	-2.1966	-2.4343	-2.5701	-2.4045	-2.1801	-2.8012	-2.218	-2.4021	-1.5952	-2.4361	-2.3256	-2.2867	-2.5815	-2.4484	-2.3229	-2.3698	-2.5456	-2.5255	-2.666	-2.6878	-2.2648	-2.4005	-2.4496	-2.3327	-2.5701	-2.4045	-2.4596	-2.4575	-2.2532	-2.4132	-1.6354	-2.3881	-2.2825	-2.3247	-2.4163	-2.426	-2.5112	-2.4291	-2.4731	-2.3814	-2.5112	-2.4719	-2.4169	-2.3873	-2.3796	-2.4294	-2.443	-2.4299
-2.3323	-2.4071	-2.4496	-2.4439	-2.1782	-2.6584	-2.3346	-2.3888	-2.1362	-2.3063	-1.4399	-2.4616	-2.7446	-2.4824	-2.3083	-2.3353	-2.0706	-2.3806	-2.0383	-2.3793	-2.666	-2.6878	-2.2648	-2.4005	-2.3377	-2.4292	-2.1806	-2.4622	-2.2479	-2.4802	-2.2532	-2.4132	-1.6354	-2.3881	-2.5844	-2.4326	-2.3083	-2.3353	-2.0706	-2.3806	-2.1964	-2.4355	-2.5112	-2.4719	-2.4169	-2.3873	-2.3796	-2.4294	-2.3614	-2.4244
-2.2246	-2.458	-2.2273	-2.3642	-2.3547	-2.2079	-2.3036	-2.4812	-2.3645	-2.3822	-1.4399	-2.4616	-2.2953	-2.3788	-2.3012	-2.2905	-2.3239	-2.3432	-2.4888	-2.3229	-2.2827	-2.3809	-2.2648	-2.4005	-2.3377	-2.4292	-2.382	-2.3125	-2.3472	-2.3364	-2.5997	-2.3848	-1.6354	-2.3881	-2.2953	-2.3788	-2.3012	-2.2905	-2.4049	-2.4283	-2.4731	-2.3814	-2.2952	-2.306	-2.4169	-2.3873	-2.3796	-2.4294	-2.3614	-2.4244
-3.0741	-2.2461	-2.1966	-2.4343	-2.0756	-2.4175	-2.4044	-2.2405	-2.2763	-2.3007	-0.9439	-2.8579	-2.1211	-2.3692	-2.313	-2.4123	-2.6012	-2.4616	-2.6723	-2.3577	-2.4147	-2.4983	-2.5731	-2.3848	-2.4496	-2.3327	-2.1806	-2.4622	-2.4044	-2.2405	-2.2532	-2.4132	-1.6354	-2.3881	-2.1964	-2.4651	-2.382	-2.3125	-2.5112	-2.4291	-2.4731	-2.3814	-2.3665	-2.4163	-2.4169	-2.3873	-2.3796	-2.4294	-2.3614	-2.4244
-2.2246	-2.458	-2.6187	-2.3577	-2.3547	-2.2079	-2.0924	-2.6243	-2.3645	-2.3822	-0.9439	-2.8579	-2.3256	-2.2867	-2.4101	-2.1359	-2.4523	-2.4398	-2.2328	-2.561	-2.3239	-2.2263	-2.2648	-2.4005	-2.4496	-2.3327	-2.382	-2.3125	-2.2479	-2.4802	-2.5997	-2.3848	-1.6354	-2.3881	-2.2825	-2.3247	-2.382	-2.3125	-2.3536	-2.4005	-2.2328	-2.561	-2.2952	-2.306	-2.4169	-2.3873	-2.3796	-2.4294	-2.3614	-2.4244
-2.396	-2.4089	-2.1966	-2.4343	-2.3547	-2.2079	-2.6338	-2.2905	-2.6842	-2.2383	-0.9439	-2.8579	-2.279	-2.414	-2.4624	-2.4175	-2.1964	-2.853	-2.4638	-2.44	-2.3677	-2.2138	-2.4605	-2.3653	-2.4496	-2.3327	-2.382	-2.3125	-2.6338	-2.2905	-2.5997	-2.3848	-1.6354	-2.3881	-2.2825	-2.3247	-2.4163	-2.426	-2.3536	-2.4005	-2.4638	-2.44	-2.3665	-2.4163	-2.4169	-2.3873	-2.3796	-2.4294	-2.3614	-2.4244
-2.0416	-2.2893	-2.5296	-2.5824	-2.1782	-2.6584	-2.1801	-2.8012	-2.3043	-2.5826	-1.5952	-2.4361	-2.3587	-2.5047	-2.5844	-2.529	-2.1964	-2.853	-2.4638	-2.44	-3.1306	-2.3979	-2.5731	-2.3848	-2.4687	-2.4878	-2.1806	-2.4622	-2.4596	-2.4575	-2.3043	-2.5826	-1.6354	-2.3881	-2.5844	-2.4326	-2.3885	-2.4222	-2.3536	-2.4005	-2.4638	-2.44	-2.5112	-2.4719	-2.1149	-2.509	-2.3796	-2.4294	-2.3614	-2.4244
-2.1662	-2.5075	-2.4007	-2.2383	-2.2223	-2.8216	-2.5834	-2.2928	-2.1671	-2.3372	-0.9439	-2.8579	-2.3677	-2.3394	-2.3083	-2.3353	-2.9698	-2.4397	-2.2117	-2.4409	-2.3031	-2.5165	-2.2648	-2.4005	-2.4496	-2.3327	-2.2223	-2.8216	-2.4596	-2.4575	-2.5997	-2.3848	-1.6354	-2.3881	-2.2825	-2.3247	-2.3083	-2.3353	-2.5112	-2.4291	-2.4731	-2.3814	-2.3665	-2.4163	-2.4169	-2.3873	-2.3756	-2.3082	-2.3614	-2.4244
-2.3349	-2.44	-2.4735	-2.3334	-2.2532	-2.2374	-2.6338	-2.2905	-2.3645	-2.3822	-0.9439	-2.8579	-2.3256	-2.2867	-2.5637	-2.4024	-2.4523	-2.4398	-2.0383	-2.3793	-2.581	-2.0581	-2.3349	-2.44	-2.3377	-2.4292	-2.382	-2.3125	-2.6338	-2.2905	-2.5997	-2.3848	-1.6354	-2.3881	-2.2825	-2.3247	-2.3885	-2.4222	-2.3536	-2.4005	-2.1964	-2.4355	-2.2952	-2.306	-2.4169	-2.3873	-2.3796	-2.4294	-2.3614	-2.4244
-2.4448	-2.2645	-2.3251	-2.454	-2.7897	-2.2075	-2.473	-2.4834	-2.218	-2.4021	-1.5952	-2.4361	-2.279	-2.414	-2.4101	-2.1359	-2.3277	-2.5133	-2.4892	-2.4215	-2.4147	-2.4983	-2.4605	-2.3653	-2.3251	-2.454	-2.6757	-2.3046	-2.4596	-2.4575	-2.2532	-2.4132	-1.6354	-2.3881	-2.2825	-2.3247	-2.382	-2.3125	-2.4049	-2.4283	-2.1964	-2.4355	-2.3665	-2.4163	-2.4169	-2.3873	-2.3756	-2.3082	-2.5658	-2.2128
-2.4361	-2.4888	-2.5074	-2.331	-3.1095	-2.5047	-2.2637	-2.4757	-2.218	-2.4021	-1.4399	-2.4616	-2.33	-2.28	-2.2308	-2.6655	-2.3229	-2.3698	-2.4888	-2.3229	-2.3031	-2.5165	-2.5731	-2.3848	-2.4687	-2.4878	-2.6757	-2.3046	-2.2479	-2.4802	-2.2532	-2.4132	-1.6354	-2.3881	-2.2825	-2.3247	-2.3885	-2.4222	-2.5112	-2.4291	-2.4731	-2.3814	-2.3665	-2.4163	-2.6455	-2.402	-2.3796	-2.4294	-2.3614	-2.4244
-2.396	-2.4089	-2.1966	-2.4343	-2.4101	-2.4757	-2.3256	-2.3572	-2.3645	-2.3822	-3.4335	-2.3063	-2.5324	-2.3068	-2.5637	-2.4024	-2.3229	-2.3698	-2.4339	-2.2649	-2.4638	-2.3788	-2.4605	-2.3653	-2.4496	-2.3327	-2.382	-2.3125	-2.3472	-2.3364	-2.5997	-2.3848	-3.9021	-2.3664	-2.5844	-2.4326	-2.3885	-2.4222	-2.5112	-2.4291	-2.4581	-2.41	-2.4638	-2.3788	-2.4169	-2.3873	-2.3796	-2.4294	-2.3614	-2.4244
-2.3323	-2.4071	-2.3399	-2.4652	-2.3349	-2.6694	-2.3323	-2.257	-2.666	-2.3698	-1.4399	-2.4616	-2.5324	-2.3068	-2.4391	-2.4293	-2.3083	-2.2936	-2.2117	-2.4409	-2.2444	-2.6081	-2.2648	-2.4005	-2.3377	-2.4292	-2.3349	-2.6694	-2.3472	-2.3364	-2.5997	-2.3848	-1.6354	-2.3881	-2.5844	-2.4326	-2.382	-2.3125	-2.3083	-2.2936	-2.4731	-2.3814	-2.3665	-2.4163	-2.4169	-2.3873	-2.3796	-2.4294	-2.3614	-2.4244
-2.1463	-2.5897	-2.2558	-2.26	-2.3568	-2.4182	-2.3256	-2.3572	-2.0968	-2.44	-1.4399	-2.4616	-2.2256	-2.7276	-2.939	-2.5826	-2.2816	-2.6446	-2.2328	-2.561	-2.4147	-2.4983	-2.5731	-2.3848	-2.4687	-2.4878	-2.6757	-2.3046	-2.3472	-2.3364	-2.0968	-2.44	-1.6354	-2.3881	-2.1964	-2.4651	-2.939	-2.5826	-2.5112	-2.4291	-2.2328	-2.561	-2.3665	-2.4163	-2.1149	-2.509	-2.3796	-2.4294	-2.443	-2.4299
-2.3323	-2.4071	-2.2273	-2.3642	-2.1782	-2.6584	-2.3323	-2.257	-2.0968	-2.44	-1.4399	-2.4616	-2.2953	-2.3788	-2.5745	-2.4329	-2.3083	-2.2936	-2.5456	-2.5255	-2.3239	-2.2263	-2.2648	-2.4005	-2.3377	-2.4292	-2.1806	-2.4622	-2.3472	-2.3364	-2.0968	-2.44	-1.6354	-2.3881	-2.2953	-2.3788	-2.4163	-2.426	-2.3083	-2.2936	-2.4731	-2.3814	-2.2952	-2.306	-2.4169	-2.3873	-2.3796	-2.4294	-2.3614	-2.4244
-2.8863	-2.3086	-2.4102	-2.7062	-2.0756	-2.4175	-2.3346	-2.3888	-2.3645	-2.3822	-3.0086	-2.2583	-2.2763	-2.43	-2.2501	-2.4868	-2.3239	-2.3432	-2.4339	-2.2649	-2.2222	-2.4293	-2.5731	-2.3848	-2.4687	-2.4878	-2.1806	-2.4622	-2.2479	-2.4802	-2.5997	-2.3848	-3.0872	-2.414	-2.2825	-2.3247	-2.4163	-2.426	-2.4049	-2.4283	-2.4581	-2.41	-2.2952	-2.306	-2.6455	-2.402	-2.3796	-2.4294	-2.3614	-2.4244
-2.396	-2.4089	-2.4496	-2.4439	-2.3698	-2.2212	-2.3059	-2.3522	-2.1671	-2.3372	-1.4399	-2.4616	-2.2763	-2.43	-2.4391	-2.4293	-2.0706	-2.3806	-2.4339	-2.2649	-2.3031	-2.5165	-2.4605	-2.3653	-2.3377	-2.4292	-2.6757	-2.3046	-2.3472	-2.3364	-2.5997	-2.3848	-1.6354	-2.3881	-2.2825	-2.3247	-2.382	-2.3125	-2.0706	-2.3806	-2.4581	-2.41	-2.3665	-2.4163	-2.4169	-2.3873	-2.3796	-2.4294	-2.5658	-2.2128
-2.4361	-2.4888	-2.2273	-2.3642	-3.1095	-2.5047	-2.5277	-2.3822	-2.2763	-2.3007	-3.342	-2.5855	-2.5397	-2.3806	-2.2501	-2.4868	-2.2631	-2.43	-2.3764	-2.3053	-2.4147	-2.4983	-2.5731	-2.3848	-2.3377	-2.4292	-2.6757	-2.3046	-2.4596	-2.4575	-2.2532	-2.4132	-3.0872	-2.414	-2.5397	-2.3806	-2.4163	-2.426	-2.3536	-2.4005	-2.4581	-2.41	-2.3665	-2.4163	-2.6455	-2.402	-2.3796	-2.4294	-2.3614	-2.4244
-2.5372	-2.3899	-2.4735	-2.3334	-2.1782	-2.6584	-2.1385	-2.7518	-2.218	-2.4021	-1.5952	-2.4361	-2.2953	-2.3788	-2.2501	-2.4868	-2.3239	-2.3432	-2.5582	-2.5137	-2.6012	-2.4411	-2.2648	-2.4005	-2.3377	-2.4292	-2.1806	-2.4622	-2.4596	-2.4575	-2.2532	-2.4132	-1.6354	-2.3881	-2.2953	-2.3788	-2.4163	-2.426	-2.4049	-2.4283	-2.4581	-2.41	-2.5112	-2.4719	-2.4169	-2.3873	-2.3796	-2.4294	-2.3614	-2.4244
-2.4361	-2.4888	-2.2953	-2.3641	-2.2763	-2.458	-2.2637	-2.4757	-2.1636	-2.4071	-1.4399	-2.4616	-2.5324	-2.3068	-2.3946	-2.3068	-2.6012	-2.4616	-2.6723	-2.3577	-2.3031	-2.5165	-2.5731	-2.3848	-2.2953	-2.3641	-2.1806	-2.4622	-2.2479	-2.4802	-2.2532	-2.4132	-1.6354	-2.3881	-2.5844	-2.4326	-2.3885	-2.4222	-2.5112	-2.4291	-2.4731	-2.3814	-2.3665	-2.4163	-2.6455	-2.402	-2.3796	-2.4294	-2.3614	-2.4244
-2.3323	-2.4071	-2.4929	-2.3086	-2.4007	-2.4598	-2.1385	-2.7518	-2.3645	-2.3822	-0.9439	-2.8579	-2.2763	-2.43	-2.2501	-2.4868	-2.4063	-2.4637	-2.2328	-2.561	-2.3936	-2.1564	-2.2648	-2.4005	-2.4496	-2.3327	-2.6757	-2.3046	-2.4596	-2.4575	-2.5997	-2.3848	-1.6354	-2.3881	-2.2825	-2.3247	-2.4163	-2.426	-2.5112	-2.4291	-2.2328	-2.561	-2.3936	-2.1564	-2.4169	-2.3873	-2.5375	-2.3841	-2.443	-2.4299
-2.218	-2.2598	-2.1792	-2.4915	-2.0756	-2.4175	-2.3346	-2.3888	-2.2763	-2.3007	-1.4399	-2.4616	-2.6362	-2.6271	-2.2501	-2.4868	-2.9698	-2.4397	-2.4339	-2.2649	-2.3239	-2.2263	-2.2648	-2.4005	-2.3377	-2.4292	-2.1806	-2.4622	-2.2479	-2.4802	-2.2532	-2.4132	-1.6354	-2.3881	-2.5844	-2.4326	-2.4163	-2.426	-2.5112	-2.4291	-2.4581	-2.41	-2.2952	-2.306	-2.4169	-2.3873	-2.3796	-2.4294	-2.3614	-2.4244
-2.3323	-2.4071	-2.3399	-2.4652	-2.3547	-2.2079	-2.5666	-2.3007	-2.3645	-2.3822	-0.9439	-2.8579	-2.2763	-2.43	-2.5844	-2.529	-2.2631	-2.43	-2.0383	-2.3793	-2.227	-2.3068	-2.2648	-2.4005	-2.3377	-2.4292	-2.382	-2.3125	-2.3472	-2.3364	-2.5997	-2.3848	-1.6354	-2.3881	-2.2825	-2.3247	-2.3885	-2.4222	-2.3536	-2.4005	-2.1964	-2.4355	-2.5112	-2.4719	-2.4169	-2.3873	-2.3796	-2.4294	-2.3614	-2.4244
-2.396	-2.4089	-2.4496	-2.4439	-2.7897	-2.2075	-2.473	-2.4834	-2.2763	-2.3007	-0.9439	-2.8579	-2.2763	-2.43	-2.4101	-2.1359	-2.2583	-2.1937	-2.5582	-2.5137	-2.4147	-2.4983	-2.4605	-2.3653	-2.3377	-2.4292	-2.6757	-2.3046	-2.4596	-2.4575	-2.2532	-2.4132	-1.6354	-2.3881	-2.2825	-2.3247	-2.382	-2.3125	-2.5112	-2.4291	-2.4581	-2.41	-2.3665	-2.4163	-2.4169	-2.3873	-2.3796	-2.4294	-2.5658	-2.2128
-2.4361	-2.4888	-2.4929	-2.3086	-2.4101	-2.4757	-2.1385	-2.7518	-2.666	-2.3698	-0.9439	-2.8579	-2.1211	-2.3692	-2.3083	-2.3353	-2.3239	-2.3432	-2.3587	-2.4009	-2.3764	-2.2283	-2.5731	-2.3848	-2.4496	-2.3327	-2.382	-2.3125	-2.4596	-2.4575	-2.5997	-2.3848	-1.6354	-2.3881	-2.1964	-2.4651	-2.3083	-2.3353	-2.4049	-2.4283	-2.4731	-2.3814	-2.3665	-2.4163	-2.6455	-2.402	-2.5375	-2.3841	-2.3614	-2.4244
-2.3349	-2.44	-2.1966	-2.4343	-2.0318	-2.4194	-2.3059	-2.3522	-2.1636	-2.4071	-1.5952	-2.4361	-2.5397	-2.3806	-2.2308	-2.6655	-2.0706	-2.3806	-2.5324	-2.272	-2.666	-2.6878	-2.3349	-2.44	-2.4496	-2.3327	-2.1806	-2.4622	-2.3472	-2.3364	-2.2532	-2.4132	-1.6354	-2.3881	-2.5397	-2.3806	-2.3885	-2.4222	-2.0706	-2.3806	-2.4731	-2.3814	-2.5112	-2.4719	-2.4169	-2.3873	-2.3796	-2.4294	-2.3614	-2.4244
-2.5372	-2.3899	-2.4007	-2.2383	-2.0318	-2.4194	-2.4063	-2.3383	-2.1636	-2.4071	-1.5952	-2.4361	-2.2763	-2.43	-2.0259	-2.0891	-2.9698	-2.4397	-2.4339	-2.2649	-2.2222	-2.4293	-2.2648	-2.4005	-2.4496	-2.3327	-2.1806	-2.4622	-2.4596	-2.4575	-2.2532	-2.4132	-1.6354	-2.3881	-2.2825	-2.3247	-2.3885	-2.4222	-2.5112	-2.4291	-2.4581	-2.41	-2.2952	-2.306	-2.4169	-2.3873	-2.3756	-2.3082	-2.3614	-2.4244
-2.4376	-2.4637	-2.1792	-2.4915	-2.3698	-2.2212	-2.5666	-2.3007	-2.47	-2.7043	-0.9439	-2.8579	-2.2763	-2.43	-2.4391	-2.4293	-2.4523	-2.4398	-2.4339	-2.2649	-2.4638	-2.3788	-2.5731	-2.3848	-2.3377	-2.4292	-2.6757	-2.3046	-2.3472	-2.3364	-2.5997	-2.3848	-1.6354	-2.3881	-2.2825	-2.3247	-2.382	-2.3125	-2.3536	-2.4005	-2.4581	-2.41	-2.4638	-2.3788	-2.4169	-2.3873	-2.3796	-2.4294	-2.5658	-2.2128
-2.0416	-2.2893	-2.2273	-2.3642	-2.3349	-2.6694	-2.2637	-2.4757	-2.1636	-2.4071	-1.4399	-2.4616	-2.2763	-2.43	-2.0259	-2.0891	-2.2583	-2.1937	-2.4638	-2.44	-2.6012	-2.4411	-2.5731	-2.3848	-2.3377	-2.4292	-2.3349	-2.6694	-2.2479	-2.4802	-2.2532	-2.4132	-1.6354	-2.3881	-2.2825	-2.3247	-2.3885	-2.4222	-2.5112	-2.4291	-2.4638	-2.44	-2.5112	-2.4719	-2.1149	-2.509	-2.3796	-2.4294	-2.3614	-2.4244
-2.1662	-2.5075	-2.2273	-2.3642	-2.1782	-2.6584	-2.4044	-2.2405	-2.4052	-2.7266	-1.4399	-2.4616	-2.1211	-2.3692	-2.3203	-2.4616	-2.2583	-2.1937	-2.5048	-2.7333	-2.2779	-2.4289	-2.2648	-2.4005	-2.3377	-2.4292	-2.1806	-2.4622	-2.4044	-2.2405	-2.5194	-2.3928	-1.6354	-2.3881	-2.1964	-2.4651	-2.3885	-2.4222	-2.5112	-2.4291	-2.4581	-2.41	-2.2779	-2.4289	-2.4169	-2.3873	-2.3796	-2.4294	-2.3614	-2.4244
-2.1662	-2.5075	-2.2953	-2.3641	-2.7943	-2.3375	-2.5277	-2.3822	-2.4391	-2.2943	-1.4399	-2.4616	-2.3587	-2.5047	-2.3571	-2.5135	-2.0706	-2.3806	-2.2583	-2.4293	-2.3177	-2.5473	-2.2648	-2.4005	-2.2953	-2.3641	-2.382	-2.3125	-2.4596	-2.4575	-2.5194	-2.3928	-1.6354	-2.3881	-2.5844	-2.4326	-2.4163	-2.426	-2.0706	-2.3806	-2.1964	-2.4355	-2.5112	-2.4719	-2.4169	-2.3873	-2.3796	-2.4294	-2.3614	-2.4244
-2.3349	-2.44	-2.2953	-2.3641	-2.1782	-2.6584	-2.4063	-2.3383	-2.1362	-2.3063	-1.4399	-2.4616	-2.2763	-2.43	-2.2308	-2.6655	-2.4788	-2.2731	-2.2117	-2.4409	-2.0271	-2.2914	-2.3349	-2.44	-2.2953	-2.3641	-2.1806	-2.4622	-2.4596	-2.4575	-2.2532	-2.4132	-1.6354	-2.3881	-2.2825	-2.3247	-2.3885	-2.4222	-2.3536	-2.4005	-2.4731	-2.3814	-2.5112	-2.4719	-2.4169	-2.3873	-2.3796	-2.4294	-2.3614	-2.4244
-2.1662	-2.5075	-2.2273	-2.3642	-2.1782	-2.6584	-2.6338	-2.2905	-2.0968	-2.44	-1.5952	-2.4361	-2.279	-2.414	-2.2501	-2.4868	-2.5324	-2.4193	-2.6723	-2.3577	-2.3031	-2.5165	-2.2648	-2.4005	-2.3377	-2.4292	-2.1806	-2.4622	-2.6338	-2.2905	-2.0968	-2.44	-1.6354	-2.3881	-2.2825	-2.3247	-2.4163	-2.426	-2.5112	-2.4291	-2.4731	-2.3814	-2.3665	-2.4163	-2.4169	-2.3873	-2.3796	-2.4294	-2.3614	-2.4244
-2.3349	-2.44	-2.5834	-2.4533	-2.1782	-2.6584	-2.5666	-2.3007	-2.6842	-2.2383	-0.9439	-2.8579	-2.2763	-2.43	-2.4624	-2.4175	-2.3239	-2.3432	-2.4888	-2.3229	-2.4638	-2.3788	-2.3349	-2.44	-2.4496	-2.3327	-2.1806	-2.4622	-2.3472	-2.3364	-2.5997	-2.3848	-1.6354	-2.3881	-2.2825	-2.3247	-2.4163	-2.426	-2.4049	-2.4283	-2.4731	-2.3814	-2.4638	-2.3788	-2.4169	-2.3873	-2.5375	-2.3841	-2.3614	-2.4244
-2.4361	-2.4888	-2.5834	-2.4533	-2.2763	-2.458	-2.5277	-2.3822	-2.3043	-2.5826	-0.9439	-2.8579	-2.1951	-2.1419	-2.5637	-2.4024	-2.2631	-2.43	-2.5456	-2.5255	-2.2444	-2.6081	-2.5731	-2.3848	-2.4496	-2.3327	-2.1806	-2.4622	-2.4596	-2.4575	-2.3043	-2.5826	-1.6354	-2.3881	-2.2825	-2.3247	-2.3885	-2.4222	-2.3536	-2.4005	-2.4731	-2.3814	-2.3665	-2.4163	-2.6455	-2.402	-2.5375	-2.3841	-2.3614	-2.4244
-2.2246	-2.458	-2.4929	-2.3086	-2.2223	-2.8216	-2.473	-2.4834	-2.1636	-2.4071	-1.5952	-2.4361	-2.2763	-2.43	-2.3203	-2.4616	-2.3697	-2.4071	-2.6723	-2.3577	-2.3031	-2.5165	-2.2648	-2.4005	-2.4496	-2.3327	-2.2223	-2.8216	-2.4596	-2.4575	-2.2532	-2.4132	-1.6354	-2.3881	-2.2825	-2.3247	-2.3885	-2.4222	-2.3536	-2.4005	-2.4731	-2.3814	-2.3665	-2.4163	-2.4169	-2.3873	-2.5375	-2.3841	-2.3614	-2.4244
-2.218	-2.2598	-2.6337	-2.536	-2.0318	-2.4194	-2.5666	-2.3007	-2.2328	-2.15	-2.7637	-2.3394	-2.4063	-2.4908	-2.2501	-2.4868	-2.3083	-2.2936	-2.5456	-2.5255	-2.4638	-2.3788	-2.2648	-2.4005	-2.3377	-2.4292	-2.1806	-2.4622	-2.3472	-2.3364	-2.2328	-2.15	-3.9021	-2.3664	-2.5844	-2.4326	-2.4163	-2.426	-2.3083	-2.2936	-2.4731	-2.3814	-2.4638	-2.3788	-2.4169	-2.3873	-2.3796	-2.4294	-2.3614	-2.4244
-2.2246	-2.458	-2.2953	-2.3641	-2.7897	-2.2075	-2.4044	-2.2405	-2.2328	-2.15	-0.9439	-2.8579	-2.4448	-2.4123	-2.3083	-2.3353	-2.2631	-2.43	-2.2899	-2.3866	-2.4147	-2.4983	-2.2648	-2.4005	-2.2953	-2.3641	-2.6757	-2.3046	-2.4044	-2.2405	-2.2328	-2.15	-1.6354	-2.3881	-2.1964	-2.4651	-2.3083	-2.3353	-2.3536	-2.4005	-2.4731	-2.3814	-2.3665	-2.4163	-2.4169	-2.3873	-2.3796	-2.4294	-2.5658	-2.2128
-2.396	-2.4089	-2.2953	-2.3641	-2.7753	-2.2699	-2.3059	-2.3522	-2.218	-2.4021	-1.5952	-2.4361	-2.2763	-2.43	-2.4101	-2.1359	-2.3277	-2.5133	-2.5456	-2.5255	-2.2222	-2.4293	-2.4605	-2.3653	-2.2953	-2.3641	-2.6757	-2.3046	-2.3472	-2.3364	-2.2532	-2.4132	-1.6354	-2.3881	-2.2825	-2.3247	-2.382	-2.3125	-2.4049	-2.4283	-2.4731	-2.3814	-2.2952	-2.306	-2.4169	-2.3873	-2.3796	-2.4294	-2.3614	-2.4244
-2.218	-2.2598	-2.5834	-2.4533	-2.2763	-2.458	-2.2637	-2.4757	-2.4052	-2.7266	-1.4399	-2.4616	-2.1211	-2.3692	-2.3083	-2.3353	-2.2631	-2.43	-2.5048	-2.7333	-2.4147	-2.4983	-2.2648	-2.4005	-2.4496	-2.3327	-2.1806	-2.4622	-2.2479	-2.4802	-2.5194	-2.3928	-1.6354	-2.3881	-2.1964	-2.4651	-2.3083	-2.3353	-2.3536	-2.4005	-2.4581	-2.41	-2.3665	-2.4163	-2.4169	-2.3873	-2.5375	-2.3841	-2.3614	-2.4244
-2.3323	-2.4071	-2.2273	-2.3642	-2.7753	-2.2699	-2.5834	-2.2928	-2.218	-2.4021	-3.4335	-2.3063	-2.7446	-2.4824	-2.0259	-2.0891	-2.3239	-2.3432	-2.4339	-2.2649	-2.3239	-2.2263	-2.2648	-2.4005	-2.3377	-2.4292	-2.6757	-2.3046	-2.4596	-2.4575	-2.2532	-2.4132	-3.9021	-2.3664	-2.5844	-2.4326	-2.3885	-2.4222	-2.4049	-2.4283	-2.4581	-2.41	-2.2952	-2.306	-2.4169	-2.3873	-2.3796	-2.4294	-2.3614	-2.4244
-2.4376	-2.4637	-2.5834	-2.4533	-2.0756	-2.4175	-2.3036	-2.4812	-2.3645	-2.3822	-3.0277	-2.4373	-2.2256	-2.7276	-2.2501	-2.4868	-2.3239	-2.3432	-2.5456	-2.5255	-2.0271	-2.2914	-2.5731	-2.3848	-2.4496	-2.3327	-2.1806	-2.4622	-2.3472	-2.3364	-2.5997	-2.3848	-1.6354	-2.3881	-2.1964	-2.4651	-2.4163	-2.426	-2.4049	-2.4283	-2.4731	-2.3814	-2.5112	-2.4719	-2.4169	-2.3873	-2.5375	-2.3841	-2.3614	-2.4244
-2.396	-2.4089	-2.4496	-2.4439	-2.0756	-2.4175	-2.3059	-2.3522	-2.0968	-2.44	-2.9413	-2.062	-2.2256	-2.7276	-2.4101	-2.1359	-2.3083	-2.2936	-2.0383	-2.3793	-2.666	-2.6878	-2.4605	-2.3653	-2.3377	-2.4292	-2.1806	-2.4622	-2.3472	-2.3364	-2.0968	-2.44	-1.6354	-2.3881	-2.1964	-2.4651	-2.382	-2.3125	-2.3083	-2.2936	-2.1964	-2.4355	-2.5112	-2.4719	-2.4169	-2.3873	-2.3796	-2.4294	-2.3614	-2.4244
-2.5296	-2.3257	-2.5296	-2.5824	-2.4101	-2.4757	-2.3346	-2.3888	-2.2328	-2.15	-1.5952	-2.4361	-2.7446	-2.4824	-2.3083	-2.3353	-2.3083	-2.2936	-2.4303	-2.568	-2.3031	-2.5165	-2.4605	-2.3653	-2.4687	-2.4878	-2.382	-2.3125	-2.2479	-2.4802	-2.2328	-2.15	-1.6354	-2.3881	-2.5844	-2.4326	-2.3083	-2.3353	-2.3083	-2.2936	-2.4581	-2.41	-2.3665	-2.4163	-2.4169	-2.3873	-2.3796	-2.4294	-2.3614	-2.4244
-2.5296	-2.3257	-2.5296	-2.5824	-2.3547	-2.2079	-2.6338	-2.2905	-2.666	-2.3698	-1.4399	-2.4616	-2.2953	-2.3788	-2.3083	-2.3353	-2.4788	-2.2731	-2.4339	-2.2649	-2.2444	-2.6081	-2.4605	-2.3653	-2.4687	-2.4878	-2.382	-2.3125	-2.6338	-2.2905	-2.5997	-2.3848	-1.6354	-2.3881	-2.2953	-2.3788	-2.3083	-2.3353	-2.3536	-2.4005	-2.4581	-2.41	-2.3665	-2.4163	-2.4169	-2.3873	-2.3796	-2.4294	-2.3614	-2.4244
-2.3349	-2.44	-2.6187	-2.3577	-2.3547	-2.2079	-2.5666	-2.3007	-2.4391	-2.2943	-2.7943	-2.5133	-2.7446	-2.4824	-2.2501	-2.4868	-2.3751	-2.5616	-2.2583	-2.4293	-2.3177	-2.5473	-2.3349	-2.44	-2.4496	-2.3327	-2.382	-2.3125	-2.3472	-2.3364	-2.5194	-2.3928	-3.0872	-2.414	-2.5844	-2.4326	-2.4163	-2.426	-2.4049	-2.4283	-2.1964	-2.4355	-2.5112	-2.4719	-2.4169	-2.3873	-2.3796	-2.4294	-2.3614	-2.4244
-2.4376	-2.4637	-2.4929	-2.3086	-2.2532	-2.2374	-2.2637	-2.4757	-2.3645	-2.3822	-0.9439	-2.8579	-2.4448	-2.4123	-2.3012	-2.2905	-2.4788	-2.2731	-2.4888	-2.3229	-2.3031	-2.5165	-2.5731	-2.3848	-2.4496	-2.3327	-2.382	-2.3125	-2.2479	-2.4802	-2.5997	-2.3848	-1.6354	-2.3881	-2.1964	-2.4651	-2.3012	-2.2905	-2.3536	-2.4005	-2.4731	-2.3814	-2.3665	-2.4163	-2.4169	-2.3873	-2.5375	-2.3841	-2.3614	-2.4244
-2.1662	-2.5075	-2.4496	-2.4439	-2.3547	-2.2079	-2.3059	-2.3522	-2.4156	-2.5919	-3.0086	-2.2583	-2.1211	-2.3692	-2.5637	-2.4024	-2.3229	-2.3698	-2.4638	-2.44	-2.0271	-2.2914	-2.2648	-2.4005	-2.3377	-2.4292	-2.382	-2.3125	-2.3472	-2.3364	-2.2532	-2.4132	-3.0872	-2.414	-2.1964	-2.4651	-2.3885	-2.4222	-2.5112	-2.4291	-2.4638	-2.44	-2.5112	-2.4719	-2.4169	-2.3873	-2.3796	-2.4294	-2.3614	-2.4244
-2.2246	-2.458	-2.5074	-2.331	-2.1782	-2.6584	-2.0848	-2.3394	-2.6087	-2.6052	-3.342	-2.5855	-2.6878	-2.4024	-2.5637	-2.4024	-2.3083	-2.2936	-2.2117	-2.4409	-2.2779	-2.4289	-2.2648	-2.4005	-2.4687	-2.4878	-2.1806	-2.4622	-2.3472	-2.3364	-2.5194	-2.3928	-3.0872	-2.414	-2.5844	-2.4326	-2.3885	-2.4222	-2.3083	-2.2936	-2.4731	-2.3814	-2.2779	-2.4289	-2.4169	-2.3873	-2.3796	-2.4294	-2.3614	-2.4244
-2.1689	-2.7467	-2.5834	-2.4533	-2.5701	-2.4045	-2.0924	-2.6243	-2.47	-2.7043	-0.9439	-2.8579	-2.3256	-2.2867	-2.4101	-2.1359	-2.5324	-2.4193	-2.2827	-2.5485	-2.3936	-2.1564	-2.1689	-2.7467	-2.4496	-2.3327	-2.5701	-2.4045	-2.2479	-2.4802	-2.5997	-2.3848	-1.6354	-2.3881	-2.2825	-2.3247	-2.382	-2.3125	-2.5112	-2.4291	-2.1964	-2.4355	-2.3936	-2.1564	-2.1149	-2.509	-2.5375	-2.3841	-2.443	-2.4299
-2.1689	-2.7467	-2.4102	-2.7062	-2.7753	-2.2699	-2.473	-2.4834	-2.218	-2.4021	-3.0086	-2.2583	-2.5324	-2.3068	-2.313	-2.4123	-2.4917	-2.0893	-2.4339	-2.2649	-2.3239	-2.2263	-2.1689	-2.7467	-2.4687	-2.4878	-2.6757	-2.3046	-2.4596	-2.4575	-2.2532	-2.4132	-3.0872	-2.414	-2.5844	-2.4326	-2.382	-2.3125	-2.4917	-2.0893	-2.4581	-2.41	-2.2952	-2.306	-2.1149	-2.509	-2.3796	-2.4294	-2.3614	-2.4244
-2.5446	-2.4816	-2.1792	-2.4915	-2.3568	-2.4182	-2.3346	-2.3888	-2.3764	-2.5504	-2.9413	-2.062	-2.2763	-2.43	-2.4624	-2.4175	-2.3229	-2.3698	-2.4339	-2.2649	-2.6012	-2.4411	-2.5446	-2.4816	-2.3377	-2.4292	-2.6757	-2.3046	-2.2479	-2.4802	-2.2532	-2.4132	-1.6354	-2.3881	-2.2825	-2.3247	-2.4163	-2.426	-2.5112	-2.4291	-2.4581	-2.41	-2.5112	-2.4719	-2.4169	-2.3873	-2.3796	-2.4294	-2.443	-2.4299
-2.3323	-2.4071	-2.4103	-2.2718	-2.3547	-2.2079	-2.3059	-2.3522	-2.7314	-2.5126	-3.7422	-2.3252	-2.3256	-2.2867	-2.5637	-2.4024	-2.2631	-2.43	-2.5456	-2.5255	-2.666	-2.6878	-2.2648	-2.4005	-2.4496	-2.3327	-2.382	-2.3125	-2.3472	-2.3364	-2.5997	-2.3848	-3.9021	-2.3664	-2.2825	-2.3247	-2.3885	-2.4222	-2.3536	-2.4005	-2.4731	-2.3814	-2.5112	-2.4719	-2.4169	-2.3873	-2.3756	-2.3082	-2.3614	-2.4244
-2.3349	-2.44	-2.3251	-2.454	-2.3698	-2.2212	-2.5666	-2.3007	-2.2328	-2.15	-1.5952	-2.4361	-1.9579	-2.0581	-2.313	-2.4123	-2.2583	-2.1937	-2.4303	-2.568	-2.666	-2.6878	-2.3349	-2.44	-2.3251	-2.454	-2.6757	-2.3046	-2.3472	-2.3364	-2.2328	-2.15	-1.6354	-2.3881	-2.1964	-2.4651	-2.382	-2.3125	-2.5112	-2.4291	-2.4581	-2.41	-2.5112	-2.4719	-2.4169	-2.3873	-2.3756	-2.3082	-2.5658	-2.2128
-2.1689	-2.7467	-2.5834	-2.4533	-2.2763	-2.458	-2.6338	-2.2905	-2.666	-2.3698	-2.7943	-2.5133	-2.4448	-2.4123	-2.3946	-2.3068	-2.4788	-2.2731	-2.4888	-2.3229	-2.3764	-2.2283	-2.1689	-2.7467	-2.4496	-2.3327	-2.1806	-2.4622	-2.6338	-2.2905	-2.5997	-2.3848	-3.0872	-2.414	-2.1964	-2.4651	-2.3885	-2.4222	-2.3536	-2.4005	-2.4731	-2.3814	-2.3665	-2.4163	-2.1149	-2.509	-2.5375	-2.3841	-2.3614	-2.4244
-2.5372	-2.3899	-2.5074	-2.331	-2.2763	-2.458	-2.5666	-2.3007	-2.47	-2.7043	-2.8787	-2.4123	-2.6878	-2.4024	-2.313	-2.4123	-2.4917	-2.0893	-2.3764	-2.3053	-2.2827	-2.3809	-2.2648	-2.4005	-2.4687	-2.4878	-2.1806	-2.4622	-2.3472	-2.3364	-2.5997	-2.3848	-3.0872	-2.414	-2.5844	-2.4326	-2.382	-2.3125	-2.4917	-2.0893	-2.4581	-2.41	-2.2952	-2.306	-2.4169	-2.3873	-2.3796	-2.4294	-2.3614	-2.4244
-2.218	-2.2598	-2.1612	-2.315	-2.2763	-2.458	-2.473	-2.4834	-2.47	-2.7043	-0.9439	-2.8579	-2.3587	-2.5047	-2.5844	-2.529	-2.4523	-2.4398	-2.5048	-2.7333	-2.3239	-2.2263	-2.2648	-2.4005	-2.4496	-2.3327	-2.1806	-2.4622	-2.4596	-2.4575	-2.5997	-2.3848	-1.6354	-2.3881	-2.5844	-2.4326	-2.3885	-2.4222	-2.3536	-2.4005	-2.4581	-2.41	-2.2952	-2.306	-2.4169	-2.3873	-2.3796	-2.4294	-2.3614	-2.4244
-2.2246	-2.458	-2.6187	-2.3577	-2.7753	-2.2699	-2.473	-2.4834	-2.1671	-2.3372	-0.9439	-2.8579	-2.279	-2.414	-2.3571	-2.5135	-2.3239	-2.3432	-2.3764	-2.3053	-2.0271	-2.2914	-2.2648	-2.4005	-2.4496	-2.3327	-2.6757	-2.3046	-2.4596	-2.4575	-2.5997	-2.3848	-1.6354	-2.3881	-2.2825	-2.3247	-2.4163	-2.426	-2.4049	-2.4283	-2.4581	-2.41	-2.5112	-2.4719	-2.4169	-2.3873	-2.3796	-2.4294	-2.3614	-2.4244
-2.396	-2.4089	-2.4735	-2.3334	-2.3349	-2.6694	-2.3323	-2.257	-2.4391	-2.2943	-0.9439	-2.8579	-2.33	-2.28	-2.3012	-2.2905	-2.2631	-2.43	-2.2328	-2.561	-2.666	-2.6878	-2.4605	-2.3653	-2.3377	-2.4292	-2.3349	-2.6694	-2.3472	-2.3364	-2.5194	-2.3928	-1.6354	-2.3881	-2.2825	-2.3247	-2.3012	-2.2905	-2.3536	-2.4005	-2.2328	-2.561	-2.5112	-2.4719	-2.4169	-2.3873	-2.3796	-2.4294	-2.3614	-2.4244
-2.1662	-2.5075	-2.1792	-2.4915	-2.3547	-2.2079	-2.4044	-2.2405	-2.2763	-2.3007	-3.0086	-2.2583	-2.4382	-2.3741	-2.3083	-2.3353	-2.3697	-2.4071	-2.4638	-2.44	-2.666	-2.6878	-2.2648	-2.4005	-2.3377	-2.4292	-2.382	-2.3125	-2.4044	-2.2405	-2.2532	-2.4132	-3.0872	-2.414	-2.5844	-2.4326	-2.3083	-2.3353	-2.3536	-2.4005	-2.4638	-2.44	-2.5112	-2.4719	-2.4169	-2.3873	-2.3796	-2.4294	-2.3614	-2.4244
-2.1463	-2.5897	-2.3399	-2.4652	-2.3349	-2.6694	-2.3059	-2.3522	-2.4156	-2.5919	-3.7422	-2.3252	-2.4382	-2.3741	-2.3203	-2.4616	-2.3229	-2.3698	-2.5324	-2.272	-2.0271	-2.2914	-2.5731	-2.3848	-2.3377	-2.4292	-2.3349	-2.6694	-2.3472	-2.3364	-2.2532	-2.4132	-3.9021	-2.3664	-2.5844	-2.4326	-2.3885	-2.4222	-2.5112	-2.4291	-2.4731	-2.3814	-2.5112	-2.4719	-2.1149	-2.509	-2.3796	-2.4294	-2.3614	-2.4244
-2.218	-2.2598	-2.2953	-2.3641	-2.1782	-2.6584	-2.0848	-2.3394	-2.2763	-2.3007	-2.9413	-2.062	-2.7446	-2.4824	-2.5637	-2.4024	-2.5324	-2.4193	-2.2117	-2.4409	-2.3764	-2.2283	-2.2648	-2.4005	-2.2953	-2.3641	-2.1806	-2.4622	-2.3472	-2.3364	-2.2532	-2.4132	-1.6354	-2.3881	-2.5844	-2.4326	-2.3885	-2.4222	-2.5112	-2.4291	-2.4731	-2.3814	-2.3665	-2.4163	-2.4169	-2.3873	-2.3796	-2.4294	-2.3614	-2.4244
-2.3349	-2.44	-2.2273	-2.3642	-2.2366	-2.3394	-2.5666	-2.3007	-2.7314	-2.5126	-1.4399	-2.4616	-2.6878	-2.4024	-2.2308	-2.6655	-2.2816	-2.6446	-2.3764	-2.3053	-2.227	-2.3068	-2.3349	-2.44	-2.3377	-2.4292	-2.1806	-2.4622	-2.3472	-2.3364	-2.5997	-2.3848	-1.6354	-2.3881	-2.5844	-2.4326	-2.3885	-2.4222	-2.5112	-2.4291	-2.4581	-2.41	-2.5112	-2.4719	-2.4169	-2.3873	-2.3796	-2.4294	-2.3614	-2.4244
-2.396	-2.4089	-2.1966	-2.4343	-2.3547	-2.2079	-2.77	-2.3741	-2.1671	-2.3372	-3.984	-2.4816	-2.3587	-2.5047	-2.5844	-2.529	-2.6384	-2.3505	-2.0383	-2.3793	-2.3936	-2.1564	-2.4605	-2.3653	-2.4496	-2.3327	-2.382	-2.3125	-2.4596	-2.4575	-2.5997	-2.3848	-3.9021	-2.3664	-2.5844	-2.4326	-2.3885	-2.4222	-2.4049	-2.4283	-2.1964	-2.4355	-2.3936	-2.1564	-2.4169	-2.3873	-2.3796	-2.4294	-2.3614	-2.4244
-2.396	-2.4089	-2.4103	-2.2718	-3.1095	-2.5047	-2.3256	-2.3572	-2.1671	-2.3372	-0.9439	-2.8579	-2.4448	-2.4123	-2.4101	-2.1359	-2.4917	-2.0893	-2.2625	-1.8585	-2.2779	-2.4289	-2.4605	-2.3653	-2.4496	-2.3327	-2.6757	-2.3046	-2.3472	-2.3364	-2.5997	-2.3848	-1.6354	-2.3881	-2.1964	-2.4651	-2.382	-2.3125	-2.4917	-2.0893	-2.2625	-1.8585	-2.2779	-2.4289	-2.4169	-2.3873	-2.3756	-2.3082	-2.3614	-2.4244
-2.4361	-2.4888	-2.1612	-2.315	-2.3349	-2.6694	-2.3323	-2.257	-2.6087	-2.6052	-0.9439	-2.8579	-2.33	-2.28	-2.4212	-2.3285	-2.3229	-2.3698	-2.6723	-2.3577	-2.3677	-2.2138	-2.5731	-2.3848	-2.4496	-2.3327	-2.3349	-2.6694	-2.3472	-2.3364	-2.5194	-2.3928	-1.6354	-2.3881	-2.2825	-2.3247	-2.4163	-2.426	-2.5112	-2.4291	-2.4731	-2.3814	-2.3665	-2.4163	-2.6455	-2.402	-2.3796	-2.4294	-2.3614	-2.4244
-2.5296	-2.3257	-2.6187	-2.3577	-2.0318	-2.4194	-2.3059	-2.3522	-2.666	-2.3698	-0.9439	-2.8579	-2.3677	-2.3394	-2.3571	-2.5135	-2.2284	-2.28	-2.5324	-2.272	-2.4638	-2.3788	-2.4605	-2.3653	-2.4496	-2.3327	-2.1806	-2.4622	-2.3472	-2.3364	-2.5997	-2.3848	-1.6354	-2.3881	-2.2825	-2.3247	-2.4163	-2.426	-2.3536	-2.4005	-2.4731	-2.3814	-2.4638	-2.3788	-2.4169	-2.3873	-2.3796	-2.4294	-2.3614	-2.4244
-2.0416	-2.2893	-2.3399	-2.4652	-2.0756	-2.4175	-2.3036	-2.4812	-2.666	-2.3698	-1.5952	-2.4361	-2.1951	-2.1419	-2.2308	-2.6655	-2.1964	-2.853	-2.4303	-2.568	-2.6012	-2.4411	-2.5731	-2.3848	-2.3377	-2.4292	-2.1806	-2.4622	-2.3472	-2.3364	-2.5997	-2.3848	-1.6354	-2.3881	-2.2825	-2.3247	-2.3885	-2.4222	-2.3536	-2.4005	-2.4581	-2.41	-2.5112	-2.4719	-2.1149	-2.509	-2.3796	-2.4294	-2.3614	-2.4244
-2.3349	-2.44	-2.4007	-2.2383	-2.3349	-2.6694	-2.3323	-2.257	-2.2328	-2.15	-0.9439	-2.8579	-2.1951	-2.1419	-2.4212	-2.3285	-2.3229	-2.3698	-2.6723	-2.3577	-2.3239	-2.2263	-2.3349	-2.44	-2.4496	-2.3327	-2.3349	-2.6694	-2.3472	-2.3364	-2.2328	-2.15	-1.6354	-2.3881	-2.2825	-2.3247	-2.4163	-2.426	-2.5112	-2.4291	-2.4731	-2.3814	-2.2952	-2.306	-2.4169	-2.3873	-2.3756	-2.3082	-2.3614	-2.4244
-2.1689	-2.7467	-2.6187	-2.3577	-2.3323	-2.3292	-2.3059	-2.3522	-2.666	-2.3698	-0.9439	-2.8579	-2.2256	-2.7276	-2.4624	-2.4175	-2.4523	-2.4398	-2.0383	-2.3793	-2.4638	-2.3788	-2.1689	-2.7467	-2.4496	-2.3327	-2.1806	-2.4622	-2.3472	-2.3364	-2.5997	-2.3848	-1.6354	-2.3881	-2.1964	-2.4651	-2.4163	-2.426	-2.3536	-2.4005	-2.1964	-2.4355	-2.4638	-2.3788	-2.1149	-2.509	-2.3796	-2.4294	-2.3614	-2.4244
-2.3349	-2.44	-2.1792	-2.4915	-2.0756	-2.4175	-2.0924	-2.6243	-2.47	-2.7043	-1.5952	-2.4361	-2.3677	-2.3394	-2.2308	-2.6655	-2.3083	-2.2936	-2.4339	-2.2649	-2.3764	-2.2283	-2.3349	-2.44	-2.3377	-2.4292	-2.1806	-2.4622	-2.2479	-2.4802	-2.5997	-2.3848	-1.6354	-2.3881	-2.2825	-2.3247	-2.3885	-2.4222	-2.3083	-2.2936	-2.4581	-2.41	-2.3665	-2.4163	-2.4169	-2.3873	-2.3796	-2.4294	-2.3614	-2.4244
-1.9526	-1.7728	-2.4496	-2.4439	-2.7897	-2.2075	-2.473	-2.4834	-2.2763	-2.3007	-1.4399	-2.4616	-2.2763	-2.43	-2.2501	-2.4868	-2.9698	-2.4397	-2.3764	-2.3053	-2.4638	-2.3788	-1.9526	-1.7728	-2.3377	-2.4292	-2.6757	-2.3046	-2.4596	-2.4575	-2.2532	-2.4132	-1.6354	-2.3881	-2.2825	-2.3247	-2.4163	-2.426	-2.5112	-2.4291	-2.4581	-2.41	-2.4638	-2.3788	-1.9526	-1.7728	-2.3796	-2.4294	-2.5658	-2.2128
-3.0741	-2.2461	-2.4496	-2.4439	-2.7897	-2.2075	-2.5666	-2.3007	-2.2763	-2.3007	-0.9439	-2.8579	-2.279	-2.414	-2.3083	-2.3353	-2.3751	-2.5616	-2.4303	-2.568	-2.3177	-2.5473	-2.5731	-2.3848	-2.3377	-2.4292	-2.6757	-2.3046	-2.3472	-2.3364	-2.2532	-2.4132	-1.6354	-2.3881	-2.2825	-2.3247	-2.3083	-2.3353	-2.4049	-2.4283	-2.4581	-2.41	-2.5112	-2.4719	-2.4169	-2.3873	-2.3796	-2.4294	-2.5658	-2.2128
-2.4376	-2.4637	-2.4496	-2.4439	-2.1782	-2.6584	-2.3256	-2.3572	-2.47	-2.7043	-0.9439	-2.8579	-2.6362	-2.6271	-2.313	-2.4123	-2.4523	-2.4398	-2.4888	-2.3229	-2.666	-2.6878	-2.5731	-2.3848	-2.3377	-2.4292	-2.1806	-2.4622	-2.3472	-2.3364	-2.5997	-2.3848	-1.6354	-2.3881	-2.5844	-2.4326	-2.382	-2.3125	-2.3536	-2.4005	-2.4731	-2.3814	-2.5112	-2.4719	-2.4169	-2.3873	-2.3796	-2.4294	-2.3614	-2.4244
-3.0741	-2.2461	-2.6187	-2.3577	-2.2532	-2.2374	-2.3059	-2.3522	-2.666	-2.3698	-1.5952	-2.4361	-2.5324	-2.3068	-2.5637	-2.4024	-2.2284	-2.28	-2.3587	-2.4009	-2.2222	-2.4293	-2.5731	-2.3848	-2.4496	-2.3327	-2.382	-2.3125	-2.3472	-2.3364	-2.5997	-2.3848	-1.6354	-2.3881	-2.5844	-2.4326	-2.3885	-2.4222	-2.3536	-2.4005	-2.4731	-2.3814	-2.2952	-2.306	-2.4169	-2.3873	-2.3796	-2.4294	-2.3614	-2.4244
-2.4361	-2.4888	-2.5834	-2.4533	-2.4007	-2.4598	-2.5834	-2.2928	-2.1362	-2.3063	-2.6895	-2.5047	-2.1211	-2.3692	-2.4624	-2.4175	-2.2631	-2.43	-2.4888	-2.3229	-2.2222	-2.4293	-2.5731	-2.3848	-2.4496	-2.3327	-2.6757	-2.3046	-2.4596	-2.4575	-2.2532	-2.4132	-1.6354	-2.3881	-2.1964	-2.4651	-2.4163	-2.426	-2.3536	-2.4005	-2.4731	-2.3814	-2.2952	-2.306	-2.6455	-2.402	-2.5375	-2.3841	-2.443	-2.4299
-2.3323	-2.4071	-2.4735	-2.3334	-2.5701	-2.4045	-2.2637	-2.4757	-2.1636	-2.4071	-1.4399	-2.4616	-2.6878	-2.4024	-2.3946	-2.3068	-2.2631	-2.43	-2.4888	-2.3229	-2.0271	-2.2914	-2.2648	-2.4005	-2.3377	-2.4292	-2.5701	-2.4045	-2.2479	-2.4802	-2.2532	-2.4132	-1.6354	-2.3881	-2.5844	-2.4326	-2.3885	-2.4222	-2.3536	-2.4005	-2.4731	-2.3814	-2.5112	-2.4719	-2.4169	-2.3873	-2.3796	-2.4294	-2.443	-2.4299
-2.3323	-2.4071	-2.4929	-2.3086	-2.3698	-2.2212	-2.1385	-2.7518	-2.2763	-2.3007	-1.5952	-2.4361	-2.4382	-2.3741	-2.4212	-2.3285	-2.4788	-2.2731	-2.4339	-2.2649	-2.3764	-2.2283	-2.2648	-2.4005	-2.4496	-2.3327	-2.6757	-2.3046	-2.4596	-2.4575	-2.2532	-2.4132	-1.6354	-2.3881	-2.5844	-2.4326	-2.4163	-2.426	-2.3536	-2.4005	-2.4581	-2.41	-2.3665	-2.4163	-2.4169	-2.3873	-2.5375	-2.3841	-2.5658	-2.2128
-2.218	-2.2598	-2.2273	-2.3642	-2.0756	-2.4175	-2.3256	-2.3572	-2.3764	-2.5504	-1.4399	-2.4616	-2.2953	-2.3788	-2.4624	-2.4175	-2.3083	-2.2936	-2.5582	-2.5137	-2.4638	-2.3788	-2.2648	-2.4005	-2.3377	-2.4292	-2.1806	-2.4622	-2.3472	-2.3364	-2.2532	-2.4132	-1.6354	-2.3881	-2.2953	-2.3788	-2.4163	-2.426	-2.3083	-2.2936	-2.4581	-2.41	-2.4638	-2.3788	-2.4169	-2.3873	-2.3796	-2.4294	-2.3614	-2.4244
-2.2246	-2.458	-2.4929	-2.3086	-2.2366	-2.3394	-2.4044	-2.2405	-2.47	-2.7043	-3.0086	-2.2583	-2.6878	-2.4024	-2.4624	-2.4175	-2.3083	-2.2936	-2.6723	-2.3577	-2.3177	-2.5473	-2.2648	-2.4005	-2.4496	-2.3327	-2.1806	-2.4622	-2.4044	-2.2405	-2.5997	-2.3848	-3.0872	-2.414	-2.5844	-2.4326	-2.4163	-2.426	-2.3083	-2.2936	-2.4731	-2.3814	-2.5112	-2.4719	-2.4169	-2.3873	-2.5375	-2.3841	-2.3614	-2.4244
-2.3677	-2.2958	-2.4103	-2.2718	-2.2532	-2.2374	-2.5277	-2.3822	-2.0968	-2.44	-1.4399	-2.4616	-2.279	-2.414	-2.3083	-2.3353	-2.3697	-2.4071	-2.2328	-2.561	-2.3177	-2.5473	-2.2648	-2.4005	-2.4496	-2.3327	-2.382	-2.3125	-2.4596	-2.4575	-2.0968	-2.44	-1.6354	-2.3881	-2.2825	-2.3247	-2.3083	-2.3353	-2.3536	-2.4005	-2.2328	-2.561	-2.5112	-2.4719	-2.4169	-2.3873	-2.3756	-2.3082	-2.3614	-2.4244
-2.1662	-2.5075	-2.5296	-2.5824	-2.3698	-2.2212	-2.3346	-2.3888	-2.1671	-2.3372	-2.8632	-2.3247	-2.33	-2.28	-2.3083	-2.3353	-2.9698	-2.4397	-2.4303	-2.568	-2.2222	-2.4293	-2.2648	-2.4005	-2.4687	-2.4878	-2.6757	-2.3046	-2.2479	-2.4802	-2.5997	-2.3848	-1.6354	-2.3881	-2.2825	-2.3247	-2.3083	-2.3353	-2.5112	-2.4291	-2.4581	-2.41	-2.2952	-2.306	-2.4169	-2.3873	-2.3796	-2.4294	-2.5658	-2.2128
-2.4376	-2.4637	-2.4102	-2.7062	-2.5701	-2.4045	-2.4063	-2.3383	-2.0968	-2.44	-1.4399	-2.4616	-2.3677	-2.3394	-2.4624	-2.4175	-2.3083	-2.2936	-2.6723	-2.3577	-2.2222	-2.4293	-2.5731	-2.3848	-2.4687	-2.4878	-2.5701	-2.4045	-2.4596	-2.4575	-2.0968	-2.44	-1.6354	-2.3881	-2.2825	-2.3247	-2.4163	-2.426	-2.3083	-2.2936	-2.4731	-2.3814	-2.2952	-2.306	-2.4169	-2.3873	-2.3796	-2.4294	-2.443	-2.4299
-2.3349	-2.44	-2.4929	-2.3086	-2.2366	-2.3394	-2.3256	-2.3572	-2.0968	-2.44	-0.9439	-2.8579	-2.1211	-2.3692	-2.3083	-2.3353	-2.6012	-2.4616	-2.3764	-2.3053	-2.2572	-2.5238	-2.3349	-2.44	-2.4496	-2.3327	-2.1806	-2.4622	-2.3472	-2.3364	-2.0968	-2.44	-1.6354	-2.3881	-2.1964	-2.4651	-2.3083	-2.3353	-2.5112	-2.4291	-2.4581	-2.41	-2.5112	-2.4719	-2.4169	-2.3873	-2.5375	-2.3841	-2.3614	-2.4244
-2.5372	-2.3899	-2.2273	-2.3642	-2.3323	-2.3292	-2.3346	-2.3888	-2.2763	-2.3007	-1.4399	-2.4616	-2.6362	-2.6271	-2.3083	-2.3353	-2.4063	-2.4637	-2.0383	-2.3793	-2.6012	-2.4411	-2.2648	-2.4005	-2.3377	-2.4292	-2.1806	-2.4622	-2.2479	-2.4802	-2.2532	-2.4132	-1.6354	-2.3881	-2.5844	-2.4326	-2.3083	-2.3353	-2.5112	-2.4291	-2.1964	-2.4355	-2.5112	-2.4719	-2.4169	-2.3873	-2.3796	-2.4294	-2.3614	-2.4244
-2.1662	-2.5075	-2.1792	-2.4915	-2.3547	-2.2079	-2.5666	-2.3007	-2.3645	-2.3822	-0.9439	-2.8579	-2.2953	-2.3788	-2.0259	-2.0891	-2.3239	-2.3432	-2.5456	-2.5255	-2.6012	-2.4411	-2.2648	-2.4005	-2.3377	-2.4292	-2.382	-2.3125	-2.3472	-2.3364	-2.5997	-2.3848	-1.6354	-2.3881	-2.2953	-2.3788	-2.3885	-2.4222	-2.4049	-2.4283	-2.4731	-2.3814	-2.5112	-2.4719	-2.4169	-2.3873	-2.3796	-2.4294	-2.3614	-2.4244
-2.3677	-2.2958	-2.3251	-2.454	-2.1782	-2.6584	-2.3346	-2.3888	-2.6087	-2.6052	-0.9439	-2.8579	-2.1211	-2.3692	-2.4212	-2.3285	-2.2631	-2.43	-2.2328	-2.561	-2.4147	-2.4983	-2.2648	-2.4005	-2.3251	-2.454	-2.1806	-2.4622	-2.2479	-2.4802	-2.5194	-2.3928	-1.6354	-2.3881	-2.1964	-2.4651	-2.4163	-2.426	-2.3536	-2.4005	-2.2328	-2.561	-2.3665	-2.4163	-2.4169	-2.3873	-2.3756	-2.3082	-2.3614	-2.4244
-2.4361	-2.4888	-2.2273	-2.3642	-2.2532	-2.2374	-2.3036	-2.4812	-2.2328	-2.15	-1.4399	-2.4616	-2.33	-2.28	-2.5637	-2.4024	-2.3697	-2.4071	-2.3764	-2.3053	-2.3239	-2.2263	-2.5731	-2.3848	-2.3377	-2.4292	-2.382	-2.3125	-2.3472	-2.3364	-2.2328	-2.15	-1.6354	-2.3881	-2.2825	-2.3247	-2.3885	-2.4222	-2.3536	-2.4005	-2.4581	-2.41	-2.2952	-2.306	-2.6455	-2.402	-2.3796	-2.4294	-2.3614	-2.4244
-2.4892	-2.7266	-2.4496	-2.4439	-2.0756	-2.4175	-2.3323	-2.257	-2.6842	-2.2383	-0.9439	-2.8579	-2.4382	-2.3741	-2.5459	-2.9418	-2.2059	-2.1954	-1.8807	-1.962	-1.6357	-1.6641	-2.4605	-2.3653	-2.3377	-2.4292	-2.1806	-2.4622	-2.3472	-2.3364	-2.5997	-2.3848	-1.6354	-2.3881	-2.5844	-2.4326	-2.5459	-2.9418	-2.2059	-2.1954	-1.8807	-1.962	-1.6357	-1.6641	-2.4169	-2.3873	-2.3796	-2.4294	-2.3614	-2.4244
-2.2246	-2.458	-2.4007	-2.2383	-2.1782	-2.6584	-2.5834	-2.2928	-2.9949	-2.1781	-0.9439	-2.8579	-2.6362	-2.6271	-2.5844	-2.529	-2.2059	-2.1954	-1.8807	-1.962	-1.6357	-1.6641	-2.2648	-2.4005	-2.4496	-2.3327	-2.1806	-2.4622	-2.4596	-2.4575	-2.5997	-2.3848	-1.6354	-2.3881	-2.5844	-2.4326	-2.3885	-2.4222	-2.2059	-2.1954	-1.8807	-1.962	-1.6357	-1.6641	-2.4169	-2.3873	-2.3756	-2.3082	-2.3614	-2.4244
-2.1662	-2.5075	-2.5834	-2.4533	-3.0741	-2.1144	-2.473	-2.4834	-2.9949	-2.1781	-0.9439	-2.8579	-3.065	-3.4035	-2.5459	-2.9418	-2.2059	-2.1954	-1.8807	-1.962	-1.6357	-1.6641	-2.2648	-2.4005	-2.4496	-2.3327	-2.6757	-2.3046	-2.4596	-2.4575	-2.5997	-2.3848	-1.6354	-2.3881	-3.065	-3.4035	-2.5459	-2.9418	-2.2059	-2.1954	-1.8807	-1.962	-1.6357	-1.6641	-2.4169	-2.3873	-2.5375	-2.3841	-2.3614	-2.4244
-2.5296	-2.3257	-2.4929	-2.3086	-2.3349	-2.6694	-2.3323	-2.257	-2.2763	-2.3007	-3.4335	-2.3063	-2.6878	-2.4024	-2.3012	-2.2905	-2.3697	-2.4071	-2.4303	-2.568	-2.3031	-2.5165	-2.4605	-2.3653	-2.4496	-2.3327	-2.3349	-2.6694	-2.3472	-2.3364	-2.2532	-2.4132	-3.9021	-2.3664	-2.5844	-2.4326	-2.3012	-2.2905	-2.3536	-2.4005	-2.4581	-2.41	-2.3665	-2.4163	-2.4169	-2.3873	-2.5375	-2.3841	-2.3614	-2.4244
-2.8863	-2.3086	-2.1792	-2.4915	-2.3323	-2.3292	-2.3323	-2.257	-2.3764	-2.5504	-1.4399	-2.4616	-2.4448	-2.4123	-2.3083	-2.3353	-2.2631	-2.43	-2.2117	-2.4409	-2.581	-2.0581	-2.5731	-2.3848	-2.3377	-2.4292	-2.1806	-2.4622	-2.3472	-2.3364	-2.2532	-2.4132	-1.6354	-2.3881	-2.1964	-2.4651	-2.3083	-2.3353	-2.3536	-2.4005	-2.4731	-2.3814	-2.2952	-2.306	-2.6455	-2.402	-2.3796	-2.4294	-2.3614	-2.4244
-2.0416	-2.2893	-2.2953	-2.3641	-2.2532	-2.2374	-2.6596	-2.8216	-2.6087	-2.6052	-1.4399	-2.4616	-2.1951	-2.1419	-2.4391	-2.4293	-2.2816	-2.6446	-2.2583	-2.4293	-2.2444	-2.6081	-2.5731	-2.3848	-2.2953	-2.3641	-2.382	-2.3125	-2.6596	-2.8216	-2.5194	-2.3928	-1.6354	-2.3881	-2.2825	-2.3247	-2.382	-2.3125	-2.5112	-2.4291	-2.1964	-2.4355	-2.3665	-2.4163	-2.1149	-2.509	-2.3796	-2.4294	-2.3614	-2.4244
-2.3349	-2.44	-2.4102	-2.7062	-2.2223	-2.8216	-2.2637	-2.4757	-2.3645	-2.3822	-4.0872	-2.4484	-2.1211	-2.3692	-2.4382	-2.5376	-2.3751	-2.5616	-2.5582	-2.5137	-2.4638	-2.3788	-2.3349	-2.44	-2.4687	-2.4878	-2.2223	-2.8216	-2.2479	-2.4802	-2.5997	-2.3848	-3.9021	-2.3664	-2.1964	-2.4651	-2.3885	-2.4222	-2.4049	-2.4283	-2.4581	-2.41	-2.4638	-2.3788	-2.4169	-2.3873	-2.3796	-2.4294	-2.3614	-2.4244
-2.4448	-2.2645	-2.7225	-2.695	-2.4101	-2.4757	-2.5277	-2.3822	-2.1636	-2.4071	-3.342	-2.5855	-2.4382	-2.3741	-2.4391	-2.4293	-2.3697	-2.4071	-2.4638	-2.44	-2.3764	-2.2283	-2.4605	-2.3653	-2.7225	-2.695	-2.382	-2.3125	-2.4596	-2.4575	-2.2532	-2.4132	-3.0872	-2.414	-2.5844	-2.4326	-2.382	-2.3125	-2.3536	-2.4005	-2.4638	-2.44	-2.3665	-2.4163	-2.4169	-2.3873	-2.3796	-2.4294	-2.3614	-2.4244
-2.3323	-2.4071	-2.6187	-2.3577	-2.3568	-2.4182	-2.3346	-2.3888	-2.0968	-2.44	-0.9439	-2.8579	-2.2953	-2.3788	-2.4212	-2.3285	-2.3083	-2.2936	-2.3764	-2.3053	-2.6012	-2.4411	-2.2648	-2.4005	-2.4496	-2.3327	-2.6757	-2.3046	-2.2479	-2.4802	-2.0968	-2.44	-1.6354	-2.3881	-2.2953	-2.3788	-2.4163	-2.426	-2.3083	-2.2936	-2.4581	-2.41	-2.5112	-2.4719	-2.4169	-2.3873	-2.3796	-2.4294	-2.443	-2.4299
-2.3677	-2.2958	-2.5074	-2.331	-2.0318	-2.4194	-2.3346	-2.3888	-2.1636	-2.4071	-1.5952	-2.4361	-2.5397	-2.3806	-2.3083	-2.3353	-2.3697	-2.4071	-2.2827	-2.5485	-2.4147	-2.4983	-2.2648	-2.4005	-2.4687	-2.4878	-2.1806	-2.4622	-2.2479	-2.4802	-2.2532	-2.4132	-1.6354	-2.3881	-2.5397	-2.3806	-2.3083	-2.3353	-2.3536	-2.4005	-2.1964	-2.4355	-2.3665	-2.4163	-2.4169	-2.3873	-2.3796	-2.4294	-2.3614	-2.4244
-2.3349	-2.44	-2.2953	-2.3641	-2.0756	-2.4175	-2.77	-2.3741	-2.1636	-2.4071	-1.5952	-2.4361	-2.7446	-2.4824	-2.3203	-2.4616	-2.3697	-2.4071	-2.4303	-2.568	-2.4147	-2.4983	-2.3349	-2.44	-2.2953	-2.3641	-2.1806	-2.4622	-2.4596	-2.4575	-2.2532	-2.4132	-1.6354	-2.3881	-2.5844	-2.4326	-2.3885	-2.4222	-2.3536	-2.4005	-2.4581	-2.41	-2.3665	-2.4163	-2.4169	-2.3873	-2.3796	-2.4294	-2.3614	-2.4244
-1.9526	-1.7728	-2.2059	-1.962	-2.4193	-2.6272	-2.5834	-2.2928	-2.3645	-2.3822	-3.7875	-2.4559	-2.4448	-2.4123	-2.3203	-2.4616	-2.1964	-2.853	-2.4892	-2.4215	-2.3764	-2.2283	-1.9526	-1.7728	-2.2059	-1.962	-2.4193	-2.6272	-2.4596	-2.4575	-2.5997	-2.3848	-3.7875	-2.4559	-2.1964	-2.4651	-2.3885	-2.4222	-2.3536	-2.4005	-2.1964	-2.4355	-2.3665	-2.4163	-1.9526	-1.7728	-2.2059	-1.962	-2.4193	-2.6272
-2.218	-2.2598	-2.1612	-2.315	-3.0741	-2.1144	-2.3277	-2.5133	-2.3645	-2.3822	-3.0277	-2.4373	-2.279	-2.414	-2.0259	-2.0891	-2.2816	-2.6446	-2.4303	-2.568	-2.4147	-2.4983	-2.2648	-2.4005	-2.4496	-2.3327	-2.6757	-2.3046	-2.2479	-2.4802	-2.5997	-2.3848	-1.6354	-2.3881	-2.2825	-2.3247	-2.3885	-2.4222	-2.5112	-2.4291	-2.4581	-2.41	-2.3665	-2.4163	-2.4169	-2.3873	-2.3796	-2.4294	-2.3614	-2.4244
-3.0741	-2.2461	-2.2558	-2.26	-2.7897	-2.2075	-2.4063	-2.3383	-2.3764	-2.5504	-3.0277	-2.4373	-2.4382	-2.3741	-2.4624	-2.4175	-2.4788	-2.2731	-2.4888	-2.3229	-2.0271	-2.2914	-2.5731	-2.3848	-2.4687	-2.4878	-2.6757	-2.3046	-2.4596	-2.4575	-2.2532	-2.4132	-1.6354	-2.3881	-2.5844	-2.4326	-2.4163	-2.426	-2.3536	-2.4005	-2.4731	-2.3814	-2.5112	-2.4719	-2.4169	-2.3873	-2.3796	-2.4294	-2.5658	-2.2128
-2.8863	-2.3086	-2.1612	-2.315	-2.1782	-2.6584	-2.4063	-2.3383	-2.7314	-2.5126	-3.984	-2.4816	-2.3256	-2.2867	-2.5637	-2.4024	-2.2816	-2.6446	-2.4638	-2.44	-2.2827	-2.3809	-2.5731	-2.3848	-2.4496	-2.3327	-2.1806	-2.4622	-2.4596	-2.4575	-2.5997	-2.3848	-3.9021	-2.3664	-2.2825	-2.3247	-2.3885	-2.4222	-2.5112	-2.4291	-2.4638	-2.44	-2.2952	-2.306	-2.6455	-2.402	-2.3796	-2.4294	-2.3614	-2.4244
-2.1689	-2.7467	-2.2953	-2.3641	-2.3547	-2.2079	-2.5277	-2.3822	-2.7314	-2.5126	-3.0277	-2.4373	-1.9579	-2.0581	-2.4391	-2.4293	-2.3083	-2.2936	-2.6723	-2.3577	-2.2779	-2.4289	-2.1689	-2.7467	-2.2953	-2.3641	-2.382	-2.3125	-2.4596	-2.4575	-2.5997	-2.3848	-1.6354	-2.3881	-2.1964	-2.4651	-2.382	-2.3125	-2.3083	-2.2936	-2.4731	-2.3814	-2.2779	-2.4289	-2.1149	-2.509	-2.3796	-2.4294	-2.3614	-2.4244
-2.4376	-2.4637	-2.2558	-2.26	-2.3547	-2.2079	-2.4044	-2.2405	-2.9949	-2.1781	-4.0459	-2.4045	-2.33	-2.28	-2.4624	-2.4175	-2.2583	-2.1937	-2.0383	-2.3793	-2.3239	-2.2263	-2.5731	-2.3848	-2.4687	-2.4878	-2.382	-2.3125	-2.4044	-2.2405	-2.5997	-2.3848	-4.0459	-2.4045	-2.2825	-2.3247	-2.4163	-2.426	-2.5112	-2.4291	-2.1964	-2.4355	-2.2952	-2.306	-2.4169	-2.3873	-2.3796	-2.4294	-2.3614	-2.4244
-2.3349	-2.44	-2.6187	-2.3577	-2.5701	-2.4045	-2.3036	-2.4812	-2.218	-2.4021	-2.6895	-2.5047	-2.2256	-2.7276	-2.4101	-2.1359	-2.3277	-2.5133	-2.2827	-2.5485	-2.3031	-2.5165	-2.3349	-2.44	-2.4496	-2.3327	-2.5701	-2.4045	-2.3472	-2.3364	-2.2532	-2.4132	-1.6354	-2.3881	-2.1964	-2.4651	-2.382	-2.3125	-2.4049	-2.4283	-2.1964	-2.4355	-2.3665	-2.4163	-2.4169	-2.3873	-2.3796	-2.4294	-2.443	-2.4299
-2.4361	-2.4888	-2.3251	-2.454	-2.0756	-2.4175	-2.1801	-2.8012	-2.1671	-2.3372	-2.7637	-2.3394	-2.3677	-2.3394	-2.4212	-2.3285	-2.4788	-2.2731	-2.0383	-2.3793	-2.0271	-2.2914	-2.5731	-2.3848	-2.3251	-2.454	-2.1806	-2.4622	-2.4596	-2.4575	-2.5997	-2.3848	-3.9021	-2.3664	-2.2825	-2.3247	-2.4163	-2.426	-2.3536	-2.4005	-2.1964	-2.4355	-2.5112	-2.4719	-2.6455	-2.402	-2.3756	-2.3082	-2.3614	-2.4244
-2.3677	-2.2958	-2.1966	-2.4343	-2.4101	-2.4757	-2.4044	-2.2405	-2.7314	-2.5126	-3.0277	-2.4373	-2.279	-2.414	-2.2558	-2.5133	-2.2583	-2.1937	-2.4888	-2.3229	-2.3764	-2.2283	-2.2648	-2.4005	-2.4496	-2.3327	-2.382	-2.3125	-2.4044	-2.2405	-2.5997	-2.3848	-1.6354	-2.3881	-2.2825	-2.3247	-2.382	-2.3125	-2.5112	-2.4291	-2.4731	-2.3814	-2.3665	-2.4163	-2.4169	-2.3873	-2.3796	-2.4294	-2.3614	-2.4244
-2.5296	-2.3257	-2.2953	-2.3641	-2.3568	-2.4182	-2.4063	-2.3383	-2.3764	-2.5504	-2.7943	-2.5133	-2.3587	-2.5047	-2.5637	-2.4024	-2.4523	-2.4398	-2.4303	-2.568	-3.1306	-2.3979	-2.4605	-2.3653	-2.2953	-2.3641	-2.6757	-2.3046	-2.4596	-2.4575	-2.2532	-2.4132	-3.0872	-2.414	-2.5844	-2.4326	-2.3885	-2.4222	-2.3536	-2.4005	-2.4581	-2.41	-2.5112	-2.4719	-2.4169	-2.3873	-2.3796	-2.4294	-2.443	-2.4299
-2.218	-2.2598	-2.5834	-2.4533	-3.1095	-2.5047	-2.3256	-2.3572	-2.7314	-2.5126	-3.7422	-2.3252	-2.3677	-2.3394	-2.3946	-2.3068	-2.2816	-2.6446	-2.2583	-2.4293	-2.581	-2.0581	-2.2648	-2.4005	-2.4496	-2.3327	-2.6757	-2.3046	-2.3472	-2.3364	-2.5997	-2.3848	-3.9021	-2.3664	-2.2825	-2.3247	-2.3885	-2.4222	-2.5112	-2.4291	-2.1964	-2.4355	-2.2952	-2.306	-2.4169	-2.3873	-2.5375	-2.3841	-2.3614	-2.4244
-2.4361	-2.4888	-2.1966	-2.4343	-2.0756	-2.4175	-2.77	-2.3741	-2.2763	-2.3007	-2.7637	-2.3394	-2.3587	-2.5047	-2.4382	-2.5376	-2.3751	-2.5616	-2.4892	-2.4215	-2.6012	-2.4411	-2.5731	-2.3848	-2.4496	-2.3327	-2.1806	-2.4622	-2.4596	-2.4575	-2.2532	-2.4132	-3.9021	-2.3664	-2.5844	-2.4326	-2.3885	-2.4222	-2.4049	-2.4283	-2.1964	-2.4355	-2.5112	-2.4719	-2.6455	-2.402	-2.3796	-2.4294	-2.3614	-2.4244
-2.1463	-2.5897	-2.4496	-2.4439	-2.2366	-2.3394	-2.1385	-2.7518	-2.7314	-2.5126	-3.342	-2.5855	-1.9579	-2.0581	-2.3203	-2.4616	-2.2583	-2.1937	-2.3587	-2.4009	-2.666	-2.6878	-2.5731	-2.3848	-2.3377	-2.4292	-2.1806	-2.4622	-2.4596	-2.4575	-2.5997	-2.3848	-3.0872	-2.414	-2.1964	-2.4651	-2.3885	-2.4222	-2.5112	-2.4291	-2.4731	-2.3814	-2.5112	-2.4719	-2.1149	-2.509	-2.3796	-2.4294	-2.3614	-2.4244
-2.4448	-2.2645	-2.3399	-2.4652	-2.7897	-2.2075	-2.5666	-2.3007	-2.2763	-2.3007	-2.9413	-2.062	-2.33	-2.28	-2.2501	-2.4868	-2.2583	-2.1937	-2.4303	-2.568	-2.2572	-2.5238	-2.4605	-2.3653	-2.3377	-2.4292	-2.6757	-2.3046	-2.3472	-2.3364	-2.2532	-2.4132	-1.6354	-2.3881	-2.2825	-2.3247	-2.4163	-2.426	-2.5112	-2.4291	-2.4581	-2.41	-2.5112	-2.4719	-2.4169	-2.3873	-2.3796	-2.4294	-2.5658	-2.2128
-2.9705	-2.2487	-2.5296	-2.5824	-2.0756	-2.4175	-2.5666	-2.3007	-2.0968	-2.44	-2.9413	-2.062	-2.5397	-2.3806	-2.5815	-2.4484	-2.0706	-2.3806	-2.4339	-2.2649	-2.3177	-2.5473	-2.5731	-2.3848	-2.4687	-2.4878	-2.1806	-2.4622	-2.3472	-2.3364	-2.0968	-2.44	-1.6354	-2.3881	-2.5397	-2.3806	-2.4163	-2.426	-2.0706	-2.3806	-2.4581	-2.41	-2.5112	-2.4719	-2.4169	-2.3873	-2.3796	-2.4294	-2.3614	-2.4244
-2.4448	-2.2645	-2.3399	-2.4652	-2.5701	-2.4045	-2.5834	-2.2928	-2.2328	-2.15	-2.7943	-2.5133	-2.6362	-2.6271	-2.3012	-2.2905	-2.2631	-2.43	-2.0383	-2.3793	-2.3239	-2.2263	-2.4605	-2.3653	-2.3377	-2.4292	-2.5701	-2.4045	-2.4596	-2.4575	-2.2328	-2.15	-3.0872	-2.414	-2.5844	-2.4326	-2.3012	-2.2905	-2.3536	-2.4005	-2.1964	-2.4355	-2.2952	-2.306	-2.4169	-2.3873	-2.3796	-2.4294	-2.443	-2.4299
-2.3349	-2.44	-2.2273	-2.3642	-2.4101	-2.4757	-2.5666	-2.3007	-2.2328	-2.15	-2.6895	-2.5047	-2.3256	-2.2867	-2.0259	-2.0891	-2.3697	-2.4071	-2.0383	-2.3793	-2.2572	-2.5238	-2.3349	-2.44	-2.3377	-2.4292	-2.382	-2.3125	-2.3472	-2.3364	-2.2328	-2.15	-1.6354	-2.3881	-2.2825	-2.3247	-2.3885	-2.4222	-2.3536	-2.4005	-2.1964	-2.4355	-2.5112	-2.4719	-2.4169	-2.3873	-2.3796	-2.4294	-2.3614	-2.4244
-2.0416	-2.2893	-2.2273	-2.3642	-2.3323	-2.3292	-2.5834	-2.2928	-2.0968	-2.44	-1.6199	-2.3059	-2.279	-2.414	-2.4101	-2.1359	-2.2284	-2.28	-2.4638	-2.44	-2.2444	-2.6081	-2.5731	-2.3848	-2.3377	-2.4292	-2.1806	-2.4622	-2.4596	-2.4575	-2.0968	-2.44	-1.6199	-2.3059	-2.2825	-2.3247	-2.382	-2.3125	-2.3536	-2.4005	-2.4638	-2.44	-2.3665	-2.4163	-2.1149	-2.509	-2.3796	-2.4294	-2.3614	-2.4244
-2.5296	-2.3257	-2.4103	-2.2718	-2.3323	-2.3292	-2.3036	-2.4812	-2.1671	-2.3372	-0.9439	-2.8579	-2.6878	-2.4024	-2.3571	-2.5135	-2.6012	-2.4616	-2.6723	-2.3577	-2.3764	-2.2283	-2.4605	-2.3653	-2.4496	-2.3327	-2.1806	-2.4622	-2.3472	-2.3364	-2.5997	-2.3848	-1.6354	-2.3881	-2.5844	-2.4326	-2.4163	-2.426	-2.5112	-2.4291	-2.4731	-2.3814	-2.3665	-2.4163	-2.4169	-2.3873	-2.3756	-2.3082	-2.3614	-2.4244
-2.9705	-2.2487	-2.6187	-2.3577	-2.3698	-2.2212	-2.3036	-2.4812	-2.3645	-2.3822	-0.9439	-2.8579	-2.279	-2.414	-2.0259	-2.0891	-2.3083	-2.2936	-2.2583	-2.4293	-2.3764	-2.2283	-2.5731	-2.3848	-2.4496	-2.3327	-2.6757	-2.3046	-2.3472	-2.3364	-2.5997	-2.3848	-1.6354	-2.3881	-2.2825	-2.3247	-2.3885	-2.4222	-2.3083	-2.2936	-2.1964	-2.4355	-2.3665	-2.4163	-2.4169	-2.3873	-2.3796	-2.4294	-2.5658	-2.2128
-2.3349	-2.44	-2.2953	-2.3641	-2.4007	-2.4598	-2.6338	-2.2905	-2.2763	-2.3007	-3.4335	-2.3063	-2.5397	-2.3806	-2.4624	-2.4175	-2.4063	-2.4637	-2.3764	-2.3053	-2.3239	-2.2263	-2.3349	-2.44	-2.2953	-2.3641	-2.6757	-2.3046	-2.6338	-2.2905	-2.2532	-2.4132	-3.9021	-2.3664	-2.5397	-2.3806	-2.4163	-2.426	-2.5112	-2.4291	-2.4581	-2.41	-2.2952	-2.306	-2.4169	-2.3873	-2.3796	-2.4294	-2.443	-2.4299
-2.8863	-2.3086	-2.4102	-2.7062	-2.1782	-2.6584	-2.1801	-2.8012	-2.1636	-2.4071	-1.4399	-2.4616	-2.3256	-2.2867	-2.3083	-2.3353	-2.4788	-2.2731	-2.6723	-2.3577	-2.2444	-2.6081	-2.5731	-2.3848	-2.4687	-2.4878	-2.1806	-2.4622	-2.4596	-2.4575	-2.2532	-2.4132	-1.6354	-2.3881	-2.2825	-2.3247	-2.3083	-2.3353	-2.3536	-2.4005	-2.4731	-2.3814	-2.3665	-2.4163	-2.6455	-2.402	-2.3796	-2.4294	-2.3614	-2.4244
-2.8863	-2.3086	-2.2953	-2.3641	-2.0318	-2.4194	-2.3323	-2.257	-2.2763	-2.3007	-1.4399	-2.4616	-2.1211	-2.3692	-2.2501	-2.4868	-2.4788	-2.2731	-2.2583	-2.4293	-2.4147	-2.4983	-2.5731	-2.3848	-2.2953	-2.3641	-2.1806	-2.4622	-2.3472	-2.3364	-2.2532	-2.4132	-1.6354	-2.3881	-2.1964	-2.4651	-2.4163	-2.426	-2.3536	-2.4005	-2.1964	-2.4355	-2.3665	-2.4163	-2.6455	-2.402	-2.3796	-2.4294	-2.3614	-2.4244
-2.218	-2.2598	-2.1612	-2.315	-2.1782	-2.6584	-2.2637	-2.4757	-2.0968	-2.44	-0.9439	-2.8579	-2.5324	-2.3068	-2.5815	-2.4484	-2.3229	-2.3698	-2.2117	-2.4409	-2.2827	-2.3809	-2.2648	-2.4005	-2.4496	-2.3327	-2.1806	-2.4622	-2.2479	-2.4802	-2.0968	-2.44	-1.6354	-2.3881	-2.5844	-2.4326	-2.4163	-2.426	-2.5112	-2.4291	-2.4731	-2.3814	-2.2952	-2.306	-2.4169	-2.3873	-2.3796	-2.4294	-2.3614	-2.4244
-2.4361	-2.4888	-2.2953	-2.3641	-2.7897	-2.2075	-2.3256	-2.3572	-2.1362	-2.3063	-3.7422	-2.3252	-2.1951	-2.1419	-2.5637	-2.4024	-2.0706	-2.3806	-2.5048	-2.7333	-2.3031	-2.5165	-2.5731	-2.3848	-2.2953	-2.3641	-2.6757	-2.3046	-2.3472	-2.3364	-2.2532	-2.4132	-3.9021	-2.3664	-2.2825	-2.3247	-2.3885	-2.4222	-2.0706	-2.3806	-2.4581	-2.41	-2.3665	-2.4163	-2.6455	-2.402	-2.3796	-2.4294	-2.5658	-2.2128
-2.8863	-2.3086	-2.3399	-2.4652	-2.0318	-2.4194	-2.5666	-2.3007	-2.1636	-2.4071	-1.5952	-2.4361	-2.5397	-2.3806	-2.3571	-2.5135	-2.2631	-2.43	-2.2583	-2.4293	-2.2444	-2.6081	-2.5731	-2.3848	-2.3377	-2.4292	-2.1806	-2.4622	-2.3472	-2.3364	-2.2532	-2.4132	-1.6354	-2.3881	-2.5397	-2.3806	-2.4163	-2.426	-2.3536	-2.4005	-2.1964	-2.4355	-2.3665	-2.4163	-2.6455	-2.402	-2.3796	-2.4294	-2.3614	-2.4244
-2.3323	-2.4071	-2.3399	-2.4652	-2.2763	-2.458	-2.1385	-2.7518	-2.1362	-2.3063	-1.5952	-2.4361	-2.6362	-2.6271	-2.4391	-2.4293	-2.3697	-2.4071	-2.5582	-2.5137	-2.4147	-2.4983	-2.2648	-2.4005	-2.3377	-2.4292	-2.1806	-2.4622	-2.4596	-2.4575	-2.2532	-2.4132	-1.6354	-2.3881	-2.5844	-2.4326	-2.382	-2.3125	-2.3536	-2.4005	-2.4581	-2.41	-2.3665	-2.4163	-2.4169	-2.3873	-2.3796	-2.4294	-2.3614	-2.4244
-2.1689	-2.7467	-2.4102	-2.7062	-2.4007	-2.4598	-2.0924	-2.6243	-2.666	-2.3698	-0.9439	-2.8579	-2.4063	-2.4908	-2.2308	-2.6655	-2.2631	-2.43	-2.6723	-2.3577	-2.3031	-2.5165	-2.1689	-2.7467	-2.4687	-2.4878	-2.6757	-2.3046	-2.2479	-2.4802	-2.5997	-2.3848	-1.6354	-2.3881	-2.5844	-2.4326	-2.3885	-2.4222	-2.3536	-2.4005	-2.4731	-2.3814	-2.3665	-2.4163	-2.1149	-2.509	-2.3796	-2.4294	-2.443	-2.4299
-2.4361	-2.4888	-2.6187	-2.3577	-2.7753	-2.2699	-2.1801	-2.8012	-2.2763	-2.3007	-0.9439	-2.8579	-2.2763	-2.43	-2.3946	-2.3068	-2.4523	-2.4398	-2.4303	-2.568	-2.0271	-2.2914	-2.5731	-2.3848	-2.4496	-2.3327	-2.6757	-2.3046	-2.4596	-2.4575	-2.2532	-2.4132	-1.6354	-2.3881	-2.2825	-2.3247	-2.3885	-2.4222	-2.3536	-2.4005	-2.4581	-2.41	-2.5112	-2.4719	-2.6455	-2.402	-2.3796	-2.4294	-2.3614	-2.4244
-2.218	-2.2598	-2.4929	-2.3086	-2.1782	-2.6584	-2.4063	-2.3383	-2.2328	-2.15	-1.4399	-2.4616	-2.2256	-2.7276	-2.3203	-2.4616	-2.5324	-2.4193	-2.5582	-2.5137	-2.2444	-2.6081	-2.2648	-2.4005	-2.4496	-2.3327	-2.1806	-2.4622	-2.4596	-2.4575	-2.2328	-2.15	-1.6354	-2.3881	-2.1964	-2.4651	-2.3885	-2.4222	-2.5112	-2.4291	-2.4581	-2.41	-2.3665	-2.4163	-2.4169	-2.3873	-2.5375	-2.3841	-2.3614	-2.4244
-2.1662	-2.5075	-2.1612	-2.315	-2.5701	-2.4045	-2.5277	-2.3822	-2.6087	-2.6052	-1.4399	-2.4616	-2.5324	-2.3068	-2.5815	-2.4484	-2.3697	-2.4071	-2.2827	-2.5485	-2.3239	-2.2263	-2.2648	-2.4005	-2.4496	-2.3327	-2.5701	-2.4045	-2.4596	-2.4575	-2.5194	-2.3928	-1.6354	-2.3881	-2.5844	-2.4326	-2.4163	-2.426	-2.3536	-2.4005	-2.1964	-2.4355	-2.2952	-2.306	-2.4169	-2.3873	-2.3796	-2.4294	-2.443	-2.4299
-2.2246	-2.458	-2.5074	-2.331	-2.3349	-2.6694	-2.3036	-2.4812	-2.0968	-2.44	-1.4399	-2.4616	-2.7446	-2.4824	-2.3083	-2.3353	-2.3697	-2.4071	-2.2583	-2.4293	-2.2222	-2.4293	-2.2648	-2.4005	-2.4687	-2.4878	-2.3349	-2.6694	-2.3472	-2.3364	-2.0968	-2.44	-1.6354	-2.3881	-2.5844	-2.4326	-2.3083	-2.3353	-2.3536	-2.4005	-2.1964	-2.4355	-2.2952	-2.306	-2.4169	-2.3873	-2.3796	-2.4294	-2.3614	-2.4244
-2.396	-2.4089	-2.2953	-2.3641	-2.0318	-2.4194	-2.4044	-2.2405	-2.3645	-2.3822	-1.4399	-2.4616	-2.2953	-2.3788	-2.5815	-2.4484	-2.3751	-2.5616	-2.2583	-2.4293	-3.1306	-2.3979	-2.4605	-2.3653	-2.2953	-2.3641	-2.1806	-2.4622	-2.4044	-2.2405	-2.5997	-2.3848	-1.6354	-2.3881	-2.2953	-2.3788	-2.4163	-2.426	-2.4049	-2.4283	-2.1964	-2.4355	-2.5112	-2.4719	-2.4169	-2.3873	-2.3796	-2.4294	-2.3614	-2.4244
-2.8863	-2.3086	-2.2953	-2.3641	-2.3323	-2.3292	-2.3346	-2.3888	-2.4391	-2.2943	-0.9439	-2.8579	-2.6362	-2.6271	-2.4101	-2.1359	-2.2583	-2.1937	-2.2827	-2.5485	-2.2444	-2.6081	-2.5731	-2.3848	-2.2953	-2.3641	-2.1806	-2.4622	-2.2479	-2.4802	-2.5194	-2.3928	-1.6354	-2.3881	-2.5844	-2.4326	-2.382	-2.3125	-2.5112	-2.4291	-2.1964	-2.4355	-2.3665	-2.4163	-2.6455	-2.402	-2.3796	-2.4294	-2.3614	-2.4244
-2.1689	-2.7467	-2.4103	-2.2718	-2.1782	-2.6584	-2.3346	-2.3888	-2.2763	-2.3007	-3.0277	-2.4373	-3.0231	-2.4816	-2.0259	-2.0891	-2.3083	-2.2936	-2.5048	-2.7333	-2.666	-2.6878	-2.1689	-2.7467	-2.4496	-2.3327	-2.1806	-2.4622	-2.2479	-2.4802	-2.2532	-2.4132	-1.6354	-2.3881	-3.0231	-2.4816	-2.3885	-2.4222	-2.3083	-2.2936	-2.4581	-2.41	-2.5112	-2.4719	-2.1149	-2.509	-2.3756	-2.3082	-2.3614	-2.4244
-2.1662	-2.5075	-2.5074	-2.331	-2.2763	-2.458	-2.4063	-2.3383	-2.3043	-2.5826	-3.0277	-2.4373	-2.2953	-2.3788	-2.3571	-2.5135	-2.3229	-2.3698	-2.5582	-2.5137	-2.6012	-2.4411	-2.2648	-2.4005	-2.4687	-2.4878	-2.1806	-2.4622	-2.4596	-2.4575	-2.3043	-2.5826	-1.6354	-2.3881	-2.2953	-2.3788	-2.4163	-2.426	-2.5112	-2.4291	-2.4581	-2.41	-2.5112	-2.4719	-2.4169	-2.3873	-2.3796	-2.4294	-2.3614	-2.4244
-2.4376	-2.4637	-2.7225	-2.695	-2.7753	-2.2699	-2.4044	-2.2405	-2.1362	-2.3063	-1.5952	-2.4361	-2.1951	-2.1419	-2.3203	-2.4616	-2.6012	-2.4616	-2.4638	-2.44	-2.3239	-2.2263	-2.5731	-2.3848	-2.7225	-2.695	-2.6757	-2.3046	-2.4044	-2.2405	-2.2532	-2.4132	-1.6354	-2.3881	-2.2825	-2.3247	-2.3885	-2.4222	-2.5112	-2.4291	-2.4638	-2.44	-2.2952	-2.306	-2.4169	-2.3873	-2.3796	-2.4294	-2.3614	-2.4244
-2.4376	-2.4637	-2.2953	-2.3641	-2.0318	-2.4194	-2.5834	-2.2928	-2.1636	-2.4071	-1.4399	-2.4616	-2.7446	-2.4824	-2.3083	-2.3353	-2.3239	-2.3432	-2.2117	-2.4409	-3.1306	-2.3979	-2.5731	-2.3848	-2.2953	-2.3641	-2.1806	-2.4622	-2.4596	-2.4575	-2.2532	-2.4132	-1.6354	-2.3881	-2.5844	-2.4326	-2.3083	-2.3353	-2.4049	-2.4283	-2.4731	-2.3814	-2.5112	-2.4719	-2.4169	-2.3873	-2.3796	-2.4294	-2.3614	-2.4244
-1.9526	-1.7728	-2.2059	-1.962	-2.4193	-2.6272	-2.0848	-2.3394	-2.47	-2.7043	-1.4399	-2.4616	-2.2256	-2.7276	-2.5637	-2.4024	-2.2284	-2.28	-2.6723	-2.3577	-2.0271	-2.2914	-1.9526	-1.7728	-2.2059	-1.962	-2.4193	-2.6272	-2.3472	-2.3364	-2.5997	-2.3848	-1.6354	-2.3881	-2.1964	-2.4651	-2.3885	-2.4222	-2.3536	-2.4005	-2.4731	-2.3814	-2.5112	-2.4719	-1.9526	-1.7728	-2.2059	-1.962	-2.4193	-2.6272
-2.1463	-2.5897	-2.1966	-2.4343	-2.3698	-2.2212	-2.6338	-2.2905	-2.3764	-2.5504	-0.9439	-2.8579	-2.3587	-2.5047	-2.4624	-2.4175	-2.3277	-2.5133	-2.3764	-2.3053	-2.3031	-2.5165	-2.5731	-2.3848	-2.4496	-2.3327	-2.6757	-2.3046	-2.6338	-2.2905	-2.2532	-2.4132	-1.6354	-2.3881	-2.5844	-2.4326	-2.4163	-2.426	-2.4049	-2.4283	-2.4581	-2.41	-2.3665	-2.4163	-2.1149	-2.509	-2.3796	-2.4294	-2.5658	-2.2128
-1.9526	-1.7728	-2.6187	-2.3577	-2.3349	-2.6694	-2.5277	-2.3822	-2.3764	-2.5504	-0.9439	-2.8579	-2.6878	-2.4024	-2.5815	-2.4484	-2.4523	-2.4398	-2.6723	-2.3577	-2.666	-2.6878	-1.9526	-1.7728	-2.4496	-2.3327	-2.3349	-2.6694	-2.4596	-2.4575	-2.2532	-2.4132	-1.6354	-2.3881	-2.5844	-2.4326	-2.4163	-2.426	-2.3536	-2.4005	-2.4731	-2.3814	-2.5112	-2.4719	-1.9526	-1.7728	-2.3796	-2.4294	-2.3614	-2.4244
-2.1662	-2.5075	-2.6187	-2.3577	-2.3698	-2.2212	-2.3323	-2.257	-2.3764	-2.5504	-0.9439	-2.8579	-2.6878	-2.4024	-2.2501	-2.4868	-2.4788	-2.2731	-2.2328	-2.561	-2.3764	-2.2283	-2.2648	-2.4005	-2.4496	-2.3327	-2.6757	-2.3046	-2.3472	-2.3364	-2.2532	-2.4132	-1.6354	-2.3881	-2.5844	-2.4326	-2.4163	-2.426	-2.3536	-2.4005	-2.2328	-2.561	-2.3665	-2.4163	-2.4169	-2.3873	-2.3796	-2.4294	-2.5658	-2.2128
-2.3323	-2.4071	-2.2273	-2.3642	-2.3698	-2.2212	-2.3059	-2.3522	-2.6842	-2.2383	-1.5952	-2.4361	-2.7446	-2.4824	-2.2501	-2.4868	-2.2284	-2.28	-2.4339	-2.2649	-2.227	-2.3068	-2.2648	-2.4005	-2.3377	-2.4292	-2.6757	-2.3046	-2.3472	-2.3364	-2.5997	-2.3848	-1.6354	-2.3881	-2.5844	-2.4326	-2.4163	-2.426	-2.3536	-2.4005	-2.4581	-2.41	-2.5112	-2.4719	-2.4169	-2.3873	-2.3796	-2.4294	-2.5658	-2.2128
-2.1463	-2.5897	-2.4496	-2.4439	-2.3547	-2.2079	-2.3059	-2.3522	-2.218	-2.4021	-0.9439	-2.8579	-2.3256	-2.2867	-2.3571	-2.5135	-2.3229	-2.3698	-2.5745	-2.2539	-2.0271	-2.2914	-2.5731	-2.3848	-2.3377	-2.4292	-2.382	-2.3125	-2.3472	-2.3364	-2.2532	-2.4132	-1.6354	-2.3881	-2.2825	-2.3247	-2.4163	-2.426	-2.5112	-2.4291	-2.4581	-2.41	-2.5112	-2.4719	-2.1149	-2.509	-2.3796	-2.4294	-2.3614	-2.4244
-2.218	-2.2598	-2.6187	-2.3577	-2.0756	-2.4175	-2.3036	-2.4812	-2.666	-2.3698	-2.7637	-2.3394	-2.4382	-2.3741	-2.2501	-2.4868	-2.3083	-2.2936	-2.3764	-2.3053	-2.2572	-2.5238	-2.2648	-2.4005	-2.4496	-2.3327	-2.1806	-2.4622	-2.3472	-2.3364	-2.5997	-2.3848	-3.9021	-2.3664	-2.5844	-2.4326	-2.4163	-2.426	-2.3083	-2.2936	-2.4581	-2.41	-2.5112	-2.4719	-2.4169	-2.3873	-2.3796	-2.4294	-2.3614	-2.4244
-2.3677	-2.2958	-2.5834	-2.4533	-2.5701	-2.4045	-2.3059	-2.3522	-2.1636	-2.4071	-1.5952	-2.4361	-2.1951	-2.1419	-2.4391	-2.4293	-2.6012	-2.4616	-2.4888	-2.3229	-2.3177	-2.5473	-2.2648	-2.4005	-2.4496	-2.3327	-2.5701	-2.4045	-2.3472	-2.3364	-2.2532	-2.4132	-1.6354	-2.3881	-2.2825	-2.3247	-2.382	-2.3125	-2.5112	-2.4291	-2.4731	-2.3814	-2.5112	-2.4719	-2.4169	-2.3873	-2.5375	-2.3841	-2.443	-2.4299
-2.3323	-2.4071	-2.5296	-2.5824	-2.4101	-2.4757	-2.1385	-2.7518	-2.3645	-2.3822	-1.4399	-2.4616	-2.6878	-2.4024	-2.4391	-2.4293	-2.4523	-2.4398	-2.4888	-2.3229	-2.2444	-2.6081	-2.2648	-2.4005	-2.4687	-2.4878	-2.382	-2.3125	-2.4596	-2.4575	-2.5997	-2.3848	-1.6354	-2.3881	-2.5844	-2.4326	-2.382	-2.3125	-2.3536	-2.4005	-2.4731	-2.3814	-2.3665	-2.4163	-2.4169	-2.3873	-2.3796	-2.4294	-2.3614	-2.4244
-1.9526	-1.7728	-2.6337	-2.536	-2.3568	-2.4182	-2.3059	-2.3522	-2.3764	-2.5504	-0.9439	-2.8579	-2.1211	-2.3692	-2.5745	-2.4329	-2.4523	-2.4398	-2.2117	-2.4409	-2.4147	-2.4983	-1.9526	-1.7728	-2.3377	-2.4292	-2.6757	-2.3046	-2.3472	-2.3364	-2.2532	-2.4132	-1.6354	-2.3881	-2.1964	-2.4651	-2.4163	-2.426	-2.3536	-2.4005	-2.4731	-2.3814	-2.3665	-2.4163	-1.9526	-1.7728	-2.3796	-2.4294	-2.443	-2.4299
-2.4361	-2.4888	-2.5834	-2.4533	-2.2763	-2.458	-2.3256	-2.3572	-2.1636	-2.4071	-1.5952	-2.4361	-2.279	-2.414	-2.4391	-2.4293	-2.6384	-2.3505	-2.2899	-2.3866	-2.581	-2.0581	-2.5731	-2.3848	-2.4496	-2.3327	-2.1806	-2.4622	-2.3472	-2.3364	-2.2532	-2.4132	-1.6354	-2.3881	-2.2825	-2.3247	-2.382	-2.3125	-2.4049	-2.4283	-2.4731	-2.3814	-2.2952	-2.306	-2.6455	-2.402	-2.5375	-2.3841	-2.3614	-2.4244
-2.3349	-2.44	-2.5074	-2.331	-2.2763	-2.458	-2.0924	-2.6243	-2.0968	-2.44	-0.9439	-2.8579	-2.1951	-2.1419	-2.2501	-2.4868	-2.4523	-2.4398	-2.0383	-2.3793	-2.4147	-2.4983	-2.3349	-2.44	-2.4687	-2.4878	-2.1806	-2.4622	-2.2479	-2.4802	-2.0968	-2.44	-1.6354	-2.3881	-2.2825	-2.3247	-2.4163	-2.426	-2.3536	-2.4005	-2.1964	-2.4355	-2.3665	-2.4163	-2.4169	-2.3873	-2.3796	-2.4294	-2.3614	-2.4244
-2.8863	-2.3086	-2.2953	-2.3641	-2.2532	-2.2374	-2.1801	-2.8012	-2.1636	-2.4071	-1.5952	-2.4361	-2.279	-2.414	-2.5815	-2.4484	-2.3229	-2.3698	-2.4888	-2.3229	-2.4638	-2.3788	-2.5731	-2.3848	-2.2953	-2.3641	-2.382	-2.3125	-2.4596	-2.4575	-2.2532	-2.4132	-1.6354	-2.3881	-2.2825	-2.3247	-2.4163	-2.426	-2.5112	-2.4291	-2.4731	-2.3814	-2.4638	-2.3788	-2.6455	-2.402	-2.3796	-2.4294	-2.3614	-2.4244
-2.0416	-2.2893	-2.1612	-2.315	-2.5701	-2.4045	-2.0924	-2.6243	-2.3764	-2.5504	-1.4399	-2.4616	-2.279	-2.414	-2.5745	-2.4329	-2.6012	-2.4616	-2.4888	-2.3229	-2.6012	-2.4411	-2.5731	-2.3848	-2.4496	-2.3327	-2.5701	-2.4045	-2.2479	-2.4802	-2.2532	-2.4132	-1.6354	-2.3881	-2.2825	-2.3247	-2.4163	-2.426	-2.5112	-2.4291	-2.4731	-2.3814	-2.5112	-2.4719	-2.1149	-2.509	-2.3796	-2.4294	-2.443	-2.4299
-2.1662	-2.5075	-2.1792	-2.4915	-2.4007	-2.4598	-2.3059	-2.3522	-2.3764	-2.5504	-0.9439	-2.8579	-2.6362	-2.6271	-2.2501	-2.4868	-2.2816	-2.6446	-2.2625	-1.8585	-2.3936	-2.1564	-2.2648	-2.4005	-2.3377	-2.4292	-2.6757	-2.3046	-2.3472	-2.3364	-2.2532	-2.4132	-1.6354	-2.3881	-2.5844	-2.4326	-2.4163	-2.426	-2.5112	-2.4291	-2.2625	-1.8585	-2.3936	-2.1564	-2.4169	-2.3873	-2.3796	-2.4294	-2.443	-2.4299
-2.1689	-2.7467	-2.5074	-2.331	-2.1782	-2.6584	-2.3256	-2.3572	-2.0968	-2.44	-0.9439	-2.8579	-2.1211	-2.3692	-2.5745	-2.4329	-2.4917	-2.0893	-2.2583	-2.4293	-2.2827	-2.3809	-2.1689	-2.7467	-2.4687	-2.4878	-2.1806	-2.4622	-2.3472	-2.3364	-2.0968	-2.44	-1.6354	-2.3881	-2.1964	-2.4651	-2.4163	-2.426	-2.4917	-2.0893	-2.1964	-2.4355	-2.2952	-2.306	-2.1149	-2.509	-2.3796	-2.4294	-2.3614	-2.4244
-2.0416	-2.2893	-2.4103	-2.2718	-2.2763	-2.458	-2.3036	-2.4812	-2.6842	-2.2383	-3.7422	-2.3252	-2.2953	-2.3788	-2.4624	-2.4175	-2.2816	-2.6446	-2.2899	-2.3866	-2.2444	-2.6081	-2.5731	-2.3848	-2.4496	-2.3327	-2.1806	-2.4622	-2.3472	-2.3364	-2.5997	-2.3848	-3.9021	-2.3664	-2.2953	-2.3788	-2.4163	-2.426	-2.5112	-2.4291	-2.4731	-2.3814	-2.3665	-2.4163	-2.1149	-2.509	-2.3756	-2.3082	-2.3614	-2.4244
-2.1463	-2.5897	-2.4496	-2.4439	-2.0318	-2.4194	-2.1801	-2.8012	-2.2763	-2.3007	-3.7875	-2.4559	-2.3256	-2.2867	-2.4382	-2.5376	-2.4063	-2.4637	-2.5582	-2.5137	-2.666	-2.6878	-2.5731	-2.3848	-2.3377	-2.4292	-2.1806	-2.4622	-2.4596	-2.4575	-2.2532	-2.4132	-3.7875	-2.4559	-2.2825	-2.3247	-2.3885	-2.4222	-2.5112	-2.4291	-2.4581	-2.41	-2.5112	-2.4719	-2.1149	-2.509	-2.3796	-2.4294	-2.3614	-2.4244
-2.1689	-2.7467	-2.4102	-2.7062	-2.4007	-2.4598	-2.1801	-2.8012	-2.1636	-2.4071	-0.9439	-2.8579	-2.6878	-2.4024	-2.2308	-2.6655	-2.2631	-2.43	-2.4892	-2.4215	-2.3177	-2.5473	-2.1689	-2.7467	-2.4687	-2.4878	-2.6757	-2.3046	-2.4596	-2.4575	-2.2532	-2.4132	-1.6354	-2.3881	-2.5844	-2.4326	-2.3885	-2.4222	-2.3536	-2.4005	-2.1964	-2.4355	-2.5112	-2.4719	-2.1149	-2.509	-2.3796	-2.4294	-2.443	-2.4299
-2.4448	-2.2645	-2.4007	-2.2383	-2.4007	-2.4598	-2.3323	-2.257	-2.9949	-2.1781	-1.5952	-2.4361	-2.5324	-2.3068	-2.2501	-2.4868	-2.3277	-2.5133	-2.2899	-2.3866	-2.6012	-2.4411	-2.4605	-2.3653	-2.4496	-2.3327	-2.6757	-2.3046	-2.3472	-2.3364	-2.5997	-2.3848	-1.6354	-2.3881	-2.5844	-2.4326	-2.4163	-2.426	-2.4049	-2.4283	-2.4731	-2.3814	-2.5112	-2.4719	-2.4169	-2.3873	-2.3756	-2.3082	-2.443	-2.4299
-2.5372	-2.3899	-2.4735	-2.3334	-2.2763	-2.458	-2.5666	-2.3007	-2.6087	-2.6052	-1.4399	-2.4616	-2.2953	-2.3788	-2.5815	-2.4484	-2.4788	-2.2731	-2.2899	-2.3866	-2.666	-2.6878	-2.2648	-2.4005	-2.3377	-2.4292	-2.1806	-2.4622	-2.3472	-2.3364	-2.5194	-2.3928	-1.6354	-2.3881	-2.2953	-2.3788	-2.4163	-2.426	-2.3536	-2.4005	-2.4731	-2.3814	-2.5112	-2.4719	-2.4169	-2.3873	-2.3796	-2.4294	-2.3614	-2.4244
-2.5446	-2.4816	-2.4735	-2.3334	-2.2532	-2.2374	-2.4044	-2.2405	-2.1362	-2.3063	-2.6895	-2.5047	-2.1951	-2.1419	-2.2501	-2.4868	-2.1964	-2.853	-2.4888	-2.3229	-2.3177	-2.5473	-2.5446	-2.4816	-2.3377	-2.4292	-2.382	-2.3125	-2.4044	-2.2405	-2.2532	-2.4132	-1.6354	-2.3881	-2.2825	-2.3247	-2.4163	-2.426	-2.3536	-2.4005	-2.4731	-2.3814	-2.5112	-2.4719	-2.4169	-2.3873	-2.3796	-2.4294	-2.3614	-2.4244
-2.5372	-2.3899	-2.1966	-2.4343	-2.3323	-2.3292	-2.5666	-2.3007	-2.4156	-2.5919	-1.5952	-2.4361	-2.4063	-2.4908	-2.5815	-2.4484	-2.9698	-2.4397	-2.0383	-2.3793	-2.666	-2.6878	-2.2648	-2.4005	-2.4496	-2.3327	-2.1806	-2.4622	-2.3472	-2.3364	-2.2532	-2.4132	-1.6354	-2.3881	-2.5844	-2.4326	-2.4163	-2.426	-2.5112	-2.4291	-2.1964	-2.4355	-2.5112	-2.4719	-2.4169	-2.3873	-2.3796	-2.4294	-2.3614	-2.4244
-2.2246	-2.458	-2.6337	-2.536	-2.3698	-2.2212	-2.4063	-2.3383	-2.1636	-2.4071	-0.9439	-2.8579	-2.2256	-2.7276	-2.5637	-2.4024	-2.1964	-2.853	-2.2827	-2.5485	-2.3239	-2.2263	-2.2648	-2.4005	-2.3377	-2.4292	-2.6757	-2.3046	-2.4596	-2.4575	-2.2532	-2.4132	-1.6354	-2.3881	-2.1964	-2.4651	-2.3885	-2.4222	-2.3536	-2.4005	-2.1964	-2.4355	-2.2952	-2.306	-2.4169	-2.3873	-2.3796	-2.4294	-2.5658	-2.2128
-2.2246	-2.458	-2.4735	-2.3334	-2.2763	-2.458	-2.5666	-2.3007	-2.218	-2.4021	-1.5952	-2.4361	-2.2953	-2.3788	-2.5815	-2.4484	-2.2284	-2.28	-2.5048	-2.7333	-2.3239	-2.2263	-2.2648	-2.4005	-2.3377	-2.4292	-2.1806	-2.4622	-2.3472	-2.3364	-2.2532	-2.4132	-1.6354	-2.3881	-2.2953	-2.3788	-2.4163	-2.426	-2.3536	-2.4005	-2.4581	-2.41	-2.2952	-2.306	-2.4169	-2.3873	-2.3796	-2.4294	-2.3614	-2.4244
-2.1662	-2.5075	-2.1792	-2.4915	-2.4101	-2.4757	-2.77	-2.3741	-2.3645	-2.3822	-1.5952	-2.4361	-2.2953	-2.3788	-2.4212	-2.3285	-2.9698	-2.4397	-2.2625	-1.8585	-2.6012	-2.4411	-2.2648	-2.4005	-2.3377	-2.4292	-2.382	-2.3125	-2.4596	-2.4575	-2.5997	-2.3848	-1.6354	-2.3881	-2.2953	-2.3788	-2.4163	-2.426	-2.5112	-2.4291	-2.2625	-1.8585	-2.5112	-2.4719	-2.4169	-2.3873	-2.3796	-2.4294	-2.3614	-2.4244
-2.1463	-2.5897	-2.4929	-2.3086	-2.3698	-2.2212	-2.4044	-2.2405	-2.3764	-2.5504	-0.9439	-2.8579	-3.0231	-2.4816	-2.3203	-2.4616	-2.2284	-2.28	-2.4339	-2.2649	-2.3936	-2.1564	-2.5731	-2.3848	-2.4496	-2.3327	-2.6757	-2.3046	-2.4044	-2.2405	-2.2532	-2.4132	-1.6354	-2.3881	-3.0231	-2.4816	-2.3885	-2.4222	-2.3536	-2.4005	-2.4581	-2.41	-2.3936	-2.1564	-2.1149	-2.509	-2.5375	-2.3841	-2.5658	-2.2128
-2.3349	-2.44	-2.2953	-2.3641	-2.0318	-2.4194	-2.6338	-2.2905	-2.3645	-2.3822	-0.9439	-2.8579	-2.5397	-2.3806	-2.5844	-2.529	-2.2816	-2.6446	-2.4638	-2.44	-2.6052	-2.4194	-2.3349	-2.44	-2.2953	-2.3641	-2.1806	-2.4622	-2.6338	-2.2905	-2.5997	-2.3848	-1.6354	-2.3881	-2.5397	-2.3806	-2.3885	-2.4222	-2.5112	-2.4291	-2.4638	-2.44	-2.3665	-2.4163	-2.4169	-2.3873	-2.3796	-2.4294	-2.3614	-2.4244
-2.5372	-2.3899	-2.3251	-2.454	-2.7897	-2.2075	-2.473	-2.4834	-2.2328	-2.15	-0.9439	-2.8579	-2.4382	-2.3741	-2.3083	-2.3353	-2.2284	-2.28	-2.4888	-2.3229	-2.2222	-2.4293	-2.2648	-2.4005	-2.3251	-2.454	-2.6757	-2.3046	-2.4596	-2.4575	-2.2328	-2.15	-1.6354	-2.3881	-2.5844	-2.4326	-2.3083	-2.3353	-2.3536	-2.4005	-2.4731	-2.3814	-2.2952	-2.306	-2.4169	-2.3873	-2.3756	-2.3082	-2.5658	-2.2128
-2.3349	-2.44	-2.4103	-2.2718	-2.3349	-2.6694	-2.3323	-2.257	-2.3764	-2.5504	-0.9439	-2.8579	-2.2763	-2.43	-2.5637	-2.4024	-2.1964	-2.853	-2.2328	-2.561	-2.3936	-2.1564	-2.3349	-2.44	-2.4496	-2.3327	-2.3349	-2.6694	-2.3472	-2.3364	-2.2532	-2.4132	-1.6354	-2.3881	-2.2825	-2.3247	-2.3885	-2.4222	-2.3536	-2.4005	-2.2328	-2.561	-2.3936	-2.1564	-2.4169	-2.3873	-2.3756	-2.3082	-2.3614	-2.4244
-2.3349	-2.44	-2.1792	-2.4915	-2.1782	-2.6584	-2.473	-2.4834	-2.2763	-2.3007	-1.5952	-2.4361	-2.3677	-2.3394	-2.3012	-2.2905	-2.4917	-2.0893	-2.0383	-2.3793	-2.666	-2.6878	-2.3349	-2.44	-2.3377	-2.4292	-2.1806	-2.4622	-2.4596	-2.4575	-2.2532	-2.4132	-1.6354	-2.3881	-2.2825	-2.3247	-2.3012	-2.2905	-2.4917	-2.0893	-2.1964	-2.4355	-2.5112	-2.4719	-2.4169	-2.3873	-2.3796	-2.4294	-2.3614	-2.4244
-2.3323	-2.4071	-2.3251	-2.454	-2.0756	-2.4175	-2.5277	-2.3822	-2.6842	-2.2383	-3.7875	-2.4559	-2.6362	-2.6271	-2.0259	-2.0891	-2.4788	-2.2731	-2.4888	-2.3229	-2.3239	-2.2263	-2.2648	-2.4005	-2.3251	-2.454	-2.1806	-2.4622	-2.4596	-2.4575	-2.5997	-2.3848	-3.7875	-2.4559	-2.5844	-2.4326	-2.3885	-2.4222	-2.3536	-2.4005	-2.4731	-2.3814	-2.2952	-2.306	-2.4169	-2.3873	-2.3756	-2.3082	-2.3614	-2.4244
-2.1689	-2.7467	-2.3399	-2.4652	-2.7897	-2.2075	-2.1801	-2.8012	-2.0968	-2.44	-0.9439	-2.8579	-2.4063	-2.4908	-2.4624	-2.4175	-2.3229	-2.3698	-2.0383	-2.3793	-2.2444	-2.6081	-2.1689	-2.7467	-2.3377	-2.4292	-2.6757	-2.3046	-2.4596	-2.4575	-2.0968	-2.44	-1.6354	-2.3881	-2.5844	-2.4326	-2.4163	-2.426	-2.5112	-2.4291	-2.1964	-2.4355	-2.3665	-2.4163	-2.1149	-2.509	-2.3796	-2.4294	-2.5658	-2.2128
-2.2246	-2.458	-2.4102	-2.7062	-2.1782	-2.6584	-2.3256	-2.3572	-2.6842	-2.2383	-1.6199	-2.3059	-2.1211	-2.3692	-2.3012	-2.2905	-2.9698	-2.4397	-2.2827	-2.5485	-2.3031	-2.5165	-2.2648	-2.4005	-2.4687	-2.4878	-2.1806	-2.4622	-2.3472	-2.3364	-2.5997	-2.3848	-1.6199	-2.3059	-2.1964	-2.4651	-2.3012	-2.2905	-2.5112	-2.4291	-2.1964	-2.4355	-2.3665	-2.4163	-2.4169	-2.3873	-2.3796	-2.4294	-2.3614	-2.4244
-2.218	-2.2598	-2.4007	-2.2383	-2.2223	-2.8216	-2.3346	-2.3888	-2.2328	-2.15	-0.9439	-2.8579	-2.4448	-2.4123	-2.2501	-2.4868	-2.1964	-2.853	-2.4638	-2.44	-2.3677	-2.2138	-2.2648	-2.4005	-2.4496	-2.3327	-2.2223	-2.8216	-2.2479	-2.4802	-2.2328	-2.15	-1.6354	-2.3881	-2.1964	-2.4651	-2.4163	-2.426	-2.3536	-2.4005	-2.4638	-2.44	-2.3665	-2.4163	-2.4169	-2.3873	-2.3756	-2.3082	-2.3614	-2.4244
-3.0741	-2.2461	-2.4102	-2.7062	-2.2763	-2.458	-2.0848	-2.3394	-2.0968	-2.44	-2.7637	-2.3394	-2.1951	-2.1419	-2.2501	-2.4868	-2.4523	-2.4398	-2.5582	-2.5137	-2.3031	-2.5165	-2.5731	-2.3848	-2.4687	-2.4878	-2.1806	-2.4622	-2.3472	-2.3364	-2.0968	-2.44	-3.9021	-2.3664	-2.2825	-2.3247	-2.4163	-2.426	-2.3536	-2.4005	-2.4581	-2.41	-2.3665	-2.4163	-2.4169	-2.3873	-2.3796	-2.4294	-2.3614	-2.4244
-1.9526	-1.7728	-2.2059	-1.962	-2.3698	-2.2212	-2.3346	-2.3888	-2.3645	-2.3822	-1.6199	-2.3059	-2.4382	-2.3741	-2.2558	-2.5133	-2.6012	-2.4616	-2.4638	-2.44	-2.3936	-2.1564	-1.9526	-1.7728	-2.2059	-1.962	-2.6757	-2.3046	-2.2479	-2.4802	-2.5997	-2.3848	-1.6199	-2.3059	-2.5844	-2.4326	-2.382	-2.3125	-2.5112	-2.4291	-2.4638	-2.44	-2.3936	-2.1564	-1.9526	-1.7728	-2.2059	-1.962	-2.5658	-2.2128
-2.4361	-2.4888	-2.5074	-2.331	-2.7897	-2.2075	-2.6596	-2.8216	-2.7314	-2.5126	-2.7943	-2.5133	-2.7446	-2.4824	-2.3083	-2.3353	-2.4917	-2.0893	-2.0383	-2.3793	-2.227	-2.3068	-2.5731	-2.3848	-2.4687	-2.4878	-2.6757	-2.3046	-2.6596	-2.8216	-2.5997	-2.3848	-3.0872	-2.414	-2.5844	-2.4326	-2.3083	-2.3353	-2.4917	-2.0893	-2.1964	-2.4355	-2.5112	-2.4719	-2.6455	-2.402	-2.3796	-2.4294	-2.5658	-2.2128
-2.5446	-2.4816	-2.4103	-2.2718	-2.7943	-2.3375	-2.5277	-2.3822	-2.0968	-2.44	-1.6199	-2.3059	-2.2256	-2.7276	-2.3946	-2.3068	-2.3229	-2.3698	-2.5048	-2.7333	-2.6012	-2.4411	-2.5446	-2.4816	-2.4496	-2.3327	-2.382	-2.3125	-2.4596	-2.4575	-2.0968	-2.44	-1.6199	-2.3059	-2.1964	-2.4651	-2.3885	-2.4222	-2.5112	-2.4291	-2.4581	-2.41	-2.5112	-2.4719	-2.4169	-2.3873	-2.3756	-2.3082	-2.3614	-2.4244
-2.4361	-2.4888	-2.1966	-2.4343	-2.1782	-2.6584	-2.3256	-2.3572	-2.9949	-2.1781	-0.9439	-2.8579	-2.1951	-2.1419	-2.0259	-2.0891	-2.3239	-2.3432	-2.4888	-2.3229	-3.1306	-2.3979	-2.5731	-2.3848	-2.4496	-2.3327	-2.1806	-2.4622	-2.3472	-2.3364	-2.5997	-2.3848	-1.6354	-2.3881	-2.2825	-2.3247	-2.3885	-2.4222	-2.4049	-2.4283	-2.4731	-2.3814	-2.5112	-2.4719	-2.6455	-2.402	-2.3796	-2.4294	-2.3614	-2.4244
-3.0741	-2.2461	-2.1792	-2.4915	-2.7753	-2.2699	-2.2637	-2.4757	-2.666	-2.3698	-0.9439	-2.8579	-2.1951	-2.1419	-2.5844	-2.529	-2.3083	-2.2936	-2.4888	-2.3229	-2.0271	-2.2914	-2.5731	-2.3848	-2.3377	-2.4292	-2.6757	-2.3046	-2.2479	-2.4802	-2.5997	-2.3848	-1.6354	-2.3881	-2.2825	-2.3247	-2.3885	-2.4222	-2.3083	-2.2936	-2.4731	-2.3814	-2.5112	-2.4719	-2.4169	-2.3873	-2.3796	-2.4294	-2.3614	-2.4244
-2.1463	-2.5897	-2.4007	-2.2383	-2.3698	-2.2212	-2.3036	-2.4812	-2.218	-2.4021	-1.6199	-2.3059	-2.6362	-2.6271	-2.2558	-2.5133	-2.3083	-2.2936	-2.4638	-2.44	-2.3936	-2.1564	-2.5731	-2.3848	-2.4496	-2.3327	-2.6757	-2.3046	-2.3472	-2.3364	-2.2532	-2.4132	-1.6199	-2.3059	-2.5844	-2.4326	-2.382	-2.3125	-2.3083	-2.2936	-2.4638	-2.44	-2.3936	-2.1564	-2.1149	-2.509	-2.3756	-2.3082	-2.5658	-2.2128
-2.5446	-2.4816	-2.6187	-2.3577	-2.7943	-2.3375	-2.4044	-2.2405	-2.0968	-2.44	-1.6199	-2.3059	-2.2256	-2.7276	-2.4382	-2.5376	-2.3229	-2.3698	-2.3764	-2.3053	-2.0271	-2.2914	-2.5446	-2.4816	-2.4496	-2.3327	-2.382	-2.3125	-2.4044	-2.2405	-2.0968	-2.44	-1.6199	-2.3059	-2.1964	-2.4651	-2.3885	-2.4222	-2.5112	-2.4291	-2.4581	-2.41	-2.5112	-2.4719	-2.4169	-2.3873	-2.3796	-2.4294	-2.3614	-2.4244
-2.4448	-2.2645	-2.6337	-2.536	-2.1782	-2.6584	-2.3256	-2.3572	-2.218	-2.4021	-0.9439	-2.8579	-2.3677	-2.3394	-2.4382	-2.5376	-2.2816	-2.6446	-2.6723	-2.3577	-2.2222	-2.4293	-2.4605	-2.3653	-2.3377	-2.4292	-2.1806	-2.4622	-2.3472	-2.3364	-2.2532	-2.4132	-1.6354	-2.3881	-2.2825	-2.3247	-2.3885	-2.4222	-2.5112	-2.4291	-2.4731	-2.3814	-2.2952	-2.306	-2.4169	-2.3873	-2.3796	-2.4294	-2.3614	-2.4244
-2.218	-2.2598	-2.3399	-2.4652	-3.0741	-2.1144	-2.0848	-2.3394	-2.7314	-2.5126	-2.9413	-2.062	-2.6362	-2.6271	-2.4391	-2.4293	-2.3083	-2.2936	-2.4888	-2.3229	-2.2572	-2.5238	-2.2648	-2.4005	-2.3377	-2.4292	-2.6757	-2.3046	-2.3472	-2.3364	-2.5997	-2.3848	-1.6354	-2.3881	-2.5844	-2.4326	-2.382	-2.3125	-2.3083	-2.2936	-2.4731	-2.3814	-2.5112	-2.4719	-2.4169	-2.3873	-2.3796	-2.4294	-2.3614	-2.4244
-2.218	-2.2598	-2.6187	-2.3577	-2.2366	-2.3394	-2.77	-2.3741	-2.7314	-2.5126	-0.9439	-2.8579	-2.1211	-2.3692	-2.3083	-2.3353	-2.3229	-2.3698	-2.5324	-2.272	-2.2779	-2.4289	-2.2648	-2.4005	-2.4496	-2.3327	-2.1806	-2.4622	-2.4596	-2.4575	-2.5997	-2.3848	-1.6354	-2.3881	-2.1964	-2.4651	-2.3083	-2.3353	-2.5112	-2.4291	-2.4731	-2.3814	-2.2779	-2.4289	-2.4169	-2.3873	-2.3796	-2.4294	-2.3614	-2.4244
-2.4361	-2.4888	-2.4007	-2.2383	-2.5701	-2.4045	-2.473	-2.4834	-2.6842	-2.2383	-1.6199	-2.3059	-2.1211	-2.3692	-2.3571	-2.5135	-2.3229	-2.3698	-2.4638	-2.44	-2.3936	-2.1564	-2.5731	-2.3848	-2.4496	-2.3327	-2.5701	-2.4045	-2.4596	-2.4575	-2.5997	-2.3848	-1.6199	-2.3059	-2.1964	-2.4651	-2.4163	-2.426	-2.5112	-2.4291	-2.4638	-2.44	-2.3936	-2.1564	-2.6455	-2.402	-2.3756	-2.3082	-2.443	-2.4299
-2.5446	-2.4816	-2.5074	-2.331	-2.0318	-2.4194	-2.5834	-2.2928	-2.0968	-2.44	-1.6199	-2.3059	-2.4382	-2.3741	-2.2308	-2.6655	-2.3239	-2.3432	-2.2827	-2.5485	-2.3239	-2.2263	-2.5446	-2.4816	-2.4687	-2.4878	-2.1806	-2.4622	-2.4596	-2.4575	-2.0968	-2.44	-1.6199	-2.3059	-2.5844	-2.4326	-2.3885	-2.4222	-2.4049	-2.4283	-2.1964	-2.4355	-2.2952	-2.306	-2.4169	-2.3873	-2.3796	-2.4294	-2.3614	-2.4244
-2.4361	-2.4888	-2.1612	-2.315	-2.1782	-2.6584	-2.1801	-2.8012	-2.4391	-2.2943	-0.9439	-2.8579	-2.279	-2.414	-2.4382	-2.5376	-2.3239	-2.3432	-2.6723	-2.3577	-2.2222	-2.4293	-2.5731	-2.3848	-2.4496	-2.3327	-2.1806	-2.4622	-2.4596	-2.4575	-2.5194	-2.3928	-1.6354	-2.3881	-2.2825	-2.3247	-2.3885	-2.4222	-2.4049	-2.4283	-2.4731	-2.3814	-2.2952	-2.306	-2.6455	-2.402	-2.3796	-2.4294	-2.3614	-2.4244
-2.396	-2.4089	-2.6187	-2.3577	-2.1782	-2.6584	-2.77	-2.3741	-2.6087	-2.6052	-0.9439	-2.8579	-2.1211	-2.3692	-2.3083	-2.3353	-2.3229	-2.3698	-2.5324	-2.272	-2.2779	-2.4289	-2.4605	-2.3653	-2.4496	-2.3327	-2.1806	-2.4622	-2.4596	-2.4575	-2.5194	-2.3928	-1.6354	-2.3881	-2.1964	-2.4651	-2.3083	-2.3353	-2.5112	-2.4291	-2.4731	-2.3814	-2.2779	-2.4289	-2.4169	-2.3873	-2.3796	-2.4294	-2.3614	-2.4244
-2.4361	-2.4888	-2.4007	-2.2383	-2.5701	-2.4045	-2.0924	-2.6243	-2.4156	-2.5919	-1.6199	-2.3059	-2.6878	-2.4024	-2.5844	-2.529	-2.3229	-2.3698	-2.4638	-2.44	-2.3936	-2.1564	-2.5731	-2.3848	-2.4496	-2.3327	-2.5701	-2.4045	-2.2479	-2.4802	-2.2532	-2.4132	-1.6199	-2.3059	-2.5844	-2.4326	-2.3885	-2.4222	-2.5112	-2.4291	-2.4638	-2.44	-2.3936	-2.1564	-2.6455	-2.402	-2.3756	-2.3082	-2.443	-2.4299
-2.5446	-2.4816	-2.5834	-2.4533	-3.0741	-2.1144	-2.5834	-2.2928	-2.0968	-2.44	-1.6199	-2.3059	-2.2256	-2.7276	-2.2308	-2.6655	-2.2631	-2.43	-2.5048	-2.7333	-2.3239	-2.2263	-2.5446	-2.4816	-2.4496	-2.3327	-2.6757	-2.3046	-2.4596	-2.4575	-2.0968	-2.44	-1.6199	-2.3059	-2.1964	-2.4651	-2.3885	-2.4222	-2.3536	-2.4005	-2.4581	-2.41	-2.2952	-2.306	-2.4169	-2.3873	-2.5375	-2.3841	-2.3614	-2.4244
-2.5296	-2.3257	-2.4929	-2.3086	-2.3568	-2.4182	-2.5666	-2.3007	-2.6842	-2.2383	-0.9439	-2.8579	-2.3587	-2.5047	-2.0259	-2.0891	-2.2816	-2.6446	-2.2583	-2.4293	-3.1306	-2.3979	-2.4605	-2.3653	-2.4496	-2.3327	-2.6757	-2.3046	-2.3472	-2.3364	-2.5997	-2.3848	-1.6354	-2.3881	-2.5844	-2.4326	-2.3885	-2.4222	-2.5112	-2.4291	-2.1964	-2.4355	-2.5112	-2.4719	-2.4169	-2.3873	-2.5375	-2.3841	-2.443	-2.4299
-3.0741	-2.2461	-2.1966	-2.4343	-2.7753	-2.2699	-2.77	-2.3741	-2.4391	-2.2943	-0.9439	-2.8579	-2.2256	-2.7276	-2.0259	-2.0891	-2.3229	-2.3698	-2.5324	-2.272	-2.2779	-2.4289	-2.5731	-2.3848	-2.4496	-2.3327	-2.6757	-2.3046	-2.4596	-2.4575	-2.5194	-2.3928	-1.6354	-2.3881	-2.1964	-2.4651	-2.3885	-2.4222	-2.5112	-2.4291	-2.4731	-2.3814	-2.2779	-2.4289	-2.4169	-2.3873	-2.3796	-2.4294	-2.3614	-2.4244
-2.4361	-2.4888	-2.4007	-2.2383	-2.5701	-2.4045	-2.0924	-2.6243	-2.218	-2.4021	-1.6199	-2.3059	-2.5324	-2.3068	-2.4212	-2.3285	-2.0706	-2.3806	-2.4638	-2.44	-2.3936	-2.1564	-2.5731	-2.3848	-2.4496	-2.3327	-2.5701	-2.4045	-2.2479	-2.4802	-2.2532	-2.4132	-1.6199	-2.3059	-2.5844	-2.4326	-2.4163	-2.426	-2.0706	-2.3806	-2.4638	-2.44	-2.3936	-2.1564	-2.6455	-2.402	-2.3756	-2.3082	-2.443	-2.4299
-2.5446	-2.4816	-2.4007	-2.2383	-2.1782	-2.6584	-2.6338	-2.2905	-2.0968	-2.44	-1.6199	-2.3059	-2.1211	-2.3692	-2.2308	-2.6655	-2.2816	-2.6446	-2.2827	-2.5485	-2.2222	-2.4293	-2.5446	-2.4816	-2.4496	-2.3327	-2.1806	-2.4622	-2.6338	-2.2905	-2.0968	-2.44	-1.6199	-2.3059	-2.1964	-2.4651	-2.3885	-2.4222	-2.5112	-2.4291	-2.1964	-2.4355	-2.2952	-2.306	-2.4169	-2.3873	-2.3756	-2.3082	-2.3614	-2.4244
-2.1662	-2.5075	-2.3251	-2.454	-2.3349	-2.6694	-2.6596	-2.8216	-2.4391	-2.2943	-2.8632	-2.3247	-2.4382	-2.3741	-2.313	-2.4123	-2.3751	-2.5616	-2.5456	-2.5255	-2.2779	-2.4289	-2.2648	-2.4005	-2.3251	-2.454	-2.3349	-2.6694	-2.6596	-2.8216	-2.5194	-2.3928	-1.6354	-2.3881	-2.5844	-2.4326	-2.382	-2.3125	-2.4049	-2.4283	-2.4731	-2.3814	-2.2779	-2.4289	-2.4169	-2.3873	-2.3756	-2.3082	-2.3614	-2.4244
-2.5296	-2.3257	-2.5296	-2.5824	-2.1782	-2.6584	-2.77	-2.3741	-2.6842	-2.2383	-0.9439	-2.8579	-2.3256	-2.2867	-2.2308	-2.6655	-2.3751	-2.5616	-2.4303	-2.568	-3.1306	-2.3979	-2.4605	-2.3653	-2.4687	-2.4878	-2.1806	-2.4622	-2.4596	-2.4575	-2.5997	-2.3848	-1.6354	-2.3881	-2.2825	-2.3247	-2.3885	-2.4222	-2.4049	-2.4283	-2.4581	-2.41	-2.5112	-2.4719	-2.4169	-2.3873	-2.3796	-2.4294	-2.3614	-2.4244
-2.0416	-2.2893	-2.6187	-2.3577	-2.0756	-2.4175	-2.1801	-2.8012	-2.4391	-2.2943	-3.984	-2.4816	-2.6362	-2.6271	-2.3083	-2.3353	-2.2059	-2.1954	-1.8807	-1.962	-1.6357	-1.6641	-2.5731	-2.3848	-2.4496	-2.3327	-2.1806	-2.4622	-2.4596	-2.4575	-2.5194	-2.3928	-3.9021	-2.3664	-2.5844	-2.4326	-2.3083	-2.3353	-2.2059	-2.1954	-1.8807	-1.962	-1.6357	-1.6641	-2.1149	-2.509	-2.3796	-2.4294	-2.3614	-2.4244
-3.0741	-2.2461	-2.3399	-2.4652	-2.4007	-2.4598	-2.3346	-2.3888	-2.218	-2.4021	-0.9439	-2.8579	-2.2953	-2.3788	-2.5459	-2.9418	-2.2059	-2.1954	-1.8807	-1.962	-1.6357	-1.6641	-2.5731	-2.3848	-2.3377	-2.4292	-2.6757	-2.3046	-2.2479	-2.4802	-2.2532	-2.4132	-1.6354	-2.3881	-2.2953	-2.3788	-2.5459	-2.9418	-2.2059	-2.1954	-1.8807	-1.962	-1.6357	-1.6641	-2.4169	-2.3873	-2.3796	-2.4294	-2.443	-2.4299
-2.3349	-2.44	-2.3399	-2.4652	-2.3547	-2.2079	-2.4044	-2.2405	-2.218	-2.4021	-0.9439	-2.8579	-2.4448	-2.4123	-2.3012	-2.2905	-2.3229	-2.3698	-2.5456	-2.5255	-2.666	-2.6878	-2.3349	-2.44	-2.3377	-2.4292	-2.382	-2.3125	-2.4044	-2.2405	-2.2532	-2.4132	-1.6354	-2.3881	-2.1964	-2.4651	-2.3012	-2.2905	-2.5112	-2.4291	-2.4731	-2.3814	-2.5112	-2.4719	-2.4169	-2.3873	-2.3796	-2.4294	-2.3614	-2.4244
-2.4361	-2.4888	-2.4929	-2.3086	-2.3698	-2.2212	-2.4044	-2.2405	-2.47	-2.7043	-1.5952	-2.4361	-2.279	-2.414	-2.5844	-2.529	-2.2631	-2.43	-2.4303	-2.568	-2.2827	-2.3809	-2.5731	-2.3848	-2.4496	-2.3327	-2.6757	-2.3046	-2.4044	-2.2405	-2.5997	-2.3848	-1.6354	-2.3881	-2.2825	-2.3247	-2.3885	-2.4222	-2.3536	-2.4005	-2.4581	-2.41	-2.2952	-2.306	-2.6455	-2.402	-2.5375	-2.3841	-2.5658	-2.2128
-2.4361	-2.4888	-2.3399	-2.4652	-2.4101	-2.4757	-2.6596	-2.8216	-2.2328	-2.15	-1.4399	-2.4616	-2.2256	-2.7276	-2.3203	-2.4616	-2.0706	-2.3806	-2.6723	-2.3577	-2.2444	-2.6081	-2.5731	-2.3848	-2.3377	-2.4292	-2.382	-2.3125	-2.6596	-2.8216	-2.2328	-2.15	-1.6354	-2.3881	-2.1964	-2.4651	-2.3885	-2.4222	-2.0706	-2.3806	-2.4731	-2.3814	-2.3665	-2.4163	-2.6455	-2.402	-2.3796	-2.4294	-2.3614	-2.4244
-3.0741	-2.2461	-2.2953	-2.3641	-2.3547	-2.2079	-2.3323	-2.257	-2.1636	-2.4071	-0.9439	-2.8579	-2.6878	-2.4024	-2.4212	-2.3285	-2.1964	-2.853	-2.6723	-2.3577	-2.3031	-2.5165	-2.5731	-2.3848	-2.2953	-2.3641	-2.382	-2.3125	-2.3472	-2.3364	-2.2532	-2.4132	-1.6354	-2.3881	-2.5844	-2.4326	-2.4163	-2.426	-2.3536	-2.4005	-2.4731	-2.3814	-2.3665	-2.4163	-2.4169	-2.3873	-2.3796	-2.4294	-2.3614	-2.4244
-2.3323	-2.4071	-2.6187	-2.3577	-2.3698	-2.2212	-2.3059	-2.3522	-2.4156	-2.5919	-0.9439	-2.8579	-2.2763	-2.43	-2.5815	-2.4484	-2.3083	-2.2936	-2.5048	-2.7333	-2.2827	-2.3809	-2.2648	-2.4005	-2.4496	-2.3327	-2.6757	-2.3046	-2.3472	-2.3364	-2.2532	-2.4132	-1.6354	-2.3881	-2.2825	-2.3247	-2.4163	-2.426	-2.3083	-2.2936	-2.4581	-2.41	-2.2952	-2.306	-2.4169	-2.3873	-2.3796	-2.4294	-2.5658	-2.2128
-2.2246	-2.458	-2.1792	-2.4915	-2.3349	-2.6694	-2.3036	-2.4812	-2.5564	-2.1603	-0.9439	-2.8579	-2.6878	-2.4024	-2.5844	-2.529	-2.3751	-2.5616	-2.2117	-2.4409	-2.3677	-2.2138	-2.2648	-2.4005	-2.3377	-2.4292	-2.3349	-2.6694	-2.3472	-2.3364	-2.5194	-2.3928	-1.6354	-2.3881	-2.5844	-2.4326	-2.3885	-2.4222	-2.4049	-2.4283	-2.4731	-2.3814	-2.3665	-2.4163	-2.4169	-2.3873	-2.3796	-2.4294	-2.3614	-2.4244
-2.4448	-2.2645	-2.5296	-2.5824	-2.3323	-2.3292	-2.0848	-2.3394	-2.9949	-2.1781	-2.8787	-2.4123	-2.2953	-2.3788	-2.2308	-2.6655	-2.6384	-2.3505	-2.0383	-2.3793	-2.6052	-2.4194	-2.4605	-2.3653	-2.4687	-2.4878	-2.1806	-2.4622	-2.3472	-2.3364	-2.5997	-2.3848	-3.0872	-2.414	-2.2953	-2.3788	-2.3885	-2.4222	-2.4049	-2.4283	-2.1964	-2.4355	-2.3665	-2.4163	-2.4169	-2.3873	-2.3796	-2.4294	-2.3614	-2.4244
-2.2246	-2.458	-2.1792	-2.4915	-2.3568	-2.4182	-2.1385	-2.7518	-2.0968	-2.44	-1.4399	-2.4616	-2.6362	-2.6271	-2.313	-2.4123	-2.4788	-2.2731	-2.3764	-2.3053	-2.3177	-2.5473	-2.2648	-2.4005	-2.3377	-2.4292	-2.6757	-2.3046	-2.4596	-2.4575	-2.0968	-2.44	-1.6354	-2.3881	-2.5844	-2.4326	-2.382	-2.3125	-2.3536	-2.4005	-2.4581	-2.41	-2.5112	-2.4719	-2.4169	-2.3873	-2.3796	-2.4294	-2.443	-2.4299
-2.3323	-2.4071	-2.4103	-2.2718	-3.1095	-2.5047	-2.4044	-2.2405	-2.3645	-2.3822	-0.9439	-2.8579	-2.4448	-2.4123	-2.4624	-2.4175	-2.4523	-2.4398	-2.2899	-2.3866	-2.4638	-2.3788	-2.2648	-2.4005	-2.4496	-2.3327	-2.6757	-2.3046	-2.4044	-2.2405	-2.5997	-2.3848	-1.6354	-2.3881	-2.1964	-2.4651	-2.4163	-2.426	-2.3536	-2.4005	-2.4731	-2.3814	-2.4638	-2.3788	-2.4169	-2.3873	-2.3756	-2.3082	-2.3614	-2.4244
-2.8863	-2.3086	-2.2953	-2.3641	-2.0756	-2.4175	-2.3256	-2.3572	-2.3764	-2.5504	-0.9439	-2.8579	-2.2763	-2.43	-2.4212	-2.3285	-2.3229	-2.3698	-2.2583	-2.4293	-2.2444	-2.6081	-2.5731	-2.3848	-2.2953	-2.3641	-2.1806	-2.4622	-2.3472	-2.3364	-2.2532	-2.4132	-1.6354	-2.3881	-2.2825	-2.3247	-2.4163	-2.426	-2.5112	-2.4291	-2.1964	-2.4355	-2.3665	-2.4163	-2.6455	-2.402	-2.3796	-2.4294	-2.3614	-2.4244
-3.0741	-2.2461	-2.1966	-2.4343	-2.4101	-2.4757	-2.1385	-2.7518	-2.218	-2.4021	-0.9439	-2.8579	-2.2953	-2.3788	-2.3012	-2.2905	-2.2631	-2.43	-2.4339	-2.2649	-2.4147	-2.4983	-2.5731	-2.3848	-2.4496	-2.3327	-2.382	-2.3125	-2.4596	-2.4575	-2.2532	-2.4132	-1.6354	-2.3881	-2.2953	-2.3788	-2.3012	-2.2905	-2.3536	-2.4005	-2.4581	-2.41	-2.3665	-2.4163	-2.4169	-2.3873	-2.3796	-2.4294	-2.3614	-2.4244
-2.396	-2.4089	-2.1792	-2.4915	-2.0756	-2.4175	-2.5666	-2.3007	-2.218	-2.4021	-1.5952	-2.4361	-2.279	-2.414	-2.3203	-2.4616	-2.3751	-2.5616	-2.2827	-2.5485	-2.2779	-2.4289	-2.4605	-2.3653	-2.3377	-2.4292	-2.1806	-2.4622	-2.3472	-2.3364	-2.2532	-2.4132	-1.6354	-2.3881	-2.2825	-2.3247	-2.3885	-2.4222	-2.4049	-2.4283	-2.1964	-2.4355	-2.2779	-2.4289	-2.4169	-2.3873	-2.3796	-2.4294	-2.3614	-2.4244
-2.218	-2.2598	-2.4496	-2.4439	-2.0756	-2.4175	-2.5834	-2.2928	-2.3764	-2.5504	-1.4399	-2.4616	-2.1211	-2.3692	-2.313	-2.4123	-2.0706	-2.3806	-2.2899	-2.3866	-2.2222	-2.4293	-2.2648	-2.4005	-2.3377	-2.4292	-2.1806	-2.4622	-2.4596	-2.4575	-2.2532	-2.4132	-1.6354	-2.3881	-2.1964	-2.4651	-2.382	-2.3125	-2.0706	-2.3806	-2.4731	-2.3814	-2.2952	-2.306	-2.4169	-2.3873	-2.3796	-2.4294	-2.3614	-2.4244
-2.4376	-2.4637	-2.5074	-2.331	-2.7897	-2.2075	-2.3323	-2.257	-2.0968	-2.44	-1.4399	-2.4616	-2.5397	-2.3806	-2.4101	-2.1359	-2.6384	-2.3505	-2.2328	-2.561	-3.1306	-2.3979	-2.5731	-2.3848	-2.4687	-2.4878	-2.6757	-2.3046	-2.3472	-2.3364	-2.0968	-2.44	-1.6354	-2.3881	-2.5397	-2.3806	-2.382	-2.3125	-2.4049	-2.4283	-2.2328	-2.561	-2.5112	-2.4719	-2.4169	-2.3873	-2.3796	-2.4294	-2.5658	-2.2128
-2.8863	-2.3086	-2.3251	-2.454	-2.4101	-2.4757	-2.0924	-2.6243	-2.2328	-2.15	-0.9439	-2.8579	-2.1951	-2.1419	-2.3083	-2.3353	-2.3697	-2.4071	-2.5456	-2.5255	-2.2444	-2.6081	-2.5731	-2.3848	-2.3251	-2.454	-2.382	-2.3125	-2.2479	-2.4802	-2.2328	-2.15	-1.6354	-2.3881	-2.2825	-2.3247	-2.3083	-2.3353	-2.3536	-2.4005	-2.4731	-2.3814	-2.3665	-2.4163	-2.6455	-2.402	-2.3756	-2.3082	-2.3614	-2.4244
-2.1463	-2.5897	-2.6337	-2.536	-2.1782	-2.6584	-2.4063	-2.3383	-2.3764	-2.5504	-1.5952	-2.4361	-2.279	-2.414	-2.313	-2.4123	-2.2631	-2.43	-2.0383	-2.3793	-2.2827	-2.3809	-2.5731	-2.3848	-2.3377	-2.4292	-2.1806	-2.4622	-2.4596	-2.4575	-2.2532	-2.4132	-1.6354	-2.3881	-2.2825	-2.3247	-2.382	-2.3125	-2.3536	-2.4005	-2.1964	-2.4355	-2.2952	-2.306	-2.1149	-2.509	-2.3796	-2.4294	-2.3614	-2.4244
-2.8863	-2.3086	-2.4929	-2.3086	-2.0756	-2.4175	-2.5666	-2.3007	-2.3764	-2.5504	-0.9439	-2.8579	-2.4063	-2.4908	-2.4624	-2.4175	-2.2631	-2.43	-2.4888	-2.3229	-2.6052	-2.4194	-2.5731	-2.3848	-2.4496	-2.3327	-2.1806	-2.4622	-2.3472	-2.3364	-2.2532	-2.4132	-1.6354	-2.3881	-2.5844	-2.4326	-2.4163	-2.426	-2.3536	-2.4005	-2.4731	-2.3814	-2.3665	-2.4163	-2.6455	-2.402	-2.5375	-2.3841	-2.3614	-2.4244
-2.1662	-2.5075	-2.6187	-2.3577	-2.7753	-2.2699	-2.3256	-2.3572	-2.2763	-2.3007	-1.5952	-2.4361	-2.33	-2.28	-2.3571	-2.5135	-2.5324	-2.4193	-2.4888	-2.3229	-3.1306	-2.3979	-2.2648	-2.4005	-2.4496	-2.3327	-2.6757	-2.3046	-2.3472	-2.3364	-2.2532	-2.4132	-1.6354	-2.3881	-2.2825	-2.3247	-2.4163	-2.426	-2.5112	-2.4291	-2.4731	-2.3814	-2.5112	-2.4719	-2.4169	-2.3873	-2.3796	-2.4294	-2.3614	-2.4244
-2.0416	-2.2893	-2.5834	-2.4533	-3.0741	-2.1144	-2.2637	-2.4757	-2.9949	-2.1781	-1.5952	-2.4361	-2.6878	-2.4024	-2.4382	-2.5376	-2.3229	-2.3698	-2.6723	-2.3577	-2.3031	-2.5165	-2.5731	-2.3848	-2.4496	-2.3327	-2.6757	-2.3046	-2.2479	-2.4802	-2.5997	-2.3848	-1.6354	-2.3881	-2.5844	-2.4326	-2.3885	-2.4222	-2.5112	-2.4291	-2.4731	-2.3814	-2.3665	-2.4163	-2.1149	-2.509	-2.5375	-2.3841	-2.3614	-2.4244
-2.4361	-2.4888	-2.6187	-2.3577	-2.4101	-2.4757	-2.473	-2.4834	-2.666	-2.3698	-1.5952	-2.4361	-2.4382	-2.3741	-2.5637	-2.4024	-2.9698	-2.4397	-2.4339	-2.2649	-2.666	-2.6878	-2.5731	-2.3848	-2.4496	-2.3327	-2.382	-2.3125	-2.4596	-2.4575	-2.5997	-2.3848	-1.6354	-2.3881	-2.5844	-2.4326	-2.3885	-2.4222	-2.5112	-2.4291	-2.4581	-2.41	-2.5112	-2.4719	-2.6455	-2.402	-2.3796	-2.4294	-2.3614	-2.4244
-2.5296	-2.3257	-2.6187	-2.3577	-2.3698	-2.2212	-2.5834	-2.2928	-2.7314	-2.5126	-1.5952	-2.4361	-2.6362	-2.6271	-2.2501	-2.4868	-2.3229	-2.3698	-2.5324	-2.272	-2.6052	-2.4194	-2.4605	-2.3653	-2.4496	-2.3327	-2.6757	-2.3046	-2.4596	-2.4575	-2.5997	-2.3848	-1.6354	-2.3881	-2.5844	-2.4326	-2.4163	-2.426	-2.5112	-2.4291	-2.4731	-2.3814	-2.3665	-2.4163	-2.4169	-2.3873	-2.3796	-2.4294	-2.5658	-2.2128
-3.0741	-2.2461	-2.5834	-2.4533	-2.3698	-2.2212	-2.77	-2.3741	-2.666	-2.3698	-0.9439	-2.8579	-2.2763	-2.43	-2.5637	-2.4024	-2.5324	-2.4193	-2.5048	-2.7333	-2.3677	-2.2138	-2.5731	-2.3848	-2.4496	-2.3327	-2.6757	-2.3046	-2.4596	-2.4575	-2.5997	-2.3848	-1.6354	-2.3881	-2.2825	-2.3247	-2.3885	-2.4222	-2.5112	-2.4291	-2.4581	-2.41	-2.3665	-2.4163	-2.4169	-2.3873	-2.5375	-2.3841	-2.5658	-2.2128
-2.4361	-2.4888	-2.4103	-2.2718	-2.3698	-2.2212	-2.473	-2.4834	-2.2763	-2.3007	-1.5952	-2.4361	-2.5324	-2.3068	-2.3571	-2.5135	-2.1964	-2.853	-2.5324	-2.272	-2.2827	-2.3809	-2.5731	-2.3848	-2.4496	-2.3327	-2.6757	-2.3046	-2.4596	-2.4575	-2.2532	-2.4132	-1.6354	-2.3881	-2.5844	-2.4326	-2.4163	-2.426	-2.3536	-2.4005	-2.4731	-2.3814	-2.2952	-2.306	-2.6455	-2.402	-2.3756	-2.3082	-2.5658	-2.2128
-2.9705	-2.2487	-2.2273	-2.3642	-2.3698	-2.2212	-2.1801	-2.8012	-2.4391	-2.2943	-3.984	-2.4816	-2.4063	-2.4908	-2.3946	-2.3068	-2.2631	-2.43	-2.3764	-2.3053	-2.3764	-2.2283	-2.5731	-2.3848	-2.3377	-2.4292	-2.6757	-2.3046	-2.4596	-2.4575	-2.5194	-2.3928	-3.9021	-2.3664	-2.5844	-2.4326	-2.3885	-2.4222	-2.3536	-2.4005	-2.4581	-2.41	-2.3665	-2.4163	-2.4169	-2.3873	-2.3796	-2.4294	-2.5658	-2.2128
-2.5296	-2.3257	-2.5834	-2.4533	-2.2532	-2.2374	-2.3059	-2.3522	-2.666	-2.3698	-1.5952	-2.4361	-2.6878	-2.4024	-2.4624	-2.4175	-2.5324	-2.4193	-2.6723	-2.3577	-2.2444	-2.6081	-2.4605	-2.3653	-2.4496	-2.3327	-2.382	-2.3125	-2.3472	-2.3364	-2.5997	-2.3848	-1.6354	-2.3881	-2.5844	-2.4326	-2.4163	-2.426	-2.5112	-2.4291	-2.4731	-2.3814	-2.3665	-2.4163	-2.4169	-2.3873	-2.5375	-2.3841	-2.3614	-2.4244
-2.4361	-2.4888	-2.5834	-2.4533	-2.3698	-2.2212	-2.3256	-2.3572	-2.6842	-2.2383	-0.9439	-2.8579	-2.1951	-2.1419	-2.2308	-2.6655	-2.2816	-2.6446	-2.5582	-2.5137	-2.4638	-2.3788	-2.5731	-2.3848	-2.4496	-2.3327	-2.6757	-2.3046	-2.3472	-2.3364	-2.5997	-2.3848	-1.6354	-2.3881	-2.2825	-2.3247	-2.3885	-2.4222	-2.5112	-2.4291	-2.4581	-2.41	-2.4638	-2.3788	-2.6455	-2.402	-2.5375	-2.3841	-2.5658	-2.2128
-2.1689	-2.7467	-2.4007	-2.2383	-2.2763	-2.458	-2.0924	-2.6243	-2.2763	-2.3007	-4.0872	-2.4484	-2.6878	-2.4024	-2.4382	-2.5376	-2.4917	-2.0893	-2.5324	-2.272	-2.2572	-2.5238	-2.1689	-2.7467	-2.4496	-2.3327	-2.1806	-2.4622	-2.2479	-2.4802	-2.2532	-2.4132	-3.9021	-2.3664	-2.5844	-2.4326	-2.3885	-2.4222	-2.4917	-2.0893	-2.4731	-2.3814	-2.5112	-2.4719	-2.1149	-2.509	-2.3756	-2.3082	-2.3614	-2.4244
-2.4448	-2.2645	-2.4496	-2.4439	-2.3323	-2.3292	-2.5834	-2.2928	-2.7314	-2.5126	-1.6199	-2.3059	-2.5324	-2.3068	-2.2308	-2.6655	-2.9698	-2.4397	-2.2899	-2.3866	-2.4147	-2.4983	-2.4605	-2.3653	-2.3377	-2.4292	-2.1806	-2.4622	-2.4596	-2.4575	-2.5997	-2.3848	-1.6199	-2.3059	-2.5844	-2.4326	-2.3885	-2.4222	-2.5112	-2.4291	-2.4731	-2.3814	-2.3665	-2.4163	-2.4169	-2.3873	-2.3796	-2.4294	-2.3614	-2.4244
-2.2246	-2.458	-2.1792	-2.4915	-2.3698	-2.2212	-2.77	-2.3741	-2.3043	-2.5826	-2.8632	-2.3247	-2.5324	-2.3068	-2.5844	-2.529	-2.4063	-2.4637	-2.4303	-2.568	-2.666	-2.6878	-2.2648	-2.4005	-2.3377	-2.4292	-2.6757	-2.3046	-2.4596	-2.4575	-2.3043	-2.5826	-1.6354	-2.3881	-2.5844	-2.4326	-2.3885	-2.4222	-2.5112	-2.4291	-2.4581	-2.41	-2.5112	-2.4719	-2.4169	-2.3873	-2.3796	-2.4294	-2.5658	-2.2128
-2.0416	-2.2893	-2.4007	-2.2383	-3.0741	-2.1144	-2.4063	-2.3383	-2.218	-2.4021	-1.5952	-2.4361	-3.0231	-2.4816	-2.2308	-2.6655	-2.4788	-2.2731	-2.5582	-2.5137	-2.227	-2.3068	-2.5731	-2.3848	-2.4496	-2.3327	-2.6757	-2.3046	-2.4596	-2.4575	-2.2532	-2.4132	-1.6354	-2.3881	-3.0231	-2.4816	-2.3885	-2.4222	-2.3536	-2.4005	-2.4581	-2.41	-2.5112	-2.4719	-2.1149	-2.509	-2.3756	-2.3082	-2.3614	-2.4244
-2.0416	-2.2893	-2.6187	-2.3577	-2.7753	-2.2699	-2.3256	-2.3572	-2.666	-2.3698	-1.6199	-2.3059	-2.5324	-2.3068	-2.4624	-2.4175	-2.3697	-2.4071	-2.3587	-2.4009	-2.0271	-2.2914	-2.5731	-2.3848	-2.4496	-2.3327	-2.6757	-2.3046	-2.3472	-2.3364	-2.5997	-2.3848	-1.6199	-2.3059	-2.5844	-2.4326	-2.4163	-2.426	-2.3536	-2.4005	-2.4731	-2.3814	-2.5112	-2.4719	-2.1149	-2.509	-2.3796	-2.4294	-2.3614	-2.4244
-2.1662	-2.5075	-2.5834	-2.4533	-2.1782	-2.6584	-2.1801	-2.8012	-2.6842	-2.2383	-2.8632	-2.3247	-2.2953	-2.3788	-2.4624	-2.4175	-2.3229	-2.3698	-2.3764	-2.3053	-2.4147	-2.4983	-2.2648	-2.4005	-2.4496	-2.3327	-2.1806	-2.4622	-2.4596	-2.4575	-2.5997	-2.3848	-1.6354	-2.3881	-2.2953	-2.3788	-2.4163	-2.426	-2.5112	-2.4291	-2.4581	-2.41	-2.3665	-2.4163	-2.4169	-2.3873	-2.5375	-2.3841	-2.3614	-2.4244
-2.1689	-2.7467	-2.1612	-2.315	-2.4007	-2.4598	-2.3256	-2.3572	-2.1636	-2.4071	-3.0277	-2.4373	-2.1951	-2.1419	-2.5844	-2.529	-2.0706	-2.3806	-2.0383	-2.3793	-2.3764	-2.2283	-2.1689	-2.7467	-2.4496	-2.3327	-2.6757	-2.3046	-2.3472	-2.3364	-2.2532	-2.4132	-1.6354	-2.3881	-2.2825	-2.3247	-2.3885	-2.4222	-2.0706	-2.3806	-2.1964	-2.4355	-2.3665	-2.4163	-2.1149	-2.509	-2.3796	-2.4294	-2.443	-2.4299
-2.0416	-2.2893	-2.3399	-2.4652	-2.3323	-2.3292	-2.4063	-2.3383	-2.1636	-2.4071	-0.9439	-2.8579	-2.5397	-2.3806	-2.4101	-2.1359	-2.4523	-2.4398	-2.5582	-2.5137	-2.2779	-2.4289	-2.5731	-2.3848	-2.3377	-2.4292	-2.1806	-2.4622	-2.4596	-2.4575	-2.2532	-2.4132	-1.6354	-2.3881	-2.5397	-2.3806	-2.382	-2.3125	-2.3536	-2.4005	-2.4581	-2.41	-2.2779	-2.4289	-2.1149	-2.509	-2.3796	-2.4294	-2.3614	-2.4244
-2.218	-2.2598	-2.5834	-2.4533	-2.0318	-2.4194	-2.4044	-2.2405	-2.218	-2.4021	-2.8632	-2.3247	-2.33	-2.28	-2.4101	-2.1359	-2.3083	-2.2936	-2.2625	-1.8585	-2.2222	-2.4293	-2.2648	-2.4005	-2.4496	-2.3327	-2.1806	-2.4622	-2.4044	-2.2405	-2.2532	-2.4132	-1.6354	-2.3881	-2.2825	-2.3247	-2.382	-2.3125	-2.3083	-2.2936	-2.2625	-1.8585	-2.2952	-2.306	-2.4169	-2.3873	-2.5375	-2.3841	-2.3614	-2.4244
-2.218	-2.2598	-2.4929	-2.3086	-2.3698	-2.2212	-2.2637	-2.4757	-2.218	-2.4021	-1.4399	-2.4616	-2.2763	-2.43	-2.3083	-2.3353	-2.0706	-2.3806	-2.4303	-2.568	-2.2444	-2.6081	-2.2648	-2.4005	-2.4496	-2.3327	-2.6757	-2.3046	-2.2479	-2.4802	-2.2532	-2.4132	-1.6354	-2.3881	-2.2825	-2.3247	-2.3083	-2.3353	-2.0706	-2.3806	-2.4581	-2.41	-2.3665	-2.4163	-2.4169	-2.3873	-2.5375	-2.3841	-2.5658	-2.2128
-2.9705	-2.2487	-2.4496	-2.4439	-2.0756	-2.4175	-2.3256	-2.3572	-2.2328	-2.15	-3.984	-2.4816	-2.279	-2.414	-2.3012	-2.2905	-2.3229	-2.3698	-2.5456	-2.5255	-2.6012	-2.4411	-2.5731	-2.3848	-2.3377	-2.4292	-2.1806	-2.4622	-2.3472	-2.3364	-2.2328	-2.15	-3.9021	-2.3664	-2.2825	-2.3247	-2.3012	-2.2905	-2.5112	-2.4291	-2.4731	-2.3814	-2.5112	-2.4719	-2.4169	-2.3873	-2.3796	-2.4294	-2.3614	-2.4244
-2.2246	-2.458	-2.3399	-2.4652	-2.0756	-2.4175	-2.6338	-2.2905	-2.218	-2.4021	-4.7443	-2.3053	-2.5397	-2.3806	-2.5637	-2.4024	-2.6012	-2.4616	-2.5456	-2.5255	-2.666	-2.6878	-2.2648	-2.4005	-2.3377	-2.4292	-2.1806	-2.4622	-2.6338	-2.2905	-2.2532	-2.4132	-3.9021	-2.3664	-2.5397	-2.3806	-2.3885	-2.4222	-2.5112	-2.4291	-2.4731	-2.3814	-2.5112	-2.4719	-2.4169	-2.3873	-2.3796	-2.4294	-2.3614	-2.4244
-2.218	-2.2598	-2.3399	-2.4652	-2.5701	-2.4045	-2.3256	-2.3572	-2.3764	-2.5504	-4.0459	-2.4045	-2.6878	-2.4024	-2.3203	-2.4616	-2.6012	-2.4616	-2.4888	-2.3229	-2.3177	-2.5473	-2.2648	-2.4005	-2.3377	-2.4292	-2.5701	-2.4045	-2.3472	-2.3364	-2.2532	-2.4132	-4.0459	-2.4045	-2.5844	-2.4326	-2.3885	-2.4222	-2.5112	-2.4291	-2.4731	-2.3814	-2.5112	-2.4719	-2.4169	-2.3873	-2.3796	-2.4294	-2.443	-2.4299
-2.8863	-2.3086	-2.2953	-2.3641	-2.2763	-2.458	-2.1385	-2.7518	-2.0968	-2.44	-1.5952	-2.4361	-2.2953	-2.3788	-2.3083	-2.3353	-2.3083	-2.2936	-2.3587	-2.4009	-2.2444	-2.6081	-2.5731	-2.3848	-2.2953	-2.3641	-2.1806	-2.4622	-2.4596	-2.4575	-2.0968	-2.44	-1.6354	-2.3881	-2.2953	-2.3788	-2.3083	-2.3353	-2.3083	-2.2936	-2.4731	-2.3814	-2.3665	-2.4163	-2.6455	-2.402	-2.3796	-2.4294	-2.3614	-2.4244
-2.5296	-2.3257	-2.1792	-2.4915	-2.3568	-2.4182	-2.5666	-2.3007	-2.0968	-2.44	-2.9413	-2.062	-2.2763	-2.43	-2.2308	-2.6655	-2.0706	-2.3806	-2.4638	-2.44	-2.3764	-2.2283	-2.4605	-2.3653	-2.3377	-2.4292	-2.6757	-2.3046	-2.3472	-2.3364	-2.0968	-2.44	-1.6354	-2.3881	-2.2825	-2.3247	-2.3885	-2.4222	-2.0706	-2.3806	-2.4638	-2.44	-2.3665	-2.4163	-2.4169	-2.3873	-2.3796	-2.4294	-2.443	-2.4299
-2.4361	-2.4888	-2.2953	-2.3641	-2.7897	-2.2075	-2.4044	-2.2405	-2.9949	-2.1781	-0.9439	-2.8579	-2.33	-2.28	-2.5637	-2.4024	-2.2631	-2.43	-2.4303	-2.568	-2.4147	-2.4983	-2.5731	-2.3848	-2.2953	-2.3641	-2.6757	-2.3046	-2.4044	-2.2405	-2.5997	-2.3848	-1.6354	-2.3881	-2.2825	-2.3247	-2.3885	-2.4222	-2.3536	-2.4005	-2.4581	-2.41	-2.3665	-2.4163	-2.6455	-2.402	-2.3796	-2.4294	-2.5658	-2.2128
-2.3677	-2.2958	-2.1966	-2.4343	-2.4101	-2.4757	-2.5277	-2.3822	-2.1636	-2.4071	-0.9439	-2.8579	-2.2763	-2.43	-2.4212	-2.3285	-2.3239	-2.3432	-2.3764	-2.3053	-2.2572	-2.5238	-2.2648	-2.4005	-2.4496	-2.3327	-2.382	-2.3125	-2.4596	-2.4575	-2.2532	-2.4132	-1.6354	-2.3881	-2.2825	-2.3247	-2.4163	-2.426	-2.4049	-2.4283	-2.4581	-2.41	-2.5112	-2.4719	-2.4169	-2.3873	-2.3796	-2.4294	-2.3614	-2.4244
-2.3349	-2.44	-2.5074	-2.331	-2.7753	-2.2699	-2.4044	-2.2405	-2.6842	-2.2383	-3.342	-2.5855	-2.2256	-2.7276	-2.4624	-2.4175	-2.2631	-2.43	-2.2117	-2.4409	-2.3677	-2.2138	-2.3349	-2.44	-2.4687	-2.4878	-2.6757	-2.3046	-2.4044	-2.2405	-2.5997	-2.3848	-3.0872	-2.414	-2.1964	-2.4651	-2.4163	-2.426	-2.3536	-2.4005	-2.4731	-2.3814	-2.3665	-2.4163	-2.4169	-2.3873	-2.3796	-2.4294	-2.3614	-2.4244
-2.396	-2.4089	-2.2953	-2.3641	-2.3568	-2.4182	-2.3346	-2.3888	-2.4391	-2.2943	-3.0086	-2.2583	-2.5397	-2.3806	-2.5844	-2.529	-2.4523	-2.4398	-2.3587	-2.4009	-2.3239	-2.2263	-2.4605	-2.3653	-2.2953	-2.3641	-2.6757	-2.3046	-2.2479	-2.4802	-2.5194	-2.3928	-3.0872	-2.414	-2.5397	-2.3806	-2.3885	-2.4222	-2.3536	-2.4005	-2.4731	-2.3814	-2.2952	-2.306	-2.4169	-2.3873	-2.3796	-2.4294	-2.443	-2.4299
-2.3349	-2.44	-2.4103	-2.2718	-2.3547	-2.2079	-2.3346	-2.3888	-2.6087	-2.6052	-4.0459	-2.4045	-2.6362	-2.6271	-2.4212	-2.3285	-2.2583	-2.1937	-2.0383	-2.3793	-2.2779	-2.4289	-2.3349	-2.44	-2.4496	-2.3327	-2.382	-2.3125	-2.2479	-2.4802	-2.5194	-2.3928	-4.0459	-2.4045	-2.5844	-2.4326	-2.4163	-2.426	-2.5112	-2.4291	-2.1964	-2.4355	-2.2779	-2.4289	-2.4169	-2.3873	-2.3756	-2.3082	-2.3614	-2.4244
-2.8863	-2.3086	-2.3399	-2.4652	-2.2763	-2.458	-2.3256	-2.3572	-2.218	-2.4021	-1.5952	-2.4361	-2.3256	-2.2867	-2.3083	-2.3353	-2.1964	-2.853	-2.4638	-2.44	-2.4638	-2.3788	-2.5731	-2.3848	-2.3377	-2.4292	-2.1806	-2.4622	-2.3472	-2.3364	-2.2532	-2.4132	-1.6354	-2.3881	-2.2825	-2.3247	-2.3083	-2.3353	-2.3536	-2.4005	-2.4638	-2.44	-2.4638	-2.3788	-2.6455	-2.402	-2.3796	-2.4294	-2.3614	-2.4244
-2.1689	-2.7467	-2.1792	-2.4915	-2.4101	-2.4757	-2.3323	-2.257	-2.3645	-2.3822	-0.9439	-2.8579	-2.3256	-2.2867	-2.3203	-2.4616	-2.6384	-2.3505	-2.3764	-2.3053	-2.4638	-2.3788	-2.1689	-2.7467	-2.3377	-2.4292	-2.382	-2.3125	-2.3472	-2.3364	-2.5997	-2.3848	-1.6354	-2.3881	-2.2825	-2.3247	-2.3885	-2.4222	-2.4049	-2.4283	-2.4581	-2.41	-2.4638	-2.3788	-2.1149	-2.509	-2.3796	-2.4294	-2.3614	-2.4244
-2.5296	-2.3257	-2.1792	-2.4915	-2.7897	-2.2075	-2.473	-2.4834	-2.218	-2.4021	-1.4399	-2.4616	-2.4448	-2.4123	-2.4212	-2.3285	-2.3083	-2.2936	-2.4339	-2.2649	-2.6012	-2.4411	-2.4605	-2.3653	-2.3377	-2.4292	-2.6757	-2.3046	-2.4596	-2.4575	-2.2532	-2.4132	-1.6354	-2.3881	-2.1964	-2.4651	-2.4163	-2.426	-2.3083	-2.2936	-2.4581	-2.41	-2.5112	-2.4719	-2.4169	-2.3873	-2.3796	-2.4294	-2.5658	-2.2128
-2.8863	-2.3086	-2.4929	-2.3086	-2.2763	-2.458	-2.5666	-2.3007	-2.2763	-2.3007	-1.4399	-2.4616	-2.5397	-2.3806	-2.3203	-2.4616	-2.4788	-2.2731	-2.4339	-2.2649	-2.4638	-2.3788	-2.5731	-2.3848	-2.4496	-2.3327	-2.1806	-2.4622	-2.3472	-2.3364	-2.2532	-2.4132	-1.6354	-2.3881	-2.5397	-2.3806	-2.3885	-2.4222	-2.3536	-2.4005	-2.4581	-2.41	-2.4638	-2.3788	-2.6455	-2.402	-2.5375	-2.3841	-2.3614	-2.4244
-2.2246	-2.458	-2.4496	-2.4439	-2.2763	-2.458	-2.5277	-2.3822	-2.2328	-2.15	-1.4399	-2.4616	-2.3256	-2.2867	-2.2501	-2.4868	-2.3083	-2.2936	-2.2117	-2.4409	-2.2222	-2.4293	-2.2648	-2.4005	-2.3377	-2.4292	-2.1806	-2.4622	-2.4596	-2.4575	-2.2328	-2.15	-1.6354	-2.3881	-2.2825	-2.3247	-2.4163	-2.426	-2.3083	-2.2936	-2.4731	-2.3814	-2.2952	-2.306	-2.4169	-2.3873	-2.3796	-2.4294	-2.3614	-2.4244
-2.5296	-2.3257	-2.7225	-2.695	-2.0318	-2.4194	-2.1801	-2.8012	-2.3764	-2.5504	-0.9439	-2.8579	-2.6878	-2.4024	-2.0259	-2.0891	-2.3083	-2.2936	-2.4303	-2.568	-2.2779	-2.4289	-2.4605	-2.3653	-2.7225	-2.695	-2.1806	-2.4622	-2.4596	-2.4575	-2.2532	-2.4132	-1.6354	-2.3881	-2.5844	-2.4326	-2.3885	-2.4222	-2.3083	-2.2936	-2.4581	-2.41	-2.2779	-2.4289	-2.4169	-2.3873	-2.3796	-2.4294	-2.3614	-2.4244
-2.5446	-2.4816	-2.4735	-2.3334	-2.4007	-2.4598	-2.3059	-2.3522	-2.9949	-2.1781	-1.5952	-2.4361	-2.4063	-2.4908	-2.3083	-2.3353	-2.4788	-2.2731	-2.2328	-2.561	-2.666	-2.6878	-2.5446	-2.4816	-2.3377	-2.4292	-2.6757	-2.3046	-2.3472	-2.3364	-2.5997	-2.3848	-1.6354	-2.3881	-2.5844	-2.4326	-2.3083	-2.3353	-2.3536	-2.4005	-2.2328	-2.561	-2.5112	-2.4719	-2.4169	-2.3873	-2.3796	-2.4294	-2.443	-2.4299
-2.5372	-2.3899	-2.4007	-2.2383	-2.1782	-2.6584	-2.473	-2.4834	-2.666	-2.3698	-3.0277	-2.4373	-2.2953	-2.3788	-2.4624	-2.4175	-2.0706	-2.3806	-2.4888	-2.3229	-2.3177	-2.5473	-2.2648	-2.4005	-2.4496	-2.3327	-2.1806	-2.4622	-2.4596	-2.4575	-2.5997	-2.3848	-1.6354	-2.3881	-2.2953	-2.3788	-2.4163	-2.426	-2.0706	-2.3806	-2.4731	-2.3814	-2.5112	-2.4719	-2.4169	-2.3873	-2.3756	-2.3082	-2.3614	-2.4244
-2.0416	-2.2893	-2.2273	-2.3642	-3.0741	-2.1144	-2.5834	-2.2928	-2.47	-2.7043	-3.7875	-2.4559	-2.3256	-2.2867	-2.3012	-2.2905	-2.3229	-2.3698	-2.2899	-2.3866	-2.227	-2.3068	-2.5731	-2.3848	-2.3377	-2.4292	-2.6757	-2.3046	-2.4596	-2.4575	-2.5997	-2.3848	-3.7875	-2.4559	-2.2825	-2.3247	-2.3012	-2.2905	-2.5112	-2.4291	-2.4731	-2.3814	-2.5112	-2.4719	-2.1149	-2.509	-2.3796	-2.4294	-2.3614	-2.4244
-2.0416	-2.2893	-2.4103	-2.2718	-2.2366	-2.3394	-2.3059	-2.3522	-2.5564	-2.1603	-2.8632	-2.3247	-2.3587	-2.5047	-2.4212	-2.3285	-2.2583	-2.1937	-2.5048	-2.7333	-2.2444	-2.6081	-2.5731	-2.3848	-2.4496	-2.3327	-2.1806	-2.4622	-2.3472	-2.3364	-2.5194	-2.3928	-1.6354	-2.3881	-2.5844	-2.4326	-2.4163	-2.426	-2.5112	-2.4291	-2.4581	-2.41	-2.3665	-2.4163	-2.1149	-2.509	-2.3756	-2.3082	-2.3614	-2.4244
-2.1662	-2.5075	-2.4102	-2.7062	-2.4007	-2.4598	-2.1385	-2.7518	-2.3764	-2.5504	-2.6895	-2.5047	-2.33	-2.28	-2.5815	-2.4484	-2.2816	-2.6446	-2.4339	-2.2649	-2.3177	-2.5473	-2.2648	-2.4005	-2.4687	-2.4878	-2.6757	-2.3046	-2.4596	-2.4575	-2.2532	-2.4132	-1.6354	-2.3881	-2.2825	-2.3247	-2.4163	-2.426	-2.5112	-2.4291	-2.4581	-2.41	-2.5112	-2.4719	-2.4169	-2.3873	-2.3796	-2.4294	-2.443	-2.4299
-2.1662	-2.5075	-2.1966	-2.4343	-2.7897	-2.2075	-2.3059	-2.3522	-2.2763	-2.3007	-2.8787	-2.4123	-2.3677	-2.3394	-2.5844	-2.529	-2.4788	-2.2731	-2.2328	-2.561	-2.227	-2.3068	-2.2648	-2.4005	-2.4496	-2.3327	-2.6757	-2.3046	-2.3472	-2.3364	-2.2532	-2.4132	-3.0872	-2.414	-2.2825	-2.3247	-2.3885	-2.4222	-2.3536	-2.4005	-2.2328	-2.561	-2.5112	-2.4719	-2.4169	-2.3873	-2.3796	-2.4294	-2.5658	-2.2128
-2.3323	-2.4071	-2.1966	-2.4343	-2.7897	-2.2075	-2.3277	-2.5133	-2.6087	-2.6052	-0.9439	-2.8579	-2.2953	-2.3788	-2.2308	-2.6655	-2.4788	-2.2731	-2.4303	-2.568	-2.4147	-2.4983	-2.2648	-2.4005	-2.4496	-2.3327	-2.6757	-2.3046	-2.2479	-2.4802	-2.5194	-2.3928	-1.6354	-2.3881	-2.2953	-2.3788	-2.3885	-2.4222	-2.3536	-2.4005	-2.4581	-2.41	-2.3665	-2.4163	-2.4169	-2.3873	-2.3796	-2.4294	-2.5658	-2.2128
-2.2246	-2.458	-2.4007	-2.2383	-2.1782	-2.6584	-2.2637	-2.4757	-2.3764	-2.5504	-0.9439	-2.8579	-2.3587	-2.5047	-2.3203	-2.4616	-2.5324	-2.4193	-2.4339	-2.2649	-2.666	-2.6878	-2.2648	-2.4005	-2.4496	-2.3327	-2.1806	-2.4622	-2.2479	-2.4802	-2.2532	-2.4132	-1.6354	-2.3881	-2.5844	-2.4326	-2.3885	-2.4222	-2.5112	-2.4291	-2.4581	-2.41	-2.5112	-2.4719	-2.4169	-2.3873	-2.3756	-2.3082	-2.3614	-2.4244
-2.1662	-2.5075	-2.5296	-2.5824	-2.1782	-2.6584	-2.473	-2.4834	-2.1671	-2.3372	-1.4399	-2.4616	-2.5324	-2.3068	-2.2501	-2.4868	-2.3229	-2.3698	-2.2328	-2.561	-2.6012	-2.4411	-2.2648	-2.4005	-2.4687	-2.4878	-2.1806	-2.4622	-2.4596	-2.4575	-2.5997	-2.3848	-1.6354	-2.3881	-2.5844	-2.4326	-2.4163	-2.426	-2.5112	-2.4291	-2.2328	-2.561	-2.5112	-2.4719	-2.4169	-2.3873	-2.3796	-2.4294	-2.3614	-2.4244
-2.5296	-2.3257	-2.4103	-2.2718	-2.1782	-2.6584	-2.3036	-2.4812	-2.5564	-2.1603	-0.9439	-2.8579	-2.2953	-2.3788	-2.5815	-2.4484	-2.2583	-2.1937	-2.2328	-2.561	-2.3764	-2.2283	-2.4605	-2.3653	-2.4496	-2.3327	-2.1806	-2.4622	-2.3472	-2.3364	-2.5194	-2.3928	-1.6354	-2.3881	-2.2953	-2.3788	-2.4163	-2.426	-2.5112	-2.4291	-2.2328	-2.561	-2.3665	-2.4163	-2.4169	-2.3873	-2.3756	-2.3082	-2.3614	-2.4244
-2.2246	-2.458	-2.4496	-2.4439	-2.2366	-2.3394	-2.3059	-2.3522	-2.1671	-2.3372	-0.9439	-2.8579	-2.6362	-2.6271	-2.5844	-2.529	-2.9698	-2.4397	-2.6723	-2.3577	-3.1306	-2.3979	-2.2648	-2.4005	-2.3377	-2.4292	-2.1806	-2.4622	-2.3472	-2.3364	-2.5997	-2.3848	-1.6354	-2.3881	-2.5844	-2.4326	-2.3885	-2.4222	-2.5112	-2.4291	-2.4731	-2.3814	-2.5112	-2.4719	-2.4169	-2.3873	-2.3796	-2.4294	-2.3614	-2.4244
-2.1662	-2.5075	-2.1966	-2.4343	-3.0741	-2.1144	-2.473	-2.4834	-2.9949	-2.1781	-0.9439	-2.8579	-2.6362	-2.6271	-2.5844	-2.529	-2.2059	-2.1954	-1.8807	-1.962	-1.6357	-1.6641	-2.2648	-2.4005	-2.4496	-2.3327	-2.6757	-2.3046	-2.4596	-2.4575	-2.5997	-2.3848	-1.6354	-2.3881	-2.5844	-2.4326	-2.3885	-2.4222	-2.2059	-2.1954	-1.8807	-1.962	-1.6357	-1.6641	-2.4169	-2.3873	-2.3796	-2.4294	-2.3614	-2.4244
-3.0741	-2.2461	-2.6187	-2.3577	-3.0741	-2.1144	-2.473	-2.4834	-2.9949	-2.1781	-0.9439	-2.8579	-3.065	-3.4035	-2.5459	-2.9418	-2.2059	-2.1954	-1.8807	-1.962	-1.6357	-1.6641	-2.5731	-2.3848	-2.4496	-2.3327	-2.6757	-2.3046	-2.4596	-2.4575	-2.5997	-2.3848	-1.6354	-2.3881	-3.065	-3.4035	-2.5459	-2.9418	-2.2059	-2.1954	-1.8807	-1.962	-1.6357	-1.6641	-2.4169	-2.3873	-2.3796	-2.4294	-2.3614	-2.4244
-2.3677	-2.2958	-2.7225	-2.695	-2.0756	-2.4175	-2.3059	-2.3522	-2.218	-2.4021	-2.6895	-2.5047	-2.1951	-2.1419	-2.5637	-2.4024	-2.3751	-2.5616	-2.2117	-2.4409	-2.666	-2.6878	-2.2648	-2.4005	-2.7225	-2.695	-2.1806	-2.4622	-2.3472	-2.3364	-2.2532	-2.4132	-1.6354	-2.3881	-2.2825	-2.3247	-2.3885	-2.4222	-2.4049	-2.4283	-2.4731	-2.3814	-2.5112	-2.4719	-2.4169	-2.3873	-2.3796	-2.4294	-2.3614	-2.4244
-2.218	-2.2598	-2.2273	-2.3642	-2.0756	-2.4175	-2.1385	-2.7518	-2.1636	-2.4071	-1.5952	-2.4361	-2.1211	-2.3692	-2.4382	-2.5376	-2.3229	-2.3698	-2.4339	-2.2649	-2.3677	-2.2138	-2.2648	-2.4005	-2.3377	-2.4292	-2.1806	-2.4622	-2.4596	-2.4575	-2.2532	-2.4132	-1.6354	-2.3881	-2.1964	-2.4651	-2.3885	-2.4222	-2.5112	-2.4291	-2.4581	-2.41	-2.3665	-2.4163	-2.4169	-2.3873	-2.3796	-2.4294	-2.3614	-2.4244
-2.5372	-2.3899	-2.1792	-2.4915	-2.3349	-2.6694	-2.6338	-2.2905	-2.2763	-2.3007	-1.4399	-2.4616	-2.279	-2.414	-2.4101	-2.1359	-2.2631	-2.43	-2.5456	-2.5255	-2.3677	-2.2138	-2.2648	-2.4005	-2.3377	-2.4292	-2.3349	-2.6694	-2.6338	-2.2905	-2.2532	-2.4132	-1.6354	-2.3881	-2.2825	-2.3247	-2.382	-2.3125	-2.3536	-2.4005	-2.4731	-2.3814	-2.3665	-2.4163	-2.4169	-2.3873	-2.3796	-2.4294	-2.3614	-2.4244
-2.5372	-2.3899	-2.3399	-2.4652	-2.0756	-2.4175	-2.1385	-2.7518	-2.666	-2.3698	-0.9439	-2.8579	-2.6362	-2.6271	-2.2501	-2.4868	-2.2816	-2.6446	-2.2117	-2.4409	-2.3764	-2.2283	-2.2648	-2.4005	-2.3377	-2.4292	-2.1806	-2.4622	-2.4596	-2.4575	-2.5997	-2.3848	-1.6354	-2.3881	-2.5844	-2.4326	-2.4163	-2.426	-2.5112	-2.4291	-2.4731	-2.3814	-2.3665	-2.4163	-2.4169	-2.3873	-2.3796	-2.4294	-2.3614	-2.4244
-3.0741	-2.2461	-2.4496	-2.4439	-2.3568	-2.4182	-2.77	-2.3741	-2.3764	-2.5504	-0.9439	-2.8579	-1.9579	-2.0581	-2.3203	-2.4616	-2.4523	-2.4398	-2.2117	-2.4409	-2.3764	-2.2283	-2.5731	-2.3848	-2.3377	-2.4292	-2.6757	-2.3046	-2.4596	-2.4575	-2.2532	-2.4132	-1.6354	-2.3881	-2.1964	-2.4651	-2.3885	-2.4222	-2.3536	-2.4005	-2.4731	-2.3814	-2.3665	-2.4163	-2.4169	-2.3873	-2.3796	-2.4294	-2.443	-2.4299
-2.1463	-2.5897	-2.4103	-2.2718	-2.1782	-2.6584	-2.473	-2.4834	-2.4052	-2.7266	-1.4399	-2.4616	-2.279	-2.414	-2.4382	-2.5376	-2.4523	-2.4398	-2.4888	-2.3229	-2.3677	-2.2138	-2.5731	-2.3848	-2.4496	-2.3327	-2.1806	-2.4622	-2.4596	-2.4575	-2.5194	-2.3928	-1.6354	-2.3881	-2.2825	-2.3247	-2.3885	-2.4222	-2.3536	-2.4005	-2.4731	-2.3814	-2.3665	-2.4163	-2.1149	-2.509	-2.3756	-2.3082	-2.3614	-2.4244
-2.3349	-2.44	-2.1612	-2.315	-2.3698	-2.2212	-2.2637	-2.4757	-2.2763	-2.3007	-1.4399	-2.4616	-2.3677	-2.3394	-2.3203	-2.4616	-2.3239	-2.3432	-2.5582	-2.5137	-2.3031	-2.5165	-2.3349	-2.44	-2.4496	-2.3327	-2.6757	-2.3046	-2.2479	-2.4802	-2.2532	-2.4132	-1.6354	-2.3881	-2.2825	-2.3247	-2.3885	-2.4222	-2.4049	-2.4283	-2.4581	-2.41	-2.3665	-2.4163	-2.4169	-2.3873	-2.3796	-2.4294	-2.5658	-2.2128
-2.4361	-2.4888	-2.5296	-2.5824	-2.2763	-2.458	-2.5277	-2.3822	-2.4156	-2.5919	-1.4399	-2.4616	-2.2256	-2.7276	-2.5815	-2.4484	-2.2631	-2.43	-2.0383	-2.3793	-2.3031	-2.5165	-2.5731	-2.3848	-2.4687	-2.4878	-2.1806	-2.4622	-2.4596	-2.4575	-2.2532	-2.4132	-1.6354	-2.3881	-2.1964	-2.4651	-2.4163	-2.426	-2.3536	-2.4005	-2.1964	-2.4355	-2.3665	-2.4163	-2.6455	-2.402	-2.3796	-2.4294	-2.3614	-2.4244
-2.4376	-2.4637	-2.5296	-2.5824	-2.2532	-2.2374	-2.3059	-2.3522	-2.218	-2.4021	-1.4399	-2.4616	-2.4063	-2.4908	-2.0259	-2.0891	-2.6012	-2.4616	-2.2583	-2.4293	-2.2779	-2.4289	-2.5731	-2.3848	-2.4687	-2.4878	-2.382	-2.3125	-2.3472	-2.3364	-2.2532	-2.4132	-1.6354	-2.3881	-2.5844	-2.4326	-2.3885	-2.4222	-2.5112	-2.4291	-2.1964	-2.4355	-2.2779	-2.4289	-2.4169	-2.3873	-2.3796	-2.4294	-2.3614	-2.4244
-2.218	-2.2598	-2.2953	-2.3641	-2.3323	-2.3292	-2.3323	-2.257	-2.3645	-2.3822	-0.9439	-2.8579	-2.6362	-2.6271	-2.3571	-2.5135	-2.6012	-2.4616	-2.3764	-2.3053	-2.227	-2.3068	-2.2648	-2.4005	-2.2953	-2.3641	-2.1806	-2.4622	-2.3472	-2.3364	-2.5997	-2.3848	-1.6354	-2.3881	-2.5844	-2.4326	-2.4163	-2.426	-2.5112	-2.4291	-2.4581	-2.41	-2.5112	-2.4719	-2.4169	-2.3873	-2.3796	-2.4294	-2.3614	-2.4244
-2.3349	-2.44	-2.1792	-2.4915	-2.3323	-2.3292	-2.5277	-2.3822	-2.9949	-2.1781	-0.9439	-2.8579	-2.33	-2.28	-2.3203	-2.4616	-2.4523	-2.4398	-2.3587	-2.4009	-2.2572	-2.5238	-2.3349	-2.44	-2.3377	-2.4292	-2.1806	-2.4622	-2.4596	-2.4575	-2.5997	-2.3848	-1.6354	-2.3881	-2.2825	-2.3247	-2.3885	-2.4222	-2.3536	-2.4005	-2.4731	-2.3814	-2.5112	-2.4719	-2.4169	-2.3873	-2.3796	-2.4294	-2.3614	-2.4244
-2.0416	-2.2893	-2.3399	-2.4652	-2.4101	-2.4757	-2.4044	-2.2405	-2.6087	-2.6052	-1.6199	-2.3059	-2.2256	-2.7276	-2.4101	-2.1359	-2.4523	-2.4398	-2.4303	-2.568	-2.6052	-2.4194	-2.5731	-2.3848	-2.3377	-2.4292	-2.382	-2.3125	-2.4044	-2.2405	-2.5194	-2.3928	-1.6199	-2.3059	-2.1964	-2.4651	-2.382	-2.3125	-2.3536	-2.4005	-2.4581	-2.41	-2.3665	-2.4163	-2.1149	-2.509	-2.3796	-2.4294	-2.3614	-2.4244
-2.4376	-2.4637	-2.3399	-2.4652	-2.3698	-2.2212	-2.5666	-2.3007	-2.4391	-2.2943	-2.9413	-2.062	-2.5324	-2.3068	-2.3946	-2.3068	-2.4788	-2.2731	-2.4303	-2.568	-2.2779	-2.4289	-2.5731	-2.3848	-2.3377	-2.4292	-2.6757	-2.3046	-2.3472	-2.3364	-2.5194	-2.3928	-1.6354	-2.3881	-2.5844	-2.4326	-2.3885	-2.4222	-2.3536	-2.4005	-2.4581	-2.41	-2.2779	-2.4289	-2.4169	-2.3873	-2.3796	-2.4294	-2.5658	-2.2128
-2.3323	-2.4071	-2.3399	-2.4652	-2.3323	-2.3292	-2.4044	-2.2405	-2.0968	-2.44	-0.9439	-2.8579	-2.279	-2.414	-2.3203	-2.4616	-2.3239	-2.3432	-2.2583	-2.4293	-2.2444	-2.6081	-2.2648	-2.4005	-2.3377	-2.4292	-2.1806	-2.4622	-2.4044	-2.2405	-2.0968	-2.44	-1.6354	-2.3881	-2.2825	-2.3247	-2.3885	-2.4222	-2.4049	-2.4283	-2.1964	-2.4355	-2.3665	-2.4163	-2.4169	-2.3873	-2.3796	-2.4294	-2.3614	-2.4244
-2.2246	-2.458	-2.3251	-2.454	-2.3349	-2.6694	-2.5666	-2.3007	-2.3645	-2.3822	-1.4399	-2.4616	-2.7446	-2.4824	-2.2501	-2.4868	-2.3239	-2.3432	-2.4638	-2.44	-2.2444	-2.6081	-2.2648	-2.4005	-2.3251	-2.454	-2.3349	-2.6694	-2.3472	-2.3364	-2.5997	-2.3848	-1.6354	-2.3881	-2.5844	-2.4326	-2.4163	-2.426	-2.4049	-2.4283	-2.4638	-2.44	-2.3665	-2.4163	-2.4169	-2.3873	-2.3756	-2.3082	-2.3614	-2.4244
-2.3677	-2.2958	-2.4496	-2.4439	-2.2532	-2.2374	-2.5666	-2.3007	-2.2763	-2.3007	-1.5952	-2.4361	-2.6878	-2.4024	-2.4624	-2.4175	-2.3083	-2.2936	-2.3764	-2.3053	-2.0271	-2.2914	-2.2648	-2.4005	-2.3377	-2.4292	-2.382	-2.3125	-2.3472	-2.3364	-2.2532	-2.4132	-1.6354	-2.3881	-2.5844	-2.4326	-2.4163	-2.426	-2.3083	-2.2936	-2.4581	-2.41	-2.5112	-2.4719	-2.4169	-2.3873	-2.3796	-2.4294	-2.3614	-2.4244
-2.2246	-2.458	-2.4102	-2.7062	-2.2763	-2.458	-2.5666	-2.3007	-2.666	-2.3698	-1.5952	-2.4361	-2.3256	-2.2867	-2.3083	-2.3353	-2.4523	-2.4398	-2.2117	-2.4409	-2.4638	-2.3788	-2.2648	-2.4005	-2.4687	-2.4878	-2.1806	-2.4622	-2.3472	-2.3364	-2.5997	-2.3848	-1.6354	-2.3881	-2.2825	-2.3247	-2.3083	-2.3353	-2.3536	-2.4005	-2.4731	-2.3814	-2.4638	-2.3788	-2.4169	-2.3873	-2.3796	-2.4294	-2.3614	-2.4244
-2.5296	-2.3257	-2.4496	-2.4439	-2.1782	-2.6584	-2.1385	-2.7518	-2.3764	-2.5504	-1.4399	-2.4616	-2.3677	-2.3394	-2.4391	-2.4293	-2.4063	-2.4637	-2.2827	-2.5485	-2.2572	-2.5238	-2.4605	-2.3653	-2.3377	-2.4292	-2.1806	-2.4622	-2.4596	-2.4575	-2.2532	-2.4132	-1.6354	-2.3881	-2.2825	-2.3247	-2.382	-2.3125	-2.5112	-2.4291	-2.1964	-2.4355	-2.5112	-2.4719	-2.4169	-2.3873	-2.3796	-2.4294	-2.3614	-2.4244
-2.4448	-2.2645	-2.1612	-2.315	-2.5701	-2.4045	-2.77	-2.3741	-2.1636	-2.4071	-0.9439	-2.8579	-2.1211	-2.3692	-2.4391	-2.4293	-2.2583	-2.1937	-2.5456	-2.5255	-2.2222	-2.4293	-2.4605	-2.3653	-2.4496	-2.3327	-2.5701	-2.4045	-2.4596	-2.4575	-2.2532	-2.4132	-1.6354	-2.3881	-2.1964	-2.4651	-2.382	-2.3125	-2.5112	-2.4291	-2.4731	-2.3814	-2.2952	-2.306	-2.4169	-2.3873	-2.3796	-2.4294	-2.443	-2.4299
-2.9705	-2.2487	-2.7225	-2.695	-2.0756	-2.4175	-2.3036	-2.4812	-2.6842	-2.2383	-0.9439	-2.8579	-2.2256	-2.7276	-2.3946	-2.3068	-2.0706	-2.3806	-2.2899	-2.3866	-2.227	-2.3068	-2.5731	-2.3848	-2.7225	-2.695	-2.1806	-2.4622	-2.3472	-2.3364	-2.5997	-2.3848	-1.6354	-2.3881	-2.1964	-2.4651	-2.3885	-2.4222	-2.0706	-2.3806	-2.4731	-2.3814	-2.5112	-2.4719	-2.4169	-2.3873	-2.3796	-2.4294	-2.3614	-2.4244
-2.5296	-2.3257	-2.4103	-2.2718	-2.3349	-2.6694	-2.3256	-2.3572	-2.0968	-2.44	-0.9439	-2.8579	-2.4448	-2.4123	-2.4391	-2.4293	-2.2583	-2.1937	-2.5745	-2.2539	-2.4147	-2.4983	-2.4605	-2.3653	-2.4496	-2.3327	-2.3349	-2.6694	-2.3472	-2.3364	-2.0968	-2.44	-1.6354	-2.3881	-2.1964	-2.4651	-2.382	-2.3125	-2.5112	-2.4291	-2.4581	-2.41	-2.3665	-2.4163	-2.4169	-2.3873	-2.3756	-2.3082	-2.3614	-2.4244
-2.9705	-2.2487	-2.6337	-2.536	-2.1782	-2.6584	-2.5834	-2.2928	-2.666	-2.3698	-1.4399	-2.4616	-2.3587	-2.5047	-2.2501	-2.4868	-2.3083	-2.2936	-2.5048	-2.7333	-2.0271	-2.2914	-2.5731	-2.3848	-2.3377	-2.4292	-2.1806	-2.4622	-2.4596	-2.4575	-2.5997	-2.3848	-1.6354	-2.3881	-2.5844	-2.4326	-2.4163	-2.426	-2.3083	-2.2936	-2.4581	-2.41	-2.5112	-2.4719	-2.4169	-2.3873	-2.3796	-2.4294	-2.3614	-2.4244
-2.218	-2.2598	-2.5074	-2.331	-2.3323	-2.3292	-2.5666	-2.3007	-2.7314	-2.5126	-1.5952	-2.4361	-2.2953	-2.3788	-2.4212	-2.3285	-2.3229	-2.3698	-2.5456	-2.5255	-2.2572	-2.5238	-2.2648	-2.4005	-2.4687	-2.4878	-2.1806	-2.4622	-2.3472	-2.3364	-2.5997	-2.3848	-1.6354	-2.3881	-2.2953	-2.3788	-2.4163	-2.426	-2.5112	-2.4291	-2.4731	-2.3814	-2.5112	-2.4719	-2.4169	-2.3873	-2.3796	-2.4294	-2.3614	-2.4244
-2.1662	-2.5075	-2.3251	-2.454	-3.1095	-2.5047	-2.473	-2.4834	-2.5564	-2.1603	-1.4399	-2.4616	-2.4448	-2.4123	-2.3012	-2.2905	-2.3083	-2.2936	-2.3764	-2.3053	-2.0271	-2.2914	-2.2648	-2.4005	-2.3251	-2.454	-2.6757	-2.3046	-2.4596	-2.4575	-2.5194	-2.3928	-1.6354	-2.3881	-2.1964	-2.4651	-2.3012	-2.2905	-2.3083	-2.2936	-2.4581	-2.41	-2.5112	-2.4719	-2.4169	-2.3873	-2.3756	-2.3082	-2.3614	-2.4244
-2.1689	-2.7467	-2.2953	-2.3641	-2.7897	-2.2075	-2.3323	-2.257	-2.3645	-2.3822	-0.9439	-2.8579	-2.6362	-2.6271	-2.4391	-2.4293	-2.2816	-2.6446	-2.4303	-2.568	-2.0271	-2.2914	-2.1689	-2.7467	-2.2953	-2.3641	-2.6757	-2.3046	-2.3472	-2.3364	-2.5997	-2.3848	-1.6354	-2.3881	-2.5844	-2.4326	-2.382	-2.3125	-2.5112	-2.4291	-2.4581	-2.41	-2.5112	-2.4719	-2.1149	-2.509	-2.3796	-2.4294	-2.5658	-2.2128
-2.3349	-2.44	-2.4929	-2.3086	-2.3323	-2.3292	-2.5277	-2.3822	-2.9949	-2.1781	-0.9439	-2.8579	-2.1211	-2.3692	-2.4382	-2.5376	-2.4788	-2.2731	-2.2117	-2.4409	-2.4147	-2.4983	-2.3349	-2.44	-2.4496	-2.3327	-2.1806	-2.4622	-2.4596	-2.4575	-2.5997	-2.3848	-1.6354	-2.3881	-2.1964	-2.4651	-2.3885	-2.4222	-2.3536	-2.4005	-2.4731	-2.3814	-2.3665	-2.4163	-2.4169	-2.3873	-2.5375	-2.3841	-2.3614	-2.4244
-2.218	-2.2598	-2.4735	-2.3334	-2.0756	-2.4175	-2.4044	-2.2405	-2.6087	-2.6052	-1.4399	-2.4616	-2.1211	-2.3692	-2.3946	-2.3068	-2.4523	-2.4398	-2.4303	-2.568	-2.3031	-2.5165	-2.2648	-2.4005	-2.3377	-2.4292	-2.1806	-2.4622	-2.4044	-2.2405	-2.5194	-2.3928	-1.6354	-2.3881	-2.1964	-2.4651	-2.3885	-2.4222	-2.3536	-2.4005	-2.4581	-2.41	-2.3665	-2.4163	-2.4169	-2.3873	-2.3796	-2.4294	-2.3614	-2.4244
-2.218	-2.2598	-2.2953	-2.3641	-2.4101	-2.4757	-2.5277	-2.3822	-2.4391	-2.2943	-2.6895	-2.5047	-2.279	-2.414	-2.4624	-2.4175	-2.2631	-2.43	-2.2328	-2.561	-2.4147	-2.4983	-2.2648	-2.4005	-2.2953	-2.3641	-2.382	-2.3125	-2.4596	-2.4575	-2.5194	-2.3928	-1.6354	-2.3881	-2.2825	-2.3247	-2.4163	-2.426	-2.3536	-2.4005	-2.2328	-2.561	-2.3665	-2.4163	-2.4169	-2.3873	-2.3796	-2.4294	-2.3614	-2.4244
-2.1662	-2.5075	-2.6337	-2.536	-2.3698	-2.2212	-2.0924	-2.6243	-2.6087	-2.6052	-3.0086	-2.2583	-2.4382	-2.3741	-2.5745	-2.4329	-2.5324	-2.4193	-2.4339	-2.2649	-2.4638	-2.3788	-2.2648	-2.4005	-2.3377	-2.4292	-2.6757	-2.3046	-2.2479	-2.4802	-2.5194	-2.3928	-3.0872	-2.414	-2.5844	-2.4326	-2.4163	-2.426	-2.5112	-2.4291	-2.4581	-2.41	-2.4638	-2.3788	-2.4169	-2.3873	-2.3796	-2.4294	-2.5658	-2.2128
-2.4361	-2.4888	-2.4102	-2.7062	-2.4101	-2.4757	-2.2637	-2.4757	-2.7314	-2.5126	-2.7637	-2.3394	-2.5324	-2.3068	-2.2501	-2.4868	-2.3083	-2.2936	-2.2583	-2.4293	-2.0271	-2.2914	-2.5731	-2.3848	-2.4687	-2.4878	-2.382	-2.3125	-2.2479	-2.4802	-2.5997	-2.3848	-3.9021	-2.3664	-2.5844	-2.4326	-2.4163	-2.426	-2.3083	-2.2936	-2.1964	-2.4355	-2.5112	-2.4719	-2.6455	-2.402	-2.3796	-2.4294	-2.3614	-2.4244
-2.1662	-2.5075	-2.4007	-2.2383	-2.2763	-2.458	-2.5277	-2.3822	-2.6842	-2.2383	-1.4399	-2.4616	-2.4448	-2.4123	-2.5844	-2.529	-2.2284	-2.28	-2.5324	-2.272	-2.4147	-2.4983	-2.2648	-2.4005	-2.4496	-2.3327	-2.1806	-2.4622	-2.4596	-2.4575	-2.5997	-2.3848	-1.6354	-2.3881	-2.1964	-2.4651	-2.3885	-2.4222	-2.3536	-2.4005	-2.4731	-2.3814	-2.3665	-2.4163	-2.4169	-2.3873	-2.3756	-2.3082	-2.3614	-2.4244
-2.2246	-2.458	-2.4929	-2.3086	-2.4007	-2.4598	-2.5277	-2.3822	-2.5564	-2.1603	-0.9439	-2.8579	-2.33	-2.28	-2.2308	-2.6655	-2.4788	-2.2731	-2.5456	-2.5255	-2.3177	-2.5473	-2.2648	-2.4005	-2.4496	-2.3327	-2.6757	-2.3046	-2.4596	-2.4575	-2.5194	-2.3928	-1.6354	-2.3881	-2.2825	-2.3247	-2.3885	-2.4222	-2.3536	-2.4005	-2.4731	-2.3814	-2.5112	-2.4719	-2.4169	-2.3873	-2.5375	-2.3841	-2.443	-2.4299
-2.1662	-2.5075	-2.6187	-2.3577	-2.0756	-2.4175	-2.3059	-2.3522	-2.9949	-2.1781	-1.4399	-2.4616	-2.3256	-2.2867	-2.5844	-2.529	-2.9698	-2.4397	-2.2117	-2.4409	-2.3764	-2.2283	-2.2648	-2.4005	-2.4496	-2.3327	-2.1806	-2.4622	-2.3472	-2.3364	-2.5997	-2.3848	-1.6354	-2.3881	-2.2825	-2.3247	-2.3885	-2.4222	-2.5112	-2.4291	-2.4731	-2.3814	-2.3665	-2.4163	-2.4169	-2.3873	-2.3796	-2.4294	-2.3614	-2.4244
-2.218	-2.2598	-2.2273	-2.3642	-3.0741	-2.1144	-2.5277	-2.3822	-2.218	-2.4021	-0.9439	-2.8579	-2.6362	-2.6271	-2.4382	-2.5376	-2.4523	-2.4398	-2.2583	-2.4293	-2.2779	-2.4289	-2.2648	-2.4005	-2.3377	-2.4292	-2.6757	-2.3046	-2.4596	-2.4575	-2.2532	-2.4132	-1.6354	-2.3881	-2.5844	-2.4326	-2.3885	-2.4222	-2.3536	-2.4005	-2.1964	-2.4355	-2.2779	-2.4289	-2.4169	-2.3873	-2.3796	-2.4294	-2.3614	-2.4244
-3.0741	-2.2461	-2.2273	-2.3642	-2.0318	-2.4194	-2.3277	-2.5133	-2.3764	-2.5504	-1.5952	-2.4361	-2.7446	-2.4824	-2.939	-2.5826	-2.4788	-2.2731	-2.2328	-2.561	-2.3031	-2.5165	-2.5731	-2.3848	-2.3377	-2.4292	-2.1806	-2.4622	-2.2479	-2.4802	-2.2532	-2.4132	-1.6354	-2.3881	-2.5844	-2.4326	-2.939	-2.5826	-2.3536	-2.4005	-2.2328	-2.561	-2.3665	-2.4163	-2.4169	-2.3873	-2.3796	-2.4294	-2.3614	-2.4244
-2.1689	-2.7467	-2.2273	-2.3642	-2.2763	-2.458	-2.3323	-2.257	-2.0968	-2.44	-1.5952	-2.4361	-2.3256	-2.2867	-2.3571	-2.5135	-2.4063	-2.4637	-2.0383	-2.3793	-2.2444	-2.6081	-2.1689	-2.7467	-2.3377	-2.4292	-2.1806	-2.4622	-2.3472	-2.3364	-2.0968	-2.44	-1.6354	-2.3881	-2.2825	-2.3247	-2.4163	-2.426	-2.5112	-2.4291	-2.1964	-2.4355	-2.3665	-2.4163	-2.1149	-2.509	-2.3796	-2.4294	-2.3614	-2.4244
-2.4892	-2.7266	-2.1792	-2.4915	-2.7897	-2.2075	-2.0924	-2.6243	-2.1636	-2.4071	-2.9413	-2.062	-2.3677	-2.3394	-2.3012	-2.2905	-2.4523	-2.4398	-2.2583	-2.4293	-3.1306	-2.3979	-2.4605	-2.3653	-2.3377	-2.4292	-2.6757	-2.3046	-2.2479	-2.4802	-2.2532	-2.4132	-1.6354	-2.3881	-2.2825	-2.3247	-2.3012	-2.2905	-2.3536	-2.4005	-2.1964	-2.4355	-2.5112	-2.4719	-2.4169	-2.3873	-2.3796	-2.4294	-2.5658	-2.2128
-2.4448	-2.2645	-2.2273	-2.3642	-2.0318	-2.4194	-2.4063	-2.3383	-2.218	-2.4021	-0.9439	-2.8579	-2.279	-2.414	-2.3203	-2.4616	-2.3751	-2.5616	-2.4303	-2.568	-2.2779	-2.4289	-2.4605	-2.3653	-2.3377	-2.4292	-2.1806	-2.4622	-2.4596	-2.4575	-2.2532	-2.4132	-1.6354	-2.3881	-2.2825	-2.3247	-2.3885	-2.4222	-2.4049	-2.4283	-2.4581	-2.41	-2.2779	-2.4289	-2.4169	-2.3873	-2.3796	-2.4294	-2.3614	-2.4244
-2.3349	-2.44	-2.2273	-2.3642	-2.3349	-2.6694	-2.3256	-2.3572	-2.3043	-2.5826	-1.4399	-2.4616	-2.1951	-2.1419	-2.2308	-2.6655	-2.3083	-2.2936	-2.4339	-2.2649	-2.3031	-2.5165	-2.3349	-2.44	-2.3377	-2.4292	-2.3349	-2.6694	-2.3472	-2.3364	-2.3043	-2.5826	-1.6354	-2.3881	-2.2825	-2.3247	-2.3885	-2.4222	-2.3083	-2.2936	-2.4581	-2.41	-2.3665	-2.4163	-2.4169	-2.3873	-2.3796	-2.4294	-2.3614	-2.4244
-2.1662	-2.5075	-2.4735	-2.3334	-2.4101	-2.4757	-2.2637	-2.4757	-2.3645	-2.3822	-1.5952	-2.4361	-2.6878	-2.4024	-2.2501	-2.4868	-2.4063	-2.4637	-2.5456	-2.5255	-2.2779	-2.4289	-2.2648	-2.4005	-2.3377	-2.4292	-2.382	-2.3125	-2.2479	-2.4802	-2.5997	-2.3848	-1.6354	-2.3881	-2.5844	-2.4326	-2.4163	-2.426	-2.5112	-2.4291	-2.4731	-2.3814	-2.2779	-2.4289	-2.4169	-2.3873	-2.3796	-2.4294	-2.3614	-2.4244
-2.5372	-2.3899	-2.5296	-2.5824	-2.4101	-2.4757	-2.5277	-2.3822	-2.666	-2.3698	-1.5952	-2.4361	-2.2763	-2.43	-2.0259	-2.0891	-2.6012	-2.4616	-2.2328	-2.561	-2.0271	-2.2914	-2.2648	-2.4005	-2.4687	-2.4878	-2.382	-2.3125	-2.4596	-2.4575	-2.5997	-2.3848	-1.6354	-2.3881	-2.2825	-2.3247	-2.3885	-2.4222	-2.5112	-2.4291	-2.2328	-2.561	-2.5112	-2.4719	-2.4169	-2.3873	-2.3796	-2.4294	-2.3614	-2.4244
-2.2246	-2.458	-2.3399	-2.4652	-2.1782	-2.6584	-2.3256	-2.3572	-2.2763	-2.3007	-1.5952	-2.4361	-2.5397	-2.3806	-2.4391	-2.4293	-2.1964	-2.853	-2.0383	-2.3793	-2.666	-2.6878	-2.2648	-2.4005	-2.3377	-2.4292	-2.1806	-2.4622	-2.3472	-2.3364	-2.2532	-2.4132	-1.6354	-2.3881	-2.5397	-2.3806	-2.382	-2.3125	-2.3536	-2.4005	-2.1964	-2.4355	-2.5112	-2.4719	-2.4169	-2.3873	-2.3796	-2.4294	-2.3614	-2.4244
-2.4448	-2.2645	-2.3399	-2.4652	-2.7897	-2.2075	-2.3323	-2.257	-2.4391	-2.2943	-2.8632	-2.3247	-2.5324	-2.3068	-2.4212	-2.3285	-2.3229	-2.3698	-2.5456	-2.5255	-2.227	-2.3068	-2.4605	-2.3653	-2.3377	-2.4292	-2.6757	-2.3046	-2.3472	-2.3364	-2.5194	-2.3928	-1.6354	-2.3881	-2.5844	-2.4326	-2.4163	-2.426	-2.5112	-2.4291	-2.4731	-2.3814	-2.5112	-2.4719	-2.4169	-2.3873	-2.3796	-2.4294	-2.5658	-2.2128
-2.396	-2.4089	-2.4007	-2.2383	-2.4007	-2.4598	-2.3059	-2.3522	-2.666	-2.3698	-1.4399	-2.4616	-2.3587	-2.5047	-2.0259	-2.0891	-2.4523	-2.4398	-2.2899	-2.3866	-2.3764	-2.2283	-2.4605	-2.3653	-2.4496	-2.3327	-2.6757	-2.3046	-2.3472	-2.3364	-2.5997	-2.3848	-1.6354	-2.3881	-2.5844	-2.4326	-2.3885	-2.4222	-2.3536	-2.4005	-2.4731	-2.3814	-2.3665	-2.4163	-2.4169	-2.3873	-2.3756	-2.3082	-2.443	-2.4299
-2.4361	-2.4888	-2.5296	-2.5824	-2.3547	-2.2079	-2.3059	-2.3522	-2.7314	-2.5126	-1.5952	-2.4361	-2.2953	-2.3788	-2.5637	-2.4024	-2.2583	-2.1937	-2.5048	-2.7333	-2.3031	-2.5165	-2.5731	-2.3848	-2.4687	-2.4878	-2.382	-2.3125	-2.3472	-2.3364	-2.5997	-2.3848	-1.6354	-2.3881	-2.2953	-2.3788	-2.3885	-2.4222	-2.5112	-2.4291	-2.4581	-2.41	-2.3665	-2.4163	-2.6455	-2.402	-2.3796	-2.4294	-2.3614	-2.4244
-2.5446	-2.4816	-2.4929	-2.3086	-2.3323	-2.3292	-2.5834	-2.2928	-2.3043	-2.5826	-0.9439	-2.8579	-2.33	-2.28	-2.5844	-2.529	-2.4063	-2.4637	-2.5456	-2.5255	-2.2222	-2.4293	-2.5446	-2.4816	-2.4496	-2.3327	-2.1806	-2.4622	-2.4596	-2.4575	-2.3043	-2.5826	-1.6354	-2.3881	-2.2825	-2.3247	-2.3885	-2.4222	-2.5112	-2.4291	-2.4731	-2.3814	-2.2952	-2.306	-2.4169	-2.3873	-2.5375	-2.3841	-2.3614	-2.4244
-2.3323	-2.4071	-2.5834	-2.4533	-2.2223	-2.8216	-2.473	-2.4834	-2.1362	-2.3063	-0.9439	-2.8579	-2.4063	-2.4908	-2.3203	-2.4616	-2.3751	-2.5616	-2.4638	-2.44	-2.3677	-2.2138	-2.2648	-2.4005	-2.4496	-2.3327	-2.2223	-2.8216	-2.4596	-2.4575	-2.2532	-2.4132	-1.6354	-2.3881	-2.5844	-2.4326	-2.3885	-2.4222	-2.4049	-2.4283	-2.4638	-2.44	-2.3665	-2.4163	-2.4169	-2.3873	-2.5375	-2.3841	-2.3614	-2.4244
-2.3349	-2.44	-2.5834	-2.4533	-2.3568	-2.4182	-2.4063	-2.3383	-2.0968	-2.44	-4.0872	-2.4484	-2.1211	-2.3692	-2.3012	-2.2905	-2.4523	-2.4398	-2.4638	-2.44	-2.3031	-2.5165	-2.3349	-2.44	-2.4496	-2.3327	-2.6757	-2.3046	-2.4596	-2.4575	-2.0968	-2.44	-3.9021	-2.3664	-2.1964	-2.4651	-2.3012	-2.2905	-2.3536	-2.4005	-2.4638	-2.44	-2.3665	-2.4163	-2.4169	-2.3873	-2.5375	-2.3841	-2.443	-2.4299
-2.1689	-2.7467	-2.6187	-2.3577	-3.0741	-2.1144	-2.77	-2.3741	-2.2328	-2.15	-3.0086	-2.2583	-2.3256	-2.2867	-2.2501	-2.4868	-2.6012	-2.4616	-2.5456	-2.5255	-2.4147	-2.4983	-2.1689	-2.7467	-2.4496	-2.3327	-2.6757	-2.3046	-2.4596	-2.4575	-2.2328	-2.15	-3.0872	-2.414	-2.2825	-2.3247	-2.4163	-2.426	-2.5112	-2.4291	-2.4731	-2.3814	-2.3665	-2.4163	-2.1149	-2.509	-2.3796	-2.4294	-2.3614	-2.4244
-3.0741	-2.2461	-2.4103	-2.2718	-2.5701	-2.4045	-2.2637	-2.4757	-2.218	-2.4021	-3.7422	-2.3252	-2.7446	-2.4824	-2.3203	-2.4616	-2.4788	-2.2731	-2.5456	-2.5255	-3.1306	-2.3979	-2.5731	-2.3848	-2.4496	-2.3327	-2.5701	-2.4045	-2.2479	-2.4802	-2.2532	-2.4132	-3.9021	-2.3664	-2.5844	-2.4326	-2.3885	-2.4222	-2.3536	-2.4005	-2.4731	-2.3814	-2.5112	-2.4719	-2.4169	-2.3873	-2.3756	-2.3082	-2.443	-2.4299
-2.1463	-2.5897	-2.3251	-2.454	-2.4101	-2.4757	-2.3256	-2.3572	-2.2763	-2.3007	-1.4399	-2.4616	-2.7446	-2.4824	-2.4624	-2.4175	-2.6012	-2.4616	-2.6723	-2.3577	-2.2779	-2.4289	-2.5731	-2.3848	-2.3251	-2.454	-2.382	-2.3125	-2.3472	-2.3364	-2.2532	-2.4132	-1.6354	-2.3881	-2.5844	-2.4326	-2.4163	-2.426	-2.5112	-2.4291	-2.4731	-2.3814	-2.2779	-2.4289	-2.1149	-2.509	-2.3756	-2.3082	-2.3614	-2.4244
-2.1689	-2.7467	-2.5296	-2.5824	-2.0756	-2.4175	-2.5666	-2.3007	-2.3645	-2.3822	-1.4399	-2.4616	-2.3256	-2.2867	-2.3203	-2.4616	-2.9698	-2.4397	-2.2328	-2.561	-2.4147	-2.4983	-2.1689	-2.7467	-2.4687	-2.4878	-2.1806	-2.4622	-2.3472	-2.3364	-2.5997	-2.3848	-1.6354	-2.3881	-2.2825	-2.3247	-2.3885	-2.4222	-2.5112	-2.4291	-2.2328	-2.561	-2.3665	-2.4163	-2.1149	-2.509	-2.3796	-2.4294	-2.3614	-2.4244
-2.5296	-2.3257	-2.3399	-2.4652	-2.2763	-2.458	-2.5277	-2.3822	-2.3645	-2.3822	-3.984	-2.4816	-2.7446	-2.4824	-2.5844	-2.529	-2.0706	-2.3806	-2.4303	-2.568	-2.2779	-2.4289	-2.4605	-2.3653	-2.3377	-2.4292	-2.1806	-2.4622	-2.4596	-2.4575	-2.5997	-2.3848	-3.9021	-2.3664	-2.5844	-2.4326	-2.3885	-2.4222	-2.0706	-2.3806	-2.4581	-2.41	-2.2779	-2.4289	-2.4169	-2.3873	-2.3796	-2.4294	-2.3614	-2.4244
-2.218	-2.2598	-2.4496	-2.4439	-2.7897	-2.2075	-2.5277	-2.3822	-2.218	-2.4021	-1.4399	-2.4616	-2.6362	-2.6271	-2.3012	-2.2905	-2.4788	-2.2731	-2.2328	-2.561	-2.4638	-2.3788	-2.2648	-2.4005	-2.3377	-2.4292	-2.6757	-2.3046	-2.4596	-2.4575	-2.2532	-2.4132	-1.6354	-2.3881	-2.5844	-2.4326	-2.3012	-2.2905	-2.3536	-2.4005	-2.2328	-2.561	-2.4638	-2.3788	-2.4169	-2.3873	-2.3796	-2.4294	-2.5658	-2.2128
-2.4361	-2.4888	-2.5834	-2.4533	-2.1782	-2.6584	-2.473	-2.4834	-2.1362	-2.3063	-1.6199	-2.3059	-2.3256	-2.2867	-2.5844	-2.529	-2.3697	-2.4071	-2.4339	-2.2649	-3.1306	-2.3979	-2.5731	-2.3848	-2.4496	-2.3327	-2.1806	-2.4622	-2.4596	-2.4575	-2.2532	-2.4132	-1.6199	-2.3059	-2.2825	-2.3247	-2.3885	-2.4222	-2.3536	-2.4005	-2.4581	-2.41	-2.5112	-2.4719	-2.6455	-2.402	-2.5375	-2.3841	-2.3614	-2.4244
-2.1662	-2.5075	-2.6187	-2.3577	-2.0318	-2.4194	-2.6596	-2.8216	-2.218	-2.4021	-0.9439	-2.8579	-2.1951	-2.1419	-2.2501	-2.4868	-2.9698	-2.4397	-2.0383	-2.3793	-2.3239	-2.2263	-2.2648	-2.4005	-2.4496	-2.3327	-2.1806	-2.4622	-2.6596	-2.8216	-2.2532	-2.4132	-1.6354	-2.3881	-2.2825	-2.3247	-2.4163	-2.426	-2.5112	-2.4291	-2.1964	-2.4355	-2.2952	-2.306	-2.4169	-2.3873	-2.3796	-2.4294	-2.3614	-2.4244
-2.3323	-2.4071	-2.4007	-2.2383	-2.3323	-2.3292	-2.1801	-2.8012	-2.3764	-2.5504	-3.984	-2.4816	-2.5397	-2.3806	-2.2308	-2.6655	-2.3751	-2.5616	-1.8807	-1.962	-1.6357	-1.6641	-2.2648	-2.4005	-2.4496	-2.3327	-2.1806	-2.4622	-2.4596	-2.4575	-2.2532	-2.4132	-3.9021	-2.3664	-2.5397	-2.3806	-2.3885	-2.4222	-2.4049	-2.4283	-1.8807	-1.962	-1.6357	-1.6641	-2.4169	-2.3873	-2.3756	-2.3082	-2.3614	-2.4244
-2.5296	-2.3257	-2.2953	-2.3641	-2.0756	-2.4175	-2.2637	-2.4757	-2.5564	-2.1603	-1.6199	-2.3059	-2.6362	-2.6271	-2.4101	-2.1359	-2.1964	-2.853	-2.3587	-2.4009	-2.2444	-2.6081	-2.4605	-2.3653	-2.2953	-2.3641	-2.1806	-2.4622	-2.2479	-2.4802	-2.5194	-2.3928	-1.6199	-2.3059	-2.5844	-2.4326	-2.382	-2.3125	-2.3536	-2.4005	-2.4731	-2.3814	-2.3665	-2.4163	-2.4169	-2.3873	-2.3796	-2.4294	-2.3614	-2.4244
-2.4448	-2.2645	-2.7225	-2.695	-3.0741	-2.1144	-2.2637	-2.4757	-2.4156	-2.5919	-2.6895	-2.5047	-2.1951	-2.1419	-2.939	-2.5826	-2.9698	-2.4397	-2.2117	-2.4409	-2.6012	-2.4411	-2.4605	-2.3653	-2.7225	-2.695	-2.6757	-2.3046	-2.2479	-2.4802	-2.2532	-2.4132	-1.6354	-2.3881	-2.2825	-2.3247	-2.939	-2.5826	-2.5112	-2.4291	-2.4731	-2.3814	-2.5112	-2.4719	-2.4169	-2.3873	-2.3796	-2.4294	-2.3614	-2.4244
-2.5446	-2.4816	-2.6187	-2.3577	-2.4101	-2.4757	-2.0848	-2.3394	-2.1671	-2.3372	-4.0872	-2.4484	-3.0231	-2.4816	-2.5844	-2.529	-2.2816	-2.6446	-2.5456	-2.5255	-2.3764	-2.2283	-2.5446	-2.4816	-2.4496	-2.3327	-2.382	-2.3125	-2.3472	-2.3364	-2.5997	-2.3848	-3.9021	-2.3664	-3.0231	-2.4816	-2.3885	-2.4222	-2.5112	-2.4291	-2.4731	-2.3814	-2.3665	-2.4163	-2.4169	-2.3873	-2.3796	-2.4294	-2.3614	-2.4244
-3.0741	-2.2461	-2.5296	-2.5824	-2.2366	-2.3394	-2.1385	-2.7518	-2.1636	-2.4071	-1.6199	-2.3059	-2.6362	-2.6271	-2.4382	-2.5376	-2.6012	-2.4616	-2.3764	-2.3053	-2.2572	-2.5238	-2.5731	-2.3848	-2.4687	-2.4878	-2.1806	-2.4622	-2.4596	-2.4575	-2.2532	-2.4132	-1.6199	-2.3059	-2.5844	-2.4326	-2.3885	-2.4222	-2.5112	-2.4291	-2.4581	-2.41	-2.5112	-2.4719	-2.4169	-2.3873	-2.3796	-2.4294	-2.3614	-2.4244
-2.3677	-2.2958	-2.1966	-2.4343	-2.3323	-2.3292	-2.6596	-2.8216	-2.9949	-2.1781	-2.9413	-2.062	-2.7446	-2.4824	-2.4212	-2.3285	-2.5324	-2.4193	-2.3764	-2.3053	-2.666	-2.6878	-2.2648	-2.4005	-2.4496	-2.3327	-2.1806	-2.4622	-2.6596	-2.8216	-2.5997	-2.3848	-1.6354	-2.3881	-2.5844	-2.4326	-2.4163	-2.426	-2.5112	-2.4291	-2.4581	-2.41	-2.5112	-2.4719	-2.4169	-2.3873	-2.3796	-2.4294	-2.3614	-2.4244
-2.396	-2.4089	-2.4103	-2.2718	-2.2532	-2.2374	-2.5277	-2.3822	-2.2763	-2.3007	-0.9439	-2.8579	-2.5324	-2.3068	-2.5745	-2.4329	-2.3239	-2.3432	-2.6723	-2.3577	-2.6012	-2.4411	-2.4605	-2.3653	-2.4496	-2.3327	-2.382	-2.3125	-2.4596	-2.4575	-2.2532	-2.4132	-1.6354	-2.3881	-2.5844	-2.4326	-2.4163	-2.426	-2.4049	-2.4283	-2.4731	-2.3814	-2.5112	-2.4719	-2.4169	-2.3873	-2.3756	-2.3082	-2.3614	-2.4244
-2.2246	-2.458	-2.6187	-2.3577	-2.4007	-2.4598	-2.0848	-2.3394	-2.6087	-2.6052	-0.9439	-2.8579	-2.7446	-2.4824	-2.2501	-2.4868	-2.2284	-2.28	-2.2583	-2.4293	-2.4147	-2.4983	-2.2648	-2.4005	-2.4496	-2.3327	-2.6757	-2.3046	-2.3472	-2.3364	-2.5194	-2.3928	-1.6354	-2.3881	-2.5844	-2.4326	-2.4163	-2.426	-2.3536	-2.4005	-2.1964	-2.4355	-2.3665	-2.4163	-2.4169	-2.3873	-2.3796	-2.4294	-2.443	-2.4299
-2.0416	-2.2893	-2.5074	-2.331	-2.3323	-2.3292	-2.3346	-2.3888	-2.3764	-2.5504	-1.5952	-2.4361	-2.3256	-2.2867	-2.5637	-2.4024	-2.0706	-2.3806	-2.0383	-2.3793	-2.6012	-2.4411	-2.5731	-2.3848	-2.4687	-2.4878	-2.1806	-2.4622	-2.2479	-2.4802	-2.2532	-2.4132	-1.6354	-2.3881	-2.2825	-2.3247	-2.3885	-2.4222	-2.0706	-2.3806	-2.1964	-2.4355	-2.5112	-2.4719	-2.1149	-2.509	-2.3796	-2.4294	-2.3614	-2.4244
-2.4892	-2.7266	-2.4496	-2.4439	-2.4101	-2.4757	-2.1385	-2.7518	-2.5564	-2.1603	-1.4399	-2.4616	-2.4063	-2.4908	-2.5815	-2.4484	-2.3751	-2.5616	-2.5582	-2.5137	-2.3177	-2.5473	-2.4605	-2.3653	-2.3377	-2.4292	-2.382	-2.3125	-2.4596	-2.4575	-2.5194	-2.3928	-1.6354	-2.3881	-2.5844	-2.4326	-2.4163	-2.426	-2.4049	-2.4283	-2.4581	-2.41	-2.5112	-2.4719	-2.4169	-2.3873	-2.3796	-2.4294	-2.3614	-2.4244
-2.0416	-2.2893	-2.4102	-2.7062	-3.1095	-2.5047	-2.473	-2.4834	-2.9949	-2.1781	-1.4399	-2.4616	-2.2953	-2.3788	-2.3946	-2.3068	-2.3751	-2.5616	-2.5456	-2.5255	-2.3031	-2.5165	-2.5731	-2.3848	-2.4687	-2.4878	-2.6757	-2.3046	-2.4596	-2.4575	-2.5997	-2.3848	-1.6354	-2.3881	-2.2953	-2.3788	-2.3885	-2.4222	-2.4049	-2.4283	-2.4731	-2.3814	-2.3665	-2.4163	-2.1149	-2.509	-2.3796	-2.4294	-2.3614	-2.4244
-3.0741	-2.2461	-2.4929	-2.3086	-2.3349	-2.6694	-2.1385	-2.7518	-2.4391	-2.2943	-1.4399	-2.4616	-2.2763	-2.43	-2.4101	-2.1359	-2.4063	-2.4637	-2.4638	-2.44	-2.3031	-2.5165	-2.5731	-2.3848	-2.4496	-2.3327	-2.3349	-2.6694	-2.4596	-2.4575	-2.5194	-2.3928	-1.6354	-2.3881	-2.2825	-2.3247	-2.382	-2.3125	-2.5112	-2.4291	-2.4638	-2.44	-2.3665	-2.4163	-2.4169	-2.3873	-2.5375	-2.3841	-2.3614	-2.4244
-2.1463	-2.5897	-2.2273	-2.3642	-2.0756	-2.4175	-2.4044	-2.2405	-2.2763	-2.3007	-0.9439	-2.8579	-2.1211	-2.3692	-2.3203	-2.4616	-2.3239	-2.3432	-2.2328	-2.561	-2.3936	-2.1564	-2.5731	-2.3848	-2.3377	-2.4292	-2.1806	-2.4622	-2.4044	-2.2405	-2.2532	-2.4132	-1.6354	-2.3881	-2.1964	-2.4651	-2.3885	-2.4222	-2.4049	-2.4283	-2.2328	-2.561	-2.3936	-2.1564	-2.1149	-2.509	-2.3796	-2.4294	-2.3614	-2.4244
-2.2246	-2.458	-2.2953	-2.3641	-2.2763	-2.458	-2.77	-2.3741	-2.3764	-2.5504	-1.4399	-2.4616	-2.4063	-2.4908	-2.4212	-2.3285	-2.4523	-2.4398	-2.0383	-2.3793	-2.3936	-2.1564	-2.2648	-2.4005	-2.2953	-2.3641	-2.1806	-2.4622	-2.4596	-2.4575	-2.2532	-2.4132	-1.6354	-2.3881	-2.5844	-2.4326	-2.4163	-2.426	-2.3536	-2.4005	-2.1964	-2.4355	-2.3936	-2.1564	-2.4169	-2.3873	-2.3796	-2.4294	-2.3614	-2.4244
-2.3349	-2.44	-2.4496	-2.4439	-2.3568	-2.4182	-2.3059	-2.3522	-2.3645	-2.3822	-3.0277	-2.4373	-2.279	-2.414	-2.4212	-2.3285	-2.3239	-2.3432	-2.2625	-1.8585	-3.1306	-2.3979	-2.3349	-2.44	-2.3377	-2.4292	-2.6757	-2.3046	-2.3472	-2.3364	-2.5997	-2.3848	-1.6354	-2.3881	-2.2825	-2.3247	-2.4163	-2.426	-2.4049	-2.4283	-2.2625	-1.8585	-2.5112	-2.4719	-2.4169	-2.3873	-2.3796	-2.4294	-2.443	-2.4299
-2.5446	-2.4816	-2.5074	-2.331	-2.7897	-2.2075	-2.473	-2.4834	-2.666	-2.3698	-1.5952	-2.4361	-2.3256	-2.2867	-2.3012	-2.2905	-2.2284	-2.28	-2.3764	-2.3053	-2.666	-2.6878	-2.5446	-2.4816	-2.4687	-2.4878	-2.6757	-2.3046	-2.4596	-2.4575	-2.5997	-2.3848	-1.6354	-2.3881	-2.2825	-2.3247	-2.3012	-2.2905	-2.3536	-2.4005	-2.4581	-2.41	-2.5112	-2.4719	-2.4169	-2.3873	-2.3796	-2.4294	-2.5658	-2.2128
-2.1662	-2.5075	-2.2273	-2.3642	-2.0756	-2.4175	-2.2637	-2.4757	-2.2763	-2.3007	-1.4399	-2.4616	-2.4063	-2.4908	-2.2501	-2.4868	-2.9698	-2.4397	-2.4638	-2.44	-2.4147	-2.4983	-2.2648	-2.4005	-2.3377	-2.4292	-2.1806	-2.4622	-2.2479	-2.4802	-2.2532	-2.4132	-1.6354	-2.3881	-2.5844	-2.4326	-2.4163	-2.426	-2.5112	-2.4291	-2.4638	-2.44	-2.3665	-2.4163	-2.4169	-2.3873	-2.3796	-2.4294	-2.3614	-2.4244
-2.1662	-2.5075	-2.3251	-2.454	-2.3547	-2.2079	-2.3036	-2.4812	-2.2763	-2.3007	-2.7637	-2.3394	-2.6362	-2.6271	-2.4101	-2.1359	-2.3697	-2.4071	-2.2117	-2.4409	-2.666	-2.6878	-2.2648	-2.4005	-2.3251	-2.454	-2.382	-2.3125	-2.3472	-2.3364	-2.2532	-2.4132	-3.9021	-2.3664	-2.5844	-2.4326	-2.382	-2.3125	-2.3536	-2.4005	-2.4731	-2.3814	-2.5112	-2.4719	-2.4169	-2.3873	-2.3756	-2.3082	-2.3614	-2.4244
-2.1689	-2.7467	-2.5074	-2.331	-2.0318	-2.4194	-2.5666	-2.3007	-2.4156	-2.5919	-0.9439	-2.8579	-2.2256	-2.7276	-2.5815	-2.4484	-2.2816	-2.6446	-2.4888	-2.3229	-2.3764	-2.2283	-2.1689	-2.7467	-2.4687	-2.4878	-2.1806	-2.4622	-2.3472	-2.3364	-2.2532	-2.4132	-1.6354	-2.3881	-2.1964	-2.4651	-2.4163	-2.426	-2.5112	-2.4291	-2.4731	-2.3814	-2.3665	-2.4163	-2.1149	-2.509	-2.3796	-2.4294	-2.3614	-2.4244
-2.4361	-2.4888	-2.1966	-2.4343	-2.3349	-2.6694	-2.5666	-2.3007	-2.0968	-2.44	-1.4399	-2.4616	-2.3587	-2.5047	-2.3083	-2.3353	-2.4523	-2.4398	-2.5745	-2.2539	-2.6052	-2.4194	-2.5731	-2.3848	-2.4496	-2.3327	-2.3349	-2.6694	-2.3472	-2.3364	-2.0968	-2.44	-1.6354	-2.3881	-2.5844	-2.4326	-2.3083	-2.3353	-2.3536	-2.4005	-2.4581	-2.41	-2.3665	-2.4163	-2.6455	-2.402	-2.3796	-2.4294	-2.3614	-2.4244
-2.8863	-2.3086	-2.3251	-2.454	-2.4101	-2.4757	-2.1801	-2.8012	-2.218	-2.4021	-1.4399	-2.4616	-2.4382	-2.3741	-2.4101	-2.1359	-2.2631	-2.43	-2.4339	-2.2649	-2.2827	-2.3809	-2.5731	-2.3848	-2.3251	-2.454	-2.382	-2.3125	-2.4596	-2.4575	-2.2532	-2.4132	-1.6354	-2.3881	-2.5844	-2.4326	-2.382	-2.3125	-2.3536	-2.4005	-2.4581	-2.41	-2.2952	-2.306	-2.6455	-2.402	-2.3756	-2.3082	-2.3614	-2.4244
-2.4361	-2.4888	-2.4496	-2.4439	-2.3698	-2.2212	-2.3059	-2.3522	-2.2763	-2.3007	-2.9413	-2.062	-2.6362	-2.6271	-2.4212	-2.3285	-2.3083	-2.2936	-2.5582	-2.5137	-2.3764	-2.2283	-2.5731	-2.3848	-2.3377	-2.4292	-2.6757	-2.3046	-2.3472	-2.3364	-2.2532	-2.4132	-1.6354	-2.3881	-2.5844	-2.4326	-2.4163	-2.426	-2.3083	-2.2936	-2.4581	-2.41	-2.3665	-2.4163	-2.6455	-2.402	-2.3796	-2.4294	-2.5658	-2.2128
-2.1662	-2.5075	-2.2953	-2.3641	-2.3323	-2.3292	-2.3059	-2.3522	-2.6842	-2.2383	-3.7875	-2.4559	-2.3256	-2.2867	-2.2501	-2.4868	-2.4788	-2.2731	-2.0383	-2.3793	-2.0271	-2.2914	-2.2648	-2.4005	-2.2953	-2.3641	-2.1806	-2.4622	-2.3472	-2.3364	-2.5997	-2.3848	-3.7875	-2.4559	-2.2825	-2.3247	-2.4163	-2.426	-2.3536	-2.4005	-2.1964	-2.4355	-2.5112	-2.4719	-2.4169	-2.3873	-2.3796	-2.4294	-2.3614	-2.4244
-2.4376	-2.4637	-2.1792	-2.4915	-2.5701	-2.4045	-2.3346	-2.3888	-2.666	-2.3698	-1.5952	-2.4361	-2.3256	-2.2867	-2.3571	-2.5135	-2.3751	-2.5616	-2.4339	-2.2649	-2.2779	-2.4289	-2.5731	-2.3848	-2.3377	-2.4292	-2.5701	-2.4045	-2.2479	-2.4802	-2.5997	-2.3848	-1.6354	-2.3881	-2.2825	-2.3247	-2.4163	-2.426	-2.4049	-2.4283	-2.4581	-2.41	-2.2779	-2.4289	-2.4169	-2.3873	-2.3796	-2.4294	-2.443	-2.4299
-2.5296	-2.3257	-2.4103	-2.2718	-2.3568	-2.4182	-2.3059	-2.3522	-2.0968	-2.44	-1.5952	-2.4361	-2.3256	-2.2867	-2.2501	-2.4868	-2.4523	-2.4398	-2.4303	-2.568	-2.2779	-2.4289	-2.4605	-2.3653	-2.4496	-2.3327	-2.6757	-2.3046	-2.3472	-2.3364	-2.0968	-2.44	-1.6354	-2.3881	-2.2825	-2.3247	-2.4163	-2.426	-2.3536	-2.4005	-2.4581	-2.41	-2.2779	-2.4289	-2.4169	-2.3873	-2.3756	-2.3082	-2.443	-2.4299
-2.1463	-2.5897	-2.2273	-2.3642	-2.3349	-2.6694	-2.5834	-2.2928	-2.218	-2.4021	-3.7422	-2.3252	-2.279	-2.414	-2.4624	-2.4175	-2.0706	-2.3806	-2.5456	-2.5255	-2.6012	-2.4411	-2.5731	-2.3848	-2.3377	-2.4292	-2.3349	-2.6694	-2.4596	-2.4575	-2.2532	-2.4132	-3.9021	-2.3664	-2.2825	-2.3247	-2.4163	-2.426	-2.0706	-2.3806	-2.4731	-2.3814	-2.5112	-2.4719	-2.1149	-2.509	-2.3796	-2.4294	-2.3614	-2.4244
-2.4376	-2.4637	-2.5074	-2.331	-2.1782	-2.6584	-2.3036	-2.4812	-2.3645	-2.3822	-1.5952	-2.4361	-2.4063	-2.4908	-2.2501	-2.4868	-2.2631	-2.43	-2.2625	-1.8585	-3.1306	-2.3979	-2.5731	-2.3848	-2.4687	-2.4878	-2.1806	-2.4622	-2.3472	-2.3364	-2.5997	-2.3848	-1.6354	-2.3881	-2.5844	-2.4326	-2.4163	-2.426	-2.3536	-2.4005	-2.2625	-1.8585	-2.5112	-2.4719	-2.4169	-2.3873	-2.3796	-2.4294	-2.3614	-2.4244
-2.4361	-2.4888	-2.1612	-2.315	-2.2763	-2.458	-2.5666	-2.3007	-2.3043	-2.5826	-0.9439	-2.8579	-2.279	-2.414	-2.2501	-2.4868	-2.3697	-2.4071	-2.4638	-2.44	-2.3239	-2.2263	-2.5731	-2.3848	-2.4496	-2.3327	-2.1806	-2.4622	-2.3472	-2.3364	-2.3043	-2.5826	-1.6354	-2.3881	-2.2825	-2.3247	-2.4163	-2.426	-2.3536	-2.4005	-2.4638	-2.44	-2.2952	-2.306	-2.6455	-2.402	-2.3796	-2.4294	-2.3614	-2.4244
-2.2246	-2.458	-2.1792	-2.4915	-2.3349	-2.6694	-2.2637	-2.4757	-2.2763	-2.3007	-2.8787	-2.4123	-2.2763	-2.43	-2.3571	-2.5135	-2.4063	-2.4637	-2.5582	-2.5137	-2.227	-2.3068	-2.2648	-2.4005	-2.3377	-2.4292	-2.3349	-2.6694	-2.2479	-2.4802	-2.2532	-2.4132	-3.0872	-2.414	-2.2825	-2.3247	-2.4163	-2.426	-2.5112	-2.4291	-2.4581	-2.41	-2.5112	-2.4719	-2.4169	-2.3873	-2.3796	-2.4294	-2.3614	-2.4244
-2.4376	-2.4637	-2.4929	-2.3086	-2.4101	-2.4757	-2.4063	-2.3383	-2.218	-2.4021	-0.9439	-2.8579	-2.3256	-2.2867	-2.3203	-2.4616	-2.2284	-2.28	-2.5745	-2.2539	-2.2444	-2.6081	-2.5731	-2.3848	-2.4496	-2.3327	-2.382	-2.3125	-2.4596	-2.4575	-2.2532	-2.4132	-1.6354	-2.3881	-2.2825	-2.3247	-2.3885	-2.4222	-2.3536	-2.4005	-2.4581	-2.41	-2.3665	-2.4163	-2.4169	-2.3873	-2.5375	-2.3841	-2.3614	-2.4244
-2.5296	-2.3257	-2.1612	-2.315	-2.0756	-2.4175	-2.473	-2.4834	-2.218	-2.4021	-1.4399	-2.4616	-2.33	-2.28	-2.5745	-2.4329	-2.3697	-2.4071	-2.4638	-2.44	-2.3239	-2.2263	-2.4605	-2.3653	-2.4496	-2.3327	-2.1806	-2.4622	-2.4596	-2.4575	-2.2532	-2.4132	-1.6354	-2.3881	-2.2825	-2.3247	-2.4163	-2.426	-2.3536	-2.4005	-2.4638	-2.44	-2.2952	-2.306	-2.4169	-2.3873	-2.3796	-2.4294	-2.3614	-2.4244
-2.1662	-2.5075	-2.4007	-2.2383	-2.4007	-2.4598	-2.2637	-2.4757	-2.3764	-2.5504	-0.9439	-2.8579	-2.2763	-2.43	-2.5815	-2.4484	-2.2284	-2.28	-2.0383	-2.3793	-2.0271	-2.2914	-2.2648	-2.4005	-2.4496	-2.3327	-2.6757	-2.3046	-2.2479	-2.4802	-2.2532	-2.4132	-1.6354	-2.3881	-2.2825	-2.3247	-2.4163	-2.426	-2.3536	-2.4005	-2.1964	-2.4355	-2.5112	-2.4719	-2.4169	-2.3873	-2.3756	-2.3082	-2.443	-2.4299
-2.1662	-2.5075	-2.6187	-2.3577	-2.2763	-2.458	-2.3323	-2.257	-2.1362	-2.3063	-3.0086	-2.2583	-2.4382	-2.3741	-2.3571	-2.5135	-2.3083	-2.2936	-2.3587	-2.4009	-2.2444	-2.6081	-2.2648	-2.4005	-2.4496	-2.3327	-2.1806	-2.4622	-2.3472	-2.3364	-2.2532	-2.4132	-3.0872	-2.414	-2.5844	-2.4326	-2.4163	-2.426	-2.3083	-2.2936	-2.4731	-2.3814	-2.3665	-2.4163	-2.4169	-2.3873	-2.3796	-2.4294	-2.3614	-2.4244
-2.5372	-2.3899	-2.5296	-2.5824	-2.3568	-2.4182	-2.3036	-2.4812	-2.0968	-2.44	-2.6895	-2.5047	-2.1951	-2.1419	-2.4212	-2.3285	-2.6012	-2.4616	-2.5582	-2.5137	-2.3764	-2.2283	-2.2648	-2.4005	-2.4687	-2.4878	-2.6757	-2.3046	-2.3472	-2.3364	-2.0968	-2.44	-1.6354	-2.3881	-2.2825	-2.3247	-2.4163	-2.426	-2.5112	-2.4291	-2.4581	-2.41	-2.3665	-2.4163	-2.4169	-2.3873	-2.3796	-2.4294	-2.443	-2.4299
-2.5296	-2.3257	-2.4103	-2.2718	-2.0318	-2.4194	-2.4044	-2.2405	-2.1671	-2.3372	-4.0872	-2.4484	-2.279	-2.414	-2.3203	-2.4616	-2.3697	-2.4071	-2.3764	-2.3053	-2.4147	-2.4983	-2.4605	-2.3653	-2.4496	-2.3327	-2.1806	-2.4622	-2.4044	-2.2405	-2.5997	-2.3848	-3.9021	-2.3664	-2.2825	-2.3247	-2.3885	-2.4222	-2.3536	-2.4005	-2.4581	-2.41	-2.3665	-2.4163	-2.4169	-2.3873	-2.3756	-2.3082	-2.3614	-2.4244
-2.1662	-2.5075	-2.4102	-2.7062	-2.0756	-2.4175	-2.5277	-2.3822	-2.3764	-2.5504	-1.4399	-2.4616	-2.279	-2.414	-2.5844	-2.529	-2.9698	-2.4397	-2.4638	-2.44	-2.6012	-2.4411	-2.2648	-2.4005	-2.4687	-2.4878	-2.1806	-2.4622	-2.4596	-2.4575	-2.2532	-2.4132	-1.6354	-2.3881	-2.2825	-2.3247	-2.3885	-2.4222	-2.5112	-2.4291	-2.4638	-2.44	-2.5112	-2.4719	-2.4169	-2.3873	-2.3796	-2.4294	-2.3614	-2.4244
-2.218	-2.2598	-2.4929	-2.3086	-2.1782	-2.6584	-2.5277	-2.3822	-2.3764	-2.5504	-0.9439	-2.8579	-2.6362	-2.6271	-2.3083	-2.3353	-2.6012	-2.4616	-2.4638	-2.44	-2.4147	-2.4983	-2.2648	-2.4005	-2.4496	-2.3327	-2.1806	-2.4622	-2.4596	-2.4575	-2.2532	-2.4132	-1.6354	-2.3881	-2.5844	-2.4326	-2.3083	-2.3353	-2.5112	-2.4291	-2.4638	-2.44	-2.3665	-2.4163	-2.4169	-2.3873	-2.5375	-2.3841	-2.3614	-2.4244
-2.1662	-2.5075	-2.1966	-2.4343	-2.1782	-2.6584	-2.4044	-2.2405	-2.2763	-2.3007	-1.4399	-2.4616	-2.1211	-2.3692	-2.5815	-2.4484	-2.2631	-2.43	-2.4638	-2.44	-2.6012	-2.4411	-2.2648	-2.4005	-2.4496	-2.3327	-2.1806	-2.4622	-2.4044	-2.2405	-2.2532	-2.4132	-1.6354	-2.3881	-2.1964	-2.4651	-2.4163	-2.426	-2.3536	-2.4005	-2.4638	-2.44	-2.5112	-2.4719	-2.4169	-2.3873	-2.3796	-2.4294	-2.3614	-2.4244
-2.1662	-2.5075	-2.1792	-2.4915	-2.1782	-2.6584	-2.4044	-2.2405	-2.0968	-2.44	-3.7875	-2.4559	-2.2953	-2.3788	-2.313	-2.4123	-2.4063	-2.4637	-2.3764	-2.3053	-2.3031	-2.5165	-2.2648	-2.4005	-2.3377	-2.4292	-2.1806	-2.4622	-2.4044	-2.2405	-2.0968	-2.44	-3.7875	-2.4559	-2.2953	-2.3788	-2.382	-2.3125	-2.5112	-2.4291	-2.4581	-2.41	-2.3665	-2.4163	-2.4169	-2.3873	-2.3796	-2.4294	-2.3614	-2.4244
-2.218	-2.2598	-2.4007	-2.2383	-2.2532	-2.2374	-2.4044	-2.2405	-2.6842	-2.2383	-2.9413	-2.062	-2.1951	-2.1419	-2.5844	-2.529	-2.4788	-2.2731	-2.3764	-2.3053	-2.2779	-2.4289	-2.2648	-2.4005	-2.4496	-2.3327	-2.382	-2.3125	-2.4044	-2.2405	-2.5997	-2.3848	-1.6354	-2.3881	-2.2825	-2.3247	-2.3885	-2.4222	-2.3536	-2.4005	-2.4581	-2.41	-2.2779	-2.4289	-2.4169	-2.3873	-2.3756	-2.3082	-2.3614	-2.4244
-2.1689	-2.7467	-2.4929	-2.3086	-2.3547	-2.2079	-2.3256	-2.3572	-2.1636	-2.4071	-0.9439	-2.8579	-3.0231	-2.4816	-2.5637	-2.4024	-2.3083	-2.2936	-2.4888	-2.3229	-1.6357	-1.6641	-2.1689	-2.7467	-2.4496	-2.3327	-2.382	-2.3125	-2.3472	-2.3364	-2.2532	-2.4132	-1.6354	-2.3881	-3.0231	-2.4816	-2.3885	-2.4222	-2.3083	-2.2936	-2.4731	-2.3814	-1.6357	-1.6641	-2.1149	-2.509	-2.5375	-2.3841	-2.3614	-2.4244
-2.1662	-2.5075	-2.5296	-2.5824	-2.0756	-2.4175	-2.3256	-2.3572	-2.1671	-2.3372	-1.4399	-2.4616	-2.5397	-2.3806	-2.3571	-2.5135	-2.6012	-2.4616	-2.2899	-2.3866	-2.4638	-2.3788	-2.2648	-2.4005	-2.4687	-2.4878	-2.1806	-2.4622	-2.3472	-2.3364	-2.5997	-2.3848	-1.6354	-2.3881	-2.5397	-2.3806	-2.4163	-2.426	-2.5112	-2.4291	-2.4731	-2.3814	-2.4638	-2.3788	-2.4169	-2.3873	-2.3796	-2.4294	-2.3614	-2.4244
-2.218	-2.2598	-2.1966	-2.4343	-2.7897	-2.2075	-2.6338	-2.2905	-2.1362	-2.3063	-1.4399	-2.4616	-2.4063	-2.4908	-2.3083	-2.3353	-2.3229	-2.3698	-2.2328	-2.561	-2.2444	-2.6081	-2.2648	-2.4005	-2.4496	-2.3327	-2.6757	-2.3046	-2.6338	-2.2905	-2.2532	-2.4132	-1.6354	-2.3881	-2.5844	-2.4326	-2.3083	-2.3353	-2.5112	-2.4291	-2.2328	-2.561	-2.3665	-2.4163	-2.4169	-2.3873	-2.3796	-2.4294	-2.5658	-2.2128
-3.0741	-2.2461	-2.5296	-2.5824	-2.3323	-2.3292	-2.3256	-2.3572	-2.666	-2.3698	-1.6199	-2.3059	-2.7446	-2.4824	-2.3012	-2.2905	-2.4788	-2.2731	-2.2117	-2.4409	-2.2572	-2.5238	-2.5731	-2.3848	-2.4687	-2.4878	-2.1806	-2.4622	-2.3472	-2.3364	-2.5997	-2.3848	-1.6199	-2.3059	-2.5844	-2.4326	-2.3012	-2.2905	-2.3536	-2.4005	-2.4731	-2.3814	-2.5112	-2.4719	-2.4169	-2.3873	-2.3796	-2.4294	-2.3614	-2.4244
-2.5372	-2.3899	-2.4929	-2.3086	-2.2366	-2.3394	-2.3256	-2.3572	-2.1362	-2.3063	-3.7875	-2.4559	-2.2763	-2.43	-2.4101	-2.1359	-2.3751	-2.5616	-2.5324	-2.272	-2.227	-2.3068	-2.2648	-2.4005	-2.4496	-2.3327	-2.1806	-2.4622	-2.3472	-2.3364	-2.2532	-2.4132	-3.7875	-2.4559	-2.2825	-2.3247	-2.382	-2.3125	-2.4049	-2.4283	-2.4731	-2.3814	-2.5112	-2.4719	-2.4169	-2.3873	-2.5375	-2.3841	-2.3614	-2.4244
-2.8863	-2.3086	-2.6337	-2.536	-2.0756	-2.4175	-2.3036	-2.4812	-2.0968	-2.44	-3.7422	-2.3252	-2.2256	-2.7276	-2.4391	-2.4293	-2.5324	-2.4193	-2.3587	-2.4009	-2.2444	-2.6081	-2.5731	-2.3848	-2.3377	-2.4292	-2.1806	-2.4622	-2.3472	-2.3364	-2.0968	-2.44	-3.9021	-2.3664	-2.1964	-2.4651	-2.382	-2.3125	-2.5112	-2.4291	-2.4731	-2.3814	-2.3665	-2.4163	-2.6455	-2.402	-2.3796	-2.4294	-2.3614	-2.4244
-2.218	-2.2598	-2.4929	-2.3086	-2.3547	-2.2079	-2.3346	-2.3888	-2.666	-2.3698	-2.7637	-2.3394	-2.4448	-2.4123	-2.4212	-2.3285	-2.2816	-2.6446	-2.2583	-2.4293	-2.2444	-2.6081	-2.2648	-2.4005	-2.4496	-2.3327	-2.382	-2.3125	-2.2479	-2.4802	-2.5997	-2.3848	-3.9021	-2.3664	-2.1964	-2.4651	-2.4163	-2.426	-2.5112	-2.4291	-2.1964	-2.4355	-2.3665	-2.4163	-2.4169	-2.3873	-2.5375	-2.3841	-2.3614	-2.4244
-2.2246	-2.458	-2.3399	-2.4652	-2.2366	-2.3394	-2.77	-2.3741	-2.6842	-2.2383	-0.9439	-2.8579	-2.4382	-2.3741	-2.4212	-2.3285	-2.2631	-2.43	-2.4888	-2.3229	-2.0271	-2.2914	-2.2648	-2.4005	-2.3377	-2.4292	-2.1806	-2.4622	-2.4596	-2.4575	-2.5997	-2.3848	-1.6354	-2.3881	-2.5844	-2.4326	-2.4163	-2.426	-2.3536	-2.4005	-2.4731	-2.3814	-2.5112	-2.4719	-2.4169	-2.3873	-2.3796	-2.4294	-2.3614	-2.4244
-2.0416	-2.2893	-2.6187	-2.3577	-2.3568	-2.4182	-2.3059	-2.3522	-2.2763	-2.3007	-1.5952	-2.4361	-2.4382	-2.3741	-2.4212	-2.3285	-2.4523	-2.4398	-2.4303	-2.568	-2.6012	-2.4411	-2.5731	-2.3848	-2.4496	-2.3327	-2.6757	-2.3046	-2.3472	-2.3364	-2.2532	-2.4132	-1.6354	-2.3881	-2.5844	-2.4326	-2.4163	-2.426	-2.3536	-2.4005	-2.4581	-2.41	-2.5112	-2.4719	-2.1149	-2.509	-2.3796	-2.4294	-2.443	-2.4299
-2.1689	-2.7467	-2.2558	-2.26	-2.3698	-2.2212	-2.5834	-2.2928	-2.218	-2.4021	-0.9439	-2.8579	-2.2763	-2.43	-2.5637	-2.4024	-2.2631	-2.43	-2.2625	-1.8585	-2.0271	-2.2914	-2.1689	-2.7467	-2.4687	-2.4878	-2.6757	-2.3046	-2.4596	-2.4575	-2.2532	-2.4132	-1.6354	-2.3881	-2.2825	-2.3247	-2.3885	-2.4222	-2.3536	-2.4005	-2.2625	-1.8585	-2.5112	-2.4719	-2.1149	-2.509	-2.3796	-2.4294	-2.5658	-2.2128
-2.218	-2.2598	-2.6187	-2.3577	-2.2763	-2.458	-2.5834	-2.2928	-2.2763	-2.3007	-1.6199	-2.3059	-2.4382	-2.3741	-2.2558	-2.5133	-2.3229	-2.3698	-2.6723	-2.3577	-2.4147	-2.4983	-2.2648	-2.4005	-2.4496	-2.3327	-2.1806	-2.4622	-2.4596	-2.4575	-2.2532	-2.4132	-1.6199	-2.3059	-2.5844	-2.4326	-2.382	-2.3125	-2.5112	-2.4291	-2.4731	-2.3814	-2.3665	-2.4163	-2.4169	-2.3873	-2.3796	-2.4294	-2.3614	-2.4244
-2.4361	-2.4888	-2.4496	-2.4439	-2.2223	-2.8216	-2.77	-2.3741	-2.4052	-2.7266	-1.5952	-2.4361	-2.6362	-2.6271	-2.4624	-2.4175	-2.1964	-2.853	-2.0383	-2.3793	-2.666	-2.6878	-2.5731	-2.3848	-2.3377	-2.4292	-2.2223	-2.8216	-2.4596	-2.4575	-2.5194	-2.3928	-1.6354	-2.3881	-2.5844	-2.4326	-2.4163	-2.426	-2.3536	-2.4005	-2.1964	-2.4355	-2.5112	-2.4719	-2.6455	-2.402	-2.3796	-2.4294	-2.3614	-2.4244
-2.2246	-2.458	-2.7225	-2.695	-2.3568	-2.4182	-2.3277	-2.5133	-2.666	-2.3698	-0.9439	-2.8579	-2.3256	-2.2867	-2.5745	-2.4329	-2.3239	-2.3432	-2.4888	-2.3229	-2.6012	-2.4411	-2.2648	-2.4005	-2.7225	-2.695	-2.6757	-2.3046	-2.2479	-2.4802	-2.5997	-2.3848	-1.6354	-2.3881	-2.2825	-2.3247	-2.4163	-2.426	-2.4049	-2.4283	-2.4731	-2.3814	-2.5112	-2.4719	-2.4169	-2.3873	-2.3796	-2.4294	-2.443	-2.4299
-2.218	-2.2598	-2.4103	-2.2718	-3.1095	-2.5047	-2.3059	-2.3522	-2.4391	-2.2943	-1.5952	-2.4361	-2.6362	-2.6271	-2.4624	-2.4175	-2.2583	-2.1937	-2.4638	-2.44	-2.6012	-2.4411	-2.2648	-2.4005	-2.4496	-2.3327	-2.6757	-2.3046	-2.3472	-2.3364	-2.5194	-2.3928	-1.6354	-2.3881	-2.5844	-2.4326	-2.4163	-2.426	-2.5112	-2.4291	-2.4638	-2.44	-2.5112	-2.4719	-2.4169	-2.3873	-2.3756	-2.3082	-2.3614	-2.4244
-2.1662	-2.5075	-2.5074	-2.331	-2.3698	-2.2212	-2.473	-2.4834	-2.218	-2.4021	-2.6895	-2.5047	-2.2953	-2.3788	-2.3203	-2.4616	-2.3697	-2.4071	-2.5456	-2.5255	-2.3764	-2.2283	-2.2648	-2.4005	-2.4687	-2.4878	-2.6757	-2.3046	-2.4596	-2.4575	-2.2532	-2.4132	-1.6354	-2.3881	-2.2953	-2.3788	-2.3885	-2.4222	-2.3536	-2.4005	-2.4731	-2.3814	-2.3665	-2.4163	-2.4169	-2.3873	-2.3796	-2.4294	-2.5658	-2.2128
-2.4376	-2.4637	-2.3399	-2.4652	-2.3547	-2.2079	-2.3059	-2.3522	-2.2328	-2.15	-0.9439	-2.8579	-2.6878	-2.4024	-2.5745	-2.4329	-2.2631	-2.43	-2.6723	-2.3577	-2.3031	-2.5165	-2.5731	-2.3848	-2.3377	-2.4292	-2.382	-2.3125	-2.3472	-2.3364	-2.2328	-2.15	-1.6354	-2.3881	-2.5844	-2.4326	-2.4163	-2.426	-2.3536	-2.4005	-2.4731	-2.3814	-2.3665	-2.4163	-2.4169	-2.3873	-2.3796	-2.4294	-2.3614	-2.4244
-2.1689	-2.7467	-2.6187	-2.3577	-2.3698	-2.2212	-2.0848	-2.3394	-2.2763	-2.3007	-0.9439	-2.8579	-2.2763	-2.43	-2.4624	-2.4175	-2.5324	-2.4193	-2.4303	-2.568	-2.666	-2.6878	-2.1689	-2.7467	-2.4496	-2.3327	-2.6757	-2.3046	-2.3472	-2.3364	-2.2532	-2.4132	-1.6354	-2.3881	-2.2825	-2.3247	-2.4163	-2.426	-2.5112	-2.4291	-2.4581	-2.41	-2.5112	-2.4719	-2.1149	-2.509	-2.3796	-2.4294	-2.5658	-2.2128
-2.1662	-2.5075	-2.5834	-2.4533	-2.2366	-2.3394	-2.3323	-2.257	-2.3645	-2.3822	-0.9439	-2.8579	-2.1951	-2.1419	-2.4624	-2.4175	-2.3083	-2.2936	-2.2899	-2.3866	-2.227	-2.3068	-2.2648	-2.4005	-2.4496	-2.3327	-2.1806	-2.4622	-2.3472	-2.3364	-2.5997	-2.3848	-1.6354	-2.3881	-2.2825	-2.3247	-2.4163	-2.426	-2.3083	-2.2936	-2.4731	-2.3814	-2.5112	-2.4719	-2.4169	-2.3873	-2.5375	-2.3841	-2.3614	-2.4244
-2.3349	-2.44	-2.4496	-2.4439	-2.3349	-2.6694	-2.3256	-2.3572	-2.1671	-2.3372	-0.9439	-2.8579	-2.1951	-2.1419	-2.2501	-2.4868	-2.4523	-2.4398	-2.5324	-2.272	-2.2222	-2.4293	-2.3349	-2.44	-2.3377	-2.4292	-2.3349	-2.6694	-2.3472	-2.3364	-2.5997	-2.3848	-1.6354	-2.3881	-2.2825	-2.3247	-2.4163	-2.426	-2.3536	-2.4005	-2.4731	-2.3814	-2.2952	-2.306	-2.4169	-2.3873	-2.3796	-2.4294	-2.3614	-2.4244
-2.4448	-2.2645	-2.2273	-2.3642	-2.1782	-2.6584	-2.1385	-2.7518	-2.1636	-2.4071	-3.4335	-2.3063	-2.1211	-2.3692	-2.2308	-2.6655	-2.0706	-2.3806	-2.4303	-2.568	-2.227	-2.3068	-2.4605	-2.3653	-2.3377	-2.4292	-2.1806	-2.4622	-2.4596	-2.4575	-2.2532	-2.4132	-3.9021	-2.3664	-2.1964	-2.4651	-2.3885	-2.4222	-2.0706	-2.3806	-2.4581	-2.41	-2.5112	-2.4719	-2.4169	-2.3873	-2.3796	-2.4294	-2.3614	-2.4244
-2.1689	-2.7467	-2.5074	-2.331	-2.1782	-2.6584	-2.3036	-2.4812	-2.3764	-2.5504	-1.5952	-2.4361	-2.3256	-2.2867	-2.5815	-2.4484	-2.2583	-2.1937	-2.2117	-2.4409	-3.1306	-2.3979	-2.1689	-2.7467	-2.4687	-2.4878	-2.1806	-2.4622	-2.3472	-2.3364	-2.2532	-2.4132	-1.6354	-2.3881	-2.2825	-2.3247	-2.4163	-2.426	-2.5112	-2.4291	-2.4731	-2.3814	-2.5112	-2.4719	-2.1149	-2.509	-2.3796	-2.4294	-2.3614	-2.4244
-2.1662	-2.5075	-2.2273	-2.3642	-2.3349	-2.6694	-2.3323	-2.257	-2.3645	-2.3822	-0.9439	-2.8579	-2.33	-2.28	-2.2501	-2.4868	-2.3697	-2.4071	-2.2625	-1.8585	-2.3764	-2.2283	-2.2648	-2.4005	-2.3377	-2.4292	-2.3349	-2.6694	-2.3472	-2.3364	-2.5997	-2.3848	-1.6354	-2.3881	-2.2825	-2.3247	-2.4163	-2.426	-2.3536	-2.4005	-2.2625	-1.8585	-2.3665	-2.4163	-2.4169	-2.3873	-2.3796	-2.4294	-2.3614	-2.4244
-2.3349	-2.44	-2.4496	-2.4439	-2.3349	-2.6694	-2.3256	-2.3572	-2.1671	-2.3372	-0.9439	-2.8579	-2.1951	-2.1419	-2.2501	-2.4868	-2.2284	-2.28	-2.2899	-2.3866	-2.3239	-2.2263	-2.3349	-2.44	-2.3377	-2.4292	-2.3349	-2.6694	-2.3472	-2.3364	-2.5997	-2.3848	-1.6354	-2.3881	-2.2825	-2.3247	-2.4163	-2.426	-2.3536	-2.4005	-2.4731	-2.3814	-2.2952	-2.306	-2.4169	-2.3873	-2.3796	-2.4294	-2.3614	-2.4244
-2.9705	-2.2487	-2.2273	-2.3642	-2.0318	-2.4194	-2.1385	-2.7518	-2.1636	-2.4071	-3.4335	-2.3063	-2.1211	-2.3692	-2.2501	-2.4868	-2.3239	-2.3432	-2.2583	-2.4293	-3.1306	-2.3979	-2.5731	-2.3848	-2.3377	-2.4292	-2.1806	-2.4622	-2.4596	-2.4575	-2.2532	-2.4132	-3.9021	-2.3664	-2.1964	-2.4651	-2.4163	-2.426	-2.4049	-2.4283	-2.1964	-2.4355	-2.5112	-2.4719	-2.4169	-2.3873	-2.3796	-2.4294	-2.3614	-2.4244
-3.0741	-2.2461	-2.5074	-2.331	-2.3323	-2.3292	-2.3036	-2.4812	-2.1362	-2.3063	-1.5952	-2.4361	-2.3256	-2.2867	-2.5815	-2.4484	-2.3229	-2.3698	-2.2117	-2.4409	-2.227	-2.3068	-2.5731	-2.3848	-2.4687	-2.4878	-2.1806	-2.4622	-2.3472	-2.3364	-2.2532	-2.4132	-1.6354	-2.3881	-2.2825	-2.3247	-2.4163	-2.426	-2.5112	-2.4291	-2.4731	-2.3814	-2.5112	-2.4719	-2.4169	-2.3873	-2.3796	-2.4294	-2.3614	-2.4244
-2.4361	-2.4888	-2.6337	-2.536	-2.0756	-2.4175	-2.5834	-2.2928	-2.6842	-2.2383	-2.8632	-2.3247	-2.33	-2.28	-2.3946	-2.3068	-2.5324	-2.4193	-2.2117	-2.4409	-2.4147	-2.4983	-2.5731	-2.3848	-2.3377	-2.4292	-2.1806	-2.4622	-2.4596	-2.4575	-2.5997	-2.3848	-1.6354	-2.3881	-2.2825	-2.3247	-2.3885	-2.4222	-2.5112	-2.4291	-2.4731	-2.3814	-2.3665	-2.4163	-2.6455	-2.402	-2.3796	-2.4294	-2.3614	-2.4244
-2.0416	-2.2893	-2.4735	-2.3334	-2.3349	-2.6694	-2.4063	-2.3383	-2.4156	-2.5919	-2.8632	-2.3247	-2.3256	-2.2867	-2.5637	-2.4024	-2.3751	-2.5616	-2.5048	-2.7333	-2.2827	-2.3809	-2.5731	-2.3848	-2.3377	-2.4292	-2.3349	-2.6694	-2.4596	-2.4575	-2.2532	-2.4132	-1.6354	-2.3881	-2.2825	-2.3247	-2.3885	-2.4222	-2.4049	-2.4283	-2.4581	-2.41	-2.2952	-2.306	-2.1149	-2.509	-2.3796	-2.4294	-2.3614	-2.4244
-2.0416	-2.2893	-2.4103	-2.2718	-2.2532	-2.2374	-2.77	-2.3741	-2.47	-2.7043	-4.0872	-2.4484	-2.4063	-2.4908	-2.2501	-2.4868	-2.4788	-2.2731	-2.4303	-2.568	-2.2779	-2.4289	-2.5731	-2.3848	-2.4496	-2.3327	-2.382	-2.3125	-2.4596	-2.4575	-2.5997	-2.3848	-3.9021	-2.3664	-2.5844	-2.4326	-2.4163	-2.426	-2.3536	-2.4005	-2.4581	-2.41	-2.2779	-2.4289	-2.1149	-2.509	-2.3756	-2.3082	-2.3614	-2.4244
-2.9705	-2.2487	-2.1966	-2.4343	-2.7943	-2.3375	-2.6338	-2.2905	-2.9949	-2.1781	-4.7443	-2.3053	-2.4448	-2.4123	-2.0259	-2.0891	-2.3229	-2.3698	-2.5456	-2.5255	-2.666	-2.6878	-2.5731	-2.3848	-2.4496	-2.3327	-2.382	-2.3125	-2.6338	-2.2905	-2.5997	-2.3848	-3.9021	-2.3664	-2.1964	-2.4651	-2.3885	-2.4222	-2.5112	-2.4291	-2.4731	-2.3814	-2.5112	-2.4719	-2.4169	-2.3873	-2.3796	-2.4294	-2.3614	-2.4244
-2.4448	-2.2645	-2.1792	-2.4915	-2.2532	-2.2374	-2.3323	-2.257	-2.3645	-2.3822	-4.7443	-2.3053	-2.5397	-2.3806	-2.3571	-2.5135	-2.6384	-2.3505	-2.5048	-2.7333	-2.3764	-2.2283	-2.4605	-2.3653	-2.3377	-2.4292	-2.382	-2.3125	-2.3472	-2.3364	-2.5997	-2.3848	-3.9021	-2.3664	-2.5397	-2.3806	-2.4163	-2.426	-2.4049	-2.4283	-2.4581	-2.41	-2.3665	-2.4163	-2.4169	-2.3873	-2.3796	-2.4294	-2.3614	-2.4244
-2.4376	-2.4637	-2.4007	-2.2383	-2.3698	-2.2212	-2.3346	-2.3888	-2.6842	-2.2383	-3.984	-2.4816	-2.5397	-2.3806	-2.5815	-2.4484	-2.3697	-2.4071	-2.2583	-2.4293	-3.1306	-2.3979	-2.5731	-2.3848	-2.4496	-2.3327	-2.6757	-2.3046	-2.2479	-2.4802	-2.5997	-2.3848	-3.9021	-2.3664	-2.5397	-2.3806	-2.4163	-2.426	-2.3536	-2.4005	-2.1964	-2.4355	-2.5112	-2.4719	-2.4169	-2.3873	-2.3756	-2.3082	-2.5658	-2.2128
-2.4448	-2.2645	-2.2953	-2.3641	-2.1782	-2.6584	-2.5277	-2.3822	-2.3764	-2.5504	-3.4335	-2.3063	-2.279	-2.414	-2.3012	-2.2905	-2.4788	-2.2731	-2.5456	-2.5255	-2.2572	-2.5238	-2.4605	-2.3653	-2.2953	-2.3641	-2.1806	-2.4622	-2.4596	-2.4575	-2.2532	-2.4132	-3.9021	-2.3664	-2.2825	-2.3247	-2.3012	-2.2905	-2.3536	-2.4005	-2.4731	-2.3814	-2.5112	-2.4719	-2.4169	-2.3873	-2.3796	-2.4294	-2.3614	-2.4244
-2.8863	-2.3086	-2.5074	-2.331	-2.3323	-2.3292	-2.6338	-2.2905	-2.1362	-2.3063	-4.7443	-2.3053	-2.5324	-2.3068	-2.4382	-2.5376	-2.4063	-2.4637	-2.4638	-2.44	-2.4147	-2.4983	-2.5731	-2.3848	-2.4687	-2.4878	-2.1806	-2.4622	-2.6338	-2.2905	-2.2532	-2.4132	-3.9021	-2.3664	-2.5844	-2.4326	-2.3885	-2.4222	-2.5112	-2.4291	-2.4638	-2.44	-2.3665	-2.4163	-2.6455	-2.402	-2.3796	-2.4294	-2.3614	-2.4244
-2.0416	-2.2893	-2.2273	-2.3642	-2.4007	-2.4598	-2.5834	-2.2928	-2.1671	-2.3372	-1.5952	-2.4361	-3.0231	-2.4816	-2.3203	-2.4616	-2.4788	-2.2731	-2.5324	-2.272	-2.6012	-2.4411	-2.5731	-2.3848	-2.3377	-2.4292	-2.6757	-2.3046	-2.4596	-2.4575	-2.5997	-2.3848	-1.6354	-2.3881	-3.0231	-2.4816	-2.3885	-2.4222	-2.3536	-2.4005	-2.4731	-2.3814	-2.5112	-2.4719	-2.1149	-2.509	-2.3796	-2.4294	-2.443	-2.4299
-2.5296	-2.3257	-2.2273	-2.3642	-2.2763	-2.458	-2.3323	-2.257	-2.0968	-2.44	-3.0086	-2.2583	-2.1951	-2.1419	-2.4101	-2.1359	-2.3083	-2.2936	-2.6723	-2.3577	-2.3031	-2.5165	-2.4605	-2.3653	-2.3377	-2.4292	-2.1806	-2.4622	-2.3472	-2.3364	-2.0968	-2.44	-3.0872	-2.414	-2.2825	-2.3247	-2.382	-2.3125	-2.3083	-2.2936	-2.4731	-2.3814	-2.3665	-2.4163	-2.4169	-2.3873	-2.3796	-2.4294	-2.3614	-2.4244
-2.5446	-2.4816	-2.1792	-2.4915	-2.4101	-2.4757	-2.5666	-2.3007	-2.6842	-2.2383	-1.4399	-2.4616	-2.1951	-2.1419	-2.4624	-2.4175	-2.6384	-2.3505	-2.5582	-2.5137	-2.4638	-2.3788	-2.5446	-2.4816	-2.3377	-2.4292	-2.382	-2.3125	-2.3472	-2.3364	-2.5997	-2.3848	-1.6354	-2.3881	-2.2825	-2.3247	-2.4163	-2.426	-2.4049	-2.4283	-2.4581	-2.41	-2.4638	-2.3788	-2.4169	-2.3873	-2.3796	-2.4294	-2.3614	-2.4244
-2.8863	-2.3086	-2.3399	-2.4652	-2.7897	-2.2075	-2.4044	-2.2405	-2.3764	-2.5504	-1.4399	-2.4616	-2.5397	-2.3806	-2.4101	-2.1359	-2.2284	-2.28	-2.2583	-2.4293	-2.2779	-2.4289	-2.5731	-2.3848	-2.3377	-2.4292	-2.6757	-2.3046	-2.4044	-2.2405	-2.2532	-2.4132	-1.6354	-2.3881	-2.5397	-2.3806	-2.382	-2.3125	-2.3536	-2.4005	-2.1964	-2.4355	-2.2779	-2.4289	-2.6455	-2.402	-2.3796	-2.4294	-2.5658	-2.2128
-2.4376	-2.4637	-2.5074	-2.331	-2.2763	-2.458	-2.3256	-2.3572	-2.2763	-2.3007	-4.0872	-2.4484	-2.1211	-2.3692	-2.4212	-2.3285	-2.2631	-2.43	-2.2625	-1.8585	-2.6052	-2.4194	-2.5731	-2.3848	-2.4687	-2.4878	-2.1806	-2.4622	-2.3472	-2.3364	-2.2532	-2.4132	-3.9021	-2.3664	-2.1964	-2.4651	-2.4163	-2.426	-2.3536	-2.4005	-2.2625	-1.8585	-2.3665	-2.4163	-2.4169	-2.3873	-2.3796	-2.4294	-2.3614	-2.4244
-2.4376	-2.4637	-2.4735	-2.3334	-2.0756	-2.4175	-2.3059	-2.3522	-2.4391	-2.2943	-3.7422	-2.3252	-2.2763	-2.43	-2.5844	-2.529	-2.4917	-2.0893	-2.4339	-2.2649	-2.4638	-2.3788	-2.5731	-2.3848	-2.3377	-2.4292	-2.1806	-2.4622	-2.3472	-2.3364	-2.5194	-2.3928	-3.9021	-2.3664	-2.2825	-2.3247	-2.3885	-2.4222	-2.4917	-2.0893	-2.4581	-2.41	-2.4638	-2.3788	-2.4169	-2.3873	-2.3796	-2.4294	-2.3614	-2.4244
-2.1662	-2.5075	-2.5074	-2.331	-2.1782	-2.6584	-2.5666	-2.3007	-2.218	-2.4021	-3.7875	-2.4559	-2.1211	-2.3692	-2.4212	-2.3285	-2.0706	-2.3806	-2.5048	-2.7333	-2.2779	-2.4289	-2.2648	-2.4005	-2.4687	-2.4878	-2.1806	-2.4622	-2.3472	-2.3364	-2.2532	-2.4132	-3.7875	-2.4559	-2.1964	-2.4651	-2.4163	-2.426	-2.0706	-2.3806	-2.4581	-2.41	-2.2779	-2.4289	-2.4169	-2.3873	-2.3796	-2.4294	-2.3614	-2.4244
-2.4376	-2.4637	-2.2273	-2.3642	-3.1095	-2.5047	-2.3059	-2.3522	-2.3043	-2.5826	-3.984	-2.4816	-2.2953	-2.3788	-2.0259	-2.0891	-2.0706	-2.3806	-2.2117	-2.4409	-2.2572	-2.5238	-2.5731	-2.3848	-2.3377	-2.4292	-2.6757	-2.3046	-2.3472	-2.3364	-2.3043	-2.5826	-3.9021	-2.3664	-2.2953	-2.3788	-2.3885	-2.4222	-2.0706	-2.3806	-2.4731	-2.3814	-2.5112	-2.4719	-2.4169	-2.3873	-2.3796	-2.4294	-2.3614	-2.4244
-1.9526	-1.7728	-2.2059	-1.962	-2.3323	-2.3292	-2.6338	-2.2905	-2.6087	-2.6052	-3.4335	-2.3063	-2.6878	-2.4024	-2.5637	-2.4024	-2.4917	-2.0893	-2.5048	-2.7333	-2.2779	-2.4289	-1.9526	-1.7728	-2.2059	-1.962	-2.1806	-2.4622	-2.6338	-2.2905	-2.5194	-2.3928	-3.9021	-2.3664	-2.5844	-2.4326	-2.3885	-2.4222	-2.4917	-2.0893	-2.4581	-2.41	-2.2779	-2.4289	-1.9526	-1.7728	-2.2059	-1.962	-2.3614	-2.4244
-2.2246	-2.458	-2.4007	-2.2383	-2.1782	-2.6584	-2.77	-2.3741	-2.6842	-2.2383	-1.5952	-2.4361	-1.9579	-2.0581	-2.5815	-2.4484	-2.6012	-2.4616	-2.2117	-2.4409	-2.0271	-2.2914	-2.2648	-2.4005	-2.4496	-2.3327	-2.1806	-2.4622	-2.4596	-2.4575	-2.5997	-2.3848	-1.6354	-2.3881	-2.1964	-2.4651	-2.4163	-2.426	-2.5112	-2.4291	-2.4731	-2.3814	-2.5112	-2.4719	-2.4169	-2.3873	-2.3756	-2.3082	-2.3614	-2.4244
-2.0416	-2.2893	-2.4007	-2.2383	-3.0741	-2.1144	-2.3059	-2.3522	-2.666	-2.3698	-4.7443	-2.3053	-2.6878	-2.4024	-2.3012	-2.2905	-2.1964	-2.853	-2.5582	-2.5137	-2.4147	-2.4983	-2.5731	-2.3848	-2.4496	-2.3327	-2.6757	-2.3046	-2.3472	-2.3364	-2.5997	-2.3848	-3.9021	-2.3664	-2.5844	-2.4326	-2.3012	-2.2905	-2.3536	-2.4005	-2.4581	-2.41	-2.3665	-2.4163	-2.1149	-2.509	-2.3756	-2.3082	-2.3614	-2.4244
-2.1463	-2.5897	-2.5834	-2.4533	-2.7943	-2.3375	-2.3323	-2.257	-2.3764	-2.5504	-2.9413	-2.062	-2.4063	-2.4908	-2.4101	-2.1359	-2.2631	-2.43	-2.4303	-2.568	-2.2779	-2.4289	-2.5731	-2.3848	-2.4496	-2.3327	-2.382	-2.3125	-2.3472	-2.3364	-2.2532	-2.4132	-1.6354	-2.3881	-2.5844	-2.4326	-2.382	-2.3125	-2.3536	-2.4005	-2.4581	-2.41	-2.2779	-2.4289	-2.1149	-2.509	-2.5375	-2.3841	-2.3614	-2.4244
-2.1689	-2.7467	-2.2273	-2.3642	-2.3547	-2.2079	-2.5666	-2.3007	-2.6842	-2.2383	-2.9413	-2.062	-2.279	-2.414	-2.4391	-2.4293	-2.3083	-2.2936	-2.5582	-2.5137	-2.4147	-2.4983	-2.1689	-2.7467	-2.3377	-2.4292	-2.382	-2.3125	-2.3472	-2.3364	-2.5997	-2.3848	-1.6354	-2.3881	-2.2825	-2.3247	-2.382	-2.3125	-2.3083	-2.2936	-2.4581	-2.41	-2.3665	-2.4163	-2.1149	-2.509	-2.3796	-2.4294	-2.3614	-2.4244
-2.2246	-2.458	-2.1612	-2.315	-2.7897	-2.2075	-2.3346	-2.3888	-2.2763	-2.3007	-2.6895	-2.5047	-2.33	-2.28	-2.2501	-2.4868	-2.3229	-2.3698	-2.3764	-2.3053	-2.3764	-2.2283	-2.2648	-2.4005	-2.4496	-2.3327	-2.6757	-2.3046	-2.2479	-2.4802	-2.2532	-2.4132	-1.6354	-2.3881	-2.2825	-2.3247	-2.4163	-2.426	-2.5112	-2.4291	-2.4581	-2.41	-2.3665	-2.4163	-2.4169	-2.3873	-2.3796	-2.4294	-2.5658	-2.2128
-2.396	-2.4089	-2.4929	-2.3086	-2.3323	-2.3292	-2.5666	-2.3007	-2.2328	-2.15	-3.7875	-2.4559	-2.4448	-2.4123	-2.3203	-2.4616	-2.9698	-2.4397	-2.5582	-2.5137	-2.2222	-2.4293	-2.4605	-2.3653	-2.4496	-2.3327	-2.1806	-2.4622	-2.3472	-2.3364	-2.2328	-2.15	-3.7875	-2.4559	-2.1964	-2.4651	-2.3885	-2.4222	-2.5112	-2.4291	-2.4581	-2.41	-2.2952	-2.306	-2.4169	-2.3873	-2.5375	-2.3841	-2.3614	-2.4244
-3.0741	-2.2461	-2.3251	-2.454	-3.0741	-2.1144	-2.5666	-2.3007	-2.1671	-2.3372	-3.7422	-2.3252	-1.9579	-2.0581	-2.3203	-2.4616	-2.6012	-2.4616	-2.4339	-2.2649	-2.3764	-2.2283	-2.5731	-2.3848	-2.3251	-2.454	-2.6757	-2.3046	-2.3472	-2.3364	-2.5997	-2.3848	-3.9021	-2.3664	-2.1964	-2.4651	-2.3885	-2.4222	-2.5112	-2.4291	-2.4581	-2.41	-2.3665	-2.4163	-2.4169	-2.3873	-2.3756	-2.3082	-2.3614	-2.4244
-2.2246	-2.458	-2.2273	-2.3642	-2.3349	-2.6694	-2.5666	-2.3007	-2.47	-2.7043	-4.7443	-2.3053	-2.2763	-2.43	-2.4382	-2.5376	-2.2816	-2.6446	-2.4638	-2.44	-2.4147	-2.4983	-2.2648	-2.4005	-2.3377	-2.4292	-2.3349	-2.6694	-2.3472	-2.3364	-2.5997	-2.3848	-3.9021	-2.3664	-2.2825	-2.3247	-2.3885	-2.4222	-2.5112	-2.4291	-2.4638	-2.44	-2.3665	-2.4163	-2.4169	-2.3873	-2.3796	-2.4294	-2.3614	-2.4244
-2.9705	-2.2487	-2.2273	-2.3642	-2.3547	-2.2079	-2.77	-2.3741	-2.2763	-2.3007	-3.342	-2.5855	-2.5397	-2.3806	-2.0259	-2.0891	-2.4788	-2.2731	-2.0383	-2.3793	-2.3764	-2.2283	-2.5731	-2.3848	-2.3377	-2.4292	-2.382	-2.3125	-2.4596	-2.4575	-2.2532	-2.4132	-3.0872	-2.414	-2.5397	-2.3806	-2.3885	-2.4222	-2.3536	-2.4005	-2.1964	-2.4355	-2.3665	-2.4163	-2.4169	-2.3873	-2.3796	-2.4294	-2.3614	-2.4244
-2.2246	-2.458	-2.5074	-2.331	-2.3568	-2.4182	-2.5666	-2.3007	-2.1671	-2.3372	-3.7422	-2.3252	-2.3256	-2.2867	-2.5637	-2.4024	-2.9698	-2.4397	-2.2899	-2.3866	-2.3764	-2.2283	-2.2648	-2.4005	-2.4687	-2.4878	-2.6757	-2.3046	-2.3472	-2.3364	-2.5997	-2.3848	-3.9021	-2.3664	-2.2825	-2.3247	-2.3885	-2.4222	-2.5112	-2.4291	-2.4731	-2.3814	-2.3665	-2.4163	-2.4169	-2.3873	-2.3796	-2.4294	-2.443	-2.4299
-2.0416	-2.2893	-2.2273	-2.3642	-2.0318	-2.4194	-2.2637	-2.4757	-2.666	-2.3698	-0.9439	-2.8579	-2.5324	-2.3068	-2.5745	-2.4329	-2.6384	-2.3505	-2.4888	-2.3229	-2.2779	-2.4289	-2.5731	-2.3848	-2.3377	-2.4292	-2.1806	-2.4622	-2.2479	-2.4802	-2.5997	-2.3848	-1.6354	-2.3881	-2.5844	-2.4326	-2.4163	-2.426	-2.4049	-2.4283	-2.4731	-2.3814	-2.2779	-2.4289	-2.1149	-2.509	-2.3796	-2.4294	-2.3614	-2.4244
-3.0741	-2.2461	-2.4735	-2.3334	-2.7753	-2.2699	-2.5277	-2.3822	-2.6087	-2.6052	-2.8632	-2.3247	-2.4448	-2.4123	-2.3083	-2.3353	-2.6012	-2.4616	-2.5456	-2.5255	-2.6012	-2.4411	-2.5731	-2.3848	-2.3377	-2.4292	-2.6757	-2.3046	-2.4596	-2.4575	-2.5194	-2.3928	-1.6354	-2.3881	-2.1964	-2.4651	-2.3083	-2.3353	-2.5112	-2.4291	-2.4731	-2.3814	-2.5112	-2.4719	-2.4169	-2.3873	-2.3796	-2.4294	-2.3614	-2.4244
-2.3323	-2.4071	-2.4103	-2.2718	-2.3568	-2.4182	-2.5666	-2.3007	-2.5564	-2.1603	-3.7422	-2.3252	-2.3587	-2.5047	-2.2501	-2.4868	-2.4523	-2.4398	-2.3764	-2.3053	-2.4147	-2.4983	-2.2648	-2.4005	-2.4496	-2.3327	-2.6757	-2.3046	-2.3472	-2.3364	-2.5194	-2.3928	-3.9021	-2.3664	-2.5844	-2.4326	-2.4163	-2.426	-2.3536	-2.4005	-2.4581	-2.41	-2.3665	-2.4163	-2.4169	-2.3873	-2.3756	-2.3082	-2.443	-2.4299
-2.2246	-2.458	-2.5296	-2.5824	-2.3349	-2.6694	-2.0924	-2.6243	-2.7314	-2.5126	-3.7422	-2.3252	-2.4382	-2.3741	-2.4624	-2.4175	-2.2631	-2.43	-2.4339	-2.2649	-2.666	-2.6878	-2.2648	-2.4005	-2.4687	-2.4878	-2.3349	-2.6694	-2.2479	-2.4802	-2.5997	-2.3848	-3.9021	-2.3664	-2.5844	-2.4326	-2.4163	-2.426	-2.3536	-2.4005	-2.4581	-2.41	-2.5112	-2.4719	-2.4169	-2.3873	-2.3796	-2.4294	-2.3614	-2.4244
-3.0741	-2.2461	-2.5834	-2.4533	-2.1782	-2.6584	-2.4044	-2.2405	-2.2328	-2.15	-2.7637	-2.3394	-2.4063	-2.4908	-2.3083	-2.3353	-2.2631	-2.43	-2.5324	-2.272	-2.4147	-2.4983	-2.5731	-2.3848	-2.4496	-2.3327	-2.1806	-2.4622	-2.4044	-2.2405	-2.2328	-2.15	-3.9021	-2.3664	-2.5844	-2.4326	-2.3083	-2.3353	-2.3536	-2.4005	-2.4731	-2.3814	-2.3665	-2.4163	-2.4169	-2.3873	-2.5375	-2.3841	-2.3614	-2.4244
-2.4448	-2.2645	-2.3251	-2.454	-2.7943	-2.3375	-2.6338	-2.2905	-2.3764	-2.5504	-4.7443	-2.3053	-2.2953	-2.3788	-2.4212	-2.3285	-2.0706	-2.3806	-2.2328	-2.561	-2.3239	-2.2263	-2.4605	-2.3653	-2.3251	-2.454	-2.382	-2.3125	-2.6338	-2.2905	-2.2532	-2.4132	-3.9021	-2.3664	-2.2953	-2.3788	-2.4163	-2.426	-2.0706	-2.3806	-2.2328	-2.561	-2.2952	-2.306	-2.4169	-2.3873	-2.3756	-2.3082	-2.3614	-2.4244
-2.3349	-2.44	-2.5074	-2.331	-2.3698	-2.2212	-2.4044	-2.2405	-2.4156	-2.5919	-3.342	-2.5855	-2.6878	-2.4024	-2.5637	-2.4024	-2.3229	-2.3698	-2.3764	-2.3053	-2.3031	-2.5165	-2.3349	-2.44	-2.4687	-2.4878	-2.6757	-2.3046	-2.4044	-2.2405	-2.2532	-2.4132	-3.0872	-2.414	-2.5844	-2.4326	-2.3885	-2.4222	-2.5112	-2.4291	-2.4581	-2.41	-2.3665	-2.4163	-2.4169	-2.3873	-2.3796	-2.4294	-2.5658	-2.2128
-2.4361	-2.4888	-2.5296	-2.5824	-3.0741	-2.1144	-2.3256	-2.3572	-2.6842	-2.2383	-2.9413	-2.062	-2.3587	-2.5047	-2.313	-2.4123	-2.4788	-2.2731	-2.4888	-2.3229	-2.581	-2.0581	-2.5731	-2.3848	-2.4687	-2.4878	-2.6757	-2.3046	-2.3472	-2.3364	-2.5997	-2.3848	-1.6354	-2.3881	-2.5844	-2.4326	-2.382	-2.3125	-2.3536	-2.4005	-2.4731	-2.3814	-2.2952	-2.306	-2.6455	-2.402	-2.3796	-2.4294	-2.3614	-2.4244
-2.4361	-2.4888	-2.4007	-2.2383	-2.5701	-2.4045	-2.3059	-2.3522	-2.218	-2.4021	-3.4335	-2.3063	-2.1211	-2.3692	-2.3571	-2.5135	-2.3229	-2.3698	-2.5456	-2.5255	-2.3764	-2.2283	-2.5731	-2.3848	-2.4496	-2.3327	-2.5701	-2.4045	-2.3472	-2.3364	-2.2532	-2.4132	-3.9021	-2.3664	-2.1964	-2.4651	-2.4163	-2.426	-2.5112	-2.4291	-2.4731	-2.3814	-2.3665	-2.4163	-2.6455	-2.402	-2.3756	-2.3082	-2.443	-2.4299
-2.2246	-2.458	-2.5834	-2.4533	-2.2763	-2.458	-2.4044	-2.2405	-2.218	-2.4021	-2.8632	-2.3247	-2.5397	-2.3806	-2.5637	-2.4024	-2.3083	-2.2936	-2.5324	-2.272	-2.581	-2.0581	-2.2648	-2.4005	-2.4496	-2.3327	-2.1806	-2.4622	-2.4044	-2.2405	-2.2532	-2.4132	-1.6354	-2.3881	-2.5397	-2.3806	-2.3885	-2.4222	-2.3083	-2.2936	-2.4731	-2.3814	-2.2952	-2.306	-2.4169	-2.3873	-2.5375	-2.3841	-2.3614	-2.4244
-2.4376	-2.4637	-2.6337	-2.536	-2.7943	-2.3375	-2.3256	-2.3572	-2.6842	-2.2383	-2.7943	-2.5133	-2.3256	-2.2867	-2.4382	-2.5376	-2.2816	-2.6446	-2.3764	-2.3053	-2.4638	-2.3788	-2.5731	-2.3848	-2.3377	-2.4292	-2.382	-2.3125	-2.3472	-2.3364	-2.5997	-2.3848	-3.0872	-2.414	-2.2825	-2.3247	-2.3885	-2.4222	-2.5112	-2.4291	-2.4581	-2.41	-2.4638	-2.3788	-2.4169	-2.3873	-2.3796	-2.4294	-2.3614	-2.4244
-2.1662	-2.5075	-2.3399	-2.4652	-2.3323	-2.3292	-2.2637	-2.4757	-2.0968	-2.44	-4.7443	-2.3053	-2.2763	-2.43	-2.2558	-2.5133	-2.3239	-2.3432	-2.4638	-2.44	-2.3177	-2.5473	-2.2648	-2.4005	-2.3377	-2.4292	-2.1806	-2.4622	-2.2479	-2.4802	-2.0968	-2.44	-3.9021	-2.3664	-2.2825	-2.3247	-2.382	-2.3125	-2.4049	-2.4283	-2.4638	-2.44	-2.5112	-2.4719	-2.4169	-2.3873	-2.3796	-2.4294	-2.3614	-2.4244
-2.8863	-2.3086	-2.5834	-2.4533	-2.3547	-2.2079	-2.4044	-2.2405	-2.5564	-2.1603	-3.984	-2.4816	-2.3587	-2.5047	-2.3012	-2.2905	-2.3751	-2.5616	-2.5324	-2.272	-2.6012	-2.4411	-2.5731	-2.3848	-2.4496	-2.3327	-2.382	-2.3125	-2.4044	-2.2405	-2.5194	-2.3928	-3.9021	-2.3664	-2.5844	-2.4326	-2.3012	-2.2905	-2.4049	-2.4283	-2.4731	-2.3814	-2.5112	-2.4719	-2.6455	-2.402	-2.5375	-2.3841	-2.3614	-2.4244
-2.9705	-2.2487	-2.4496	-2.4439	-2.3568	-2.4182	-2.5277	-2.3822	-2.2763	-2.3007	-3.4335	-2.3063	-2.2953	-2.3788	-2.3203	-2.4616	-2.2631	-2.43	-2.2583	-2.4293	-2.0271	-2.2914	-2.5731	-2.3848	-2.3377	-2.4292	-2.6757	-2.3046	-2.4596	-2.4575	-2.2532	-2.4132	-3.9021	-2.3664	-2.2953	-2.3788	-2.3885	-2.4222	-2.3536	-2.4005	-2.1964	-2.4355	-2.5112	-2.4719	-2.4169	-2.3873	-2.3796	-2.4294	-2.443	-2.4299
-2.3349	-2.44	-2.2273	-2.3642	-2.3323	-2.3292	-2.3256	-2.3572	-2.2328	-2.15	-2.7637	-2.3394	-2.3256	-2.2867	-2.4391	-2.4293	-2.3751	-2.5616	-2.2899	-2.3866	-2.3764	-2.2283	-2.3349	-2.44	-2.3377	-2.4292	-2.1806	-2.4622	-2.3472	-2.3364	-2.2328	-2.15	-3.9021	-2.3664	-2.2825	-2.3247	-2.382	-2.3125	-2.4049	-2.4283	-2.4731	-2.3814	-2.3665	-2.4163	-2.4169	-2.3873	-2.3796	-2.4294	-2.3614	-2.4244
-2.4448	-2.2645	-2.4929	-2.3086	-2.4101	-2.4757	-2.5666	-2.3007	-2.6842	-2.2383	-1.4399	-2.4616	-2.3256	-2.2867	-2.4101	-2.1359	-2.2631	-2.43	-2.4339	-2.2649	-2.3764	-2.2283	-2.4605	-2.3653	-2.4496	-2.3327	-2.382	-2.3125	-2.3472	-2.3364	-2.5997	-2.3848	-1.6354	-2.3881	-2.2825	-2.3247	-2.382	-2.3125	-2.3536	-2.4005	-2.4581	-2.41	-2.3665	-2.4163	-2.4169	-2.3873	-2.5375	-2.3841	-2.3614	-2.4244
-2.1463	-2.5897	-2.3251	-2.454	-2.3698	-2.2212	-2.3059	-2.3522	-2.1362	-2.3063	-3.7875	-2.4559	-2.1951	-2.1419	-2.0259	-2.0891	-2.0706	-2.3806	-2.4888	-2.3229	-2.2222	-2.4293	-2.5731	-2.3848	-2.3251	-2.454	-2.6757	-2.3046	-2.3472	-2.3364	-2.2532	-2.4132	-3.7875	-2.4559	-2.2825	-2.3247	-2.3885	-2.4222	-2.0706	-2.3806	-2.4731	-2.3814	-2.2952	-2.306	-2.1149	-2.509	-2.3756	-2.3082	-2.5658	-2.2128
-2.1662	-2.5075	-2.5834	-2.4533	-2.7753	-2.2699	-2.4044	-2.2405	-2.2328	-2.15	-1.4399	-2.4616	-2.2953	-2.3788	-2.2501	-2.4868	-2.0706	-2.3806	-2.4339	-2.2649	-2.2827	-2.3809	-2.2648	-2.4005	-2.4496	-2.3327	-2.6757	-2.3046	-2.4044	-2.2405	-2.2328	-2.15	-1.6354	-2.3881	-2.2953	-2.3788	-2.4163	-2.426	-2.0706	-2.3806	-2.4581	-2.41	-2.2952	-2.306	-2.4169	-2.3873	-2.5375	-2.3841	-2.3614	-2.4244
-2.5296	-2.3257	-2.4007	-2.2383	-2.0756	-2.4175	-2.5666	-2.3007	-2.666	-2.3698	-4.7443	-2.3053	-2.5324	-2.3068	-2.4391	-2.4293	-2.0706	-2.3806	-2.2583	-2.4293	-2.3764	-2.2283	-2.4605	-2.3653	-2.4496	-2.3327	-2.1806	-2.4622	-2.3472	-2.3364	-2.5997	-2.3848	-3.9021	-2.3664	-2.5844	-2.4326	-2.382	-2.3125	-2.0706	-2.3806	-2.1964	-2.4355	-2.3665	-2.4163	-2.4169	-2.3873	-2.3756	-2.3082	-2.3614	-2.4244
-2.0416	-2.2893	-2.4496	-2.4439	-2.0756	-2.4175	-2.3059	-2.3522	-2.47	-2.7043	-2.6895	-2.5047	-2.2763	-2.43	-2.4624	-2.4175	-2.2631	-2.43	-2.5456	-2.5255	-2.3764	-2.2283	-2.5731	-2.3848	-2.3377	-2.4292	-2.1806	-2.4622	-2.3472	-2.3364	-2.5997	-2.3848	-1.6354	-2.3881	-2.2825	-2.3247	-2.4163	-2.426	-2.3536	-2.4005	-2.4731	-2.3814	-2.3665	-2.4163	-2.1149	-2.509	-2.3796	-2.4294	-2.3614	-2.4244
-2.396	-2.4089	-2.2273	-2.3642	-2.4007	-2.4598	-2.5834	-2.2928	-2.1362	-2.3063	-3.0086	-2.2583	-2.6878	-2.4024	-2.0259	-2.0891	-2.3239	-2.3432	-2.3587	-2.4009	-2.3764	-2.2283	-2.4605	-2.3653	-2.3377	-2.4292	-2.6757	-2.3046	-2.4596	-2.4575	-2.2532	-2.4132	-3.0872	-2.414	-2.5844	-2.4326	-2.3885	-2.4222	-2.4049	-2.4283	-2.4731	-2.3814	-2.3665	-2.4163	-2.4169	-2.3873	-2.3796	-2.4294	-2.443	-2.4299
-2.0416	-2.2893	-2.4496	-2.4439	-2.4101	-2.4757	-2.3323	-2.257	-2.666	-2.3698	-2.8632	-2.3247	-2.6362	-2.6271	-2.5815	-2.4484	-2.3277	-2.5133	-2.5745	-2.2539	-2.3764	-2.2283	-2.5731	-2.3848	-2.3377	-2.4292	-2.382	-2.3125	-2.3472	-2.3364	-2.5997	-2.3848	-1.6354	-2.3881	-2.5844	-2.4326	-2.4163	-2.426	-2.4049	-2.4283	-2.4581	-2.41	-2.3665	-2.4163	-2.1149	-2.509	-2.3796	-2.4294	-2.3614	-2.4244
-2.1662	-2.5075	-2.4007	-2.2383	-2.3349	-2.6694	-2.3346	-2.3888	-2.6087	-2.6052	-2.6895	-2.5047	-2.1951	-2.1419	-2.2308	-2.6655	-2.4523	-2.4398	-2.3764	-2.3053	-2.3239	-2.2263	-2.2648	-2.4005	-2.4496	-2.3327	-2.3349	-2.6694	-2.2479	-2.4802	-2.5194	-2.3928	-1.6354	-2.3881	-2.2825	-2.3247	-2.3885	-2.4222	-2.3536	-2.4005	-2.4581	-2.41	-2.2952	-2.306	-2.4169	-2.3873	-2.3756	-2.3082	-2.3614	-2.4244
-2.1662	-2.5075	-2.1612	-2.315	-2.2532	-2.2374	-2.0924	-2.6243	-2.47	-2.7043	-3.4335	-2.3063	-2.5397	-2.3806	-2.2308	-2.6655	-2.3239	-2.3432	-2.2625	-1.8585	-2.3936	-2.1564	-2.2648	-2.4005	-2.4496	-2.3327	-2.382	-2.3125	-2.2479	-2.4802	-2.5997	-2.3848	-3.9021	-2.3664	-2.5397	-2.3806	-2.3885	-2.4222	-2.4049	-2.4283	-2.2625	-1.8585	-2.3936	-2.1564	-2.4169	-2.3873	-2.3796	-2.4294	-2.3614	-2.4244
-2.218	-2.2598	-2.1966	-2.4343	-2.3547	-2.2079	-2.3346	-2.3888	-2.5564	-2.1603	-1.5952	-2.4361	-3.0231	-2.4816	-2.4212	-2.3285	-2.1964	-2.853	-2.3587	-2.4009	-2.3031	-2.5165	-2.2648	-2.4005	-2.4496	-2.3327	-2.382	-2.3125	-2.2479	-2.4802	-2.5194	-2.3928	-1.6354	-2.3881	-3.0231	-2.4816	-2.4163	-2.426	-2.3536	-2.4005	-2.4731	-2.3814	-2.3665	-2.4163	-2.4169	-2.3873	-2.3796	-2.4294	-2.3614	-2.4244
-2.4376	-2.4637	-2.4007	-2.2383	-2.2763	-2.458	-2.3256	-2.3572	-2.0968	-2.44	-3.984	-2.4816	-2.3677	-2.3394	-2.2308	-2.6655	-2.3239	-2.3432	-2.4638	-2.44	-3.1306	-2.3979	-2.5731	-2.3848	-2.4496	-2.3327	-2.1806	-2.4622	-2.3472	-2.3364	-2.0968	-2.44	-3.9021	-2.3664	-2.2825	-2.3247	-2.3885	-2.4222	-2.4049	-2.4283	-2.4638	-2.44	-2.5112	-2.4719	-2.4169	-2.3873	-2.3756	-2.3082	-2.3614	-2.4244
-2.5296	-2.3257	-2.4496	-2.4439	-2.3568	-2.4182	-2.6338	-2.2905	-2.9949	-2.1781	-3.4335	-2.3063	-2.3677	-2.3394	-2.4101	-2.1359	-2.2059	-2.1954	-1.8807	-1.962	-1.6357	-1.6641	-2.4605	-2.3653	-2.3377	-2.4292	-2.6757	-2.3046	-2.6338	-2.2905	-2.5997	-2.3848	-3.9021	-2.3664	-2.2825	-2.3247	-2.382	-2.3125	-2.2059	-2.1954	-1.8807	-1.962	-1.6357	-1.6641	-2.4169	-2.3873	-2.3796	-2.4294	-2.443	-2.4299
-2.3323	-2.4071	-2.4496	-2.4439	-3.0741	-2.1144	-2.3256	-2.3572	-2.3764	-2.5504	-3.7875	-2.4559	-2.1211	-2.3692	-2.4101	-2.1359	-2.3697	-2.4071	-2.4638	-2.44	-2.3031	-2.5165	-2.2648	-2.4005	-2.3377	-2.4292	-2.6757	-2.3046	-2.3472	-2.3364	-2.2532	-2.4132	-3.7875	-2.4559	-2.1964	-2.4651	-2.382	-2.3125	-2.3536	-2.4005	-2.4638	-2.44	-2.3665	-2.4163	-2.4169	-2.3873	-2.3796	-2.4294	-2.3614	-2.4244
-2.218	-2.2598	-2.3399	-2.4652	-2.7897	-2.2075	-2.3256	-2.3572	-2.3764	-2.5504	-3.342	-2.5855	-2.7446	-2.4824	-2.0259	-2.0891	-2.0706	-2.3806	-2.5456	-2.5255	-2.6012	-2.4411	-2.2648	-2.4005	-2.3377	-2.4292	-2.6757	-2.3046	-2.3472	-2.3364	-2.2532	-2.4132	-3.0872	-2.414	-2.5844	-2.4326	-2.3885	-2.4222	-2.0706	-2.3806	-2.4731	-2.3814	-2.5112	-2.4719	-2.4169	-2.3873	-2.3796	-2.4294	-2.5658	-2.2128
-2.0416	-2.2893	-2.2953	-2.3641	-2.3547	-2.2079	-2.4044	-2.2405	-2.6087	-2.6052	-3.7422	-2.3252	-2.5324	-2.3068	-2.4212	-2.3285	-2.3697	-2.4071	-2.4339	-2.2649	-2.4147	-2.4983	-2.5731	-2.3848	-2.2953	-2.3641	-2.382	-2.3125	-2.4044	-2.2405	-2.5194	-2.3928	-3.9021	-2.3664	-2.5844	-2.4326	-2.4163	-2.426	-2.3536	-2.4005	-2.4581	-2.41	-2.3665	-2.4163	-2.1149	-2.509	-2.3796	-2.4294	-2.3614	-2.4244
-2.3323	-2.4071	-2.4929	-2.3086	-2.0756	-2.4175	-2.3256	-2.3572	-2.0968	-2.44	-3.984	-2.4816	-2.6362	-2.6271	-2.3203	-2.4616	-2.3229	-2.3698	-2.0383	-2.3793	-2.3764	-2.2283	-2.2648	-2.4005	-2.4496	-2.3327	-2.1806	-2.4622	-2.3472	-2.3364	-2.0968	-2.44	-3.9021	-2.3664	-2.5844	-2.4326	-2.3885	-2.4222	-2.5112	-2.4291	-2.1964	-2.4355	-2.3665	-2.4163	-2.4169	-2.3873	-2.5375	-2.3841	-2.3614	-2.4244
-2.1662	-2.5075	-2.5296	-2.5824	-2.1782	-2.6584	-2.3256	-2.3572	-2.3764	-2.5504	-2.8632	-2.3247	-2.5324	-2.3068	-2.0259	-2.0891	-2.4523	-2.4398	-2.4303	-2.568	-2.3031	-2.5165	-2.2648	-2.4005	-2.4687	-2.4878	-2.1806	-2.4622	-2.3472	-2.3364	-2.2532	-2.4132	-1.6354	-2.3881	-2.5844	-2.4326	-2.3885	-2.4222	-2.3536	-2.4005	-2.4581	-2.41	-2.3665	-2.4163	-2.4169	-2.3873	-2.3796	-2.4294	-2.3614	-2.4244
-2.8863	-2.3086	-2.5834	-2.4533	-2.3323	-2.3292	-2.5834	-2.2928	-2.218	-2.4021	-4.7443	-2.3053	-2.6878	-2.4024	-2.3203	-2.4616	-2.3229	-2.3698	-2.4303	-2.568	-2.4147	-2.4983	-2.5731	-2.3848	-2.4496	-2.3327	-2.1806	-2.4622	-2.4596	-2.4575	-2.2532	-2.4132	-3.9021	-2.3664	-2.5844	-2.4326	-2.3885	-2.4222	-2.5112	-2.4291	-2.4581	-2.41	-2.3665	-2.4163	-2.6455	-2.402	-2.5375	-2.3841	-2.3614	-2.4244
-2.4448	-2.2645	-2.4929	-2.3086	-3.0741	-2.1144	-2.5666	-2.3007	-2.218	-2.4021	-2.9413	-2.062	-2.279	-2.414	-2.5745	-2.4329	-2.3229	-2.3698	-1.8807	-1.962	-1.6357	-1.6641	-2.4605	-2.3653	-2.4496	-2.3327	-2.6757	-2.3046	-2.3472	-2.3364	-2.2532	-2.4132	-1.6354	-2.3881	-2.2825	-2.3247	-2.4163	-2.426	-2.5112	-2.4291	-1.8807	-1.962	-1.6357	-1.6641	-2.4169	-2.3873	-2.5375	-2.3841	-2.3614	-2.4244
-2.3349	-2.44	-2.3251	-2.454	-2.3698	-2.2212	-2.0848	-2.3394	-2.666	-2.3698	-3.7422	-2.3252	-2.33	-2.28	-2.5745	-2.4329	-2.2583	-2.1937	-2.5324	-2.272	-2.2779	-2.4289	-2.3349	-2.44	-2.3251	-2.454	-2.6757	-2.3046	-2.3472	-2.3364	-2.5997	-2.3848	-3.9021	-2.3664	-2.2825	-2.3247	-2.4163	-2.426	-2.5112	-2.4291	-2.4731	-2.3814	-2.2779	-2.4289	-2.4169	-2.3873	-2.3756	-2.3082	-2.5658	-2.2128
-2.218	-2.2598	-2.5834	-2.4533	-2.1782	-2.6584	-2.0848	-2.3394	-2.2328	-2.15	-2.6895	-2.5047	-2.2256	-2.7276	-2.4382	-2.5376	-2.2631	-2.43	-2.5324	-2.272	-2.3764	-2.2283	-2.2648	-2.4005	-2.4496	-2.3327	-2.1806	-2.4622	-2.3472	-2.3364	-2.2328	-2.15	-1.6354	-2.3881	-2.1964	-2.4651	-2.3885	-2.4222	-2.3536	-2.4005	-2.4731	-2.3814	-2.3665	-2.4163	-2.4169	-2.3873	-2.5375	-2.3841	-2.3614	-2.4244
-2.396	-2.4089	-2.3399	-2.4652	-2.7753	-2.2699	-2.6338	-2.2905	-2.666	-2.3698	-4.0872	-2.4484	-2.3587	-2.5047	-2.3012	-2.2905	-2.3083	-2.2936	-2.4339	-2.2649	-2.227	-2.3068	-2.4605	-2.3653	-2.3377	-2.4292	-2.6757	-2.3046	-2.6338	-2.2905	-2.5997	-2.3848	-3.9021	-2.3664	-2.5844	-2.4326	-2.3012	-2.2905	-2.3083	-2.2936	-2.4581	-2.41	-2.5112	-2.4719	-2.4169	-2.3873	-2.3796	-2.4294	-2.3614	-2.4244
-2.3349	-2.44	-2.4007	-2.2383	-2.3547	-2.2079	-2.2637	-2.4757	-2.5564	-2.1603	-3.0086	-2.2583	-2.6878	-2.4024	-2.3571	-2.5135	-2.4523	-2.4398	-2.0383	-2.3793	-2.227	-2.3068	-2.3349	-2.44	-2.4496	-2.3327	-2.382	-2.3125	-2.2479	-2.4802	-2.5194	-2.3928	-3.0872	-2.414	-2.5844	-2.4326	-2.4163	-2.426	-2.3536	-2.4005	-2.1964	-2.4355	-2.5112	-2.4719	-2.4169	-2.3873	-2.3756	-2.3082	-2.3614	-2.4244
-2.396	-2.4089	-2.1792	-2.4915	-2.2763	-2.458	-2.1801	-2.8012	-2.5564	-2.1603	-4.0872	-2.4484	-2.2763	-2.43	-2.2308	-2.6655	-2.2284	-2.28	-2.2117	-2.4409	-2.2222	-2.4293	-2.4605	-2.3653	-2.3377	-2.4292	-2.1806	-2.4622	-2.4596	-2.4575	-2.5194	-2.3928	-3.9021	-2.3664	-2.2825	-2.3247	-2.3885	-2.4222	-2.3536	-2.4005	-2.4731	-2.3814	-2.2952	-2.306	-2.4169	-2.3873	-2.3796	-2.4294	-2.3614	-2.4244
-2.1689	-2.7467	-2.2273	-2.3642	-2.3547	-2.2079	-2.5666	-2.3007	-2.666	-2.3698	-3.342	-2.5855	-2.4448	-2.4123	-2.2308	-2.6655	-2.2583	-2.1937	-2.5745	-2.2539	-2.3764	-2.2283	-2.1689	-2.7467	-2.3377	-2.4292	-2.382	-2.3125	-2.3472	-2.3364	-2.5997	-2.3848	-3.0872	-2.414	-2.1964	-2.4651	-2.3885	-2.4222	-2.5112	-2.4291	-2.4581	-2.41	-2.3665	-2.4163	-2.1149	-2.509	-2.3796	-2.4294	-2.3614	-2.4244
-2.4376	-2.4637	-2.5834	-2.4533	-2.3349	-2.6694	-2.3059	-2.3522	-2.1636	-2.4071	-2.8632	-2.3247	-2.2763	-2.43	-2.3571	-2.5135	-2.3239	-2.3432	-2.4888	-2.3229	-2.3177	-2.5473	-2.5731	-2.3848	-2.4496	-2.3327	-2.3349	-2.6694	-2.3472	-2.3364	-2.2532	-2.4132	-1.6354	-2.3881	-2.2825	-2.3247	-2.4163	-2.426	-2.4049	-2.4283	-2.4731	-2.3814	-2.5112	-2.4719	-2.4169	-2.3873	-2.5375	-2.3841	-2.3614	-2.4244
-2.5372	-2.3899	-2.4007	-2.2383	-2.7753	-2.2699	-2.6338	-2.2905	-2.5564	-2.1603	-2.9413	-2.062	-2.279	-2.414	-2.4624	-2.4175	-2.3277	-2.5133	-2.3587	-2.4009	-2.3239	-2.2263	-2.2648	-2.4005	-2.4496	-2.3327	-2.6757	-2.3046	-2.6338	-2.2905	-2.5194	-2.3928	-1.6354	-2.3881	-2.2825	-2.3247	-2.4163	-2.426	-2.4049	-2.4283	-2.4731	-2.3814	-2.2952	-2.306	-2.4169	-2.3873	-2.3756	-2.3082	-2.3614	-2.4244
-2.4448	-2.2645	-2.4007	-2.2383	-2.7897	-2.2075	-2.1801	-2.8012	-2.1362	-2.3063	-2.8632	-2.3247	-2.4382	-2.3741	-2.939	-2.5826	-2.3229	-2.3698	-2.0383	-2.3793	-2.3764	-2.2283	-2.4605	-2.3653	-2.4496	-2.3327	-2.6757	-2.3046	-2.4596	-2.4575	-2.2532	-2.4132	-1.6354	-2.3881	-2.5844	-2.4326	-2.939	-2.5826	-2.5112	-2.4291	-2.1964	-2.4355	-2.3665	-2.4163	-2.4169	-2.3873	-2.3756	-2.3082	-2.5658	-2.2128
-1.9526	-1.7728	-2.5296	-2.5824	-2.3547	-2.2079	-2.3256	-2.3572	-2.2328	-2.15	-2.9413	-2.062	-2.279	-2.414	-2.5844	-2.529	-2.2816	-2.6446	-2.2328	-2.561	-2.3239	-2.2263	-1.9526	-1.7728	-2.4687	-2.4878	-2.382	-2.3125	-2.3472	-2.3364	-2.2328	-2.15	-1.6354	-2.3881	-2.2825	-2.3247	-2.3885	-2.4222	-2.5112	-2.4291	-2.2328	-2.561	-2.2952	-2.306	-1.9526	-1.7728	-2.3796	-2.4294	-2.3614	-2.4244
-2.9705	-2.2487	-2.5074	-2.331	-2.1782	-2.6584	-2.0848	-2.3394	-2.4391	-2.2943	-3.984	-2.4816	-2.4063	-2.4908	-2.5637	-2.4024	-2.2284	-2.28	-2.5582	-2.5137	-2.3239	-2.2263	-2.5731	-2.3848	-2.4687	-2.4878	-2.1806	-2.4622	-2.3472	-2.3364	-2.5194	-2.3928	-3.9021	-2.3664	-2.5844	-2.4326	-2.3885	-2.4222	-2.3536	-2.4005	-2.4581	-2.41	-2.2952	-2.306	-2.4169	-2.3873	-2.3796	-2.4294	-2.3614	-2.4244
-2.3349	-2.44	-2.3251	-2.454	-3.1095	-2.5047	-2.4044	-2.2405	-2.4391	-2.2943	-4.0872	-2.4484	-2.2256	-2.7276	-2.3012	-2.2905	-2.4523	-2.4398	-2.6723	-2.3577	-2.227	-2.3068	-2.3349	-2.44	-2.3251	-2.454	-2.6757	-2.3046	-2.4044	-2.2405	-2.5194	-2.3928	-3.9021	-2.3664	-2.1964	-2.4651	-2.3012	-2.2905	-2.3536	-2.4005	-2.4731	-2.3814	-2.5112	-2.4719	-2.4169	-2.3873	-2.3756	-2.3082	-2.3614	-2.4244
-2.5372	-2.3899	-2.4496	-2.4439	-2.4007	-2.4598	-2.5666	-2.3007	-2.2328	-2.15	-3.4335	-2.3063	-2.279	-2.414	-2.4101	-2.1359	-2.4917	-2.0893	-2.5582	-2.5137	-2.3764	-2.2283	-2.2648	-2.4005	-2.3377	-2.4292	-2.6757	-2.3046	-2.3472	-2.3364	-2.2328	-2.15	-3.9021	-2.3664	-2.2825	-2.3247	-2.382	-2.3125	-2.4917	-2.0893	-2.4581	-2.41	-2.3665	-2.4163	-2.4169	-2.3873	-2.3796	-2.4294	-2.443	-2.4299
-2.0416	-2.2893	-2.1612	-2.315	-2.3323	-2.3292	-2.3059	-2.3522	-2.0968	-2.44	-3.7422	-2.3252	-2.3587	-2.5047	-2.4624	-2.4175	-2.3239	-2.3432	-2.4888	-2.3229	-2.3031	-2.5165	-2.5731	-2.3848	-2.4496	-2.3327	-2.1806	-2.4622	-2.3472	-2.3364	-2.0968	-2.44	-3.9021	-2.3664	-2.5844	-2.4326	-2.4163	-2.426	-2.4049	-2.4283	-2.4731	-2.3814	-2.3665	-2.4163	-2.1149	-2.509	-2.3796	-2.4294	-2.3614	-2.4244
-2.4376	-2.4637	-2.1792	-2.4915	-2.7753	-2.2699	-2.5666	-2.3007	-2.2763	-2.3007	-3.984	-2.4816	-2.3677	-2.3394	-2.3203	-2.4616	-2.4523	-2.4398	-2.5324	-2.272	-2.2572	-2.5238	-2.5731	-2.3848	-2.3377	-2.4292	-2.6757	-2.3046	-2.3472	-2.3364	-2.2532	-2.4132	-3.9021	-2.3664	-2.2825	-2.3247	-2.3885	-2.4222	-2.3536	-2.4005	-2.4731	-2.3814	-2.5112	-2.4719	-2.4169	-2.3873	-2.3796	-2.4294	-2.3614	-2.4244
-2.4361	-2.4888	-2.6337	-2.536	-2.3547	-2.2079	-2.77	-2.3741	-2.3764	-2.5504	-3.7875	-2.4559	-2.279	-2.414	-2.0259	-2.0891	-2.2583	-2.1937	-2.4638	-2.44	-2.2222	-2.4293	-2.5731	-2.3848	-2.3377	-2.4292	-2.382	-2.3125	-2.4596	-2.4575	-2.2532	-2.4132	-3.7875	-2.4559	-2.2825	-2.3247	-2.3885	-2.4222	-2.5112	-2.4291	-2.4638	-2.44	-2.2952	-2.306	-2.6455	-2.402	-2.3796	-2.4294	-2.3614	-2.4244
-2.2246	-2.458	-2.4496	-2.4439	-2.2532	-2.2374	-2.1385	-2.7518	-2.6087	-2.6052	-2.9413	-2.062	-2.5397	-2.3806	-2.3203	-2.4616	-2.2631	-2.43	-2.2899	-2.3866	-2.3031	-2.5165	-2.2648	-2.4005	-2.3377	-2.4292	-2.382	-2.3125	-2.4596	-2.4575	-2.5194	-2.3928	-1.6354	-2.3881	-2.5397	-2.3806	-2.3885	-2.4222	-2.3536	-2.4005	-2.4731	-2.3814	-2.3665	-2.4163	-2.4169	-2.3873	-2.3796	-2.4294	-2.3614	-2.4244
-2.2246	-2.458	-2.2273	-2.3642	-2.4007	-2.4598	-2.4063	-2.3383	-2.7314	-2.5126	-2.8632	-2.3247	-2.2763	-2.43	-2.4391	-2.4293	-2.4523	-2.4398	-2.3764	-2.3053	-2.227	-2.3068	-2.2648	-2.4005	-2.3377	-2.4292	-2.6757	-2.3046	-2.4596	-2.4575	-2.5997	-2.3848	-1.6354	-2.3881	-2.2825	-2.3247	-2.382	-2.3125	-2.3536	-2.4005	-2.4581	-2.41	-2.5112	-2.4719	-2.4169	-2.3873	-2.3796	-2.4294	-2.443	-2.4299
-1.9526	-1.7728	-2.2059	-1.962	-2.4193	-2.6272	-3.065	-2.9418	-4.206	-3.7508	-2.6895	-2.5047	-2.2953	-2.3788	-2.5637	-2.4024	-2.2816	-2.6446	-2.3764	-2.3053	-2.581	-2.0581	-1.9526	-1.7728	-2.2059	-1.962	-2.4193	-2.6272	-3.065	-2.9418	-4.206	-3.7508	-1.6354	-2.3881	-2.2953	-2.3788	-2.3885	-2.4222	-2.5112	-2.4291	-2.4581	-2.41	-2.2952	-2.306	-1.9526	-1.7728	-2.2059	-1.962	-2.4193	-2.6272
-2.1662	-2.5075	-2.1792	-2.4915	-2.3349	-2.6694	-2.77	-2.3741	-2.6842	-2.2383	-1.5952	-2.4361	-2.2953	-2.3788	-2.4391	-2.4293	-2.4063	-2.4637	-2.2328	-2.561	-2.6012	-2.4411	-2.2648	-2.4005	-2.3377	-2.4292	-2.3349	-2.6694	-2.4596	-2.4575	-2.5997	-2.3848	-1.6354	-2.3881	-2.2953	-2.3788	-2.382	-2.3125	-2.5112	-2.4291	-2.2328	-2.561	-2.5112	-2.4719	-2.4169	-2.3873	-2.3796	-2.4294	-2.3614	-2.4244
-2.3349	-2.44	-2.4496	-2.4439	-2.3568	-2.4182	-2.3036	-2.4812	-2.7314	-2.5126	-3.4335	-2.3063	-2.2953	-2.3788	-2.5745	-2.4329	-2.3697	-2.4071	-2.4638	-2.44	-2.3239	-2.2263	-2.3349	-2.44	-2.3377	-2.4292	-2.6757	-2.3046	-2.3472	-2.3364	-2.5997	-2.3848	-3.9021	-2.3664	-2.2953	-2.3788	-2.4163	-2.426	-2.3536	-2.4005	-2.4638	-2.44	-2.2952	-2.306	-2.4169	-2.3873	-2.3796	-2.4294	-2.443	-2.4299
-3.0741	-2.2461	-2.1792	-2.4915	-2.3698	-2.2212	-2.1385	-2.7518	-2.0968	-2.44	-2.9413	-2.062	-2.3256	-2.2867	-2.4212	-2.3285	-2.3229	-2.3698	-2.4888	-2.3229	-2.2222	-2.4293	-2.5731	-2.3848	-2.3377	-2.4292	-2.6757	-2.3046	-2.4596	-2.4575	-2.0968	-2.44	-1.6354	-2.3881	-2.2825	-2.3247	-2.4163	-2.426	-2.5112	-2.4291	-2.4731	-2.3814	-2.2952	-2.306	-2.4169	-2.3873	-2.3796	-2.4294	-2.5658	-2.2128
-2.4361	-2.4888	-2.4496	-2.4439	-2.3568	-2.4182	-2.77	-2.3741	-2.4391	-2.2943	-3.7875	-2.4559	-2.1211	-2.3692	-2.4391	-2.4293	-2.4788	-2.2731	-2.4638	-2.44	-2.2222	-2.4293	-2.5731	-2.3848	-2.3377	-2.4292	-2.6757	-2.3046	-2.4596	-2.4575	-2.5194	-2.3928	-3.7875	-2.4559	-2.1964	-2.4651	-2.382	-2.3125	-2.3536	-2.4005	-2.4638	-2.44	-2.2952	-2.306	-2.6455	-2.402	-2.3796	-2.4294	-2.443	-2.4299
-2.218	-2.2598	-2.4103	-2.2718	-2.0756	-2.4175	-2.3346	-2.3888	-2.4391	-2.2943	-1.5952	-2.4361	-2.4382	-2.3741	-2.4212	-2.3285	-2.2583	-2.1937	-2.4888	-2.3229	-2.3677	-2.2138	-2.2648	-2.4005	-2.4496	-2.3327	-2.1806	-2.4622	-2.2479	-2.4802	-2.5194	-2.3928	-1.6354	-2.3881	-2.5844	-2.4326	-2.4163	-2.426	-2.5112	-2.4291	-2.4731	-2.3814	-2.3665	-2.4163	-2.4169	-2.3873	-2.3756	-2.3082	-2.3614	-2.4244
-2.8863	-2.3086	-2.2953	-2.3641	-2.0756	-2.4175	-2.2637	-2.4757	-2.9949	-2.1781	-3.0086	-2.2583	-2.5397	-2.3806	-2.2501	-2.4868	-2.3229	-2.3698	-2.4892	-2.4215	-2.3239	-2.2263	-2.5731	-2.3848	-2.2953	-2.3641	-2.1806	-2.4622	-2.2479	-2.4802	-2.5997	-2.3848	-3.0872	-2.414	-2.5397	-2.3806	-2.4163	-2.426	-2.5112	-2.4291	-2.1964	-2.4355	-2.2952	-2.306	-2.6455	-2.402	-2.3796	-2.4294	-2.3614	-2.4244
-2.9705	-2.2487	-2.4735	-2.3334	-3.0741	-2.1144	-2.5834	-2.2928	-2.1362	-2.3063	-2.6895	-2.5047	-2.6878	-2.4024	-2.4101	-2.1359	-2.3751	-2.5616	-2.5582	-2.5137	-2.4638	-2.3788	-2.5731	-2.3848	-2.3377	-2.4292	-2.6757	-2.3046	-2.4596	-2.4575	-2.2532	-2.4132	-1.6354	-2.3881	-2.5844	-2.4326	-2.382	-2.3125	-2.4049	-2.4283	-2.4581	-2.41	-2.4638	-2.3788	-2.4169	-2.3873	-2.3796	-2.4294	-2.3614	-2.4244
-2.5372	-2.3899	-2.4496	-2.4439	-2.3568	-2.4182	-2.5666	-2.3007	-2.6842	-2.2383	-3.0277	-2.4373	-1.9579	-2.0581	-2.4624	-2.4175	-2.5324	-2.4193	-2.4888	-2.3229	-2.3764	-2.2283	-2.2648	-2.4005	-2.3377	-2.4292	-2.6757	-2.3046	-2.3472	-2.3364	-2.5997	-2.3848	-1.6354	-2.3881	-2.1964	-2.4651	-2.4163	-2.426	-2.5112	-2.4291	-2.4731	-2.3814	-2.3665	-2.4163	-2.4169	-2.3873	-2.3796	-2.4294	-2.443	-2.4299
-2.218	-2.2598	-2.1612	-2.315	-2.3698	-2.2212	-2.3323	-2.257	-2.1362	-2.3063	-2.7637	-2.3394	-2.2763	-2.43	-2.5815	-2.4484	-2.2631	-2.43	-2.5324	-2.272	-2.2572	-2.5238	-2.2648	-2.4005	-2.4496	-2.3327	-2.6757	-2.3046	-2.3472	-2.3364	-2.2532	-2.4132	-3.9021	-2.3664	-2.2825	-2.3247	-2.4163	-2.426	-2.3536	-2.4005	-2.4731	-2.3814	-2.5112	-2.4719	-2.4169	-2.3873	-2.3796	-2.4294	-2.5658	-2.2128
-2.8863	-2.3086	-2.4103	-2.2718	-2.3568	-2.4182	-2.3036	-2.4812	-2.7314	-2.5126	-3.984	-2.4816	-2.33	-2.28	-2.5815	-2.4484	-2.9698	-2.4397	-2.5456	-2.5255	-2.4147	-2.4983	-2.5731	-2.3848	-2.4496	-2.3327	-2.6757	-2.3046	-2.3472	-2.3364	-2.5997	-2.3848	-3.9021	-2.3664	-2.2825	-2.3247	-2.4163	-2.426	-2.5112	-2.4291	-2.4731	-2.3814	-2.3665	-2.4163	-2.6455	-2.402	-2.3756	-2.3082	-2.443	-2.4299
-2.1662	-2.5075	-2.4007	-2.2383	-2.2763	-2.458	-2.3059	-2.3522	-2.2763	-2.3007	-3.7422	-2.3252	-2.4382	-2.3741	-2.0259	-2.0891	-2.4523	-2.4398	-2.5456	-2.5255	-2.4147	-2.4983	-2.2648	-2.4005	-2.4496	-2.3327	-2.1806	-2.4622	-2.3472	-2.3364	-2.2532	-2.4132	-3.9021	-2.3664	-2.5844	-2.4326	-2.3885	-2.4222	-2.3536	-2.4005	-2.4731	-2.3814	-2.3665	-2.4163	-2.4169	-2.3873	-2.3756	-2.3082	-2.3614	-2.4244
-2.218	-2.2598	-2.3399	-2.4652	-2.4101	-2.4757	-2.1801	-2.8012	-2.666	-2.3698	-3.984	-2.4816	-2.1211	-2.3692	-2.4382	-2.5376	-2.4788	-2.2731	-2.5582	-2.5137	-2.6012	-2.4411	-2.2648	-2.4005	-2.3377	-2.4292	-2.382	-2.3125	-2.4596	-2.4575	-2.5997	-2.3848	-3.9021	-2.3664	-2.1964	-2.4651	-2.3885	-2.4222	-2.3536	-2.4005	-2.4581	-2.41	-2.5112	-2.4719	-2.4169	-2.3873	-2.3796	-2.4294	-2.3614	-2.4244
-2.4892	-2.7266	-2.5296	-2.5824	-2.1782	-2.6584	-2.5277	-2.3822	-2.218	-2.4021	-3.7875	-2.4559	-2.33	-2.28	-2.3203	-2.4616	-2.4788	-2.2731	-2.2117	-2.4409	-2.666	-2.6878	-2.4605	-2.3653	-2.4687	-2.4878	-2.1806	-2.4622	-2.4596	-2.4575	-2.2532	-2.4132	-3.7875	-2.4559	-2.2825	-2.3247	-2.3885	-2.4222	-2.3536	-2.4005	-2.4731	-2.3814	-2.5112	-2.4719	-2.4169	-2.3873	-2.3796	-2.4294	-2.3614	-2.4244
-2.3349	-2.44	-2.1966	-2.4343	-2.2532	-2.2374	-2.5666	-2.3007	-2.47	-2.7043	-3.0086	-2.2583	-2.279	-2.414	-2.5637	-2.4024	-2.4523	-2.4398	-2.4638	-2.44	-2.3936	-2.1564	-2.3349	-2.44	-2.4496	-2.3327	-2.382	-2.3125	-2.3472	-2.3364	-2.5997	-2.3848	-3.0872	-2.414	-2.2825	-2.3247	-2.3885	-2.4222	-2.3536	-2.4005	-2.4638	-2.44	-2.3936	-2.1564	-2.4169	-2.3873	-2.3796	-2.4294	-2.3614	-2.4244
-2.1463	-2.5897	-2.1612	-2.315	-2.3568	-2.4182	-2.77	-2.3741	-2.4156	-2.5919	-3.984	-2.4816	-2.1951	-2.1419	-2.4101	-2.1359	-2.2284	-2.28	-2.5048	-2.7333	-2.2222	-2.4293	-2.5731	-2.3848	-2.4496	-2.3327	-2.6757	-2.3046	-2.4596	-2.4575	-2.2532	-2.4132	-3.9021	-2.3664	-2.2825	-2.3247	-2.382	-2.3125	-2.3536	-2.4005	-2.4581	-2.41	-2.2952	-2.306	-2.1149	-2.509	-2.3796	-2.4294	-2.443	-2.4299
-2.9705	-2.2487	-2.6187	-2.3577	-2.3323	-2.3292	-2.3036	-2.4812	-2.6087	-2.6052	-3.7422	-2.3252	-2.4382	-2.3741	-2.4212	-2.3285	-2.6012	-2.4616	-2.5745	-2.2539	-2.3031	-2.5165	-2.5731	-2.3848	-2.4496	-2.3327	-2.1806	-2.4622	-2.3472	-2.3364	-2.5194	-2.3928	-3.9021	-2.3664	-2.5844	-2.4326	-2.4163	-2.426	-2.5112	-2.4291	-2.4581	-2.41	-2.3665	-2.4163	-2.4169	-2.3873	-2.3796	-2.4294	-2.3614	-2.4244
-2.396	-2.4089	-2.2558	-2.26	-2.3323	-2.3292	-2.3323	-2.257	-2.6087	-2.6052	-3.0277	-2.4373	-2.5397	-2.3806	-2.5637	-2.4024	-2.3239	-2.3432	-2.5324	-2.272	-2.3177	-2.5473	-2.4605	-2.3653	-2.4687	-2.4878	-2.1806	-2.4622	-2.3472	-2.3364	-2.5194	-2.3928	-1.6354	-2.3881	-2.5397	-2.3806	-2.3885	-2.4222	-2.4049	-2.4283	-2.4731	-2.3814	-2.5112	-2.4719	-2.4169	-2.3873	-2.3796	-2.4294	-2.3614	-2.4244
-2.8863	-2.3086	-2.4735	-2.3334	-2.0756	-2.4175	-2.4063	-2.3383	-2.1671	-2.3372	-0.9439	-2.8579	-2.2256	-2.7276	-2.3083	-2.3353	-2.3083	-2.2936	-2.4339	-2.2649	-2.4638	-2.3788	-2.5731	-2.3848	-2.3377	-2.4292	-2.1806	-2.4622	-2.4596	-2.4575	-2.5997	-2.3848	-1.6354	-2.3881	-2.1964	-2.4651	-2.3083	-2.3353	-2.3083	-2.2936	-2.4581	-2.41	-2.4638	-2.3788	-2.6455	-2.402	-2.3796	-2.4294	-2.3614	-2.4244
-2.1463	-2.5897	-2.5296	-2.5824	-2.5701	-2.4045	-2.3256	-2.3572	-2.3764	-2.5504	-1.4399	-2.4616	-2.3256	-2.2867	-2.3012	-2.2905	-2.2631	-2.43	-2.2899	-2.3866	-1.6357	-1.6641	-2.5731	-2.3848	-2.4687	-2.4878	-2.5701	-2.4045	-2.3472	-2.3364	-2.2532	-2.4132	-1.6354	-2.3881	-2.2825	-2.3247	-2.3012	-2.2905	-2.3536	-2.4005	-2.4731	-2.3814	-1.6357	-1.6641	-2.1149	-2.509	-2.3796	-2.4294	-2.443	-2.4299
-2.218	-2.2598	-2.4103	-2.2718	-2.3349	-2.6694	-2.3036	-2.4812	-2.1636	-2.4071	-3.0086	-2.2583	-2.2763	-2.43	-2.5815	-2.4484	-2.0706	-2.3806	-2.4339	-2.2649	-2.3177	-2.5473	-2.2648	-2.4005	-2.4496	-2.3327	-2.3349	-2.6694	-2.3472	-2.3364	-2.2532	-2.4132	-3.0872	-2.414	-2.2825	-2.3247	-2.4163	-2.426	-2.0706	-2.3806	-2.4581	-2.41	-2.5112	-2.4719	-2.4169	-2.3873	-2.3756	-2.3082	-2.3614	-2.4244
-2.3349	-2.44	-2.3399	-2.4652	-2.0756	-2.4175	-2.3059	-2.3522	-2.2328	-2.15	-2.8632	-2.3247	-2.5397	-2.3806	-2.4624	-2.4175	-2.3083	-2.2936	-2.2583	-2.4293	-2.3936	-2.1564	-2.3349	-2.44	-2.3377	-2.4292	-2.1806	-2.4622	-2.3472	-2.3364	-2.2328	-2.15	-1.6354	-2.3881	-2.5397	-2.3806	-2.4163	-2.426	-2.3083	-2.2936	-2.1964	-2.4355	-2.3936	-2.1564	-2.4169	-2.3873	-2.3796	-2.4294	-2.3614	-2.4244
-2.3323	-2.4071	-2.3251	-2.454	-2.0756	-2.4175	-2.3256	-2.3572	-2.9949	-2.1781	-2.6895	-2.5047	-2.279	-2.414	-2.4212	-2.3285	-2.3751	-2.5616	-2.2117	-2.4409	-2.2827	-2.3809	-2.2648	-2.4005	-2.3251	-2.454	-2.1806	-2.4622	-2.3472	-2.3364	-2.5997	-2.3848	-1.6354	-2.3881	-2.2825	-2.3247	-2.4163	-2.426	-2.4049	-2.4283	-2.4731	-2.3814	-2.2952	-2.306	-2.4169	-2.3873	-2.3756	-2.3082	-2.3614	-2.4244
-3.0741	-2.2461	-2.4007	-2.2383	-2.4101	-2.4757	-2.3059	-2.3522	-2.6842	-2.2383	-3.7422	-2.3252	-2.2763	-2.43	-2.313	-2.4123	-2.3239	-2.3432	-2.5048	-2.7333	-2.2827	-2.3809	-2.5731	-2.3848	-2.4496	-2.3327	-2.382	-2.3125	-2.3472	-2.3364	-2.5997	-2.3848	-3.9021	-2.3664	-2.2825	-2.3247	-2.382	-2.3125	-2.4049	-2.4283	-2.4581	-2.41	-2.2952	-2.306	-2.4169	-2.3873	-2.3756	-2.3082	-2.3614	-2.4244
-2.1662	-2.5075	-2.4102	-2.7062	-2.7753	-2.2699	-2.3277	-2.5133	-2.6842	-2.2383	-1.6199	-2.3059	-2.5397	-2.3806	-2.4101	-2.1359	-2.1964	-2.853	-2.4638	-2.44	-2.3031	-2.5165	-2.2648	-2.4005	-2.4687	-2.4878	-2.6757	-2.3046	-2.2479	-2.4802	-2.5997	-2.3848	-1.6199	-2.3059	-2.5397	-2.3806	-2.382	-2.3125	-2.3536	-2.4005	-2.4638	-2.44	-2.3665	-2.4163	-2.4169	-2.3873	-2.3796	-2.4294	-2.3614	-2.4244
-2.4376	-2.4637	-2.4929	-2.3086	-2.0318	-2.4194	-2.77	-2.3741	-2.666	-2.3698	-3.7422	-2.3252	-2.2763	-2.43	-2.5637	-2.4024	-2.2631	-2.43	-2.6723	-2.3577	-2.0271	-2.2914	-2.5731	-2.3848	-2.4496	-2.3327	-2.1806	-2.4622	-2.4596	-2.4575	-2.5997	-2.3848	-3.9021	-2.3664	-2.2825	-2.3247	-2.3885	-2.4222	-2.3536	-2.4005	-2.4731	-2.3814	-2.5112	-2.4719	-2.4169	-2.3873	-2.5375	-2.3841	-2.3614	-2.4244
-2.2246	-2.458	-2.6187	-2.3577	-2.2532	-2.2374	-2.3346	-2.3888	-2.2328	-2.15	-3.0277	-2.4373	-2.2763	-2.43	-2.3083	-2.3353	-2.6012	-2.4616	-2.2583	-2.4293	-2.2222	-2.4293	-2.2648	-2.4005	-2.4496	-2.3327	-2.382	-2.3125	-2.2479	-2.4802	-2.2328	-2.15	-1.6354	-2.3881	-2.2825	-2.3247	-2.3083	-2.3353	-2.5112	-2.4291	-2.1964	-2.4355	-2.2952	-2.306	-2.4169	-2.3873	-2.3796	-2.4294	-2.3614	-2.4244
-2.8863	-2.3086	-2.3399	-2.4652	-2.3568	-2.4182	-2.3059	-2.3522	-2.3043	-2.5826	-1.4399	-2.4616	-2.3256	-2.2867	-2.3083	-2.3353	-2.3229	-2.3698	-2.4339	-2.2649	-2.2444	-2.6081	-2.5731	-2.3848	-2.3377	-2.4292	-2.6757	-2.3046	-2.3472	-2.3364	-2.3043	-2.5826	-1.6354	-2.3881	-2.2825	-2.3247	-2.3083	-2.3353	-2.5112	-2.4291	-2.4581	-2.41	-2.3665	-2.4163	-2.6455	-2.402	-2.3796	-2.4294	-2.443	-2.4299
-2.3349	-2.44	-2.5834	-2.4533	-2.0756	-2.4175	-2.0924	-2.6243	-2.2763	-2.3007	-4.0872	-2.4484	-2.6878	-2.4024	-2.4391	-2.4293	-2.2284	-2.28	-2.4638	-2.44	-2.3239	-2.2263	-2.3349	-2.44	-2.4496	-2.3327	-2.1806	-2.4622	-2.2479	-2.4802	-2.2532	-2.4132	-3.9021	-2.3664	-2.5844	-2.4326	-2.382	-2.3125	-2.3536	-2.4005	-2.4638	-2.44	-2.2952	-2.306	-2.4169	-2.3873	-2.5375	-2.3841	-2.3614	-2.4244
-2.8863	-2.3086	-2.4103	-2.2718	-2.1782	-2.6584	-2.4044	-2.2405	-2.666	-2.3698	-3.0086	-2.2583	-2.5324	-2.3068	-2.313	-2.4123	-2.4523	-2.4398	-2.5745	-2.2539	-2.3031	-2.5165	-2.5731	-2.3848	-2.4496	-2.3327	-2.1806	-2.4622	-2.4044	-2.2405	-2.5997	-2.3848	-3.0872	-2.414	-2.5844	-2.4326	-2.382	-2.3125	-2.3536	-2.4005	-2.4581	-2.41	-2.3665	-2.4163	-2.6455	-2.402	-2.3756	-2.3082	-2.3614	-2.4244
-2.1689	-2.7467	-2.4496	-2.4439	-2.3547	-2.2079	-2.3059	-2.3522	-2.1636	-2.4071	-2.8632	-2.3247	-2.2763	-2.43	-2.5815	-2.4484	-2.6012	-2.4616	-2.4638	-2.44	-2.6012	-2.4411	-2.1689	-2.7467	-2.3377	-2.4292	-2.382	-2.3125	-2.3472	-2.3364	-2.2532	-2.4132	-1.6354	-2.3881	-2.2825	-2.3247	-2.4163	-2.426	-2.5112	-2.4291	-2.4638	-2.44	-2.5112	-2.4719	-2.1149	-2.509	-2.3796	-2.4294	-2.3614	-2.4244
-2.5372	-2.3899	-2.4929	-2.3086	-2.4007	-2.4598	-2.4044	-2.2405	-2.1671	-2.3372	-2.9413	-2.062	-2.1211	-2.3692	-2.3203	-2.4616	-2.5324	-2.4193	-2.2827	-2.5485	-2.4638	-2.3788	-2.2648	-2.4005	-2.4496	-2.3327	-2.6757	-2.3046	-2.4044	-2.2405	-2.5997	-2.3848	-1.6354	-2.3881	-2.1964	-2.4651	-2.3885	-2.4222	-2.5112	-2.4291	-2.1964	-2.4355	-2.4638	-2.3788	-2.4169	-2.3873	-2.5375	-2.3841	-2.443	-2.4299
-1.9526	-1.7728	-2.2059	-1.962	-2.4193	-2.6272	-3.065	-2.9418	-2.2763	-2.3007	-3.342	-2.5855	-2.5324	-2.3068	-2.2501	-2.4868	-2.4788	-2.2731	-2.2625	-1.8585	-2.4147	-2.4983	-1.9526	-1.7728	-2.2059	-1.962	-2.4193	-2.6272	-3.065	-2.9418	-2.2532	-2.4132	-3.0872	-2.414	-2.5844	-2.4326	-2.4163	-2.426	-2.3536	-2.4005	-2.2625	-1.8585	-2.3665	-2.4163	-1.9526	-1.7728	-2.2059	-1.962	-2.4193	-2.6272
-2.1689	-2.7467	-2.6187	-2.3577	-2.0318	-2.4194	-2.4063	-2.3383	-2.2328	-2.15	-4.7443	-2.3053	-2.2256	-2.7276	-2.2308	-2.6655	-2.5324	-2.4193	-2.6723	-2.3577	-2.4638	-2.3788	-2.1689	-2.7467	-2.4496	-2.3327	-2.1806	-2.4622	-2.4596	-2.4575	-2.2328	-2.15	-3.9021	-2.3664	-2.1964	-2.4651	-2.3885	-2.4222	-2.5112	-2.4291	-2.4731	-2.3814	-2.4638	-2.3788	-2.1149	-2.509	-2.3796	-2.4294	-2.3614	-2.4244
-2.3349	-2.44	-2.4103	-2.2718	-2.3349	-2.6694	-2.4044	-2.2405	-2.47	-2.7043	-1.5952	-2.4361	-2.6878	-2.4024	-2.4101	-2.1359	-2.3751	-2.5616	-2.5324	-2.272	-2.2222	-2.4293	-2.3349	-2.44	-2.4496	-2.3327	-2.3349	-2.6694	-2.4044	-2.2405	-2.5997	-2.3848	-1.6354	-2.3881	-2.5844	-2.4326	-2.382	-2.3125	-2.4049	-2.4283	-2.4731	-2.3814	-2.2952	-2.306	-2.4169	-2.3873	-2.3756	-2.3082	-2.3614	-2.4244
-2.2246	-2.458	-2.1792	-2.4915	-2.2763	-2.458	-2.1801	-2.8012	-2.3764	-2.5504	-3.7422	-2.3252	-2.5397	-2.3806	-2.3946	-2.3068	-2.2816	-2.6446	-2.3764	-2.3053	-2.2444	-2.6081	-2.2648	-2.4005	-2.3377	-2.4292	-2.1806	-2.4622	-2.4596	-2.4575	-2.2532	-2.4132	-3.9021	-2.3664	-2.5397	-2.3806	-2.3885	-2.4222	-2.5112	-2.4291	-2.4581	-2.41	-2.3665	-2.4163	-2.4169	-2.3873	-2.3796	-2.4294	-2.3614	-2.4244
-2.2246	-2.458	-2.2953	-2.3641	-2.7753	-2.2699	-2.3256	-2.3572	-2.218	-2.4021	-3.984	-2.4816	-2.1211	-2.3692	-2.4101	-2.1359	-2.3083	-2.2936	-2.5456	-2.5255	-2.2222	-2.4293	-2.2648	-2.4005	-2.2953	-2.3641	-2.6757	-2.3046	-2.3472	-2.3364	-2.2532	-2.4132	-3.9021	-2.3664	-2.1964	-2.4651	-2.382	-2.3125	-2.3083	-2.2936	-2.4731	-2.3814	-2.2952	-2.306	-2.4169	-2.3873	-2.3796	-2.4294	-2.3614	-2.4244
-2.396	-2.4089	-2.4929	-2.3086	-2.2763	-2.458	-2.3346	-2.3888	-2.2328	-2.15	-3.0086	-2.2583	-2.3587	-2.5047	-2.4382	-2.5376	-2.3229	-2.3698	-2.5582	-2.5137	-2.0271	-2.2914	-2.4605	-2.3653	-2.4496	-2.3327	-2.1806	-2.4622	-2.2479	-2.4802	-2.2328	-2.15	-3.0872	-2.414	-2.5844	-2.4326	-2.3885	-2.4222	-2.5112	-2.4291	-2.4581	-2.41	-2.5112	-2.4719	-2.4169	-2.3873	-2.5375	-2.3841	-2.3614	-2.4244
-2.8863	-2.3086	-2.4929	-2.3086	-2.4101	-2.4757	-2.5666	-2.3007	-2.3764	-2.5504	-3.984	-2.4816	-2.2763	-2.43	-2.3083	-2.3353	-2.4788	-2.2731	-2.2899	-2.3866	-2.3177	-2.5473	-2.5731	-2.3848	-2.4496	-2.3327	-2.382	-2.3125	-2.3472	-2.3364	-2.2532	-2.4132	-3.9021	-2.3664	-2.2825	-2.3247	-2.3083	-2.3353	-2.3536	-2.4005	-2.4731	-2.3814	-2.5112	-2.4719	-2.6455	-2.402	-2.5375	-2.3841	-2.3614	-2.4244
-2.1662	-2.5075	-2.2953	-2.3641	-2.3568	-2.4182	-2.3346	-2.3888	-2.1671	-2.3372	-4.0872	-2.4484	-2.2953	-2.3788	-2.3083	-2.3353	-2.2816	-2.6446	-2.2625	-1.8585	-2.4147	-2.4983	-2.2648	-2.4005	-2.2953	-2.3641	-2.6757	-2.3046	-2.2479	-2.4802	-2.5997	-2.3848	-3.9021	-2.3664	-2.2953	-2.3788	-2.3083	-2.3353	-2.5112	-2.4291	-2.2625	-1.8585	-2.3665	-2.4163	-2.4169	-2.3873	-2.3796	-2.4294	-2.443	-2.4299
-2.1662	-2.5075	-2.2953	-2.3641	-2.2763	-2.458	-2.3036	-2.4812	-2.218	-2.4021	-1.5952	-2.4361	-2.3256	-2.2867	-2.2308	-2.6655	-2.4063	-2.4637	-2.0383	-2.3793	-2.2222	-2.4293	-2.2648	-2.4005	-2.2953	-2.3641	-2.1806	-2.4622	-2.3472	-2.3364	-2.2532	-2.4132	-1.6354	-2.3881	-2.2825	-2.3247	-2.3885	-2.4222	-2.5112	-2.4291	-2.1964	-2.4355	-2.2952	-2.306	-2.4169	-2.3873	-2.3796	-2.4294	-2.3614	-2.4244
-2.8863	-2.3086	-2.5074	-2.331	-2.2366	-2.3394	-2.3036	-2.4812	-2.218	-2.4021	-3.7422	-2.3252	-2.5397	-2.3806	-2.4624	-2.4175	-2.3751	-2.5616	-2.5582	-2.5137	-2.4638	-2.3788	-2.5731	-2.3848	-2.4687	-2.4878	-2.1806	-2.4622	-2.3472	-2.3364	-2.2532	-2.4132	-3.9021	-2.3664	-2.5397	-2.3806	-2.4163	-2.426	-2.4049	-2.4283	-2.4581	-2.41	-2.4638	-2.3788	-2.6455	-2.402	-2.3796	-2.4294	-2.3614	-2.4244
-1.9526	-1.7728	-2.2059	-1.962	-2.0318	-2.4194	-2.3256	-2.3572	-2.218	-2.4021	-4.0459	-2.4045	-2.7446	-2.4824	-2.5815	-2.4484	-2.3751	-2.5616	-2.2583	-2.4293	-2.0271	-2.2914	-1.9526	-1.7728	-2.2059	-1.962	-2.1806	-2.4622	-2.3472	-2.3364	-2.2532	-2.4132	-4.0459	-2.4045	-2.5844	-2.4326	-2.4163	-2.426	-2.4049	-2.4283	-2.1964	-2.4355	-2.5112	-2.4719	-1.9526	-1.7728	-2.2059	-1.962	-2.3614	-2.4244
-2.1662	-2.5075	-2.5834	-2.4533	-2.3568	-2.4182	-2.3059	-2.3522	-2.666	-2.3698	-3.984	-2.4816	-2.7446	-2.4824	-2.2501	-2.4868	-2.6012	-2.4616	-2.2117	-2.4409	-2.4147	-2.4983	-2.2648	-2.4005	-2.4496	-2.3327	-2.6757	-2.3046	-2.3472	-2.3364	-2.5997	-2.3848	-3.9021	-2.3664	-2.5844	-2.4326	-2.4163	-2.426	-2.5112	-2.4291	-2.4731	-2.3814	-2.3665	-2.4163	-2.4169	-2.3873	-2.5375	-2.3841	-2.443	-2.4299
-2.8863	-2.3086	-2.4102	-2.7062	-2.1782	-2.6584	-2.1385	-2.7518	-2.666	-2.3698	-4.0459	-2.4045	-2.7446	-2.4824	-2.4624	-2.4175	-2.2284	-2.28	-2.6723	-2.3577	-2.6012	-2.4411	-2.5731	-2.3848	-2.4687	-2.4878	-2.1806	-2.4622	-2.4596	-2.4575	-2.5997	-2.3848	-4.0459	-2.4045	-2.5844	-2.4326	-2.4163	-2.426	-2.3536	-2.4005	-2.4731	-2.3814	-2.5112	-2.4719	-2.6455	-2.402	-2.3796	-2.4294	-2.3614	-2.4244
-2.3677	-2.2958	-2.4103	-2.2718	-2.3323	-2.3292	-2.0924	-2.6243	-2.0968	-2.44	-3.7422	-2.3252	-2.2953	-2.3788	-2.5815	-2.4484	-2.4523	-2.4398	-2.0383	-2.3793	-2.3239	-2.2263	-2.2648	-2.4005	-2.4496	-2.3327	-2.1806	-2.4622	-2.2479	-2.4802	-2.0968	-2.44	-3.9021	-2.3664	-2.2953	-2.3788	-2.4163	-2.426	-2.3536	-2.4005	-2.1964	-2.4355	-2.2952	-2.306	-2.4169	-2.3873	-2.3756	-2.3082	-2.3614	-2.4244
-2.1689	-2.7467	-2.4929	-2.3086	-2.0318	-2.4194	-2.5666	-2.3007	-2.2328	-2.15	-4.7443	-2.3053	-2.4448	-2.4123	-2.4212	-2.3285	-2.2583	-2.1937	-2.3764	-2.3053	-2.3031	-2.5165	-2.1689	-2.7467	-2.4496	-2.3327	-2.1806	-2.4622	-2.3472	-2.3364	-2.2328	-2.15	-3.9021	-2.3664	-2.1964	-2.4651	-2.4163	-2.426	-2.5112	-2.4291	-2.4581	-2.41	-2.3665	-2.4163	-2.1149	-2.509	-2.5375	-2.3841	-2.3614	-2.4244
-2.3349	-2.44	-2.3399	-2.4652	-2.4007	-2.4598	-2.6338	-2.2905	-2.7314	-2.5126	-2.8787	-2.4123	-2.2953	-2.3788	-2.4212	-2.3285	-2.4788	-2.2731	-2.2583	-2.4293	-2.2827	-2.3809	-2.3349	-2.44	-2.3377	-2.4292	-2.6757	-2.3046	-2.6338	-2.2905	-2.5997	-2.3848	-3.0872	-2.414	-2.2953	-2.3788	-2.4163	-2.426	-2.3536	-2.4005	-2.1964	-2.4355	-2.2952	-2.306	-2.4169	-2.3873	-2.3796	-2.4294	-2.443	-2.4299
-2.5296	-2.3257	-2.2558	-2.26	-2.5701	-2.4045	-2.4044	-2.2405	-2.4052	-2.7266	-3.0277	-2.4373	-2.4382	-2.3741	-2.4391	-2.4293	-2.2816	-2.6446	-2.6723	-2.3577	-2.4147	-2.4983	-2.4605	-2.3653	-2.4687	-2.4878	-2.5701	-2.4045	-2.4044	-2.2405	-2.5194	-2.3928	-1.6354	-2.3881	-2.5844	-2.4326	-2.382	-2.3125	-2.5112	-2.4291	-2.4731	-2.3814	-2.3665	-2.4163	-2.4169	-2.3873	-2.3796	-2.4294	-2.443	-2.4299
[truncated: 747 more rows]
[truncated: 61 more columns]
