# Supplementary material for: The Identification of Metal Ion Ligand-Binding Residues by Adding the Reclassified Relative Solvent Accessibility
Source: Front Genet. 2020 Mar 19;11:214. doi: 10.3389/fgene.2020.00214 (PMC7096583; doi:10.3389/fgene.2020.00214)
Supplement: SUPPLEMENTARY MATERIAL 4 — The PDB IDs of protein chains in the datasets. [file Data_Sheet_4.zip › features_parameter/feature_cu.csv]

a1	a2	a3	a4	a5	a6	a7	a8	a9	a10	a11	a12	a13	a14	a15	a16	a17	a18	a19	a20	a21	a22	a23	a24	a25	a26	b1	b2	b3	b4	b5	b6	b7	b8	b9	b10	b11	b12	b13	b14	b15	b16	b17	b18	b19	b20	b21	b22	b23	b24
-2.1576	-2.5273	-2.1013	-2.7824	-2.5125	-3.3596	-2.5902	-2.6873	-2.4934	-2.7317	-2.4828	-2.6731	-2.1888	-2.6792	-2.5101	-2.7286	-2.9258	-2.3562	-2.2783	-2.4869	-2.5291	-2.4626	-2.5902	-2.3562	-2.0084	-2.6771	-2.6975	-2.6096	-2.6128	-2.5654	-2.768	-2.5841	-2.4139	-2.537	-2.5522	-2.541	-2.4974	-2.5427	-1.7612	-2.6763	-2.608	-2.537	-2.7601	-2.5612	-2.4246	-2.4926	-2.6323	-2.5142	-2.7302	-2.5612
-3.4464	-2.794	-2.8987	-2.7252	-2.5125	-3.3596	-2.6624	-2.3982	-2.4291	-2.4383	-2.7078	-2.6416	-2.1888	-2.6792	-3.1786	-2.794	-2.7078	-2.327	-2.9441	-2.4895	-2.4951	-2.637	-2.9917	-2.794	-1.9261	-2.4488	-2.6975	-2.6096	-2.6128	-2.5654	-2.768	-2.5841	-2.3056	-2.6895	-2.5522	-2.541	-2.8839	-2.5778	-1.7612	-2.6763	-2.684	-2.6357	-2.4895	-2.4883	-2.7463	-2.5841	-2.3979	-2.5835	-2.4895	-2.5841
-2.1525	-2.8186	-2.8987	-2.7252	-2.9079	-2.5036	-2.6209	-2.3825	-2.4291	-2.4383	-2.7078	-2.6416	-0.9729	-2.7252	-2.4951	-2.3565	-2.2515	-2.3432	-2.5125	-2.6894	-2.2438	-2.5465	-2.2254	-2.7636	-1.9261	-2.4488	-2.4173	-2.5612	-2.6128	-2.5654	-2.768	-2.5841	-2.8596	-2.5055	-2.5522	-2.541	-2.8839	-2.5778	-1.7612	-2.6763	-2.608	-2.537	-2.4895	-2.4883	-2.7463	-2.5841	-2.3979	-2.5835	-2.5512	-2.5835
-2.1576	-2.5273	-2.5326	-2.5895	-2.9079	-2.5036	-2.2493	-2.3674	-2.0027	-3.0493	-2.2962	-2.3517	-0.9729	-2.7252	-2.4934	-2.7317	-2.5366	-2.4363	-2.2783	-2.4869	-2.0581	-2.5413	-2.0862	-2.4488	-1.9261	-2.4488	-2.6975	-2.6096	-2.5326	-2.5895	-2.768	-2.5841	-2.4139	-2.537	-2.452	-2.5955	-2.2962	-2.3517	-1.7612	-2.6763	-2.684	-2.6357	-2.515	-2.6323	-2.4246	-2.4926	-2.3979	-2.5835	-2.4895	-2.5841
-2.1522	-2.7145	-2.242	-2.7722	-2.3031	-2.6738	-2.5016	-2.4476	-2.4994	-2.8808	-2.2502	-2.6321	-1.3831	-2.6077	-2.3711	-2.6415	-2.6183	-2.7157	-2.9441	-2.4895	-2.8291	-2.8897	-2.8552	-2.6808	-2.4074	-2.7636	-2.1522	-2.7145	-2.5072	-2.5258	-2.2866	-2.6106	-2.8596	-2.5055	-2.7157	-2.5612	-2.4974	-2.5427	-1.3831	-2.6077	-2.4726	-2.5258	-2.6183	-2.7157	-2.7463	-2.5841	-2.8291	-2.8897	-2.5512	-2.5835
-2.3196	-2.3366	-2.69	-2.4026	-2.3454	-2.5413	-2.5997	-3.1621	-2.5649	-2.4476	-2.2962	-2.3517	-0.9729	-2.7252	-2.4052	-2.3243	-2.2204	-3.1102	-2.4074	-2.5417	-2.7924	-2.5379	-2.462	-2.4025	-1.9261	-2.4488	-2.6975	-2.6096	-2.5072	-2.5258	-2.5451	-2.5485	-2.5997	-3.1621	-2.7157	-2.5612	-2.2962	-2.3517	-1.7612	-2.6763	-2.4052	-2.3243	-2.515	-2.6323	-2.4246	-2.4926	-2.684	-2.5055	-2.462	-2.4025
-2.9658	-2.475	-2.5299	-2.4774	-2.2623	-2.4088	-3.3374	-2.7252	-2.5719	-2.6026	-2.2502	-2.6321	-2.1079	-2.4468	-2.1437	-2.2727	-2.4176	-2.4025	-2.5125	-2.6894	-2.4497	-2.6771	-2.6279	-2.6873	-2.0084	-2.6771	-2.9658	-2.475	-2.5072	-2.5258	-2.2623	-2.4088	-2.8596	-2.5055	-2.5719	-2.6026	-2.4974	-2.5427	-3.9804	-2.5257	-2.684	-2.6357	-2.4176	-2.4025	-2.7463	-2.5841	-2.3979	-2.5835	-2.5512	-2.5835
-2.1522	-2.7145	-2.303	-2.4559	-2.7754	-2.8378	-2.2493	-2.3674	-2.7746	-2.5629	-2.9949	-2.6104	-0.9729	-2.7252	-2.6209	-2.7184	-2.6277	-2.5465	-2.4316	-2.6778	-2.9676	-2.2564	-2.6591	-2.464	-2.0084	-2.6771	-2.1522	-2.7145	-2.5823	-2.6261	-2.768	-2.5841	-2.4139	-2.537	-2.452	-2.5955	-2.4974	-2.5427	-1.7612	-2.6763	-2.684	-2.6357	-2.515	-2.6323	-2.5804	-2.7604	-2.684	-2.5055	-2.5512	-2.5835
-2.4206	-2.5649	-2.5423	-2.7953	-2.5366	-2.8412	-2.2493	-2.3674	-2.1633	-2.7215	-3.1497	-2.4895	-2.1888	-2.6792	-2.5101	-2.7286	-2.7188	-2.7546	-2.9441	-2.4895	-2.4951	-2.637	-2.7007	-2.4603	-2.7613	-2.6064	-2.7545	-2.5146	-2.6128	-2.5654	-2.5451	-2.5485	-2.4139	-2.537	-2.452	-2.5955	-2.8839	-2.5778	-1.7612	-2.6763	-2.608	-2.537	-2.7601	-2.5612	-2.7463	-2.5841	-2.3979	-2.5835	-2.5512	-2.5835
-2.9413	-2.5629	-2.4653	-2.5104	-3.0942	-2.6004	-2.6209	-2.3825	-2.4561	-2.4776	-2.4009	-2.5082	-0.9729	-2.7252	-2.4951	-2.3565	-2.5366	-2.4363	-2.4316	-2.6778	-2.1656	-2.5399	-2.5902	-2.3562	-2.7613	-2.6064	-2.7545	-2.5146	-2.5823	-2.6261	-2.768	-2.5841	-2.8596	-2.5055	-2.452	-2.5955	-2.2405	-2.598	-1.7612	-2.6763	-2.608	-2.537	-2.515	-2.6323	-2.5804	-2.7604	-2.684	-2.5055	-2.7302	-2.5612
-2.3982	-2.7184	-2.242	-2.7722	-2.8445	-2.7483	-2.3808	-2.5345	-2.7078	-2.3269	-2.4934	-2.4221	-2.1888	-2.6792	-2.4951	-2.3565	-2.3899	-2.7317	-2.616	-2.6446	-2.1656	-2.5399	-2.6279	-2.6873	-2.5274	-2.7858	-2.6975	-2.6096	-2.5072	-2.5258	-2.8445	-2.7483	-2.4139	-2.537	-2.452	-2.5955	-2.8839	-2.5778	-1.7612	-2.6763	-2.608	-2.537	-2.515	-2.6323	-2.5804	-2.7604	-2.684	-2.5055	-2.5512	-2.5835
-2.3196	-2.3366	-2.6594	-2.7004	-2.5575	-2.5345	-2.6624	-2.3982	-2.5057	-2.4155	-2.3601	-2.4221	-5.3174	-2.6473	-2.4116	-2.4626	-2.7188	-2.7546	-2.3307	-2.447	-2.9676	-2.2564	-2.9917	-2.794	-3.8133	-2.3896	-2.6975	-2.6096	-2.5823	-2.6261	-2.5451	-2.5485	-2.3056	-2.6895	-2.5522	-2.541	-2.4974	-2.5427	-3.9804	-2.5257	-2.4726	-2.5258	-2.7601	-2.5612	-2.7463	-2.5841	-2.684	-2.5055	-2.4895	-2.5841
-2.7127	-2.6773	-2.303	-2.4559	-2.5366	-2.8412	-2.6624	-2.3982	-2.5649	-2.4476	-2.5812	-2.4982	-0.9729	-2.7252	-3.1786	-2.794	-2.2515	-2.3432	-2.9441	-2.4895	-2.1656	-2.5399	-2.3097	-2.6731	-2.711	-2.6055	-2.6975	-2.6096	-2.5823	-2.6261	-2.5451	-2.5485	-2.3056	-2.6895	-2.7157	-2.5612	-2.8839	-2.5778	-1.7612	-2.6763	-2.684	-2.6357	-2.4895	-2.4883	-2.7463	-2.5841	-2.684	-2.5055	-2.5512	-2.5835
-2.7611	-2.5952	-2.242	-2.7722	-2.5366	-2.8412	-2.3808	-2.5345	-2.5649	-2.4476	-2.4828	-2.6731	-0.9729	-2.7252	-2.7007	-2.4603	-2.2515	-2.3432	-2.4523	-2.7317	-2.7159	-2.6041	-2.9917	-2.794	-2.3534	-2.4774	-2.7545	-2.5146	-2.5072	-2.5258	-2.5451	-2.5485	-2.4139	-2.537	-2.7157	-2.5612	-2.4974	-2.5427	-1.7612	-2.6763	-2.608	-2.537	-2.4895	-2.4883	-2.4246	-2.4926	-2.684	-2.5055	-2.4895	-2.5841
-2.9413	-2.5629	-2.4653	-2.5104	-2.3711	-2.5399	-2.5101	-2.5706	-2.4291	-2.4383	-2.5068	-2.4128	-0.9729	-2.7252	-2.5902	-2.9318	-2.1939	-2.491	-2.9441	-2.4895	-2.1656	-2.5399	-2.4247	-2.5082	-3.0829	-2.9414	-2.7545	-2.5146	-2.5823	-2.6261	-2.2866	-2.6106	-2.4139	-2.537	-2.5522	-2.541	-2.4974	-2.5427	-1.7612	-2.6763	-2.608	-2.537	-2.4895	-2.4883	-2.7463	-2.5841	-2.684	-2.5055	-2.4895	-2.5841
-3.4464	-2.794	-2.303	-2.4559	-2.7803	-2.4559	-3.3374	-2.7252	-2.7242	-2.4476	-2.8863	-2.5082	-1.3831	-2.6077	-2.5101	-2.7286	-2.7078	-2.327	-2.4523	-2.7317	-2.4951	-2.637	-2.7007	-2.4603	-2.3802	-2.4776	-2.6975	-2.6096	-2.5823	-2.6261	-2.768	-2.5841	-2.8596	-2.5055	-2.5522	-2.541	-2.8839	-2.5778	-1.3831	-2.6077	-2.608	-2.537	-2.4895	-2.4883	-2.4246	-2.4926	-2.3979	-2.5835	-2.5512	-2.5835
-2.3711	-2.3632	-2.6555	-2.2971	-2.8445	-2.7483	-2.2867	-2.8378	-3.0667	-2.8186	-2.4585	-2.4468	-0.9729	-2.7252	-2.5223	-2.5223	-2.2515	-2.3432	-2.4396	-2.3095	-2.2438	-2.5465	-1.9124	-2.8999	-2.5125	-2.6695	-2.4173	-2.5612	-2.6128	-2.5654	-2.8445	-2.7483	-2.3056	-2.6895	-2.7157	-2.5612	-2.4974	-2.5427	-1.7612	-2.6763	-2.4726	-2.5258	-2.4895	-2.4883	-2.4396	-2.3095	-2.3979	-2.5835	-2.4895	-2.5841
-2.1522	-2.7145	-2.5299	-2.4774	-2.242	-2.6446	-2.4585	-2.4468	-2.4291	-2.4383	-1.9776	-2.5223	-0.9729	-2.7252	-2.2952	-2.5895	-2.6277	-2.5465	-2.57	-2.4547	-2.3877	-2.1475	-2.3097	-2.6731	-2.6906	-2.5051	-2.1522	-2.7145	-2.5072	-2.5258	-2.2866	-2.6106	-2.4139	-2.537	-2.5522	-2.541	-2.2405	-2.598	-1.7612	-2.6763	-2.2952	-2.5895	-2.515	-2.6323	-2.7463	-2.5841	-2.684	-2.5055	-2.5512	-2.5835
-2.69	-2.4026	-2.5326	-2.5895	-2.3711	-2.5399	-2.6624	-2.3982	-2.9717	-2.0315	-2.3031	-2.8069	-0.9729	-2.7252	-2.4116	-2.4626	-2.2515	-2.3432	-2.7501	-2.5857	-2.5291	-2.4626	-2.6591	-2.464	-2.5125	-2.6695	-2.4173	-2.5612	-2.5326	-2.5895	-2.2866	-2.6106	-2.3056	-2.6895	-2.7157	-2.5612	-2.2405	-2.598	-1.7612	-2.6763	-2.4726	-2.5258	-2.4895	-2.4883	-2.4246	-2.4926	-2.6323	-2.5142	-2.5512	-2.5835
-2.3711	-2.3632	-2.242	-2.7722	-2.2133	-2.6171	-2.2342	-2.5564	-2.4291	-2.4383	-2.1814	-2.6055	-0.9729	-2.7252	-2.6106	-2.2117	-2.8731	-2.4626	-2.2783	-2.4869	-2.3877	-2.1475	-2.5902	-2.3562	-2.6906	-2.5051	-2.4173	-2.5612	-2.5072	-2.5258	-2.2866	-2.6106	-2.3056	-2.6895	-2.5522	-2.541	-2.2405	-2.598	-1.7612	-2.6763	-2.608	-2.537	-2.7601	-2.5612	-2.4246	-2.4926	-2.684	-2.5055	-2.7302	-2.5612
-2.0263	-2.799	-2.303	-2.4559	-2.5366	-2.8412	-2.6624	-2.3982	-2.4561	-2.4776	-2.2962	-2.3517	-0.9729	-2.7252	-2.4052	-2.3243	-3.0032	-2.6465	-2.9441	-2.4895	-2.2438	-2.5465	-2.9917	-2.794	-2.6906	-2.5051	-2.0263	-2.799	-2.5823	-2.6261	-2.5451	-2.5485	-2.3056	-2.6895	-2.452	-2.5955	-2.2962	-2.3517	-1.7612	-2.6763	-2.4052	-2.3243	-2.515	-2.6323	-2.7463	-2.5841	-2.3979	-2.5835	-2.4895	-2.5841
-2.1525	-2.8186	-2.6594	-2.7004	-2.2623	-2.4088	-3.3374	-2.7252	-2.5719	-2.6026	-2.4585	-2.4468	-0.9729	-2.7252	-2.5101	-2.7286	-2.2515	-2.3432	-2.4396	-2.3095	-2.9676	-2.2564	-2.4247	-2.5082	-2.5274	-2.7858	-2.4173	-2.5612	-2.5823	-2.6261	-2.2623	-2.4088	-2.8596	-2.5055	-2.5719	-2.6026	-2.4974	-2.5427	-1.7612	-2.6763	-2.608	-2.537	-2.4895	-2.4883	-2.4396	-2.3095	-2.684	-2.5055	-2.4895	-2.5841
-2.0263	-2.799	-2.8987	-2.7252	-2.2623	-2.4088	-2.4585	-2.4468	-2.4291	-2.4383	-2.4828	-2.6731	-0.9729	-2.7252	-2.2952	-2.5895	-2.2515	-2.3432	-2.7242	-2.6415	-2.0581	-2.5413	-2.3097	-2.6731	-2.0084	-2.6771	-2.0263	-2.799	-2.6128	-2.5654	-2.2623	-2.4088	-2.4139	-2.537	-2.5522	-2.541	-2.4974	-2.5427	-1.7612	-2.6763	-2.2952	-2.5895	-2.4895	-2.4883	-2.7463	-2.5841	-2.3979	-2.5835	-2.5512	-2.5835
-2.0263	-2.799	-2.5326	-2.5895	-2.5575	-2.5345	-1.9776	-3.8099	-2.4561	-2.4776	-2.2502	-2.6321	-0.9729	-2.7252	-2.1702	-2.6077	-2.2515	-2.3432	-2.4523	-2.7317	-2.4951	-2.637	-3.3055	-2.4356	-3.8133	-2.3896	-2.0263	-2.799	-2.5326	-2.5895	-2.5451	-2.5485	-2.3056	-2.6895	-2.452	-2.5955	-2.4974	-2.5427	-1.7612	-2.6763	-2.1702	-2.6077	-2.4895	-2.4883	-2.4246	-2.4926	-2.3979	-2.5835	-2.7302	-2.5612
-2.1522	-2.7145	-2.4653	-2.5104	-2.2133	-2.6171	-2.5101	-2.5706	-2.7014	-2.9033	-3.1497	-2.4895	-1.3831	-2.6077	-3.1786	-2.794	-2.3899	-2.7317	-2.2783	-2.4869	-2.9717	-2.5223	-2.9917	-2.794	-2.0084	-2.6771	-2.1522	-2.7145	-2.5823	-2.6261	-2.2866	-2.6106	-2.4139	-2.537	-2.452	-2.5955	-2.8839	-2.5778	-1.3831	-2.6077	-2.684	-2.6357	-2.515	-2.6323	-2.4246	-2.4926	-2.6323	-2.5142	-2.4895	-2.5841
-2.6591	-2.6925	-2.8391	-2.3559	-2.5383	-2.4131	-2.3793	-2.6808	-2.4291	-2.4383	-2.7661	-2.6077	-0.9729	-2.7252	-2.5902	-2.9318	-2.5575	-2.637	-2.722	-2.722	-2.9676	-2.2564	-2.7007	-2.4603	-2.711	-2.6055	-2.7545	-2.5146	-2.5072	-2.5258	-2.5451	-2.5485	-2.4139	-2.537	-2.5522	-2.541	-2.7661	-2.6077	-1.7612	-2.6763	-2.608	-2.537	-2.515	-2.6323	-2.5804	-2.7604	-2.684	-2.5055	-2.5512	-2.5835
-3.4464	-2.794	-2.3323	-2.9414	-3.0942	-2.6004	-2.5902	-2.6873	-2.1633	-2.7215	-1.9776	-2.5223	-0.9729	-2.7252	-2.7007	-2.4603	-2.8731	-2.4626	-2.4396	-2.3095	-2.4396	-2.7145	-2.3097	-2.6731	-2.711	-2.6055	-2.6975	-2.6096	-2.3323	-2.9414	-2.768	-2.5841	-2.4139	-2.537	-2.452	-2.5955	-2.2405	-2.598	-1.7612	-2.6763	-2.608	-2.537	-2.7601	-2.5612	-2.4396	-2.3095	-2.4396	-2.7145	-2.5512	-2.5835
-2.1422	-1.5844	-2.1422	-1.7508	-2.2288	-2.0676	-2.3237	-2.534	-2.7242	-2.4476	-2.4828	-2.6731	-0.9729	-2.7252	-2.6209	-2.7184	-2.3899	-2.7317	-2.5672	-2.3331	-2.9676	-2.2564	-2.2732	-2.4412	-2.4363	-2.6644	-2.1422	-1.5844	-2.1422	-1.7508	-2.2288	-2.0676	-2.3237	-2.534	-2.5522	-2.541	-2.4974	-2.5427	-1.7612	-2.6763	-2.684	-2.6357	-2.515	-2.6323	-2.4246	-2.4926	-2.684	-2.5055	-2.4895	-2.5841
-2.3196	-2.3366	-2.6594	-2.7004	-3.0942	-2.6004	-2.6209	-2.3825	-2.7078	-2.3269	-2.4828	-2.6731	-0.9729	-2.7252	-2.6209	-2.7184	-2.5575	-2.637	-2.2493	-2.485	-2.8291	-2.8897	-2.3097	-2.6731	-2.3534	-2.4774	-2.6975	-2.6096	-2.5823	-2.6261	-2.768	-2.5841	-2.8596	-2.5055	-2.452	-2.5955	-2.4974	-2.5427	-1.7612	-2.6763	-2.684	-2.6357	-2.515	-2.6323	-2.4246	-2.4926	-2.8291	-2.8897	-2.5512	-2.5835
-2.3982	-2.7184	-2.303	-2.4559	-2.5383	-2.4131	-2.6209	-2.3825	-2.4561	-2.4776	-2.8215	-3.1402	-2.1888	-2.6792	-2.7754	-2.6778	-2.5575	-2.637	-2.7501	-2.5857	-2.4951	-2.637	-2.5812	-2.4982	-2.7127	-2.4954	-2.6975	-2.6096	-2.5823	-2.6261	-2.5451	-2.5485	-2.8596	-2.5055	-2.452	-2.5955	-2.8839	-2.5778	-1.7612	-2.6763	-2.684	-2.6357	-2.515	-2.6323	-2.4246	-2.4926	-2.3979	-2.5835	-2.4895	-2.5841
-2.5812	-2.8026	-2.1013	-2.7824	-2.5575	-2.5345	-2.2867	-2.8378	-2.4561	-2.4776	-2.5068	-2.4128	-0.9729	-2.7252	-2.7007	-2.4603	-2.2204	-3.1102	-3.1585	-2.6792	-3.6057	-2.1379	-1.9124	-2.8999	-2.4363	-2.6644	-2.6975	-2.6096	-2.6128	-2.5654	-2.5451	-2.5485	-2.3056	-2.6895	-2.452	-2.5955	-2.4974	-2.5427	-1.7612	-2.6763	-2.608	-2.537	-2.515	-2.6323	-2.7463	-2.5841	-2.3979	-2.5835	-2.4895	-2.5841
-2.7611	-2.5952	-2.599	-2.9151	-3.0942	-2.6004	-2.2493	-2.3674	-2.7014	-2.9033	-2.7078	-2.6416	-2.1079	-2.4468	-2.1437	-2.2727	-2.5575	-2.637	-2.4396	-2.3095	-2.2438	-2.5465	-2.0862	-2.4488	-2.7182	-2.6026	-2.7545	-2.5146	-2.5823	-2.6261	-2.768	-2.5841	-2.4139	-2.537	-2.452	-2.5955	-2.8839	-2.5778	-3.9804	-2.5257	-2.684	-2.6357	-2.515	-2.6323	-2.4396	-2.3095	-2.3979	-2.5835	-2.4895	-2.5841
-2.8391	-2.9717	-2.6555	-2.2971	-2.5383	-2.4131	-2.2867	-2.8378	-2.1633	-2.7215	-2.5812	-2.4982	-0.9729	-2.7252	-2.1437	-2.2727	-2.7188	-2.7546	-2.2783	-2.4869	-2.5291	-2.4626	-3.3055	-2.4356	-2.3534	-2.4774	-2.4173	-2.5612	-2.6128	-2.5654	-2.5451	-2.5485	-2.3056	-2.6895	-2.452	-2.5955	-2.8839	-2.5778	-1.7612	-2.6763	-2.684	-2.6357	-2.7601	-2.5612	-2.4246	-2.4926	-2.6323	-2.5142	-2.7302	-2.5612
-2.1522	-2.7145	-2.5423	-2.7953	-2.3711	-2.5399	-2.2493	-2.3674	-2.4934	-2.7317	-2.9949	-2.6104	-4.3498	-2.3813	-2.69	-2.4513	-2.5812	-2.447	-2.2783	-2.4869	-2.3899	-2.6873	-2.4247	-2.5082	-2.0084	-2.6771	-2.1522	-2.7145	-2.6128	-2.5654	-2.2866	-2.6106	-2.4139	-2.537	-2.5522	-2.541	-2.4974	-2.5427	-3.9804	-2.5257	-2.4726	-2.5258	-2.4895	-2.4883	-2.4246	-2.4926	-2.3979	-2.5835	-2.4895	-2.5841
-2.0263	-2.799	-2.4653	-2.5104	-2.2133	-2.6171	-2.6624	-2.3982	-2.7746	-2.5629	-2.4009	-2.5082	-0.9729	-2.7252	-2.5101	-2.7286	-2.2515	-2.3432	-2.4396	-2.3095	-2.4951	-2.637	-2.5812	-2.4982	-2.7613	-2.6064	-2.0263	-2.799	-2.5823	-2.6261	-2.2866	-2.6106	-2.3056	-2.6895	-2.452	-2.5955	-2.2405	-2.598	-1.7612	-2.6763	-2.608	-2.537	-2.4895	-2.4883	-2.4396	-2.3095	-2.3979	-2.5835	-2.4895	-2.5841
-2.8391	-2.9717	-2.242	-2.7722	-2.5366	-2.8412	-2.2867	-2.8378	-2.4291	-2.4383	-2.4828	-2.6731	-0.9729	-2.7252	-2.2952	-2.5895	-2.5575	-2.637	-2.3307	-2.447	-2.6389	-2.4774	-2.462	-2.4025	-2.6906	-2.5051	-2.4173	-2.5612	-2.5072	-2.5258	-2.5451	-2.5485	-2.3056	-2.6895	-2.5522	-2.541	-2.4974	-2.5427	-1.7612	-2.6763	-2.2952	-2.5895	-2.515	-2.6323	-2.7463	-2.5841	-2.6323	-2.5142	-2.462	-2.4025
-2.1525	-2.8186	-2.7501	-2.3813	-2.3343	-2.4155	-2.9739	-2.6773	-2.0027	-3.0493	-2.1814	-2.6055	-0.9729	-2.7252	-2.7754	-2.6778	-2.3899	-2.7317	-2.3675	-2.6389	-2.9676	-2.2564	-2.462	-2.4025	-3.8133	-2.3896	-2.4173	-2.5612	-2.5823	-2.6261	-2.768	-2.5841	-2.8596	-2.5055	-2.452	-2.5955	-2.2405	-2.598	-1.7612	-2.6763	-2.684	-2.6357	-2.515	-2.6323	-2.3675	-2.6389	-2.684	-2.5055	-2.462	-2.4025
-2.9166	-2.0131	-2.242	-2.7722	-3.0942	-2.6004	-2.5016	-2.4476	-2.7078	-2.3269	-2.2962	-2.3517	-0.9729	-2.7252	-2.2952	-2.5895	-2.2515	-2.3432	-2.57	-2.4547	-2.2438	-2.5465	-2.6279	-2.6873	-2.0084	-2.6771	-2.7545	-2.5146	-2.5072	-2.5258	-2.768	-2.5841	-2.8596	-2.5055	-2.452	-2.5955	-2.2962	-2.3517	-1.7612	-2.6763	-2.2952	-2.5895	-2.4895	-2.4883	-2.7463	-2.5841	-2.3979	-2.5835	-2.5512	-2.5835
-3.4464	-2.794	-2.5423	-2.7953	-2.5189	-2.4221	-2.8291	-2.9384	-2.4291	-2.4383	-2.4176	-2.6193	-0.9729	-2.7252	-2.1437	-2.2727	-2.6277	-2.5465	-2.4523	-2.7317	-2.4497	-2.6771	-2.3097	-2.6731	-2.7613	-2.6064	-2.6975	-2.6096	-2.6128	-2.5654	-2.5451	-2.5485	-2.8291	-2.9384	-2.5522	-2.541	-2.4176	-2.6193	-1.7612	-2.6763	-2.684	-2.6357	-2.515	-2.6323	-2.4246	-2.4926	-2.3979	-2.5835	-2.5512	-2.5835
-2.1576	-2.5273	-2.6594	-2.7004	-2.242	-2.6446	-2.8291	-2.9384	-2.7078	-2.3269	-2.4828	-2.6731	-0.9729	-2.7252	-2.4052	-2.3243	-3.0032	-2.6465	-2.9441	-2.4895	-2.3899	-2.6873	-2.9917	-2.794	-2.3802	-2.4776	-2.6975	-2.6096	-2.5823	-2.6261	-2.2866	-2.6106	-2.8291	-2.9384	-2.452	-2.5955	-2.4974	-2.5427	-1.7612	-2.6763	-2.4052	-2.3243	-2.515	-2.6323	-2.7463	-2.5841	-2.3979	-2.5835	-2.4895	-2.5841
-2.0263	-2.799	-2.303	-2.4559	-2.5383	-2.4131	-3.3374	-2.7252	-2.5719	-2.6026	-2.4585	-2.4468	-0.9729	-2.7252	-2.5902	-2.9318	-2.2515	-2.3432	-2.5672	-2.3331	-2.4951	-2.637	-2.4247	-2.5082	-2.5274	-2.7858	-2.0263	-2.799	-2.5823	-2.6261	-2.5451	-2.5485	-2.8596	-2.5055	-2.5719	-2.6026	-2.4974	-2.5427	-1.7612	-2.6763	-2.608	-2.537	-2.4895	-2.4883	-2.4246	-2.4926	-2.3979	-2.5835	-2.4895	-2.5841
-2.7611	-2.5952	-2.8987	-2.7252	-2.2623	-2.4088	-2.4585	-2.4468	-2.4291	-2.4383	-2.3601	-2.4221	-0.9729	-2.7252	-2.5101	-2.7286	-2.5575	-2.637	-2.7242	-2.6415	-2.0581	-2.5413	-2.5812	-2.4982	-2.0084	-2.6771	-2.7545	-2.5146	-2.6128	-2.5654	-2.2623	-2.4088	-2.4139	-2.537	-2.5522	-2.541	-2.4974	-2.5427	-1.7612	-2.6763	-2.608	-2.537	-2.515	-2.6323	-2.7463	-2.5841	-2.3979	-2.5835	-2.4895	-2.5841
-2.1522	-2.7145	-2.1013	-2.7824	-2.3454	-2.5413	-2.4585	-2.4468	-2.4994	-2.8808	-3.1497	-2.4895	-1.3831	-2.6077	-3.1786	-2.794	-2.6277	-2.5465	-2.5672	-2.3331	-2.8028	-2.6053	-2.9917	-2.794	-2.2443	-2.3825	-2.1522	-2.7145	-2.6128	-2.5654	-2.5451	-2.5485	-2.4139	-2.537	-2.7157	-2.5612	-2.8839	-2.5778	-1.3831	-2.6077	-2.684	-2.6357	-2.515	-2.6323	-2.4246	-2.4926	-2.684	-2.5055	-2.4895	-2.5841
-3.4464	-2.794	-2.3323	-2.9414	-3.0942	-2.6004	-2.5101	-2.5706	-2.4561	-2.4776	-2.7078	-2.6416	-0.9729	-2.7252	-2.6209	-2.7184	-2.8293	-2.4187	-2.4074	-2.5417	-2.4396	-2.7145	-2.2254	-2.7636	-2.4074	-2.7636	-2.6975	-2.6096	-2.3323	-2.9414	-2.768	-2.5841	-2.4139	-2.537	-2.452	-2.5955	-2.8839	-2.5778	-1.7612	-2.6763	-2.684	-2.6357	-2.4895	-2.4883	-2.4246	-2.4926	-2.4396	-2.7145	-2.5512	-2.5835
-2.3982	-2.7184	-2.8987	-2.7252	-2.9079	-2.5036	-2.5016	-2.4476	-2.0027	-3.0493	-2.4176	-2.6193	-2.1079	-2.4468	-2.9166	-3.0493	-3.1958	-2.8394	-2.3675	-2.6389	-2.0581	-2.5413	-2.7007	-2.4603	-2.0084	-2.6771	-2.6975	-2.6096	-2.6128	-2.5654	-2.768	-2.5841	-2.8596	-2.5055	-2.452	-2.5955	-2.4176	-2.6193	-3.9804	-2.5257	-2.608	-2.537	-2.4895	-2.4883	-2.3675	-2.6389	-2.3979	-2.5835	-2.5512	-2.5835
-2.0263	-2.799	-2.5326	-2.5895	-2.3454	-2.5413	-2.5902	-2.6873	-2.7242	-2.4476	-2.1814	-2.6055	-0.9729	-2.7252	-2.3711	-2.6415	-2.2515	-2.3432	-2.7242	-2.6415	-2.1656	-2.5399	-2.5446	-2.6873	-2.69	-2.5025	-2.0263	-2.799	-2.5326	-2.5895	-2.5451	-2.5485	-2.4139	-2.537	-2.5522	-2.541	-2.2405	-2.598	-1.7612	-2.6763	-2.4726	-2.5258	-2.4895	-2.4883	-2.7463	-2.5841	-2.684	-2.5055	-2.4895	-2.5841
-2.9726	-2.2761	-2.303	-2.4559	-2.7754	-2.8378	-2.6624	-2.3982	-2.4291	-2.4383	-2.4009	-2.5082	-0.9729	-2.7252	-2.7754	-2.6778	-2.8293	-2.4187	-2.4447	-2.6041	-2.5902	-2.6738	-2.3097	-2.6731	-2.3802	-2.4776	-2.7545	-2.5146	-2.5823	-2.6261	-2.768	-2.5841	-2.3056	-2.6895	-2.5522	-2.541	-2.2405	-2.598	-1.7612	-2.6763	-2.684	-2.6357	-2.4895	-2.4883	-2.7463	-2.5841	-2.6323	-2.5142	-2.5512	-2.5835
-2.3711	-2.3632	-2.599	-2.9151	-2.5366	-2.8412	-2.2867	-2.8378	-2.7801	-2.5895	-2.4934	-2.4221	-1.3831	-2.6077	-2.2952	-2.5895	-2.3899	-2.7317	-2.616	-2.6446	-2.2438	-2.5465	-2.6591	-2.464	-2.7182	-2.6026	-2.4173	-2.5612	-2.5823	-2.6261	-2.5451	-2.5485	-2.3056	-2.6895	-2.7801	-2.5895	-2.8839	-2.5778	-1.3831	-2.6077	-2.2952	-2.5895	-2.515	-2.6323	-2.5804	-2.7604	-2.3979	-2.5835	-2.5512	-2.5835
-2.1576	-2.5273	-2.4481	-2.3471	-2.242	-2.6446	-2.8291	-2.9384	-2.7078	-2.3269	-2.1814	-2.6055	-2.1888	-2.6792	-2.2952	-2.5895	-2.2204	-3.1102	-2.616	-2.6446	-2.3899	-2.6873	-2.4247	-2.5082	-2.4363	-2.6644	-2.6975	-2.6096	-2.6128	-2.5654	-2.2866	-2.6106	-2.8291	-2.9384	-2.452	-2.5955	-2.2405	-2.598	-1.7612	-2.6763	-2.2952	-2.5895	-2.515	-2.6323	-2.5804	-2.7604	-2.3979	-2.5835	-2.4895	-2.5841
-2.1522	-2.7145	-2.4653	-2.5104	-2.3454	-2.5413	-2.2867	-2.8378	-2.7078	-2.3269	-1.9776	-2.5223	-1.3831	-2.6077	-2.0862	-2.8765	-2.6277	-2.5465	-2.9441	-2.4895	-2.8291	-2.8897	-2.0862	-2.4488	-2.7803	-2.7781	-2.1522	-2.7145	-2.5823	-2.6261	-2.5451	-2.5485	-2.3056	-2.6895	-2.452	-2.5955	-2.2405	-2.598	-1.3831	-2.6077	-2.684	-2.6357	-2.515	-2.6323	-2.7463	-2.5841	-2.8291	-2.8897	-2.4895	-2.5841
-2.3711	-2.3632	-2.303	-2.4559	-2.2133	-2.6171	-2.5997	-3.1621	-2.6551	-2.3075	-2.4828	-2.6731	-0.9729	-2.7252	-2.4052	-2.3243	-2.7348	-2.6894	-2.4447	-2.6041	-2.3899	-2.6873	-2.9917	-2.794	-2.3802	-2.4776	-2.4173	-2.5612	-2.5823	-2.6261	-2.2866	-2.6106	-2.5997	-3.1621	-2.5522	-2.541	-2.4974	-2.5427	-1.7612	-2.6763	-2.4052	-2.3243	-2.4895	-2.4883	-2.7463	-2.5841	-2.3979	-2.5835	-2.4895	-2.5841
-2.7611	-2.5952	-2.8987	-2.7252	-2.2623	-2.4088	-2.6551	-2.2549	-2.4934	-2.7317	-2.3601	-2.4221	-0.9729	-2.7252	-2.5101	-2.7286	-2.6183	-2.7157	-2.4396	-2.3095	-2.6389	-2.4774	-2.3097	-2.6731	-2.7803	-2.7781	-2.7545	-2.5146	-2.6128	-2.5654	-2.2623	-2.4088	-2.8596	-2.5055	-2.5522	-2.541	-2.4974	-2.5427	-1.7612	-2.6763	-2.608	-2.537	-2.6183	-2.7157	-2.4396	-2.3095	-2.6323	-2.5142	-2.5512	-2.5835
-2.0263	-2.799	-2.5326	-2.5895	-2.3454	-2.5413	-3.3374	-2.7252	-2.7801	-2.5895	-2.4828	-2.6731	-0.9729	-2.7252	-2.5902	-2.9318	-2.2515	-2.3432	-2.3307	-2.447	-2.4497	-2.6771	-2.462	-2.4025	-1.9261	-2.4488	-2.0263	-2.799	-2.5326	-2.5895	-2.5451	-2.5485	-2.8596	-2.5055	-2.7801	-2.5895	-2.4974	-2.5427	-1.7612	-2.6763	-2.608	-2.537	-2.4895	-2.4883	-2.7463	-2.5841	-2.3979	-2.5835	-2.462	-2.4025
-2.9726	-2.2761	-2.8987	-2.7252	-2.8445	-2.7483	-2.5101	-2.5706	-2.4291	-2.4383	-2.3601	-2.4221	-0.9729	-2.7252	-2.0862	-2.8765	-2.5366	-2.4363	-2.4396	-2.3095	-2.6551	-2.7845	-3.77	-2.2531	-2.2443	-2.3825	-2.7545	-2.5146	-2.6128	-2.5654	-2.8445	-2.7483	-2.4139	-2.537	-2.5522	-2.541	-2.4974	-2.5427	-1.7612	-2.6763	-2.684	-2.6357	-2.515	-2.6323	-2.4396	-2.3095	-2.684	-2.5055	-3.77	-2.2531
-2.9726	-2.2761	-2.6594	-2.7004	-2.242	-2.6446	-2.3808	-2.5345	-2.7801	-2.5895	-2.4176	-2.6193	-0.9729	-2.7252	-2.69	-2.4513	-2.2515	-2.3432	-2.2493	-2.485	-2.8291	-2.8897	-2.462	-2.4025	-3.8133	-2.3896	-2.7545	-2.5146	-2.5823	-2.6261	-2.2866	-2.6106	-2.4139	-2.537	-2.7801	-2.5895	-2.4176	-2.6193	-1.7612	-2.6763	-2.4726	-2.5258	-2.4895	-2.4883	-2.4246	-2.4926	-2.8291	-2.8897	-2.462	-2.4025
-2.7348	-2.6451	-2.5299	-2.4774	-2.5575	-2.5345	-2.5902	-2.6873	-2.7078	-2.3269	-2.3601	-2.4221	-0.9729	-2.7252	-2.4951	-2.3565	-2.4176	-2.4025	-2.2783	-2.4869	-2.1656	-2.5399	-2.5446	-2.6873	-2.5274	-2.7858	-2.6975	-2.6096	-2.5072	-2.5258	-2.5451	-2.5485	-2.4139	-2.537	-2.452	-2.5955	-2.4974	-2.5427	-1.7612	-2.6763	-2.608	-2.537	-2.4176	-2.4025	-2.4246	-2.4926	-2.684	-2.5055	-2.4895	-2.5841
-2.5812	-2.8026	-2.5423	-2.7953	-2.8445	-2.7483	-2.6624	-2.3982	-3.0212	-2.7359	-2.5068	-2.4128	-0.9729	-2.7252	-2.7007	-2.4603	-2.2204	-3.1102	-2.5125	-2.6894	-2.1656	-2.5399	-2.462	-2.4025	-1.9261	-2.4488	-2.6975	-2.6096	-2.6128	-2.5654	-2.8445	-2.7483	-2.3056	-2.6895	-2.5522	-2.541	-2.4974	-2.5427	-1.7612	-2.6763	-2.608	-2.537	-2.515	-2.6323	-2.7463	-2.5841	-2.684	-2.5055	-2.462	-2.4025
-2.3196	-2.3366	-2.5326	-2.5895	-2.2256	-2.3471	-2.4585	-2.4468	-2.7801	-2.5895	-2.4585	-2.4468	-2.1888	-2.6792	-2.4934	-2.7317	-2.7348	-2.6894	-2.7501	-2.5857	-2.4396	-2.7145	-2.0862	-2.4488	-2.711	-2.6055	-2.6975	-2.6096	-2.5326	-2.5895	-2.768	-2.5841	-2.4139	-2.537	-2.7801	-2.5895	-2.4974	-2.5427	-1.7612	-2.6763	-2.684	-2.6357	-2.4895	-2.4883	-2.4246	-2.4926	-2.4396	-2.7145	-2.4895	-2.5841
-2.3711	-2.3632	-2.5326	-2.5895	-2.5575	-2.5345	-2.5016	-2.4476	-2.7746	-2.5629	-2.3601	-2.4221	-0.9729	-2.7252	-2.4116	-2.4626	-2.3559	-2.722	-2.4316	-2.6778	-2.4497	-2.6771	-2.6183	-2.6389	-2.4363	-2.6644	-2.4173	-2.5612	-2.5326	-2.5895	-2.5451	-2.5485	-2.8596	-2.5055	-2.452	-2.5955	-2.4974	-2.5427	-1.7612	-2.6763	-2.4726	-2.5258	-2.7601	-2.5612	-2.5804	-2.7604	-2.3979	-2.5835	-2.6183	-2.6389
-2.1522	-2.7145	-2.303	-2.4559	-2.3454	-2.5413	-2.3793	-2.6808	-2.7801	-2.5895	-2.5812	-2.4982	-1.3831	-2.6077	-2.4116	-2.4626	-2.7078	-2.327	-2.5672	-2.3331	-3.0829	-2.2531	-2.462	-2.4025	-2.7078	-2.6448	-2.1522	-2.7145	-2.5823	-2.6261	-2.5451	-2.5485	-2.4139	-2.537	-2.7801	-2.5895	-2.8839	-2.5778	-1.3831	-2.6077	-2.4726	-2.5258	-2.4895	-2.4883	-2.4246	-2.4926	-3.0829	-2.2531	-2.462	-2.4025
-2.9726	-2.2761	-2.7501	-2.3813	-2.8445	-2.7483	-3.0212	-2.8765	-2.6794	-2.1582	-2.1814	-2.6055	-2.1888	-2.6792	-2.5101	-2.7286	-3.77	-2.7607	-2.4396	-2.3095	-2.3899	-2.6873	-2.8161	-2.5678	-3.8133	-2.3896	-2.7545	-2.5146	-2.5823	-2.6261	-2.8445	-2.7483	-2.8596	-2.5055	-2.6794	-2.1582	-2.2405	-2.598	-1.7612	-2.6763	-2.608	-2.537	-3.77	-2.7607	-2.4396	-2.3095	-2.3979	-2.5835	-2.7302	-2.5612
-2.1522	-2.7145	-2.4481	-2.3983	-2.5259	-2.3579	-2.6624	-2.3982	-2.541	-2.6792	-2.4828	-2.6731	-1.3831	-2.6077	-2.2952	-2.5895	-2.3899	-2.7317	-2.616	-2.6446	-2.9676	-2.2564	-2.6591	-2.464	-2.69	-2.5025	-2.1522	-2.7145	-2.6128	-2.5654	-2.5259	-2.3579	-2.3056	-2.6895	-2.5522	-2.541	-2.4974	-2.5427	-1.3831	-2.6077	-2.2952	-2.5895	-2.515	-2.6323	-2.5804	-2.7604	-2.684	-2.5055	-2.5512	-2.5835
-2.3982	-2.7184	-2.6594	-2.7004	-2.5259	-2.3579	-2.6625	-2.3785	-2.7078	-2.3269	-2.1814	-2.6055	-0.9729	-2.7252	-2.4951	-2.3565	-2.9258	-2.3562	-2.4074	-2.5417	-2.8291	-2.8897	-2.6279	-2.6873	-2.7613	-2.6064	-2.6975	-2.6096	-2.5823	-2.6261	-2.5259	-2.3579	-2.6625	-2.3785	-2.452	-2.5955	-2.2405	-2.598	-1.7612	-2.6763	-2.608	-2.537	-2.7601	-2.5612	-2.4246	-2.4926	-2.8291	-2.8897	-2.5512	-2.5835
-2.1522	-2.7145	-2.303	-2.4559	-2.242	-2.6446	-3.3374	-2.7252	-2.1633	-2.7215	-2.3031	-2.8069	-2.1079	-2.4468	-2.4052	-2.3243	-2.3899	-2.7317	-2.4316	-2.6778	-2.4497	-2.6771	-2.0862	-2.4488	-2.0084	-2.6771	-2.1522	-2.7145	-2.5823	-2.6261	-2.2866	-2.6106	-2.8596	-2.5055	-2.452	-2.5955	-2.2405	-2.598	-3.9804	-2.5257	-2.4052	-2.3243	-2.515	-2.6323	-2.5804	-2.7604	-2.3979	-2.5835	-2.4895	-2.5841
-2.6591	-2.6925	-2.4653	-2.5104	-2.5383	-2.4131	-2.5902	-2.6873	-2.4934	-2.7317	-2.4934	-2.4221	-2.69	-2.4513	-2.69	-2.4513	-2.3559	-2.722	-2.9441	-2.4895	-2.4951	-2.637	-2.8552	-2.6808	-2.4363	-2.6644	-2.7545	-2.5146	-2.5823	-2.6261	-2.5451	-2.5485	-2.4139	-2.537	-2.5522	-2.541	-2.8839	-2.5778	-3.6528	-2.3851	-2.4726	-2.5258	-2.7601	-2.5612	-2.7463	-2.5841	-2.3979	-2.5835	-2.5512	-2.5835
-2.6591	-2.6925	-2.6594	-2.7004	-2.5189	-2.4221	-2.4447	-2.5273	-2.4934	-2.7317	-2.3031	-2.8069	-2.69	-2.4513	-2.5223	-2.5223	-2.2515	-2.3432	-2.2783	-2.4869	-2.0581	-2.5413	-2.6591	-2.464	-2.7127	-2.4954	-2.7545	-2.5146	-2.5823	-2.6261	-2.5451	-2.5485	-2.8596	-2.5055	-2.5522	-2.541	-2.2405	-2.598	-3.6528	-2.3851	-2.4726	-2.5258	-2.4895	-2.4883	-2.4246	-2.4926	-2.3979	-2.5835	-2.5512	-2.5835
-2.9413	-2.5629	-2.6209	-2.7184	-2.3031	-2.6738	-2.6624	-2.3982	-2.4934	-2.7317	-1.9776	-2.5223	-4.8783	-2.5592	-2.4951	-2.3565	-2.2515	-2.3432	-2.3675	-2.6389	-2.4396	-2.7145	-2.4247	-2.5082	-2.5274	-2.7858	-2.7545	-2.5146	-2.6128	-2.5654	-2.2866	-2.6106	-2.3056	-2.6895	-2.5522	-2.541	-2.2405	-2.598	-3.9804	-2.5257	-2.608	-2.537	-2.4895	-2.4883	-2.3675	-2.6389	-2.4396	-2.7145	-2.4895	-2.5841
-2.69	-2.4026	-2.242	-2.7722	-2.7803	-2.4559	-1.9776	-3.8099	-2.1633	-2.7215	-2.9949	-2.6104	-0.9729	-2.7252	-2.4052	-2.3243	-2.4176	-2.4025	-2.7242	-2.6415	-2.0581	-2.5413	-1.9124	-2.8999	-2.0084	-2.6771	-2.4173	-2.5612	-2.5072	-2.5258	-2.768	-2.5841	-2.3056	-2.6895	-2.452	-2.5955	-2.4974	-2.5427	-1.7612	-2.6763	-2.4052	-2.3243	-2.4176	-2.4025	-2.7463	-2.5841	-2.3979	-2.5835	-2.4895	-2.5841
-2.1525	-2.8186	-2.5423	-2.7953	-2.242	-2.6446	-3.0212	-2.8765	-2.541	-2.6792	-2.4934	-2.4221	-4.3498	-2.3813	-2.6106	-2.2117	-2.8731	-2.4626	-2.7661	-2.7607	-2.5291	-2.4626	-2.4247	-2.5082	-2.0084	-2.6771	-2.4173	-2.5612	-2.6128	-2.5654	-2.2866	-2.6106	-2.8596	-2.5055	-2.5522	-2.541	-2.8839	-2.5778	-3.9804	-2.5257	-2.608	-2.537	-2.7601	-2.5612	-2.7661	-2.7607	-2.6323	-2.5142	-2.4895	-2.5841
-2.1576	-2.5273	-3.0032	-3.0493	-2.3711	-2.5399	-2.2867	-2.8378	-2.4561	-2.4776	-2.2962	-2.3517	-0.9729	-2.7252	-2.3711	-2.6415	-2.3899	-2.7317	-2.9441	-2.4895	-2.9717	-2.5223	-2.9917	-2.794	-2.6906	-2.5051	-2.6975	-2.6096	-2.5823	-2.6261	-2.2866	-2.6106	-2.3056	-2.6895	-2.452	-2.5955	-2.2962	-2.3517	-1.7612	-2.6763	-2.4726	-2.5258	-2.515	-2.6323	-2.7463	-2.5841	-2.6323	-2.5142	-2.4895	-2.5841
-2.1522	-2.7145	-2.5299	-2.4774	-3.0032	-2.6465	-1.9776	-3.8099	-2.4994	-2.8808	-3.1497	-2.4895	-1.3831	-2.6077	-3.1786	-2.794	-2.5366	-2.4363	-2.4447	-2.6041	-2.4497	-2.6771	-2.5446	-2.6873	-2.2443	-2.3825	-2.1522	-2.7145	-2.5072	-2.5258	-2.5451	-2.5485	-2.3056	-2.6895	-2.7157	-2.5612	-2.8839	-2.5778	-1.3831	-2.6077	-2.684	-2.6357	-2.515	-2.6323	-2.7463	-2.5841	-2.3979	-2.5835	-2.4895	-2.5841
-3.4464	-2.794	-2.599	-2.9151	-2.7803	-2.4559	-2.2493	-2.3674	-2.4934	-2.7317	-2.7078	-2.6416	-0.9729	-2.7252	-2.7007	-2.4603	-2.7188	-2.7546	-2.4074	-2.5417	-2.7924	-2.5379	-2.462	-2.4025	-2.4074	-2.7636	-2.6975	-2.6096	-2.5823	-2.6261	-2.768	-2.5841	-2.4139	-2.537	-2.5522	-2.541	-2.8839	-2.5778	-1.7612	-2.6763	-2.608	-2.537	-2.7601	-2.5612	-2.4246	-2.4926	-2.684	-2.5055	-2.462	-2.4025
-3.4464	-2.794	-2.599	-2.9151	-2.3711	-2.5399	-2.4585	-2.4468	-2.5057	-2.4155	-2.4176	-2.6193	-2.1079	-2.4468	-2.5223	-2.5223	-2.4176	-2.4025	-2.3675	-2.6389	-2.2438	-2.5465	-2.6279	-2.6873	-2.0084	-2.6771	-2.6975	-2.6096	-2.5823	-2.6261	-2.2866	-2.6106	-2.4139	-2.537	-2.5522	-2.541	-2.4176	-2.6193	-3.9804	-2.5257	-2.4726	-2.5258	-2.4176	-2.4025	-2.3675	-2.6389	-2.3979	-2.5835	-2.5512	-2.5835
-2.1576	-2.5273	-2.7501	-2.3813	-2.2623	-2.4088	-2.3808	-2.5345	-2.4934	-2.7317	-2.9949	-2.6104	-0.9729	-2.7252	-2.4934	-2.7317	-2.5366	-2.4363	-2.9441	-2.4895	-2.8028	-2.6053	-2.2254	-2.7636	-2.2443	-2.3825	-2.6975	-2.6096	-2.5823	-2.6261	-2.2623	-2.4088	-2.4139	-2.537	-2.5522	-2.541	-2.4974	-2.5427	-1.7612	-2.6763	-2.684	-2.6357	-2.515	-2.6323	-2.7463	-2.5841	-2.684	-2.5055	-2.5512	-2.5835
-2.1522	-2.7145	-3.0032	-3.0493	-3.0942	-2.6004	-2.2342	-2.5564	-2.7014	-2.9033	-2.5068	-2.4128	-1.3831	-2.6077	-2.3711	-2.6415	-2.5366	-2.4363	-2.4396	-2.3095	-2.6389	-2.4774	-2.9917	-2.794	-3.0829	-2.9414	-2.1522	-2.7145	-2.5823	-2.6261	-2.768	-2.5841	-2.3056	-2.6895	-2.452	-2.5955	-2.4974	-2.5427	-1.3831	-2.6077	-2.4726	-2.5258	-2.515	-2.6323	-2.4396	-2.3095	-2.6323	-2.5142	-2.4895	-2.5841
-2.9413	-2.5629	-2.3323	-2.9414	-2.3711	-2.5399	-2.2493	-2.3674	-2.7801	-2.5895	-2.4009	-2.5082	-0.9729	-2.7252	-2.1702	-2.6077	-2.8731	-2.4626	-2.4447	-2.6041	-2.4396	-2.7145	-2.5812	-2.4982	-1.9261	-2.4488	-2.7545	-2.5146	-2.3323	-2.9414	-2.2866	-2.6106	-2.4139	-2.537	-2.7801	-2.5895	-2.2405	-2.598	-1.7612	-2.6763	-2.1702	-2.6077	-2.7601	-2.5612	-2.7463	-2.5841	-2.4396	-2.7145	-2.4895	-2.5841
-2.3711	-2.3632	-2.8987	-2.7252	-2.5259	-2.3579	-2.6624	-2.3982	-2.4934	-2.7317	-2.4176	-2.6193	-4.1091	-2.5521	-2.7348	-2.5227	-2.6277	-2.5465	-2.616	-2.6446	-2.3899	-2.6873	-2.5446	-2.6873	-2.0084	-2.6771	-2.4173	-2.5612	-2.6128	-2.5654	-2.5259	-2.3579	-2.3056	-2.6895	-2.5522	-2.541	-2.4176	-2.6193	-1.7612	-2.6763	-2.684	-2.6357	-2.515	-2.6323	-2.5804	-2.7604	-2.3979	-2.5835	-2.4895	-2.5841
-2.0263	-2.799	-2.599	-2.9151	-2.242	-2.6446	-2.5101	-2.5706	-2.4291	-2.4383	-2.5068	-2.4128	-0.9729	-2.7252	-2.2952	-2.5895	-2.6277	-2.5465	-2.7242	-2.6415	-2.5902	-2.6738	-2.2732	-2.4412	-2.7078	-2.6448	-2.0263	-2.799	-2.5823	-2.6261	-2.2866	-2.6106	-2.4139	-2.537	-2.5522	-2.541	-2.4974	-2.5427	-1.7612	-2.6763	-2.2952	-2.5895	-2.515	-2.6323	-2.7463	-2.5841	-2.6323	-2.5142	-2.4895	-2.5841
-2.6591	-2.6925	-2.5326	-2.5895	-2.3031	-2.6738	-1.9776	-3.8099	-2.4291	-2.4383	-2.3031	-2.8069	-0.9729	-2.7252	-2.7754	-2.6778	-2.2515	-2.3432	-2.2493	-2.485	-2.4497	-2.6771	-2.462	-2.4025	-2.7613	-2.6064	-2.7545	-2.5146	-2.5326	-2.5895	-2.2866	-2.6106	-2.3056	-2.6895	-2.5522	-2.541	-2.2405	-2.598	-1.7612	-2.6763	-2.684	-2.6357	-2.4895	-2.4883	-2.4246	-2.4926	-2.3979	-2.5835	-2.462	-2.4025
-2.3711	-2.3632	-2.8987	-2.7252	-2.8445	-2.7483	-2.6209	-2.3825	-2.4994	-2.8808	-2.3031	-2.8069	-0.9729	-2.7252	-2.3711	-2.6415	-2.2204	-3.1102	-2.9441	-2.4895	-2.2438	-2.5465	-2.9917	-2.794	-2.6906	-2.5051	-2.4173	-2.5612	-2.6128	-2.5654	-2.8445	-2.7483	-2.8596	-2.5055	-2.7157	-2.5612	-2.2405	-2.598	-1.7612	-2.6763	-2.4726	-2.5258	-2.515	-2.6323	-2.7463	-2.5841	-2.3979	-2.5835	-2.4895	-2.5841
-2.3982	-2.7184	-2.69	-2.4026	-2.3031	-2.6738	-3.3374	-2.7252	-2.5649	-2.4476	-2.2502	-2.6321	-0.9729	-2.7252	-2.5101	-2.7286	-2.2515	-2.3432	-2.4396	-2.3095	-2.9676	-2.2564	-1.9124	-2.8999	-2.3559	-2.2821	-2.6975	-2.6096	-2.5072	-2.5258	-2.2866	-2.6106	-2.8596	-2.5055	-2.7157	-2.5612	-2.4974	-2.5427	-1.7612	-2.6763	-2.608	-2.537	-2.4895	-2.4883	-2.4396	-2.3095	-2.684	-2.5055	-2.4895	-2.5841
-2.69	-2.4026	-2.8987	-2.7252	-2.3711	-2.5399	-2.3793	-2.6808	-2.4291	-2.4383	-2.4828	-2.6731	-0.9729	-2.7252	-2.2952	-2.5895	-2.2515	-2.3432	-2.57	-2.4547	-2.9717	-2.5223	-2.6591	-2.464	-2.3534	-2.4774	-2.4173	-2.5612	-2.6128	-2.5654	-2.2866	-2.6106	-2.4139	-2.537	-2.5522	-2.541	-2.4974	-2.5427	-1.7612	-2.6763	-2.2952	-2.5895	-2.4895	-2.4883	-2.7463	-2.5841	-2.6323	-2.5142	-2.5512	-2.5835
-2.6591	-2.6925	-2.5326	-2.5895	-2.5575	-2.5345	-1.9776	-3.8099	-2.0027	-3.0493	-2.3031	-2.8069	-0.9729	-2.7252	-2.1702	-2.6077	-2.2515	-2.3432	-2.2493	-2.485	-2.3877	-2.1475	-2.8161	-2.5678	-3.8133	-2.3896	-2.7545	-2.5146	-2.5326	-2.5895	-2.5451	-2.5485	-2.3056	-2.6895	-2.452	-2.5955	-2.2405	-2.598	-1.7612	-2.6763	-2.1702	-2.6077	-2.4895	-2.4883	-2.4246	-2.4926	-2.684	-2.5055	-2.7302	-2.5612
-2.1522	-2.7145	-2.4653	-2.5104	-2.2133	-2.6171	-2.4585	-2.4468	-2.4994	-2.8808	-3.1497	-2.4895	-1.3831	-2.6077	-3.1786	-2.794	-2.5366	-2.4363	-2.3307	-2.447	-2.5291	-2.4626	-2.9917	-2.794	-2.711	-2.6055	-2.1522	-2.7145	-2.5823	-2.6261	-2.2866	-2.6106	-2.4139	-2.537	-2.7157	-2.5612	-2.8839	-2.5778	-1.3831	-2.6077	-2.684	-2.6357	-2.515	-2.6323	-2.7463	-2.5841	-2.6323	-2.5142	-2.4895	-2.5841
-3.4464	-2.794	-2.3323	-2.9414	-3.0942	-2.6004	-2.2493	-2.3674	-2.6551	-2.3075	-2.1814	-2.6055	-0.9729	-2.7252	-2.4116	-2.4626	-2.8293	-2.4187	-2.4074	-2.5417	-2.4396	-2.7145	-2.2254	-2.7636	-2.0084	-2.6771	-2.6975	-2.6096	-2.3323	-2.9414	-2.768	-2.5841	-2.4139	-2.537	-2.5522	-2.541	-2.2405	-2.598	-1.7612	-2.6763	-2.4726	-2.5258	-2.4895	-2.4883	-2.4246	-2.4926	-2.4396	-2.7145	-2.5512	-2.5835
-2.1525	-2.8186	-2.8987	-2.7252	-2.242	-2.6446	-2.5016	-2.4476	-2.0027	-3.0493	-2.4176	-2.6193	-2.1079	-2.4468	-2.7007	-2.4603	-2.4176	-2.4025	-2.5672	-2.3331	-2.0581	-2.5413	-2.3097	-2.6731	-2.0084	-2.6771	-2.4173	-2.5612	-2.6128	-2.5654	-2.2866	-2.6106	-2.8596	-2.5055	-2.452	-2.5955	-2.4176	-2.6193	-3.9804	-2.5257	-2.608	-2.537	-2.4176	-2.4025	-2.4246	-2.4926	-2.3979	-2.5835	-2.5512	-2.5835
-2.4206	-2.5649	-2.7501	-2.3813	-2.3711	-2.5399	-2.3808	-2.5345	-2.1633	-2.7215	-2.4934	-2.4221	-2.69	-2.4513	-2.6209	-2.7184	-2.9258	-2.3562	-2.7661	-2.7607	-2.2438	-2.5465	-2.5902	-2.3562	-2.3559	-2.2821	-2.7545	-2.5146	-2.5823	-2.6261	-2.2866	-2.6106	-2.4139	-2.537	-2.452	-2.5955	-2.8839	-2.5778	-3.6528	-2.3851	-2.684	-2.6357	-2.7601	-2.5612	-2.7661	-2.7607	-2.3979	-2.5835	-2.7302	-2.5612
-2.1576	-2.5273	-2.599	-2.9151	-2.7803	-2.4559	-2.3808	-2.5345	-2.4291	-2.4383	-2.4934	-2.4221	-0.9729	-2.7252	-2.0862	-2.8765	-2.2515	-2.3432	-2.5672	-2.3331	-2.0581	-2.5413	-2.8161	-2.5678	-2.3802	-2.4776	-2.6975	-2.6096	-2.5823	-2.6261	-2.768	-2.5841	-2.4139	-2.537	-2.5522	-2.541	-2.8839	-2.5778	-1.7612	-2.6763	-2.684	-2.6357	-2.4895	-2.4883	-2.4246	-2.4926	-2.3979	-2.5835	-2.7302	-2.5612
-2.1576	-2.5273	-2.4653	-2.5104	-3.0942	-2.6004	-2.4447	-2.5273	-2.4291	-2.4383	-2.5812	-2.4982	-0.9729	-2.7252	-2.5101	-2.7286	-2.2204	-3.1102	-2.616	-2.6446	-2.2438	-2.5465	-1.9124	-2.8999	-2.7078	-2.6448	-2.6975	-2.6096	-2.5823	-2.6261	-2.768	-2.5841	-2.8596	-2.5055	-2.5522	-2.541	-2.8839	-2.5778	-1.7612	-2.6763	-2.608	-2.537	-2.515	-2.6323	-2.5804	-2.7604	-2.3979	-2.5835	-2.4895	-2.5841
-3.4464	-2.794	-2.5299	-2.4774	-2.3454	-2.5413	-2.6625	-2.3785	-2.7078	-2.3269	-2.4009	-2.5082	-0.9729	-2.7252	-2.6106	-2.2117	-2.6183	-2.7157	-2.2783	-2.4869	-2.8291	-2.8897	-2.2732	-2.4412	-2.3534	-2.4774	-2.6975	-2.6096	-2.5072	-2.5258	-2.5451	-2.5485	-2.6625	-2.3785	-2.452	-2.5955	-2.2405	-2.598	-1.7612	-2.6763	-2.608	-2.537	-2.6183	-2.7157	-2.4246	-2.4926	-2.8291	-2.8897	-2.4895	-2.5841
-2.8391	-2.9717	-2.599	-2.9151	-2.5366	-2.8412	-2.6624	-2.3982	-2.1633	-2.7215	-2.9949	-2.6104	-0.9729	-2.7252	-2.1702	-2.6077	-2.9258	-2.3562	-2.5125	-2.6894	-2.5291	-2.4626	-2.462	-2.4025	-2.7078	-2.6448	-2.4173	-2.5612	-2.5823	-2.6261	-2.5451	-2.5485	-2.3056	-2.6895	-2.452	-2.5955	-2.4974	-2.5427	-1.7612	-2.6763	-2.1702	-2.6077	-2.7601	-2.5612	-2.7463	-2.5841	-2.6323	-2.5142	-2.462	-2.4025
-2.3196	-2.3366	-2.242	-2.7722	-2.5259	-2.3579	-3.0212	-2.8765	-2.7801	-2.5895	-2.8863	-2.5082	-4.0901	-2.2532	-2.2952	-2.5895	-2.4176	-2.4025	-2.3675	-2.6389	-2.4497	-2.6771	-2.7007	-2.4603	-3.0829	-2.9414	-2.6975	-2.6096	-2.5072	-2.5258	-2.5259	-2.3579	-2.8596	-2.5055	-2.7801	-2.5895	-2.8839	-2.5778	-3.6528	-2.3851	-2.2952	-2.5895	-2.4176	-2.4025	-2.3675	-2.6389	-2.3979	-2.5835	-2.5512	-2.5835
-2.1576	-2.5273	-2.242	-2.7722	-2.5189	-2.4221	-2.6625	-2.3785	-2.7078	-2.3269	-2.3031	-2.8069	-0.9729	-2.7252	-2.7754	-2.6778	-2.2515	-2.3432	-2.7501	-2.5857	-2.5902	-2.6738	-2.6279	-2.6873	-2.69	-2.5025	-2.6975	-2.6096	-2.5072	-2.5258	-2.5451	-2.5485	-2.6625	-2.3785	-2.452	-2.5955	-2.2405	-2.598	-1.7612	-2.6763	-2.684	-2.6357	-2.4895	-2.4883	-2.4246	-2.4926	-2.6323	-2.5142	-2.5512	-2.5835
-2.4206	-2.5649	-2.5326	-2.5895	-2.5189	-2.4221	-2.2342	-2.5564	-2.4291	-2.4383	-2.8863	-2.5082	-0.9729	-2.7252	-2.6106	-2.2117	-2.9258	-2.3562	-2.4523	-2.7317	-2.5902	-2.6738	-2.5902	-2.3562	-2.3802	-2.4776	-2.7545	-2.5146	-2.5326	-2.5895	-2.5451	-2.5485	-2.3056	-2.6895	-2.5522	-2.541	-2.8839	-2.5778	-1.7612	-2.6763	-2.608	-2.537	-2.7601	-2.5612	-2.4246	-2.4926	-2.6323	-2.5142	-2.7302	-2.5612
-3.4464	-2.794	-2.599	-2.9151	-2.5366	-2.8412	-2.6625	-2.3785	-2.7078	-2.3269	-3.1497	-2.4895	-0.9729	-2.7252	-2.7007	-2.4603	-2.6183	-2.7157	-2.2783	-2.4869	-2.3877	-2.1475	-2.2732	-2.4412	-2.3534	-2.4774	-2.6975	-2.6096	-2.5823	-2.6261	-2.5451	-2.5485	-2.6625	-2.3785	-2.452	-2.5955	-2.8839	-2.5778	-1.7612	-2.6763	-2.608	-2.537	-2.6183	-2.7157	-2.4246	-2.4926	-2.684	-2.5055	-2.4895	-2.5841
-2.9726	-2.2761	-2.4481	-2.3983	-2.5383	-2.4131	-2.6625	-2.3785	-2.7801	-2.5895	-2.3601	-2.4221	-0.9729	-2.7252	-2.2952	-2.5895	-2.6277	-2.5465	-2.3675	-2.6389	-2.5902	-2.6738	-2.6013	-2.7546	-2.2443	-2.3825	-2.7545	-2.5146	-2.6128	-2.5654	-2.5451	-2.5485	-2.6625	-2.3785	-2.7801	-2.5895	-2.4974	-2.5427	-1.7612	-2.6763	-2.2952	-2.5895	-2.515	-2.6323	-2.3675	-2.6389	-2.6323	-2.5142	-2.7302	-2.5612
-2.7611	-2.5952	-2.69	-2.4026	-2.2256	-2.3471	-2.3808	-2.5345	-2.4934	-2.7317	-2.3031	-2.8069	-1.3831	-2.6077	-2.3711	-2.6415	-2.2515	-2.3432	-2.4396	-2.3095	-2.6389	-2.4774	-2.7007	-2.4603	-2.3802	-2.4776	-2.7545	-2.5146	-2.5072	-2.5258	-2.768	-2.5841	-2.4139	-2.537	-2.5522	-2.541	-2.2405	-2.598	-1.3831	-2.6077	-2.4726	-2.5258	-2.4895	-2.4883	-2.4396	-2.3095	-2.6323	-2.5142	-2.5512	-2.5835
-2.7348	-2.6451	-2.4653	-2.5104	-2.7803	-2.4559	-2.2342	-2.5564	-2.6794	-2.1582	-2.4009	-2.5082	-0.9729	-2.7252	-2.2952	-2.5895	-2.7188	-2.7546	-2.2493	-2.485	-2.2438	-2.5465	-2.8552	-2.6808	-2.7182	-2.6026	-2.6975	-2.6096	-2.5823	-2.6261	-2.768	-2.5841	-2.3056	-2.6895	-2.6794	-2.1582	-2.2405	-2.598	-1.7612	-2.6763	-2.2952	-2.5895	-2.7601	-2.5612	-2.4246	-2.4926	-2.3979	-2.5835	-2.5512	-2.5835
-2.9413	-2.5629	-2.6594	-2.7004	-2.3454	-2.5413	-2.8291	-2.9384	-2.5649	-2.4476	-1.9776	-2.5223	-0.9729	-2.7252	-2.1437	-2.2727	-2.5575	-2.637	-2.69	-3.142	-2.8028	-2.6053	-2.8161	-2.5678	-2.7613	-2.6064	-2.7545	-2.5146	-2.5823	-2.6261	-2.5451	-2.5485	-2.8291	-2.9384	-2.7157	-2.5612	-2.2405	-2.598	-1.7612	-2.6763	-2.684	-2.6357	-2.515	-2.6323	-2.5804	-2.7604	-2.684	-2.5055	-2.7302	-2.5612
-2.1576	-2.5273	-2.242	-2.7722	-2.5383	-2.4131	-2.6209	-2.3825	-2.0027	-3.0493	-2.5068	-2.4128	-0.9729	-2.7252	-2.4934	-2.7317	-2.7188	-2.7546	-2.2493	-2.485	-2.9676	-2.2564	-2.8552	-2.6808	-2.3802	-2.4776	-2.6975	-2.6096	-2.5072	-2.5258	-2.5451	-2.5485	-2.8596	-2.5055	-2.452	-2.5955	-2.4974	-2.5427	-1.7612	-2.6763	-2.684	-2.6357	-2.7601	-2.5612	-2.4246	-2.4926	-2.684	-2.5055	-2.5512	-2.5835
-2.9166	-2.0131	-2.599	-2.9151	-3.0942	-2.6004	-2.4447	-2.5273	-2.5649	-2.4476	-2.5068	-2.4128	-0.9729	-2.7252	-2.6106	-2.2117	-2.6277	-2.5465	-2.4523	-2.7317	-2.4396	-2.7145	-1.9124	-2.8999	-2.3534	-2.4774	-2.7545	-2.5146	-2.5823	-2.6261	-2.768	-2.5841	-2.8596	-2.5055	-2.7157	-2.5612	-2.4974	-2.5427	-1.7612	-2.6763	-2.608	-2.537	-2.515	-2.6323	-2.4246	-2.4926	-2.4396	-2.7145	-2.4895	-2.5841
-2.0263	-2.799	-2.303	-2.4559	-2.3454	-2.5413	-1.9776	-3.8099	-2.0027	-3.0493	-3.1497	-2.4895	-0.9729	-2.7252	-2.1702	-2.6077	-2.1939	-2.491	-2.2493	-2.485	-2.1656	-2.5399	-1.9124	-2.8999	-2.3802	-2.4776	-2.0263	-2.799	-2.5823	-2.6261	-2.5451	-2.5485	-2.3056	-2.6895	-2.452	-2.5955	-2.8839	-2.5778	-1.7612	-2.6763	-2.1702	-2.6077	-2.4895	-2.4883	-2.4246	-2.4926	-2.684	-2.5055	-2.4895	-2.5841
-2.9726	-2.2761	-2.6555	-2.2971	-2.5366	-2.8412	-2.2493	-2.3674	-2.0027	-3.0493	-2.4009	-2.5082	-1.3831	-2.6077	-2.4116	-2.4626	-2.4176	-2.4025	-2.7661	-2.7607	-2.5291	-2.4626	-2.462	-2.4025	-2.4363	-2.6644	-2.7545	-2.5146	-2.6128	-2.5654	-2.5451	-2.5485	-2.4139	-2.537	-2.452	-2.5955	-2.2405	-2.598	-1.3831	-2.6077	-2.4726	-2.5258	-2.4176	-2.4025	-2.7661	-2.7607	-2.6323	-2.5142	-2.462	-2.4025
-2.9413	-2.5629	-3.0032	-3.0493	-2.3711	-2.5399	-2.5997	-3.1621	-3.0667	-2.8186	-2.4176	-2.6193	-1.3831	-2.6077	-2.4116	-2.4626	-2.4176	-2.4025	-2.2783	-2.4869	-2.4497	-2.6771	-2.5446	-2.6873	-1.9261	-2.4488	-2.7545	-2.5146	-2.5823	-2.6261	-2.2866	-2.6106	-2.5997	-3.1621	-2.7157	-2.5612	-2.4176	-2.6193	-1.3831	-2.6077	-2.4726	-2.5258	-2.4176	-2.4025	-2.4246	-2.4926	-2.3979	-2.5835	-2.4895	-2.5841
-2.0263	-2.799	-2.5423	-2.7953	-2.242	-2.6446	-2.8291	-2.9384	-2.541	-2.6792	-2.4585	-2.4468	-0.9729	-2.7252	-2.7754	-2.6778	-2.2204	-3.1102	-2.57	-2.4547	-2.9676	-2.2564	-2.462	-2.4025	-2.5274	-2.7858	-2.0263	-2.799	-2.6128	-2.5654	-2.2866	-2.6106	-2.8291	-2.9384	-2.5522	-2.541	-2.4974	-2.5427	-1.7612	-2.6763	-2.684	-2.6357	-2.515	-2.6323	-2.7463	-2.5841	-2.684	-2.5055	-2.462	-2.4025
-2.3982	-2.7184	-3.0032	-3.0493	-3.0942	-2.6004	-2.5016	-2.4476	-2.7014	-2.9033	-3.0787	-2.4547	-0.9729	-2.7252	-2.2952	-2.5895	-2.2204	-3.1102	-2.7242	-2.6415	-2.3899	-2.6873	-2.3097	-2.6731	-2.0084	-2.6771	-2.6975	-2.6096	-2.5823	-2.6261	-2.768	-2.5841	-2.8596	-2.5055	-2.452	-2.5955	-2.8839	-2.5778	-1.7612	-2.6763	-2.2952	-2.5895	-2.515	-2.6323	-2.7463	-2.5841	-2.3979	-2.5835	-2.5512	-2.5835
-2.4206	-2.5649	-2.6594	-2.7004	-2.5366	-2.8412	-2.6625	-2.3785	-2.6551	-2.3075	-2.3601	-2.4221	-0.9729	-2.7252	-2.7754	-2.6778	-2.5575	-2.637	-2.5672	-2.3331	-2.9676	-2.2564	-2.3097	-2.6731	-2.4363	-2.6644	-2.7545	-2.5146	-2.5823	-2.6261	-2.5451	-2.5485	-2.6625	-2.3785	-2.5522	-2.541	-2.4974	-2.5427	-1.7612	-2.6763	-2.684	-2.6357	-2.515	-2.6323	-2.4246	-2.4926	-2.684	-2.5055	-2.5512	-2.5835
-2.5812	-2.8026	-2.303	-2.4559	-3.0942	-2.6004	-2.5016	-2.4476	-2.1633	-2.7215	-2.4828	-2.6731	-0.9729	-2.7252	-2.5101	-2.7286	-2.5575	-2.637	-2.4447	-2.6041	-2.8028	-2.6053	-2.462	-2.4025	-1.9261	-2.4488	-2.6975	-2.6096	-2.5823	-2.6261	-2.768	-2.5841	-2.8596	-2.5055	-2.452	-2.5955	-2.4974	-2.5427	-1.7612	-2.6763	-2.608	-2.537	-2.515	-2.6323	-2.7463	-2.5841	-2.684	-2.5055	-2.462	-2.4025
-2.7348	-2.6451	-2.4481	-2.3471	-2.5189	-2.4221	-2.2867	-2.8378	-2.7078	-2.3269	-3.1497	-2.4895	-0.9729	-2.7252	-2.7754	-2.6778	-2.6183	-2.7157	-2.4523	-2.7317	-2.4951	-2.637	-2.6591	-2.464	-2.0084	-2.6771	-2.6975	-2.6096	-2.6128	-2.5654	-2.5451	-2.5485	-2.3056	-2.6895	-2.452	-2.5955	-2.8839	-2.5778	-1.7612	-2.6763	-2.684	-2.6357	-2.6183	-2.7157	-2.4246	-2.4926	-2.3979	-2.5835	-2.5512	-2.5835
-2.6591	-2.6925	-2.599	-2.9151	-2.7803	-2.4559	-2.3808	-2.5345	-2.5719	-2.6026	-2.7078	-2.6416	-2.1079	-2.4468	-2.3711	-2.6415	-3.0032	-2.6465	-2.57	-2.4547	-2.0581	-2.5413	-2.6013	-2.7546	-2.7078	-2.6448	-2.7545	-2.5146	-2.5823	-2.6261	-2.768	-2.5841	-2.4139	-2.537	-2.5719	-2.6026	-2.8839	-2.5778	-3.9804	-2.5257	-2.4726	-2.5258	-2.515	-2.6323	-2.7463	-2.5841	-2.3979	-2.5835	-2.7302	-2.5612
-2.1576	-2.5273	-2.4653	-2.5104	-2.2623	-2.4088	-2.6209	-2.3825	-2.0027	-3.0493	-2.4009	-2.5082	-2.1079	-2.4468	-2.1437	-2.2727	-2.2204	-3.1102	-2.4316	-2.6778	-2.3899	-2.6873	-2.6013	-2.7546	-2.7182	-2.6026	-2.6975	-2.6096	-2.5823	-2.6261	-2.2623	-2.4088	-2.8596	-2.5055	-2.452	-2.5955	-2.2405	-2.598	-3.9804	-2.5257	-2.684	-2.6357	-2.515	-2.6323	-2.5804	-2.7604	-2.3979	-2.5835	-2.7302	-2.5612
-2.1522	-2.7145	-2.303	-2.4559	-2.5366	-2.8412	-2.4447	-2.5273	-2.7078	-2.3269	-2.2502	-2.6321	-0.9729	-2.7252	-2.0862	-2.8765	-2.9258	-2.3562	-2.616	-2.6446	-2.4497	-2.6771	-1.9124	-2.8999	-1.9261	-2.4488	-2.1522	-2.7145	-2.5823	-2.6261	-2.5451	-2.5485	-2.8596	-2.5055	-2.452	-2.5955	-2.4974	-2.5427	-1.7612	-2.6763	-2.684	-2.6357	-2.7601	-2.5612	-2.5804	-2.7604	-2.3979	-2.5835	-2.4895	-2.5841
-2.9413	-2.5629	-2.1013	-2.7824	-2.2256	-2.3471	-2.6625	-2.3785	-2.4291	-2.4383	-2.2502	-2.6321	-2.6291	-2.8822	-2.3711	-2.6415	-2.6277	-2.5465	-2.616	-2.6446	-2.6551	-2.7845	-2.462	-2.4025	-2.2443	-2.3825	-2.7545	-2.5146	-2.6128	-2.5654	-2.768	-2.5841	-2.6625	-2.3785	-2.5522	-2.541	-2.4974	-2.5427	-1.7612	-2.6763	-2.4726	-2.5258	-2.515	-2.6323	-2.5804	-2.7604	-2.684	-2.5055	-2.462	-2.4025
-2.4206	-2.5649	-2.4653	-2.5104	-2.5383	-2.4131	-2.6551	-2.2549	-2.1633	-2.7215	-2.9949	-2.6104	-0.9729	-2.7252	-2.69	-2.4513	-2.2515	-2.3432	-2.4316	-2.6778	-2.9676	-2.2564	-2.0862	-2.4488	-1.8555	-2.3533	-2.7545	-2.5146	-2.5823	-2.6261	-2.5451	-2.5485	-2.8596	-2.5055	-2.452	-2.5955	-2.4974	-2.5427	-1.7612	-2.6763	-2.4726	-2.5258	-2.4895	-2.4883	-2.5804	-2.7604	-2.684	-2.5055	-2.4895	-2.5841
-2.6591	-2.6925	-2.4653	-2.5104	-3.0942	-2.6004	-2.2342	-2.5564	-2.4291	-2.4383	-2.4009	-2.5082	-0.9729	-2.7252	-2.7348	-2.5227	-3.012	-3.4359	-3.012	-3.0384	-2.5456	-2.7547	-2.2288	-2.7547	-1.8555	-2.3533	-2.7545	-2.5146	-2.5823	-2.6261	-2.768	-2.5841	-2.3056	-2.6895	-2.5522	-2.541	-2.2405	-2.598	-1.7612	-2.6763	-2.684	-2.6357	-3.012	-3.4359	-3.012	-3.0384	-2.5456	-2.7547	-2.2288	-2.7547
-2.1422	-1.5844	-2.1422	-1.7508	-2.2288	-2.0676	-2.3237	-2.534	-2.6783	-2.7547	-2.4585	-2.4468	-4.4895	-2.2682	-2.0862	-2.8765	-3.1958	-2.8394	-2.4316	-2.6778	-2.8291	-2.8897	-2.0862	-2.4488	-2.7078	-2.6448	-2.1422	-1.5844	-2.1422	-1.7508	-2.2288	-2.0676	-2.3237	-2.534	-2.6783	-2.7547	-2.4974	-2.5427	-3.9804	-2.5257	-2.684	-2.6357	-2.4895	-2.4883	-2.5804	-2.7604	-2.8291	-2.8897	-2.4895	-2.5841
-2.9658	-2.475	-2.69	-2.4026	-2.5366	-2.8412	-2.6624	-2.3982	-2.7801	-2.5895	-2.2502	-2.6321	-0.9729	-2.7252	-2.4052	-2.3243	-2.8731	-2.4626	-2.7242	-2.6415	-2.3899	-2.6873	-2.2732	-2.4412	-2.0084	-2.6771	-2.9658	-2.475	-2.5072	-2.5258	-2.5451	-2.5485	-2.3056	-2.6895	-2.7801	-2.5895	-2.4974	-2.5427	-1.7612	-2.6763	-2.4052	-2.3243	-2.7601	-2.5612	-2.7463	-2.5841	-2.3979	-2.5835	-2.4895	-2.5841
-2.9413	-2.5629	-2.5299	-2.4774	-2.2256	-2.3471	-3.3374	-2.7252	-2.7242	-2.4476	-2.4585	-2.4468	-4.3498	-2.3813	-2.1702	-2.6077	-2.6183	-2.7157	-2.4396	-2.3095	-2.3899	-2.6873	-2.8161	-2.5678	-2.4074	-2.7636	-2.7545	-2.5146	-2.5072	-2.5258	-2.768	-2.5841	-2.8596	-2.5055	-2.5522	-2.541	-2.4974	-2.5427	-3.9804	-2.5257	-2.1702	-2.6077	-2.6183	-2.7157	-2.4396	-2.3095	-2.3979	-2.5835	-2.7302	-2.5612
-2.3711	-2.3632	-2.4481	-2.3471	-3.0942	-2.6004	-2.5016	-2.4476	-2.0027	-3.0493	-2.2502	-2.6321	-1.3831	-2.6077	-2.4052	-2.3243	-2.4176	-2.4025	-2.4523	-2.7317	-2.5291	-2.4626	-2.2254	-2.7636	-2.3534	-2.4774	-2.4173	-2.5612	-2.6128	-2.5654	-2.768	-2.5841	-2.8596	-2.5055	-2.452	-2.5955	-2.4974	-2.5427	-1.3831	-2.6077	-2.4052	-2.3243	-2.4176	-2.4025	-2.4246	-2.4926	-2.6323	-2.5142	-2.5512	-2.5835
-2.9166	-2.0131	-2.4481	-2.3983	-2.5366	-2.8412	-2.3808	-2.5345	-2.5057	-2.4155	-2.4176	-2.6193	-2.69	-2.4513	-2.0862	-2.8765	-2.8731	-2.4626	-2.616	-2.6446	-2.4951	-2.637	-2.6013	-2.7546	-2.4074	-2.7636	-2.7545	-2.5146	-2.6128	-2.5654	-2.5451	-2.5485	-2.4139	-2.537	-2.5522	-2.541	-2.4176	-2.6193	-3.6528	-2.3851	-2.684	-2.6357	-2.7601	-2.5612	-2.5804	-2.7604	-2.3979	-2.5835	-2.7302	-2.5612
-2.1576	-2.5273	-2.242	-2.7722	-2.5189	-2.4221	-2.2493	-2.3674	-2.5057	-2.4155	-2.9949	-2.6104	-2.69	-2.4513	-3.1786	-2.794	-2.8731	-2.4626	-2.4523	-2.7317	-2.5291	-2.4626	-2.3097	-2.6731	-2.3802	-2.4776	-2.6975	-2.6096	-2.5072	-2.5258	-2.5451	-2.5485	-2.4139	-2.537	-2.5522	-2.541	-2.4974	-2.5427	-3.6528	-2.3851	-2.684	-2.6357	-2.7601	-2.5612	-2.4246	-2.4926	-2.6323	-2.5142	-2.5512	-2.5835
-2.1525	-2.8186	-2.303	-2.4559	-2.5366	-2.8412	-2.9739	-2.6773	-2.1633	-2.7215	-2.3031	-2.8069	-0.9729	-2.7252	-2.4116	-2.4626	-2.3899	-2.7317	-2.616	-2.6446	-2.2438	-2.5465	-2.3097	-2.6731	-2.3802	-2.4776	-2.4173	-2.5612	-2.5823	-2.6261	-2.5451	-2.5485	-2.8596	-2.5055	-2.452	-2.5955	-2.2405	-2.598	-1.7612	-2.6763	-2.4726	-2.5258	-2.515	-2.6323	-2.5804	-2.7604	-2.3979	-2.5835	-2.5512	-2.5835
-2.7127	-2.6773	-2.69	-2.4026	-2.8445	-2.7483	-2.2867	-2.8378	-2.1633	-2.7215	-2.4009	-2.5082	-0.9729	-2.7252	-2.3711	-2.6415	-2.5366	-2.4363	-2.4447	-2.6041	-2.6389	-2.4774	-2.4247	-2.5082	-2.5125	-2.6695	-2.6975	-2.6096	-2.5072	-2.5258	-2.8445	-2.7483	-2.3056	-2.6895	-2.452	-2.5955	-2.2405	-2.598	-1.7612	-2.6763	-2.4726	-2.5258	-2.515	-2.6323	-2.7463	-2.5841	-2.6323	-2.5142	-2.4895	-2.5841
-2.3711	-2.3632	-2.6209	-2.7184	-2.8445	-2.7483	-2.2493	-2.3674	-2.7746	-2.5629	-2.3601	-2.4221	-0.9729	-2.7252	-2.5223	-2.5223	-2.2515	-2.3432	-2.4396	-2.3095	-2.3899	-2.6873	-2.3097	-2.6731	-2.5125	-2.6695	-2.4173	-2.5612	-2.6128	-2.5654	-2.8445	-2.7483	-2.4139	-2.537	-2.452	-2.5955	-2.4974	-2.5427	-1.7612	-2.6763	-2.4726	-2.5258	-2.4895	-2.4883	-2.4396	-2.3095	-2.3979	-2.5835	-2.5512	-2.5835
-2.1522	-2.7145	-2.599	-2.9151	-2.5366	-2.8412	-2.5902	-2.6873	-2.4291	-2.4383	-1.9776	-2.5223	-0.9729	-2.7252	-2.2952	-2.5895	-2.3899	-2.7317	-2.5672	-2.3331	-2.3877	-2.1475	-1.9124	-2.8999	-2.6906	-2.5051	-2.1522	-2.7145	-2.5823	-2.6261	-2.5451	-2.5485	-2.4139	-2.537	-2.5522	-2.541	-2.2405	-2.598	-1.7612	-2.6763	-2.2952	-2.5895	-2.515	-2.6323	-2.4246	-2.4926	-2.684	-2.5055	-2.4895	-2.5841
-2.0263	-2.799	-2.5326	-2.5895	-2.3711	-2.5399	-2.3793	-2.6808	-2.7014	-2.9033	-2.3031	-2.8069	-0.9729	-2.7252	-2.2952	-2.5895	-2.2515	-2.3432	-2.5672	-2.3331	-2.4396	-2.7145	-2.2254	-2.7636	-2.5125	-2.6695	-2.0263	-2.799	-2.5326	-2.5895	-2.2866	-2.6106	-2.4139	-2.537	-2.452	-2.5955	-2.2405	-2.598	-1.7612	-2.6763	-2.2952	-2.5895	-2.4895	-2.4883	-2.4246	-2.4926	-2.4396	-2.7145	-2.5512	-2.5835
-2.3711	-2.3632	-2.7501	-2.3813	-2.3454	-2.5413	-2.2342	-2.5564	-2.4291	-2.4383	-2.4176	-2.6193	-0.9729	-2.7252	-2.5101	-2.7286	-2.4176	-2.4025	-2.4074	-2.5417	-2.3877	-2.1475	-1.9124	-2.8999	-2.711	-2.6055	-2.4173	-2.5612	-2.5823	-2.6261	-2.5451	-2.5485	-2.3056	-2.6895	-2.5522	-2.541	-2.4176	-2.6193	-1.7612	-2.6763	-2.608	-2.537	-2.4176	-2.4025	-2.4246	-2.4926	-2.684	-2.5055	-2.4895	-2.5841
-2.3982	-2.7184	-2.6555	-2.2971	-2.5383	-2.4131	-2.6624	-2.3982	-2.541	-2.6792	-2.4009	-2.5082	-0.9729	-2.7252	-2.4052	-2.3243	-2.3559	-2.722	-2.9441	-2.4895	-2.2438	-2.5465	-2.9917	-2.794	-2.6906	-2.5051	-2.6975	-2.6096	-2.6128	-2.5654	-2.5451	-2.5485	-2.3056	-2.6895	-2.5522	-2.541	-2.2405	-2.598	-1.7612	-2.6763	-2.4052	-2.3243	-2.7601	-2.5612	-2.7463	-2.5841	-2.3979	-2.5835	-2.4895	-2.5841
-2.1525	-2.8186	-2.6209	-2.7184	-2.3711	-2.5399	-3.3374	-2.7252	-2.5719	-2.6026	-1.9776	-2.5223	-0.9729	-2.7252	-2.5101	-2.7286	-2.2515	-2.3432	-2.4396	-2.3095	-2.9676	-2.2564	-2.4247	-2.5082	-2.5274	-2.7858	-2.4173	-2.5612	-2.6128	-2.5654	-2.2866	-2.6106	-2.8596	-2.5055	-2.5719	-2.6026	-2.2405	-2.598	-1.7612	-2.6763	-2.608	-2.537	-2.4895	-2.4883	-2.4396	-2.3095	-2.684	-2.5055	-2.4895	-2.5841
-2.3711	-2.3632	-2.8987	-2.7252	-2.2623	-2.4088	-1.9776	-3.8099	-2.4291	-2.4383	-2.4828	-2.6731	-0.9729	-2.7252	-2.2952	-2.5895	-2.2515	-2.3432	-2.7242	-2.6415	-2.0581	-2.5413	-3.3055	-2.4356	-2.0084	-2.6771	-2.4173	-2.5612	-2.6128	-2.5654	-2.2623	-2.4088	-2.3056	-2.6895	-2.5522	-2.541	-2.4974	-2.5427	-1.7612	-2.6763	-2.2952	-2.5895	-2.4895	-2.4883	-2.7463	-2.5841	-2.3979	-2.5835	-2.7302	-2.5612
-2.0263	-2.799	-2.5326	-2.5895	-2.5366	-2.8412	-1.9776	-3.8099	-2.1633	-2.7215	-2.2502	-2.6321	-0.9729	-2.7252	-2.1702	-2.6077	-2.2515	-2.3432	-2.4523	-2.7317	-2.8028	-2.6053	-2.6183	-2.6389	-3.8133	-2.3896	-2.0263	-2.799	-2.5326	-2.5895	-2.5451	-2.5485	-2.3056	-2.6895	-2.452	-2.5955	-2.4974	-2.5427	-1.7612	-2.6763	-2.1702	-2.6077	-2.4895	-2.4883	-2.4246	-2.4926	-2.684	-2.5055	-2.6183	-2.6389
-2.1522	-2.7145	-2.599	-2.9151	-2.2133	-2.6171	-2.3808	-2.5345	-2.7014	-2.9033	-3.1497	-2.4895	-1.3831	-2.6077	-3.1786	-2.794	-2.3899	-2.7317	-3.1585	-2.6792	-2.8291	-2.8897	-2.9917	-2.794	-2.3802	-2.4776	-2.1522	-2.7145	-2.5823	-2.6261	-2.2866	-2.6106	-2.4139	-2.537	-2.452	-2.5955	-2.8839	-2.5778	-1.3831	-2.6077	-2.684	-2.6357	-2.515	-2.6323	-2.7463	-2.5841	-2.8291	-2.8897	-2.4895	-2.5841
-2.9413	-2.5629	-2.8391	-2.3559	-2.5575	-2.5345	-2.3793	-2.6808	-2.4291	-2.4383	-2.7661	-2.6077	-0.9729	-2.7252	-2.5902	-2.9318	-2.7078	-2.327	-2.3675	-2.6389	-2.9676	-2.2564	-2.3097	-2.6731	-3.8133	-2.3896	-2.7545	-2.5146	-2.5072	-2.5258	-2.5451	-2.5485	-2.4139	-2.537	-2.5522	-2.541	-2.7661	-2.6077	-1.7612	-2.6763	-2.608	-2.537	-2.4895	-2.4883	-2.3675	-2.6389	-2.684	-2.5055	-2.5512	-2.5835
-3.4464	-2.794	-2.3323	-2.9414	-3.0942	-2.6004	-2.5902	-2.6873	-2.541	-2.6792	-2.2962	-2.3517	-0.9729	-2.7252	-2.5101	-2.7286	-2.2515	-2.3432	-2.4074	-2.5417	-2.4396	-2.7145	-2.2254	-2.7636	-2.6906	-2.5051	-2.6975	-2.6096	-2.3323	-2.9414	-2.768	-2.5841	-2.4139	-2.537	-2.5522	-2.541	-2.2962	-2.3517	-1.7612	-2.6763	-2.608	-2.537	-2.4895	-2.4883	-2.4246	-2.4926	-2.4396	-2.7145	-2.5512	-2.5835
-2.0263	-2.799	-2.8987	-2.7252	-2.5383	-2.4131	-3.3374	-2.7252	-2.0027	-3.0493	-2.4176	-2.6193	-2.1079	-2.4468	-2.2952	-2.5895	-2.5366	-2.4363	-2.2493	-2.485	-2.0581	-2.5413	-2.6591	-2.464	-2.2443	-2.3825	-2.0263	-2.799	-2.6128	-2.5654	-2.5451	-2.5485	-2.8596	-2.5055	-2.452	-2.5955	-2.4176	-2.6193	-3.9804	-2.5257	-2.2952	-2.5895	-2.515	-2.6323	-2.4246	-2.4926	-2.3979	-2.5835	-2.5512	-2.5835
-2.1522	-2.7145	-2.8987	-2.7252	-2.8445	-2.7483	-3.0212	-2.8765	-2.7242	-2.4476	-2.3601	-2.4221	-2.1888	-2.6792	-2.5902	-2.9318	-3.1958	-2.8394	-2.5672	-2.3331	-2.0581	-2.5413	-2.0862	-2.4488	-2.711	-2.6055	-2.1522	-2.7145	-2.6128	-2.5654	-2.8445	-2.7483	-2.8596	-2.5055	-2.5522	-2.541	-2.4974	-2.5427	-1.7612	-2.6763	-2.608	-2.537	-2.4895	-2.4883	-2.4246	-2.4926	-2.3979	-2.5835	-2.4895	-2.5841
-2.0263	-2.799	-2.6209	-2.7184	-2.3711	-2.5399	-2.5101	-2.5706	-2.541	-2.6792	-2.8215	-3.1402	-0.9729	-2.7252	-2.7754	-2.6778	-3.1958	-2.8394	-2.7501	-2.5857	-2.6551	-2.7845	-2.9917	-2.794	-2.3802	-2.4776	-2.0263	-2.799	-2.6128	-2.5654	-2.2866	-2.6106	-2.4139	-2.537	-2.5522	-2.541	-2.8839	-2.5778	-1.7612	-2.6763	-2.684	-2.6357	-2.4895	-2.4883	-2.4246	-2.4926	-2.684	-2.5055	-2.4895	-2.5841
-2.1525	-2.8186	-2.6209	-2.7184	-2.7754	-2.8378	-2.5101	-2.5706	-3.0212	-2.7359	-2.8215	-3.1402	-0.9729	-2.7252	-2.2952	-2.5895	-2.5366	-2.4363	-2.4316	-2.6778	-2.4497	-2.6771	-2.3097	-2.6731	-2.7613	-2.6064	-2.4173	-2.5612	-2.6128	-2.5654	-2.768	-2.5841	-2.4139	-2.537	-2.5522	-2.541	-2.8839	-2.5778	-1.7612	-2.6763	-2.2952	-2.5895	-2.515	-2.6323	-2.5804	-2.7604	-2.3979	-2.5835	-2.5512	-2.5835
-2.3196	-2.3366	-2.1013	-2.7824	-2.3031	-2.6738	-2.5902	-2.6873	-2.1633	-2.7215	-1.9776	-2.5223	-0.9729	-2.7252	-2.2952	-2.5895	-2.5575	-2.637	-2.2783	-2.4869	-2.4396	-2.7145	-2.0862	-2.4488	-2.5274	-2.7858	-2.6975	-2.6096	-2.6128	-2.5654	-2.2866	-2.6106	-2.4139	-2.537	-2.452	-2.5955	-2.2405	-2.598	-1.7612	-2.6763	-2.2952	-2.5895	-2.515	-2.6323	-2.4246	-2.4926	-2.4396	-2.7145	-2.4895	-2.5841
-2.1525	-2.8186	-2.5423	-2.7953	-2.3343	-2.4155	-2.4447	-2.5273	-2.1633	-2.7215	-2.9949	-2.6104	-0.9729	-2.7252	-2.9166	-3.0493	-2.8731	-2.4626	-2.616	-2.6446	-2.4951	-2.637	-2.8552	-2.6808	-2.3802	-2.4776	-2.4173	-2.5612	-2.6128	-2.5654	-2.768	-2.5841	-2.8596	-2.5055	-2.452	-2.5955	-2.4974	-2.5427	-1.7612	-2.6763	-2.608	-2.537	-2.7601	-2.5612	-2.5804	-2.7604	-2.3979	-2.5835	-2.5512	-2.5835
-2.1525	-2.8186	-2.4653	-2.5104	-2.3454	-2.5413	-2.5101	-2.5706	-2.5719	-2.6026	-1.9776	-2.5223	-0.9729	-2.7252	-2.1437	-2.2727	-2.7078	-2.327	-2.69	-3.142	-2.2438	-2.5465	-2.3097	-2.6731	-2.7127	-2.4954	-2.4173	-2.5612	-2.5823	-2.6261	-2.5451	-2.5485	-2.4139	-2.537	-2.5719	-2.6026	-2.2405	-2.598	-1.7612	-2.6763	-2.684	-2.6357	-2.4895	-2.4883	-2.5804	-2.7604	-2.3979	-2.5835	-2.5512	-2.5835
-2.4206	-2.5649	-2.6555	-2.2971	-2.8445	-2.7483	-2.8291	-2.9384	-2.6551	-2.3075	-2.4828	-2.6731	-0.9729	-2.7252	-2.4934	-2.7317	-3.1958	-2.8394	-2.2493	-2.485	-2.9676	-2.2564	-1.9124	-2.8999	-2.3559	-2.2821	-2.7545	-2.5146	-2.6128	-2.5654	-2.8445	-2.7483	-2.8291	-2.9384	-2.5522	-2.541	-2.4974	-2.5427	-1.7612	-2.6763	-2.684	-2.6357	-2.4895	-2.4883	-2.4246	-2.4926	-2.684	-2.5055	-2.4895	-2.5841
-2.5812	-2.8026	-2.6594	-2.7004	-3.0942	-2.6004	-2.4447	-2.5273	-2.5057	-2.4155	-2.5068	-2.4128	-0.9729	-2.7252	-2.1437	-2.2727	-2.3559	-2.722	-2.2493	-2.485	-2.4396	-2.7145	-2.462	-2.4025	-2.5125	-2.6695	-2.6975	-2.6096	-2.5823	-2.6261	-2.768	-2.5841	-2.8596	-2.5055	-2.5522	-2.541	-2.4974	-2.5427	-1.7612	-2.6763	-2.684	-2.6357	-2.7601	-2.5612	-2.4246	-2.4926	-2.4396	-2.7145	-2.462	-2.4025
-2.0263	-2.799	-2.599	-2.9151	-2.3454	-2.5413	-2.3793	-2.6808	-2.4561	-2.4776	-3.1497	-2.4895	-0.9729	-2.7252	-2.4951	-2.3565	-2.1939	-2.491	-2.2493	-2.485	-2.1656	-2.5399	-1.9124	-2.8999	-2.7078	-2.6448	-2.0263	-2.799	-2.5823	-2.6261	-2.5451	-2.5485	-2.4139	-2.537	-2.452	-2.5955	-2.8839	-2.5778	-1.7612	-2.6763	-2.608	-2.537	-2.4895	-2.4883	-2.4246	-2.4926	-2.684	-2.5055	-2.4895	-2.5841
-2.1576	-2.5273	-2.4481	-2.3471	-2.8445	-2.7483	-2.6551	-2.2549	-3.0667	-2.8186	-2.7078	-2.6416	-0.9729	-2.7252	-2.3711	-2.6415	-2.2204	-3.1102	-2.4316	-2.6778	-2.3899	-2.6873	-2.0862	-2.4488	-1.9261	-2.4488	-2.6975	-2.6096	-2.6128	-2.5654	-2.8445	-2.7483	-2.8596	-2.5055	-2.7157	-2.5612	-2.8839	-2.5778	-1.7612	-2.6763	-2.4726	-2.5258	-2.515	-2.6323	-2.5804	-2.7604	-2.3979	-2.5835	-2.4895	-2.5841
-2.1522	-2.7145	-2.5299	-2.4774	-2.3031	-2.6738	-2.6209	-2.3825	-2.4561	-2.4776	-2.3601	-2.4221	-1.3831	-2.6077	-2.1437	-2.2727	-2.9258	-2.3562	-2.9441	-2.4895	-2.2438	-2.5465	-2.3097	-2.6731	-1.9261	-2.4488	-2.1522	-2.7145	-2.5072	-2.5258	-2.2866	-2.6106	-2.8596	-2.5055	-2.452	-2.5955	-2.4974	-2.5427	-1.3831	-2.6077	-2.684	-2.6357	-2.7601	-2.5612	-2.7463	-2.5841	-2.3979	-2.5835	-2.5512	-2.5835
-2.3982	-2.7184	-2.6594	-2.7004	-2.5189	-2.4221	-2.5997	-3.1621	-2.5057	-2.4155	-2.3031	-2.8069	-0.9729	-2.7252	-2.5101	-2.7286	-2.6277	-2.5465	-2.5125	-2.6894	-2.4396	-2.7145	-2.2254	-2.7636	-2.2443	-2.3825	-2.6975	-2.6096	-2.5823	-2.6261	-2.5451	-2.5485	-2.5997	-3.1621	-2.5522	-2.541	-2.2405	-2.598	-1.7612	-2.6763	-2.608	-2.537	-2.515	-2.6323	-2.7463	-2.5841	-2.4396	-2.7145	-2.5512	-2.5835
-2.69	-2.4026	-2.8987	-2.7252	-2.5383	-2.4131	-2.5101	-2.5706	-3.0212	-2.7359	-2.4176	-2.6193	-2.1079	-2.4468	-2.6209	-2.7184	-2.4176	-2.4025	-2.5125	-2.6894	-2.4497	-2.6771	-2.6279	-2.6873	-2.0084	-2.6771	-2.4173	-2.5612	-2.6128	-2.5654	-2.5451	-2.5485	-2.4139	-2.537	-2.5522	-2.541	-2.4176	-2.6193	-3.9804	-2.5257	-2.684	-2.6357	-2.4176	-2.4025	-2.7463	-2.5841	-2.3979	-2.5835	-2.5512	-2.5835
-2.4206	-2.5649	-2.242	-2.7722	-2.2623	-2.4088	-2.3808	-2.5345	-2.7746	-2.5629	-2.2502	-2.6321	-2.1888	-2.6792	-2.2952	-2.5895	-2.6277	-2.5465	-2.7661	-2.7607	-2.8028	-2.6053	-2.2254	-2.7636	-2.711	-2.6055	-2.7545	-2.5146	-2.5072	-2.5258	-2.2623	-2.4088	-2.4139	-2.537	-2.452	-2.5955	-2.4974	-2.5427	-1.7612	-2.6763	-2.2952	-2.5895	-2.515	-2.6323	-2.7661	-2.7607	-2.684	-2.5055	-2.5512	-2.5835
-2.4206	-2.5649	-2.242	-2.7722	-2.242	-2.6446	-2.4447	-2.5273	-2.5649	-2.4476	-2.2502	-2.6321	-0.9729	-2.7252	-2.1702	-2.6077	-2.2204	-3.1102	-2.616	-2.6446	-2.4396	-2.7145	-2.3097	-2.6731	-2.5125	-2.6695	-2.7545	-2.5146	-2.5072	-2.5258	-2.2866	-2.6106	-2.8596	-2.5055	-2.7157	-2.5612	-2.4974	-2.5427	-1.7612	-2.6763	-2.1702	-2.6077	-2.515	-2.6323	-2.5804	-2.7604	-2.4396	-2.7145	-2.5512	-2.5835
-2.7348	-2.6451	-2.8391	-2.3559	-2.2256	-2.3471	-2.8291	-2.9384	-2.7014	-2.9033	-3.0787	-2.4547	-2.1888	-2.6792	-2.1702	-2.6077	-2.2515	-2.3432	-2.4523	-2.7317	-2.6551	-2.7845	-2.6183	-2.6389	-2.3534	-2.4774	-2.6975	-2.6096	-2.5072	-2.5258	-2.768	-2.5841	-2.8291	-2.9384	-2.452	-2.5955	-2.8839	-2.5778	-1.7612	-2.6763	-2.1702	-2.6077	-2.4895	-2.4883	-2.4246	-2.4926	-2.684	-2.5055	-2.6183	-2.6389
-2.7611	-2.5952	-2.6594	-2.7004	-2.3343	-2.4155	-2.5101	-2.5706	-2.7801	-2.5895	-2.1814	-2.6055	-0.9729	-2.7252	-2.4116	-2.4626	-2.7078	-2.327	-2.5672	-2.3331	-2.0581	-2.5413	-2.2288	-2.7547	-1.8555	-2.3533	-2.7545	-2.5146	-2.5823	-2.6261	-2.768	-2.5841	-2.4139	-2.537	-2.7801	-2.5895	-2.2405	-2.598	-1.7612	-2.6763	-2.4726	-2.5258	-2.4895	-2.4883	-2.4246	-2.4926	-2.3979	-2.5835	-2.2288	-2.7547
-2.1422	-1.5844	-2.1422	-1.7508	-2.2288	-2.0676	-2.3237	-2.534	-2.6783	-2.7547	-2.4585	-2.4468	-4.0901	-2.2532	-3.1786	-2.794	-2.2515	-2.3432	-2.722	-2.722	-2.4396	-2.7145	-2.5902	-2.3562	-2.6906	-2.5051	-2.1422	-1.5844	-2.1422	-1.7508	-2.2288	-2.0676	-2.3237	-2.534	-2.6783	-2.7547	-2.4974	-2.5427	-3.6528	-2.3851	-2.684	-2.6357	-2.4895	-2.4883	-2.5804	-2.7604	-2.4396	-2.7145	-2.7302	-2.5612
-2.1422	-1.5844	-2.1422	-1.7508	-2.2288	-2.0676	-2.3237	-2.534	-2.0027	-3.0493	-2.1814	-2.6055	-0.9729	-2.7252	-3.1786	-2.794	-2.3559	-2.722	-2.4396	-2.3095	-2.5902	-2.6738	-2.462	-2.4025	-1.9261	-2.4488	-2.1422	-1.5844	-2.1422	-1.7508	-2.2288	-2.0676	-2.3237	-2.534	-2.452	-2.5955	-2.2405	-2.598	-1.7612	-2.6763	-2.684	-2.6357	-2.7601	-2.5612	-2.4396	-2.3095	-2.6323	-2.5142	-2.462	-2.4025
-2.6591	-2.6925	-2.5326	-2.5895	-2.9079	-2.5036	-2.2493	-2.3674	-2.5649	-2.4476	-2.5068	-2.4128	-0.9729	-2.7252	-2.6209	-2.7184	-2.7188	-2.7546	-2.4523	-2.7317	-2.1656	-2.5399	-2.462	-2.4025	-2.7613	-2.6064	-2.7545	-2.5146	-2.5326	-2.5895	-2.768	-2.5841	-2.4139	-2.537	-2.7157	-2.5612	-2.4974	-2.5427	-1.7612	-2.6763	-2.684	-2.6357	-2.7601	-2.5612	-2.4246	-2.4926	-2.684	-2.5055	-2.462	-2.4025
-2.3982	-2.7184	-2.5299	-2.4774	-2.5189	-2.4221	-2.5016	-2.4476	-2.7801	-2.5895	-2.4009	-2.5082	-2.1079	-2.4468	-2.7348	-2.5227	-2.7078	-2.327	-2.2493	-2.485	-2.1656	-2.5399	-1.9124	-2.8999	-2.7078	-2.6448	-2.6975	-2.6096	-2.5072	-2.5258	-2.5451	-2.5485	-2.8596	-2.5055	-2.7801	-2.5895	-2.2405	-2.598	-3.9804	-2.5257	-2.684	-2.6357	-2.4895	-2.4883	-2.4246	-2.4926	-2.684	-2.5055	-2.4895	-2.5841
-2.9726	-2.2761	-2.4481	-2.3471	-2.242	-2.6446	-2.6625	-2.3785	-2.7801	-2.5895	-2.4934	-2.4221	-0.9729	-2.7252	-2.5101	-2.7286	-3.0032	-2.6465	-2.7501	-2.5857	-2.8028	-2.6053	-2.0862	-2.4488	-2.3802	-2.4776	-2.7545	-2.5146	-2.6128	-2.5654	-2.2866	-2.6106	-2.6625	-2.3785	-2.7801	-2.5895	-2.8839	-2.5778	-1.7612	-2.6763	-2.608	-2.537	-2.515	-2.6323	-2.4246	-2.4926	-2.684	-2.5055	-2.4895	-2.5841
-2.1525	-2.8186	-2.5326	-2.5895	-2.8445	-2.7483	-2.4447	-2.5273	-2.4291	-2.4383	-2.4828	-2.6731	-2.1079	-2.4468	-2.6106	-2.2117	-2.7078	-2.327	-2.5125	-2.6894	-2.2438	-2.5465	-2.0862	-2.4488	-2.5125	-2.6695	-2.4173	-2.5612	-2.5326	-2.5895	-2.8445	-2.7483	-2.8596	-2.5055	-2.5522	-2.541	-2.4974	-2.5427	-3.9804	-2.5257	-2.608	-2.537	-2.4895	-2.4883	-2.7463	-2.5841	-2.3979	-2.5835	-2.4895	-2.5841
-2.4206	-2.5649	-2.5423	-2.7953	-2.242	-2.6446	-2.2867	-2.8378	-2.4561	-2.4776	-3.0787	-2.4547	-2.1888	-2.6792	-2.2952	-2.5895	-2.7078	-2.327	-2.3307	-2.447	-2.0581	-2.5413	-2.2732	-2.4412	-1.9261	-2.4488	-2.7545	-2.5146	-2.6128	-2.5654	-2.2866	-2.6106	-2.3056	-2.6895	-2.452	-2.5955	-2.8839	-2.5778	-1.7612	-2.6763	-2.2952	-2.5895	-2.4895	-2.4883	-2.7463	-2.5841	-2.3979	-2.5835	-2.4895	-2.5841
-2.7127	-2.6773	-2.599	-2.9151	-2.7754	-2.8378	-2.5902	-2.6873	-2.541	-2.6792	-2.2502	-2.6321	-0.9729	-2.7252	-2.2952	-2.5895	-2.2515	-2.3432	-2.4447	-2.6041	-2.1656	-2.5399	-2.6013	-2.7546	-2.6906	-2.5051	-2.6975	-2.6096	-2.5823	-2.6261	-2.768	-2.5841	-2.4139	-2.537	-2.5522	-2.541	-2.4974	-2.5427	-1.7612	-2.6763	-2.2952	-2.5895	-2.4895	-2.4883	-2.7463	-2.5841	-2.684	-2.5055	-2.7302	-2.5612
-2.3196	-2.3366	-2.303	-2.4559	-2.9079	-2.5036	-2.3793	-2.6808	-2.4291	-2.4383	-2.4176	-2.6193	-0.9729	-2.7252	-2.4934	-2.7317	-2.8293	-2.4187	-2.4316	-2.6778	-2.4396	-2.7145	-3.77	-2.2531	-2.4363	-2.6644	-2.6975	-2.6096	-2.5823	-2.6261	-2.768	-2.5841	-2.4139	-2.537	-2.5522	-2.541	-2.4176	-2.6193	-1.7612	-2.6763	-2.684	-2.6357	-2.4895	-2.4883	-2.5804	-2.7604	-2.4396	-2.7145	-3.77	-2.2531
-2.6591	-2.6925	-2.242	-2.7722	-3.0032	-2.6465	-2.5016	-2.4476	-2.5649	-2.4476	-2.5068	-2.4128	-0.9729	-2.7252	-3.1786	-2.794	-3.0032	-2.6465	-2.5672	-2.3331	-2.2438	-2.5465	-2.8552	-2.6808	-2.6906	-2.5051	-2.7545	-2.5146	-2.5072	-2.5258	-2.5451	-2.5485	-2.8596	-2.5055	-2.7157	-2.5612	-2.4974	-2.5427	-1.7612	-2.6763	-2.684	-2.6357	-2.515	-2.6323	-2.4246	-2.4926	-2.3979	-2.5835	-2.5512	-2.5835
-2.1525	-2.8186	-3.0032	-3.0493	-2.7754	-2.8378	-2.2867	-2.8378	-2.7746	-2.5629	-3.1497	-2.4895	-0.9729	-2.7252	-2.9166	-3.0493	-2.6277	-2.5465	-2.5672	-2.3331	-2.0581	-2.5413	-2.462	-2.4025	-3.0829	-2.9414	-2.4173	-2.5612	-2.5823	-2.6261	-2.768	-2.5841	-2.3056	-2.6895	-2.452	-2.5955	-2.8839	-2.5778	-1.7612	-2.6763	-2.608	-2.537	-2.515	-2.6323	-2.4246	-2.4926	-2.3979	-2.5835	-2.462	-2.4025
-2.69	-2.4026	-2.7501	-2.3813	-2.5366	-2.8412	-2.5101	-2.5706	-2.6551	-2.3075	-2.5068	-2.4128	-0.9729	-2.7252	-2.69	-2.4513	-2.4176	-2.4025	-2.7242	-2.6415	-2.3899	-2.6873	-2.8161	-2.5678	-2.4363	-2.6644	-2.4173	-2.5612	-2.5823	-2.6261	-2.5451	-2.5485	-2.4139	-2.537	-2.5522	-2.541	-2.4974	-2.5427	-1.7612	-2.6763	-2.4726	-2.5258	-2.4176	-2.4025	-2.7463	-2.5841	-2.3979	-2.5835	-2.7302	-2.5612
-2.9413	-2.5629	-2.7501	-2.3813	-2.5575	-2.5345	-2.2342	-2.5564	-2.5057	-2.4155	-2.5068	-2.4128	-0.9729	-2.7252	-2.3711	-2.6415	-2.2515	-2.3432	-2.9441	-2.4895	-2.2438	-2.5465	-2.462	-2.4025	-1.9261	-2.4488	-2.7545	-2.5146	-2.5823	-2.6261	-2.5451	-2.5485	-2.3056	-2.6895	-2.5522	-2.541	-2.4974	-2.5427	-1.7612	-2.6763	-2.4726	-2.5258	-2.4895	-2.4883	-2.7463	-2.5841	-2.3979	-2.5835	-2.462	-2.4025
-2.6591	-2.6925	-2.69	-2.4026	-2.3343	-2.4155	-2.2493	-2.3674	-2.4291	-2.4383	-2.4009	-2.5082	-0.9729	-2.7252	-3.1786	-2.794	-2.6277	-2.5465	-2.4396	-2.3095	-2.6551	-2.7845	-2.7007	-2.4603	-2.0084	-2.6771	-2.7545	-2.5146	-2.5072	-2.5258	-2.768	-2.5841	-2.4139	-2.537	-2.5522	-2.541	-2.2405	-2.598	-1.7612	-2.6763	-2.684	-2.6357	-2.515	-2.6323	-2.4396	-2.3095	-2.684	-2.5055	-2.5512	-2.5835
-2.1522	-2.7145	-2.5299	-2.4774	-2.242	-2.6446	-2.6624	-2.3982	-2.7242	-2.4476	-2.7078	-2.6416	-2.1079	-2.4468	-2.1702	-2.6077	-2.1939	-2.491	-2.5672	-2.3331	-2.5902	-2.6738	-2.6279	-2.6873	-2.4074	-2.7636	-2.1522	-2.7145	-2.5072	-2.5258	-2.2866	-2.6106	-2.3056	-2.6895	-2.5522	-2.541	-2.8839	-2.5778	-3.9804	-2.5257	-2.1702	-2.6077	-2.4895	-2.4883	-2.4246	-2.4926	-2.6323	-2.5142	-2.5512	-2.5835
-2.7611	-2.5952	-2.7182	-2.4386	-2.2256	-2.3471	-2.4447	-2.5273	-2.7746	-2.5629	-2.4585	-2.4468	-4.8489	-2.9797	-3.1786	-2.794	-2.1939	-2.491	-2.722	-2.722	-2.4497	-2.6771	-2.3097	-2.6731	-2.711	-2.6055	-2.7545	-2.5146	-2.7182	-2.4386	-2.768	-2.5841	-2.8596	-2.5055	-2.452	-2.5955	-2.4974	-2.5427	-4.8489	-2.9797	-2.684	-2.6357	-2.4895	-2.4883	-2.5804	-2.7604	-2.3979	-2.5835	-2.5512	-2.5835
-2.0263	-2.799	-2.4481	-2.3471	-2.7803	-2.4559	-2.2493	-2.3674	-2.0027	-3.0493	-2.4176	-2.6193	-0.9729	-2.7252	-2.4934	-2.7317	-2.3559	-2.722	-2.2493	-2.485	-2.2438	-2.5465	-2.8161	-2.5678	-2.7613	-2.6064	-2.0263	-2.799	-2.6128	-2.5654	-2.768	-2.5841	-2.4139	-2.537	-2.452	-2.5955	-2.4176	-2.6193	-1.7612	-2.6763	-2.684	-2.6357	-2.7601	-2.5612	-2.4246	-2.4926	-2.3979	-2.5835	-2.7302	-2.5612
-2.3982	-2.7184	-2.4481	-2.3983	-2.3031	-2.6738	-2.4585	-2.4468	-2.7014	-2.9033	-2.2502	-2.6321	-1.3831	-2.6077	-2.4116	-2.4626	-2.7078	-2.327	-2.5672	-2.3331	-3.0829	-2.2531	-2.462	-2.4025	-2.7078	-2.6448	-2.6975	-2.6096	-2.6128	-2.5654	-2.2866	-2.6106	-2.4139	-2.537	-2.452	-2.5955	-2.4974	-2.5427	-1.3831	-2.6077	-2.4726	-2.5258	-2.4895	-2.4883	-2.4246	-2.4926	-3.0829	-2.2531	-2.462	-2.4025
-2.69	-2.4026	-3.0032	-3.0493	-2.3454	-2.5413	-2.3793	-2.6808	-2.6794	-2.1582	-2.1814	-2.6055	-2.1888	-2.6792	-2.5101	-2.7286	-3.77	-2.7607	-2.4396	-2.3095	-2.3899	-2.6873	-2.5446	-2.6873	-3.8133	-2.3896	-2.4173	-2.5612	-2.5823	-2.6261	-2.5451	-2.5485	-2.4139	-2.537	-2.6794	-2.1582	-2.2405	-2.598	-1.7612	-2.6763	-2.608	-2.537	-3.77	-2.7607	-2.4396	-2.3095	-2.3979	-2.5835	-2.4895	-2.5841
-2.9726	-2.2761	-2.7501	-2.3813	-2.5259	-2.3579	-2.6624	-2.3982	-2.541	-2.6792	-2.4828	-2.6731	-1.3831	-2.6077	-2.2952	-2.5895	-2.3899	-2.7317	-2.4447	-2.6041	-2.9676	-2.2564	-2.6591	-2.464	-2.3802	-2.4776	-2.7545	-2.5146	-2.5823	-2.6261	-2.5259	-2.3579	-2.3056	-2.6895	-2.5522	-2.541	-2.4974	-2.5427	-1.3831	-2.6077	-2.2952	-2.5895	-2.515	-2.6323	-2.7463	-2.5841	-2.684	-2.5055	-2.5512	-2.5835
-2.3982	-2.7184	-2.6594	-2.7004	-2.5259	-2.3579	-2.6625	-2.3785	-2.7078	-2.3269	-2.4934	-2.4221	-0.9729	-2.7252	-2.4951	-2.3565	-2.6277	-2.5465	-2.4074	-2.5417	-2.6551	-2.7845	-2.462	-2.4025	-2.7613	-2.6064	-2.6975	-2.6096	-2.5823	-2.6261	-2.5259	-2.3579	-2.6625	-2.3785	-2.452	-2.5955	-2.8839	-2.5778	-1.7612	-2.6763	-2.608	-2.537	-2.515	-2.6323	-2.4246	-2.4926	-2.684	-2.5055	-2.462	-2.4025
-2.1522	-2.7145	-2.303	-2.4559	-2.7803	-2.4559	-3.3374	-2.7252	-2.1633	-2.7215	-2.4828	-2.6731	-2.1079	-2.4468	-2.7348	-2.5227	-2.4176	-2.4025	-2.4316	-2.6778	-2.2438	-2.5465	-2.6013	-2.7546	-2.3802	-2.4776	-2.1522	-2.7145	-2.5823	-2.6261	-2.768	-2.5841	-2.8596	-2.5055	-2.452	-2.5955	-2.4974	-2.5427	-3.9804	-2.5257	-2.684	-2.6357	-2.4176	-2.4025	-2.5804	-2.7604	-2.3979	-2.5835	-2.7302	-2.5612
-2.3711	-2.3632	-2.599	-2.9151	-2.2623	-2.4088	-2.2867	-2.8378	-2.7078	-2.3269	-2.9949	-2.6104	-1.3831	-2.6077	-2.6209	-2.7184	-2.5575	-2.637	-2.7661	-2.7607	-2.4951	-2.637	-2.2732	-2.4412	-2.4363	-2.6644	-2.4173	-2.5612	-2.5823	-2.6261	-2.2623	-2.4088	-2.3056	-2.6895	-2.452	-2.5955	-2.4974	-2.5427	-1.3831	-2.6077	-2.684	-2.6357	-2.515	-2.6323	-2.7661	-2.7607	-2.3979	-2.5835	-2.4895	-2.5841
-2.3711	-2.3632	-2.303	-2.4559	-2.5575	-2.5345	-2.5997	-3.1621	-2.541	-2.6792	-2.9949	-2.6104	-1.3831	-2.6077	-2.4951	-2.3565	-2.7078	-2.327	-2.2783	-2.4869	-2.4497	-2.6771	-2.6013	-2.7546	-1.9261	-2.4488	-2.4173	-2.5612	-2.5823	-2.6261	-2.5451	-2.5485	-2.5997	-3.1621	-2.5522	-2.541	-2.4974	-2.5427	-1.3831	-2.6077	-2.608	-2.537	-2.4895	-2.4883	-2.4246	-2.4926	-2.3979	-2.5835	-2.7302	-2.5612
-2.6591	-2.6925	-2.6594	-2.7004	-2.8445	-2.7483	-2.2493	-2.3674	-2.4561	-2.4776	-2.2962	-2.3517	-0.9729	-2.7252	-2.5902	-2.9318	-2.2515	-2.3432	-2.3307	-2.447	-2.6551	-2.7845	-2.9917	-2.794	-2.69	-2.5025	-2.7545	-2.5146	-2.5823	-2.6261	-2.8445	-2.7483	-2.4139	-2.537	-2.452	-2.5955	-2.2962	-2.3517	-1.7612	-2.6763	-2.608	-2.537	-2.4895	-2.4883	-2.7463	-2.5841	-2.684	-2.5055	-2.4895	-2.5841
-2.1522	-2.7145	-2.599	-2.9151	-2.5383	-2.4131	-2.8291	-2.9384	-2.4291	-2.4383	-2.3601	-2.4221	-0.9729	-2.7252	-2.0862	-2.8765	-2.7348	-2.6894	-2.9441	-2.4895	-2.5902	-2.6738	-2.2732	-2.4412	-2.7803	-2.7781	-2.1522	-2.7145	-2.5823	-2.6261	-2.5451	-2.5485	-2.8291	-2.9384	-2.5522	-2.541	-2.4974	-2.5427	-1.7612	-2.6763	-2.684	-2.6357	-2.4895	-2.4883	-2.7463	-2.5841	-2.6323	-2.5142	-2.4895	-2.5841
-2.4206	-2.5649	-2.8987	-2.7252	-2.5125	-3.3596	-2.6551	-2.2549	-2.4291	-2.4383	-2.3031	-2.8069	-2.1888	-2.6792	-2.4934	-2.7317	-2.2204	-3.1102	-2.69	-3.142	-3.0829	-2.2531	-2.5446	-2.6873	-1.9261	-2.4488	-2.7545	-2.5146	-2.6128	-2.5654	-2.768	-2.5841	-2.8596	-2.5055	-2.5522	-2.541	-2.2405	-2.598	-1.7612	-2.6763	-2.684	-2.6357	-2.515	-2.6323	-2.5804	-2.7604	-3.0829	-2.2531	-2.4895	-2.5841
-2.9413	-2.5629	-2.7182	-2.4386	-2.3343	-2.4155	-2.4447	-2.5273	-2.7746	-2.5629	-2.4009	-2.5082	-0.9729	-2.7252	-2.3711	-2.6415	-2.2204	-3.1102	-2.3307	-2.447	-2.3899	-2.6873	-2.5812	-2.4982	-2.3534	-2.4774	-2.7545	-2.5146	-2.7182	-2.4386	-2.768	-2.5841	-2.8596	-2.5055	-2.452	-2.5955	-2.2405	-2.598	-1.7612	-2.6763	-2.4726	-2.5258	-2.515	-2.6323	-2.7463	-2.5841	-2.3979	-2.5835	-2.4895	-2.5841
-2.0263	-2.799	-2.242	-2.7722	-2.242	-2.6446	-2.6551	-2.2549	-3.0212	-2.7359	-2.9949	-2.6104	-2.1888	-2.6792	-2.5101	-2.7286	-2.2515	-2.3432	-2.9441	-2.4895	-2.8028	-2.6053	-2.5902	-2.3562	-2.3802	-2.4776	-2.0263	-2.799	-2.5072	-2.5258	-2.2866	-2.6106	-2.8596	-2.5055	-2.5522	-2.541	-2.4974	-2.5427	-1.7612	-2.6763	-2.608	-2.537	-2.4895	-2.4883	-2.7463	-2.5841	-2.684	-2.5055	-2.7302	-2.5612
-2.1525	-2.8186	-2.4481	-2.3471	-2.2256	-2.3471	-2.3808	-2.5345	-2.541	-2.6792	-2.4828	-2.6731	-0.9729	-2.7252	-3.1786	-2.794	-2.7078	-2.327	-2.69	-3.142	-2.2438	-2.5465	-2.4247	-2.5082	-2.0084	-2.6771	-2.4173	-2.5612	-2.6128	-2.5654	-2.768	-2.5841	-2.4139	-2.537	-2.5522	-2.541	-2.4974	-2.5427	-1.7612	-2.6763	-2.684	-2.6357	-2.4895	-2.4883	-2.5804	-2.7604	-2.3979	-2.5835	-2.4895	-2.5841
-2.7611	-2.5952	-2.8987	-2.7252	-3.0942	-2.6004	-2.6209	-2.3825	-2.4994	-2.8808	-2.4828	-2.6731	-2.6291	-2.8822	-2.7007	-2.4603	-2.5812	-2.447	-2.2493	-2.485	-2.2438	-2.5465	-2.6279	-2.6873	-2.7127	-2.4954	-2.7545	-2.5146	-2.6128	-2.5654	-2.768	-2.5841	-2.8596	-2.5055	-2.7157	-2.5612	-2.4974	-2.5427	-1.7612	-2.6763	-2.608	-2.537	-2.4895	-2.4883	-2.4246	-2.4926	-2.3979	-2.5835	-2.5512	-2.5835
-2.9726	-2.2761	-2.69	-2.4026	-2.2623	-2.4088	-2.2342	-2.5564	-2.541	-2.6792	-2.2962	-2.3517	-0.9729	-2.7252	-2.7348	-2.5227	-2.6183	-2.7157	-2.7661	-2.7607	-3.0829	-2.2531	-2.7007	-2.4603	-2.0084	-2.6771	-2.7545	-2.5146	-2.5072	-2.5258	-2.2623	-2.4088	-2.3056	-2.6895	-2.5522	-2.541	-2.2962	-2.3517	-1.7612	-2.6763	-2.684	-2.6357	-2.6183	-2.7157	-2.7661	-2.7607	-3.0829	-2.2531	-2.5512	-2.5835
-2.5812	-2.8026	-2.5326	-2.5895	-2.3343	-2.4155	-2.8291	-2.9384	-2.1633	-2.7215	-3.1497	-2.4895	-2.1888	-2.6792	-3.1786	-2.794	-2.4176	-2.4025	-2.4396	-2.3095	-2.4396	-2.7145	-2.5902	-2.3562	-2.2443	-2.3825	-2.6975	-2.6096	-2.5326	-2.5895	-2.768	-2.5841	-2.8291	-2.9384	-2.452	-2.5955	-2.8839	-2.5778	-1.7612	-2.6763	-2.684	-2.6357	-2.4176	-2.4025	-2.4396	-2.3095	-2.4396	-2.7145	-2.7302	-2.5612
-2.1522	-2.7145	-2.1013	-2.7824	-2.2623	-2.4088	-2.3808	-2.5345	-2.4291	-2.4383	-2.7078	-2.6416	-0.9729	-2.7252	-2.2952	-2.5895	-2.4176	-2.4025	-2.4396	-2.3095	-2.5902	-2.6738	-2.2732	-2.4412	-2.0084	-2.6771	-2.1522	-2.7145	-2.6128	-2.5654	-2.2623	-2.4088	-2.4139	-2.537	-2.5522	-2.541	-2.8839	-2.5778	-1.7612	-2.6763	-2.2952	-2.5895	-2.4176	-2.4025	-2.4396	-2.3095	-2.6323	-2.5142	-2.4895	-2.5841
-2.9413	-2.5629	-2.5423	-2.7953	-2.8445	-2.7483	-2.2493	-2.3674	-2.6551	-2.3075	-2.4828	-2.6731	-0.9729	-2.7252	-2.7007	-2.4603	-3.0032	-2.6465	-2.57	-2.4547	-2.7159	-2.6041	-2.6591	-2.464	-2.3534	-2.4774	-2.7545	-2.5146	-2.6128	-2.5654	-2.8445	-2.7483	-2.4139	-2.537	-2.5522	-2.541	-2.4974	-2.5427	-1.7612	-2.6763	-2.608	-2.537	-2.515	-2.6323	-2.7463	-2.5841	-2.684	-2.5055	-2.5512	-2.5835
-2.1522	-2.7145	-2.599	-2.9151	-2.5125	-3.3596	-2.5101	-2.5706	-2.4291	-2.4383	-2.5068	-2.4128	-2.1079	-2.4468	-2.1437	-2.2727	-2.1939	-2.491	-2.2783	-2.4869	-2.1656	-2.5399	-2.462	-2.4025	-2.711	-2.6055	-2.1522	-2.7145	-2.5823	-2.6261	-2.768	-2.5841	-2.4139	-2.537	-2.5522	-2.541	-2.4974	-2.5427	-3.9804	-2.5257	-2.684	-2.6357	-2.4895	-2.4883	-2.4246	-2.4926	-2.684	-2.5055	-2.462	-2.4025
-2.7611	-2.5952	-2.7182	-2.4386	-2.8445	-2.7483	-2.5997	-3.1621	-3.0667	-2.8186	-2.7078	-2.6416	-0.9729	-2.7252	-2.0862	-2.8765	-2.3899	-2.7317	-2.4396	-2.3095	-2.2438	-2.5465	-2.6591	-2.464	-2.7078	-2.6448	-2.7545	-2.5146	-2.7182	-2.4386	-2.8445	-2.7483	-2.5997	-3.1621	-2.7157	-2.5612	-2.8839	-2.5778	-1.7612	-2.6763	-2.684	-2.6357	-2.515	-2.6323	-2.4396	-2.3095	-2.3979	-2.5835	-2.5512	-2.5835
-2.5812	-2.8026	-2.303	-2.4559	-2.8445	-2.7483	-2.5101	-2.5706	-2.1633	-2.7215	-2.3601	-2.4221	-2.6291	-2.8822	-2.7007	-2.4603	-2.4176	-2.4025	-2.5672	-2.3331	-2.6551	-2.7845	-2.0862	-2.4488	-2.5125	-2.6695	-2.6975	-2.6096	-2.5823	-2.6261	-2.8445	-2.7483	-2.4139	-2.537	-2.452	-2.5955	-2.4974	-2.5427	-1.7612	-2.6763	-2.608	-2.537	-2.4176	-2.4025	-2.4246	-2.4926	-2.684	-2.5055	-2.4895	-2.5841
-2.4206	-2.5649	-2.242	-2.7722	-2.3031	-2.6738	-2.6209	-2.3825	-2.5719	-2.6026	-1.9776	-2.5223	-0.9729	-2.7252	-2.6106	-2.2117	-3.1958	-2.8394	-2.69	-3.142	-2.4497	-2.6771	-2.462	-2.4025	-2.3802	-2.4776	-2.7545	-2.5146	-2.5072	-2.5258	-2.2866	-2.6106	-2.8596	-2.5055	-2.5719	-2.6026	-2.2405	-2.598	-1.7612	-2.6763	-2.608	-2.537	-2.4895	-2.4883	-2.5804	-2.7604	-2.3979	-2.5835	-2.462	-2.4025
-2.5812	-2.8026	-2.7182	-2.4386	-2.5383	-2.4131	-2.3793	-2.6808	-2.7078	-2.3269	-2.4009	-2.5082	-1.3831	-2.6077	-2.7754	-2.6778	-2.6183	-2.7157	-2.2783	-2.4869	-2.7924	-2.5379	-2.4247	-2.5082	-2.711	-2.6055	-2.6975	-2.6096	-2.7182	-2.4386	-2.5451	-2.5485	-2.4139	-2.537	-2.452	-2.5955	-2.2405	-2.598	-1.3831	-2.6077	-2.684	-2.6357	-2.6183	-2.7157	-2.4246	-2.4926	-2.684	-2.5055	-2.4895	-2.5841
-2.3196	-2.3366	-2.6209	-2.7184	-2.5366	-2.8412	-2.6551	-2.2549	-2.4934	-2.7317	-2.9949	-2.6104	-1.3831	-2.6077	-2.7348	-2.5227	-2.7348	-2.6894	-2.69	-3.142	-2.7924	-2.5379	-2.7007	-2.4603	-2.69	-2.5025	-2.6975	-2.6096	-2.6128	-2.5654	-2.5451	-2.5485	-2.8596	-2.5055	-2.5522	-2.541	-2.4974	-2.5427	-1.3831	-2.6077	-2.684	-2.6357	-2.4895	-2.4883	-2.5804	-2.7604	-2.684	-2.5055	-2.5512	-2.5835
-2.69	-2.4026	-2.1013	-2.7824	-2.5366	-2.8412	-2.2342	-2.5564	-2.7746	-2.5629	-2.8863	-2.5082	-0.9729	-2.7252	-2.4116	-2.4626	-2.3899	-2.7317	-2.7501	-2.5857	-2.0581	-2.5413	-2.5902	-2.3562	-2.3802	-2.4776	-2.4173	-2.5612	-2.6128	-2.5654	-2.5451	-2.5485	-2.3056	-2.6895	-2.452	-2.5955	-2.8839	-2.5778	-1.7612	-2.6763	-2.4726	-2.5258	-2.515	-2.6323	-2.4246	-2.4926	-2.3979	-2.5835	-2.7302	-2.5612
-2.9166	-2.0131	-2.5423	-2.7953	-2.5366	-2.8412	-2.5997	-3.1621	-2.541	-2.6792	-2.4009	-2.5082	-0.9729	-2.7252	-2.5101	-2.7286	-2.2515	-2.3432	-2.722	-2.722	-2.9676	-2.2564	-2.6013	-2.7546	-2.0084	-2.6771	-2.7545	-2.5146	-2.6128	-2.5654	-2.5451	-2.5485	-2.5997	-3.1621	-2.5522	-2.541	-2.2405	-2.598	-1.7612	-2.6763	-2.608	-2.537	-2.4895	-2.4883	-2.5804	-2.7604	-2.684	-2.5055	-2.7302	-2.5612
-2.3982	-2.7184	-2.5299	-2.4774	-3.0942	-2.6004	-2.5101	-2.5706	-2.4291	-2.4383	-1.9776	-2.5223	-0.9729	-2.7252	-2.3711	-2.6415	-2.5366	-2.4363	-2.2783	-2.4869	-2.6551	-2.7845	-2.2732	-2.4412	-2.7613	-2.6064	-2.6975	-2.6096	-2.5072	-2.5258	-2.768	-2.5841	-2.4139	-2.537	-2.5522	-2.541	-2.2405	-2.598	-1.7612	-2.6763	-2.4726	-2.5258	-2.515	-2.6323	-2.4246	-2.4926	-2.684	-2.5055	-2.4895	-2.5841
-2.1525	-2.8186	-2.5299	-2.4774	-2.7803	-2.4559	-2.5101	-2.5706	-2.4291	-2.4383	-2.8863	-2.5082	-2.69	-2.4513	-2.2952	-2.5895	-3.0032	-2.6465	-2.5672	-2.3331	-2.2438	-2.5465	-2.6183	-2.6389	-3.0829	-2.9414	-2.4173	-2.5612	-2.5072	-2.5258	-2.768	-2.5841	-2.4139	-2.537	-2.5522	-2.541	-2.8839	-2.5778	-3.6528	-2.3851	-2.2952	-2.5895	-2.515	-2.6323	-2.4246	-2.4926	-2.3979	-2.5835	-2.6183	-2.6389
-2.7348	-2.6451	-2.5326	-2.5895	-2.5575	-2.5345	-2.6209	-2.3825	-2.541	-2.6792	-2.4585	-2.4468	-2.1888	-2.6792	-2.3711	-2.6415	-2.5366	-2.4363	-2.4523	-2.7317	-2.8291	-2.8897	-2.7007	-2.4603	-2.3534	-2.4774	-2.6975	-2.6096	-2.5326	-2.5895	-2.5451	-2.5485	-2.8596	-2.5055	-2.5522	-2.541	-2.4974	-2.5427	-1.7612	-2.6763	-2.4726	-2.5258	-2.515	-2.6323	-2.4246	-2.4926	-2.8291	-2.8897	-2.5512	-2.5835
-2.1522	-2.7145	-2.6594	-2.7004	-2.5189	-2.4221	-2.3808	-2.5345	-2.1633	-2.7215	-2.3601	-2.4221	-1.3831	-2.6077	-2.4951	-2.3565	-2.4176	-2.4025	-2.3675	-2.6389	-2.6389	-2.4774	-2.6591	-2.464	-2.3802	-2.4776	-2.1522	-2.7145	-2.5823	-2.6261	-2.5451	-2.5485	-2.4139	-2.537	-2.452	-2.5955	-2.4974	-2.5427	-1.3831	-2.6077	-2.608	-2.537	-2.4176	-2.4025	-2.3675	-2.6389	-2.6323	-2.5142	-2.5512	-2.5835
-2.3711	-2.3632	-2.242	-2.7722	-2.3711	-2.5399	-2.2493	-2.3674	-2.4994	-2.8808	-2.4934	-2.4221	-2.69	-2.4513	-2.7754	-2.6778	-2.9258	-2.3562	-2.4523	-2.7317	-2.9717	-2.5223	-2.4247	-2.5082	-2.5274	-2.7858	-2.4173	-2.5612	-2.5072	-2.5258	-2.2866	-2.6106	-2.4139	-2.537	-2.7157	-2.5612	-2.8839	-2.5778	-3.6528	-2.3851	-2.684	-2.6357	-2.7601	-2.5612	-2.4246	-2.4926	-2.6323	-2.5142	-2.4895	-2.5841
-3.4464	-2.794	-2.6594	-2.7004	-2.5189	-2.4221	-2.6625	-2.3785	-2.4934	-2.7317	-2.3601	-2.4221	-0.9729	-2.7252	-2.3711	-2.6415	-2.2515	-2.3432	-2.5672	-2.3331	-2.4497	-2.6771	-2.9917	-2.794	-2.69	-2.5025	-2.6975	-2.6096	-2.5823	-2.6261	-2.5451	-2.5485	-2.6625	-2.3785	-2.5522	-2.541	-2.4974	-2.5427	-1.7612	-2.6763	-2.4726	-2.5258	-2.4895	-2.4883	-2.4246	-2.4926	-2.3979	-2.5835	-2.4895	-2.5841
-2.4206	-2.5649	-2.5326	-2.5895	-2.7803	-2.4559	-2.5902	-2.6873	-2.4291	-2.4383	-2.4009	-2.5082	-0.9729	-2.7252	-2.5101	-2.7286	-2.5366	-2.4363	-2.9441	-2.4895	-2.5902	-2.6738	-1.9124	-2.8999	-2.0084	-2.6771	-2.7545	-2.5146	-2.5326	-2.5895	-2.768	-2.5841	-2.4139	-2.537	-2.5522	-2.541	-2.2405	-2.598	-1.7612	-2.6763	-2.608	-2.537	-2.515	-2.6323	-2.7463	-2.5841	-2.6323	-2.5142	-2.4895	-2.5841
-2.9413	-2.5629	-2.5299	-2.4774	-2.5366	-2.8412	-2.6625	-2.3785	-2.7014	-2.9033	-2.4828	-2.6731	-0.9729	-2.7252	-2.5902	-2.9318	-2.6183	-2.7157	-2.9441	-2.4895	-2.5291	-2.4626	-2.2732	-2.4412	-2.3534	-2.4774	-2.7545	-2.5146	-2.5072	-2.5258	-2.5451	-2.5485	-2.6625	-2.3785	-2.452	-2.5955	-2.4974	-2.5427	-1.7612	-2.6763	-2.608	-2.537	-2.6183	-2.7157	-2.7463	-2.5841	-2.6323	-2.5142	-2.4895	-2.5841
-2.6591	-2.6925	-2.4481	-2.3983	-2.5575	-2.5345	-2.5016	-2.4476	-2.5057	-2.4155	-2.3031	-2.8069	-2.6291	-2.8822	-2.0862	-2.8765	-2.6277	-2.5465	-2.7501	-2.5857	-2.8028	-2.6053	-2.3097	-2.6731	-2.69	-2.5025	-2.7545	-2.5146	-2.6128	-2.5654	-2.5451	-2.5485	-2.8596	-2.5055	-2.5522	-2.541	-2.2405	-2.598	-1.7612	-2.6763	-2.684	-2.6357	-2.515	-2.6323	-2.4246	-2.4926	-2.684	-2.5055	-2.5512	-2.5835
-2.7127	-2.6773	-2.69	-2.4026	-2.7754	-2.8378	-3.0212	-2.8765	-2.4561	-2.4776	-2.2502	-2.6321	-2.1888	-2.6792	-2.5101	-2.7286	-2.9258	-2.3562	-3.1585	-2.6792	-2.8028	-2.6053	-2.3097	-2.6731	-2.711	-2.6055	-2.6975	-2.6096	-2.5072	-2.5258	-2.768	-2.5841	-2.8596	-2.5055	-2.452	-2.5955	-2.4974	-2.5427	-1.7612	-2.6763	-2.608	-2.537	-2.7601	-2.5612	-2.7463	-2.5841	-2.684	-2.5055	-2.5512	-2.5835
-2.8391	-2.9717	-2.1013	-2.7824	-2.5189	-2.4221	-2.5902	-2.6873	-2.7242	-2.4476	-3.1497	-2.4895	-0.9729	-2.7252	-3.1786	-2.794	-2.2515	-2.3432	-2.9441	-2.4895	-2.9676	-2.2564	-2.2288	-2.7547	-1.8555	-2.3533	-2.4173	-2.5612	-2.6128	-2.5654	-2.5451	-2.5485	-2.4139	-2.537	-2.5522	-2.541	-2.8839	-2.5778	-1.7612	-2.6763	-2.684	-2.6357	-2.4895	-2.4883	-2.7463	-2.5841	-2.684	-2.5055	-2.2288	-2.7547
-2.3196	-2.3366	-2.8987	-2.7252	-3.0942	-2.6004	-3.3374	-2.7252	-2.4291	-2.4383	-3.1497	-2.4895	-0.9729	-2.7252	-3.5164	-4.1056	-3.012	-3.4359	-3.012	-3.0384	-2.5456	-2.7547	-2.2288	-2.7547	-1.8555	-2.3533	-2.6975	-2.6096	-2.6128	-2.5654	-2.768	-2.5841	-2.8596	-2.5055	-2.5522	-2.541	-2.8839	-2.5778	-1.7612	-2.6763	-3.5164	-4.1056	-3.012	-3.4359	-3.012	-3.0384	-2.5456	-2.7547	-2.2288	-2.7547
-2.9726	-2.2761	-2.7501	-2.3813	-2.3343	-2.4155	-2.5016	-2.4476	-2.7078	-2.3269	-2.2502	-2.6321	-2.1888	-2.6792	-2.6209	-2.7184	-2.9258	-2.3562	-3.1585	-2.6792	-2.8028	-2.6053	-2.8161	-2.5678	-2.7078	-2.6448	-2.7545	-2.5146	-2.5823	-2.6261	-2.768	-2.5841	-2.8596	-2.5055	-2.452	-2.5955	-2.4974	-2.5427	-1.7612	-2.6763	-2.684	-2.6357	-2.7601	-2.5612	-2.7463	-2.5841	-2.684	-2.5055	-2.7302	-2.5612
-2.3196	-2.3366	-2.303	-2.4559	-2.3454	-2.5413	-2.6209	-2.3825	-2.541	-2.6792	-2.3031	-2.8069	-2.1888	-2.6792	-2.6209	-2.7184	-2.8731	-2.4626	-2.4523	-2.7317	-2.1656	-2.5399	-2.7007	-2.4603	-2.3534	-2.4774	-2.6975	-2.6096	-2.5823	-2.6261	-2.5451	-2.5485	-2.8596	-2.5055	-2.5522	-2.541	-2.2405	-2.598	-1.7612	-2.6763	-2.684	-2.6357	-2.7601	-2.5612	-2.4246	-2.4926	-2.684	-2.5055	-2.5512	-2.5835
-2.1422	-1.5844	-2.1422	-1.7508	-2.2288	-2.0676	-2.3237	-2.534	-2.6783	-2.7547	-3.1497	-2.4895	-4.4895	-2.2682	-2.5101	-2.7286	-2.8293	-2.4187	-2.57	-2.4547	-2.5291	-2.4626	-2.2732	-2.4412	-2.3559	-2.2821	-2.1422	-1.5844	-2.1422	-1.7508	-2.2288	-2.0676	-2.3237	-2.534	-2.6783	-2.7547	-2.8839	-2.5778	-3.9804	-2.5257	-2.608	-2.537	-2.4895	-2.4883	-2.7463	-2.5841	-2.6323	-2.5142	-2.4895	-2.5841
-3.4464	-2.794	-2.303	-2.4559	-2.5383	-2.4131	-2.5016	-2.4476	-2.5057	-2.4155	-2.1814	-2.6055	-2.1888	-2.6792	-2.5223	-2.5223	-2.6277	-2.5465	-2.4396	-2.3095	-2.8028	-2.6053	-2.6183	-2.6389	-2.7182	-2.6026	-2.6975	-2.6096	-2.5823	-2.6261	-2.5451	-2.5485	-2.8596	-2.5055	-2.5522	-2.541	-2.2405	-2.598	-1.7612	-2.6763	-2.4726	-2.5258	-2.515	-2.6323	-2.4396	-2.3095	-2.684	-2.5055	-2.6183	-2.6389
-2.1525	-2.8186	-2.5326	-2.5895	-2.5575	-2.5345	-2.6551	-2.2549	-2.4561	-2.4776	-2.5068	-2.4128	-2.1079	-2.4468	-2.3711	-2.6415	-2.5575	-2.637	-2.4074	-2.5417	-2.8291	-2.8897	-2.462	-2.4025	-2.4074	-2.7636	-2.4173	-2.5612	-2.5326	-2.5895	-2.5451	-2.5485	-2.8596	-2.5055	-2.452	-2.5955	-2.4974	-2.5427	-3.9804	-2.5257	-2.4726	-2.5258	-2.515	-2.6323	-2.4246	-2.4926	-2.8291	-2.8897	-2.462	-2.4025
-2.6591	-2.6925	-3.0032	-3.0493	-2.2623	-2.4088	-2.6625	-2.3785	-2.0027	-3.0493	-2.7078	-2.6416	-0.9729	-2.7252	-2.4116	-2.4626	-2.6183	-2.7157	-2.4074	-2.5417	-2.4951	-2.637	-2.7007	-2.4603	-1.9261	-2.4488	-2.7545	-2.5146	-2.5823	-2.6261	-2.2623	-2.4088	-2.6625	-2.3785	-2.452	-2.5955	-2.8839	-2.5778	-1.7612	-2.6763	-2.4726	-2.5258	-2.6183	-2.7157	-2.4246	-2.4926	-2.3979	-2.5835	-2.5512	-2.5835
-2.8391	-2.9717	-2.1013	-2.7824	-2.5575	-2.5345	-2.2493	-2.3674	-3.0667	-2.8186	-2.1814	-2.6055	-2.6291	-2.8822	-2.3711	-2.6415	-2.2515	-2.3432	-2.3675	-2.6389	-2.3899	-2.6873	-2.6013	-2.7546	-2.6906	-2.5051	-2.4173	-2.5612	-2.6128	-2.5654	-2.5451	-2.5485	-2.4139	-2.537	-2.7157	-2.5612	-2.2405	-2.598	-1.7612	-2.6763	-2.4726	-2.5258	-2.4895	-2.4883	-2.3675	-2.6389	-2.3979	-2.5835	-2.7302	-2.5612
-2.6591	-2.6925	-2.599	-2.9151	-2.242	-2.6446	-2.6624	-2.3982	-2.7242	-2.4476	-2.4009	-2.5082	-0.9729	-2.7252	-2.4052	-2.3243	-2.3899	-2.7317	-2.4316	-2.6778	-2.4396	-2.7145	-2.8161	-2.5678	-2.0084	-2.6771	-2.7545	-2.5146	-2.5823	-2.6261	-2.2866	-2.6106	-2.3056	-2.6895	-2.5522	-2.541	-2.2405	-2.598	-1.7612	-2.6763	-2.4052	-2.3243	-2.515	-2.6323	-2.5804	-2.7604	-2.4396	-2.7145	-2.7302	-2.5612
-2.3711	-2.3632	-2.6209	-2.7184	-2.9079	-2.5036	-2.2867	-2.8378	-2.5649	-2.4476	-2.4828	-2.6731	-0.9729	-2.7252	-2.5223	-2.5223	-2.2515	-2.3432	-2.4396	-2.3095	-2.2438	-2.5465	-2.2732	-2.4412	-2.0084	-2.6771	-2.4173	-2.5612	-2.6128	-2.5654	-2.768	-2.5841	-2.3056	-2.6895	-2.7157	-2.5612	-2.4974	-2.5427	-1.7612	-2.6763	-2.4726	-2.5258	-2.4895	-2.4883	-2.4396	-2.3095	-2.3979	-2.5835	-2.4895	-2.5841
-2.3982	-2.7184	-2.5299	-2.4774	-2.3711	-2.5399	-2.5101	-2.5706	-2.4291	-2.4383	-1.9776	-2.5223	-0.9729	-2.7252	-2.2952	-2.5895	-2.6277	-2.5465	-3.1585	-2.6792	-2.4497	-2.6771	-2.6183	-2.6389	-2.6906	-2.5051	-2.6975	-2.6096	-2.5072	-2.5258	-2.2866	-2.6106	-2.4139	-2.537	-2.5522	-2.541	-2.2405	-2.598	-1.7612	-2.6763	-2.2952	-2.5895	-2.515	-2.6323	-2.7463	-2.5841	-2.3979	-2.5835	-2.6183	-2.6389
-2.6591	-2.6925	-2.4653	-2.5104	-2.3711	-2.5399	-2.5997	-3.1621	-2.9717	-2.0315	-2.2502	-2.6321	-0.9729	-2.7252	-2.4052	-2.3243	-2.2515	-2.3432	-2.3307	-2.447	-2.9676	-2.2564	-2.462	-2.4025	-1.9261	-2.4488	-2.7545	-2.5146	-2.5823	-2.6261	-2.2866	-2.6106	-2.5997	-3.1621	-2.7157	-2.5612	-2.4974	-2.5427	-1.7612	-2.6763	-2.4052	-2.3243	-2.4895	-2.4883	-2.7463	-2.5841	-2.684	-2.5055	-2.462	-2.4025
-2.3711	-2.3632	-2.3323	-2.9414	-2.2133	-2.6171	-2.3793	-2.6808	-2.4291	-2.4383	-2.2962	-2.3517	-0.9729	-2.7252	-2.0862	-2.8765	-2.2515	-2.3432	-2.4396	-2.3095	-2.6551	-2.7845	-2.6013	-2.7546	-2.6906	-2.5051	-2.4173	-2.5612	-2.3323	-2.9414	-2.2866	-2.6106	-2.4139	-2.537	-2.5522	-2.541	-2.2962	-2.3517	-1.7612	-2.6763	-2.684	-2.6357	-2.4895	-2.4883	-2.4396	-2.3095	-2.684	-2.5055	-2.7302	-2.5612
-2.9413	-2.5629	-2.5326	-2.5895	-2.7754	-2.8378	-2.4585	-2.4468	-2.0027	-3.0493	-2.4828	-2.6731	-0.9729	-2.7252	-2.4052	-2.3243	-2.2204	-3.1102	-2.9441	-2.4895	-2.3899	-2.6873	-2.9917	-2.794	-2.6906	-2.5051	-2.7545	-2.5146	-2.5326	-2.5895	-2.768	-2.5841	-2.4139	-2.537	-2.452	-2.5955	-2.4974	-2.5427	-1.7612	-2.6763	-2.4052	-2.3243	-2.515	-2.6323	-2.7463	-2.5841	-2.3979	-2.5835	-2.4895	-2.5841
-2.9166	-2.0131	-3.0032	-3.0493	-2.5383	-2.4131	-3.3374	-2.7252	-2.5719	-2.6026	-2.2502	-2.6321	-0.9729	-2.7252	-2.5902	-2.9318	-2.2515	-2.3432	-2.4396	-2.3095	-2.6389	-2.4774	-2.5812	-2.4982	-2.5274	-2.7858	-2.7545	-2.5146	-2.5823	-2.6261	-2.5451	-2.5485	-2.8596	-2.5055	-2.5719	-2.6026	-2.4974	-2.5427	-1.7612	-2.6763	-2.608	-2.537	-2.4895	-2.4883	-2.4396	-2.3095	-2.6323	-2.5142	-2.4895	-2.5841
-2.7611	-2.5952	-2.8987	-2.7252	-2.2623	-2.4088	-2.3793	-2.6808	-2.4291	-2.4383	-2.3601	-2.4221	-0.9729	-2.7252	-2.2952	-2.5895	-2.7188	-2.7546	-2.3307	-2.447	-2.0581	-2.5413	-1.9124	-2.8999	-2.7078	-2.6448	-2.7545	-2.5146	-2.6128	-2.5654	-2.2623	-2.4088	-2.4139	-2.537	-2.5522	-2.541	-2.4974	-2.5427	-1.7612	-2.6763	-2.2952	-2.5895	-2.7601	-2.5612	-2.7463	-2.5841	-2.3979	-2.5835	-2.4895	-2.5841
-2.3982	-2.7184	-2.8987	-2.7252	-2.5575	-2.5345	-2.2342	-2.5564	-2.0027	-3.0493	-2.9949	-2.6104	-0.9729	-2.7252	-2.1702	-2.6077	-2.2515	-2.3432	-2.5672	-2.3331	-2.2438	-2.5465	-2.2732	-2.4412	-3.8133	-2.3896	-2.6975	-2.6096	-2.6128	-2.5654	-2.5451	-2.5485	-2.3056	-2.6895	-2.452	-2.5955	-2.4974	-2.5427	-1.7612	-2.6763	-2.1702	-2.6077	-2.4895	-2.4883	-2.4246	-2.4926	-2.3979	-2.5835	-2.4895	-2.5841
-3.4464	-2.794	-2.4653	-2.5104	-2.3031	-2.6738	-2.4585	-2.4468	-2.1633	-2.7215	-3.1497	-2.4895	-1.3831	-2.6077	-3.1786	-2.794	-2.6277	-2.5465	-2.5672	-2.3331	-2.8028	-2.6053	-2.9917	-2.794	-2.2443	-2.3825	-2.6975	-2.6096	-2.5823	-2.6261	-2.2866	-2.6106	-2.4139	-2.537	-2.452	-2.5955	-2.8839	-2.5778	-1.3831	-2.6077	-2.684	-2.6357	-2.515	-2.6323	-2.4246	-2.4926	-2.684	-2.5055	-2.4895	-2.5841
-2.6591	-2.6925	-2.69	-2.4026	-3.0032	-2.6465	-2.3808	-2.5345	-2.4291	-2.4383	-2.7661	-2.6077	-0.9729	-2.7252	-2.5101	-2.7286	-2.6277	-2.5465	-3.1585	-2.6792	-2.9676	-2.2564	-2.2732	-2.4412	-2.3534	-2.4774	-2.7545	-2.5146	-2.5072	-2.5258	-2.5451	-2.5485	-2.4139	-2.537	-2.5522	-2.541	-2.7661	-2.6077	-1.7612	-2.6763	-2.608	-2.537	-2.515	-2.6323	-2.7463	-2.5841	-2.684	-2.5055	-2.4895	-2.5841
-3.4464	-2.794	-2.3323	-2.9414	-3.0942	-2.6004	-2.5101	-2.5706	-2.4561	-2.4776	-2.7078	-2.6416	-0.9729	-2.7252	-2.6209	-2.7184	-2.8293	-2.4187	-2.4316	-2.6778	-2.4396	-2.7145	-2.2254	-2.7636	-2.4074	-2.7636	-2.6975	-2.6096	-2.3323	-2.9414	-2.768	-2.5841	-2.4139	-2.537	-2.452	-2.5955	-2.8839	-2.5778	-1.7612	-2.6763	-2.684	-2.6357	-2.4895	-2.4883	-2.5804	-2.7604	-2.4396	-2.7145	-2.5512	-2.5835
-2.3982	-2.7184	-2.8987	-2.7252	-2.9079	-2.5036	-2.5016	-2.4476	-2.5649	-2.4476	-2.4176	-2.6193	-2.1079	-2.4468	-2.9166	-3.0493	-2.6277	-2.5465	-2.4396	-2.3095	-2.0581	-2.5413	-2.6013	-2.7546	-2.0084	-2.6771	-2.6975	-2.6096	-2.6128	-2.5654	-2.768	-2.5841	-2.8596	-2.5055	-2.7157	-2.5612	-2.4176	-2.6193	-3.9804	-2.5257	-2.608	-2.537	-2.515	-2.6323	-2.4396	-2.3095	-2.3979	-2.5835	-2.7302	-2.5612
-2.3711	-2.3632	-2.4481	-2.3471	-2.5575	-2.5345	-2.3808	-2.5345	-2.5057	-2.4155	-2.4009	-2.5082	-0.9729	-2.7252	-2.69	-2.4513	-2.2515	-2.3432	-2.57	-2.4547	-2.8028	-2.6053	-2.9917	-2.794	-2.5125	-2.6695	-2.4173	-2.5612	-2.6128	-2.5654	-2.5451	-2.5485	-2.4139	-2.537	-2.5522	-2.541	-2.2405	-2.598	-1.7612	-2.6763	-2.4726	-2.5258	-2.4895	-2.4883	-2.7463	-2.5841	-2.684	-2.5055	-2.4895	-2.5841
-2.6591	-2.6925	-2.4653	-2.5104	-2.3343	-2.4155	-2.2867	-2.8378	-2.4291	-2.4383	-2.3031	-2.8069	-0.9729	-2.7252	-2.1437	-2.2727	-2.7078	-2.327	-2.9441	-2.4895	-2.3877	-2.1475	-2.2732	-2.4412	-2.7078	-2.6448	-2.7545	-2.5146	-2.5823	-2.6261	-2.768	-2.5841	-2.3056	-2.6895	-2.5522	-2.541	-2.2405	-2.598	-1.7612	-2.6763	-2.684	-2.6357	-2.4895	-2.4883	-2.7463	-2.5841	-2.684	-2.5055	-2.4895	-2.5841
-2.69	-2.4026	-2.8987	-2.7252	-2.3343	-2.4155	-2.6209	-2.3825	-2.4291	-2.4383	-2.5812	-2.4982	-2.1888	-2.6792	-2.5902	-2.9318	-2.9258	-2.3562	-2.2493	-2.485	-2.4497	-2.6771	-2.3097	-2.6731	-2.3534	-2.4774	-2.4173	-2.5612	-2.6128	-2.5654	-2.768	-2.5841	-2.8596	-2.5055	-2.5522	-2.541	-2.8839	-2.5778	-1.7612	-2.6763	-2.608	-2.537	-2.7601	-2.5612	-2.4246	-2.4926	-2.3979	-2.5835	-2.5512	-2.5835
-2.7127	-2.6773	-2.6209	-2.7184	-3.0942	-2.6004	-3.0212	-2.8765	-2.541	-2.6792	-2.3601	-2.4221	-2.69	-2.4513	-2.7007	-2.4603	-2.5366	-2.4363	-2.5672	-2.3331	-2.1656	-2.5399	-2.9917	-2.794	-2.4363	-2.6644	-2.6975	-2.6096	-2.6128	-2.5654	-2.768	-2.5841	-2.8596	-2.5055	-2.5522	-2.541	-2.4974	-2.5427	-3.6528	-2.3851	-2.608	-2.537	-2.515	-2.6323	-2.4246	-2.4926	-2.684	-2.5055	-2.4895	-2.5841
-2.4206	-2.5649	-2.7182	-2.4386	-2.2623	-2.4088	-2.5101	-2.5706	-2.7746	-2.5629	-3.0787	-2.4547	-0.9729	-2.7252	-2.1437	-2.2727	-2.3899	-2.7317	-2.2493	-2.485	-2.4396	-2.7145	-2.2732	-2.4412	-2.4363	-2.6644	-2.7545	-2.5146	-2.7182	-2.4386	-2.2623	-2.4088	-2.4139	-2.537	-2.452	-2.5955	-2.8839	-2.5778	-1.7612	-2.6763	-2.684	-2.6357	-2.515	-2.6323	-2.4246	-2.4926	-2.4396	-2.7145	-2.4895	-2.5841
-2.3196	-2.3366	-2.599	-2.9151	-3.0032	-2.6465	-2.5016	-2.4476	-3.0667	-2.8186	-2.1814	-2.6055	-0.9729	-2.7252	-2.7348	-2.5227	-2.4176	-2.4025	-2.3675	-2.6389	-2.6389	-2.4774	-2.6279	-2.6873	-2.4363	-2.6644	-2.6975	-2.6096	-2.5823	-2.6261	-2.5451	-2.5485	-2.8596	-2.5055	-2.7157	-2.5612	-2.2405	-2.598	-1.7612	-2.6763	-2.684	-2.6357	-2.4176	-2.4025	-2.3675	-2.6389	-2.6323	-2.5142	-2.5512	-2.5835
-2.69	-2.4026	-2.7182	-2.4386	-2.8445	-2.7483	-2.3808	-2.5345	-2.6551	-2.3075	-2.2502	-2.6321	-2.69	-2.4513	-2.9166	-3.0493	-2.7078	-2.327	-2.7661	-2.7607	-2.4951	-2.637	-2.5812	-2.4982	-2.3802	-2.4776	-2.4173	-2.5612	-2.7182	-2.4386	-2.8445	-2.7483	-2.4139	-2.537	-2.5522	-2.541	-2.4974	-2.5427	-3.6528	-2.3851	-2.608	-2.537	-2.4895	-2.4883	-2.7661	-2.7607	-2.3979	-2.5835	-2.4895	-2.5841
-2.3982	-2.7184	-2.303	-2.4559	-2.7754	-2.8378	-2.6625	-2.3785	-2.4994	-2.8808	-2.4828	-2.6731	-2.6291	-2.8822	-2.6209	-2.7184	-3.0032	-2.6465	-2.616	-2.6446	-2.8028	-2.6053	-1.9124	-2.8999	-2.3802	-2.4776	-2.6975	-2.6096	-2.5823	-2.6261	-2.768	-2.5841	-2.6625	-2.3785	-2.7157	-2.5612	-2.4974	-2.5427	-1.7612	-2.6763	-2.684	-2.6357	-2.515	-2.6323	-2.5804	-2.7604	-2.684	-2.5055	-2.4895	-2.5841
-2.69	-2.4026	-2.6594	-2.7004	-2.7754	-2.8378	-2.6209	-2.3825	-2.0027	-3.0493	-2.1814	-2.6055	-2.1888	-2.6792	-2.1437	-2.2727	-2.6277	-2.5465	-2.4523	-2.7317	-2.6389	-2.4774	-2.3097	-2.6731	-2.6906	-2.5051	-2.4173	-2.5612	-2.5823	-2.6261	-2.768	-2.5841	-2.8596	-2.5055	-2.452	-2.5955	-2.2405	-2.598	-1.7612	-2.6763	-2.684	-2.6357	-2.515	-2.6323	-2.4246	-2.4926	-2.6323	-2.5142	-2.5512	-2.5835
-2.3196	-2.3366	-2.8391	-2.3559	-2.2256	-2.3471	-2.5101	-2.5706	-2.7014	-2.9033	-2.1814	-2.6055	-2.1888	-2.6792	-3.1786	-2.794	-2.7348	-2.6894	-2.4074	-2.5417	-2.5902	-2.6738	-2.2732	-2.4412	-2.7182	-2.6026	-2.6975	-2.6096	-2.5072	-2.5258	-2.768	-2.5841	-2.4139	-2.537	-2.452	-2.5955	-2.2405	-2.598	-1.7612	-2.6763	-2.684	-2.6357	-2.4895	-2.4883	-2.4246	-2.4926	-2.6323	-2.5142	-2.4895	-2.5841
-2.7348	-2.6451	-2.4653	-2.5104	-2.5125	-3.3596	-2.5997	-3.1621	-2.4561	-2.4776	-2.5068	-2.4128	-2.6291	-2.8822	-2.5101	-2.7286	-2.4176	-2.4025	-2.9441	-2.4895	-2.9676	-2.2564	-2.6591	-2.464	-2.7182	-2.6026	-2.6975	-2.6096	-2.5823	-2.6261	-2.768	-2.5841	-2.5997	-3.1621	-2.452	-2.5955	-2.4974	-2.5427	-1.7612	-2.6763	-2.608	-2.537	-2.4176	-2.4025	-2.7463	-2.5841	-2.684	-2.5055	-2.5512	-2.5835
-2.9658	-2.475	-2.6594	-2.7004	-2.5366	-2.8412	-2.5016	-2.4476	-2.4561	-2.4776	-2.4176	-2.6193	-0.9729	-2.7252	-3.1786	-2.794	-2.5575	-2.637	-2.3675	-2.6389	-2.7159	-2.6041	-2.6013	-2.7546	-2.7803	-2.7781	-2.9658	-2.475	-2.5823	-2.6261	-2.5451	-2.5485	-2.8596	-2.5055	-2.452	-2.5955	-2.4176	-2.6193	-1.7612	-2.6763	-2.684	-2.6357	-2.515	-2.6323	-2.3675	-2.6389	-2.684	-2.5055	-2.7302	-2.5612
-2.1522	-2.7145	-2.4481	-2.3471	-2.5383	-2.4131	-2.6625	-2.3785	-2.7801	-2.5895	-2.2502	-2.6321	-0.9729	-2.7252	-2.6106	-2.2117	-2.1939	-2.491	-2.7242	-2.6415	-2.5291	-2.4626	-2.0862	-2.4488	-2.69	-2.5025	-2.1522	-2.7145	-2.6128	-2.5654	-2.5451	-2.5485	-2.6625	-2.3785	-2.7801	-2.5895	-2.4974	-2.5427	-1.7612	-2.6763	-2.608	-2.537	-2.4895	-2.4883	-2.7463	-2.5841	-2.6323	-2.5142	-2.4895	-2.5841
-2.1576	-2.5273	-2.5423	-2.7953	-2.242	-2.6446	-2.6551	-2.2549	-2.4994	-2.8808	-2.4176	-2.6193	-2.6291	-2.8822	-2.7754	-2.6778	-2.8293	-2.4187	-2.5672	-2.3331	-2.1656	-2.5399	-2.6591	-2.464	-2.6906	-2.5051	-2.6975	-2.6096	-2.6128	-2.5654	-2.2866	-2.6106	-2.8596	-2.5055	-2.7157	-2.5612	-2.4176	-2.6193	-1.7612	-2.6763	-2.684	-2.6357	-2.4895	-2.4883	-2.4246	-2.4926	-2.684	-2.5055	-2.5512	-2.5835
-2.1525	-2.8186	-2.4481	-2.3471	-2.3031	-2.6738	-2.6625	-2.3785	-2.7242	-2.4476	-2.8863	-2.5082	-2.6291	-2.8822	-2.5101	-2.7286	-2.8293	-2.4187	-2.2783	-2.4869	-2.4396	-2.7145	-2.6591	-2.464	-2.7078	-2.6448	-2.4173	-2.5612	-2.6128	-2.5654	-2.2866	-2.6106	-2.6625	-2.3785	-2.5522	-2.541	-2.8839	-2.5778	-1.7612	-2.6763	-2.608	-2.537	-2.4895	-2.4883	-2.4246	-2.4926	-2.4396	-2.7145	-2.5512	-2.5835
-3.4464	-2.794	-2.7182	-2.4386	-2.5575	-2.5345	-3.3374	-2.7252	-2.0027	-3.0493	-2.3601	-2.4221	-2.6291	-2.8822	-2.0862	-2.8765	-2.8731	-2.4626	-2.9441	-2.4895	-2.7159	-2.6041	-2.7007	-2.4603	-2.7613	-2.6064	-2.6975	-2.6096	-2.7182	-2.4386	-2.5451	-2.5485	-2.8596	-2.5055	-2.452	-2.5955	-2.4974	-2.5427	-1.7612	-2.6763	-2.684	-2.6357	-2.7601	-2.5612	-2.7463	-2.5841	-2.684	-2.5055	-2.5512	-2.5835
-2.1576	-2.5273	-2.7501	-2.3813	-2.7803	-2.4559	-2.2342	-2.5564	-2.1633	-2.7215	-2.2502	-2.6321	-0.9729	-2.7252	-3.1786	-2.794	-2.2515	-2.3432	-2.9441	-2.4895	-2.9676	-2.2564	-2.9917	-2.794	-1.8555	-2.3533	-2.6975	-2.6096	-2.5823	-2.6261	-2.768	-2.5841	-2.3056	-2.6895	-2.452	-2.5955	-2.4974	-2.5427	-1.7612	-2.6763	-2.684	-2.6357	-2.4895	-2.4883	-2.7463	-2.5841	-2.684	-2.5055	-2.4895	-2.5841
-2.9726	-2.2761	-2.6555	-2.2971	-2.3031	-2.6738	-2.3808	-2.5345	-2.7014	-2.9033	-3.1497	-2.4895	-0.9729	-2.7252	-3.1786	-2.794	-2.2515	-2.3432	-2.9441	-2.4895	-2.9676	-2.2564	-2.2288	-2.7547	-1.8555	-2.3533	-2.7545	-2.5146	-2.6128	-2.5654	-2.2866	-2.6106	-2.4139	-2.537	-2.452	-2.5955	-2.8839	-2.5778	-1.7612	-2.6763	-2.684	-2.6357	-2.4895	-2.4883	-2.7463	-2.5841	-2.684	-2.5055	-2.2288	-2.7547
-2.1576	-2.5273	-2.69	-2.4026	-2.5575	-2.5345	-2.3793	-2.6808	-2.4291	-2.4383	-3.1497	-2.4895	-0.9729	-2.7252	-3.1786	-2.794	-2.2515	-2.3432	-2.9441	-2.4895	-2.5456	-2.7547	-2.2288	-2.7547	-1.8555	-2.3533	-2.6975	-2.6096	-2.5072	-2.5258	-2.5451	-2.5485	-2.4139	-2.537	-2.5522	-2.541	-2.8839	-2.5778	-1.7612	-2.6763	-2.684	-2.6357	-2.4895	-2.4883	-2.7463	-2.5841	-2.5456	-2.7547	-2.2288	-2.7547
-2.6591	-2.6925	-2.7501	-2.3813	-3.0942	-2.6004	-3.3374	-2.7252	-2.4291	-2.4383	-3.1497	-2.4895	-0.9729	-2.7252	-3.1786	-2.794	-3.012	-3.4359	-3.012	-3.0384	-2.5456	-2.7547	-2.2288	-2.7547	-1.8555	-2.3533	-2.7545	-2.5146	-2.5823	-2.6261	-2.768	-2.5841	-2.8596	-2.5055	-2.5522	-2.541	-2.8839	-2.5778	-1.7612	-2.6763	-2.684	-2.6357	-3.012	-3.4359	-3.012	-3.0384	-2.5456	-2.7547	-2.2288	-2.7547
-2.1525	-2.8186	-2.1013	-2.7824	-2.2623	-2.4088	-2.2342	-2.5564	-2.5649	-2.4476	-2.2502	-2.6321	-0.9729	-2.7252	-2.4116	-2.4626	-2.2515	-2.3432	-2.4396	-2.3095	-2.3899	-2.6873	-2.6013	-2.7546	-2.69	-2.5025	-2.4173	-2.5612	-2.6128	-2.5654	-2.2623	-2.4088	-2.3056	-2.6895	-2.7157	-2.5612	-2.4974	-2.5427	-1.7612	-2.6763	-2.4726	-2.5258	-2.4895	-2.4883	-2.4396	-2.3095	-2.3979	-2.5835	-2.7302	-2.5612
-2.0263	-2.799	-2.69	-2.4026	-2.3711	-2.5399	-2.3793	-2.6808	-2.4291	-2.4383	-2.1814	-2.6055	-0.9729	-2.7252	-2.2952	-2.5895	-2.3899	-2.7317	-2.4316	-2.6778	-2.5902	-2.6738	-2.5902	-2.3562	-1.9261	-2.4488	-2.0263	-2.799	-2.5072	-2.5258	-2.2866	-2.6106	-2.4139	-2.537	-2.5522	-2.541	-2.2405	-2.598	-1.7612	-2.6763	-2.2952	-2.5895	-2.515	-2.6323	-2.5804	-2.7604	-2.6323	-2.5142	-2.7302	-2.5612
-2.9658	-2.475	-2.599	-2.9151	-2.3711	-2.5399	-2.9739	-2.6773	-2.7078	-2.3269	-2.3031	-2.8069	-0.9729	-2.7252	-2.4116	-2.4626	-2.2515	-2.3432	-2.4523	-2.7317	-2.1656	-2.5399	-2.6591	-2.464	-2.7182	-2.6026	-2.9658	-2.475	-2.5823	-2.6261	-2.2866	-2.6106	-2.8596	-2.5055	-2.452	-2.5955	-2.2405	-2.598	-1.7612	-2.6763	-2.4726	-2.5258	-2.4895	-2.4883	-2.4246	-2.4926	-2.684	-2.5055	-2.5512	-2.5835
-2.3711	-2.3632	-2.1013	-2.7824	-2.5189	-2.4221	-2.2342	-2.5564	-2.4291	-2.4383	-2.1814	-2.6055	-0.9729	-2.7252	-2.5902	-2.9318	-2.8293	-2.4187	-2.2783	-2.4869	-2.8291	-2.8897	-2.0862	-2.4488	-2.3534	-2.4774	-2.4173	-2.5612	-2.6128	-2.5654	-2.5451	-2.5485	-2.3056	-2.6895	-2.5522	-2.541	-2.2405	-2.598	-1.7612	-2.6763	-2.608	-2.537	-2.4895	-2.4883	-2.4246	-2.4926	-2.8291	-2.8897	-2.4895	-2.5841
-2.7611	-2.5952	-2.7501	-2.3813	-2.8445	-2.7483	-2.4585	-2.4468	-2.7801	-2.5895	-2.4934	-2.4221	-2.1888	-2.6792	-2.7007	-2.4603	-2.8293	-2.4187	-2.2493	-2.485	-2.9676	-2.2564	-2.6591	-2.464	-2.4363	-2.6644	-2.7545	-2.5146	-2.5823	-2.6261	-2.8445	-2.7483	-2.4139	-2.537	-2.7801	-2.5895	-2.8839	-2.5778	-1.7612	-2.6763	-2.608	-2.537	-2.4895	-2.4883	-2.4246	-2.4926	-2.684	-2.5055	-2.5512	-2.5835
-2.1522	-2.7145	-2.6555	-2.2971	-2.9079	-2.5036	-2.2493	-2.3674	-2.7242	-2.4476	-2.5068	-2.4128	-0.9729	-2.7252	-2.4951	-2.3565	-2.5575	-2.637	-2.7501	-2.5857	-2.0581	-2.5413	-2.9917	-2.794	-2.6906	-2.5051	-2.1522	-2.7145	-2.6128	-2.5654	-2.768	-2.5841	-2.4139	-2.537	-2.5522	-2.541	-2.4974	-2.5427	-1.7612	-2.6763	-2.608	-2.537	-2.515	-2.6323	-2.4246	-2.4926	-2.3979	-2.5835	-2.4895	-2.5841
-2.1522	-2.7145	-2.6209	-2.7184	-2.2133	-2.6171	-2.4585	-2.4468	-2.4561	-2.4776	-2.1814	-2.6055	-1.3831	-2.6077	-2.0862	-2.8765	-2.1939	-2.491	-2.5672	-2.3331	-2.7159	-2.6041	-2.9917	-2.794	-2.3802	-2.4776	-2.1522	-2.7145	-2.6128	-2.5654	-2.2866	-2.6106	-2.4139	-2.537	-2.452	-2.5955	-2.2405	-2.598	-1.3831	-2.6077	-2.684	-2.6357	-2.4895	-2.4883	-2.4246	-2.4926	-2.684	-2.5055	-2.4895	-2.5841
-2.1525	-2.8186	-2.3323	-2.9414	-2.5125	-3.3596	-2.4447	-2.5273	-2.4561	-2.4776	-2.4934	-2.4221	-0.9729	-2.7252	-2.5101	-2.7286	-2.7348	-2.6894	-2.2783	-2.4869	-2.4396	-2.7145	-2.3097	-2.6731	-2.5125	-2.6695	-2.4173	-2.5612	-2.3323	-2.9414	-2.768	-2.5841	-2.8596	-2.5055	-2.452	-2.5955	-2.8839	-2.5778	-1.7612	-2.6763	-2.608	-2.537	-2.4895	-2.4883	-2.4246	-2.4926	-2.4396	-2.7145	-2.5512	-2.5835
-2.1576	-2.5273	-2.8987	-2.7252	-2.5383	-2.4131	-2.6551	-2.2549	-2.1633	-2.7215	-2.4176	-2.6193	-4.6966	-2.7004	-2.0862	-2.8765	-2.5575	-2.637	-2.7501	-2.5857	-2.0581	-2.5413	-2.5812	-2.4982	-2.0084	-2.6771	-2.6975	-2.6096	-2.6128	-2.5654	-2.5451	-2.5485	-2.8596	-2.5055	-2.452	-2.5955	-2.4176	-2.6193	-3.9804	-2.5257	-2.684	-2.6357	-2.515	-2.6323	-2.4246	-2.4926	-2.3979	-2.5835	-2.4895	-2.5841
-2.1522	-2.7145	-2.6555	-2.2971	-2.9079	-2.5036	-2.3808	-2.5345	-2.7242	-2.4476	-2.5068	-2.4128	-0.9729	-2.7252	-2.2952	-2.5895	-2.3899	-2.7317	-2.69	-3.142	-2.0581	-2.5413	-2.8161	-2.5678	-2.6906	-2.5051	-2.1522	-2.7145	-2.6128	-2.5654	-2.768	-2.5841	-2.4139	-2.537	-2.5522	-2.541	-2.4974	-2.5427	-1.7612	-2.6763	-2.2952	-2.5895	-2.515	-2.6323	-2.5804	-2.7604	-2.3979	-2.5835	-2.7302	-2.5612
-2.1522	-2.7145	-2.5299	-2.4774	-2.3454	-2.5413	-2.4447	-2.5273	-2.7746	-2.5629	-2.7078	-2.6416	-1.3831	-2.6077	-2.5101	-2.7286	-2.7188	-2.7546	-2.4316	-2.6778	-2.1656	-2.5399	-2.9917	-2.794	-2.69	-2.5025	-2.1522	-2.7145	-2.5072	-2.5258	-2.5451	-2.5485	-2.8596	-2.5055	-2.452	-2.5955	-2.8839	-2.5778	-1.3831	-2.6077	-2.608	-2.537	-2.7601	-2.5612	-2.5804	-2.7604	-2.684	-2.5055	-2.4895	-2.5841
-2.3982	-2.7184	-2.3323	-2.9414	-2.5383	-2.4131	-2.2867	-2.8378	-2.5649	-2.4476	-2.8863	-2.5082	-0.9729	-2.7252	-2.69	-2.4513	-2.7188	-2.7546	-2.4396	-2.3095	-2.4396	-2.7145	-2.2254	-2.7636	-1.9261	-2.4488	-2.6975	-2.6096	-2.3323	-2.9414	-2.5451	-2.5485	-2.3056	-2.6895	-2.7157	-2.5612	-2.8839	-2.5778	-1.7612	-2.6763	-2.4726	-2.5258	-2.7601	-2.5612	-2.4396	-2.3095	-2.4396	-2.7145	-2.5512	-2.5835
-2.3196	-2.3366	-2.8987	-2.7252	-2.3031	-2.6738	-2.2867	-2.8378	-2.7801	-2.5895	-2.4176	-2.6193	-2.1079	-2.4468	-2.7348	-2.5227	-2.5812	-2.447	-2.5125	-2.6894	-2.5902	-2.6738	-2.6013	-2.7546	-2.0084	-2.6771	-2.6975	-2.6096	-2.6128	-2.5654	-2.2866	-2.6106	-2.3056	-2.6895	-2.7801	-2.5895	-2.4176	-2.6193	-3.9804	-2.5257	-2.684	-2.6357	-2.4895	-2.4883	-2.7463	-2.5841	-2.6323	-2.5142	-2.7302	-2.5612
-2.4206	-2.5649	-2.6209	-2.7184	-2.242	-2.6446	-2.4447	-2.5273	-3.0212	-2.7359	-2.4585	-2.4468	-0.9729	-2.7252	-2.4951	-2.3565	-2.3899	-2.7317	-2.4447	-2.6041	-2.4396	-2.7145	-1.9124	-2.8999	-2.4074	-2.7636	-2.7545	-2.5146	-2.6128	-2.5654	-2.2866	-2.6106	-2.8596	-2.5055	-2.5522	-2.541	-2.4974	-2.5427	-1.7612	-2.6763	-2.608	-2.537	-2.515	-2.6323	-2.7463	-2.5841	-2.4396	-2.7145	-2.4895	-2.5841
-2.1522	-2.7145	-2.6555	-2.2971	-2.9079	-2.5036	-2.5902	-2.6873	-2.7242	-2.4476	-2.4828	-2.6731	-0.9729	-2.7252	-2.3711	-2.6415	-2.5366	-2.4363	-2.9441	-2.4895	-2.0581	-2.5413	-2.9917	-2.794	-2.6906	-2.5051	-2.1522	-2.7145	-2.6128	-2.5654	-2.768	-2.5841	-2.4139	-2.537	-2.5522	-2.541	-2.4974	-2.5427	-1.7612	-2.6763	-2.4726	-2.5258	-2.515	-2.6323	-2.7463	-2.5841	-2.3979	-2.5835	-2.4895	-2.5841
-2.4206	-2.5649	-2.5423	-2.7953	-2.5383	-2.4131	-3.3374	-2.7252	-2.5649	-2.4476	-2.5068	-2.4128	-0.9729	-2.7252	-2.6106	-2.2117	-2.2515	-2.3432	-2.4396	-2.3095	-2.9676	-2.2564	-2.8161	-2.5678	-2.5274	-2.7858	-2.7545	-2.5146	-2.6128	-2.5654	-2.5451	-2.5485	-2.8596	-2.5055	-2.7157	-2.5612	-2.4974	-2.5427	-1.7612	-2.6763	-2.608	-2.537	-2.4895	-2.4883	-2.4396	-2.3095	-2.684	-2.5055	-2.7302	-2.5612
-2.7611	-2.5952	-2.8987	-2.7252	-2.3711	-2.5399	-2.2493	-2.3674	-2.4291	-2.4383	-2.2502	-2.6321	-0.9729	-2.7252	-2.2952	-2.5895	-2.2515	-2.3432	-2.616	-2.6446	-2.0581	-2.5413	-2.5812	-2.4982	-2.69	-2.5025	-2.7545	-2.5146	-2.6128	-2.5654	-2.2866	-2.6106	-2.4139	-2.537	-2.5522	-2.541	-2.4974	-2.5427	-1.7612	-2.6763	-2.2952	-2.5895	-2.4895	-2.4883	-2.5804	-2.7604	-2.3979	-2.5835	-2.4895	-2.5841
-2.0263	-2.799	-2.5326	-2.5895	-2.5189	-2.4221	-1.9776	-3.8099	-2.4561	-2.4776	-2.4828	-2.6731	-0.9729	-2.7252	-2.1702	-2.6077	-2.2515	-2.3432	-2.2493	-2.485	-2.6389	-2.4774	-2.4247	-2.5082	-3.8133	-2.3896	-2.0263	-2.799	-2.5326	-2.5895	-2.5451	-2.5485	-2.3056	-2.6895	-2.452	-2.5955	-2.4974	-2.5427	-1.7612	-2.6763	-2.1702	-2.6077	-2.4895	-2.4883	-2.4246	-2.4926	-2.6323	-2.5142	-2.4895	-2.5841
-2.1522	-2.7145	-2.303	-2.4559	-2.2133	-2.6171	-2.5101	-2.5706	-2.4561	-2.4776	-3.1497	-2.4895	-1.3831	-2.6077	-3.1786	-2.794	-2.5366	-2.4363	-2.4316	-2.6778	-2.1656	-2.5399	-2.9917	-2.794	-2.7078	-2.6448	-2.1522	-2.7145	-2.5823	-2.6261	-2.2866	-2.6106	-2.4139	-2.537	-2.452	-2.5955	-2.8839	-2.5778	-1.3831	-2.6077	-2.684	-2.6357	-2.515	-2.6323	-2.5804	-2.7604	-2.684	-2.5055	-2.4895	-2.5841
-2.4206	-2.5649	-2.8391	-2.3559	-2.5383	-2.4131	-2.5101	-2.5706	-2.4291	-2.4383	-2.7661	-2.6077	-0.9729	-2.7252	-2.7007	-2.4603	-2.7188	-2.7546	-2.7242	-2.6415	-2.9676	-2.2564	-2.6279	-2.6873	-3.8133	-2.3896	-2.7545	-2.5146	-2.5072	-2.5258	-2.5451	-2.5485	-2.4139	-2.537	-2.5522	-2.541	-2.7661	-2.6077	-1.7612	-2.6763	-2.608	-2.537	-2.7601	-2.5612	-2.7463	-2.5841	-2.684	-2.5055	-2.5512	-2.5835
-2.7611	-2.5952	-2.8987	-2.7252	-2.5259	-2.3579	-3.3374	-2.7252	-2.7746	-2.5629	-2.4009	-2.5082	-2.6291	-2.8822	-3.1786	-2.794	-2.3899	-2.7317	-2.9441	-2.4895	-2.4951	-2.637	-2.462	-2.4025	-2.4074	-2.7636	-2.7545	-2.5146	-2.6128	-2.5654	-2.5259	-2.3579	-2.8596	-2.5055	-2.452	-2.5955	-2.2405	-2.598	-1.7612	-2.6763	-2.684	-2.6357	-2.515	-2.6323	-2.7463	-2.5841	-2.3979	-2.5835	-2.462	-2.4025
-3.4464	-2.794	-2.3323	-2.9414	-3.0942	-2.6004	-2.2493	-2.3674	-2.5649	-2.4476	-2.8863	-2.5082	-0.9729	-2.7252	-2.5902	-2.9318	-2.2515	-2.3432	-2.2783	-2.4869	-2.4396	-2.7145	-2.2254	-2.7636	-2.2443	-2.3825	-2.6975	-2.6096	-2.3323	-2.9414	-2.768	-2.5841	-2.4139	-2.537	-2.7157	-2.5612	-2.8839	-2.5778	-1.7612	-2.6763	-2.608	-2.537	-2.4895	-2.4883	-2.4246	-2.4926	-2.4396	-2.7145	-2.5512	-2.5835
-2.3196	-2.3366	-2.8987	-2.7252	-2.5189	-2.4221	-3.3374	-2.7252	-2.1633	-2.7215	-2.4176	-2.6193	-2.1079	-2.4468	-2.6209	-2.7184	-2.7188	-2.7546	-2.4316	-2.6778	-2.5902	-2.6738	-2.6013	-2.7546	-2.0084	-2.6771	-2.6975	-2.6096	-2.6128	-2.5654	-2.5451	-2.5485	-2.8596	-2.5055	-2.452	-2.5955	-2.4176	-2.6193	-3.9804	-2.5257	-2.684	-2.6357	-2.7601	-2.5612	-2.5804	-2.7604	-2.6323	-2.5142	-2.7302	-2.5612
-2.1522	-2.7145	-2.6594	-2.7004	-2.8445	-2.7483	-2.3808	-2.5345	-2.5719	-2.6026	-2.2502	-2.6321	-0.9729	-2.7252	-2.0862	-2.8765	-2.2515	-2.3432	-2.4523	-2.7317	-2.0581	-2.5413	-2.8161	-2.5678	-2.4363	-2.6644	-2.1522	-2.7145	-2.5823	-2.6261	-2.8445	-2.7483	-2.4139	-2.537	-2.5719	-2.6026	-2.4974	-2.5427	-1.7612	-2.6763	-2.684	-2.6357	-2.4895	-2.4883	-2.4246	-2.4926	-2.3979	-2.5835	-2.7302	-2.5612
-2.1522	-2.7145	-2.4653	-2.5104	-2.2623	-2.4088	-2.3793	-2.6808	-2.4291	-2.4383	-2.5812	-2.4982	-0.9729	-2.7252	-2.5902	-2.9318	-2.2204	-3.1102	-2.616	-2.6446	-2.4951	-2.637	-1.9124	-2.8999	-2.3802	-2.4776	-2.1522	-2.7145	-2.5823	-2.6261	-2.2623	-2.4088	-2.4139	-2.537	-2.5522	-2.541	-2.8839	-2.5778	-1.7612	-2.6763	-2.608	-2.537	-2.515	-2.6323	-2.5804	-2.7604	-2.3979	-2.5835	-2.4895	-2.5841
-3.4464	-2.794	-2.5299	-2.4774	-2.3454	-2.5413	-2.6625	-2.3785	-2.4561	-2.4776	-2.4009	-2.5082	-0.9729	-2.7252	-2.6106	-2.2117	-2.6183	-2.7157	-2.57	-2.4547	-2.4497	-2.6771	-2.2732	-2.4412	-2.3534	-2.4774	-2.6975	-2.6096	-2.5072	-2.5258	-2.5451	-2.5485	-2.6625	-2.3785	-2.452	-2.5955	-2.2405	-2.598	-1.7612	-2.6763	-2.608	-2.537	-2.6183	-2.7157	-2.7463	-2.5841	-2.3979	-2.5835	-2.4895	-2.5841
-2.1522	-2.7145	-2.5326	-2.5895	-2.8445	-2.7483	-2.8291	-2.9384	-2.0027	-3.0493	-2.2962	-2.3517	-0.9729	-2.7252	-2.5902	-2.9318	-2.2515	-2.3432	-2.69	-3.142	-2.0581	-2.5413	-2.6279	-2.6873	-2.7803	-2.7781	-2.1522	-2.7145	-2.5326	-2.5895	-2.8445	-2.7483	-2.8291	-2.9384	-2.452	-2.5955	-2.2962	-2.3517	-1.7612	-2.6763	-2.608	-2.537	-2.4895	-2.4883	-2.5804	-2.7604	-2.3979	-2.5835	-2.5512	-2.5835
-2.1522	-2.7145	-2.7182	-2.4386	-3.0032	-2.6465	-2.8291	-2.9384	-2.4291	-2.4383	-2.3601	-2.4221	-0.9729	-2.7252	-2.69	-2.4513	-2.2204	-3.1102	-2.4523	-2.7317	-2.7159	-2.6041	-2.2732	-2.4412	-2.3559	-2.2821	-2.1522	-2.7145	-2.7182	-2.4386	-2.5451	-2.5485	-2.8291	-2.9384	-2.5522	-2.541	-2.4974	-2.5427	-1.7612	-2.6763	-2.4726	-2.5258	-2.515	-2.6323	-2.4246	-2.4926	-2.684	-2.5055	-2.4895	-2.5841
-2.4206	-2.5649	-2.8987	-2.7252	-2.3031	-2.6738	-2.3793	-2.6808	-2.7078	-2.3269	-2.4934	-2.4221	-2.1888	-2.6792	-2.5223	-2.5223	-2.2204	-3.1102	-2.722	-2.722	-2.6389	-2.4774	-2.6183	-2.6389	-2.2443	-2.3825	-2.7545	-2.5146	-2.6128	-2.5654	-2.2866	-2.6106	-2.4139	-2.537	-2.452	-2.5955	-2.8839	-2.5778	-1.7612	-2.6763	-2.4726	-2.5258	-2.515	-2.6323	-2.5804	-2.7604	-2.6323	-2.5142	-2.6183	-2.6389
-2.1525	-2.8186	-2.7182	-2.4386	-2.7803	-2.4559	-3.3374	-2.7252	-2.4994	-2.8808	-2.4585	-2.4468	-0.9729	-2.7252	-2.2952	-2.5895	-2.2204	-3.1102	-2.2493	-2.485	-2.7159	-2.6041	-2.6183	-2.6389	-2.7613	-2.6064	-2.4173	-2.5612	-2.7182	-2.4386	-2.768	-2.5841	-2.8596	-2.5055	-2.7157	-2.5612	-2.4974	-2.5427	-1.7612	-2.6763	-2.2952	-2.5895	-2.515	-2.6323	-2.4246	-2.4926	-2.684	-2.5055	-2.6183	-2.6389
-2.5812	-2.8026	-2.5423	-2.7953	-2.5189	-2.4221	-1.9776	-3.8099	-2.5057	-2.4155	-2.4176	-2.6193	-3.8099	-2.722	-2.3711	-2.6415	-2.2515	-2.3432	-2.4316	-2.6778	-2.4396	-2.7145	-2.0862	-2.4488	-2.3559	-2.2821	-2.6975	-2.6096	-2.6128	-2.5654	-2.5451	-2.5485	-2.3056	-2.6895	-2.5522	-2.541	-2.4176	-2.6193	-3.6528	-2.3851	-2.4726	-2.5258	-2.4895	-2.4883	-2.5804	-2.7604	-2.4396	-2.7145	-2.4895	-2.5841
-2.4206	-2.5649	-2.8391	-2.3559	-2.3343	-2.4155	-2.6625	-2.3785	-2.9717	-2.0315	-2.4009	-2.5082	-0.9729	-2.7252	-2.3711	-2.6415	-2.4176	-2.4025	-2.5125	-2.6894	-2.9717	-2.5223	-2.8161	-2.5678	-2.5274	-2.7858	-2.7545	-2.5146	-2.5072	-2.5258	-2.768	-2.5841	-2.6625	-2.3785	-2.7157	-2.5612	-2.2405	-2.598	-1.7612	-2.6763	-2.4726	-2.5258	-2.4176	-2.4025	-2.7463	-2.5841	-2.6323	-2.5142	-2.7302	-2.5612
-2.1525	-2.8186	-2.5423	-2.7953	-2.3711	-2.5399	-2.2493	-2.3674	-2.7078	-2.3269	-2.4176	-2.6193	-0.9729	-2.7252	-2.7007	-2.4603	-2.3899	-2.7317	-2.2493	-2.485	-2.3877	-2.1475	-2.9917	-2.794	-2.4363	-2.6644	-2.4173	-2.5612	-2.6128	-2.5654	-2.2866	-2.6106	-2.4139	-2.537	-2.452	-2.5955	-2.4176	-2.6193	-1.7612	-2.6763	-2.608	-2.537	-2.515	-2.6323	-2.4246	-2.4926	-2.684	-2.5055	-2.4895	-2.5841
-2.0263	-2.799	-2.5299	-2.4774	-2.3711	-2.5399	-2.2867	-2.8378	-2.4561	-2.4776	-2.9949	-2.6104	-2.1888	-2.6792	-2.4116	-2.4626	-2.5366	-2.4363	-2.616	-2.6446	-2.9676	-2.2564	-2.3097	-2.6731	-2.5274	-2.7858	-2.0263	-2.799	-2.5072	-2.5258	-2.2866	-2.6106	-2.3056	-2.6895	-2.452	-2.5955	-2.4974	-2.5427	-1.7612	-2.6763	-2.4726	-2.5258	-2.515	-2.6323	-2.5804	-2.7604	-2.684	-2.5055	-2.5512	-2.5835
-2.7611	-2.5952	-2.4653	-2.5104	-2.9079	-2.5036	-2.6624	-2.3982	-2.7746	-2.5629	-2.1814	-2.6055	-0.9729	-2.7252	-2.5101	-2.7286	-2.2204	-3.1102	-2.4447	-2.6041	-2.5456	-2.7547	-2.2288	-2.7547	-1.8555	-2.3533	-2.7545	-2.5146	-2.5823	-2.6261	-2.768	-2.5841	-2.3056	-2.6895	-2.452	-2.5955	-2.2405	-2.598	-1.7612	-2.6763	-2.608	-2.537	-2.515	-2.6323	-2.7463	-2.5841	-2.5456	-2.7547	-2.2288	-2.7547
-2.0263	-2.799	-2.4481	-2.3983	-2.3711	-2.5399	-2.5101	-2.5706	-2.7242	-2.4476	-2.1814	-2.6055	-0.9729	-2.7252	-2.6106	-2.2117	-2.1939	-2.491	-2.7242	-2.6415	-2.4497	-2.6771	-2.0862	-2.4488	-2.3802	-2.4776	-2.0263	-2.799	-2.6128	-2.5654	-2.2866	-2.6106	-2.4139	-2.537	-2.5522	-2.541	-2.2405	-2.598	-1.7612	-2.6763	-2.608	-2.537	-2.4895	-2.4883	-2.7463	-2.5841	-2.3979	-2.5835	-2.4895	-2.5841
-2.1576	-2.5273	-2.4653	-2.5104	-2.8445	-2.7483	-2.3808	-2.5345	-2.4291	-2.4383	-2.2962	-2.3517	-0.9729	-2.7252	-2.3711	-2.6415	-2.3899	-2.7317	-2.9441	-2.4895	-2.0581	-2.5413	-2.9917	-2.794	-2.6906	-2.5051	-2.6975	-2.6096	-2.5823	-2.6261	-2.8445	-2.7483	-2.4139	-2.537	-2.5522	-2.541	-2.2962	-2.3517	-1.7612	-2.6763	-2.4726	-2.5258	-2.515	-2.6323	-2.7463	-2.5841	-2.3979	-2.5835	-2.4895	-2.5841
-2.0263	-2.799	-2.8987	-2.7252	-2.3711	-2.5399	-2.5902	-2.6873	-2.4291	-2.4383	-2.2502	-2.6321	-0.9729	-2.7252	-2.2952	-2.5895	-2.5366	-2.4363	-2.9441	-2.4895	-2.7924	-2.5379	-2.6591	-2.464	-2.7613	-2.6064	-2.0263	-2.799	-2.6128	-2.5654	-2.2866	-2.6106	-2.4139	-2.537	-2.5522	-2.541	-2.4974	-2.5427	-1.7612	-2.6763	-2.2952	-2.5895	-2.515	-2.6323	-2.7463	-2.5841	-2.684	-2.5055	-2.5512	-2.5835
-2.9726	-2.2761	-2.5326	-2.5895	-2.3711	-2.5399	-3.3374	-2.7252	-2.4561	-2.4776	-2.3031	-2.8069	-0.9729	-2.7252	-2.1702	-2.6077	-2.2515	-2.3432	-2.3307	-2.447	-2.5291	-2.4626	-2.6183	-2.6389	-2.3802	-2.4776	-2.7545	-2.5146	-2.5326	-2.5895	-2.2866	-2.6106	-2.8596	-2.5055	-2.452	-2.5955	-2.2405	-2.598	-1.7612	-2.6763	-2.1702	-2.6077	-2.4895	-2.4883	-2.7463	-2.5841	-2.6323	-2.5142	-2.6183	-2.6389
-2.1522	-2.7145	-2.5299	-2.4774	-3.0942	-2.6004	-2.5101	-2.5706	-2.4994	-2.8808	-3.1497	-2.4895	-1.3831	-2.6077	-3.1786	-2.794	-2.5812	-2.447	-2.616	-2.6446	-2.8291	-2.8897	-2.3097	-2.6731	-2.4363	-2.6644	-2.1522	-2.7145	-2.5072	-2.5258	-2.768	-2.5841	-2.4139	-2.537	-2.7157	-2.5612	-2.8839	-2.5778	-1.3831	-2.6077	-2.684	-2.6357	-2.4895	-2.4883	-2.5804	-2.7604	-2.8291	-2.8897	-2.5512	-2.5835
-2.5812	-2.8026	-2.242	-2.7722	-2.2623	-2.4088	-2.5101	-2.5706	-2.1633	-2.7215	-2.2962	-2.3517	-0.9729	-2.7252	-2.5902	-2.9318	-2.5575	-2.637	-2.5125	-2.6894	-2.4396	-2.7145	-2.3097	-2.6731	-2.69	-2.5025	-2.6975	-2.6096	-2.5072	-2.5258	-2.2623	-2.4088	-2.4139	-2.537	-2.452	-2.5955	-2.2962	-2.3517	-1.7612	-2.6763	-2.608	-2.537	-2.515	-2.6323	-2.7463	-2.5841	-2.4396	-2.7145	-2.5512	-2.5835
-2.0263	-2.799	-2.8987	-2.7252	-2.5189	-2.4221	-2.3808	-2.5345	-3.0212	-2.7359	-2.4176	-2.6193	-4.6966	-2.7004	-2.69	-2.4513	-2.4176	-2.4025	-2.4396	-2.3095	-2.0581	-2.5413	-2.6279	-2.6873	-2.0084	-2.6771	-2.0263	-2.799	-2.6128	-2.5654	-2.5451	-2.5485	-2.4139	-2.537	-2.5522	-2.541	-2.4176	-2.6193	-3.9804	-2.5257	-2.4726	-2.5258	-2.4176	-2.4025	-2.4396	-2.3095	-2.3979	-2.5835	-2.5512	-2.5835
-2.3196	-2.3366	-2.7182	-2.4386	-2.5189	-2.4221	-2.4447	-2.5273	-3.0667	-2.8186	-2.2502	-2.6321	-0.9729	-2.7252	-2.5902	-2.9318	-2.2515	-2.3432	-2.4396	-2.3095	-2.7159	-2.6041	-2.8552	-2.6808	-2.5274	-2.7858	-2.6975	-2.6096	-2.7182	-2.4386	-2.5451	-2.5485	-2.8596	-2.5055	-2.7157	-2.5612	-2.4974	-2.5427	-1.7612	-2.6763	-2.608	-2.537	-2.4895	-2.4883	-2.4396	-2.3095	-2.684	-2.5055	-2.5512	-2.5835
-2.4206	-2.5649	-2.6555	-2.2971	-2.242	-2.6446	-2.3793	-2.6808	-2.4291	-2.4383	-2.3601	-2.4221	-0.9729	-2.7252	-2.2952	-2.5895	-2.1939	-2.491	-2.7501	-2.5857	-2.0581	-2.5413	-2.9917	-2.794	-2.69	-2.5025	-2.7545	-2.5146	-2.6128	-2.5654	-2.2866	-2.6106	-2.4139	-2.537	-2.5522	-2.541	-2.4974	-2.5427	-1.7612	-2.6763	-2.2952	-2.5895	-2.4895	-2.4883	-2.4246	-2.4926	-2.3979	-2.5835	-2.4895	-2.5841
-2.0263	-2.799	-2.5326	-2.5895	-2.2256	-2.3471	-2.3793	-2.6808	-2.0027	-3.0493	-2.2502	-2.6321	-0.9729	-2.7252	-2.4951	-2.3565	-2.2515	-2.3432	-2.5125	-2.6894	-2.6389	-2.4774	-2.2732	-2.4412	-2.5274	-2.7858	-2.0263	-2.799	-2.5326	-2.5895	-2.768	-2.5841	-2.4139	-2.537	-2.452	-2.5955	-2.4974	-2.5427	-1.7612	-2.6763	-2.608	-2.537	-2.4895	-2.4883	-2.7463	-2.5841	-2.6323	-2.5142	-2.4895	-2.5841
-2.3982	-2.7184	-2.303	-2.4559	-2.7754	-2.8378	-2.5016	-2.4476	-2.4561	-2.4776	-2.4009	-2.5082	-0.9729	-2.7252	-2.2952	-2.5895	-2.2204	-3.1102	-2.4316	-2.6778	-3.6057	-2.1379	-2.462	-2.4025	-2.7803	-2.7781	-2.6975	-2.6096	-2.5823	-2.6261	-2.768	-2.5841	-2.8596	-2.5055	-2.452	-2.5955	-2.2405	-2.598	-1.7612	-2.6763	-2.2952	-2.5895	-2.515	-2.6323	-2.5804	-2.7604	-2.3979	-2.5835	-2.462	-2.4025
-2.1522	-2.7145	-2.599	-2.9151	-2.3031	-2.6738	-1.9776	-3.8099	-2.4994	-2.8808	-2.3031	-2.8069	-1.3831	-2.6077	-2.0862	-2.8765	-2.3559	-2.722	-2.7501	-2.5857	-3.0829	-2.2531	-2.9917	-2.794	-2.4363	-2.6644	-2.1522	-2.7145	-2.5823	-2.6261	-2.2866	-2.6106	-2.3056	-2.6895	-2.7157	-2.5612	-2.2405	-2.598	-1.3831	-2.6077	-2.684	-2.6357	-2.7601	-2.5612	-2.4246	-2.4926	-3.0829	-2.2531	-2.4895	-2.5841
-2.69	-2.4026	-2.8391	-2.3559	-2.3031	-2.6738	-2.2342	-2.5564	-2.6794	-2.1582	-2.5812	-2.4982	-3.8099	-2.722	-2.6106	-2.2117	-3.77	-2.7607	-2.9441	-2.4895	-2.4951	-2.637	-2.3097	-2.6731	-3.8133	-2.3896	-2.4173	-2.5612	-2.5072	-2.5258	-2.2866	-2.6106	-2.3056	-2.6895	-2.6794	-2.1582	-2.8839	-2.5778	-3.6528	-2.3851	-2.608	-2.537	-3.77	-2.7607	-2.7463	-2.5841	-2.3979	-2.5835	-2.5512	-2.5835
-2.69	-2.4026	-2.69	-2.4026	-2.5259	-2.3579	-3.0212	-2.8765	-2.9717	-2.0315	-2.2502	-2.6321	-1.3831	-2.6077	-3.1786	-2.794	-2.5575	-2.637	-2.5672	-2.3331	-2.9676	-2.2564	-2.2254	-2.7636	-2.2443	-2.3825	-2.4173	-2.5612	-2.5072	-2.5258	-2.5259	-2.3579	-2.8596	-2.5055	-2.7157	-2.5612	-2.4974	-2.5427	-1.3831	-2.6077	-2.684	-2.6357	-2.515	-2.6323	-2.4246	-2.4926	-2.684	-2.5055	-2.5512	-2.5835
-2.8391	-2.9717	-2.7501	-2.3813	-2.5259	-2.3579	-3.3374	-2.7252	-2.1633	-2.7215	-2.4828	-2.6731	-0.9729	-2.7252	-2.9166	-3.0493	-2.7078	-2.327	-2.4074	-2.5417	-2.7924	-2.5379	-2.462	-2.4025	-2.7127	-2.4954	-2.4173	-2.5612	-2.5823	-2.6261	-2.5259	-2.3579	-2.8596	-2.5055	-2.452	-2.5955	-2.4974	-2.5427	-1.7612	-2.6763	-2.608	-2.537	-2.4895	-2.4883	-2.4246	-2.4926	-2.684	-2.5055	-2.462	-2.4025
-3.4464	-2.794	-2.4653	-2.5104	-2.5383	-2.4131	-3.3374	-2.7252	-2.0027	-3.0493	-2.7078	-2.6416	-2.1079	-2.4468	-2.1437	-2.2727	-2.4176	-2.4025	-2.57	-2.4547	-3.6057	-2.1379	-2.8552	-2.6808	-2.0084	-2.6771	-2.6975	-2.6096	-2.5823	-2.6261	-2.5451	-2.5485	-2.8596	-2.5055	-2.452	-2.5955	-2.8839	-2.5778	-3.9804	-2.5257	-2.684	-2.6357	-2.4176	-2.4025	-2.7463	-2.5841	-2.3979	-2.5835	-2.5512	-2.5835
-2.0263	-2.799	-2.5326	-2.5895	-2.9079	-2.5036	-2.2342	-2.5564	-2.7801	-2.5895	-2.2502	-2.6321	-0.9729	-2.7252	-2.7007	-2.4603	-2.2515	-2.3432	-3.1585	-2.6792	-2.6551	-2.7845	-2.462	-2.4025	-2.3534	-2.4774	-2.0263	-2.799	-2.5326	-2.5895	-2.768	-2.5841	-2.3056	-2.6895	-2.7801	-2.5895	-2.4974	-2.5427	-1.7612	-2.6763	-2.608	-2.537	-2.4895	-2.4883	-2.7463	-2.5841	-2.684	-2.5055	-2.462	-2.4025
-2.3982	-2.7184	-2.69	-2.4026	-2.8445	-2.7483	-2.3793	-2.6808	-2.4291	-2.4383	-2.5068	-2.4128	-0.9729	-2.7252	-2.6209	-2.7184	-2.7348	-2.6894	-2.4396	-2.3095	-2.1656	-2.5399	-2.3097	-2.6731	-2.711	-2.6055	-2.6975	-2.6096	-2.5072	-2.5258	-2.8445	-2.7483	-2.4139	-2.537	-2.5522	-2.541	-2.4974	-2.5427	-1.7612	-2.6763	-2.684	-2.6357	-2.4895	-2.4883	-2.4396	-2.3095	-2.684	-2.5055	-2.5512	-2.5835
-2.9658	-2.475	-2.6594	-2.7004	-2.242	-2.6446	-2.2867	-2.8378	-2.7801	-2.5895	-2.1814	-2.6055	-0.9729	-2.7252	-2.6106	-2.2117	-2.1939	-2.491	-2.3675	-2.6389	-2.8028	-2.6053	-2.9917	-2.794	-1.9261	-2.4488	-2.9658	-2.475	-2.5823	-2.6261	-2.2866	-2.6106	-2.3056	-2.6895	-2.7801	-2.5895	-2.2405	-2.598	-1.7612	-2.6763	-2.608	-2.537	-2.4895	-2.4883	-2.3675	-2.6389	-2.684	-2.5055	-2.4895	-2.5841
-2.1522	-2.7145	-2.1013	-2.7824	-2.5575	-2.5345	-2.2493	-2.3674	-2.7746	-2.5629	-2.4828	-2.6731	-0.9729	-2.7252	-2.6209	-2.7184	-2.7348	-2.6894	-2.2783	-2.4869	-2.1656	-2.5399	-2.4247	-2.5082	-2.69	-2.5025	-2.1522	-2.7145	-2.6128	-2.5654	-2.5451	-2.5485	-2.4139	-2.537	-2.452	-2.5955	-2.4974	-2.5427	-1.7612	-2.6763	-2.684	-2.6357	-2.4895	-2.4883	-2.4246	-2.4926	-2.684	-2.5055	-2.4895	-2.5841
-2.7611	-2.5952	-2.6209	-2.7184	-2.2623	-2.4088	-2.6625	-2.3785	-2.5649	-2.4476	-2.3031	-2.8069	-0.9729	-2.7252	-2.4951	-2.3565	-2.2515	-2.3432	-2.4316	-2.6778	-2.3877	-2.1475	-2.3097	-2.6731	-2.7803	-2.7781	-2.7545	-2.5146	-2.6128	-2.5654	-2.2623	-2.4088	-2.6625	-2.3785	-2.7157	-2.5612	-2.2405	-2.598	-1.7612	-2.6763	-2.608	-2.537	-2.4895	-2.4883	-2.5804	-2.7604	-2.684	-2.5055	-2.5512	-2.5835
-2.0263	-2.799	-2.5326	-2.5895	-2.3711	-2.5399	-2.2342	-2.5564	-2.4291	-2.4383	-2.9949	-2.6104	-0.9729	-2.7252	-2.3711	-2.6415	-2.5812	-2.447	-2.5672	-2.3331	-2.7159	-2.6041	-2.6279	-2.6873	-2.4363	-2.6644	-2.0263	-2.799	-2.5326	-2.5895	-2.2866	-2.6106	-2.3056	-2.6895	-2.5522	-2.541	-2.4974	-2.5427	-1.7612	-2.6763	-2.4726	-2.5258	-2.4895	-2.4883	-2.4246	-2.4926	-2.684	-2.5055	-2.5512	-2.5835
-2.9413	-2.5629	-2.303	-2.4559	-2.242	-2.6446	-2.4447	-2.5273	-2.1633	-2.7215	-2.1814	-2.6055	-1.3831	-2.6077	-2.3711	-2.6415	-2.7188	-2.7546	-2.4447	-2.6041	-3.0829	-2.2531	-2.3097	-2.6731	-2.4363	-2.6644	-2.7545	-2.5146	-2.5823	-2.6261	-2.2866	-2.6106	-2.8596	-2.5055	-2.452	-2.5955	-2.2405	-2.598	-1.3831	-2.6077	-2.4726	-2.5258	-2.7601	-2.5612	-2.7463	-2.5841	-3.0829	-2.2531	-2.5512	-2.5835
-2.4206	-2.5649	-2.242	-2.7722	-2.7803	-2.4559	-2.3808	-2.5345	-3.0667	-2.8186	-2.7661	-2.6077	-4.7842	-2.3905	-2.3711	-2.6415	-2.1939	-2.491	-2.7661	-2.7607	-2.2438	-2.5465	-2.6591	-2.464	-2.7182	-2.6026	-2.7545	-2.5146	-2.5072	-2.5258	-2.768	-2.5841	-2.4139	-2.537	-2.7157	-2.5612	-2.7661	-2.6077	-3.6528	-2.3851	-2.4726	-2.5258	-2.4895	-2.4883	-2.7661	-2.7607	-2.3979	-2.5835	-2.5512	-2.5835
-2.1422	-1.5844	-2.1422	-1.7508	-2.2288	-2.0676	-2.3237	-2.534	-2.6783	-2.7547	-2.1814	-2.6055	-2.6291	-2.8822	-2.7348	-2.5227	-2.3899	-2.7317	-2.4523	-2.7317	-2.9676	-2.2564	-2.3097	-2.6731	-2.7613	-2.6064	-2.1422	-1.5844	-2.1422	-1.7508	-2.2288	-2.0676	-2.3237	-2.534	-2.6783	-2.7547	-2.2405	-2.598	-1.7612	-2.6763	-2.684	-2.6357	-2.515	-2.6323	-2.4246	-2.4926	-2.684	-2.5055	-2.5512	-2.5835
-2.4206	-2.5649	-2.7182	-2.4386	-2.3711	-2.5399	-2.4585	-2.4468	-2.7242	-2.4476	-2.8863	-2.5082	-0.9729	-2.7252	-2.2952	-2.5895	-2.6277	-2.5465	-2.2493	-2.485	-2.2438	-2.5465	-3.3055	-2.4356	-2.2443	-2.3825	-2.7545	-2.5146	-2.7182	-2.4386	-2.2866	-2.6106	-2.4139	-2.537	-2.5522	-2.541	-2.8839	-2.5778	-1.7612	-2.6763	-2.2952	-2.5895	-2.515	-2.6323	-2.4246	-2.4926	-2.3979	-2.5835	-2.7302	-2.5612
-2.7348	-2.6451	-2.3323	-2.9414	-2.2256	-2.3471	-2.5016	-2.4476	-2.541	-2.6792	-2.4828	-2.6731	-2.1888	-2.6792	-2.2952	-2.5895	-2.2515	-2.3432	-2.4396	-2.3095	-2.5902	-2.6738	-2.0862	-2.4488	-2.2443	-2.3825	-2.6975	-2.6096	-2.3323	-2.9414	-2.768	-2.5841	-2.8596	-2.5055	-2.5522	-2.541	-2.4974	-2.5427	-1.7612	-2.6763	-2.2952	-2.5895	-2.4895	-2.4883	-2.4396	-2.3095	-2.6323	-2.5142	-2.4895	-2.5841
-2.3196	-2.3366	-2.6209	-2.7184	-2.5383	-2.4131	-2.6209	-2.3825	-2.7801	-2.5895	-3.1497	-2.4895	-4.8489	-2.9797	-2.69	-2.4513	-2.7348	-2.6894	-3.1585	-2.6792	-2.3899	-2.6873	-2.5446	-2.6873	-2.2443	-2.3825	-2.6975	-2.6096	-2.6128	-2.5654	-2.5451	-2.5485	-2.8596	-2.5055	-2.7801	-2.5895	-2.8839	-2.5778	-4.8489	-2.9797	-2.4726	-2.5258	-2.4895	-2.4883	-2.7463	-2.5841	-2.3979	-2.5835	-2.4895	-2.5841
-2.69	-2.4026	-2.4481	-2.3983	-2.5125	-3.3596	-2.3808	-2.5345	-2.4561	-2.4776	-2.5068	-2.4128	-0.9729	-2.7252	-2.1702	-2.6077	-2.5575	-2.637	-2.69	-3.142	-3.0829	-2.2531	-2.5446	-2.6873	-2.6906	-2.5051	-2.4173	-2.5612	-2.6128	-2.5654	-2.768	-2.5841	-2.4139	-2.537	-2.452	-2.5955	-2.4974	-2.5427	-1.7612	-2.6763	-2.1702	-2.6077	-2.515	-2.6323	-2.5804	-2.7604	-3.0829	-2.2531	-2.4895	-2.5841
-2.3196	-2.3366	-2.4481	-2.3983	-2.9079	-2.5036	-2.5902	-2.6873	-2.6551	-2.3075	-2.5068	-2.4128	-0.9729	-2.7252	-2.4934	-2.7317	-2.8731	-2.4626	-2.722	-2.722	-2.2438	-2.5465	-2.8552	-2.6808	-2.5274	-2.7858	-2.6975	-2.6096	-2.6128	-2.5654	-2.768	-2.5841	-2.4139	-2.537	-2.5522	-2.541	-2.4974	-2.5427	-1.7612	-2.6763	-2.684	-2.6357	-2.7601	-2.5612	-2.5804	-2.7604	-2.3979	-2.5835	-2.5512	-2.5835
-2.8391	-2.9717	-2.6594	-2.7004	-2.3454	-2.5413	-2.3793	-2.6808	-2.5719	-2.6026	-2.2502	-2.6321	-0.9729	-2.7252	-2.1437	-2.2727	-2.3559	-2.722	-2.69	-3.142	-2.2438	-2.5465	-2.5902	-2.3562	-2.5274	-2.7858	-2.4173	-2.5612	-2.5823	-2.6261	-2.5451	-2.5485	-2.4139	-2.537	-2.5719	-2.6026	-2.4974	-2.5427	-1.7612	-2.6763	-2.684	-2.6357	-2.7601	-2.5612	-2.5804	-2.7604	-2.3979	-2.5835	-2.7302	-2.5612
-2.1525	-2.8186	-2.303	-2.4559	-2.9079	-2.5036	-2.2867	-2.8378	-3.0667	-2.8186	-2.2962	-2.3517	-0.9729	-2.7252	-2.5902	-2.9318	-2.6183	-2.7157	-2.4523	-2.7317	-2.9676	-2.2564	-1.9124	-2.8999	-2.3559	-2.2821	-2.4173	-2.5612	-2.5823	-2.6261	-2.768	-2.5841	-2.3056	-2.6895	-2.7157	-2.5612	-2.2962	-2.3517	-1.7612	-2.6763	-2.608	-2.537	-2.6183	-2.7157	-2.4246	-2.4926	-2.684	-2.5055	-2.4895	-2.5841
-2.1525	-2.8186	-2.7182	-2.4386	-3.0942	-2.6004	-2.5902	-2.6873	-2.5719	-2.6026	-2.3601	-2.4221	-0.9729	-2.7252	-2.1437	-2.2727	-2.3559	-2.722	-2.2493	-2.485	-2.4396	-2.7145	-2.4247	-2.5082	-2.7182	-2.6026	-2.4173	-2.5612	-2.7182	-2.4386	-2.768	-2.5841	-2.4139	-2.537	-2.5719	-2.6026	-2.4974	-2.5427	-1.7612	-2.6763	-2.684	-2.6357	-2.7601	-2.5612	-2.4246	-2.4926	-2.4396	-2.7145	-2.4895	-2.5841
-2.4206	-2.5649	-2.4653	-2.5104	-2.3454	-2.5413	-2.2342	-2.5564	-2.6794	-2.1582	-3.1497	-2.4895	-0.9729	-2.7252	-2.4116	-2.4626	-2.1939	-2.491	-2.2493	-2.485	-2.1656	-2.5399	-1.9124	-2.8999	-2.4074	-2.7636	-2.7545	-2.5146	-2.5823	-2.6261	-2.5451	-2.5485	-2.3056	-2.6895	-2.6794	-2.1582	-2.8839	-2.5778	-1.7612	-2.6763	-2.4726	-2.5258	-2.4895	-2.4883	-2.4246	-2.4926	-2.684	-2.5055	-2.4895	-2.5841
-2.9166	-2.0131	-2.599	-2.9151	-2.5575	-2.5345	-2.2867	-2.8378	-2.7801	-2.5895	-2.3601	-2.4221	-1.3831	-2.6077	-2.1437	-2.2727	-2.8731	-2.4626	-2.7242	-2.6415	-2.1656	-2.5399	-2.9917	-2.794	-2.0084	-2.6771	-2.7545	-2.5146	-2.5823	-2.6261	-2.5451	-2.5485	-2.3056	-2.6895	-2.7801	-2.5895	-2.4974	-2.5427	-1.3831	-2.6077	-2.684	-2.6357	-2.7601	-2.5612	-2.7463	-2.5841	-2.684	-2.5055	-2.4895	-2.5841
-2.7611	-2.5952	-2.7182	-2.4386	-2.5366	-2.8412	-2.5902	-2.6873	-2.1633	-2.7215	-2.4176	-2.6193	-0.9729	-2.7252	-2.6209	-2.7184	-2.5575	-2.637	-2.2783	-2.4869	-2.4396	-2.7145	-2.6279	-2.6873	-2.0084	-2.6771	-2.7545	-2.5146	-2.7182	-2.4386	-2.5451	-2.5485	-2.4139	-2.537	-2.452	-2.5955	-2.4176	-2.6193	-1.7612	-2.6763	-2.684	-2.6357	-2.515	-2.6323	-2.4246	-2.4926	-2.4396	-2.7145	-2.5512	-2.5835
-2.7348	-2.6451	-2.599	-2.9151	-2.5259	-2.3579	-2.5101	-2.5706	-2.7078	-2.3269	-2.4176	-2.6193	-1.3831	-2.6077	-2.2952	-2.5895	-2.2204	-3.1102	-2.616	-2.6446	-2.6389	-2.4774	-2.462	-2.4025	-2.69	-2.5025	-2.6975	-2.6096	-2.5823	-2.6261	-2.5259	-2.3579	-2.4139	-2.537	-2.452	-2.5955	-2.4176	-2.6193	-1.3831	-2.6077	-2.2952	-2.5895	-2.515	-2.6323	-2.5804	-2.7604	-2.6323	-2.5142	-2.462	-2.4025
-2.7127	-2.6773	-2.1013	-2.7824	-2.5575	-2.5345	-2.6625	-2.3785	-2.5057	-2.4155	-1.9776	-2.5223	-0.9729	-2.7252	-2.7007	-2.4603	-2.2515	-2.3432	-2.2783	-2.4869	-2.3877	-2.1475	-2.6279	-2.6873	-2.7803	-2.7781	-2.6975	-2.6096	-2.6128	-2.5654	-2.5451	-2.5485	-2.6625	-2.3785	-2.5522	-2.541	-2.2405	-2.598	-1.7612	-2.6763	-2.608	-2.537	-2.4895	-2.4883	-2.4246	-2.4926	-2.684	-2.5055	-2.5512	-2.5835
-2.6591	-2.6925	-2.5326	-2.5895	-2.3343	-2.4155	-1.9776	-3.8099	-2.4291	-2.4383	-2.5068	-2.4128	-0.9729	-2.7252	-2.4951	-2.3565	-2.5812	-2.447	-2.4523	-2.7317	-2.7159	-2.6041	-2.7007	-2.4603	-2.2443	-2.3825	-2.7545	-2.5146	-2.5326	-2.5895	-2.768	-2.5841	-2.3056	-2.6895	-2.5522	-2.541	-2.4974	-2.5427	-1.7612	-2.6763	-2.608	-2.537	-2.4895	-2.4883	-2.4246	-2.4926	-2.684	-2.5055	-2.5512	-2.5835
-2.7127	-2.6773	-2.6594	-2.7004	-2.5189	-2.4221	-2.5101	-2.5706	-2.4561	-2.4776	-2.1814	-2.6055	-0.9729	-2.7252	-2.4951	-2.3565	-2.2515	-2.3432	-2.2783	-2.4869	-2.1656	-2.5399	-2.9917	-2.794	-2.4363	-2.6644	-2.6975	-2.6096	-2.5823	-2.6261	-2.5451	-2.5485	-2.4139	-2.537	-2.452	-2.5955	-2.2405	-2.598	-1.7612	-2.6763	-2.608	-2.537	-2.4895	-2.4883	-2.4246	-2.4926	-2.684	-2.5055	-2.4895	-2.5841
-2.4206	-2.5649	-2.6594	-2.7004	-2.5383	-2.4131	-2.6624	-2.3982	-2.4291	-2.4383	-2.9949	-2.6104	-0.9729	-2.7252	-2.4951	-2.3565	-2.8293	-2.4187	-2.9441	-2.4895	-2.4951	-2.637	-2.462	-2.4025	-2.7182	-2.6026	-2.7545	-2.5146	-2.5823	-2.6261	-2.5451	-2.5485	-2.3056	-2.6895	-2.5522	-2.541	-2.4974	-2.5427	-1.7612	-2.6763	-2.608	-2.537	-2.4895	-2.4883	-2.7463	-2.5841	-2.3979	-2.5835	-2.462	-2.4025
-2.7611	-2.5952	-2.242	-2.7722	-3.0942	-2.6004	-2.3808	-2.5345	-2.4291	-2.4383	-2.9949	-2.6104	-2.6291	-2.8822	-3.1786	-2.794	-2.5575	-2.637	-2.4396	-2.3095	-2.8291	-2.8897	-2.7007	-2.4603	-2.4363	-2.6644	-2.7545	-2.5146	-2.5072	-2.5258	-2.768	-2.5841	-2.4139	-2.537	-2.5522	-2.541	-2.4974	-2.5427	-1.7612	-2.6763	-2.684	-2.6357	-2.515	-2.6323	-2.4396	-2.3095	-2.8291	-2.8897	-2.5512	-2.5835
-2.1525	-2.8186	-2.8987	-2.7252	-2.5575	-2.5345	-3.3374	-2.7252	-2.1633	-2.7215	-2.8863	-2.5082	-0.9729	-2.7252	-2.4951	-2.3565	-2.4176	-2.4025	-2.3675	-2.6389	-2.4497	-2.6771	-2.6591	-2.464	-2.2443	-2.3825	-2.4173	-2.5612	-2.6128	-2.5654	-2.5451	-2.5485	-2.8596	-2.5055	-2.452	-2.5955	-2.8839	-2.5778	-1.7612	-2.6763	-2.608	-2.537	-2.4176	-2.4025	-2.3675	-2.6389	-2.3979	-2.5835	-2.5512	-2.5835
-2.6591	-2.6925	-2.8987	-2.7252	-2.3454	-2.5413	-2.4585	-2.4468	-2.1633	-2.7215	-2.4176	-2.6193	-0.9729	-2.7252	-2.3711	-2.6415	-2.6183	-2.7157	-2.4396	-2.3095	-2.5291	-2.4626	-2.6013	-2.7546	-2.4363	-2.6644	-2.7545	-2.5146	-2.6128	-2.5654	-2.5451	-2.5485	-2.4139	-2.537	-2.452	-2.5955	-2.4176	-2.6193	-1.7612	-2.6763	-2.4726	-2.5258	-2.6183	-2.7157	-2.4396	-2.3095	-2.6323	-2.5142	-2.7302	-2.5612
-2.3196	-2.3366	-2.599	-2.9151	-2.5383	-2.4131	-2.5101	-2.5706	-2.5649	-2.4476	-2.2962	-2.3517	-0.9729	-2.7252	-2.4052	-2.3243	-2.4176	-2.4025	-2.2783	-2.4869	-2.5291	-2.4626	-2.5446	-2.6873	-2.3559	-2.2821	-2.6975	-2.6096	-2.5823	-2.6261	-2.5451	-2.5485	-2.4139	-2.537	-2.7157	-2.5612	-2.2962	-2.3517	-1.7612	-2.6763	-2.4052	-2.3243	-2.4176	-2.4025	-2.4246	-2.4926	-2.6323	-2.5142	-2.4895	-2.5841
-2.1576	-2.5273	-2.6555	-2.2971	-2.5383	-2.4131	-2.6625	-2.3785	-2.7746	-2.5629	-2.5812	-2.4982	-0.9729	-2.7252	-2.4934	-2.7317	-2.3559	-2.722	-2.2493	-2.485	-2.2438	-2.5465	-2.7007	-2.4603	-2.7803	-2.7781	-2.6975	-2.6096	-2.6128	-2.5654	-2.5451	-2.5485	-2.6625	-2.3785	-2.452	-2.5955	-2.8839	-2.5778	-1.7612	-2.6763	-2.684	-2.6357	-2.7601	-2.5612	-2.4246	-2.4926	-2.3979	-2.5835	-2.5512	-2.5835
-2.1522	-2.7145	-2.5299	-2.4774	-2.3031	-2.6738	-2.5101	-2.5706	-2.4994	-2.8808	-2.3601	-2.4221	-1.3831	-2.6077	-2.3711	-2.6415	-2.2204	-3.1102	-2.3675	-2.6389	-2.4396	-2.7145	-2.9917	-2.794	-2.69	-2.5025	-2.1522	-2.7145	-2.5072	-2.5258	-2.2866	-2.6106	-2.4139	-2.537	-2.7157	-2.5612	-2.4974	-2.5427	-1.3831	-2.6077	-2.4726	-2.5258	-2.515	-2.6323	-2.3675	-2.6389	-2.4396	-2.7145	-2.4895	-2.5841
-2.4206	-2.5649	-2.3323	-2.9414	-2.3711	-2.5399	-2.3793	-2.6808	-2.5719	-2.6026	-2.4176	-2.6193	-0.9729	-2.7252	-2.69	-2.4513	-2.6277	-2.5465	-2.2783	-2.4869	-2.4396	-2.7145	-2.2254	-2.7636	-1.9261	-2.4488	-2.7545	-2.5146	-2.3323	-2.9414	-2.2866	-2.6106	-2.4139	-2.537	-2.5719	-2.6026	-2.4176	-2.6193	-1.7612	-2.6763	-2.4726	-2.5258	-2.515	-2.6323	-2.4246	-2.4926	-2.4396	-2.7145	-2.5512	-2.5835
-2.1522	-2.7145	-2.8987	-2.7252	-2.3031	-2.6738	-2.5101	-2.5706	-2.1633	-2.7215	-2.4176	-2.6193	-2.1079	-2.4468	-2.7348	-2.5227	-2.4176	-2.4025	-2.4316	-2.6778	-2.2438	-2.5465	-2.6013	-2.7546	-2.0084	-2.6771	-2.1522	-2.7145	-2.6128	-2.5654	-2.2866	-2.6106	-2.4139	-2.537	-2.452	-2.5955	-2.4176	-2.6193	-3.9804	-2.5257	-2.684	-2.6357	-2.4176	-2.4025	-2.5804	-2.7604	-2.3979	-2.5835	-2.7302	-2.5612
-2.1422	-1.5844	-2.1422	-1.7508	-2.7754	-2.8378	-2.6209	-2.3825	-2.4934	-2.7317	-2.7078	-2.6416	-0.9729	-2.7252	-2.4951	-2.3565	-2.2515	-2.3432	-2.7501	-2.5857	-2.3877	-2.1475	-2.0862	-2.4488	-2.4363	-2.6644	-2.1422	-1.5844	-2.1422	-1.7508	-2.768	-2.5841	-2.8596	-2.5055	-2.5522	-2.541	-2.8839	-2.5778	-1.7612	-2.6763	-2.608	-2.537	-2.4895	-2.4883	-2.4246	-2.4926	-2.684	-2.5055	-2.4895	-2.5841
-2.3982	-2.7184	-2.1013	-2.7824	-2.5383	-2.4131	-2.6209	-2.3825	-2.1633	-2.7215	-2.8215	-3.1402	-0.9729	-2.7252	-2.1437	-2.2727	-2.7078	-2.327	-2.57	-2.4547	-3.6057	-2.1379	-2.8161	-2.5678	-2.5125	-2.6695	-2.6975	-2.6096	-2.6128	-2.5654	-2.5451	-2.5485	-2.8596	-2.5055	-2.452	-2.5955	-2.8839	-2.5778	-1.7612	-2.6763	-2.684	-2.6357	-2.4895	-2.4883	-2.7463	-2.5841	-2.3979	-2.5835	-2.7302	-2.5612
-2.3982	-2.7184	-2.4481	-2.3471	-2.5366	-2.8412	-2.6209	-2.3825	-3.0667	-2.8186	-2.4828	-2.6731	-2.1888	-2.6792	-2.0862	-2.8765	-2.7078	-2.327	-2.2783	-2.4869	-2.4951	-2.637	-2.5446	-2.6873	-2.2443	-2.3825	-2.6975	-2.6096	-2.6128	-2.5654	-2.5451	-2.5485	-2.8596	-2.5055	-2.7157	-2.5612	-2.4974	-2.5427	-1.7612	-2.6763	-2.684	-2.6357	-2.4895	-2.4883	-2.4246	-2.4926	-2.3979	-2.5835	-2.4895	-2.5841
-2.5812	-2.8026	-2.4481	-2.3983	-2.5383	-2.4131	-2.2493	-2.3674	-2.541	-2.6792	-2.4009	-2.5082	-0.9729	-2.7252	-2.9166	-3.0493	-2.5575	-2.637	-2.57	-2.4547	-2.4497	-2.6771	-2.2732	-2.4412	-2.4363	-2.6644	-2.6975	-2.6096	-2.6128	-2.5654	-2.5451	-2.5485	-2.4139	-2.537	-2.5522	-2.541	-2.2405	-2.598	-1.7612	-2.6763	-2.608	-2.537	-2.515	-2.6323	-2.7463	-2.5841	-2.3979	-2.5835	-2.4895	-2.5841
-2.3982	-2.7184	-2.4481	-2.3983	-2.2256	-2.3471	-2.5016	-2.4476	-2.5057	-2.4155	-2.5812	-2.4982	-0.9729	-2.7252	-2.3711	-2.6415	-2.6277	-2.5465	-2.5125	-2.6894	-2.9676	-2.2564	-2.8552	-2.6808	-2.2443	-2.3825	-2.6975	-2.6096	-2.6128	-2.5654	-2.768	-2.5841	-2.8596	-2.5055	-2.5522	-2.541	-2.8839	-2.5778	-1.7612	-2.6763	-2.4726	-2.5258	-2.515	-2.6323	-2.7463	-2.5841	-2.684	-2.5055	-2.5512	-2.5835
-2.7127	-2.6773	-2.4481	-2.3983	-3.0942	-2.6004	-2.2867	-2.8378	-2.4561	-2.4776	-2.8215	-3.1402	-0.9729	-2.7252	-2.6106	-2.2117	-2.7078	-2.327	-2.9441	-2.4895	-2.4497	-2.6771	-1.9124	-2.8999	-2.4074	-2.7636	-2.6975	-2.6096	-2.6128	-2.5654	-2.768	-2.5841	-2.3056	-2.6895	-2.452	-2.5955	-2.8839	-2.5778	-1.7612	-2.6763	-2.608	-2.537	-2.4895	-2.4883	-2.7463	-2.5841	-2.3979	-2.5835	-2.4895	-2.5841
-2.1576	-2.5273	-2.8987	-2.7252	-2.3343	-2.4155	-2.2867	-2.8378	-2.7242	-2.4476	-2.3031	-2.8069	-0.9729	-2.7252	-2.7754	-2.6778	-2.8293	-2.4187	-2.3675	-2.6389	-2.2438	-2.5465	-2.2732	-2.4412	-2.2443	-2.3825	-2.6975	-2.6096	-2.6128	-2.5654	-2.768	-2.5841	-2.3056	-2.6895	-2.5522	-2.541	-2.2405	-2.598	-1.7612	-2.6763	-2.684	-2.6357	-2.4895	-2.4883	-2.3675	-2.6389	-2.3979	-2.5835	-2.4895	-2.5841
-3.4464	-2.794	-2.5423	-2.7953	-2.7754	-2.8378	-2.8291	-2.9384	-2.4561	-2.4776	-2.7078	-2.6416	-2.1888	-2.6792	-2.6106	-2.2117	-2.2204	-3.1102	-2.69	-3.142	-2.3877	-2.1475	-2.3097	-2.6731	-2.7127	-2.4954	-2.6975	-2.6096	-2.6128	-2.5654	-2.768	-2.5841	-2.8291	-2.9384	-2.452	-2.5955	-2.8839	-2.5778	-1.7612	-2.6763	-2.608	-2.537	-2.515	-2.6323	-2.5804	-2.7604	-2.684	-2.5055	-2.5512	-2.5835
-2.7611	-2.5952	-2.7182	-2.4386	-2.2623	-2.4088	-3.3374	-2.7252	-2.7746	-2.5629	-3.0787	-2.4547	-0.9729	-2.7252	-2.4116	-2.4626	-2.6183	-2.7157	-2.3307	-2.447	-2.7924	-2.5379	-2.6183	-2.6389	-2.2443	-2.3825	-2.7545	-2.5146	-2.7182	-2.4386	-2.2623	-2.4088	-2.8596	-2.5055	-2.452	-2.5955	-2.8839	-2.5778	-1.7612	-2.6763	-2.4726	-2.5258	-2.6183	-2.7157	-2.7463	-2.5841	-2.684	-2.5055	-2.6183	-2.6389
-2.3711	-2.3632	-2.6555	-2.2971	-2.2256	-2.3471	-2.6625	-2.3785	-2.7014	-2.9033	-2.4176	-2.6193	-0.9729	-2.7252	-2.4116	-2.4626	-2.2204	-3.1102	-2.7242	-2.6415	-2.3899	-2.6873	-2.6013	-2.7546	-1.9261	-2.4488	-2.4173	-2.5612	-2.6128	-2.5654	-2.768	-2.5841	-2.6625	-2.3785	-2.452	-2.5955	-2.4176	-2.6193	-1.7612	-2.6763	-2.4726	-2.5258	-2.515	-2.6323	-2.7463	-2.5841	-2.3979	-2.5835	-2.7302	-2.5612
-2.1522	-2.7145	-2.5299	-2.4774	-2.3031	-2.6738	-2.2342	-2.5564	-2.4994	-2.8808	-2.5068	-2.4128	-1.3831	-2.6077	-2.0862	-2.8765	-2.3899	-2.7317	-2.3675	-2.6389	-2.4396	-2.7145	-2.9917	-2.794	-2.4363	-2.6644	-2.1522	-2.7145	-2.5072	-2.5258	-2.2866	-2.6106	-2.3056	-2.6895	-2.7157	-2.5612	-2.4974	-2.5427	-1.3831	-2.6077	-2.684	-2.6357	-2.515	-2.6323	-2.3675	-2.6389	-2.4396	-2.7145	-2.4895	-2.5841
-2.69	-2.4026	-2.69	-2.4026	-2.3031	-2.6738	-2.2493	-2.3674	-2.6794	-2.1582	-2.5812	-2.4982	-4.4895	-2.2682	-2.4052	-2.3243	-2.4176	-2.4025	-2.9441	-2.4895	-2.4951	-2.637	-2.6591	-2.464	-2.7613	-2.6064	-2.4173	-2.5612	-2.5072	-2.5258	-2.2866	-2.6106	-2.4139	-2.537	-2.6794	-2.1582	-2.8839	-2.5778	-3.9804	-2.5257	-2.4052	-2.3243	-2.4176	-2.4025	-2.7463	-2.5841	-2.3979	-2.5835	-2.5512	-2.5835
-2.9413	-2.5629	-2.3323	-2.9414	-2.5125	-3.3596	-2.5902	-2.6873	-2.5719	-2.6026	-2.4176	-2.6193	-0.9729	-2.7252	-2.4951	-2.3565	-2.5575	-2.637	-2.4316	-2.6778	-2.4396	-2.7145	-2.3097	-2.6731	-2.5274	-2.7858	-2.7545	-2.5146	-2.3323	-2.9414	-2.768	-2.5841	-2.4139	-2.537	-2.5719	-2.6026	-2.4176	-2.6193	-1.7612	-2.6763	-2.608	-2.537	-2.515	-2.6323	-2.5804	-2.7604	-2.4396	-2.7145	-2.5512	-2.5835
-2.1522	-2.7145	-2.8987	-2.7252	-2.5575	-2.5345	-2.3808	-2.5345	-2.5649	-2.4476	-2.4176	-2.6193	-4.6966	-2.7004	-2.6106	-2.2117	-2.4176	-2.4025	-2.5125	-2.6894	-2.3899	-2.6873	-2.7007	-2.4603	-2.0084	-2.6771	-2.1522	-2.7145	-2.6128	-2.5654	-2.5451	-2.5485	-2.4139	-2.537	-2.7157	-2.5612	-2.4176	-2.6193	-3.9804	-2.5257	-2.608	-2.537	-2.4176	-2.4025	-2.7463	-2.5841	-2.3979	-2.5835	-2.5512	-2.5835
-2.1525	-2.8186	-2.242	-2.7722	-2.242	-2.6446	-2.9739	-2.6773	-2.1633	-2.7215	-2.3601	-2.4221	-0.9729	-2.7252	-2.7007	-2.4603	-2.2515	-2.3432	-2.3307	-2.447	-2.0581	-2.5413	-2.462	-2.4025	-2.3534	-2.4774	-2.4173	-2.5612	-2.5072	-2.5258	-2.2866	-2.6106	-2.8596	-2.5055	-2.452	-2.5955	-2.4974	-2.5427	-1.7612	-2.6763	-2.608	-2.537	-2.4895	-2.4883	-2.7463	-2.5841	-2.3979	-2.5835	-2.462	-2.4025
-2.1525	-2.8186	-2.1013	-2.7824	-2.5575	-2.5345	-2.5902	-2.6873	-2.4291	-2.4383	-2.5068	-2.4128	-0.9729	-2.7252	-2.0862	-2.8765	-2.2204	-3.1102	-2.4396	-2.3095	-2.1656	-2.5399	-2.3097	-2.6731	-2.711	-2.6055	-2.4173	-2.5612	-2.6128	-2.5654	-2.5451	-2.5485	-2.4139	-2.537	-2.5522	-2.541	-2.4974	-2.5427	-1.7612	-2.6763	-2.684	-2.6357	-2.515	-2.6323	-2.4396	-2.3095	-2.684	-2.5055	-2.5512	-2.5835
-2.9658	-2.475	-2.6209	-2.7184	-2.242	-2.6446	-2.2867	-2.8378	-2.7801	-2.5895	-2.2962	-2.3517	-0.9729	-2.7252	-2.69	-2.4513	-2.1939	-2.491	-2.3675	-2.6389	-2.2438	-2.5465	-2.6591	-2.464	-2.0084	-2.6771	-2.9658	-2.475	-2.6128	-2.5654	-2.2866	-2.6106	-2.3056	-2.6895	-2.7801	-2.5895	-2.2962	-2.3517	-1.7612	-2.6763	-2.4726	-2.5258	-2.4895	-2.4883	-2.3675	-2.6389	-2.3979	-2.5835	-2.5512	-2.5835
-2.1522	-2.7145	-2.1013	-2.7824	-2.5575	-2.5345	-2.2493	-2.3674	-2.7746	-2.5629	-2.5068	-2.4128	-0.9729	-2.7252	-2.4951	-2.3565	-2.4176	-2.4025	-3.1585	-2.6792	-2.1656	-2.5399	-2.4247	-2.5082	-2.3802	-2.4776	-2.1522	-2.7145	-2.6128	-2.5654	-2.5451	-2.5485	-2.4139	-2.537	-2.452	-2.5955	-2.4974	-2.5427	-1.7612	-2.6763	-2.608	-2.537	-2.4176	-2.4025	-2.7463	-2.5841	-2.684	-2.5055	-2.4895	-2.5841
-2.1422	-1.5844	-2.1422	-1.7508	-2.2288	-2.0676	-2.3237	-2.534	-2.6783	-2.7547	-2.4176	-2.6193	-0.9729	-2.7252	-2.9166	-3.0493	-2.1939	-2.491	-2.5672	-2.3331	-2.6389	-2.4774	-2.2732	-2.4412	-2.3802	-2.4776	-2.1422	-1.5844	-2.1422	-1.7508	-2.2288	-2.0676	-2.3237	-2.534	-2.6783	-2.7547	-2.4176	-2.6193	-1.7612	-2.6763	-2.608	-2.537	-2.4895	-2.4883	-2.4246	-2.4926	-2.6323	-2.5142	-2.4895	-2.5841
-2.3711	-2.3632	-2.6555	-2.2971	-2.5259	-2.3579	-2.2342	-2.5564	-2.6551	-2.3075	-2.1814	-2.6055	-2.69	-2.4513	-2.4116	-2.4626	-2.7188	-2.7546	-2.4074	-2.5417	-2.5291	-2.4626	-2.6279	-2.6873	-2.7613	-2.6064	-2.4173	-2.5612	-2.6128	-2.5654	-2.5259	-2.3579	-2.3056	-2.6895	-2.5522	-2.541	-2.2405	-2.598	-3.6528	-2.3851	-2.4726	-2.5258	-2.7601	-2.5612	-2.4246	-2.4926	-2.6323	-2.5142	-2.5512	-2.5835
-2.3711	-2.3632	-2.5299	-2.4774	-2.5125	-3.3596	-2.3808	-2.5345	-2.4934	-2.7317	-2.8215	-3.1402	-0.9729	-2.7252	-2.5902	-2.9318	-2.3899	-2.7317	-2.2493	-2.485	-2.4951	-2.637	-3.77	-2.2531	-2.2443	-2.3825	-2.4173	-2.5612	-2.5072	-2.5258	-2.768	-2.5841	-2.4139	-2.537	-2.5522	-2.541	-2.8839	-2.5778	-1.7612	-2.6763	-2.608	-2.537	-2.515	-2.6323	-2.4246	-2.4926	-2.3979	-2.5835	-3.77	-2.2531
-3.4464	-2.794	-2.303	-2.4559	-2.5189	-2.4221	-2.2493	-2.3674	-2.1633	-2.7215	-2.7661	-2.6077	-2.1888	-2.6792	-2.2952	-2.5895	-2.1939	-2.491	-2.3675	-2.6389	-2.5902	-2.6738	-2.7007	-2.4603	-2.7182	-2.6026	-2.6975	-2.6096	-2.5823	-2.6261	-2.5451	-2.5485	-2.4139	-2.537	-2.452	-2.5955	-2.7661	-2.6077	-1.7612	-2.6763	-2.2952	-2.5895	-2.4895	-2.4883	-2.3675	-2.6389	-2.6323	-2.5142	-2.5512	-2.5835
-2.1576	-2.5273	-2.7182	-2.4386	-2.3031	-2.6738	-2.2493	-2.3674	-2.5719	-2.6026	-2.5068	-2.4128	-0.9729	-2.7252	-2.6106	-2.2117	-2.8293	-2.4187	-2.2783	-2.4869	-2.5291	-2.4626	-2.7007	-2.4603	-1.8555	-2.3533	-2.6975	-2.6096	-2.7182	-2.4386	-2.2866	-2.6106	-2.4139	-2.537	-2.5719	-2.6026	-2.4974	-2.5427	-1.7612	-2.6763	-2.608	-2.537	-2.4895	-2.4883	-2.4246	-2.4926	-2.6323	-2.5142	-2.5512	-2.5835
-2.3196	-2.3366	-2.5423	-2.7953	-2.3454	-2.5413	-2.2493	-2.3674	-2.1633	-2.7215	-2.4009	-2.5082	-0.9729	-2.7252	-2.5902	-2.9318	-2.1939	-2.491	-2.3307	-2.447	-2.6389	-2.4774	-2.5812	-2.4982	-2.7078	-2.6448	-2.6975	-2.6096	-2.6128	-2.5654	-2.5451	-2.5485	-2.4139	-2.537	-2.452	-2.5955	-2.2405	-2.598	-1.7612	-2.6763	-2.608	-2.537	-2.4895	-2.4883	-2.7463	-2.5841	-2.6323	-2.5142	-2.4895	-2.5841
-2.1576	-2.5273	-2.4481	-2.3983	-2.3711	-2.5399	-3.0212	-2.8765	-2.7078	-2.3269	-2.3601	-2.4221	-0.9729	-2.7252	-2.69	-2.4513	-2.7188	-2.7546	-2.4396	-2.3095	-2.6389	-2.4774	-2.8552	-2.6808	-2.3802	-2.4776	-2.6975	-2.6096	-2.6128	-2.5654	-2.2866	-2.6106	-2.8596	-2.5055	-2.452	-2.5955	-2.4974	-2.5427	-1.7612	-2.6763	-2.4726	-2.5258	-2.7601	-2.5612	-2.4396	-2.3095	-2.6323	-2.5142	-2.5512	-2.5835
-2.1522	-2.7145	-2.5299	-2.4774	-2.3454	-2.5413	-2.5101	-2.5706	-2.1633	-2.7215	-1.9776	-2.5223	-0.9729	-2.7252	-2.1437	-2.2727	-2.9258	-2.3562	-2.7501	-2.5857	-2.3899	-2.6873	-2.5902	-2.3562	-2.2443	-2.3825	-2.1522	-2.7145	-2.5072	-2.5258	-2.5451	-2.5485	-2.4139	-2.537	-2.452	-2.5955	-2.2405	-2.598	-1.7612	-2.6763	-2.684	-2.6357	-2.7601	-2.5612	-2.4246	-2.4926	-2.3979	-2.5835	-2.7302	-2.5612
-2.1525	-2.8186	-2.5326	-2.5895	-2.242	-2.6446	-2.5902	-2.6873	-2.7801	-2.5895	-2.5068	-2.4128	-0.9729	-2.7252	-2.2952	-2.5895	-2.4176	-2.4025	-2.4396	-2.3095	-2.9676	-2.2564	-2.5902	-2.3562	-2.711	-2.6055	-2.4173	-2.5612	-2.5326	-2.5895	-2.2866	-2.6106	-2.4139	-2.537	-2.7801	-2.5895	-2.4974	-2.5427	-1.7612	-2.6763	-2.2952	-2.5895	-2.4176	-2.4025	-2.4396	-2.3095	-2.684	-2.5055	-2.7302	-2.5612
-2.1522	-2.7145	-2.599	-2.9151	-3.0942	-2.6004	-2.6625	-2.3785	-2.7801	-2.5895	-2.4176	-2.6193	-0.9729	-2.7252	-2.69	-2.4513	-2.8731	-2.4626	-2.4074	-2.5417	-2.4396	-2.7145	-2.462	-2.4025	-2.3534	-2.4774	-2.1522	-2.7145	-2.5823	-2.6261	-2.768	-2.5841	-2.6625	-2.3785	-2.7801	-2.5895	-2.4176	-2.6193	-1.7612	-2.6763	-2.4726	-2.5258	-2.7601	-2.5612	-2.4246	-2.4926	-2.4396	-2.7145	-2.462	-2.4025
-2.3711	-2.3632	-2.4653	-2.5104	-2.3454	-2.5413	-1.9776	-3.8099	-2.4561	-2.4776	-3.1497	-2.4895	-0.9729	-2.7252	-2.2952	-2.5895	-3.0032	-2.6465	-2.4523	-2.7317	-2.1656	-2.5399	-1.9124	-2.8999	-2.0084	-2.6771	-2.4173	-2.5612	-2.5823	-2.6261	-2.5451	-2.5485	-2.3056	-2.6895	-2.452	-2.5955	-2.8839	-2.5778	-1.7612	-2.6763	-2.2952	-2.5895	-2.515	-2.6323	-2.4246	-2.4926	-2.684	-2.5055	-2.4895	-2.5841
-2.6591	-2.6925	-2.5423	-2.7953	-2.5575	-2.5345	-2.2493	-2.3674	-2.5649	-2.4476	-2.4828	-2.6731	-2.6291	-2.8822	-2.2952	-2.5895	-2.4176	-2.4025	-2.7501	-2.5857	-2.3899	-2.6873	-2.5902	-2.3562	-2.2443	-2.3825	-2.7545	-2.5146	-2.6128	-2.5654	-2.5451	-2.5485	-2.4139	-2.537	-2.7157	-2.5612	-2.4974	-2.5427	-1.7612	-2.6763	-2.2952	-2.5895	-2.4176	-2.4025	-2.4246	-2.4926	-2.3979	-2.5835	-2.7302	-2.5612
-2.7127	-2.6773	-2.4481	-2.3983	-2.2623	-2.4088	-2.9739	-2.6773	-2.5649	-2.4476	-3.1497	-2.4895	-2.69	-2.4513	-2.69	-2.4513	-2.5575	-2.637	-2.2493	-2.485	-2.4951	-2.637	-2.7007	-2.4603	-2.0084	-2.6771	-2.6975	-2.6096	-2.6128	-2.5654	-2.2623	-2.4088	-2.8596	-2.5055	-2.7157	-2.5612	-2.8839	-2.5778	-3.6528	-2.3851	-2.4726	-2.5258	-2.515	-2.6323	-2.4246	-2.4926	-2.3979	-2.5835	-2.5512	-2.5835
-2.5812	-2.8026	-2.6209	-2.7184	-2.2623	-2.4088	-2.2342	-2.5564	-2.7014	-2.9033	-2.1814	-2.6055	-2.69	-2.4513	-2.4116	-2.4626	-2.4176	-2.4025	-2.2783	-2.4869	-2.0581	-2.5413	-2.0862	-2.4488	-3.0829	-2.9414	-2.6975	-2.6096	-2.6128	-2.5654	-2.2623	-2.4088	-2.3056	-2.6895	-2.452	-2.5955	-2.2405	-2.598	-3.6528	-2.3851	-2.4726	-2.5258	-2.4176	-2.4025	-2.4246	-2.4926	-2.3979	-2.5835	-2.4895	-2.5841
-2.7611	-2.5952	-2.4653	-2.5104	-2.3343	-2.4155	-2.2493	-2.3674	-2.5719	-2.6026	-2.1814	-2.6055	-0.9729	-2.7252	-2.4951	-2.3565	-2.5366	-2.4363	-2.2493	-2.485	-2.4951	-2.637	-1.9124	-2.8999	-2.711	-2.6055	-2.7545	-2.5146	-2.5823	-2.6261	-2.768	-2.5841	-2.4139	-2.537	-2.5719	-2.6026	-2.2405	-2.598	-1.7612	-2.6763	-2.608	-2.537	-2.515	-2.6323	-2.4246	-2.4926	-2.3979	-2.5835	-2.4895	-2.5841
-2.6591	-2.6925	-2.5423	-2.7953	-2.5575	-2.5345	-2.4585	-2.4468	-3.0667	-2.8186	-2.4828	-2.6731	-2.6291	-2.8822	-2.2952	-2.5895	-2.4176	-2.4025	-2.69	-3.142	-2.4497	-2.6771	-2.5902	-2.3562	-2.7613	-2.6064	-2.7545	-2.5146	-2.6128	-2.5654	-2.5451	-2.5485	-2.4139	-2.537	-2.7157	-2.5612	-2.4974	-2.5427	-1.7612	-2.6763	-2.2952	-2.5895	-2.4176	-2.4025	-2.5804	-2.7604	-2.3979	-2.5835	-2.7302	-2.5612
-2.3196	-2.3366	-2.1013	-2.7824	-2.2623	-2.4088	-2.2493	-2.3674	-2.541	-2.6792	-2.4176	-2.6193	-2.69	-2.4513	-2.5101	-2.7286	-2.5575	-2.637	-2.2493	-2.485	-2.4951	-2.637	-2.7007	-2.4603	-2.0084	-2.6771	-2.6975	-2.6096	-2.6128	-2.5654	-2.2623	-2.4088	-2.4139	-2.537	-2.5522	-2.541	-2.4176	-2.6193	-3.6528	-2.3851	-2.608	-2.537	-2.515	-2.6323	-2.4246	-2.4926	-2.3979	-2.5835	-2.5512	-2.5835
-2.1576	-2.5273	-2.6209	-2.7184	-2.3343	-2.4155	-2.2342	-2.5564	-2.4994	-2.8808	-2.4176	-2.6193	-2.69	-2.4513	-2.3711	-2.6415	-2.4176	-2.4025	-2.2783	-2.4869	-2.0581	-2.5413	-1.9124	-2.8999	-3.0829	-2.9414	-2.6975	-2.6096	-2.6128	-2.5654	-2.768	-2.5841	-2.3056	-2.6895	-2.7157	-2.5612	-2.4176	-2.6193	-3.6528	-2.3851	-2.4726	-2.5258	-2.4176	-2.4025	-2.4246	-2.4926	-2.3979	-2.5835	-2.4895	-2.5841
-2.7611	-2.5952	-2.4653	-2.5104	-3.0032	-2.6465	-2.3808	-2.5345	-2.5719	-2.6026	-2.4934	-2.4221	-0.9729	-2.7252	-2.4951	-2.3565	-2.5366	-2.4363	-2.2493	-2.485	-2.5291	-2.4626	-1.9124	-2.8999	-2.4074	-2.7636	-2.7545	-2.5146	-2.5823	-2.6261	-2.5451	-2.5485	-2.4139	-2.537	-2.5719	-2.6026	-2.8839	-2.5778	-1.7612	-2.6763	-2.608	-2.537	-2.515	-2.6323	-2.4246	-2.4926	-2.6323	-2.5142	-2.4895	-2.5841
-2.1522	-2.7145	-2.6209	-2.7184	-2.5383	-2.4131	-2.9739	-2.6773	-2.4994	-2.8808	-3.1497	-2.4895	-0.9729	-2.7252	-2.7754	-2.6778	-2.2515	-2.3432	-2.2493	-2.485	-2.2438	-2.5465	-2.4247	-2.5082	-2.3534	-2.4774	-2.1522	-2.7145	-2.6128	-2.5654	-2.5451	-2.5485	-2.8596	-2.5055	-2.7157	-2.5612	-2.8839	-2.5778	-1.7612	-2.6763	-2.684	-2.6357	-2.4895	-2.4883	-2.4246	-2.4926	-2.3979	-2.5835	-2.4895	-2.5841
-2.7611	-2.5952	-2.1013	-2.7824	-2.3031	-2.6738	-3.3374	-2.7252	-2.4291	-2.4383	-2.8863	-2.5082	-0.9729	-2.7252	-2.7007	-2.4603	-2.6277	-2.5465	-2.7242	-2.6415	-2.1656	-2.5399	-2.2254	-2.7636	-2.3802	-2.4776	-2.7545	-2.5146	-2.6128	-2.5654	-2.2866	-2.6106	-2.8596	-2.5055	-2.5522	-2.541	-2.8839	-2.5778	-1.7612	-2.6763	-2.608	-2.537	-2.515	-2.6323	-2.7463	-2.5841	-2.684	-2.5055	-2.5512	-2.5835
-2.1422	-1.5844	-2.1422	-1.7508	-2.2288	-2.0676	-2.5101	-2.5706	-2.541	-2.6792	-2.7661	-2.6077	-0.9729	-2.7252	-2.4934	-2.7317	-2.5812	-2.447	-2.3307	-2.447	-2.5291	-2.4626	-2.8161	-2.5678	-2.5125	-2.6695	-2.1422	-1.5844	-2.1422	-1.7508	-2.2288	-2.0676	-2.4139	-2.537	-2.5522	-2.541	-2.7661	-2.6077	-1.7612	-2.6763	-2.684	-2.6357	-2.4895	-2.4883	-2.7463	-2.5841	-2.6323	-2.5142	-2.7302	-2.5612
-2.1525	-2.8186	-2.242	-2.7722	-2.5125	-3.3596	-2.2867	-2.8378	-2.5719	-2.6026	-2.4009	-2.5082	-4.7842	-2.3905	-2.3711	-2.6415	-2.4176	-2.4025	-2.7661	-2.7607	-2.5291	-2.4626	-2.462	-2.4025	-2.6906	-2.5051	-2.4173	-2.5612	-2.5072	-2.5258	-2.768	-2.5841	-2.3056	-2.6895	-2.5719	-2.6026	-2.2405	-2.598	-3.6528	-2.3851	-2.4726	-2.5258	-2.4176	-2.4025	-2.7661	-2.7607	-2.6323	-2.5142	-2.462	-2.4025
-2.1576	-2.5273	-2.3323	-2.9414	-2.5259	-2.3579	-2.2867	-2.8378	-2.5649	-2.4476	-2.8863	-2.5082	-3.6622	-2.6287	-2.1702	-2.6077	-2.1939	-2.491	-2.4447	-2.6041	-2.5456	-2.7547	-2.2288	-2.7547	-1.8555	-2.3533	-2.6975	-2.6096	-2.3323	-2.9414	-2.5259	-2.3579	-2.3056	-2.6895	-2.7157	-2.5612	-2.8839	-2.5778	-1.7612	-2.6763	-2.1702	-2.6077	-2.4895	-2.4883	-2.7463	-2.5841	-2.5456	-2.7547	-2.2288	-2.7547
-2.3711	-2.3632	-2.5299	-2.4774	-2.7754	-2.8378	-2.9739	-2.6773	-2.6794	-2.1582	-2.4934	-2.4221	-4.3768	-2.6041	-3.5164	-4.1056	-3.012	-3.4359	-3.012	-3.0384	-2.5456	-2.7547	-2.2288	-2.7547	-1.8555	-2.3533	-2.4173	-2.5612	-2.5072	-2.5258	-2.768	-2.5841	-2.8596	-2.5055	-2.6794	-2.1582	-2.8839	-2.5778	-1.7612	-2.6763	-3.5164	-4.1056	-3.012	-3.4359	-3.012	-3.0384	-2.5456	-2.7547	-2.2288	-2.7547
-2.1576	-2.5273	-2.6555	-2.2971	-2.2256	-2.3471	-2.2493	-2.3674	-2.5719	-2.6026	-2.2962	-2.3517	-0.9729	-2.7252	-2.4934	-2.7317	-2.5366	-2.4363	-2.2493	-2.485	-2.0581	-2.5413	-2.4247	-2.5082	-2.4363	-2.6644	-2.6975	-2.6096	-2.6128	-2.5654	-2.768	-2.5841	-2.4139	-2.537	-2.5719	-2.6026	-2.2962	-2.3517	-1.7612	-2.6763	-2.684	-2.6357	-2.515	-2.6323	-2.4246	-2.4926	-2.3979	-2.5835	-2.4895	-2.5841
-2.1522	-2.7145	-2.6209	-2.7184	-2.3031	-2.6738	-2.2867	-2.8378	-2.7014	-2.9033	-2.3031	-2.8069	-1.3831	-2.6077	-2.6209	-2.7184	-2.6183	-2.7157	-2.9441	-2.4895	-2.7924	-2.5379	-2.462	-2.4025	-2.4363	-2.6644	-2.1522	-2.7145	-2.6128	-2.5654	-2.2866	-2.6106	-2.3056	-2.6895	-2.452	-2.5955	-2.2405	-2.598	-1.3831	-2.6077	-2.684	-2.6357	-2.6183	-2.7157	-2.7463	-2.5841	-2.684	-2.5055	-2.462	-2.4025
-2.3711	-2.3632	-2.7501	-2.3813	-2.3031	-2.6738	-2.5997	-3.1621	-2.541	-2.6792	-2.2962	-2.3517	-0.9729	-2.7252	-2.1437	-2.2727	-2.4176	-2.4025	-2.2783	-2.4869	-2.4396	-2.7145	-2.2254	-2.7636	-2.0084	-2.6771	-2.4173	-2.5612	-2.5823	-2.6261	-2.2866	-2.6106	-2.5997	-3.1621	-2.5522	-2.541	-2.2962	-2.3517	-1.7612	-2.6763	-2.684	-2.6357	-2.4176	-2.4025	-2.4246	-2.4926	-2.4396	-2.7145	-2.5512	-2.5835
-2.0263	-2.799	-2.8987	-2.7252	-2.3343	-2.4155	-2.6625	-2.3785	-2.1633	-2.7215	-2.4176	-2.6193	-2.1079	-2.4468	-2.7007	-2.4603	-2.4176	-2.4025	-2.5125	-2.6894	-2.3899	-2.6873	-2.6013	-2.7546	-2.0084	-2.6771	-2.0263	-2.799	-2.6128	-2.5654	-2.768	-2.5841	-2.6625	-2.3785	-2.452	-2.5955	-2.4176	-2.6193	-3.9804	-2.5257	-2.608	-2.537	-2.4176	-2.4025	-2.7463	-2.5841	-2.3979	-2.5835	-2.7302	-2.5612
-2.9413	-2.5629	-2.303	-2.4559	-2.8445	-2.7483	-2.6551	-2.2549	-2.7014	-2.9033	-3.0787	-2.4547	-0.9729	-2.7252	-2.6209	-2.7184	-2.7188	-2.7546	-2.616	-2.6446	-2.7924	-2.5379	-2.2732	-2.4412	-2.7127	-2.4954	-2.7545	-2.5146	-2.5823	-2.6261	-2.8445	-2.7483	-2.8596	-2.5055	-2.452	-2.5955	-2.8839	-2.5778	-1.7612	-2.6763	-2.684	-2.6357	-2.7601	-2.5612	-2.5804	-2.7604	-2.684	-2.5055	-2.4895	-2.5841
-2.3982	-2.7184	-2.1013	-2.7824	-2.7754	-2.8378	-2.8291	-2.9384	-2.6551	-2.3075	-2.4828	-2.6731	-0.9729	-2.7252	-2.3711	-2.6415	-2.2515	-2.3432	-2.2783	-2.4869	-2.4497	-2.6771	-2.6279	-2.6873	-2.3802	-2.4776	-2.6975	-2.6096	-2.6128	-2.5654	-2.768	-2.5841	-2.8291	-2.9384	-2.5522	-2.541	-2.4974	-2.5427	-1.7612	-2.6763	-2.4726	-2.5258	-2.4895	-2.4883	-2.4246	-2.4926	-2.3979	-2.5835	-2.5512	-2.5835
-2.3196	-2.3366	-2.7182	-2.4386	-2.5125	-3.3596	-2.5101	-2.5706	-2.4291	-2.4383	-2.4009	-2.5082	-0.9729	-2.7252	-2.4951	-2.3565	-2.5366	-2.4363	-2.4523	-2.7317	-2.2438	-2.5465	-2.5446	-2.6873	-2.4074	-2.7636	-2.6975	-2.6096	-2.7182	-2.4386	-2.768	-2.5841	-2.4139	-2.537	-2.5522	-2.541	-2.2405	-2.598	-1.7612	-2.6763	-2.608	-2.537	-2.515	-2.6323	-2.4246	-2.4926	-2.3979	-2.5835	-2.4895	-2.5841
-2.1422	-1.5844	-2.1422	-1.7508	-2.2288	-2.0676	-2.3237	-2.534	-2.4934	-2.7317	-2.2962	-2.3517	-2.69	-2.4513	-2.7007	-2.4603	-2.2204	-3.1102	-2.9441	-2.4895	-2.5291	-2.4626	-2.4247	-2.5082	-2.7127	-2.4954	-2.1422	-1.5844	-2.1422	-1.7508	-2.2288	-2.0676	-2.3237	-2.534	-2.5522	-2.541	-2.2962	-2.3517	-3.6528	-2.3851	-2.608	-2.537	-2.515	-2.6323	-2.7463	-2.5841	-2.6323	-2.5142	-2.4895	-2.5841
-2.1522	-2.7145	-2.1013	-2.7824	-2.5189	-2.4221	-2.6209	-2.3825	-2.0027	-3.0493	-2.9949	-2.6104	-1.3831	-2.6077	-2.4052	-2.3243	-2.2515	-2.3432	-2.5672	-2.3331	-2.3877	-2.1475	-2.4247	-2.5082	-2.7078	-2.6448	-2.1522	-2.7145	-2.6128	-2.5654	-2.5451	-2.5485	-2.8596	-2.5055	-2.452	-2.5955	-2.4974	-2.5427	-1.3831	-2.6077	-2.4052	-2.3243	-2.4895	-2.4883	-2.4246	-2.4926	-2.684	-2.5055	-2.4895	-2.5841
-2.4206	-2.5649	-2.6209	-2.7184	-3.0032	-2.6465	-2.3808	-2.5345	-2.6794	-2.1582	-2.2962	-2.3517	-0.9729	-2.7252	-2.5101	-2.7286	-2.5812	-2.447	-2.7242	-2.6415	-2.3899	-2.6873	-2.5446	-2.6873	-2.69	-2.5025	-2.7545	-2.5146	-2.6128	-2.5654	-2.5451	-2.5485	-2.4139	-2.537	-2.6794	-2.1582	-2.2962	-2.3517	-1.7612	-2.6763	-2.608	-2.537	-2.4895	-2.4883	-2.7463	-2.5841	-2.3979	-2.5835	-2.4895	-2.5841
-2.69	-2.4026	-2.599	-2.9151	-2.5366	-2.8412	-2.8291	-2.9384	-2.1633	-2.7215	-2.4176	-2.6193	-0.9729	-2.7252	-2.4052	-2.3243	-2.3899	-2.7317	-2.4316	-2.6778	-2.8028	-2.6053	-2.6279	-2.6873	-2.4363	-2.6644	-2.4173	-2.5612	-2.5823	-2.6261	-2.5451	-2.5485	-2.8291	-2.9384	-2.452	-2.5955	-2.4176	-2.6193	-1.7612	-2.6763	-2.4052	-2.3243	-2.515	-2.6323	-2.5804	-2.7604	-2.684	-2.5055	-2.5512	-2.5835
-2.4206	-2.5649	-2.5326	-2.5895	-2.2623	-2.4088	-2.3793	-2.6808	-2.5719	-2.6026	-2.3031	-2.8069	-0.9729	-2.7252	-2.7007	-2.4603	-2.2515	-2.3432	-3.1585	-2.6792	-2.6551	-2.7845	-2.6183	-2.6389	-2.0084	-2.6771	-2.7545	-2.5146	-2.5326	-2.5895	-2.2623	-2.4088	-2.4139	-2.537	-2.5719	-2.6026	-2.2405	-2.598	-1.7612	-2.6763	-2.608	-2.537	-2.4895	-2.4883	-2.7463	-2.5841	-2.684	-2.5055	-2.6183	-2.6389
-2.0263	-2.799	-2.7501	-2.3813	-2.2623	-2.4088	-2.2342	-2.5564	-2.4291	-2.4383	-2.5068	-2.4128	-0.9729	-2.7252	-2.6209	-2.7184	-2.7348	-2.6894	-2.3675	-2.6389	-2.4497	-2.6771	-2.6183	-2.6389	-2.4363	-2.6644	-2.0263	-2.799	-2.5823	-2.6261	-2.2623	-2.4088	-2.3056	-2.6895	-2.5522	-2.541	-2.4974	-2.5427	-1.7612	-2.6763	-2.684	-2.6357	-2.4895	-2.4883	-2.3675	-2.6389	-2.3979	-2.5835	-2.6183	-2.6389
-2.9658	-2.475	-2.242	-2.7722	-2.5575	-2.5345	-2.2867	-2.8378	-2.541	-2.6792	-2.4934	-2.4221	-0.9729	-2.7252	-2.6106	-2.2117	-2.1939	-2.491	-2.3675	-2.6389	-2.5902	-2.6738	-2.5446	-2.6873	-2.6906	-2.5051	-2.9658	-2.475	-2.5072	-2.5258	-2.5451	-2.5485	-2.3056	-2.6895	-2.5522	-2.541	-2.8839	-2.5778	-1.7612	-2.6763	-2.608	-2.537	-2.4895	-2.4883	-2.3675	-2.6389	-2.6323	-2.5142	-2.4895	-2.5841
-2.1522	-2.7145	-2.6594	-2.7004	-2.242	-2.6446	-2.5902	-2.6873	-2.7746	-2.5629	-2.3601	-2.4221	-0.9729	-2.7252	-2.4951	-2.3565	-2.1939	-2.491	-2.4447	-2.6041	-2.4396	-2.7145	-2.6013	-2.7546	-2.7127	-2.4954	-2.1522	-2.7145	-2.5823	-2.6261	-2.2866	-2.6106	-2.4139	-2.537	-2.452	-2.5955	-2.4974	-2.5427	-1.7612	-2.6763	-2.608	-2.537	-2.4895	-2.4883	-2.7463	-2.5841	-2.4396	-2.7145	-2.7302	-2.5612
-2.1525	-2.8186	-2.7501	-2.3813	-2.3454	-2.5413	-2.2867	-2.8378	-2.541	-2.6792	-2.5812	-2.4982	-2.6291	-2.8822	-2.2952	-2.5895	-2.7188	-2.7546	-2.722	-2.722	-2.9676	-2.2564	-2.2254	-2.7636	-2.7613	-2.6064	-2.4173	-2.5612	-2.5823	-2.6261	-2.5451	-2.5485	-2.3056	-2.6895	-2.5522	-2.541	-2.8839	-2.5778	-1.7612	-2.6763	-2.2952	-2.5895	-2.7601	-2.5612	-2.5804	-2.7604	-2.684	-2.5055	-2.5512	-2.5835
-2.3982	-2.7184	-2.4481	-2.3983	-2.7754	-2.8378	-2.6625	-2.3785	-2.5649	-2.4476	-1.9776	-2.5223	-0.9729	-2.7252	-2.9166	-3.0493	-2.7188	-2.7546	-2.2493	-2.485	-2.3899	-2.6873	-1.9124	-2.8999	-2.3534	-2.4774	-2.6975	-2.6096	-2.6128	-2.5654	-2.768	-2.5841	-2.6625	-2.3785	-2.7157	-2.5612	-2.2405	-2.598	-1.7612	-2.6763	-2.608	-2.537	-2.7601	-2.5612	-2.4246	-2.4926	-2.3979	-2.5835	-2.4895	-2.5841
-2.3711	-2.3632	-2.5423	-2.7953	-2.3454	-2.5413	-2.2867	-2.8378	-2.5719	-2.6026	-2.1814	-2.6055	-0.9729	-2.7252	-2.5902	-2.9318	-2.3899	-2.7317	-3.1585	-2.6792	-2.0581	-2.5413	-2.5902	-2.3562	-2.4074	-2.7636	-2.4173	-2.5612	-2.6128	-2.5654	-2.5451	-2.5485	-2.3056	-2.6895	-2.5719	-2.6026	-2.2405	-2.598	-1.7612	-2.6763	-2.608	-2.537	-2.515	-2.6323	-2.7463	-2.5841	-2.3979	-2.5835	-2.7302	-2.5612
-2.7348	-2.6451	-2.6209	-2.7184	-2.5575	-2.5345	-2.2867	-2.8378	-2.5649	-2.4476	-2.3601	-2.4221	-0.9729	-2.7252	-2.5223	-2.5223	-2.2515	-2.3432	-2.4396	-2.3095	-2.4497	-2.6771	-2.6183	-2.6389	-2.0084	-2.6771	-2.6975	-2.6096	-2.6128	-2.5654	-2.5451	-2.5485	-2.3056	-2.6895	-2.7157	-2.5612	-2.4974	-2.5427	-1.7612	-2.6763	-2.4726	-2.5258	-2.4895	-2.4883	-2.4396	-2.3095	-2.3979	-2.5835	-2.6183	-2.6389
-2.6591	-2.6925	-2.5299	-2.4774	-2.3711	-2.5399	-2.5902	-2.6873	-2.4291	-2.4383	-1.9776	-2.5223	-0.9729	-2.7252	-2.2952	-2.5895	-2.5366	-2.4363	-2.3675	-2.6389	-2.4497	-2.6771	-2.6183	-2.6389	-2.7182	-2.6026	-2.7545	-2.5146	-2.5072	-2.5258	-2.2866	-2.6106	-2.4139	-2.537	-2.5522	-2.541	-2.2405	-2.598	-1.7612	-2.6763	-2.2952	-2.5895	-2.515	-2.6323	-2.3675	-2.6389	-2.3979	-2.5835	-2.6183	-2.6389
-2.6591	-2.6925	-2.5326	-2.5895	-2.3711	-2.5399	-2.2342	-2.5564	-2.9717	-2.0315	-2.3031	-2.8069	-0.9729	-2.7252	-2.4052	-2.3243	-2.2515	-2.3432	-2.3675	-2.6389	-2.9676	-2.2564	-2.5902	-2.3562	-2.7613	-2.6064	-2.7545	-2.5146	-2.5326	-2.5895	-2.2866	-2.6106	-2.3056	-2.6895	-2.7157	-2.5612	-2.2405	-2.598	-1.7612	-2.6763	-2.4052	-2.3243	-2.4895	-2.4883	-2.3675	-2.6389	-2.684	-2.5055	-2.7302	-2.5612
-2.3711	-2.3632	-2.69	-2.4026	-2.2133	-2.6171	-2.2342	-2.5564	-2.4291	-2.4383	-2.2962	-2.3517	-0.9729	-2.7252	-2.4052	-2.3243	-2.2515	-2.3432	-2.69	-3.142	-2.6389	-2.4774	-2.6591	-2.464	-2.711	-2.6055	-2.4173	-2.5612	-2.5072	-2.5258	-2.2866	-2.6106	-2.3056	-2.6895	-2.5522	-2.541	-2.2962	-2.3517	-1.7612	-2.6763	-2.4052	-2.3243	-2.4895	-2.4883	-2.5804	-2.7604	-2.6323	-2.5142	-2.5512	-2.5835
-2.1576	-2.5273	-2.4481	-2.3471	-2.242	-2.6446	-3.3374	-2.7252	-2.0027	-3.0493	-2.8863	-2.5082	-0.9729	-2.7252	-2.4052	-2.3243	-2.2204	-3.1102	-2.9441	-2.4895	-2.3899	-2.6873	-2.9917	-2.794	-2.6906	-2.5051	-2.6975	-2.6096	-2.6128	-2.5654	-2.2866	-2.6106	-2.8596	-2.5055	-2.452	-2.5955	-2.8839	-2.5778	-1.7612	-2.6763	-2.4052	-2.3243	-2.515	-2.6323	-2.7463	-2.5841	-2.3979	-2.5835	-2.4895	-2.5841
-3.4464	-2.794	-3.0032	-3.0493	-2.7754	-2.8378	-3.3374	-2.7252	-2.5719	-2.6026	-2.2502	-2.6321	-0.9729	-2.7252	-2.5902	-2.9318	-2.2515	-2.3432	-2.4396	-2.3095	-2.6389	-2.4774	-2.5812	-2.4982	-2.5274	-2.7858	-2.6975	-2.6096	-2.5823	-2.6261	-2.768	-2.5841	-2.8596	-2.5055	-2.5719	-2.6026	-2.4974	-2.5427	-1.7612	-2.6763	-2.608	-2.537	-2.4895	-2.4883	-2.4396	-2.3095	-2.6323	-2.5142	-2.4895	-2.5841
-2.3196	-2.3366	-2.8987	-2.7252	-2.2623	-2.4088	-2.3793	-2.6808	-2.4291	-2.4383	-2.3601	-2.4221	-0.9729	-2.7252	-2.2952	-2.5895	-2.7188	-2.7546	-2.3307	-2.447	-2.0581	-2.5413	-2.2732	-2.4412	-2.3802	-2.4776	-2.6975	-2.6096	-2.6128	-2.5654	-2.2623	-2.4088	-2.4139	-2.537	-2.5522	-2.541	-2.4974	-2.5427	-1.7612	-2.6763	-2.2952	-2.5895	-2.7601	-2.5612	-2.7463	-2.5841	-2.3979	-2.5835	-2.4895	-2.5841
-2.7348	-2.6451	-2.5326	-2.5895	-2.5383	-2.4131	-2.9739	-2.6773	-2.0027	-3.0493	-2.3031	-2.8069	-0.9729	-2.7252	-2.1702	-2.6077	-2.2515	-2.3432	-2.4523	-2.7317	-2.2438	-2.5465	-2.2732	-2.4412	-3.8133	-2.3896	-2.6975	-2.6096	-2.5326	-2.5895	-2.5451	-2.5485	-2.8596	-2.5055	-2.452	-2.5955	-2.2405	-2.598	-1.7612	-2.6763	-2.1702	-2.6077	-2.4895	-2.4883	-2.4246	-2.4926	-2.3979	-2.5835	-2.4895	-2.5841
-2.1522	-2.7145	-2.6594	-2.7004	-2.3343	-2.4155	-2.4585	-2.4468	-2.4994	-2.8808	-3.1497	-2.4895	-1.3831	-2.6077	-3.1786	-2.794	-2.3899	-2.7317	-2.5672	-2.3331	-2.8028	-2.6053	-2.9917	-2.794	-2.2443	-2.3825	-2.1522	-2.7145	-2.5823	-2.6261	-2.768	-2.5841	-2.4139	-2.537	-2.7157	-2.5612	-2.8839	-2.5778	-1.3831	-2.6077	-2.684	-2.6357	-2.515	-2.6323	-2.4246	-2.4926	-2.684	-2.5055	-2.4895	-2.5841
-2.7611	-2.5952	-2.1013	-2.7824	-3.0032	-2.6465	-2.2342	-2.5564	-2.4291	-2.4383	-2.7661	-2.6077	-0.9729	-2.7252	-2.5902	-2.9318	-2.6277	-2.5465	-3.1585	-2.6792	-2.9676	-2.2564	-2.2732	-2.4412	-2.3534	-2.4774	-2.7545	-2.5146	-2.6128	-2.5654	-2.5451	-2.5485	-2.3056	-2.6895	-2.5522	-2.541	-2.7661	-2.6077	-1.7612	-2.6763	-2.608	-2.537	-2.515	-2.6323	-2.7463	-2.5841	-2.684	-2.5055	-2.4895	-2.5841
-3.4464	-2.794	-2.3323	-2.9414	-3.0942	-2.6004	-2.5902	-2.6873	-2.4561	-2.4776	-2.7078	-2.6416	-0.9729	-2.7252	-2.6209	-2.7184	-2.8293	-2.4187	-2.5672	-2.3331	-2.4396	-2.7145	-2.2254	-2.7636	-2.4074	-2.7636	-2.6975	-2.6096	-2.3323	-2.9414	-2.768	-2.5841	-2.4139	-2.537	-2.452	-2.5955	-2.8839	-2.5778	-1.7612	-2.6763	-2.684	-2.6357	-2.4895	-2.4883	-2.4246	-2.4926	-2.4396	-2.7145	-2.5512	-2.5835
-2.3982	-2.7184	-2.8987	-2.7252	-2.9079	-2.5036	-2.5016	-2.4476	-2.4561	-2.4776	-2.4176	-2.6193	-2.1079	-2.4468	-2.9166	-3.0493	-2.4176	-2.4025	-2.4447	-2.6041	-2.2438	-2.5465	-2.2732	-2.4412	-2.0084	-2.6771	-2.6975	-2.6096	-2.6128	-2.5654	-2.768	-2.5841	-2.8596	-2.5055	-2.452	-2.5955	-2.4176	-2.6193	-3.9804	-2.5257	-2.608	-2.537	-2.4176	-2.4025	-2.7463	-2.5841	-2.3979	-2.5835	-2.4895	-2.5841
-2.1525	-2.8186	-2.6594	-2.7004	-2.242	-2.6446	-2.6625	-2.3785	-3.0667	-2.8186	-2.4585	-2.4468	-0.9729	-2.7252	-2.7754	-2.6778	-2.2515	-2.3432	-2.2493	-2.485	-2.2438	-2.5465	-2.5446	-2.6873	-2.5274	-2.7858	-2.4173	-2.5612	-2.5823	-2.6261	-2.2866	-2.6106	-2.6625	-2.3785	-2.7157	-2.5612	-2.4974	-2.5427	-1.7612	-2.6763	-2.684	-2.6357	-2.4895	-2.4883	-2.4246	-2.4926	-2.3979	-2.5835	-2.4895	-2.5841
-2.1525	-2.8186	-2.5326	-2.5895	-2.242	-2.6446	-2.4585	-2.4468	-2.4291	-2.4383	-2.8863	-2.5082	-0.9729	-2.7252	-2.7007	-2.4603	-2.6277	-2.5465	-2.4447	-2.6041	-2.0581	-2.5413	-2.0862	-2.4488	-2.4363	-2.6644	-2.4173	-2.5612	-2.5326	-2.5895	-2.2866	-2.6106	-2.4139	-2.537	-2.5522	-2.541	-2.8839	-2.5778	-1.7612	-2.6763	-2.608	-2.537	-2.515	-2.6323	-2.7463	-2.5841	-2.3979	-2.5835	-2.4895	-2.5841
-2.7611	-2.5952	-2.6555	-2.2971	-2.5383	-2.4131	-2.6625	-2.3785	-2.0027	-3.0493	-3.1497	-2.4895	-0.9729	-2.7252	-2.7007	-2.4603	-2.6183	-2.7157	-2.9441	-2.4895	-2.6389	-2.4774	-2.462	-2.4025	-2.3534	-2.4774	-2.7545	-2.5146	-2.6128	-2.5654	-2.5451	-2.5485	-2.6625	-2.3785	-2.452	-2.5955	-2.8839	-2.5778	-1.7612	-2.6763	-2.608	-2.537	-2.6183	-2.7157	-2.7463	-2.5841	-2.6323	-2.5142	-2.462	-2.4025
-2.3711	-2.3632	-2.303	-2.4559	-2.2256	-2.3471	-2.2867	-2.8378	-2.7801	-2.5895	-2.8215	-3.1402	-0.9729	-2.7252	-2.7007	-2.4603	-2.8293	-2.4187	-2.2783	-2.4869	-2.7159	-2.6041	-2.462	-2.4025	-1.9261	-2.4488	-2.4173	-2.5612	-2.5823	-2.6261	-2.768	-2.5841	-2.3056	-2.6895	-2.7801	-2.5895	-2.8839	-2.5778	-1.7612	-2.6763	-2.608	-2.537	-2.4895	-2.4883	-2.4246	-2.4926	-2.684	-2.5055	-2.462	-2.4025
-2.4206	-2.5649	-2.599	-2.9151	-2.5366	-2.8412	-2.3793	-2.6808	-2.7801	-2.5895	-2.8863	-2.5082	-2.1888	-2.6792	-2.4052	-2.3243	-2.6183	-2.7157	-2.2493	-2.485	-2.0581	-2.5413	-2.8161	-2.5678	-1.8555	-2.3533	-2.7545	-2.5146	-2.5823	-2.6261	-2.5451	-2.5485	-2.4139	-2.537	-2.7801	-2.5895	-2.8839	-2.5778	-1.7612	-2.6763	-2.4052	-2.3243	-2.6183	-2.7157	-2.4246	-2.4926	-2.3979	-2.5835	-2.7302	-2.5612
-2.7611	-2.5952	-2.7501	-2.3813	-2.2133	-2.6171	-1.9776	-3.8099	-2.5649	-2.4476	-2.4176	-2.6193	-0.9729	-2.7252	-2.4052	-2.3243	-2.3899	-2.7317	-2.2493	-2.485	-2.5902	-2.6738	-2.8552	-2.6808	-2.3559	-2.2821	-2.7545	-2.5146	-2.5823	-2.6261	-2.2866	-2.6106	-2.3056	-2.6895	-2.7157	-2.5612	-2.4176	-2.6193	-1.7612	-2.6763	-2.4052	-2.3243	-2.515	-2.6323	-2.4246	-2.4926	-2.6323	-2.5142	-2.5512	-2.5835
-2.1525	-2.8186	-2.5299	-2.4774	-2.2623	-2.4088	-2.2493	-2.3674	-2.7801	-2.5895	-2.2502	-2.6321	-0.9729	-2.7252	-3.1786	-2.794	-2.5812	-2.447	-2.7501	-2.5857	-2.4951	-2.637	-2.4247	-2.5082	-2.7182	-2.6026	-2.4173	-2.5612	-2.5072	-2.5258	-2.2623	-2.4088	-2.4139	-2.537	-2.7801	-2.5895	-2.4974	-2.5427	-1.7612	-2.6763	-2.684	-2.6357	-2.4895	-2.4883	-2.4246	-2.4926	-2.3979	-2.5835	-2.4895	-2.5841
-2.3711	-2.3632	-2.7182	-2.4386	-2.5366	-2.8412	-2.6625	-2.3785	-2.7014	-2.9033	-3.1497	-2.4895	-0.9729	-2.7252	-2.0862	-2.8765	-2.2204	-3.1102	-2.2783	-2.4869	-2.1656	-2.5399	-2.6183	-2.6389	-2.6906	-2.5051	-2.4173	-2.5612	-2.7182	-2.4386	-2.5451	-2.5485	-2.6625	-2.3785	-2.452	-2.5955	-2.8839	-2.5778	-1.7612	-2.6763	-2.684	-2.6357	-2.515	-2.6323	-2.4246	-2.4926	-2.684	-2.5055	-2.6183	-2.6389
-2.3711	-2.3632	-2.4481	-2.3471	-3.0942	-2.6004	-2.6209	-2.3825	-2.1633	-2.7215	-2.7078	-2.6416	-0.9729	-2.7252	-2.5101	-2.7286	-2.2204	-3.1102	-2.4447	-2.6041	-2.3877	-2.1475	-2.4247	-2.5082	-2.0084	-2.6771	-2.4173	-2.5612	-2.6128	-2.5654	-2.768	-2.5841	-2.8596	-2.5055	-2.452	-2.5955	-2.8839	-2.5778	-1.7612	-2.6763	-2.608	-2.537	-2.515	-2.6323	-2.7463	-2.5841	-2.684	-2.5055	-2.4895	-2.5841
-2.6591	-2.6925	-2.6209	-2.7184	-3.0942	-2.6004	-2.5101	-2.5706	-2.7014	-2.9033	-2.4934	-2.4221	-4.1091	-2.5521	-2.7754	-2.6778	-2.5366	-2.4363	-2.7242	-2.6415	-2.4951	-2.637	-2.6591	-2.464	-2.0084	-2.6771	-2.7545	-2.5146	-2.6128	-2.5654	-2.768	-2.5841	-2.4139	-2.537	-2.452	-2.5955	-2.8839	-2.5778	-1.7612	-2.6763	-2.684	-2.6357	-2.515	-2.6323	-2.7463	-2.5841	-2.3979	-2.5835	-2.5512	-2.5835
-2.1525	-2.8186	-2.5326	-2.5895	-2.8445	-2.7483	-2.2493	-2.3674	-2.1633	-2.7215	-2.3031	-2.8069	-3.6622	-2.6287	-2.1702	-2.6077	-2.8731	-2.4626	-2.7501	-2.5857	-2.7924	-2.5379	-2.7007	-2.4603	-2.7613	-2.6064	-2.4173	-2.5612	-2.5326	-2.5895	-2.8445	-2.7483	-2.4139	-2.537	-2.452	-2.5955	-2.2405	-2.598	-1.7612	-2.6763	-2.1702	-2.6077	-2.7601	-2.5612	-2.4246	-2.4926	-2.684	-2.5055	-2.5512	-2.5835
-2.1522	-2.7145	-2.5326	-2.5895	-2.5366	-2.8412	-2.3808	-2.5345	-2.4994	-2.8808	-3.0787	-2.4547	-1.3831	-2.6077	-2.4116	-2.4626	-2.2204	-3.1102	-2.57	-2.4547	-2.4497	-2.6771	-2.6013	-2.7546	-2.2443	-2.3825	-2.1522	-2.7145	-2.5326	-2.5895	-2.5451	-2.5485	-2.4139	-2.537	-2.7157	-2.5612	-2.8839	-2.5778	-1.3831	-2.6077	-2.4726	-2.5258	-2.515	-2.6323	-2.7463	-2.5841	-2.3979	-2.5835	-2.7302	-2.5612
-2.1522	-2.7145	-2.599	-2.9151	-2.5575	-2.5345	-2.2342	-2.5564	-2.5057	-2.4155	-2.7661	-2.6077	-4.0901	-2.2532	-2.6106	-2.2117	-3.1958	-2.8394	-2.2493	-2.485	-2.6389	-2.4774	-2.2732	-2.4412	-2.4363	-2.6644	-2.1522	-2.7145	-2.5823	-2.6261	-2.5451	-2.5485	-2.3056	-2.6895	-2.5522	-2.541	-2.7661	-2.6077	-3.6528	-2.3851	-2.608	-2.537	-2.4895	-2.4883	-2.4246	-2.4926	-2.6323	-2.5142	-2.4895	-2.5841
-2.1522	-2.7145	-2.4653	-2.5104	-2.2256	-2.3471	-2.6625	-2.3785	-2.7746	-2.5629	-2.4176	-2.6193	-2.1888	-2.6792	-2.4116	-2.4626	-2.6183	-2.7157	-2.9441	-2.4895	-2.4497	-2.6771	-2.462	-2.4025	-2.6906	-2.5051	-2.1522	-2.7145	-2.5823	-2.6261	-2.768	-2.5841	-2.6625	-2.3785	-2.452	-2.5955	-2.4176	-2.6193	-1.7612	-2.6763	-2.4726	-2.5258	-2.6183	-2.7157	-2.7463	-2.5841	-2.3979	-2.5835	-2.462	-2.4025
-2.9726	-2.2761	-2.7501	-2.3813	-2.2133	-2.6171	-2.3793	-2.6808	-2.4994	-2.8808	-2.1814	-2.6055	-0.9729	-2.7252	-2.4052	-2.3243	-2.7188	-2.7546	-2.2493	-2.485	-2.5902	-2.6738	-2.7007	-2.4603	-2.4074	-2.7636	-2.7545	-2.5146	-2.5823	-2.6261	-2.2866	-2.6106	-2.4139	-2.537	-2.7157	-2.5612	-2.2405	-2.598	-1.7612	-2.6763	-2.4052	-2.3243	-2.7601	-2.5612	-2.4246	-2.4926	-2.6323	-2.5142	-2.5512	-2.5835
-2.1522	-2.7145	-2.5299	-2.4774	-3.0032	-2.6465	-2.2493	-2.3674	-2.9717	-2.0315	-2.9949	-2.6104	-0.9729	-2.7252	-3.1786	-2.794	-3.0032	-2.6465	-2.7501	-2.5857	-2.6389	-2.4774	-2.7007	-2.4603	-2.6906	-2.5051	-2.1522	-2.7145	-2.5072	-2.5258	-2.5451	-2.5485	-2.4139	-2.537	-2.7157	-2.5612	-2.4974	-2.5427	-1.7612	-2.6763	-2.684	-2.6357	-2.515	-2.6323	-2.4246	-2.4926	-2.6323	-2.5142	-2.5512	-2.5835
-2.3711	-2.3632	-3.0032	-3.0493	-2.5366	-2.8412	-1.9776	-3.8099	-2.1633	-2.7215	-3.1497	-2.4895	-0.9729	-2.7252	-2.9166	-3.0493	-2.2204	-3.1102	-2.4316	-2.6778	-2.4497	-2.6771	-2.462	-2.4025	-2.2443	-2.3825	-2.4173	-2.5612	-2.5823	-2.6261	-2.5451	-2.5485	-2.3056	-2.6895	-2.452	-2.5955	-2.8839	-2.5778	-1.7612	-2.6763	-2.608	-2.537	-2.515	-2.6323	-2.5804	-2.7604	-2.3979	-2.5835	-2.462	-2.4025
-2.7127	-2.6773	-2.5423	-2.7953	-2.5189	-2.4221	-3.3374	-2.7252	-2.7746	-2.5629	-2.5068	-2.4128	-0.9729	-2.7252	-2.6106	-2.2117	-2.2515	-2.3432	-2.4396	-2.3095	-2.3877	-2.1475	-2.6013	-2.7546	-2.3802	-2.4776	-2.6975	-2.6096	-2.6128	-2.5654	-2.5451	-2.5485	-2.8596	-2.5055	-2.452	-2.5955	-2.4974	-2.5427	-1.7612	-2.6763	-2.608	-2.537	-2.4895	-2.4883	-2.4396	-2.3095	-2.684	-2.5055	-2.7302	-2.5612
-2.4206	-2.5649	-2.8987	-2.7252	-2.5366	-2.8412	-2.2493	-2.3674	-2.4291	-2.4383	-2.2502	-2.6321	-0.9729	-2.7252	-2.2952	-2.5895	-2.5812	-2.447	-2.4316	-2.6778	-2.2438	-2.5465	-2.3097	-2.6731	-2.2443	-2.3825	-2.7545	-2.5146	-2.6128	-2.5654	-2.5451	-2.5485	-2.4139	-2.537	-2.5522	-2.541	-2.4974	-2.5427	-1.7612	-2.6763	-2.2952	-2.5895	-2.4895	-2.4883	-2.5804	-2.7604	-2.3979	-2.5835	-2.5512	-2.5835
-2.0263	-2.799	-2.5326	-2.5895	-2.2133	-2.6171	-1.9776	-3.8099	-2.4561	-2.4776	-2.4828	-2.6731	-2.6291	-2.8822	-2.3711	-2.6415	-2.7078	-2.327	-2.2493	-2.485	-2.4396	-2.7145	-2.2732	-2.4412	-2.7078	-2.6448	-2.0263	-2.799	-2.5326	-2.5895	-2.2866	-2.6106	-2.3056	-2.6895	-2.452	-2.5955	-2.4974	-2.5427	-1.7612	-2.6763	-2.4726	-2.5258	-2.4895	-2.4883	-2.4246	-2.4926	-2.4396	-2.7145	-2.4895	-2.5841
-2.3982	-2.7184	-2.5326	-2.5895	-2.2256	-2.3471	-2.5902	-2.6873	-2.541	-2.6792	-2.7078	-2.6416	-2.6291	-2.8822	-2.7348	-2.5227	-2.7078	-2.327	-2.2493	-2.485	-2.4396	-2.7145	-2.6591	-2.464	-2.7078	-2.6448	-2.6975	-2.6096	-2.5326	-2.5895	-2.768	-2.5841	-2.4139	-2.537	-2.5522	-2.541	-2.8839	-2.5778	-1.7612	-2.6763	-2.684	-2.6357	-2.4895	-2.4883	-2.4246	-2.4926	-2.4396	-2.7145	-2.5512	-2.5835
-2.1522	-2.7145	-2.4481	-2.3471	-2.5189	-2.4221	-2.6209	-2.3825	-2.541	-2.6792	-2.8863	-2.5082	-4.5066	-2.6026	-2.6209	-2.7184	-2.5366	-2.4363	-2.4396	-2.3095	-2.4951	-2.637	-2.6279	-2.6873	-2.3802	-2.4776	-2.1522	-2.7145	-2.6128	-2.5654	-2.5451	-2.5485	-2.8596	-2.5055	-2.5522	-2.541	-2.8839	-2.5778	-1.7612	-2.6763	-2.684	-2.6357	-2.515	-2.6323	-2.4396	-2.3095	-2.3979	-2.5835	-2.5512	-2.5835
-2.4206	-2.5649	-2.4653	-2.5104	-3.0032	-2.6465	-2.3793	-2.6808	-2.6794	-2.1582	-2.4176	-2.6193	-3.6622	-2.6287	-2.5101	-2.7286	-2.1939	-2.491	-2.4074	-2.5417	-2.9676	-2.2564	-2.2254	-2.7636	-2.7803	-2.7781	-2.7545	-2.5146	-2.5823	-2.6261	-2.5451	-2.5485	-2.4139	-2.537	-2.6794	-2.1582	-2.4176	-2.6193	-1.7612	-2.6763	-2.608	-2.537	-2.4895	-2.4883	-2.4246	-2.4926	-2.684	-2.5055	-2.5512	-2.5835
-2.7127	-2.6773	-2.4481	-2.3471	-2.5125	-3.3596	-2.5997	-3.1621	-3.0212	-2.7359	-2.4009	-2.5082	-0.9729	-2.7252	-2.4052	-2.3243	-2.2515	-2.3432	-2.7501	-2.5857	-2.4497	-2.6771	-2.6279	-2.6873	-2.7182	-2.6026	-2.6975	-2.6096	-2.6128	-2.5654	-2.768	-2.5841	-2.5997	-3.1621	-2.5522	-2.541	-2.2405	-2.598	-1.7612	-2.6763	-2.4052	-2.3243	-2.4895	-2.4883	-2.4246	-2.4926	-2.3979	-2.5835	-2.5512	-2.5835
-2.5812	-2.8026	-2.3323	-2.9414	-2.2256	-2.3471	-2.2867	-2.8378	-2.4291	-2.4383	-2.2962	-2.3517	-0.9729	-2.7252	-2.6106	-2.2117	-2.5366	-2.4363	-2.4523	-2.7317	-2.8291	-2.8897	-2.5902	-2.3562	-2.7127	-2.4954	-2.6975	-2.6096	-2.3323	-2.9414	-2.768	-2.5841	-2.3056	-2.6895	-2.5522	-2.541	-2.2962	-2.3517	-1.7612	-2.6763	-2.608	-2.537	-2.515	-2.6323	-2.4246	-2.4926	-2.8291	-2.8897	-2.7302	-2.5612
-2.0263	-2.799	-2.242	-2.7722	-2.242	-2.6446	-2.6551	-2.2549	-2.0027	-3.0493	-2.2962	-2.3517	-0.9729	-2.7252	-2.4934	-2.7317	-2.3899	-2.7317	-2.7242	-2.6415	-2.2438	-2.5465	-2.9917	-2.794	-2.6906	-2.5051	-2.0263	-2.799	-2.5072	-2.5258	-2.2866	-2.6106	-2.8596	-2.5055	-2.452	-2.5955	-2.2962	-2.3517	-1.7612	-2.6763	-2.684	-2.6357	-2.515	-2.6323	-2.7463	-2.5841	-2.3979	-2.5835	-2.4895	-2.5841
-2.0263	-2.799	-2.8987	-2.7252	-2.7803	-2.4559	-2.5902	-2.6873	-2.7242	-2.4476	-2.4828	-2.6731	-0.9729	-2.7252	-2.2952	-2.5895	-2.5366	-2.4363	-2.4316	-2.6778	-2.4396	-2.7145	-2.6183	-2.6389	-2.6906	-2.5051	-2.0263	-2.799	-2.6128	-2.5654	-2.768	-2.5841	-2.4139	-2.537	-2.5522	-2.541	-2.4974	-2.5427	-1.7612	-2.6763	-2.2952	-2.5895	-2.515	-2.6323	-2.5804	-2.7604	-2.4396	-2.7145	-2.6183	-2.6389
-2.3982	-2.7184	-2.5326	-2.5895	-2.5189	-2.4221	-2.2342	-2.5564	-2.7746	-2.5629	-2.3031	-2.8069	-0.9729	-2.7252	-2.1702	-2.6077	-2.5575	-2.637	-2.4316	-2.6778	-2.4951	-2.637	-2.6183	-2.6389	-2.0084	-2.6771	-2.6975	-2.6096	-2.5326	-2.5895	-2.5451	-2.5485	-2.3056	-2.6895	-2.452	-2.5955	-2.2405	-2.598	-1.7612	-2.6763	-2.1702	-2.6077	-2.515	-2.6323	-2.5804	-2.7604	-2.3979	-2.5835	-2.6183	-2.6389
-2.1522	-2.7145	-2.303	-2.4559	-2.3031	-2.6738	-2.2493	-2.3674	-2.4994	-2.8808	-3.1497	-2.4895	-1.3831	-2.6077	-2.4951	-2.3565	-2.7188	-2.7546	-2.2783	-2.4869	-2.8291	-2.8897	-2.7007	-2.4603	-2.6906	-2.5051	-2.1522	-2.7145	-2.5823	-2.6261	-2.2866	-2.6106	-2.4139	-2.537	-2.7157	-2.5612	-2.8839	-2.5778	-1.3831	-2.6077	-2.608	-2.537	-2.7601	-2.5612	-2.4246	-2.4926	-2.8291	-2.8897	-2.5512	-2.5835
-2.3711	-2.3632	-2.4653	-2.5104	-2.2623	-2.4088	-2.2493	-2.3674	-2.7801	-2.5895	-2.4585	-2.4468	-0.9729	-2.7252	-2.5902	-2.9318	-2.5575	-2.637	-2.4447	-2.6041	-2.4396	-2.7145	-2.2254	-2.7636	-2.69	-2.5025	-2.4173	-2.5612	-2.5823	-2.6261	-2.2623	-2.4088	-2.4139	-2.537	-2.7801	-2.5895	-2.4974	-2.5427	-1.7612	-2.6763	-2.608	-2.537	-2.515	-2.6323	-2.7463	-2.5841	-2.4396	-2.7145	-2.5512	-2.5835
-2.9166	-2.0131	-2.8987	-2.7252	-2.5189	-2.4221	-2.3808	-2.5345	-2.4934	-2.7317	-2.4176	-2.6193	-2.1079	-2.4468	-2.69	-2.4513	-2.4176	-2.4025	-2.5672	-2.3331	-2.3899	-2.6873	-2.3097	-2.6731	-2.0084	-2.6771	-2.7545	-2.5146	-2.6128	-2.5654	-2.5451	-2.5485	-2.4139	-2.537	-2.5522	-2.541	-2.4176	-2.6193	-3.9804	-2.5257	-2.4726	-2.5258	-2.4176	-2.4025	-2.4246	-2.4926	-2.3979	-2.5835	-2.5512	-2.5835
-2.9166	-2.0131	-2.242	-2.7722	-3.0942	-2.6004	-2.2342	-2.5564	-2.4934	-2.7317	-2.8215	-3.1402	-0.9729	-2.7252	-2.6106	-2.2117	-2.1939	-2.491	-2.4396	-2.3095	-2.2438	-2.5465	-2.9917	-2.794	-2.3534	-2.4774	-2.7545	-2.5146	-2.5072	-2.5258	-2.768	-2.5841	-2.3056	-2.6895	-2.5522	-2.541	-2.8839	-2.5778	-1.7612	-2.6763	-2.608	-2.537	-2.4895	-2.4883	-2.4396	-2.3095	-2.3979	-2.5835	-2.4895	-2.5841
-2.1522	-2.7145	-2.242	-2.7722	-2.2623	-2.4088	-2.5016	-2.4476	-2.6551	-2.3075	-2.8215	-3.1402	-0.9729	-2.7252	-2.5223	-2.5223	-2.6277	-2.5465	-2.616	-2.6446	-2.3899	-2.6873	-2.0862	-2.4488	-1.8555	-2.3533	-2.1522	-2.7145	-2.5072	-2.5258	-2.2623	-2.4088	-2.8596	-2.5055	-2.5522	-2.541	-2.8839	-2.5778	-1.7612	-2.6763	-2.4726	-2.5258	-2.515	-2.6323	-2.5804	-2.7604	-2.3979	-2.5835	-2.4895	-2.5841
-2.3196	-2.3366	-2.69	-2.4026	-2.242	-2.6446	-2.5902	-2.6873	-2.1633	-2.7215	-2.7078	-2.6416	-0.9729	-2.7252	-2.4951	-2.3565	-2.2204	-3.1102	-2.4447	-2.6041	-2.9676	-2.2564	-2.462	-2.4025	-2.2443	-2.3825	-2.6975	-2.6096	-2.5072	-2.5258	-2.2866	-2.6106	-2.4139	-2.537	-2.452	-2.5955	-2.8839	-2.5778	-1.7612	-2.6763	-2.608	-2.537	-2.515	-2.6323	-2.7463	-2.5841	-2.684	-2.5055	-2.462	-2.4025
-3.4464	-2.794	-2.4653	-2.5104	-2.3454	-2.5413	-2.4447	-2.5273	-2.4291	-2.4383	-2.4176	-2.6193	-2.1888	-2.6792	-2.3711	-2.6415	-2.5575	-2.637	-2.4074	-2.5417	-2.6389	-2.4774	-2.6279	-2.6873	-2.7803	-2.7781	-2.6975	-2.6096	-2.5823	-2.6261	-2.5451	-2.5485	-2.8596	-2.5055	-2.5522	-2.541	-2.4176	-2.6193	-1.7612	-2.6763	-2.4726	-2.5258	-2.515	-2.6323	-2.4246	-2.4926	-2.6323	-2.5142	-2.5512	-2.5835
-2.69	-2.4026	-2.8987	-2.7252	-2.8445	-2.7483	-2.2867	-2.8378	-2.7078	-2.3269	-2.3601	-2.4221	-0.9729	-2.7252	-2.6209	-2.7184	-2.6277	-2.5465	-2.4074	-2.5417	-2.9676	-2.2564	-2.6591	-2.464	-2.7078	-2.6448	-2.4173	-2.5612	-2.6128	-2.5654	-2.8445	-2.7483	-2.3056	-2.6895	-2.452	-2.5955	-2.4974	-2.5427	-1.7612	-2.6763	-2.684	-2.6357	-2.515	-2.6323	-2.4246	-2.4926	-2.684	-2.5055	-2.5512	-2.5835
-2.4206	-2.5649	-2.303	-2.4559	-3.0942	-2.6004	-2.6209	-2.3825	-2.4561	-2.4776	-2.4585	-2.4468	-0.9729	-2.7252	-2.4951	-2.3565	-2.3899	-2.7317	-2.4396	-2.3095	-2.0581	-2.5413	-2.5902	-2.3562	-3.8133	-2.3896	-2.7545	-2.5146	-2.5823	-2.6261	-2.768	-2.5841	-2.8596	-2.5055	-2.452	-2.5955	-2.4974	-2.5427	-1.7612	-2.6763	-2.608	-2.537	-2.515	-2.6323	-2.4396	-2.3095	-2.3979	-2.5835	-2.7302	-2.5612
-3.4464	-2.794	-2.4653	-2.5104	-2.5189	-2.4221	-2.6625	-2.3785	-2.7014	-2.9033	-2.3031	-2.8069	-0.9729	-2.7252	-2.6209	-2.7184	-2.2515	-2.3432	-2.4316	-2.6778	-2.7924	-2.5379	-2.2254	-2.7636	-2.3534	-2.4774	-2.6975	-2.6096	-2.5823	-2.6261	-2.5451	-2.5485	-2.6625	-2.3785	-2.452	-2.5955	-2.2405	-2.598	-1.7612	-2.6763	-2.684	-2.6357	-2.4895	-2.4883	-2.5804	-2.7604	-2.684	-2.5055	-2.5512	-2.5835
-2.69	-2.4026	-2.69	-2.4026	-2.242	-2.6446	-2.5902	-2.6873	-2.0027	-3.0493	-3.1497	-2.4895	-2.69	-2.4513	-2.2952	-2.5895	-2.7348	-2.6894	-2.69	-3.142	-2.5291	-2.4626	-2.8552	-2.6808	-2.711	-2.6055	-2.4173	-2.5612	-2.5072	-2.5258	-2.2866	-2.6106	-2.4139	-2.537	-2.452	-2.5955	-2.8839	-2.5778	-3.6528	-2.3851	-2.2952	-2.5895	-2.4895	-2.4883	-2.5804	-2.7604	-2.6323	-2.5142	-2.5512	-2.5835
-2.4206	-2.5649	-2.242	-2.7722	-2.3711	-2.5399	-2.2493	-2.3674	-2.7801	-2.5895	-2.4934	-2.4221	-2.69	-2.4513	-2.7754	-2.6778	-2.9258	-2.3562	-2.4523	-2.7317	-2.0581	-2.5413	-2.4247	-2.5082	-2.3559	-2.2821	-2.7545	-2.5146	-2.5072	-2.5258	-2.2866	-2.6106	-2.4139	-2.537	-2.7801	-2.5895	-2.8839	-2.5778	-3.6528	-2.3851	-2.684	-2.6357	-2.7601	-2.5612	-2.4246	-2.4926	-2.3979	-2.5835	-2.4895	-2.5841
-2.1576	-2.5273	-2.303	-2.4559	-2.5366	-2.8412	-2.6625	-2.3785	-2.5649	-2.4476	-2.4009	-2.5082	-0.9729	-2.7252	-2.0862	-2.8765	-2.2515	-2.3432	-2.4523	-2.7317	-2.5902	-2.6738	-2.5446	-2.6873	-2.5274	-2.7858	-2.6975	-2.6096	-2.5823	-2.6261	-2.5451	-2.5485	-2.6625	-2.3785	-2.7157	-2.5612	-2.2405	-2.598	-1.7612	-2.6763	-2.684	-2.6357	-2.4895	-2.4883	-2.4246	-2.4926	-2.6323	-2.5142	-2.4895	-2.5841
-2.9413	-2.5629	-2.5326	-2.5895	-2.3711	-2.5399	-2.2867	-2.8378	-2.4291	-2.4383	-2.5812	-2.4982	-0.9729	-2.7252	-2.5902	-2.9318	-2.9258	-2.3562	-2.4447	-2.6041	-2.0581	-2.5413	-1.9124	-2.8999	-2.3802	-2.4776	-2.7545	-2.5146	-2.5326	-2.5895	-2.2866	-2.6106	-2.3056	-2.6895	-2.5522	-2.541	-2.8839	-2.5778	-1.7612	-2.6763	-2.608	-2.537	-2.7601	-2.5612	-2.7463	-2.5841	-2.3979	-2.5835	-2.4895	-2.5841
-2.9166	-2.0131	-2.5299	-2.4774	-2.3711	-2.5399	-2.6625	-2.3785	-2.5649	-2.4476	-2.4009	-2.5082	-0.9729	-2.7252	-2.7007	-2.4603	-2.5575	-2.637	-2.57	-2.4547	-2.4951	-2.637	-2.2732	-2.4412	-2.2443	-2.3825	-2.7545	-2.5146	-2.5072	-2.5258	-2.2866	-2.6106	-2.6625	-2.3785	-2.7157	-2.5612	-2.2405	-2.598	-1.7612	-2.6763	-2.608	-2.537	-2.515	-2.6323	-2.7463	-2.5841	-2.3979	-2.5835	-2.4895	-2.5841
-2.3711	-2.3632	-2.7182	-2.4386	-2.2133	-2.6171	-2.8291	-2.9384	-2.7242	-2.4476	-2.1814	-2.6055	-0.9729	-2.7252	-3.1786	-2.794	-2.4176	-2.4025	-2.3675	-2.6389	-2.4497	-2.6771	-2.6279	-2.6873	-2.7803	-2.7781	-2.4173	-2.5612	-2.7182	-2.4386	-2.2866	-2.6106	-2.8291	-2.9384	-2.5522	-2.541	-2.2405	-2.598	-1.7612	-2.6763	-2.684	-2.6357	-2.4176	-2.4025	-2.3675	-2.6389	-2.3979	-2.5835	-2.5512	-2.5835
-2.5812	-2.8026	-2.5423	-2.7953	-2.8445	-2.7483	-2.3808	-2.5345	-2.6551	-2.3075	-2.4934	-2.4221	-2.69	-2.4513	-2.4052	-2.3243	-2.5812	-2.447	-2.7661	-2.7607	-2.3899	-2.6873	-2.5446	-2.6873	-2.3802	-2.4776	-2.6975	-2.6096	-2.6128	-2.5654	-2.8445	-2.7483	-2.4139	-2.537	-2.5522	-2.541	-2.8839	-2.5778	-3.6528	-2.3851	-2.4052	-2.3243	-2.4895	-2.4883	-2.7661	-2.7607	-2.3979	-2.5835	-2.4895	-2.5841
-2.1422	-1.5844	-2.1422	-1.7508	-2.2288	-2.0676	-2.3237	-2.534	-2.6783	-2.7547	-2.1814	-2.6055	-4.3768	-2.6041	-2.5902	-2.9318	-2.6183	-2.7157	-2.69	-3.142	-2.6389	-2.4774	-2.5812	-2.4982	-2.3802	-2.4776	-2.1422	-1.5844	-2.1422	-1.7508	-2.2288	-2.0676	-2.3237	-2.534	-2.6783	-2.7547	-2.2405	-2.598	-1.7612	-2.6763	-2.608	-2.537	-2.6183	-2.7157	-2.5804	-2.7604	-2.6323	-2.5142	-2.4895	-2.5841
-2.3196	-2.3366	-2.6209	-2.7184	-2.5189	-2.4221	-2.6551	-2.2549	-2.1633	-2.7215	-2.7078	-2.6416	-0.9729	-2.7252	-2.0862	-2.8765	-2.8293	-2.4187	-2.4447	-2.6041	-2.2438	-2.5465	-2.3097	-2.6731	-2.3534	-2.4774	-2.6975	-2.6096	-2.6128	-2.5654	-2.5451	-2.5485	-2.8596	-2.5055	-2.452	-2.5955	-2.8839	-2.5778	-1.7612	-2.6763	-2.684	-2.6357	-2.4895	-2.4883	-2.7463	-2.5841	-2.3979	-2.5835	-2.5512	-2.5835
-2.7611	-2.5952	-2.599	-2.9151	-2.5189	-2.4221	-2.3808	-2.5345	-2.7801	-2.5895	-2.2962	-2.3517	-1.3831	-2.6077	-2.4951	-2.3565	-2.3899	-2.7317	-3.1585	-2.6792	-2.5291	-2.4626	-2.2732	-2.4412	-2.2443	-2.3825	-2.7545	-2.5146	-2.5823	-2.6261	-2.5451	-2.5485	-2.4139	-2.537	-2.7801	-2.5895	-2.2962	-2.3517	-1.3831	-2.6077	-2.608	-2.537	-2.515	-2.6323	-2.7463	-2.5841	-2.6323	-2.5142	-2.4895	-2.5841
-2.9413	-2.5629	-2.303	-2.4559	-2.3031	-2.6738	-2.5016	-2.4476	-2.1633	-2.7215	-2.4009	-2.5082	-0.9729	-2.7252	-2.4116	-2.4626	-2.5366	-2.4363	-2.3307	-2.447	-2.2438	-2.5465	-2.6183	-2.6389	-2.6906	-2.5051	-2.7545	-2.5146	-2.5823	-2.6261	-2.2866	-2.6106	-2.8596	-2.5055	-2.452	-2.5955	-2.2405	-2.598	-1.7612	-2.6763	-2.4726	-2.5258	-2.515	-2.6323	-2.7463	-2.5841	-2.3979	-2.5835	-2.6183	-2.6389
-2.9658	-2.475	-2.5423	-2.7953	-2.8445	-2.7483	-2.2493	-2.3674	-2.7014	-2.9033	-2.4585	-2.4468	-2.1888	-2.6792	-2.3711	-2.6415	-2.2515	-2.3432	-2.3675	-2.6389	-2.8028	-2.6053	-2.6183	-2.6389	-2.2443	-2.3825	-2.9658	-2.475	-2.6128	-2.5654	-2.8445	-2.7483	-2.4139	-2.537	-2.452	-2.5955	-2.4974	-2.5427	-1.7612	-2.6763	-2.4726	-2.5258	-2.4895	-2.4883	-2.3675	-2.6389	-2.684	-2.5055	-2.6183	-2.6389
-2.0263	-2.799	-2.6209	-2.7184	-2.2256	-2.3471	-2.3808	-2.5345	-2.4561	-2.4776	-2.1814	-2.6055	-2.6291	-2.8822	-2.4951	-2.3565	-2.8731	-2.4626	-2.4316	-2.6778	-2.3877	-2.1475	-2.3097	-2.6731	-2.7182	-2.6026	-2.0263	-2.799	-2.6128	-2.5654	-2.768	-2.5841	-2.4139	-2.537	-2.452	-2.5955	-2.2405	-2.598	-1.7612	-2.6763	-2.608	-2.537	-2.7601	-2.5612	-2.5804	-2.7604	-2.684	-2.5055	-2.5512	-2.5835
-2.7348	-2.6451	-2.4481	-2.3983	-2.5259	-2.3579	-2.2493	-2.3674	-2.7014	-2.9033	-2.8215	-3.1402	-0.9729	-2.7252	-2.4116	-2.4626	-2.5812	-2.447	-2.3675	-2.6389	-2.7159	-2.6041	-2.5812	-2.4982	-2.7127	-2.4954	-2.6975	-2.6096	-2.6128	-2.5654	-2.5259	-2.3579	-2.4139	-2.537	-2.452	-2.5955	-2.8839	-2.5778	-1.7612	-2.6763	-2.4726	-2.5258	-2.4895	-2.4883	-2.3675	-2.6389	-2.684	-2.5055	-2.4895	-2.5841
-2.9726	-2.2761	-2.242	-2.7722	-2.3343	-2.4155	-2.6625	-2.3785	-2.7746	-2.5629	-2.4176	-2.6193	-0.9729	-2.7252	-2.69	-2.4513	-2.7188	-2.7546	-2.3307	-2.447	-3.6057	-2.1379	-2.7007	-2.4603	-2.3559	-2.2821	-2.7545	-2.5146	-2.5072	-2.5258	-2.768	-2.5841	-2.6625	-2.3785	-2.452	-2.5955	-2.4176	-2.6193	-1.7612	-2.6763	-2.4726	-2.5258	-2.7601	-2.5612	-2.7463	-2.5841	-2.3979	-2.5835	-2.5512	-2.5835
-2.6591	-2.6925	-2.242	-2.7722	-2.5383	-2.4131	-2.3808	-2.5345	-2.7242	-2.4476	-2.3601	-2.4221	-0.9729	-2.7252	-2.5101	-2.7286	-2.7078	-2.327	-2.2783	-2.4869	-2.1656	-2.5399	-2.6279	-2.6873	-3.8133	-2.3896	-2.7545	-2.5146	-2.5072	-2.5258	-2.5451	-2.5485	-2.4139	-2.537	-2.5522	-2.541	-2.4974	-2.5427	-1.7612	-2.6763	-2.608	-2.537	-2.4895	-2.4883	-2.4246	-2.4926	-2.684	-2.5055	-2.5512	-2.5835
-2.7127	-2.6773	-2.5326	-2.5895	-2.3711	-2.5399	-2.5101	-2.5706	-2.0027	-3.0493	-2.2962	-2.3517	-2.1079	-2.4468	-2.7007	-2.4603	-2.5575	-2.637	-2.7242	-2.6415	-2.1656	-2.5399	-2.462	-2.4025	-2.7182	-2.6026	-2.6975	-2.6096	-2.5326	-2.5895	-2.2866	-2.6106	-2.4139	-2.537	-2.452	-2.5955	-2.2962	-2.3517	-3.9804	-2.5257	-2.608	-2.537	-2.515	-2.6323	-2.7463	-2.5841	-2.684	-2.5055	-2.462	-2.4025
-2.9413	-2.5629	-2.4653	-2.5104	-2.7754	-2.8378	-2.5016	-2.4476	-2.7801	-2.5895	-2.2962	-2.3517	-0.9729	-2.7252	-2.69	-2.4513	-2.4176	-2.4025	-2.2783	-2.4869	-2.7159	-2.6041	-2.6279	-2.6873	-2.4363	-2.6644	-2.7545	-2.5146	-2.5823	-2.6261	-2.768	-2.5841	-2.8596	-2.5055	-2.7801	-2.5895	-2.2962	-2.3517	-1.7612	-2.6763	-2.4726	-2.5258	-2.4176	-2.4025	-2.4246	-2.4926	-2.684	-2.5055	-2.5512	-2.5835
-2.9726	-2.2761	-2.1013	-2.7824	-2.5383	-2.4131	-2.3808	-2.5345	-2.7801	-2.5895	-2.3601	-2.4221	-0.9729	-2.7252	-2.2952	-2.5895	-2.5575	-2.637	-2.3675	-2.6389	-2.9717	-2.5223	-2.6013	-2.7546	-2.2443	-2.3825	-2.7545	-2.5146	-2.6128	-2.5654	-2.5451	-2.5485	-2.4139	-2.537	-2.7801	-2.5895	-2.4974	-2.5427	-1.7612	-2.6763	-2.2952	-2.5895	-2.515	-2.6323	-2.3675	-2.6389	-2.6323	-2.5142	-2.7302	-2.5612
-2.0263	-2.799	-2.5299	-2.4774	-2.8445	-2.7483	-2.3793	-2.6808	-2.6794	-2.1582	-2.5068	-2.4128	-0.9729	-2.7252	-2.4934	-2.7317	-2.1939	-2.491	-2.69	-3.142	-2.6389	-2.4774	-2.8552	-2.6808	-2.7182	-2.6026	-2.0263	-2.799	-2.5072	-2.5258	-2.8445	-2.7483	-2.4139	-2.537	-2.6794	-2.1582	-2.4974	-2.5427	-1.7612	-2.6763	-2.684	-2.6357	-2.4895	-2.4883	-2.5804	-2.7604	-2.6323	-2.5142	-2.5512	-2.5835
-2.69	-2.4026	-2.5299	-2.4774	-2.3454	-2.5413	-2.8291	-2.9384	-2.5649	-2.4476	-1.9776	-2.5223	-0.9729	-2.7252	-2.1437	-2.2727	-2.5366	-2.4363	-2.69	-3.142	-2.4497	-2.6771	-2.6013	-2.7546	-2.3802	-2.4776	-2.4173	-2.5612	-2.5072	-2.5258	-2.5451	-2.5485	-2.8291	-2.9384	-2.7157	-2.5612	-2.2405	-2.598	-1.7612	-2.6763	-2.684	-2.6357	-2.515	-2.6323	-2.5804	-2.7604	-2.3979	-2.5835	-2.7302	-2.5612
-2.9166	-2.0131	-2.6555	-2.2971	-2.5383	-2.4131	-2.6209	-2.3825	-2.1633	-2.7215	-2.3601	-2.4221	-0.9729	-2.7252	-2.4934	-2.7317	-2.1939	-2.491	-2.2493	-2.485	-2.9676	-2.2564	-2.5446	-2.6873	-2.3559	-2.2821	-2.7545	-2.5146	-2.6128	-2.5654	-2.5451	-2.5485	-2.8596	-2.5055	-2.452	-2.5955	-2.4974	-2.5427	-1.7612	-2.6763	-2.684	-2.6357	-2.4895	-2.4883	-2.4246	-2.4926	-2.684	-2.5055	-2.4895	-2.5841
-2.6591	-2.6925	-2.303	-2.4559	-3.0942	-2.6004	-2.4447	-2.5273	-2.4934	-2.7317	-2.5068	-2.4128	-0.9729	-2.7252	-2.4934	-2.7317	-2.3559	-2.722	-2.2493	-2.485	-2.4396	-2.7145	-2.462	-2.4025	-2.5274	-2.7858	-2.7545	-2.5146	-2.5823	-2.6261	-2.768	-2.5841	-2.8596	-2.5055	-2.5522	-2.541	-2.4974	-2.5427	-1.7612	-2.6763	-2.684	-2.6357	-2.7601	-2.5612	-2.4246	-2.4926	-2.4396	-2.7145	-2.462	-2.4025
-2.0263	-2.799	-2.303	-2.4559	-2.3454	-2.5413	-1.9776	-3.8099	-2.4561	-2.4776	-3.1497	-2.4895	-0.9729	-2.7252	-2.1702	-2.6077	-2.1939	-2.491	-2.4523	-2.7317	-2.1656	-2.5399	-1.9124	-2.8999	-2.3802	-2.4776	-2.0263	-2.799	-2.5823	-2.6261	-2.5451	-2.5485	-2.3056	-2.6895	-2.452	-2.5955	-2.8839	-2.5778	-1.7612	-2.6763	-2.1702	-2.6077	-2.4895	-2.4883	-2.4246	-2.4926	-2.684	-2.5055	-2.4895	-2.5841
-2.3196	-2.3366	-2.6594	-2.7004	-2.5125	-3.3596	-2.6625	-2.3785	-2.4561	-2.4776	-2.1814	-2.6055	-2.1888	-2.6792	-2.2952	-2.5895	-2.6277	-2.5465	-2.9441	-2.4895	-2.4396	-2.7145	-2.8552	-2.6808	-3.8133	-2.3896	-2.6975	-2.6096	-2.5823	-2.6261	-2.768	-2.5841	-2.6625	-2.3785	-2.452	-2.5955	-2.2405	-2.598	-1.7612	-2.6763	-2.2952	-2.5895	-2.515	-2.6323	-2.7463	-2.5841	-2.4396	-2.7145	-2.5512	-2.5835
-2.0263	-2.799	-2.4653	-2.5104	-2.5383	-2.4131	-2.2867	-2.8378	-2.7746	-2.5629	-2.4828	-2.6731	-0.9729	-2.7252	-2.7754	-2.6778	-2.4176	-2.4025	-2.4316	-2.6778	-2.4951	-2.637	-2.6013	-2.7546	-2.7803	-2.7781	-2.0263	-2.799	-2.5823	-2.6261	-2.5451	-2.5485	-2.3056	-2.6895	-2.452	-2.5955	-2.4974	-2.5427	-1.7612	-2.6763	-2.684	-2.6357	-2.4176	-2.4025	-2.5804	-2.7604	-2.3979	-2.5835	-2.7302	-2.5612
-2.3711	-2.3632	-2.5326	-2.5895	-2.9079	-2.5036	-2.6624	-2.3982	-2.541	-2.6792	-2.4934	-2.4221	-2.6291	-2.8822	-2.1437	-2.2727	-2.8293	-2.4187	-2.5672	-2.3331	-2.4396	-2.7145	-2.6013	-2.7546	-2.4363	-2.6644	-2.4173	-2.5612	-2.5326	-2.5895	-2.768	-2.5841	-2.3056	-2.6895	-2.5522	-2.541	-2.8839	-2.5778	-1.7612	-2.6763	-2.684	-2.6357	-2.4895	-2.4883	-2.4246	-2.4926	-2.4396	-2.7145	-2.7302	-2.5612
-2.3982	-2.7184	-2.242	-2.7722	-2.9079	-2.5036	-2.4447	-2.5273	-2.7242	-2.4476	-3.0787	-2.4547	-2.6291	-2.8822	-2.5101	-2.7286	-2.4176	-2.4025	-2.4316	-2.6778	-2.4951	-2.637	-2.6183	-2.6389	-2.6906	-2.5051	-2.6975	-2.6096	-2.5072	-2.5258	-2.768	-2.5841	-2.8596	-2.5055	-2.5522	-2.541	-2.8839	-2.5778	-1.7612	-2.6763	-2.608	-2.537	-2.4176	-2.4025	-2.5804	-2.7604	-2.3979	-2.5835	-2.6183	-2.6389
-2.3196	-2.3366	-2.1013	-2.7824	-2.7754	-2.8378	-2.5101	-2.5706	-2.7801	-2.5895	-2.4009	-2.5082	-4.8783	-2.5592	-2.4052	-2.3243	-2.4176	-2.4025	-2.4396	-2.3095	-2.6389	-2.4774	-2.3097	-2.6731	-2.7803	-2.7781	-2.6975	-2.6096	-2.6128	-2.5654	-2.768	-2.5841	-2.4139	-2.537	-2.7801	-2.5895	-2.2405	-2.598	-3.9804	-2.5257	-2.4052	-2.3243	-2.4176	-2.4025	-2.4396	-2.3095	-2.6323	-2.5142	-2.5512	-2.5835
-2.3196	-2.3366	-2.6594	-2.7004	-2.8445	-2.7483	-2.2867	-2.8378	-2.1633	-2.7215	-2.2962	-2.3517	-4.8489	-2.9797	-2.2952	-2.5895	-2.7188	-2.7546	-2.5672	-2.3331	-2.7159	-2.6041	-2.4247	-2.5082	-2.7078	-2.6448	-2.6975	-2.6096	-2.5823	-2.6261	-2.8445	-2.7483	-2.3056	-2.6895	-2.452	-2.5955	-2.2962	-2.3517	-4.8489	-2.9797	-2.2952	-2.5895	-2.7601	-2.5612	-2.4246	-2.4926	-2.684	-2.5055	-2.4895	-2.5841
-2.9413	-2.5629	-2.4653	-2.5104	-2.2256	-2.3471	-2.5016	-2.4476	-3.0212	-2.7359	-2.4176	-2.6193	-0.9729	-2.7252	-2.4934	-2.7317	-2.8731	-2.4626	-2.2783	-2.4869	-2.2438	-2.5465	-2.2254	-2.7636	-1.9261	-2.4488	-2.7545	-2.5146	-2.5823	-2.6261	-2.768	-2.5841	-2.8596	-2.5055	-2.5522	-2.541	-2.4176	-2.6193	-1.7612	-2.6763	-2.684	-2.6357	-2.7601	-2.5612	-2.4246	-2.4926	-2.3979	-2.5835	-2.5512	-2.5835
-2.1522	-2.7145	-2.599	-2.9151	-2.3031	-2.6738	-2.4585	-2.4468	-2.4994	-2.8808	-2.5812	-2.4982	-1.3831	-2.6077	-2.4951	-2.3565	-2.6183	-2.7157	-2.9441	-2.4895	-2.4497	-2.6771	-2.462	-2.4025	-2.4074	-2.7636	-2.1522	-2.7145	-2.5823	-2.6261	-2.2866	-2.6106	-2.4139	-2.537	-2.7157	-2.5612	-2.8839	-2.5778	-1.3831	-2.6077	-2.608	-2.537	-2.6183	-2.7157	-2.7463	-2.5841	-2.3979	-2.5835	-2.462	-2.4025
-2.9166	-2.0131	-2.69	-2.4026	-2.5125	-3.3596	-2.5997	-3.1621	-2.1633	-2.7215	-2.2962	-2.3517	-0.9729	-2.7252	-2.7007	-2.4603	-2.4176	-2.4025	-2.4074	-2.5417	-2.4396	-2.7145	-2.2254	-2.7636	-2.7078	-2.6448	-2.7545	-2.5146	-2.5072	-2.5258	-2.768	-2.5841	-2.5997	-3.1621	-2.452	-2.5955	-2.2962	-2.3517	-1.7612	-2.6763	-2.608	-2.537	-2.4176	-2.4025	-2.4246	-2.4926	-2.4396	-2.7145	-2.5512	-2.5835
-2.0263	-2.799	-2.8987	-2.7252	-2.5366	-2.8412	-2.6625	-2.3785	-2.0027	-3.0493	-2.4176	-2.6193	-2.1079	-2.4468	-2.5902	-2.9318	-2.4176	-2.4025	-2.2783	-2.4869	-2.3899	-2.6873	-2.7007	-2.4603	-2.0084	-2.6771	-2.0263	-2.799	-2.6128	-2.5654	-2.5451	-2.5485	-2.6625	-2.3785	-2.452	-2.5955	-2.4176	-2.6193	-3.9804	-2.5257	-2.608	-2.537	-2.4176	-2.4025	-2.4246	-2.4926	-2.3979	-2.5835	-2.5512	-2.5835
-2.7611	-2.5952	-2.5326	-2.5895	-2.5189	-2.4221	-2.4447	-2.5273	-2.4561	-2.4776	-3.1497	-2.4895	-0.9729	-2.7252	-2.5223	-2.5223	-2.2515	-2.3432	-2.722	-2.722	-2.9676	-2.2564	-2.3097	-2.6731	-2.0084	-2.6771	-2.7545	-2.5146	-2.5326	-2.5895	-2.5451	-2.5485	-2.8596	-2.5055	-2.452	-2.5955	-2.8839	-2.5778	-1.7612	-2.6763	-2.4726	-2.5258	-2.4895	-2.4883	-2.5804	-2.7604	-2.684	-2.5055	-2.5512	-2.5835
-2.7611	-2.5952	-2.8987	-2.7252	-3.0942	-2.6004	-1.9776	-3.8099	-2.4291	-2.4383	-1.9776	-2.5223	-0.9729	-2.7252	-2.5101	-2.7286	-2.5366	-2.4363	-2.69	-3.142	-2.8291	-2.8897	-2.8552	-2.6808	-2.711	-2.6055	-2.7545	-2.5146	-2.6128	-2.5654	-2.768	-2.5841	-2.3056	-2.6895	-2.5522	-2.541	-2.2405	-2.598	-1.7612	-2.6763	-2.608	-2.537	-2.515	-2.6323	-2.5804	-2.7604	-2.8291	-2.8897	-2.5512	-2.5835
-2.3982	-2.7184	-2.6594	-2.7004	-2.3454	-2.5413	-2.3793	-2.6808	-2.4994	-2.8808	-2.4585	-2.4468	-0.9729	-2.7252	-2.0862	-2.8765	-2.5812	-2.447	-2.4523	-2.7317	-2.3899	-2.6873	-2.6591	-2.464	-2.7127	-2.4954	-2.6975	-2.6096	-2.5823	-2.6261	-2.5451	-2.5485	-2.4139	-2.537	-2.7157	-2.5612	-2.4974	-2.5427	-1.7612	-2.6763	-2.684	-2.6357	-2.4895	-2.4883	-2.4246	-2.4926	-2.3979	-2.5835	-2.5512	-2.5835
-2.3196	-2.3366	-2.6594	-2.7004	-2.3031	-2.6738	-2.6625	-2.3785	-3.0667	-2.8186	-2.3601	-2.4221	-0.9729	-2.7252	-2.4934	-2.7317	-2.1939	-2.491	-2.4074	-2.5417	-2.9676	-2.2564	-2.8161	-2.5678	-2.5274	-2.7858	-2.6975	-2.6096	-2.5823	-2.6261	-2.2866	-2.6106	-2.6625	-2.3785	-2.7157	-2.5612	-2.4974	-2.5427	-1.7612	-2.6763	-2.684	-2.6357	-2.4895	-2.4883	-2.4246	-2.4926	-2.684	-2.5055	-2.7302	-2.5612
-2.1525	-2.8186	-2.303	-2.4559	-3.0942	-2.6004	-2.4447	-2.5273	-2.4934	-2.7317	-2.4585	-2.4468	-0.9729	-2.7252	-2.4116	-2.4626	-2.2204	-3.1102	-2.616	-2.6446	-2.4951	-2.637	-2.5902	-2.3562	-2.4074	-2.7636	-2.4173	-2.5612	-2.5823	-2.6261	-2.768	-2.5841	-2.8596	-2.5055	-2.5522	-2.541	-2.4974	-2.5427	-1.7612	-2.6763	-2.4726	-2.5258	-2.515	-2.6323	-2.5804	-2.7604	-2.3979	-2.5835	-2.7302	-2.5612
-2.0263	-2.799	-2.7501	-2.3813	-2.3454	-2.5413	-2.2342	-2.5564	-2.5057	-2.4155	-2.5068	-2.4128	-0.9729	-2.7252	-2.4951	-2.3565	-2.3559	-2.722	-2.2493	-2.485	-2.1656	-2.5399	-2.4247	-2.5082	-2.7078	-2.6448	-2.0263	-2.799	-2.5823	-2.6261	-2.5451	-2.5485	-2.3056	-2.6895	-2.5522	-2.541	-2.4974	-2.5427	-1.7612	-2.6763	-2.608	-2.537	-2.7601	-2.5612	-2.4246	-2.4926	-2.684	-2.5055	-2.4895	-2.5841
-2.1525	-2.8186	-2.5423	-2.7953	-2.242	-2.6446	-2.9739	-2.6773	-2.7746	-2.5629	-2.7661	-2.6077	-4.948	-2.2718	-2.4116	-2.4626	-2.2515	-2.3432	-2.2493	-2.485	-2.2438	-2.5465	-2.4247	-2.5082	-2.5274	-2.7858	-2.4173	-2.5612	-2.6128	-2.5654	-2.2866	-2.6106	-2.8596	-2.5055	-2.452	-2.5955	-2.7661	-2.6077	-4.948	-2.2718	-2.4726	-2.5258	-2.4895	-2.4883	-2.4246	-2.4926	-2.3979	-2.5835	-2.4895	-2.5841
-2.3196	-2.3366	-2.242	-2.7722	-2.3343	-2.4155	-2.2493	-2.3674	-2.6794	-2.1582	-2.2962	-2.3517	-4.0901	-2.2532	-3.1786	-2.794	-2.5366	-2.4363	-2.5672	-2.3331	-2.1656	-2.5399	-2.8552	-2.6808	-2.5125	-2.6695	-2.6975	-2.6096	-2.5072	-2.5258	-2.768	-2.5841	-2.4139	-2.537	-2.6794	-2.1582	-2.2962	-2.3517	-3.6528	-2.3851	-2.684	-2.6357	-2.515	-2.6323	-2.4246	-2.4926	-2.684	-2.5055	-2.5512	-2.5835
-2.1522	-2.7145	-2.6209	-2.7184	-2.5575	-2.5345	-2.3793	-2.6808	-2.7746	-2.5629	-2.5068	-2.4128	-3.6622	-2.6287	-2.4934	-2.7317	-2.5366	-2.4363	-2.2783	-2.4869	-2.7159	-2.6041	-2.3097	-2.6731	-2.0084	-2.6771	-2.1522	-2.7145	-2.6128	-2.5654	-2.5451	-2.5485	-2.4139	-2.537	-2.452	-2.5955	-2.4974	-2.5427	-1.7612	-2.6763	-2.684	-2.6357	-2.515	-2.6323	-2.4246	-2.4926	-2.684	-2.5055	-2.5512	-2.5835
-2.9166	-2.0131	-2.4481	-2.3471	-2.5383	-2.4131	-3.0212	-2.8765	-2.541	-2.6792	-2.5812	-2.4982	-3.6622	-2.6287	-2.2952	-2.5895	-2.4176	-2.4025	-2.57	-2.4547	-2.3899	-2.6873	-2.8552	-2.6808	-2.3802	-2.4776	-2.7545	-2.5146	-2.6128	-2.5654	-2.5451	-2.5485	-2.8596	-2.5055	-2.5522	-2.541	-2.8839	-2.5778	-1.7612	-2.6763	-2.2952	-2.5895	-2.4176	-2.4025	-2.7463	-2.5841	-2.3979	-2.5835	-2.5512	-2.5835
-2.1576	-2.5273	-2.6209	-2.7184	-2.5125	-3.3596	-2.2493	-2.3674	-3.0212	-2.7359	-2.9949	-2.6104	-4.4895	-2.2682	-2.7348	-2.5227	-2.7078	-2.327	-2.5672	-2.3331	-2.4396	-2.7145	-2.4247	-2.5082	-3.8133	-2.3896	-2.6975	-2.6096	-2.6128	-2.5654	-2.768	-2.5841	-2.4139	-2.537	-2.5522	-2.541	-2.4974	-2.5427	-3.9804	-2.5257	-2.684	-2.6357	-2.4895	-2.4883	-2.4246	-2.4926	-2.4396	-2.7145	-2.4895	-2.5841
-2.7611	-2.5952	-2.5299	-2.4774	-2.2623	-2.4088	-2.6209	-2.3825	-2.7746	-2.5629	-2.4009	-2.5082	-4.4895	-2.2682	-2.7348	-2.5227	-2.5575	-2.637	-2.4396	-2.3095	-2.8028	-2.6053	-2.6013	-2.7546	-2.0084	-2.6771	-2.7545	-2.5146	-2.5072	-2.5258	-2.2623	-2.4088	-2.8596	-2.5055	-2.452	-2.5955	-2.2405	-2.598	-3.9804	-2.5257	-2.684	-2.6357	-2.515	-2.6323	-2.4396	-2.3095	-2.684	-2.5055	-2.7302	-2.5612
-2.1422	-1.5844	-2.1422	-1.7508	-2.5189	-2.4221	-2.2867	-2.8378	-2.7801	-2.5895	-2.4009	-2.5082	-4.0901	-2.2532	-2.3711	-2.6415	-2.5366	-2.4363	-2.4396	-2.3095	-2.4497	-2.6771	-2.462	-2.4025	-2.7127	-2.4954	-2.1422	-1.5844	-2.1422	-1.7508	-2.5451	-2.5485	-2.3056	-2.6895	-2.7801	-2.5895	-2.2405	-2.598	-3.6528	-2.3851	-2.4726	-2.5258	-2.515	-2.6323	-2.4396	-2.3095	-2.3979	-2.5835	-2.462	-2.4025
-2.6591	-2.6925	-2.7182	-2.4386	-2.5575	-2.5345	-2.2493	-2.3674	-2.7242	-2.4476	-2.9949	-2.6104	-0.9729	-2.7252	-2.69	-2.4513	-2.9258	-2.3562	-2.2783	-2.4869	-2.4396	-2.7145	-2.7007	-2.4603	-2.7613	-2.6064	-2.7545	-2.5146	-2.7182	-2.4386	-2.5451	-2.5485	-2.4139	-2.537	-2.5522	-2.541	-2.4974	-2.5427	-1.7612	-2.6763	-2.4726	-2.5258	-2.7601	-2.5612	-2.4246	-2.4926	-2.4396	-2.7145	-2.5512	-2.5835
-2.9413	-2.5629	-2.599	-2.9151	-2.5575	-2.5345	-3.3374	-2.7252	-2.541	-2.6792	-2.4828	-2.6731	-4.7842	-2.3905	-3.1786	-2.794	-2.5575	-2.637	-2.2493	-2.485	-2.6389	-2.4774	-2.4247	-2.5082	-2.69	-2.5025	-2.7545	-2.5146	-2.5823	-2.6261	-2.5451	-2.5485	-2.8596	-2.5055	-2.5522	-2.541	-2.4974	-2.5427	-3.6528	-2.3851	-2.684	-2.6357	-2.515	-2.6323	-2.4246	-2.4926	-2.6323	-2.5142	-2.4895	-2.5841
-2.7348	-2.6451	-2.69	-2.4026	-2.8445	-2.7483	-2.5016	-2.4476	-2.5719	-2.6026	-2.8863	-2.5082	-0.9729	-2.7252	-2.69	-2.4513	-2.8731	-2.4626	-2.5125	-2.6894	-2.7924	-2.5379	-2.5902	-2.3562	-2.7613	-2.6064	-2.6975	-2.6096	-2.5072	-2.5258	-2.8445	-2.7483	-2.8596	-2.5055	-2.5719	-2.6026	-2.8839	-2.5778	-1.7612	-2.6763	-2.4726	-2.5258	-2.7601	-2.5612	-2.7463	-2.5841	-2.684	-2.5055	-2.7302	-2.5612
-2.1525	-2.8186	-2.6555	-2.2971	-2.3454	-2.5413	-2.6624	-2.3982	-2.6551	-2.3075	-2.4828	-2.6731	-3.6622	-2.6287	-2.4951	-2.3565	-2.5575	-2.637	-2.2783	-2.4869	-2.4497	-2.6771	-2.5812	-2.4982	-2.711	-2.6055	-2.4173	-2.5612	-2.6128	-2.5654	-2.5451	-2.5485	-2.3056	-2.6895	-2.5522	-2.541	-2.4974	-2.5427	-1.7612	-2.6763	-2.608	-2.537	-2.515	-2.6323	-2.4246	-2.4926	-2.3979	-2.5835	-2.4895	-2.5841
-2.3711	-2.3632	-2.6594	-2.7004	-3.0942	-2.6004	-2.2493	-2.3674	-2.4291	-2.4383	-2.3601	-2.4221	-4.3768	-2.6041	-3.1786	-2.794	-2.8293	-2.4187	-2.7242	-2.6415	-3.0829	-2.2531	-2.3097	-2.6731	-2.2443	-2.3825	-2.4173	-2.5612	-2.5823	-2.6261	-2.768	-2.5841	-2.4139	-2.537	-2.5522	-2.541	-2.4974	-2.5427	-1.7612	-2.6763	-2.684	-2.6357	-2.4895	-2.4883	-2.7463	-2.5841	-3.0829	-2.2531	-2.5512	-2.5835
-2.3196	-2.3366	-2.69	-2.4026	-2.9079	-2.5036	-2.2493	-2.3674	-3.0667	-2.8186	-2.4009	-2.5082	-4.948	-2.2718	-2.4934	-2.7317	-2.7188	-2.7546	-2.4396	-2.3095	-2.7924	-2.5379	-2.6013	-2.7546	-2.0084	-2.6771	-2.6975	-2.6096	-2.5072	-2.5258	-2.768	-2.5841	-2.4139	-2.537	-2.7157	-2.5612	-2.2405	-2.598	-4.948	-2.2718	-2.684	-2.6357	-2.7601	-2.5612	-2.4396	-2.3095	-2.684	-2.5055	-2.7302	-2.5612
-3.4464	-2.794	-2.8391	-2.3559	-3.0942	-2.6004	-2.6625	-2.3785	-2.4561	-2.4776	-3.0787	-2.4547	-4.1091	-2.5521	-2.5101	-2.7286	-2.4176	-2.4025	-2.4447	-2.6041	-2.4497	-2.6771	-2.8552	-2.6808	-2.7803	-2.7781	-2.6975	-2.6096	-2.5072	-2.5258	-2.768	-2.5841	-2.6625	-2.3785	-2.452	-2.5955	-2.8839	-2.5778	-1.7612	-2.6763	-2.608	-2.537	-2.4176	-2.4025	-2.7463	-2.5841	-2.3979	-2.5835	-2.5512	-2.5835
-2.3196	-2.3366	-2.303	-2.4559	-2.7754	-2.8378	-2.5101	-2.5706	-2.7801	-2.5895	-2.5068	-2.4128	-4.3498	-2.3813	-2.4052	-2.3243	-2.6277	-2.5465	-2.4074	-2.5417	-2.1656	-2.5399	-2.5902	-2.3562	-2.69	-2.5025	-2.6975	-2.6096	-2.5823	-2.6261	-2.768	-2.5841	-2.4139	-2.537	-2.7801	-2.5895	-2.4974	-2.5427	-3.9804	-2.5257	-2.4052	-2.3243	-2.515	-2.6323	-2.4246	-2.4926	-2.684	-2.5055	-2.7302	-2.5612
-2.1525	-2.8186	-2.5299	-2.4774	-2.7754	-2.8378	-2.4447	-2.5273	-2.4291	-2.4383	-2.2502	-2.6321	-4.1091	-2.5521	-2.7007	-2.4603	-2.8731	-2.4626	-2.5672	-2.3331	-2.4497	-2.6771	-2.462	-2.4025	-3.8133	-2.3896	-2.4173	-2.5612	-2.5072	-2.5258	-2.768	-2.5841	-2.8596	-2.5055	-2.5522	-2.541	-2.4974	-2.5427	-1.7612	-2.6763	-2.608	-2.537	-2.7601	-2.5612	-2.4246	-2.4926	-2.3979	-2.5835	-2.462	-2.4025
-2.1576	-2.5273	-2.4481	-2.3471	-2.3454	-2.5413	-2.8291	-2.9384	-2.1633	-2.7215	-2.9949	-2.6104	-4.4895	-2.2682	-2.6106	-2.2117	-3.1958	-2.8394	-2.69	-3.142	-2.3877	-2.1475	-2.462	-2.4025	-2.4363	-2.6644	-2.6975	-2.6096	-2.6128	-2.5654	-2.5451	-2.5485	-2.8291	-2.9384	-2.452	-2.5955	-2.4974	-2.5427	-3.9804	-2.5257	-2.608	-2.537	-2.4895	-2.4883	-2.5804	-2.7604	-2.684	-2.5055	-2.462	-2.4025
-2.9413	-2.5629	-2.8391	-2.3559	-2.2256	-2.3471	-2.2493	-2.3674	-2.4934	-2.7317	-2.4176	-2.6193	-4.0901	-2.2532	-2.4951	-2.3565	-2.3899	-2.7317	-2.4447	-2.6041	-2.4497	-2.6771	-2.4247	-2.5082	-2.3559	-2.2821	-2.7545	-2.5146	-2.5072	-2.5258	-2.768	-2.5841	-2.4139	-2.537	-2.5522	-2.541	-2.4176	-2.6193	-3.6528	-2.3851	-2.608	-2.537	-2.515	-2.6323	-2.7463	-2.5841	-2.3979	-2.5835	-2.4895	-2.5841
-2.7611	-2.5952	-2.5326	-2.5895	-2.3343	-2.4155	-2.6624	-2.3982	-2.5719	-2.6026	-2.8863	-2.5082	-2.1888	-2.6792	-2.5101	-2.7286	-2.6183	-2.7157	-2.616	-2.6446	-2.4951	-2.637	-2.462	-2.4025	-2.0084	-2.6771	-2.7545	-2.5146	-2.5326	-2.5895	-2.768	-2.5841	-2.3056	-2.6895	-2.5719	-2.6026	-2.8839	-2.5778	-1.7612	-2.6763	-2.608	-2.537	-2.6183	-2.7157	-2.5804	-2.7604	-2.3979	-2.5835	-2.462	-2.4025
-2.3196	-2.3366	-2.7501	-2.3813	-2.5383	-2.4131	-2.6209	-2.3825	-2.5057	-2.4155	-2.2962	-2.3517	-4.3768	-2.6041	-2.7754	-2.6778	-2.6277	-2.5465	-2.57	-2.4547	-2.6389	-2.4774	-2.5812	-2.4982	-2.3802	-2.4776	-2.6975	-2.6096	-2.5823	-2.6261	-2.5451	-2.5485	-2.8596	-2.5055	-2.5522	-2.541	-2.2962	-2.3517	-1.7612	-2.6763	-2.684	-2.6357	-2.515	-2.6323	-2.7463	-2.5841	-2.6323	-2.5142	-2.4895	-2.5841
-2.3196	-2.3366	-2.4653	-2.5104	-2.3454	-2.5413	-2.3808	-2.5345	-2.6551	-2.3075	-3.0787	-2.4547	-3.6622	-2.6287	-2.1437	-2.2727	-2.7078	-2.327	-2.4523	-2.7317	-2.8028	-2.6053	-2.6013	-2.7546	-2.7127	-2.4954	-2.6975	-2.6096	-2.5823	-2.6261	-2.5451	-2.5485	-2.4139	-2.537	-2.5522	-2.541	-2.8839	-2.5778	-1.7612	-2.6763	-2.684	-2.6357	-2.4895	-2.4883	-2.4246	-2.4926	-2.684	-2.5055	-2.7302	-2.5612
-2.69	-2.4026	-2.5423	-2.7953	-2.3343	-2.4155	-2.2493	-2.3674	-2.4561	-2.4776	-2.3601	-2.4221	-2.6291	-2.8822	-2.4951	-2.3565	-2.6277	-2.5465	-2.57	-2.4547	-2.7924	-2.5379	-2.462	-2.4025	-2.711	-2.6055	-2.4173	-2.5612	-2.6128	-2.5654	-2.768	-2.5841	-2.4139	-2.537	-2.452	-2.5955	-2.4974	-2.5427	-1.7612	-2.6763	-2.608	-2.537	-2.515	-2.6323	-2.7463	-2.5841	-2.684	-2.5055	-2.462	-2.4025
-2.3982	-2.7184	-2.7182	-2.4386	-2.5383	-2.4131	-2.5016	-2.4476	-2.541	-2.6792	-2.5812	-2.4982	-4.7842	-2.3905	-2.4951	-2.3565	-2.7188	-2.7546	-2.57	-2.4547	-2.9717	-2.5223	-2.9917	-2.794	-1.9261	-2.4488	-2.6975	-2.6096	-2.7182	-2.4386	-2.5451	-2.5485	-2.8596	-2.5055	-2.5522	-2.541	-2.8839	-2.5778	-3.6528	-2.3851	-2.608	-2.537	-2.7601	-2.5612	-2.7463	-2.5841	-2.6323	-2.5142	-2.4895	-2.5841
-2.7348	-2.6451	-2.599	-2.9151	-2.5366	-2.8412	-2.6551	-2.2549	-2.6551	-2.3075	-2.4009	-2.5082	-4.4895	-2.2682	-2.4934	-2.7317	-2.3899	-2.7317	-2.3675	-2.6389	-2.6389	-2.4774	-2.4247	-2.5082	-2.7127	-2.4954	-2.6975	-2.6096	-2.5823	-2.6261	-2.5451	-2.5485	-2.8596	-2.5055	-2.5522	-2.541	-2.2405	-2.598	-3.9804	-2.5257	-2.684	-2.6357	-2.515	-2.6323	-2.3675	-2.6389	-2.6323	-2.5142	-2.4895	-2.5841
-2.3982	-2.7184	-2.303	-2.4559	-2.5575	-2.5345	-2.5101	-2.5706	-2.5057	-2.4155	-2.2962	-2.3517	-4.7842	-2.3905	-2.5223	-2.5223	-2.5366	-2.4363	-2.57	-2.4547	-2.2438	-2.5465	-2.9917	-2.794	-2.7182	-2.6026	-2.6975	-2.6096	-2.5823	-2.6261	-2.5451	-2.5485	-2.4139	-2.537	-2.5522	-2.541	-2.2962	-2.3517	-3.6528	-2.3851	-2.4726	-2.5258	-2.515	-2.6323	-2.7463	-2.5841	-2.3979	-2.5835	-2.4895	-2.5841
-2.6591	-2.6925	-2.7182	-2.4386	-2.7803	-2.4559	-2.2867	-2.8378	-2.541	-2.6792	-2.2962	-2.3517	-4.8489	-2.9797	-2.1437	-2.2727	-2.4176	-2.4025	-2.4396	-2.3095	-2.4497	-2.6771	-2.2732	-2.4412	-2.7182	-2.6026	-2.7545	-2.5146	-2.7182	-2.4386	-2.768	-2.5841	-2.3056	-2.6895	-2.5522	-2.541	-2.2962	-2.3517	-4.8489	-2.9797	-2.684	-2.6357	-2.4176	-2.4025	-2.4396	-2.3095	-2.3979	-2.5835	-2.4895	-2.5841
-2.1576	-2.5273	-2.303	-2.4559	-2.3711	-2.5399	-2.9739	-2.6773	-2.9717	-2.0315	-2.4934	-2.4221	-5.3174	-2.6473	-2.9166	-3.0493	-2.5575	-2.637	-2.4396	-2.3095	-2.2438	-2.5465	-2.5902	-2.3562	-2.6906	-2.5051	-2.6975	-2.6096	-2.5823	-2.6261	-2.2866	-2.6106	-2.8596	-2.5055	-2.7157	-2.5612	-2.8839	-2.5778	-3.9804	-2.5257	-2.608	-2.537	-2.515	-2.6323	-2.4396	-2.3095	-2.3979	-2.5835	-2.7302	-2.5612
-2.1522	-2.7145	-2.4481	-2.3471	-2.2623	-2.4088	-2.2493	-2.3674	-3.0667	-2.8186	-2.3601	-2.4221	-4.948	-2.2718	-2.6106	-2.2117	-2.2204	-3.1102	-2.4396	-2.3095	-2.8291	-2.8897	-2.5902	-2.3562	-2.7613	-2.6064	-2.1522	-2.7145	-2.6128	-2.5654	-2.2623	-2.4088	-2.4139	-2.537	-2.7157	-2.5612	-2.4974	-2.5427	-4.948	-2.2718	-2.608	-2.537	-2.515	-2.6323	-2.4396	-2.3095	-2.8291	-2.8897	-2.7302	-2.5612
-2.0263	-2.799	-2.1013	-2.7824	-2.2623	-2.4088	-2.2493	-2.3674	-2.5719	-2.6026	-2.5068	-2.4128	-2.6291	-2.8822	-2.6106	-2.2117	-2.8293	-2.4187	-2.7242	-2.6415	-2.6389	-2.4774	-2.3097	-2.6731	-2.7182	-2.6026	-2.0263	-2.799	-2.6128	-2.5654	-2.2623	-2.4088	-2.4139	-2.537	-2.5719	-2.6026	-2.4974	-2.5427	-1.7612	-2.6763	-2.608	-2.537	-2.4895	-2.4883	-2.7463	-2.5841	-2.6323	-2.5142	-2.5512	-2.5835
-2.3711	-2.3632	-2.3323	-2.9414	-2.9079	-2.5036	-2.6209	-2.3825	-2.7242	-2.4476	-2.1814	-2.6055	-4.3498	-2.3813	-2.4951	-2.3565	-2.6277	-2.5465	-2.3675	-2.6389	-2.8028	-2.6053	-2.7007	-2.4603	-2.3802	-2.4776	-2.4173	-2.5612	-2.3323	-2.9414	-2.768	-2.5841	-2.8596	-2.5055	-2.5522	-2.541	-2.2405	-2.598	-3.9804	-2.5257	-2.608	-2.537	-2.515	-2.6323	-2.3675	-2.6389	-2.684	-2.5055	-2.5512	-2.5835
-2.3711	-2.3632	-2.69	-2.4026	-2.3343	-2.4155	-2.9739	-2.6773	-2.5649	-2.4476	-2.9949	-2.6104	-3.6622	-2.6287	-2.3711	-2.6415	-2.2204	-3.1102	-2.4447	-2.6041	-2.1656	-2.5399	-2.462	-2.4025	-2.3802	-2.4776	-2.4173	-2.5612	-2.5072	-2.5258	-2.768	-2.5841	-2.8596	-2.5055	-2.7157	-2.5612	-2.4974	-2.5427	-1.7612	-2.6763	-2.4726	-2.5258	-2.515	-2.6323	-2.7463	-2.5841	-2.684	-2.5055	-2.462	-2.4025
-2.3196	-2.3366	-2.5299	-2.4774	-2.2623	-2.4088	-2.2493	-2.3674	-2.5719	-2.6026	-2.4828	-2.6731	-4.8783	-2.5592	-2.4052	-2.3243	-2.1939	-2.491	-3.1585	-2.6792	-2.2438	-2.5465	-2.462	-2.4025	-3.8133	-2.3896	-2.6975	-2.6096	-2.5072	-2.5258	-2.2623	-2.4088	-2.4139	-2.537	-2.5719	-2.6026	-2.4974	-2.5427	-3.9804	-2.5257	-2.4052	-2.3243	-2.4895	-2.4883	-2.7463	-2.5841	-2.3979	-2.5835	-2.462	-2.4025
-2.7611	-2.5952	-2.242	-2.7722	-2.8445	-2.7483	-2.6625	-2.3785	-2.5649	-2.4476	-2.5068	-2.4128	-4.4895	-2.2682	-2.7754	-2.6778	-2.4176	-2.4025	-2.4316	-2.6778	-2.7159	-2.6041	-2.6591	-2.464	-2.7182	-2.6026	-2.7545	-2.5146	-2.5072	-2.5258	-2.8445	-2.7483	-2.6625	-2.3785	-2.7157	-2.5612	-2.4974	-2.5427	-3.9804	-2.5257	-2.684	-2.6357	-2.4176	-2.4025	-2.5804	-2.7604	-2.684	-2.5055	-2.5512	-2.5835
-2.7348	-2.6451	-2.303	-2.4559	-2.242	-2.6446	-3.0212	-2.8765	-2.7801	-2.5895	-2.5068	-2.4128	-4.7842	-2.3905	-2.3711	-2.6415	-2.5366	-2.4363	-2.2493	-2.485	-2.6389	-2.4774	-2.462	-2.4025	-2.7803	-2.7781	-2.6975	-2.6096	-2.5823	-2.6261	-2.2866	-2.6106	-2.8596	-2.5055	-2.7801	-2.5895	-2.4974	-2.5427	-3.6528	-2.3851	-2.4726	-2.5258	-2.515	-2.6323	-2.4246	-2.4926	-2.6323	-2.5142	-2.462	-2.4025
-2.6591	-2.6925	-2.4653	-2.5104	-2.5366	-2.8412	-2.4585	-2.4468	-2.5719	-2.6026	-2.8863	-2.5082	-4.6966	-2.7004	-2.1437	-2.2727	-3.1958	-2.8394	-3.1585	-2.6792	-2.4951	-2.637	-2.6013	-2.7546	-2.4363	-2.6644	-2.7545	-2.5146	-2.5823	-2.6261	-2.5451	-2.5485	-2.4139	-2.537	-2.5719	-2.6026	-2.8839	-2.5778	-3.9804	-2.5257	-2.684	-2.6357	-2.4895	-2.4883	-2.7463	-2.5841	-2.3979	-2.5835	-2.7302	-2.5612
-2.7127	-2.6773	-2.5423	-2.7953	-2.9079	-2.5036	-2.6625	-2.3785	-2.541	-2.6792	-3.1497	-2.4895	-4.4895	-2.2682	-2.7007	-2.4603	-2.5812	-2.447	-2.2783	-2.4869	-2.2438	-2.5465	-2.2732	-2.4412	-2.2443	-2.3825	-2.6975	-2.6096	-2.6128	-2.5654	-2.768	-2.5841	-2.6625	-2.3785	-2.5522	-2.541	-2.8839	-2.5778	-3.9804	-2.5257	-2.608	-2.537	-2.4895	-2.4883	-2.4246	-2.4926	-2.3979	-2.5835	-2.4895	-2.5841
-2.9166	-2.0131	-2.6594	-2.7004	-2.2256	-2.3471	-3.0212	-2.8765	-2.7242	-2.4476	-3.0787	-2.4547	-5.3174	-2.6473	-2.5101	-2.7286	-2.6277	-2.5465	-2.2783	-2.4869	-2.4396	-2.7145	-1.9124	-2.8999	-2.7613	-2.6064	-2.7545	-2.5146	-2.5823	-2.6261	-2.768	-2.5841	-2.8596	-2.5055	-2.5522	-2.541	-2.8839	-2.5778	-3.9804	-2.5257	-2.608	-2.537	-2.515	-2.6323	-2.4246	-2.4926	-2.4396	-2.7145	-2.4895	-2.5841
-2.0263	-2.799	-2.5299	-2.4774	-3.0032	-2.6465	-2.5902	-2.6873	-2.7801	-2.5895	-2.1814	-2.6055	-4.8783	-2.5592	-2.2952	-2.5895	-2.6277	-2.5465	-2.3675	-2.6389	-2.9676	-2.2564	-2.4247	-2.5082	-2.2443	-2.3825	-2.0263	-2.799	-2.5072	-2.5258	-2.5451	-2.5485	-2.4139	-2.537	-2.7801	-2.5895	-2.2405	-2.598	-3.9804	-2.5257	-2.2952	-2.5895	-2.515	-2.6323	-2.3675	-2.6389	-2.684	-2.5055	-2.4895	-2.5841
-2.7611	-2.5952	-2.599	-2.9151	-2.5366	-2.8412	-2.3793	-2.6808	-2.7242	-2.4476	-2.2962	-2.3517	-4.8783	-2.5592	-2.3711	-2.6415	-2.5366	-2.4363	-2.2783	-2.4869	-2.1656	-2.5399	-2.8161	-2.5678	-2.4363	-2.6644	-2.7545	-2.5146	-2.5823	-2.6261	-2.5451	-2.5485	-2.4139	-2.537	-2.5522	-2.541	-2.2962	-2.3517	-3.9804	-2.5257	-2.4726	-2.5258	-2.515	-2.6323	-2.4246	-2.4926	-2.684	-2.5055	-2.7302	-2.5612
-2.7611	-2.5952	-2.6555	-2.2971	-2.5366	-2.8412	-2.6209	-2.3825	-2.7801	-2.5895	-2.5068	-2.4128	-4.7842	-2.3905	-2.7007	-2.4603	-2.7348	-2.6894	-2.4447	-2.6041	-2.3899	-2.6873	-1.9124	-2.8999	-2.4363	-2.6644	-2.7545	-2.5146	-2.6128	-2.5654	-2.5451	-2.5485	-2.8596	-2.5055	-2.7801	-2.5895	-2.4974	-2.5427	-3.6528	-2.3851	-2.608	-2.537	-2.4895	-2.4883	-2.7463	-2.5841	-2.3979	-2.5835	-2.4895	-2.5841
-2.6591	-2.6925	-2.5326	-2.5895	-2.5575	-2.5345	-2.3793	-2.6808	-2.5649	-2.4476	-2.3601	-2.4221	-3.8099	-2.722	-2.1702	-2.6077	-2.5812	-2.447	-2.5672	-2.3331	-2.9676	-2.2564	-2.6183	-2.6389	-1.9261	-2.4488	-2.7545	-2.5146	-2.5326	-2.5895	-2.5451	-2.5485	-2.4139	-2.537	-2.7157	-2.5612	-2.4974	-2.5427	-3.6528	-2.3851	-2.1702	-2.6077	-2.4895	-2.4883	-2.4246	-2.4926	-2.684	-2.5055	-2.6183	-2.6389
-2.5812	-2.8026	-2.599	-2.9151	-2.8445	-2.7483	-2.6551	-2.2549	-2.6794	-2.1582	-2.7078	-2.6416	-4.948	-2.2718	-2.4934	-2.7317	-2.8731	-2.4626	-2.2493	-2.485	-2.4951	-2.637	-2.6183	-2.6389	-2.7613	-2.6064	-2.6975	-2.6096	-2.5823	-2.6261	-2.8445	-2.7483	-2.8596	-2.5055	-2.6794	-2.1582	-2.8839	-2.5778	-4.948	-2.2718	-2.684	-2.6357	-2.7601	-2.5612	-2.4246	-2.4926	-2.3979	-2.5835	-2.6183	-2.6389
-2.3711	-2.3632	-2.4653	-2.5104	-2.5189	-2.4221	-2.5902	-2.6873	-2.7078	-2.3269	-3.1497	-2.4895	-4.8783	-2.5592	-2.2952	-2.5895	-2.5575	-2.637	-2.7242	-2.6415	-2.7159	-2.6041	-2.8552	-2.6808	-2.4363	-2.6644	-2.4173	-2.5612	-2.5823	-2.6261	-2.5451	-2.5485	-2.4139	-2.537	-2.452	-2.5955	-2.8839	-2.5778	-3.9804	-2.5257	-2.2952	-2.5895	-2.515	-2.6323	-2.7463	-2.5841	-2.684	-2.5055	-2.5512	-2.5835
-2.7348	-2.6451	-3.0032	-3.0493	-2.8445	-2.7483	-2.4585	-2.4468	-2.541	-2.6792	-2.4934	-2.4221	-4.5066	-2.6026	-2.6106	-2.2117	-2.4176	-2.4025	-2.5125	-2.6894	-2.5291	-2.4626	-2.2254	-2.7636	-2.7803	-2.7781	-2.6975	-2.6096	-2.5823	-2.6261	-2.8445	-2.7483	-2.4139	-2.537	-2.5522	-2.541	-2.8839	-2.5778	-1.7612	-2.6763	-2.608	-2.537	-2.4176	-2.4025	-2.7463	-2.5841	-2.6323	-2.5142	-2.5512	-2.5835
-2.9726	-2.2761	-2.303	-2.4559	-2.5383	-2.4131	-2.2493	-2.3674	-2.7078	-2.3269	-2.3601	-2.4221	-4.8783	-2.5592	-2.4951	-2.3565	-2.3899	-2.7317	-2.4316	-2.6778	-2.3899	-2.6873	-2.8552	-2.6808	-2.0084	-2.6771	-2.7545	-2.5146	-2.5823	-2.6261	-2.5451	-2.5485	-2.4139	-2.537	-2.452	-2.5955	-2.4974	-2.5427	-3.9804	-2.5257	-2.608	-2.537	-2.515	-2.6323	-2.5804	-2.7604	-2.3979	-2.5835	-2.5512	-2.5835
-2.4206	-2.5649	-2.7182	-2.4386	-2.9079	-2.5036	-2.3808	-2.5345	-2.7242	-2.4476	-2.5068	-2.4128	-4.7842	-2.3905	-2.7007	-2.4603	-2.7348	-2.6894	-2.2493	-2.485	-2.6389	-2.4774	-2.462	-2.4025	-2.69	-2.5025	-2.7545	-2.5146	-2.7182	-2.4386	-2.768	-2.5841	-2.4139	-2.537	-2.5522	-2.541	-2.4974	-2.5427	-3.6528	-2.3851	-2.608	-2.537	-2.4895	-2.4883	-2.4246	-2.4926	-2.6323	-2.5142	-2.462	-2.4025
-2.9166	-2.0131	-2.599	-2.9151	-2.5366	-2.8412	-2.8291	-2.9384	-2.7746	-2.5629	-2.4934	-2.4221	-4.5066	-2.6026	-2.3711	-2.6415	-2.5366	-2.4363	-2.2493	-2.485	-2.4497	-2.6771	-2.5812	-2.4982	-2.0084	-2.6771	-2.7545	-2.5146	-2.5823	-2.6261	-2.5451	-2.5485	-2.8291	-2.9384	-2.452	-2.5955	-2.8839	-2.5778	-1.7612	-2.6763	-2.4726	-2.5258	-2.515	-2.6323	-2.4246	-2.4926	-2.3979	-2.5835	-2.4895	-2.5841
-2.3982	-2.7184	-2.4653	-2.5104	-2.3031	-2.6738	-2.3808	-2.5345	-2.1633	-2.7215	-1.9776	-2.5223	-4.6966	-2.7004	-2.6209	-2.7184	-2.5812	-2.447	-2.2783	-2.4869	-2.7924	-2.5379	-2.462	-2.4025	-2.6906	-2.5051	-2.6975	-2.6096	-2.5823	-2.6261	-2.2866	-2.6106	-2.4139	-2.537	-2.452	-2.5955	-2.2405	-2.598	-3.9804	-2.5257	-2.684	-2.6357	-2.4895	-2.4883	-2.4246	-2.4926	-2.684	-2.5055	-2.462	-2.4025
-2.9413	-2.5629	-2.7501	-2.3813	-2.3031	-2.6738	-2.6624	-2.3982	-2.541	-2.6792	-2.5812	-2.4982	-4.4895	-2.2682	-2.4052	-2.3243	-2.5575	-2.637	-2.5672	-2.3331	-2.4951	-2.637	-2.6013	-2.7546	-2.3802	-2.4776	-2.7545	-2.5146	-2.5823	-2.6261	-2.2866	-2.6106	-2.3056	-2.6895	-2.5522	-2.541	-2.8839	-2.5778	-3.9804	-2.5257	-2.4052	-2.3243	-2.515	-2.6323	-2.4246	-2.4926	-2.3979	-2.5835	-2.7302	-2.5612
-2.7611	-2.5952	-2.6555	-2.2971	-2.3031	-2.6738	-2.3808	-2.5345	-2.5649	-2.4476	-2.2962	-2.3517	-4.5066	-2.6026	-2.5223	-2.5223	-2.7348	-2.6894	-2.4447	-2.6041	-2.7924	-2.5379	-2.6279	-2.6873	-2.6906	-2.5051	-2.7545	-2.5146	-2.6128	-2.5654	-2.2866	-2.6106	-2.4139	-2.537	-2.7157	-2.5612	-2.2962	-2.3517	-1.7612	-2.6763	-2.4726	-2.5258	-2.4895	-2.4883	-2.7463	-2.5841	-2.684	-2.5055	-2.5512	-2.5835
-2.1576	-2.5273	-2.6555	-2.2971	-2.3031	-2.6738	-2.2342	-2.5564	-2.9717	-2.0315	-3.1497	-2.4895	-4.8783	-2.5592	-2.6106	-2.2117	-2.5575	-2.637	-2.57	-2.4547	-2.8028	-2.6053	-2.0862	-2.4488	-2.6906	-2.5051	-2.6975	-2.6096	-2.6128	-2.5654	-2.2866	-2.6106	-2.3056	-2.6895	-2.7157	-2.5612	-2.8839	-2.5778	-3.9804	-2.5257	-2.608	-2.537	-2.515	-2.6323	-2.7463	-2.5841	-2.684	-2.5055	-2.4895	-2.5841
-2.7127	-2.6773	-2.4653	-2.5104	-2.9079	-2.5036	-2.2342	-2.5564	-2.5719	-2.6026	-2.4828	-2.6731	-4.3768	-2.6041	-2.4052	-2.3243	-2.2515	-2.3432	-2.2493	-2.485	-2.4497	-2.6771	-2.8161	-2.5678	-2.7613	-2.6064	-2.6975	-2.6096	-2.5823	-2.6261	-2.768	-2.5841	-2.3056	-2.6895	-2.5719	-2.6026	-2.4974	-2.5427	-1.7612	-2.6763	-2.4052	-2.3243	-2.4895	-2.4883	-2.4246	-2.4926	-2.3979	-2.5835	-2.7302	-2.5612
-2.3711	-2.3632	-2.5326	-2.5895	-2.5575	-2.5345	-2.5101	-2.5706	-2.7242	-2.4476	-2.2962	-2.3517	-4.7842	-2.3905	-2.4934	-2.7317	-2.6183	-2.7157	-2.2783	-2.4869	-3.0829	-2.2531	-2.5812	-2.4982	-2.4363	-2.6644	-2.4173	-2.5612	-2.5326	-2.5895	-2.5451	-2.5485	-2.4139	-2.537	-2.5522	-2.541	-2.2962	-2.3517	-3.6528	-2.3851	-2.684	-2.6357	-2.6183	-2.7157	-2.4246	-2.4926	-3.0829	-2.2531	-2.4895	-2.5841
-2.7127	-2.6773	-2.5299	-2.4774	-3.0942	-2.6004	-2.5101	-2.5706	-2.5649	-2.4476	-2.1814	-2.6055	-4.8489	-2.9797	-2.4951	-2.3565	-2.7188	-2.7546	-2.4523	-2.7317	-2.8291	-2.8897	-2.7007	-2.4603	-2.2443	-2.3825	-2.6975	-2.6096	-2.5072	-2.5258	-2.768	-2.5841	-2.4139	-2.537	-2.7157	-2.5612	-2.2405	-2.598	-4.8489	-2.9797	-2.608	-2.537	-2.7601	-2.5612	-2.4246	-2.4926	-2.8291	-2.8897	-2.5512	-2.5835
-2.7611	-2.5952	-2.7182	-2.4386	-2.242	-2.6446	-2.6625	-2.3785	-2.5057	-2.4155	-2.1814	-2.6055	-4.8489	-2.9797	-2.7754	-2.6778	-2.5575	-2.637	-2.5672	-2.3331	-2.3899	-2.6873	-2.8552	-2.6808	-2.4074	-2.7636	-2.7545	-2.5146	-2.7182	-2.4386	-2.2866	-2.6106	-2.6625	-2.3785	-2.5522	-2.541	-2.2405	-2.598	-4.8489	-2.9797	-2.684	-2.6357	-2.515	-2.6323	-2.4246	-2.4926	-2.3979	-2.5835	-2.5512	-2.5835
-2.4206	-2.5649	-2.8987	-2.7252	-2.5366	-2.8412	-2.4585	-2.4468	-2.541	-2.6792	-2.4176	-2.6193	-2.6291	-2.8822	-2.7754	-2.6778	-2.5366	-2.4363	-2.4316	-2.6778	-2.4497	-2.6771	-2.5446	-2.6873	-2.0084	-2.6771	-2.7545	-2.5146	-2.6128	-2.5654	-2.5451	-2.5485	-2.4139	-2.537	-2.5522	-2.541	-2.4176	-2.6193	-1.7612	-2.6763	-2.684	-2.6357	-2.515	-2.6323	-2.5804	-2.7604	-2.3979	-2.5835	-2.4895	-2.5841
-2.9413	-2.5629	-2.6555	-2.2971	-2.9079	-2.5036	-3.3374	-2.7252	-2.7746	-2.5629	-2.4009	-2.5082	-2.1079	-2.4468	-2.1437	-2.2727	-2.4176	-2.4025	-2.4074	-2.5417	-2.9717	-2.5223	-2.462	-2.4025	-2.7182	-2.6026	-2.7545	-2.5146	-2.6128	-2.5654	-2.768	-2.5841	-2.8596	-2.5055	-2.452	-2.5955	-2.2405	-2.598	-3.9804	-2.5257	-2.684	-2.6357	-2.4176	-2.4025	-2.4246	-2.4926	-2.6323	-2.5142	-2.462	-2.4025
-2.5812	-2.8026	-2.7182	-2.4386	-2.5189	-2.4221	-2.9739	-2.6773	-2.7746	-2.5629	-2.8215	-3.1402	-4.5066	-2.6026	-2.2952	-2.5895	-2.8293	-2.4187	-2.2493	-2.485	-2.3899	-2.6873	-1.9124	-2.8999	-2.3802	-2.4776	-2.6975	-2.6096	-2.7182	-2.4386	-2.5451	-2.5485	-2.8596	-2.5055	-2.452	-2.5955	-2.8839	-2.5778	-1.7612	-2.6763	-2.2952	-2.5895	-2.4895	-2.4883	-2.4246	-2.4926	-2.3979	-2.5835	-2.4895	-2.5841
-2.7611	-2.5952	-2.8391	-2.3559	-3.0032	-2.6465	-2.5902	-2.6873	-2.4291	-2.4383	-2.8863	-2.5082	-0.9729	-2.7252	-2.7007	-2.4603	-2.8293	-2.4187	-2.4316	-2.6778	-2.9676	-2.2564	-2.6013	-2.7546	-2.7613	-2.6064	-2.7545	-2.5146	-2.5072	-2.5258	-2.5451	-2.5485	-2.4139	-2.537	-2.5522	-2.541	-2.8839	-2.5778	-1.7612	-2.6763	-2.608	-2.537	-2.4895	-2.4883	-2.5804	-2.7604	-2.684	-2.5055	-2.7302	-2.5612
-2.1422	-1.5844	-2.1422	-1.7508	-2.2288	-2.0676	-2.4585	-2.4468	-2.6551	-2.3075	-2.1814	-2.6055	-4.7842	-2.3905	-2.7007	-2.4603	-2.2515	-2.3432	-2.4523	-2.7317	-2.4497	-2.6771	-2.462	-2.4025	-2.3534	-2.4774	-2.1422	-1.5844	-2.1422	-1.7508	-2.2288	-2.0676	-2.4139	-2.537	-2.5522	-2.541	-2.2405	-2.598	-3.6528	-2.3851	-2.608	-2.537	-2.4895	-2.4883	-2.4246	-2.4926	-2.3979	-2.5835	-2.462	-2.4025
-2.1576	-2.5273	-2.5423	-2.7953	-2.5366	-2.8412	-2.6209	-2.3825	-2.5057	-2.4155	-2.4009	-2.5082	-4.0901	-2.2532	-2.4052	-2.3243	-2.5366	-2.4363	-2.4523	-2.7317	-2.8028	-2.6053	-1.9124	-2.8999	-2.3802	-2.4776	-2.6975	-2.6096	-2.6128	-2.5654	-2.5451	-2.5485	-2.8596	-2.5055	-2.5522	-2.541	-2.2405	-2.598	-3.6528	-2.3851	-2.4052	-2.3243	-2.515	-2.6323	-2.4246	-2.4926	-2.684	-2.5055	-2.4895	-2.5841
-2.69	-2.4026	-2.5326	-2.5895	-2.5383	-2.4131	-2.6209	-2.3825	-3.0212	-2.7359	-2.4176	-2.6193	-4.5066	-2.6026	-2.4951	-2.3565	-2.7188	-2.7546	-2.4523	-2.7317	-2.8291	-2.8897	-2.462	-2.4025	-2.7182	-2.6026	-2.4173	-2.5612	-2.5326	-2.5895	-2.5451	-2.5485	-2.8596	-2.5055	-2.5522	-2.541	-2.4176	-2.6193	-1.7612	-2.6763	-2.608	-2.537	-2.7601	-2.5612	-2.4246	-2.4926	-2.8291	-2.8897	-2.462	-2.4025
-3.4464	-2.794	-2.599	-2.9151	-2.2623	-2.4088	-2.6625	-2.3785	-2.5057	-2.4155	-3.0787	-2.4547	-4.8783	-2.5592	-2.7754	-2.6778	-2.4176	-2.4025	-2.4316	-2.6778	-2.9717	-2.5223	-1.9124	-2.8999	-2.4363	-2.6644	-2.6975	-2.6096	-2.5823	-2.6261	-2.2623	-2.4088	-2.6625	-2.3785	-2.5522	-2.541	-2.8839	-2.5778	-3.9804	-2.5257	-2.684	-2.6357	-2.4176	-2.4025	-2.5804	-2.7604	-2.6323	-2.5142	-2.4895	-2.5841
-2.6591	-2.6925	-2.8987	-2.7252	-2.3711	-2.5399	-2.6625	-2.3785	-2.5719	-2.6026	-2.8863	-2.5082	-4.3498	-2.3813	-2.6209	-2.7184	-2.5575	-2.637	-2.4316	-2.6778	-2.4497	-2.6771	-2.462	-2.4025	-2.3534	-2.4774	-2.7545	-2.5146	-2.6128	-2.5654	-2.2866	-2.6106	-2.6625	-2.3785	-2.5719	-2.6026	-2.8839	-2.5778	-3.9804	-2.5257	-2.684	-2.6357	-2.515	-2.6323	-2.5804	-2.7604	-2.3979	-2.5835	-2.462	-2.4025
-2.3982	-2.7184	-2.5326	-2.5895	-2.5366	-2.8412	-2.6625	-2.3785	-2.1633	-2.7215	-2.4176	-2.6193	-4.8783	-2.5592	-2.5223	-2.5223	-3.0032	-2.6465	-2.69	-3.142	-2.9676	-2.2564	-3.77	-2.2531	-3.8133	-2.3896	-2.6975	-2.6096	-2.5326	-2.5895	-2.5451	-2.5485	-2.6625	-2.3785	-2.452	-2.5955	-2.4176	-2.6193	-3.9804	-2.5257	-2.4726	-2.5258	-2.515	-2.6323	-2.5804	-2.7604	-2.684	-2.5055	-3.77	-2.2531
-2.7611	-2.5952	-2.242	-2.7722	-2.3711	-2.5399	-2.3808	-2.5345	-2.541	-2.6792	-2.3601	-2.4221	-4.5066	-2.6026	-2.4951	-2.3565	-2.5575	-2.637	-2.4316	-2.6778	-2.7159	-2.6041	-2.6013	-2.7546	-2.0084	-2.6771	-2.7545	-2.5146	-2.5072	-2.5258	-2.2866	-2.6106	-2.4139	-2.537	-2.5522	-2.541	-2.4974	-2.5427	-1.7612	-2.6763	-2.608	-2.537	-2.515	-2.6323	-2.5804	-2.7604	-2.684	-2.5055	-2.7302	-2.5612
-2.3196	-2.3366	-2.6594	-2.7004	-2.5575	-2.5345	-2.6624	-2.3982	-2.4561	-2.4776	-2.1814	-2.6055	-5.3174	-2.6473	-2.5902	-2.9318	-2.7078	-2.327	-2.4316	-2.6778	-2.7924	-2.5379	-2.6591	-2.464	-2.3802	-2.4776	-2.6975	-2.6096	-2.5823	-2.6261	-2.5451	-2.5485	-2.3056	-2.6895	-2.452	-2.5955	-2.2405	-2.598	-3.9804	-2.5257	-2.608	-2.537	-2.4895	-2.4883	-2.5804	-2.7604	-2.684	-2.5055	-2.5512	-2.5835
-2.3711	-2.3632	-2.5326	-2.5895	-2.2256	-2.3471	-2.9739	-2.6773	-2.4561	-2.4776	-2.5812	-2.4982	-4.1091	-2.5521	-2.4951	-2.3565	-2.6277	-2.5465	-2.2493	-2.485	-2.5902	-2.6738	-2.5902	-2.3562	-2.7127	-2.4954	-2.4173	-2.5612	-2.5326	-2.5895	-2.768	-2.5841	-2.8596	-2.5055	-2.452	-2.5955	-2.8839	-2.5778	-1.7612	-2.6763	-2.608	-2.537	-2.515	-2.6323	-2.4246	-2.4926	-2.6323	-2.5142	-2.7302	-2.5612
-2.9166	-2.0131	-2.1013	-2.7824	-2.2623	-2.4088	-2.6209	-2.3825	-2.1633	-2.7215	-2.2962	-2.3517	-4.948	-2.2718	-2.5902	-2.9318	-2.1939	-2.491	-2.2493	-2.485	-2.6389	-2.4774	-2.5812	-2.4982	-2.7182	-2.6026	-2.7545	-2.5146	-2.6128	-2.5654	-2.2623	-2.4088	-2.8596	-2.5055	-2.452	-2.5955	-2.2962	-2.3517	-4.948	-2.2718	-2.608	-2.537	-2.4895	-2.4883	-2.4246	-2.4926	-2.6323	-2.5142	-2.4895	-2.5841
-2.0263	-2.799	-2.7501	-2.3813	-2.8445	-2.7483	-2.6624	-2.3982	-2.5719	-2.6026	-2.7078	-2.6416	-4.3498	-2.3813	-2.4052	-2.3243	-2.2515	-2.3432	-2.3307	-2.447	-2.7924	-2.5379	-2.0862	-2.4488	-3.8133	-2.3896	-2.0263	-2.799	-2.5823	-2.6261	-2.8445	-2.7483	-2.3056	-2.6895	-2.5719	-2.6026	-2.8839	-2.5778	-3.9804	-2.5257	-2.4052	-2.3243	-2.4895	-2.4883	-2.7463	-2.5841	-2.684	-2.5055	-2.4895	-2.5841
-2.7611	-2.5952	-2.7501	-2.3813	-2.2256	-2.3471	-3.3374	-2.7252	-3.0667	-2.8186	-2.8863	-2.5082	-4.3498	-2.3813	-2.1437	-2.2727	-2.8293	-2.4187	-2.4447	-2.6041	-2.0581	-2.5413	-2.6591	-2.464	-2.7613	-2.6064	-2.7545	-2.5146	-2.5823	-2.6261	-2.768	-2.5841	-2.8596	-2.5055	-2.7157	-2.5612	-2.8839	-2.5778	-3.9804	-2.5257	-2.684	-2.6357	-2.4895	-2.4883	-2.7463	-2.5841	-2.3979	-2.5835	-2.5512	-2.5835
-2.8391	-2.9717	-2.5326	-2.5895	-2.3711	-2.5399	-2.9739	-2.6773	-2.7746	-2.5629	-2.3031	-2.8069	-4.948	-2.2718	-2.4934	-2.7317	-2.5366	-2.4363	-2.4447	-2.6041	-2.4951	-2.637	-2.9917	-2.794	-2.7803	-2.7781	-2.4173	-2.5612	-2.5326	-2.5895	-2.2866	-2.6106	-2.8596	-2.5055	-2.452	-2.5955	-2.2405	-2.598	-4.948	-2.2718	-2.684	-2.6357	-2.515	-2.6323	-2.7463	-2.5841	-2.3979	-2.5835	-2.4895	-2.5841
-2.1576	-2.5273	-2.69	-2.4026	-2.9079	-2.5036	-2.6624	-2.3982	-2.1633	-2.7215	-2.4009	-2.5082	-4.8489	-2.9797	-2.1437	-2.2727	-2.8731	-2.4626	-2.722	-2.722	-2.1656	-2.5399	-2.6279	-2.6873	-2.5274	-2.7858	-2.6975	-2.6096	-2.5072	-2.5258	-2.768	-2.5841	-2.3056	-2.6895	-2.452	-2.5955	-2.2405	-2.598	-4.8489	-2.9797	-2.684	-2.6357	-2.7601	-2.5612	-2.5804	-2.7604	-2.684	-2.5055	-2.5512	-2.5835
-2.1525	-2.8186	-2.5326	-2.5895	-2.7754	-2.8378	-3.3374	-2.7252	-2.7746	-2.5629	-2.2962	-2.3517	-4.1091	-2.5521	-2.5223	-2.5223	-2.8731	-2.4626	-2.4396	-2.3095	-2.1656	-2.5399	-2.462	-2.4025	-2.0084	-2.6771	-2.4173	-2.5612	-2.5326	-2.5895	-2.768	-2.5841	-2.8596	-2.5055	-2.452	-2.5955	-2.2962	-2.3517	-1.7612	-2.6763	-2.4726	-2.5258	-2.7601	-2.5612	-2.4396	-2.3095	-2.684	-2.5055	-2.462	-2.4025
-2.0263	-2.799	-2.5326	-2.5895	-2.5383	-2.4131	-2.5016	-2.4476	-2.7078	-2.3269	-2.5812	-2.4982	-4.948	-2.2718	-2.4116	-2.4626	-2.9258	-2.3562	-2.2783	-2.4869	-3.6057	-2.1379	-2.6013	-2.7546	-2.7613	-2.6064	-2.0263	-2.799	-2.5326	-2.5895	-2.5451	-2.5485	-2.8596	-2.5055	-2.452	-2.5955	-2.8839	-2.5778	-4.948	-2.2718	-2.4726	-2.5258	-2.7601	-2.5612	-2.4246	-2.4926	-2.3979	-2.5835	-2.7302	-2.5612
-2.9413	-2.5629	-2.1013	-2.7824	-2.5383	-2.4131	-2.6625	-2.3785	-2.541	-2.6792	-2.8863	-2.5082	-4.3768	-2.6041	-2.5902	-2.9318	-2.1939	-2.491	-2.2493	-2.485	-2.4497	-2.6771	-2.2732	-2.4412	-2.6906	-2.5051	-2.7545	-2.5146	-2.6128	-2.5654	-2.5451	-2.5485	-2.6625	-2.3785	-2.5522	-2.541	-2.8839	-2.5778	-1.7612	-2.6763	-2.608	-2.537	-2.4895	-2.4883	-2.4246	-2.4926	-2.3979	-2.5835	-2.4895	-2.5841
-2.7611	-2.5952	-2.303	-2.4559	-2.242	-2.6446	-2.6625	-2.3785	-2.9717	-2.0315	-2.4176	-2.6193	-4.3768	-2.6041	-2.3711	-2.6415	-2.7348	-2.6894	-2.616	-2.6446	-2.5291	-2.4626	-2.462	-2.4025	-2.7613	-2.6064	-2.7545	-2.5146	-2.5823	-2.6261	-2.2866	-2.6106	-2.6625	-2.3785	-2.7157	-2.5612	-2.4176	-2.6193	-1.7612	-2.6763	-2.4726	-2.5258	-2.4895	-2.4883	-2.5804	-2.7604	-2.6323	-2.5142	-2.462	-2.4025
-2.7611	-2.5952	-2.4481	-2.3983	-2.8445	-2.7483	-2.5902	-2.6873	-2.7746	-2.5629	-2.1814	-2.6055	-3.8099	-2.722	-2.2952	-2.5895	-2.8731	-2.4626	-2.4396	-2.3095	-3.0829	-2.2531	-2.6591	-2.464	-2.5125	-2.6695	-2.7545	-2.5146	-2.6128	-2.5654	-2.8445	-2.7483	-2.4139	-2.537	-2.452	-2.5955	-2.2405	-2.598	-3.6528	-2.3851	-2.2952	-2.5895	-2.7601	-2.5612	-2.4396	-2.3095	-3.0829	-2.2531	-2.5512	-2.5835
-2.9726	-2.2761	-2.8987	-2.7252	-2.3031	-2.6738	-2.5902	-2.6873	-2.7801	-2.5895	-2.4828	-2.6731	-2.6291	-2.8822	-2.7754	-2.6778	-2.6183	-2.7157	-3.1585	-2.6792	-2.6551	-2.7845	-2.4247	-2.5082	-3.8133	-2.3896	-2.7545	-2.5146	-2.6128	-2.5654	-2.2866	-2.6106	-2.4139	-2.537	-2.7801	-2.5895	-2.4974	-2.5427	-1.7612	-2.6763	-2.684	-2.6357	-2.6183	-2.7157	-2.7463	-2.5841	-2.684	-2.5055	-2.4895	-2.5841
-2.3982	-2.7184	-2.4481	-2.3983	-2.242	-2.6446	-2.5101	-2.5706	-2.1633	-2.7215	-2.3601	-2.4221	-4.5066	-2.6026	-2.5101	-2.7286	-2.6183	-2.7157	-2.5672	-2.3331	-2.6551	-2.7845	-2.5902	-2.3562	-2.7182	-2.6026	-2.6975	-2.6096	-2.6128	-2.5654	-2.2866	-2.6106	-2.4139	-2.537	-2.452	-2.5955	-2.4974	-2.5427	-1.7612	-2.6763	-2.608	-2.537	-2.6183	-2.7157	-2.4246	-2.4926	-2.684	-2.5055	-2.7302	-2.5612
-2.3711	-2.3632	-2.303	-2.4559	-2.5366	-2.8412	-2.3808	-2.5345	-2.7242	-2.4476	-2.4828	-2.6731	-2.6291	-2.8822	-2.5101	-2.7286	-3.0032	-2.6465	-2.5125	-2.6894	-2.3899	-2.6873	-2.7007	-2.4603	-2.2443	-2.3825	-2.4173	-2.5612	-2.5823	-2.6261	-2.5451	-2.5485	-2.4139	-2.537	-2.5522	-2.541	-2.4974	-2.5427	-1.7612	-2.6763	-2.608	-2.537	-2.515	-2.6323	-2.7463	-2.5841	-2.3979	-2.5835	-2.5512	-2.5835
-2.9726	-2.2761	-2.8987	-2.7252	-2.5189	-2.4221	-2.6625	-2.3785	-2.7014	-2.9033	-2.8863	-2.5082	-5.3174	-2.6473	-2.1437	-2.2727	-2.5575	-2.637	-2.4396	-2.3095	-2.3899	-2.6873	-2.7007	-2.4603	-2.7078	-2.6448	-2.7545	-2.5146	-2.6128	-2.5654	-2.5451	-2.5485	-2.6625	-2.3785	-2.452	-2.5955	-2.8839	-2.5778	-3.9804	-2.5257	-2.684	-2.6357	-2.515	-2.6323	-2.4396	-2.3095	-2.3979	-2.5835	-2.5512	-2.5835
-2.4206	-2.5649	-2.7182	-2.4386	-2.7803	-2.4559	-2.9739	-2.6773	-2.7242	-2.4476	-2.7661	-2.6077	-4.948	-2.2718	-2.4052	-2.3243	-2.2515	-2.3432	-2.2783	-2.4869	-2.3877	-2.1475	-2.8552	-2.6808	-2.7078	-2.6448	-2.7545	-2.5146	-2.7182	-2.4386	-2.768	-2.5841	-2.8596	-2.5055	-2.5522	-2.541	-2.7661	-2.6077	-4.948	-2.2718	-2.4052	-2.3243	-2.4895	-2.4883	-2.4246	-2.4926	-2.684	-2.5055	-2.5512	-2.5835
-2.3711	-2.3632	-2.599	-2.9151	-2.8445	-2.7483	-2.4447	-2.5273	-2.4994	-2.8808	-2.8863	-2.5082	-4.3768	-2.6041	-2.7007	-2.4603	-2.3899	-2.7317	-2.7242	-2.6415	-2.9717	-2.5223	-2.2732	-2.4412	-2.5274	-2.7858	-2.4173	-2.5612	-2.5823	-2.6261	-2.8445	-2.7483	-2.8596	-2.5055	-2.7157	-2.5612	-2.8839	-2.5778	-1.7612	-2.6763	-2.608	-2.537	-2.515	-2.6323	-2.7463	-2.5841	-2.6323	-2.5142	-2.4895	-2.5841
-2.4206	-2.5649	-2.5423	-2.7953	-2.8445	-2.7483	-2.2867	-2.8378	-2.4291	-2.4383	-2.4934	-2.4221	-4.0901	-2.2532	-2.6106	-2.2117	-2.7078	-2.327	-2.5125	-2.6894	-2.6389	-2.4774	-2.8161	-2.5678	-2.3802	-2.4776	-2.7545	-2.5146	-2.6128	-2.5654	-2.8445	-2.7483	-2.3056	-2.6895	-2.5522	-2.541	-2.8839	-2.5778	-3.6528	-2.3851	-2.608	-2.537	-2.4895	-2.4883	-2.7463	-2.5841	-2.6323	-2.5142	-2.7302	-2.5612
-2.69	-2.4026	-2.1013	-2.7824	-2.5383	-2.4131	-2.5902	-2.6873	-2.5719	-2.6026	-2.9949	-2.6104	-4.4895	-2.2682	-2.4052	-2.3243	-2.5575	-2.637	-2.9441	-2.4895	-2.8291	-2.8897	-2.3097	-2.6731	-2.3802	-2.4776	-2.4173	-2.5612	-2.6128	-2.5654	-2.5451	-2.5485	-2.4139	-2.537	-2.5719	-2.6026	-2.4974	-2.5427	-3.9804	-2.5257	-2.4052	-2.3243	-2.515	-2.6323	-2.7463	-2.5841	-2.8291	-2.8897	-2.5512	-2.5835
-2.3196	-2.3366	-2.303	-2.4559	-2.5366	-2.8412	-2.4585	-2.4468	-2.9717	-2.0315	-3.1497	-2.4895	-5.3174	-2.6473	-2.7007	-2.4603	-2.4176	-2.4025	-2.4523	-2.7317	-2.9676	-2.2564	-2.9917	-2.794	-2.0084	-2.6771	-2.6975	-2.6096	-2.5823	-2.6261	-2.5451	-2.5485	-2.4139	-2.537	-2.7157	-2.5612	-2.8839	-2.5778	-3.9804	-2.5257	-2.608	-2.537	-2.4176	-2.4025	-2.4246	-2.4926	-2.684	-2.5055	-2.4895	-2.5841
-2.3982	-2.7184	-2.303	-2.4559	-2.2256	-2.3471	-2.4447	-2.5273	-2.5057	-2.4155	-2.4828	-2.6731	-4.3768	-2.6041	-2.5902	-2.9318	-2.6277	-2.5465	-2.7242	-2.6415	-2.0581	-2.5413	-2.7007	-2.4603	-1.9261	-2.4488	-2.6975	-2.6096	-2.5823	-2.6261	-2.768	-2.5841	-2.8596	-2.5055	-2.5522	-2.541	-2.4974	-2.5427	-1.7612	-2.6763	-2.608	-2.537	-2.515	-2.6323	-2.7463	-2.5841	-2.3979	-2.5835	-2.5512	-2.5835
-2.7611	-2.5952	-2.7501	-2.3813	-2.2623	-2.4088	-2.2867	-2.8378	-2.9717	-2.0315	-3.1497	-2.4895	-3.6622	-2.6287	-2.4951	-2.3565	-2.9258	-2.3562	-3.1585	-2.6792	-2.5291	-2.4626	-2.6013	-2.7546	-2.3559	-2.2821	-2.7545	-2.5146	-2.5823	-2.6261	-2.2623	-2.4088	-2.3056	-2.6895	-2.7157	-2.5612	-2.8839	-2.5778	-1.7612	-2.6763	-2.608	-2.537	-2.7601	-2.5612	-2.7463	-2.5841	-2.6323	-2.5142	-2.7302	-2.5612
-2.7348	-2.6451	-2.4481	-2.3983	-2.5366	-2.8412	-2.6209	-2.3825	-2.7078	-2.3269	-2.4009	-2.5082	-2.6291	-2.8822	-2.69	-2.4513	-2.1939	-2.491	-2.4396	-2.3095	-2.6389	-2.4774	-2.0862	-2.4488	-2.7078	-2.6448	-2.6975	-2.6096	-2.6128	-2.5654	-2.5451	-2.5485	-2.8596	-2.5055	-2.452	-2.5955	-2.2405	-2.598	-1.7612	-2.6763	-2.4726	-2.5258	-2.4895	-2.4883	-2.4396	-2.3095	-2.6323	-2.5142	-2.4895	-2.5841
-2.8391	-2.9717	-2.5299	-2.4774	-2.3454	-2.5413	-2.4447	-2.5273	-2.0027	-3.0493	-2.4828	-2.6731	-4.7842	-2.3905	-2.7348	-2.5227	-2.1939	-2.491	-2.69	-3.142	-2.6389	-2.4774	-3.3055	-2.4356	-2.2443	-2.3825	-2.4173	-2.5612	-2.5072	-2.5258	-2.5451	-2.5485	-2.8596	-2.5055	-2.452	-2.5955	-2.4974	-2.5427	-3.6528	-2.3851	-2.684	-2.6357	-2.4895	-2.4883	-2.5804	-2.7604	-2.6323	-2.5142	-2.7302	-2.5612
-2.9413	-2.5629	-2.5423	-2.7953	-2.3343	-2.4155	-2.5101	-2.5706	-2.4561	-2.4776	-2.9949	-2.6104	-4.6966	-2.7004	-2.5223	-2.5223	-2.5812	-2.447	-2.4316	-2.6778	-3.6057	-2.1379	-2.5446	-2.6873	-2.69	-2.5025	-2.7545	-2.5146	-2.6128	-2.5654	-2.768	-2.5841	-2.4139	-2.537	-2.452	-2.5955	-2.4974	-2.5427	-3.9804	-2.5257	-2.4726	-2.5258	-2.4895	-2.4883	-2.5804	-2.7604	-2.3979	-2.5835	-2.4895	-2.5841
-2.9726	-2.2761	-2.5423	-2.7953	-2.2623	-2.4088	-2.2493	-2.3674	-3.0212	-2.7359	-2.4176	-2.6193	-4.5066	-2.6026	-2.4116	-2.4626	-2.7348	-2.6894	-3.1585	-2.6792	-2.8028	-2.6053	-2.0862	-2.4488	-2.711	-2.6055	-2.7545	-2.5146	-2.6128	-2.5654	-2.2623	-2.4088	-2.4139	-2.537	-2.5522	-2.541	-2.4176	-2.6193	-1.7612	-2.6763	-2.4726	-2.5258	-2.4895	-2.4883	-2.7463	-2.5841	-2.684	-2.5055	-2.4895	-2.5841
-2.69	-2.4026	-2.5299	-2.4774	-2.3711	-2.5399	-2.5101	-2.5706	-2.5719	-2.6026	-2.3031	-2.8069	-2.6291	-2.8822	-2.6106	-2.2117	-2.3899	-2.7317	-2.5672	-2.3331	-2.8028	-2.6053	-2.0862	-2.4488	-2.7078	-2.6448	-2.4173	-2.5612	-2.5072	-2.5258	-2.2866	-2.6106	-2.4139	-2.537	-2.5719	-2.6026	-2.2405	-2.598	-1.7612	-2.6763	-2.608	-2.537	-2.515	-2.6323	-2.4246	-2.4926	-2.684	-2.5055	-2.4895	-2.5841
-2.3711	-2.3632	-2.7182	-2.4386	-2.2623	-2.4088	-2.6551	-2.2549	-2.4561	-2.4776	-2.7078	-2.6416	-2.6291	-2.8822	-2.7348	-2.5227	-2.8731	-2.4626	-2.3675	-2.6389	-2.1656	-2.5399	-2.8161	-2.5678	-2.7182	-2.6026	-2.4173	-2.5612	-2.7182	-2.4386	-2.2623	-2.4088	-2.8596	-2.5055	-2.452	-2.5955	-2.8839	-2.5778	-1.7612	-2.6763	-2.684	-2.6357	-2.7601	-2.5612	-2.3675	-2.6389	-2.684	-2.5055	-2.7302	-2.5612
-2.3711	-2.3632	-2.5326	-2.5895	-2.5366	-2.8412	-2.2493	-2.3674	-3.0212	-2.7359	-2.4176	-2.6193	-4.4895	-2.2682	-2.7754	-2.6778	-2.6277	-2.5465	-3.1585	-2.6792	-2.5291	-2.4626	-2.0862	-2.4488	-1.9261	-2.4488	-2.4173	-2.5612	-2.5326	-2.5895	-2.5451	-2.5485	-2.4139	-2.537	-2.5522	-2.541	-2.4176	-2.6193	-3.9804	-2.5257	-2.684	-2.6357	-2.515	-2.6323	-2.7463	-2.5841	-2.6323	-2.5142	-2.4895	-2.5841
-2.7348	-2.6451	-2.6594	-2.7004	-2.9079	-2.5036	-2.6209	-2.3825	-2.4291	-2.4383	-2.4828	-2.6731	-2.1888	-2.6792	-2.2952	-2.5895	-2.3899	-2.7317	-2.2493	-2.485	-2.7159	-2.6041	-2.6279	-2.6873	-2.5274	-2.7858	-2.6975	-2.6096	-2.5823	-2.6261	-2.768	-2.5841	-2.8596	-2.5055	-2.5522	-2.541	-2.4974	-2.5427	-1.7612	-2.6763	-2.2952	-2.5895	-2.515	-2.6323	-2.4246	-2.4926	-2.684	-2.5055	-2.5512	-2.5835
-2.9726	-2.2761	-2.303	-2.4559	-2.242	-2.6446	-2.5101	-2.5706	-2.7746	-2.5629	-2.9949	-2.6104	-4.4895	-2.2682	-2.4951	-2.3565	-2.6277	-2.5465	-2.5125	-2.6894	-2.4951	-2.637	-2.6591	-2.464	-3.8133	-2.3896	-2.7545	-2.5146	-2.5823	-2.6261	-2.2866	-2.6106	-2.4139	-2.537	-2.452	-2.5955	-2.4974	-2.5427	-3.9804	-2.5257	-2.608	-2.537	-2.515	-2.6323	-2.7463	-2.5841	-2.3979	-2.5835	-2.5512	-2.5835
-2.1525	-2.8186	-2.7501	-2.3813	-2.242	-2.6446	-2.6551	-2.2549	-2.7242	-2.4476	-1.9776	-2.5223	-4.0901	-2.2532	-2.6106	-2.2117	-2.9258	-2.3562	-2.5672	-2.3331	-2.2438	-2.5465	-2.5902	-2.3562	-2.69	-2.5025	-2.4173	-2.5612	-2.5823	-2.6261	-2.2866	-2.6106	-2.8596	-2.5055	-2.5522	-2.541	-2.2405	-2.598	-3.6528	-2.3851	-2.608	-2.537	-2.7601	-2.5612	-2.4246	-2.4926	-2.3979	-2.5835	-2.7302	-2.5612
-2.1576	-2.5273	-2.6209	-2.7184	-2.5259	-2.3579	-2.4447	-2.5273	-3.0212	-2.7359	-2.9949	-2.6104	-4.4895	-2.2682	-2.7754	-2.6778	-2.4176	-2.4025	-2.4447	-2.6041	-2.6551	-2.7845	-2.4247	-2.5082	-2.7613	-2.6064	-2.6975	-2.6096	-2.6128	-2.5654	-2.5259	-2.3579	-2.8596	-2.5055	-2.5522	-2.541	-2.4974	-2.5427	-3.9804	-2.5257	-2.684	-2.6357	-2.4176	-2.4025	-2.7463	-2.5841	-2.684	-2.5055	-2.4895	-2.5841
-2.3711	-2.3632	-2.6555	-2.2971	-2.2133	-2.6171	-2.6625	-2.3785	-3.0667	-2.8186	-2.2962	-2.3517	-5.3174	-2.6473	-2.4951	-2.3565	-2.8731	-2.4626	-2.4396	-2.3095	-2.5291	-2.4626	-3.3055	-2.4356	-2.5274	-2.7858	-2.4173	-2.5612	-2.6128	-2.5654	-2.2866	-2.6106	-2.6625	-2.3785	-2.7157	-2.5612	-2.2962	-2.3517	-3.9804	-2.5257	-2.608	-2.537	-2.7601	-2.5612	-2.4396	-2.3095	-2.6323	-2.5142	-2.7302	-2.5612
-2.0263	-2.799	-2.5299	-2.4774	-2.5189	-2.4221	-2.5016	-2.4476	-2.4561	-2.4776	-2.2962	-2.3517	-4.4895	-2.2682	-2.7007	-2.4603	-2.6183	-2.7157	-2.2783	-2.4869	-2.4951	-2.637	-2.6591	-2.464	-2.4363	-2.6644	-2.0263	-2.799	-2.5072	-2.5258	-2.5451	-2.5485	-2.8596	-2.5055	-2.452	-2.5955	-2.2962	-2.3517	-3.9804	-2.5257	-2.608	-2.537	-2.6183	-2.7157	-2.4246	-2.4926	-2.3979	-2.5835	-2.5512	-2.5835
-2.3196	-2.3366	-2.5326	-2.5895	-2.7803	-2.4559	-2.6625	-2.3785	-2.6551	-2.3075	-2.3601	-2.4221	-5.3174	-2.6473	-2.7007	-2.4603	-2.7188	-2.7546	-2.4396	-2.3095	-2.4396	-2.7145	-2.5446	-2.6873	-2.3534	-2.4774	-2.6975	-2.6096	-2.5326	-2.5895	-2.768	-2.5841	-2.6625	-2.3785	-2.5522	-2.541	-2.4974	-2.5427	-3.9804	-2.5257	-2.608	-2.537	-2.7601	-2.5612	-2.4396	-2.3095	-2.4396	-2.7145	-2.4895	-2.5841
-2.0263	-2.799	-2.242	-2.7722	-2.242	-2.6446	-2.6551	-2.2549	-2.5649	-2.4476	-1.9776	-2.5223	-4.7842	-2.3905	-2.4116	-2.4626	-2.6277	-2.5465	-2.3675	-2.6389	-2.7159	-2.6041	-2.6591	-2.464	-1.9261	-2.4488	-2.0263	-2.799	-2.5072	-2.5258	-2.2866	-2.6106	-2.8596	-2.5055	-2.7157	-2.5612	-2.2405	-2.598	-3.6528	-2.3851	-2.4726	-2.5258	-2.515	-2.6323	-2.3675	-2.6389	-2.684	-2.5055	-2.5512	-2.5835
-2.1525	-2.8186	-2.6555	-2.2971	-2.3343	-2.4155	-2.6625	-2.3785	-2.7746	-2.5629	-2.9949	-2.6104	-4.948	-2.2718	-2.7754	-2.6778	-2.5575	-2.637	-2.4074	-2.5417	-3.0829	-2.2531	-2.462	-2.4025	-2.7803	-2.7781	-2.4173	-2.5612	-2.6128	-2.5654	-2.768	-2.5841	-2.6625	-2.3785	-2.452	-2.5955	-2.4974	-2.5427	-4.948	-2.2718	-2.684	-2.6357	-2.515	-2.6323	-2.4246	-2.4926	-3.0829	-2.2531	-2.462	-2.4025
-3.4464	-2.794	-2.5299	-2.4774	-2.242	-2.6446	-2.2493	-2.3674	-2.7746	-2.5629	-2.4828	-2.6731	-4.948	-2.2718	-2.7754	-2.6778	-2.4176	-2.4025	-2.616	-2.6446	-2.6389	-2.4774	-2.8552	-2.6808	-2.7078	-2.6448	-2.6975	-2.6096	-2.5072	-2.5258	-2.2866	-2.6106	-2.4139	-2.537	-2.452	-2.5955	-2.4974	-2.5427	-4.948	-2.2718	-2.684	-2.6357	-2.4176	-2.4025	-2.5804	-2.7604	-2.6323	-2.5142	-2.5512	-2.5835
-2.1522	-2.7145	-2.6594	-2.7004	-2.5259	-2.3579	-2.6625	-2.3785	-2.7242	-2.4476	-2.7661	-2.6077	-4.7842	-2.3905	-2.3711	-2.6415	-2.1939	-2.491	-2.9441	-2.4895	-2.0581	-2.5413	-2.4247	-2.5082	-2.4363	-2.6644	-2.1522	-2.7145	-2.5823	-2.6261	-2.5259	-2.3579	-2.6625	-2.3785	-2.5522	-2.541	-2.7661	-2.6077	-3.6528	-2.3851	-2.4726	-2.5258	-2.4895	-2.4883	-2.7463	-2.5841	-2.3979	-2.5835	-2.4895	-2.5841
-2.9413	-2.5629	-2.6555	-2.2971	-2.3711	-2.5399	-2.5016	-2.4476	-2.6551	-2.3075	-3.0787	-2.4547	-3.6622	-2.6287	-2.5902	-2.9318	-2.6183	-2.7157	-2.5672	-2.3331	-2.6389	-2.4774	-2.3097	-2.6731	-2.7613	-2.6064	-2.7545	-2.5146	-2.6128	-2.5654	-2.2866	-2.6106	-2.8596	-2.5055	-2.5522	-2.541	-2.8839	-2.5778	-1.7612	-2.6763	-2.608	-2.537	-2.6183	-2.7157	-2.4246	-2.4926	-2.6323	-2.5142	-2.5512	-2.5835
-2.9166	-2.0131	-2.7501	-2.3813	-2.2133	-2.6171	-2.3808	-2.5345	-2.5719	-2.6026	-2.4934	-2.4221	-1.3831	-2.6077	-2.4934	-2.7317	-2.7078	-2.327	-2.4447	-2.6041	-2.3899	-2.6873	-2.7007	-2.4603	-2.4074	-2.7636	-2.7545	-2.5146	-2.5823	-2.6261	-2.2866	-2.6106	-2.4139	-2.537	-2.5719	-2.6026	-2.8839	-2.5778	-1.3831	-2.6077	-2.684	-2.6357	-2.4895	-2.4883	-2.7463	-2.5841	-2.3979	-2.5835	-2.5512	-2.5835
-2.1576	-2.5273	-2.7182	-2.4386	-2.8445	-2.7483	-2.6209	-2.3825	-2.5649	-2.4476	-2.2502	-2.6321	-4.3498	-2.3813	-2.69	-2.4513	-2.1939	-2.491	-2.7501	-2.5857	-2.6389	-2.4774	-2.7007	-2.4603	-2.3534	-2.4774	-2.6975	-2.6096	-2.7182	-2.4386	-2.8445	-2.7483	-2.8596	-2.5055	-2.7157	-2.5612	-2.4974	-2.5427	-3.9804	-2.5257	-2.4726	-2.5258	-2.4895	-2.4883	-2.4246	-2.4926	-2.6323	-2.5142	-2.5512	-2.5835
-2.1522	-2.7145	-2.6594	-2.7004	-2.242	-2.6446	-2.6624	-2.3982	-3.0212	-2.7359	-2.2962	-2.3517	-4.4895	-2.2682	-2.1437	-2.2727	-2.3559	-2.722	-2.4523	-2.7317	-2.4396	-2.7145	-2.2732	-2.4412	-2.7182	-2.6026	-2.1522	-2.7145	-2.5823	-2.6261	-2.2866	-2.6106	-2.3056	-2.6895	-2.5522	-2.541	-2.2962	-2.3517	-3.9804	-2.5257	-2.684	-2.6357	-2.7601	-2.5612	-2.4246	-2.4926	-2.4396	-2.7145	-2.4895	-2.5841
-2.7611	-2.5952	-2.4653	-2.5104	-2.5575	-2.5345	-2.5101	-2.5706	-2.4934	-2.7317	-2.2502	-2.6321	-4.8783	-2.5592	-2.5902	-2.9318	-2.4176	-2.4025	-2.4447	-2.6041	-2.9676	-2.2564	-2.5812	-2.4982	-2.3802	-2.4776	-2.7545	-2.5146	-2.5823	-2.6261	-2.5451	-2.5485	-2.4139	-2.537	-2.5522	-2.541	-2.4974	-2.5427	-3.9804	-2.5257	-2.608	-2.537	-2.4176	-2.4025	-2.7463	-2.5841	-2.684	-2.5055	-2.4895	-2.5841
-2.7611	-2.5952	-2.5299	-2.4774	-2.5383	-2.4131	-2.5101	-2.5706	-2.4934	-2.7317	-2.3031	-2.8069	-4.6966	-2.7004	-2.4052	-2.3243	-2.1939	-2.491	-2.616	-2.6446	-2.4497	-2.6771	-2.8161	-2.5678	-1.9261	-2.4488	-2.7545	-2.5146	-2.5072	-2.5258	-2.5451	-2.5485	-2.4139	-2.537	-2.5522	-2.541	-2.2405	-2.598	-3.9804	-2.5257	-2.4052	-2.3243	-2.4895	-2.4883	-2.5804	-2.7604	-2.3979	-2.5835	-2.7302	-2.5612
-2.8391	-2.9717	-2.4653	-2.5104	-2.5189	-2.4221	-2.4447	-2.5273	-2.7242	-2.4476	-2.5068	-2.4128	-4.0901	-2.2532	-2.5101	-2.7286	-2.5575	-2.637	-2.5672	-2.3331	-2.8291	-2.8897	-2.6183	-2.6389	-2.7613	-2.6064	-2.4173	-2.5612	-2.5823	-2.6261	-2.5451	-2.5485	-2.8596	-2.5055	-2.5522	-2.541	-2.4974	-2.5427	-3.6528	-2.3851	-2.608	-2.537	-2.515	-2.6323	-2.4246	-2.4926	-2.8291	-2.8897	-2.6183	-2.6389
-2.7611	-2.5952	-2.4481	-2.3983	-2.7803	-2.4559	-2.3808	-2.5345	-2.4934	-2.7317	-2.4585	-2.4468	-2.1079	-2.4468	-2.7348	-2.5227	-2.7078	-2.327	-2.4447	-2.6041	-2.2438	-2.5465	-2.8161	-2.5678	-2.2443	-2.3825	-2.7545	-2.5146	-2.6128	-2.5654	-2.768	-2.5841	-2.4139	-2.537	-2.5522	-2.541	-2.4974	-2.5427	-3.9804	-2.5257	-2.684	-2.6357	-2.4895	-2.4883	-2.7463	-2.5841	-2.3979	-2.5835	-2.7302	-2.5612
-2.9658	-2.475	-2.8987	-2.7252	-2.5189	-2.4221	-2.6209	-2.3825	-2.5719	-2.6026	-3.1497	-2.4895	-4.6966	-2.7004	-3.1786	-2.794	-3.0032	-2.6465	-2.4396	-2.3095	-3.6057	-2.1379	-2.462	-2.4025	-2.0084	-2.6771	-2.9658	-2.475	-2.6128	-2.5654	-2.5451	-2.5485	-2.8596	-2.5055	-2.5719	-2.6026	-2.8839	-2.5778	-3.9804	-2.5257	-2.684	-2.6357	-2.515	-2.6323	-2.4396	-2.3095	-2.3979	-2.5835	-2.462	-2.4025
-2.5812	-2.8026	-2.5423	-2.7953	-2.5189	-2.4221	-2.6209	-2.3825	-2.7078	-2.3269	-3.0787	-2.4547	-4.6966	-2.7004	-2.6106	-2.2117	-2.7348	-2.6894	-2.616	-2.6446	-2.9676	-2.2564	-2.6183	-2.6389	-2.2443	-2.3825	-2.6975	-2.6096	-2.6128	-2.5654	-2.5451	-2.5485	-2.8596	-2.5055	-2.452	-2.5955	-2.8839	-2.5778	-3.9804	-2.5257	-2.608	-2.537	-2.4895	-2.4883	-2.5804	-2.7604	-2.684	-2.5055	-2.6183	-2.6389
-3.4464	-2.794	-2.4481	-2.3471	-2.5189	-2.4221	-2.8291	-2.9384	-2.7078	-2.3269	-2.8215	-3.1402	-2.69	-2.4513	-2.5101	-2.7286	-2.7078	-2.327	-2.7501	-2.5857	-2.3899	-2.6873	-2.8161	-2.5678	-2.2443	-2.3825	-2.6975	-2.6096	-2.6128	-2.5654	-2.5451	-2.5485	-2.8291	-2.9384	-2.452	-2.5955	-2.8839	-2.5778	-3.6528	-2.3851	-2.608	-2.537	-2.4895	-2.4883	-2.4246	-2.4926	-2.3979	-2.5835	-2.7302	-2.5612
-2.3196	-2.3366	-2.5299	-2.4774	-2.9079	-2.5036	-2.6551	-2.2549	-2.5057	-2.4155	-2.8863	-2.5082	-4.3498	-2.3813	-2.7007	-2.4603	-3.1958	-2.8394	-2.4316	-2.6778	-2.4497	-2.6771	-2.3097	-2.6731	-2.7078	-2.6448	-2.6975	-2.6096	-2.5072	-2.5258	-2.768	-2.5841	-2.8596	-2.5055	-2.5522	-2.541	-2.8839	-2.5778	-3.9804	-2.5257	-2.608	-2.537	-2.4895	-2.4883	-2.5804	-2.7604	-2.3979	-2.5835	-2.5512	-2.5835
-2.3711	-2.3632	-2.6594	-2.7004	-2.2623	-2.4088	-2.2342	-2.5564	-2.9717	-2.0315	-2.7078	-2.6416	-3.8099	-2.722	-2.6209	-2.7184	-2.7188	-2.7546	-2.7242	-2.6415	-2.4951	-2.637	-2.5812	-2.4982	-2.4074	-2.7636	-2.4173	-2.5612	-2.5823	-2.6261	-2.2623	-2.4088	-2.3056	-2.6895	-2.7157	-2.5612	-2.8839	-2.5778	-3.6528	-2.3851	-2.684	-2.6357	-2.7601	-2.5612	-2.7463	-2.5841	-2.3979	-2.5835	-2.4895	-2.5841
-2.7348	-2.6451	-2.6209	-2.7184	-2.5575	-2.5345	-2.8291	-2.9384	-2.5649	-2.4476	-2.4828	-2.6731	-4.948	-2.2718	-2.3711	-2.6415	-3.1958	-2.8394	-2.7242	-2.6415	-2.1656	-2.5399	-2.7007	-2.4603	-2.3802	-2.4776	-2.6975	-2.6096	-2.6128	-2.5654	-2.5451	-2.5485	-2.8291	-2.9384	-2.7157	-2.5612	-2.4974	-2.5427	-4.948	-2.2718	-2.4726	-2.5258	-2.4895	-2.4883	-2.7463	-2.5841	-2.684	-2.5055	-2.5512	-2.5835
-2.7611	-2.5952	-2.8987	-2.7252	-3.0942	-2.6004	-2.3808	-2.5345	-2.4934	-2.7317	-2.5068	-2.4128	-2.6291	-2.8822	-2.1437	-2.2727	-2.3899	-2.7317	-2.722	-2.722	-2.4951	-2.637	-2.7007	-2.4603	-2.3559	-2.2821	-2.7545	-2.5146	-2.6128	-2.5654	-2.768	-2.5841	-2.4139	-2.537	-2.5522	-2.541	-2.4974	-2.5427	-1.7612	-2.6763	-2.684	-2.6357	-2.515	-2.6323	-2.5804	-2.7604	-2.3979	-2.5835	-2.5512	-2.5835
-2.1525	-2.8186	-2.4653	-2.5104	-2.2256	-2.3471	-2.2493	-2.3674	-2.7078	-2.3269	-2.7078	-2.6416	-5.3174	-2.6473	-2.6209	-2.7184	-2.6277	-2.5465	-2.4447	-2.6041	-2.1656	-2.5399	-2.4247	-2.5082	-2.69	-2.5025	-2.4173	-2.5612	-2.5823	-2.6261	-2.768	-2.5841	-2.4139	-2.537	-2.452	-2.5955	-2.8839	-2.5778	-3.9804	-2.5257	-2.684	-2.6357	-2.515	-2.6323	-2.7463	-2.5841	-2.684	-2.5055	-2.4895	-2.5841
-2.4206	-2.5649	-2.3323	-2.9414	-2.3343	-2.4155	-2.2342	-2.5564	-2.4291	-2.4383	-2.4828	-2.6731	-4.6966	-2.7004	-2.7348	-2.5227	-2.4176	-2.4025	-2.4074	-2.5417	-2.8028	-2.6053	-2.462	-2.4025	-1.9261	-2.4488	-2.7545	-2.5146	-2.3323	-2.9414	-2.768	-2.5841	-2.3056	-2.6895	-2.5522	-2.541	-2.4974	-2.5427	-3.9804	-2.5257	-2.684	-2.6357	-2.4176	-2.4025	-2.4246	-2.4926	-2.684	-2.5055	-2.462	-2.4025
-2.7611	-2.5952	-2.5299	-2.4774	-2.3454	-2.5413	-2.5101	-2.5706	-2.7242	-2.4476	-2.4828	-2.6731	-4.7842	-2.3905	-2.1437	-2.2727	-3.77	-2.7607	-2.3307	-2.447	-2.3899	-2.6873	-2.5902	-2.3562	-2.3559	-2.2821	-2.7545	-2.5146	-2.5072	-2.5258	-2.5451	-2.5485	-2.4139	-2.537	-2.5522	-2.541	-2.4974	-2.5427	-3.6528	-2.3851	-2.684	-2.6357	-3.77	-2.7607	-2.7463	-2.5841	-2.3979	-2.5835	-2.7302	-2.5612
-2.5812	-2.8026	-2.4481	-2.3471	-2.3711	-2.5399	-2.5101	-2.5706	-2.541	-2.6792	-2.1814	-2.6055	-4.6966	-2.7004	-2.69	-2.4513	-2.6277	-2.5465	-2.4396	-2.3095	-2.5291	-2.4626	-2.5446	-2.6873	-3.8133	-2.3896	-2.6975	-2.6096	-2.6128	-2.5654	-2.2866	-2.6106	-2.4139	-2.537	-2.5522	-2.541	-2.2405	-2.598	-3.9804	-2.5257	-2.4726	-2.5258	-2.515	-2.6323	-2.4396	-2.3095	-2.6323	-2.5142	-2.4895	-2.5841
-2.1522	-2.7145	-2.4653	-2.5104	-2.3454	-2.5413	-2.5016	-2.4476	-3.0667	-2.8186	-2.9949	-2.6104	-5.3174	-2.6473	-2.6106	-2.2117	-2.5812	-2.447	-2.616	-2.6446	-2.2438	-2.5465	-2.5446	-2.6873	-2.5274	-2.7858	-2.1522	-2.7145	-2.5823	-2.6261	-2.5451	-2.5485	-2.8596	-2.5055	-2.7157	-2.5612	-2.4974	-2.5427	-3.9804	-2.5257	-2.608	-2.537	-2.4895	-2.4883	-2.5804	-2.7604	-2.3979	-2.5835	-2.4895	-2.5841
-2.9726	-2.2761	-2.6555	-2.2971	-2.5189	-2.4221	-2.6624	-2.3982	-3.0667	-2.8186	-2.4934	-2.4221	-4.7842	-2.3905	-2.6106	-2.2117	-2.2515	-2.3432	-2.7661	-2.7607	-2.0581	-2.5413	-2.8161	-2.5678	-2.6906	-2.5051	-2.7545	-2.5146	-2.6128	-2.5654	-2.5451	-2.5485	-2.3056	-2.6895	-2.7157	-2.5612	-2.8839	-2.5778	-3.6528	-2.3851	-2.608	-2.537	-2.4895	-2.4883	-2.7661	-2.7607	-2.3979	-2.5835	-2.7302	-2.5612
-2.7348	-2.6451	-2.1013	-2.7824	-2.5383	-2.4131	-2.6209	-2.3825	-2.4561	-2.4776	-2.4176	-2.6193	-4.7842	-2.3905	-2.2952	-2.5895	-3.77	-2.7607	-2.5672	-2.3331	-2.8028	-2.6053	-2.5446	-2.6873	-2.3802	-2.4776	-2.6975	-2.6096	-2.6128	-2.5654	-2.5451	-2.5485	-2.8596	-2.5055	-2.452	-2.5955	-2.4176	-2.6193	-3.6528	-2.3851	-2.2952	-2.5895	-3.77	-2.7607	-2.4246	-2.4926	-2.684	-2.5055	-2.4895	-2.5841
-2.3196	-2.3366	-2.6594	-2.7004	-2.5575	-2.5345	-2.3793	-2.6808	-2.5649	-2.4476	-3.0787	-2.4547	-4.6966	-2.7004	-2.7348	-2.5227	-2.5366	-2.4363	-2.5125	-2.6894	-2.1656	-2.5399	-2.6591	-2.464	-2.5125	-2.6695	-2.6975	-2.6096	-2.5823	-2.6261	-2.5451	-2.5485	-2.4139	-2.537	-2.7157	-2.5612	-2.8839	-2.5778	-3.9804	-2.5257	-2.684	-2.6357	-2.515	-2.6323	-2.7463	-2.5841	-2.684	-2.5055	-2.5512	-2.5835
-2.7611	-2.5952	-2.5326	-2.5895	-2.3343	-2.4155	-2.5101	-2.5706	-2.541	-2.6792	-2.3601	-2.4221	-4.6966	-2.7004	-2.7007	-2.4603	-2.6277	-2.5465	-2.616	-2.6446	-2.0581	-2.5413	-3.77	-2.2531	-2.3534	-2.4774	-2.7545	-2.5146	-2.5326	-2.5895	-2.768	-2.5841	-2.4139	-2.537	-2.5522	-2.541	-2.4974	-2.5427	-3.9804	-2.5257	-2.608	-2.537	-2.515	-2.6323	-2.5804	-2.7604	-2.3979	-2.5835	-3.77	-2.2531
-2.0263	-2.799	-2.303	-2.4559	-2.5383	-2.4131	-2.6624	-2.3982	-2.6551	-2.3075	-2.5812	-2.4982	-3.6622	-2.6287	-2.3711	-2.6415	-2.3899	-2.7317	-2.4447	-2.6041	-2.2438	-2.5465	-1.9124	-2.8999	-2.5125	-2.6695	-2.0263	-2.799	-2.5823	-2.6261	-2.5451	-2.5485	-2.3056	-2.6895	-2.5522	-2.541	-2.8839	-2.5778	-1.7612	-2.6763	-2.4726	-2.5258	-2.515	-2.6323	-2.7463	-2.5841	-2.3979	-2.5835	-2.4895	-2.5841
-2.7348	-2.6451	-2.4481	-2.3471	-2.242	-2.6446	-2.3793	-2.6808	-2.6551	-2.3075	-2.8215	-3.1402	-2.6291	-2.8822	-2.6106	-2.2117	-2.8293	-2.4187	-2.5125	-2.6894	-2.2438	-2.5465	-2.3097	-2.6731	-2.3802	-2.4776	-2.6975	-2.6096	-2.6128	-2.5654	-2.2866	-2.6106	-2.4139	-2.537	-2.5522	-2.541	-2.8839	-2.5778	-1.7612	-2.6763	-2.608	-2.537	-2.4895	-2.4883	-2.7463	-2.5841	-2.3979	-2.5835	-2.5512	-2.5835
-2.4206	-2.5649	-2.6594	-2.7004	-2.5383	-2.4131	-2.9739	-2.6773	-2.4561	-2.4776	-2.4176	-2.6193	-4.0901	-2.2532	-3.1786	-2.794	-2.8731	-2.4626	-3.1585	-2.6792	-2.2438	-2.5465	-2.8552	-2.6808	-1.8555	-2.3533	-2.7545	-2.5146	-2.5823	-2.6261	-2.5451	-2.5485	-2.8596	-2.5055	-2.452	-2.5955	-2.4176	-2.6193	-3.6528	-2.3851	-2.684	-2.6357	-2.7601	-2.5612	-2.7463	-2.5841	-2.3979	-2.5835	-2.5512	-2.5835
-2.1576	-2.5273	-2.6555	-2.2971	-2.8445	-2.7483	-3.3374	-2.7252	-2.1633	-2.7215	-2.2502	-2.6321	-4.3768	-2.6041	-2.7007	-2.4603	-2.7078	-2.327	-2.7501	-2.5857	-2.1656	-2.5399	-2.4247	-2.5082	-2.711	-2.6055	-2.6975	-2.6096	-2.6128	-2.5654	-2.8445	-2.7483	-2.8596	-2.5055	-2.452	-2.5955	-2.4974	-2.5427	-1.7612	-2.6763	-2.608	-2.537	-2.4895	-2.4883	-2.4246	-2.4926	-2.684	-2.5055	-2.4895	-2.5841
-2.9726	-2.2761	-2.5326	-2.5895	-2.2256	-2.3471	-2.3808	-2.5345	-2.7746	-2.5629	-2.5812	-2.4982	-4.1091	-2.5521	-2.4052	-2.3243	-2.8293	-2.4187	-2.4396	-2.3095	-2.2438	-2.5465	-2.6591	-2.464	-2.0084	-2.6771	-2.7545	-2.5146	-2.5326	-2.5895	-2.768	-2.5841	-2.4139	-2.537	-2.452	-2.5955	-2.8839	-2.5778	-1.7612	-2.6763	-2.4052	-2.3243	-2.4895	-2.4883	-2.4396	-2.3095	-2.3979	-2.5835	-2.5512	-2.5835
-2.3711	-2.3632	-2.7182	-2.4386	-2.2623	-2.4088	-2.5101	-2.5706	-2.4561	-2.4776	-2.7078	-2.6416	-1.3831	-2.6077	-2.7007	-2.4603	-2.7188	-2.7546	-2.722	-2.722	-2.3899	-2.6873	-2.7007	-2.4603	-2.3802	-2.4776	-2.4173	-2.5612	-2.7182	-2.4386	-2.2623	-2.4088	-2.4139	-2.537	-2.452	-2.5955	-2.8839	-2.5778	-1.3831	-2.6077	-2.608	-2.537	-2.7601	-2.5612	-2.5804	-2.7604	-2.3979	-2.5835	-2.5512	-2.5835
-2.6591	-2.6925	-2.69	-2.4026	-2.5189	-2.4221	-2.8291	-2.9384	-2.6551	-2.3075	-2.2962	-2.3517	-5.3174	-2.6473	-2.4116	-2.4626	-2.8293	-2.4187	-2.616	-2.6446	-3.6057	-2.1379	-2.6591	-2.464	-2.4363	-2.6644	-2.7545	-2.5146	-2.5072	-2.5258	-2.5451	-2.5485	-2.8291	-2.9384	-2.5522	-2.541	-2.2962	-2.3517	-3.9804	-2.5257	-2.4726	-2.5258	-2.4895	-2.4883	-2.5804	-2.7604	-2.3979	-2.5835	-2.5512	-2.5835
-2.3982	-2.7184	-2.4481	-2.3471	-2.5383	-2.4131	-2.6551	-2.2549	-2.6551	-2.3075	-2.5812	-2.4982	-4.948	-2.2718	-2.7348	-2.5227	-2.5812	-2.447	-2.4396	-2.3095	-2.3877	-2.1475	-2.8161	-2.5678	-2.0084	-2.6771	-2.6975	-2.6096	-2.6128	-2.5654	-2.5451	-2.5485	-2.8596	-2.5055	-2.5522	-2.541	-2.8839	-2.5778	-4.948	-2.2718	-2.684	-2.6357	-2.4895	-2.4883	-2.4396	-2.3095	-2.684	-2.5055	-2.7302	-2.5612
-2.9726	-2.2761	-2.5326	-2.5895	-2.5189	-2.4221	-2.6209	-2.3825	-2.4994	-2.8808	-2.3601	-2.4221	-2.1888	-2.6792	-2.7007	-2.4603	-2.7188	-2.7546	-2.4316	-2.6778	-2.8291	-2.8897	-2.7007	-2.4603	-2.4363	-2.6644	-2.7545	-2.5146	-2.5326	-2.5895	-2.5451	-2.5485	-2.8596	-2.5055	-2.7157	-2.5612	-2.4974	-2.5427	-1.7612	-2.6763	-2.608	-2.537	-2.7601	-2.5612	-2.5804	-2.7604	-2.8291	-2.8897	-2.5512	-2.5835
-2.3982	-2.7184	-2.6209	-2.7184	-2.5575	-2.5345	-2.6551	-2.2549	-2.541	-2.6792	-2.5068	-2.4128	-4.4895	-2.2682	-2.4951	-2.3565	-2.9258	-2.3562	-2.4523	-2.7317	-2.7924	-2.5379	-2.2732	-2.4412	-2.4363	-2.6644	-2.6975	-2.6096	-2.6128	-2.5654	-2.5451	-2.5485	-2.8596	-2.5055	-2.5522	-2.541	-2.4974	-2.5427	-3.9804	-2.5257	-2.608	-2.537	-2.7601	-2.5612	-2.4246	-2.4926	-2.684	-2.5055	-2.4895	-2.5841
-2.7127	-2.6773	-2.1013	-2.7824	-2.5366	-2.8412	-2.2493	-2.3674	-2.7801	-2.5895	-2.2962	-2.3517	-3.6622	-2.6287	-2.7007	-2.4603	-2.8293	-2.4187	-2.4523	-2.7317	-2.8028	-2.6053	-2.8552	-2.6808	-3.8133	-2.3896	-2.6975	-2.6096	-2.6128	-2.5654	-2.5451	-2.5485	-2.4139	-2.537	-2.7801	-2.5895	-2.2962	-2.3517	-1.7612	-2.6763	-2.608	-2.537	-2.4895	-2.4883	-2.4246	-2.4926	-2.684	-2.5055	-2.5512	-2.5835
-2.7348	-2.6451	-2.6594	-2.7004	-2.9079	-2.5036	-2.4585	-2.4468	-2.4561	-2.4776	-2.2962	-2.3517	-2.1888	-2.6792	-2.5101	-2.7286	-2.8293	-2.4187	-2.57	-2.4547	-3.6057	-2.1379	-2.7007	-2.4603	-2.4363	-2.6644	-2.6975	-2.6096	-2.5823	-2.6261	-2.768	-2.5841	-2.4139	-2.537	-2.452	-2.5955	-2.2962	-2.3517	-1.7612	-2.6763	-2.608	-2.537	-2.4895	-2.4883	-2.7463	-2.5841	-2.3979	-2.5835	-2.5512	-2.5835
-2.9658	-2.475	-2.6594	-2.7004	-2.8445	-2.7483	-2.2867	-2.8378	-2.7078	-2.3269	-2.4176	-2.6193	-4.948	-2.2718	-2.7007	-2.4603	-2.7188	-2.7546	-2.3675	-2.6389	-2.2438	-2.5465	-2.4247	-2.5082	-2.4363	-2.6644	-2.9658	-2.475	-2.5823	-2.6261	-2.8445	-2.7483	-2.3056	-2.6895	-2.452	-2.5955	-2.4176	-2.6193	-4.948	-2.2718	-2.608	-2.537	-2.7601	-2.5612	-2.3675	-2.6389	-2.3979	-2.5835	-2.4895	-2.5841
-2.1525	-2.8186	-2.242	-2.7722	-2.3711	-2.5399	-2.6625	-2.3785	-3.0667	-2.8186	-2.3031	-2.8069	-3.8099	-2.722	-2.6106	-2.2117	-3.77	-2.7607	-2.7242	-2.6415	-2.8028	-2.6053	-2.462	-2.4025	-2.7613	-2.6064	-2.4173	-2.5612	-2.5072	-2.5258	-2.2866	-2.6106	-2.6625	-2.3785	-2.7157	-2.5612	-2.2405	-2.598	-3.6528	-2.3851	-2.608	-2.537	-3.77	-2.7607	-2.7463	-2.5841	-2.684	-2.5055	-2.462	-2.4025
-2.1522	-2.7145	-2.599	-2.9151	-2.242	-2.6446	-2.2493	-2.3674	-2.4291	-2.4383	-2.4828	-2.6731	-4.7842	-2.3905	-2.1437	-2.2727	-2.5366	-2.4363	-2.3675	-2.6389	-2.3877	-2.1475	-2.6183	-2.6389	-2.3802	-2.4776	-2.1522	-2.7145	-2.5823	-2.6261	-2.2866	-2.6106	-2.4139	-2.537	-2.5522	-2.541	-2.4974	-2.5427	-3.6528	-2.3851	-2.684	-2.6357	-2.515	-2.6323	-2.3675	-2.6389	-2.684	-2.5055	-2.6183	-2.6389
-2.5812	-2.8026	-2.8391	-2.3559	-2.3711	-2.5399	-2.5101	-2.5706	-2.7078	-2.3269	-2.4176	-2.6193	-3.6622	-2.6287	-2.0862	-2.8765	-2.1939	-2.491	-2.3675	-2.6389	-2.3877	-2.1475	-2.3097	-2.6731	-2.7182	-2.6026	-2.6975	-2.6096	-2.5072	-2.5258	-2.2866	-2.6106	-2.4139	-2.537	-2.452	-2.5955	-2.4176	-2.6193	-1.7612	-2.6763	-2.684	-2.6357	-2.4895	-2.4883	-2.3675	-2.6389	-2.684	-2.5055	-2.5512	-2.5835
-2.7611	-2.5952	-2.242	-2.7722	-2.3454	-2.5413	-2.4585	-2.4468	-2.5649	-2.4476	-2.7661	-2.6077	-4.7842	-2.3905	-2.7348	-2.5227	-2.1939	-2.491	-2.2493	-2.485	-2.4951	-2.637	-2.6183	-2.6389	-2.3534	-2.4774	-2.7545	-2.5146	-2.5072	-2.5258	-2.5451	-2.5485	-2.4139	-2.537	-2.7157	-2.5612	-2.7661	-2.6077	-3.6528	-2.3851	-2.684	-2.6357	-2.4895	-2.4883	-2.4246	-2.4926	-2.3979	-2.5835	-2.6183	-2.6389
-2.9166	-2.0131	-2.5326	-2.5895	-3.0942	-2.6004	-2.4447	-2.5273	-2.9717	-2.0315	-2.5068	-2.4128	-4.6966	-2.7004	-2.4116	-2.4626	-2.7188	-2.7546	-2.2783	-2.4869	-2.4951	-2.637	-2.4247	-2.5082	-2.4074	-2.7636	-2.7545	-2.5146	-2.5326	-2.5895	-2.768	-2.5841	-2.8596	-2.5055	-2.7157	-2.5612	-2.4974	-2.5427	-3.9804	-2.5257	-2.4726	-2.5258	-2.7601	-2.5612	-2.4246	-2.4926	-2.3979	-2.5835	-2.4895	-2.5841
-2.4206	-2.5649	-2.6555	-2.2971	-3.0942	-2.6004	-2.3808	-2.5345	-2.4561	-2.4776	-2.4585	-2.4468	-4.5066	-2.6026	-2.2952	-2.5895	-2.7188	-2.7546	-2.5672	-2.3331	-2.6389	-2.4774	-2.3097	-2.6731	-1.9261	-2.4488	-2.7545	-2.5146	-2.6128	-2.5654	-2.768	-2.5841	-2.4139	-2.537	-2.452	-2.5955	-2.4974	-2.5427	-1.7612	-2.6763	-2.2952	-2.5895	-2.7601	-2.5612	-2.4246	-2.4926	-2.6323	-2.5142	-2.5512	-2.5835
-2.1422	-1.5844	-2.1422	-1.7508	-2.2288	-2.0676	-2.3237	-2.534	-2.6783	-2.7547	-2.1814	-2.6055	-4.0901	-2.2532	-2.5101	-2.7286	-2.3899	-2.7317	-2.2493	-2.485	-2.8028	-2.6053	-2.4247	-2.5082	-2.4363	-2.6644	-2.1422	-1.5844	-2.1422	-1.7508	-2.2288	-2.0676	-2.3237	-2.534	-2.6783	-2.7547	-2.2405	-2.598	-3.6528	-2.3851	-2.608	-2.537	-2.515	-2.6323	-2.4246	-2.4926	-2.684	-2.5055	-2.4895	-2.5841
-2.7348	-2.6451	-2.8987	-2.7252	-2.3031	-2.6738	-2.6209	-2.3825	-2.4934	-2.7317	-2.2502	-2.6321	-2.69	-2.4513	-2.1702	-2.6077	-2.1939	-2.491	-2.5125	-2.6894	-2.4396	-2.7145	-2.8161	-2.5678	-2.5274	-2.7858	-2.6975	-2.6096	-2.6128	-2.5654	-2.2866	-2.6106	-2.8596	-2.5055	-2.5522	-2.541	-2.4974	-2.5427	-3.6528	-2.3851	-2.1702	-2.6077	-2.4895	-2.4883	-2.7463	-2.5841	-2.4396	-2.7145	-2.7302	-2.5612
-2.1522	-2.7145	-2.5299	-2.4774	-2.7803	-2.4559	-2.3808	-2.5345	-2.5649	-2.4476	-2.8863	-2.5082	-4.7842	-2.3905	-2.3711	-2.6415	-2.2515	-2.3432	-2.4316	-2.6778	-2.8291	-2.8897	-2.5902	-2.3562	-2.7078	-2.6448	-2.1522	-2.7145	-2.5072	-2.5258	-2.768	-2.5841	-2.4139	-2.537	-2.7157	-2.5612	-2.8839	-2.5778	-3.6528	-2.3851	-2.4726	-2.5258	-2.4895	-2.4883	-2.5804	-2.7604	-2.8291	-2.8897	-2.7302	-2.5612
-2.6591	-2.6925	-2.5326	-2.5895	-2.7754	-2.8378	-2.8291	-2.9384	-2.4994	-2.8808	-2.2502	-2.6321	-4.4895	-2.2682	-2.4951	-2.3565	-2.1939	-2.491	-2.4396	-2.3095	-2.9717	-2.5223	-2.462	-2.4025	-2.7182	-2.6026	-2.7545	-2.5146	-2.5326	-2.5895	-2.768	-2.5841	-2.8291	-2.9384	-2.7157	-2.5612	-2.4974	-2.5427	-3.9804	-2.5257	-2.608	-2.537	-2.4895	-2.4883	-2.4396	-2.3095	-2.6323	-2.5142	-2.462	-2.4025
-2.3982	-2.7184	-2.5326	-2.5895	-2.3343	-2.4155	-2.2493	-2.3674	-2.7746	-2.5629	-2.5068	-2.4128	-4.1091	-2.5521	-2.5902	-2.9318	-2.4176	-2.4025	-2.7242	-2.6415	-2.5902	-2.6738	-2.6591	-2.464	-2.4363	-2.6644	-2.6975	-2.6096	-2.5326	-2.5895	-2.768	-2.5841	-2.4139	-2.537	-2.452	-2.5955	-2.4974	-2.5427	-1.7612	-2.6763	-2.608	-2.537	-2.4176	-2.4025	-2.7463	-2.5841	-2.6323	-2.5142	-2.5512	-2.5835
-2.1422	-1.5844	-2.1422	-1.7508	-3.0032	-2.6465	-2.5902	-2.6873	-2.7078	-2.3269	-2.1814	-2.6055	-4.0901	-2.2532	-2.5101	-2.7286	-2.7188	-2.7546	-2.4447	-2.6041	-2.8291	-2.8897	-2.5446	-2.6873	-2.5274	-2.7858	-2.1422	-1.5844	-2.1422	-1.7508	-2.5451	-2.5485	-2.4139	-2.537	-2.452	-2.5955	-2.2405	-2.598	-3.6528	-2.3851	-2.608	-2.537	-2.7601	-2.5612	-2.7463	-2.5841	-2.8291	-2.8897	-2.4895	-2.5841
-2.9413	-2.5629	-2.4481	-2.3983	-2.5366	-2.8412	-2.5101	-2.5706	-2.7078	-2.3269	-3.0787	-2.4547	-4.8489	-2.9797	-2.3711	-2.6415	-2.7078	-2.327	-2.4447	-2.6041	-2.3899	-2.6873	-2.2732	-2.4412	-2.0084	-2.6771	-2.7545	-2.5146	-2.6128	-2.5654	-2.5451	-2.5485	-2.4139	-2.537	-2.452	-2.5955	-2.8839	-2.5778	-4.8489	-2.9797	-2.4726	-2.5258	-2.4895	-2.4883	-2.7463	-2.5841	-2.3979	-2.5835	-2.4895	-2.5841
-2.3982	-2.7184	-2.4481	-2.3471	-2.5189	-2.4221	-2.6551	-2.2549	-3.0212	-2.7359	-2.4828	-2.6731	-5.3174	-2.6473	-2.7007	-2.4603	-2.7348	-2.6894	-2.2493	-2.485	-2.8291	-2.8897	-2.7007	-2.4603	-1.9261	-2.4488	-2.6975	-2.6096	-2.6128	-2.5654	-2.5451	-2.5485	-2.8596	-2.5055	-2.5522	-2.541	-2.4974	-2.5427	-3.9804	-2.5257	-2.608	-2.537	-2.4895	-2.4883	-2.4246	-2.4926	-2.8291	-2.8897	-2.5512	-2.5835
-2.0263	-2.799	-2.1013	-2.7824	-2.5575	-2.5345	-2.3808	-2.5345	-2.1633	-2.7215	-3.0787	-2.4547	-4.8783	-2.5592	-2.4951	-2.3565	-2.5366	-2.4363	-2.7242	-2.6415	-2.8028	-2.6053	-2.3097	-2.6731	-2.5125	-2.6695	-2.0263	-2.799	-2.6128	-2.5654	-2.5451	-2.5485	-2.4139	-2.537	-2.452	-2.5955	-2.8839	-2.5778	-3.9804	-2.5257	-2.608	-2.537	-2.515	-2.6323	-2.7463	-2.5841	-2.684	-2.5055	-2.5512	-2.5835
-2.1522	-2.7145	-2.6594	-2.7004	-2.9079	-2.5036	-2.6551	-2.2549	-2.7242	-2.4476	-2.3601	-2.4221	-3.6622	-2.6287	-2.5101	-2.7286	-2.5366	-2.4363	-2.616	-2.6446	-2.4396	-2.7145	-2.5902	-2.3562	-2.7127	-2.4954	-2.1522	-2.7145	-2.5823	-2.6261	-2.768	-2.5841	-2.8596	-2.5055	-2.5522	-2.541	-2.4974	-2.5427	-1.7612	-2.6763	-2.608	-2.537	-2.515	-2.6323	-2.5804	-2.7604	-2.4396	-2.7145	-2.7302	-2.5612
-2.1525	-2.8186	-2.4653	-2.5104	-2.5575	-2.5345	-2.3808	-2.5345	-2.7242	-2.4476	-2.4828	-2.6731	-4.3498	-2.3813	-2.9166	-3.0493	-2.5812	-2.447	-2.3307	-2.447	-3.6057	-2.1379	-2.2254	-2.7636	-2.7803	-2.7781	-2.4173	-2.5612	-2.5823	-2.6261	-2.5451	-2.5485	-2.4139	-2.537	-2.5522	-2.541	-2.4974	-2.5427	-3.9804	-2.5257	-2.608	-2.537	-2.4895	-2.4883	-2.7463	-2.5841	-2.3979	-2.5835	-2.5512	-2.5835
-2.1522	-2.7145	-2.4481	-2.3471	-2.2623	-2.4088	-2.6624	-2.3982	-2.4561	-2.4776	-2.4176	-2.6193	-4.8489	-2.9797	-2.4052	-2.3243	-2.2204	-3.1102	-2.9441	-2.4895	-2.2438	-2.5465	-2.2732	-2.4412	-2.3534	-2.4774	-2.1522	-2.7145	-2.6128	-2.5654	-2.2623	-2.4088	-2.3056	-2.6895	-2.452	-2.5955	-2.4176	-2.6193	-4.8489	-2.9797	-2.4052	-2.3243	-2.515	-2.6323	-2.7463	-2.5841	-2.3979	-2.5835	-2.4895	-2.5841
-2.9658	-2.475	-2.5423	-2.7953	-2.2623	-2.4088	-2.3808	-2.5345	-2.5057	-2.4155	-2.8863	-2.5082	-4.0901	-2.2532	-2.4052	-2.3243	-2.5575	-2.637	-2.2493	-2.485	-2.2438	-2.5465	-2.0862	-2.4488	-2.2443	-2.3825	-2.9658	-2.475	-2.6128	-2.5654	-2.2623	-2.4088	-2.4139	-2.537	-2.5522	-2.541	-2.8839	-2.5778	-3.6528	-2.3851	-2.4052	-2.3243	-2.515	-2.6323	-2.4246	-2.4926	-2.3979	-2.5835	-2.4895	-2.5841
-2.9413	-2.5629	-2.5423	-2.7953	-2.2256	-2.3471	-2.5902	-2.6873	-2.7746	-2.5629	-2.7078	-2.6416	-0.9729	-2.7252	-2.7007	-2.4603	-2.7348	-2.6894	-2.616	-2.6446	-2.5902	-2.6738	-2.7007	-2.4603	-2.7182	-2.6026	-2.7545	-2.5146	-2.6128	-2.5654	-2.768	-2.5841	-2.4139	-2.537	-2.452	-2.5955	-2.8839	-2.5778	-1.7612	-2.6763	-2.608	-2.537	-2.4895	-2.4883	-2.5804	-2.7604	-2.6323	-2.5142	-2.5512	-2.5835
-2.1422	-1.5844	-2.1422	-1.7508	-2.2288	-2.0676	-2.3237	-2.534	-2.1633	-2.7215	-2.1814	-2.6055	-4.5066	-2.6026	-2.1437	-2.2727	-2.5575	-2.637	-2.5672	-2.3331	-2.4497	-2.6771	-2.6279	-2.6873	-2.3802	-2.4776	-2.1422	-1.5844	-2.1422	-1.7508	-2.2288	-2.0676	-2.3237	-2.534	-2.452	-2.5955	-2.2405	-2.598	-1.7612	-2.6763	-2.684	-2.6357	-2.515	-2.6323	-2.4246	-2.4926	-2.3979	-2.5835	-2.5512	-2.5835
-2.3196	-2.3366	-2.599	-2.9151	-2.5366	-2.8412	-2.2493	-2.3674	-2.4561	-2.4776	-2.2962	-2.3517	-4.8489	-2.9797	-2.2952	-2.5895	-2.1939	-2.491	-2.5672	-2.3331	-2.4396	-2.7145	-2.6591	-2.464	-2.5125	-2.6695	-2.6975	-2.6096	-2.5823	-2.6261	-2.5451	-2.5485	-2.4139	-2.537	-2.452	-2.5955	-2.2962	-2.3517	-4.8489	-2.9797	-2.2952	-2.5895	-2.4895	-2.4883	-2.4246	-2.4926	-2.4396	-2.7145	-2.5512	-2.5835
-3.4464	-2.794	-2.69	-2.4026	-2.3711	-2.5399	-2.2342	-2.5564	-3.0667	-2.8186	-2.7078	-2.6416	-4.3768	-2.6041	-2.1437	-2.2727	-2.5366	-2.4363	-3.1585	-2.6792	-2.6551	-2.7845	-2.4247	-2.5082	-2.6906	-2.5051	-2.6975	-2.6096	-2.5072	-2.5258	-2.2866	-2.6106	-2.3056	-2.6895	-2.7157	-2.5612	-2.8839	-2.5778	-1.7612	-2.6763	-2.684	-2.6357	-2.515	-2.6323	-2.7463	-2.5841	-2.684	-2.5055	-2.4895	-2.5841
-3.4464	-2.794	-2.242	-2.7722	-2.3454	-2.5413	-2.5101	-2.5706	-2.9717	-2.0315	-2.1814	-2.6055	-4.5066	-2.6026	-2.7348	-2.5227	-2.7078	-2.327	-2.5672	-2.3331	-2.7924	-2.5379	-2.3097	-2.6731	-2.5125	-2.6695	-2.6975	-2.6096	-2.5072	-2.5258	-2.5451	-2.5485	-2.4139	-2.537	-2.7157	-2.5612	-2.2405	-2.598	-1.7612	-2.6763	-2.684	-2.6357	-2.4895	-2.4883	-2.4246	-2.4926	-2.684	-2.5055	-2.5512	-2.5835
-2.9726	-2.2761	-2.4653	-2.5104	-2.5366	-2.8412	-2.6625	-2.3785	-2.5719	-2.6026	-2.4828	-2.6731	-4.948	-2.2718	-2.2952	-2.5895	-2.6183	-2.7157	-2.7661	-2.7607	-2.5902	-2.6738	-2.2254	-2.7636	-2.7127	-2.4954	-2.7545	-2.5146	-2.5823	-2.6261	-2.5451	-2.5485	-2.6625	-2.3785	-2.5719	-2.6026	-2.4974	-2.5427	-4.948	-2.2718	-2.2952	-2.5895	-2.6183	-2.7157	-2.7661	-2.7607	-2.6323	-2.5142	-2.5512	-2.5835
-2.6591	-2.6925	-2.7501	-2.3813	-2.3711	-2.5399	-2.5016	-2.4476	-2.7746	-2.5629	-2.9949	-2.6104	-4.948	-2.2718	-2.1437	-2.2727	-2.4176	-2.4025	-2.2493	-2.485	-2.4951	-2.637	-2.8161	-2.5678	-2.6906	-2.5051	-2.7545	-2.5146	-2.5823	-2.6261	-2.2866	-2.6106	-2.8596	-2.5055	-2.452	-2.5955	-2.4974	-2.5427	-4.948	-2.2718	-2.684	-2.6357	-2.4176	-2.4025	-2.4246	-2.4926	-2.3979	-2.5835	-2.7302	-2.5612
-2.7348	-2.6451	-2.69	-2.4026	-2.5575	-2.5345	-2.5016	-2.4476	-2.7801	-2.5895	-2.7078	-2.6416	-5.3174	-2.6473	-2.7754	-2.6778	-2.5366	-2.4363	-2.2493	-2.485	-2.4497	-2.6771	-2.3097	-2.6731	-2.2443	-2.3825	-2.6975	-2.6096	-2.5072	-2.5258	-2.5451	-2.5485	-2.8596	-2.5055	-2.7801	-2.5895	-2.8839	-2.5778	-3.9804	-2.5257	-2.684	-2.6357	-2.515	-2.6323	-2.4246	-2.4926	-2.3979	-2.5835	-2.5512	-2.5835
-2.1525	-2.8186	-2.242	-2.7722	-2.8445	-2.7483	-2.5101	-2.5706	-2.6551	-2.3075	-2.5068	-2.4128	-4.6966	-2.7004	-2.4934	-2.7317	-2.5366	-2.4363	-2.9441	-2.4895	-2.0581	-2.5413	-2.462	-2.4025	-2.6906	-2.5051	-2.4173	-2.5612	-2.5072	-2.5258	-2.8445	-2.7483	-2.4139	-2.537	-2.5522	-2.541	-2.4974	-2.5427	-3.9804	-2.5257	-2.684	-2.6357	-2.515	-2.6323	-2.7463	-2.5841	-2.3979	-2.5835	-2.462	-2.4025
-2.3711	-2.3632	-2.7501	-2.3813	-3.0942	-2.6004	-2.2342	-2.5564	-2.4994	-2.8808	-2.8863	-2.5082	-4.8783	-2.5592	-2.7754	-2.6778	-2.8293	-2.4187	-2.3675	-2.6389	-2.4497	-2.6771	-2.9917	-2.794	-2.69	-2.5025	-2.4173	-2.5612	-2.5823	-2.6261	-2.768	-2.5841	-2.3056	-2.6895	-2.7157	-2.5612	-2.8839	-2.5778	-3.9804	-2.5257	-2.684	-2.6357	-2.4895	-2.4883	-2.3675	-2.6389	-2.3979	-2.5835	-2.4895	-2.5841
-2.69	-2.4026	-2.7182	-2.4386	-2.7803	-2.4559	-2.6625	-2.3785	-2.7746	-2.5629	-2.4585	-2.4468	-2.1888	-2.6792	-2.4951	-2.3565	-2.7348	-2.6894	-2.4074	-2.5417	-2.9676	-2.2564	-2.6591	-2.464	-2.7613	-2.6064	-2.4173	-2.5612	-2.7182	-2.4386	-2.768	-2.5841	-2.6625	-2.3785	-2.452	-2.5955	-2.4974	-2.5427	-1.7612	-2.6763	-2.608	-2.537	-2.4895	-2.4883	-2.4246	-2.4926	-2.684	-2.5055	-2.5512	-2.5835
-2.1576	-2.5273	-2.7182	-2.4386	-2.2133	-2.6171	-2.6624	-2.3982	-2.5719	-2.6026	-3.0787	-2.4547	-0.9729	-2.7252	-2.1437	-2.2727	-2.5366	-2.4363	-2.2493	-2.485	-2.3877	-2.1475	-2.6183	-2.6389	-2.7613	-2.6064	-2.6975	-2.6096	-2.7182	-2.4386	-2.2866	-2.6106	-2.3056	-2.6895	-2.5719	-2.6026	-2.8839	-2.5778	-1.7612	-2.6763	-2.684	-2.6357	-2.515	-2.6323	-2.4246	-2.4926	-2.684	-2.5055	-2.6183	-2.6389
-2.5812	-2.8026	-2.6209	-2.7184	-2.9079	-2.5036	-3.0212	-2.8765	-2.1633	-2.7215	-2.3601	-2.4221	-4.7842	-2.3905	-2.5223	-2.5223	-2.5575	-2.637	-2.57	-2.4547	-2.5902	-2.6738	-2.6183	-2.6389	-2.3802	-2.4776	-2.6975	-2.6096	-2.6128	-2.5654	-2.768	-2.5841	-2.8596	-2.5055	-2.452	-2.5955	-2.4974	-2.5427	-3.6528	-2.3851	-2.4726	-2.5258	-2.515	-2.6323	-2.7463	-2.5841	-2.6323	-2.5142	-2.6183	-2.6389
-2.3982	-2.7184	-2.5423	-2.7953	-2.5189	-2.4221	-2.8291	-2.9384	-2.4934	-2.7317	-2.4009	-2.5082	-4.8783	-2.5592	-2.3711	-2.6415	-2.6183	-2.7157	-2.4396	-2.3095	-2.7159	-2.6041	-2.8161	-2.5678	-2.0084	-2.6771	-2.6975	-2.6096	-2.6128	-2.5654	-2.5451	-2.5485	-2.8291	-2.9384	-2.5522	-2.541	-2.2405	-2.598	-3.9804	-2.5257	-2.4726	-2.5258	-2.6183	-2.7157	-2.4396	-2.3095	-2.684	-2.5055	-2.7302	-2.5612
-2.1422	-1.5844	-2.1422	-1.7508	-2.2288	-2.0676	-2.4447	-2.5273	-2.6551	-2.3075	-2.2962	-2.3517	-4.3498	-2.3813	-2.4951	-2.3565	-2.3559	-2.722	-2.3307	-2.447	-2.4497	-2.6771	-2.6591	-2.464	-2.711	-2.6055	-2.1422	-1.5844	-2.1422	-1.7508	-2.2288	-2.0676	-2.8596	-2.5055	-2.5522	-2.541	-2.2962	-2.3517	-3.9804	-2.5257	-2.608	-2.537	-2.7601	-2.5612	-2.7463	-2.5841	-2.3979	-2.5835	-2.5512	-2.5835
-2.1522	-2.7145	-2.4653	-2.5104	-2.7754	-2.8378	-2.6551	-2.2549	-2.7078	-2.3269	-2.5068	-2.4128	-2.1888	-2.6792	-2.6106	-2.2117	-2.5575	-2.637	-2.57	-2.4547	-2.6551	-2.7845	-2.9917	-2.794	-2.7803	-2.7781	-2.1522	-2.7145	-2.5823	-2.6261	-2.768	-2.5841	-2.8596	-2.5055	-2.452	-2.5955	-2.4974	-2.5427	-1.7612	-2.6763	-2.608	-2.537	-2.515	-2.6323	-2.7463	-2.5841	-2.684	-2.5055	-2.4895	-2.5841
-2.7127	-2.6773	-2.69	-2.4026	-2.2256	-2.3471	-2.5016	-2.4476	-2.7242	-2.4476	-2.5068	-2.4128	-4.7842	-2.3905	-2.4116	-2.4626	-2.3559	-2.722	-2.7242	-2.6415	-2.4497	-2.6771	-2.7007	-2.4603	-2.7803	-2.7781	-2.6975	-2.6096	-2.5072	-2.5258	-2.768	-2.5841	-2.8596	-2.5055	-2.5522	-2.541	-2.4974	-2.5427	-3.6528	-2.3851	-2.4726	-2.5258	-2.7601	-2.5612	-2.7463	-2.5841	-2.3979	-2.5835	-2.5512	-2.5835
-2.69	-2.4026	-2.6555	-2.2971	-2.5383	-2.4131	-2.2493	-2.3674	-3.0212	-2.7359	-2.8863	-2.5082	-4.6966	-2.7004	-2.5101	-2.7286	-2.7078	-2.327	-2.3307	-2.447	-2.4396	-2.7145	-2.7007	-2.4603	-2.7182	-2.6026	-2.4173	-2.5612	-2.6128	-2.5654	-2.5451	-2.5485	-2.4139	-2.537	-2.5522	-2.541	-2.8839	-2.5778	-3.9804	-2.5257	-2.608	-2.537	-2.4895	-2.4883	-2.7463	-2.5841	-2.4396	-2.7145	-2.5512	-2.5835
-2.3196	-2.3366	-2.303	-2.4559	-2.2623	-2.4088	-2.6209	-2.3825	-2.541	-2.6792	-2.4828	-2.6731	-4.3498	-2.3813	-2.0862	-2.8765	-2.5575	-2.637	-2.3307	-2.447	-2.4951	-2.637	-2.4247	-2.5082	-2.7127	-2.4954	-2.6975	-2.6096	-2.5823	-2.6261	-2.2623	-2.4088	-2.8596	-2.5055	-2.5522	-2.541	-2.4974	-2.5427	-3.9804	-2.5257	-2.684	-2.6357	-2.515	-2.6323	-2.7463	-2.5841	-2.3979	-2.5835	-2.4895	-2.5841
-2.69	-2.4026	-2.8391	-2.3559	-2.3343	-2.4155	-2.5902	-2.6873	-2.7078	-2.3269	-2.8863	-2.5082	-0.9729	-2.7252	-3.1786	-2.794	-2.2515	-2.3432	-2.9441	-2.4895	-2.9676	-2.2564	-2.9917	-2.794	-1.8555	-2.3533	-2.4173	-2.5612	-2.5072	-2.5258	-2.768	-2.5841	-2.4139	-2.537	-2.452	-2.5955	-2.8839	-2.5778	-1.7612	-2.6763	-2.684	-2.6357	-2.4895	-2.4883	-2.7463	-2.5841	-2.684	-2.5055	-2.4895	-2.5841
-2.1525	-2.8186	-2.303	-2.4559	-2.7754	-2.8378	-2.2493	-2.3674	-2.7242	-2.4476	-2.4828	-2.6731	-4.0901	-2.2532	-2.6106	-2.2117	-2.5575	-2.637	-2.4523	-2.7317	-2.8291	-2.8897	-2.462	-2.4025	-1.9261	-2.4488	-2.4173	-2.5612	-2.5823	-2.6261	-2.768	-2.5841	-2.4139	-2.537	-2.5522	-2.541	-2.4974	-2.5427	-3.6528	-2.3851	-2.608	-2.537	-2.515	-2.6323	-2.4246	-2.4926	-2.8291	-2.8897	-2.462	-2.4025
-2.3711	-2.3632	-2.303	-2.4559	-2.2256	-2.3471	-2.6209	-2.3825	-2.7746	-2.5629	-2.4934	-2.4221	-4.0901	-2.2532	-2.7754	-2.6778	-2.8731	-2.4626	-2.5672	-2.3331	-2.4497	-2.6771	-2.7007	-2.4603	-1.9261	-2.4488	-2.4173	-2.5612	-2.5823	-2.6261	-2.768	-2.5841	-2.8596	-2.5055	-2.452	-2.5955	-2.8839	-2.5778	-3.6528	-2.3851	-2.684	-2.6357	-2.7601	-2.5612	-2.4246	-2.4926	-2.3979	-2.5835	-2.5512	-2.5835
-2.3711	-2.3632	-2.6555	-2.2971	-2.5189	-2.4221	-2.6551	-2.2549	-2.7746	-2.5629	-2.4009	-2.5082	-4.7842	-2.3905	-2.4052	-2.3243	-2.8293	-2.4187	-2.7242	-2.6415	-2.2438	-2.5465	-2.3097	-2.6731	-2.3802	-2.4776	-2.4173	-2.5612	-2.6128	-2.5654	-2.5451	-2.5485	-2.8596	-2.5055	-2.452	-2.5955	-2.2405	-2.598	-3.6528	-2.3851	-2.4052	-2.3243	-2.4895	-2.4883	-2.7463	-2.5841	-2.3979	-2.5835	-2.5512	-2.5835
-2.6591	-2.6925	-2.7501	-2.3813	-3.0942	-2.6004	-2.4585	-2.4468	-3.0212	-2.7359	-2.1814	-2.6055	-4.3498	-2.3813	-2.2952	-2.5895	-2.3559	-2.722	-2.2493	-2.485	-2.1656	-2.5399	-2.6279	-2.6873	-2.6906	-2.5051	-2.7545	-2.5146	-2.5823	-2.6261	-2.768	-2.5841	-2.4139	-2.537	-2.5522	-2.541	-2.2405	-2.598	-3.9804	-2.5257	-2.2952	-2.5895	-2.7601	-2.5612	-2.4246	-2.4926	-2.684	-2.5055	-2.5512	-2.5835
-2.9166	-2.0131	-2.5423	-2.7953	-2.9079	-2.5036	-2.6625	-2.3785	-2.7746	-2.5629	-3.0787	-2.4547	-4.6966	-2.7004	-3.1786	-2.794	-3.1958	-2.8394	-2.5672	-2.3331	-2.3877	-2.1475	-2.6183	-2.6389	-2.3534	-2.4774	-2.7545	-2.5146	-2.6128	-2.5654	-2.768	-2.5841	-2.6625	-2.3785	-2.452	-2.5955	-2.8839	-2.5778	-3.9804	-2.5257	-2.684	-2.6357	-2.4895	-2.4883	-2.4246	-2.4926	-2.684	-2.5055	-2.6183	-2.6389
-2.9726	-2.2761	-2.242	-2.7722	-2.9079	-2.5036	-2.4447	-2.5273	-2.4561	-2.4776	-2.5068	-2.4128	-4.7842	-2.3905	-2.0862	-2.8765	-2.2204	-3.1102	-2.616	-2.6446	-2.4396	-2.7145	-2.6591	-2.464	-1.9261	-2.4488	-2.7545	-2.5146	-2.5072	-2.5258	-2.768	-2.5841	-2.8596	-2.5055	-2.452	-2.5955	-2.4974	-2.5427	-3.6528	-2.3851	-2.684	-2.6357	-2.515	-2.6323	-2.5804	-2.7604	-2.4396	-2.7145	-2.5512	-2.5835
-2.1422	-1.5844	-2.1422	-1.7508	-2.2288	-2.0676	-2.3237	-2.534	-2.6783	-2.7547	-2.9949	-2.6104	-2.1888	-2.6792	-2.1437	-2.2727	-2.6183	-2.7157	-2.4316	-2.6778	-2.2438	-2.5465	-2.6183	-2.6389	-2.7078	-2.6448	-2.1422	-1.5844	-2.1422	-1.7508	-2.2288	-2.0676	-2.3237	-2.534	-2.6783	-2.7547	-2.4974	-2.5427	-1.7612	-2.6763	-2.684	-2.6357	-2.6183	-2.7157	-2.5804	-2.7604	-2.3979	-2.5835	-2.6183	-2.6389
-2.5812	-2.8026	-2.6594	-2.7004	-2.3711	-2.5399	-2.6209	-2.3825	-2.541	-2.6792	-2.4009	-2.5082	-4.7842	-2.3905	-2.5101	-2.7286	-2.2515	-2.3432	-2.722	-2.722	-2.9676	-2.2564	-2.462	-2.4025	-2.3802	-2.4776	-2.6975	-2.6096	-2.5823	-2.6261	-2.2866	-2.6106	-2.8596	-2.5055	-2.5522	-2.541	-2.2405	-2.598	-3.6528	-2.3851	-2.608	-2.537	-2.4895	-2.4883	-2.5804	-2.7604	-2.684	-2.5055	-2.462	-2.4025
-2.3982	-2.7184	-2.303	-2.4559	-2.5383	-2.4131	-2.6551	-2.2549	-2.4561	-2.4776	-2.4585	-2.4468	-4.6966	-2.7004	-2.4052	-2.3243	-2.7348	-2.6894	-2.3307	-2.447	-2.9717	-2.5223	-2.462	-2.4025	-2.7078	-2.6448	-2.6975	-2.6096	-2.5823	-2.6261	-2.5451	-2.5485	-2.8596	-2.5055	-2.452	-2.5955	-2.4974	-2.5427	-3.9804	-2.5257	-2.4052	-2.3243	-2.4895	-2.4883	-2.7463	-2.5841	-2.6323	-2.5142	-2.462	-2.4025
-2.7611	-2.5952	-2.6594	-2.7004	-2.7803	-2.4559	-2.6625	-2.3785	-2.6794	-2.1582	-2.4934	-2.4221	-4.8783	-2.5592	-2.1437	-2.2727	-2.8731	-2.4626	-2.5672	-2.3331	-2.7159	-2.6041	-2.8552	-2.6808	-2.4363	-2.6644	-2.7545	-2.5146	-2.5823	-2.6261	-2.768	-2.5841	-2.6625	-2.3785	-2.6794	-2.1582	-2.8839	-2.5778	-3.9804	-2.5257	-2.684	-2.6357	-2.7601	-2.5612	-2.4246	-2.4926	-2.684	-2.5055	-2.5512	-2.5835
-2.1522	-2.7145	-3.0032	-3.0493	-2.5575	-2.5345	-2.5902	-2.6873	-2.1633	-2.7215	-2.2962	-2.3517	-4.3498	-2.3813	-2.7754	-2.6778	-2.7348	-2.6894	-2.3675	-2.6389	-2.9676	-2.2564	-2.6183	-2.6389	-2.0084	-2.6771	-2.1522	-2.7145	-2.5823	-2.6261	-2.5451	-2.5485	-2.4139	-2.537	-2.452	-2.5955	-2.2962	-2.3517	-3.9804	-2.5257	-2.684	-2.6357	-2.4895	-2.4883	-2.3675	-2.6389	-2.684	-2.5055	-2.6183	-2.6389
-2.3196	-2.3366	-2.4481	-2.3983	-2.5575	-2.5345	-2.4585	-2.4468	-2.1633	-2.7215	-2.4176	-2.6193	-2.1079	-2.4468	-2.7754	-2.6778	-2.2515	-2.3432	-2.616	-2.6446	-2.3877	-2.1475	-2.2254	-2.7636	-2.4074	-2.7636	-2.6975	-2.6096	-2.6128	-2.5654	-2.5451	-2.5485	-2.4139	-2.537	-2.452	-2.5955	-2.4176	-2.6193	-3.9804	-2.5257	-2.684	-2.6357	-2.4895	-2.4883	-2.5804	-2.7604	-2.684	-2.5055	-2.5512	-2.5835
-2.9726	-2.2761	-2.8987	-2.7252	-2.5189	-2.4221	-3.3374	-2.7252	-2.7801	-2.5895	-2.4009	-2.5082	-4.1091	-2.5521	-2.6106	-2.2117	-3.1958	-2.8394	-2.4523	-2.7317	-2.2438	-2.5465	-2.8161	-2.5678	-2.2443	-2.3825	-2.7545	-2.5146	-2.6128	-2.5654	-2.5451	-2.5485	-2.8596	-2.5055	-2.7801	-2.5895	-2.2405	-2.598	-1.7612	-2.6763	-2.608	-2.537	-2.4895	-2.4883	-2.4246	-2.4926	-2.3979	-2.5835	-2.7302	-2.5612
-2.9166	-2.0131	-2.7182	-2.4386	-2.5125	-3.3596	-2.4585	-2.4468	-2.7078	-2.3269	-2.1814	-2.6055	-4.6966	-2.7004	-2.4116	-2.4626	-2.7078	-2.327	-2.4523	-2.7317	-2.8028	-2.6053	-2.6591	-2.464	-2.0084	-2.6771	-2.7545	-2.5146	-2.7182	-2.4386	-2.768	-2.5841	-2.4139	-2.537	-2.452	-2.5955	-2.2405	-2.598	-3.9804	-2.5257	-2.4726	-2.5258	-2.4895	-2.4883	-2.4246	-2.4926	-2.684	-2.5055	-2.5512	-2.5835
-2.0263	-2.799	-2.6594	-2.7004	-2.3711	-2.5399	-2.6551	-2.2549	-2.4561	-2.4776	-2.4828	-2.6731	-4.8783	-2.5592	-2.5902	-2.9318	-2.8731	-2.4626	-2.4523	-2.7317	-2.8291	-2.8897	-2.6183	-2.6389	-2.3802	-2.4776	-2.0263	-2.799	-2.5823	-2.6261	-2.2866	-2.6106	-2.8596	-2.5055	-2.452	-2.5955	-2.4974	-2.5427	-3.9804	-2.5257	-2.608	-2.537	-2.7601	-2.5612	-2.4246	-2.4926	-2.8291	-2.8897	-2.6183	-2.6389
-2.4206	-2.5649	-2.6209	-2.7184	-2.7754	-2.8378	-2.2493	-2.3674	-2.5649	-2.4476	-2.1814	-2.6055	-4.8783	-2.5592	-2.4116	-2.4626	-2.3899	-2.7317	-2.2783	-2.4869	-3.0829	-2.2531	-2.5446	-2.6873	-2.6906	-2.5051	-2.7545	-2.5146	-2.6128	-2.5654	-2.768	-2.5841	-2.4139	-2.537	-2.7157	-2.5612	-2.2405	-2.598	-3.9804	-2.5257	-2.4726	-2.5258	-2.515	-2.6323	-2.4246	-2.4926	-3.0829	-2.2531	-2.4895	-2.5841
-2.6591	-2.6925	-2.5299	-2.4774	-2.5575	-2.5345	-2.6624	-2.3982	-2.7801	-2.5895	-2.5068	-2.4128	-4.8489	-2.9797	-2.4934	-2.7317	-2.4176	-2.4025	-2.722	-2.722	-2.0581	-2.5413	-2.0862	-2.4488	-2.7078	-2.6448	-2.7545	-2.5146	-2.5072	-2.5258	-2.5451	-2.5485	-2.3056	-2.6895	-2.7801	-2.5895	-2.4974	-2.5427	-4.8489	-2.9797	-2.684	-2.6357	-2.4176	-2.4025	-2.5804	-2.7604	-2.3979	-2.5835	-2.4895	-2.5841
-2.9166	-2.0131	-2.6209	-2.7184	-2.5259	-2.3579	-2.3808	-2.5345	-2.6551	-2.3075	-2.4828	-2.6731	-4.3768	-2.6041	-2.7007	-2.4603	-2.5366	-2.4363	-2.4396	-2.3095	-2.4396	-2.7145	-2.6013	-2.7546	-2.6906	-2.5051	-2.7545	-2.5146	-2.6128	-2.5654	-2.5259	-2.3579	-2.4139	-2.537	-2.5522	-2.541	-2.4974	-2.5427	-1.7612	-2.6763	-2.608	-2.537	-2.515	-2.6323	-2.4396	-2.3095	-2.4396	-2.7145	-2.7302	-2.5612
-2.3196	-2.3366	-2.6594	-2.7004	-2.242	-2.6446	-2.2493	-2.3674	-2.1633	-2.7215	-3.1497	-2.4895	-4.0901	-2.2532	-2.5902	-2.9318	-2.6277	-2.5465	-2.9441	-2.4895	-2.3877	-2.1475	-2.7007	-2.4603	-3.8133	-2.3896	-2.6975	-2.6096	-2.5823	-2.6261	-2.2866	-2.6106	-2.4139	-2.537	-2.452	-2.5955	-2.8839	-2.5778	-3.6528	-2.3851	-2.608	-2.537	-2.515	-2.6323	-2.7463	-2.5841	-2.684	-2.5055	-2.5512	-2.5835
-2.3196	-2.3366	-2.69	-2.4026	-2.7803	-2.4559	-2.2493	-2.3674	-2.5649	-2.4476	-2.3601	-2.4221	-2.1888	-2.6792	-2.6209	-2.7184	-2.5812	-2.447	-2.5672	-2.3331	-2.4951	-2.637	-1.9124	-2.8999	-2.0084	-2.6771	-2.6975	-2.6096	-2.5072	-2.5258	-2.768	-2.5841	-2.4139	-2.537	-2.7157	-2.5612	-2.4974	-2.5427	-1.7612	-2.6763	-2.684	-2.6357	-2.4895	-2.4883	-2.4246	-2.4926	-2.3979	-2.5835	-2.4895	-2.5841
-2.7127	-2.6773	-2.303	-2.4559	-2.5575	-2.5345	-3.0212	-2.8765	-2.7242	-2.4476	-2.5068	-2.4128	-5.3174	-2.6473	-2.4951	-2.3565	-3.1958	-2.8394	-3.1585	-2.6792	-2.7159	-2.6041	-2.4247	-2.5082	-2.7127	-2.4954	-2.6975	-2.6096	-2.5823	-2.6261	-2.5451	-2.5485	-2.8596	-2.5055	-2.5522	-2.541	-2.4974	-2.5427	-3.9804	-2.5257	-2.608	-2.537	-2.4895	-2.4883	-2.7463	-2.5841	-2.684	-2.5055	-2.4895	-2.5841
-2.3982	-2.7184	-2.7182	-2.4386	-2.3343	-2.4155	-2.6625	-2.3785	-2.7078	-2.3269	-2.2502	-2.6321	-2.6291	-2.8822	-2.7348	-2.5227	-2.6277	-2.5465	-2.7242	-2.6415	-2.1656	-2.5399	-3.77	-2.2531	-2.4363	-2.6644	-2.6975	-2.6096	-2.7182	-2.4386	-2.768	-2.5841	-2.6625	-2.3785	-2.452	-2.5955	-2.4974	-2.5427	-1.7612	-2.6763	-2.684	-2.6357	-2.515	-2.6323	-2.7463	-2.5841	-2.684	-2.5055	-3.77	-2.2531
-2.69	-2.4026	-2.5326	-2.5895	-2.242	-2.6446	-2.5101	-2.5706	-3.0667	-2.8186	-3.1497	-2.4895	-4.7842	-2.3905	-2.4934	-2.7317	-2.5575	-2.637	-2.2783	-2.4869	-2.6389	-2.4774	-1.9124	-2.8999	-2.4363	-2.6644	-2.4173	-2.5612	-2.5326	-2.5895	-2.2866	-2.6106	-2.4139	-2.537	-2.7157	-2.5612	-2.8839	-2.5778	-3.6528	-2.3851	-2.684	-2.6357	-2.515	-2.6323	-2.4246	-2.4926	-2.6323	-2.5142	-2.4895	-2.5841
-2.3196	-2.3366	-2.5423	-2.7953	-2.2133	-2.6171	-2.6551	-2.2549	-2.4561	-2.4776	-2.2502	-2.6321	-4.0901	-2.2532	-2.6209	-2.7184	-2.2515	-2.3432	-2.5125	-2.6894	-3.6057	-2.1379	-2.5902	-2.3562	-2.2443	-2.3825	-2.6975	-2.6096	-2.6128	-2.5654	-2.2866	-2.6106	-2.8596	-2.5055	-2.452	-2.5955	-2.4974	-2.5427	-3.6528	-2.3851	-2.684	-2.6357	-2.4895	-2.4883	-2.7463	-2.5841	-2.3979	-2.5835	-2.7302	-2.5612
-2.69	-2.4026	-2.5326	-2.5895	-2.7754	-2.8378	-2.5016	-2.4476	-2.7242	-2.4476	-2.4828	-2.6731	-2.6291	-2.8822	-2.4951	-2.3565	-2.4176	-2.4025	-2.2783	-2.4869	-2.3899	-2.6873	-2.2732	-2.4412	-2.7182	-2.6026	-2.4173	-2.5612	-2.5326	-2.5895	-2.768	-2.5841	-2.8596	-2.5055	-2.5522	-2.541	-2.4974	-2.5427	-1.7612	-2.6763	-2.608	-2.537	-2.4176	-2.4025	-2.4246	-2.4926	-2.3979	-2.5835	-2.4895	-2.5841
-2.3196	-2.3366	-2.1013	-2.7824	-2.5575	-2.5345	-2.3808	-2.5345	-2.4561	-2.4776	-2.1814	-2.6055	-4.8489	-2.9797	-2.69	-2.4513	-2.5812	-2.447	-3.1585	-2.6792	-2.1656	-2.5399	-2.5446	-2.6873	-2.3534	-2.4774	-2.6975	-2.6096	-2.6128	-2.5654	-2.5451	-2.5485	-2.4139	-2.537	-2.452	-2.5955	-2.2405	-2.598	-4.8489	-2.9797	-2.4726	-2.5258	-2.4895	-2.4883	-2.7463	-2.5841	-2.684	-2.5055	-2.4895	-2.5841
-2.1422	-1.5844	-2.4653	-2.5104	-2.8445	-2.7483	-2.3793	-2.6808	-2.6551	-2.3075	-2.4828	-2.6731	-4.3768	-2.6041	-2.6209	-2.7184	-2.2204	-3.1102	-2.616	-2.6446	-2.5291	-2.4626	-2.8161	-2.5678	-2.6906	-2.5051	-2.1422	-1.5844	-2.5823	-2.6261	-2.8445	-2.7483	-2.4139	-2.537	-2.5522	-2.541	-2.4974	-2.5427	-1.7612	-2.6763	-2.684	-2.6357	-2.515	-2.6323	-2.5804	-2.7604	-2.6323	-2.5142	-2.7302	-2.5612
-2.7348	-2.6451	-2.4653	-2.5104	-2.7754	-2.8378	-2.4447	-2.5273	-2.7078	-2.3269	-2.9949	-2.6104	-4.948	-2.2718	-2.3711	-2.6415	-2.5575	-2.637	-2.722	-2.722	-2.4497	-2.6771	-2.6183	-2.6389	-2.7803	-2.7781	-2.6975	-2.6096	-2.5823	-2.6261	-2.768	-2.5841	-2.8596	-2.5055	-2.452	-2.5955	-2.4974	-2.5427	-4.948	-2.2718	-2.4726	-2.5258	-2.515	-2.6323	-2.5804	-2.7604	-2.3979	-2.5835	-2.6183	-2.6389
-2.1576	-2.5273	-2.4653	-2.5104	-2.2133	-2.6171	-2.6624	-2.3982	-2.7014	-2.9033	-2.4176	-2.6193	-4.6966	-2.7004	-2.2952	-2.5895	-2.2204	-3.1102	-2.4447	-2.6041	-2.4951	-2.637	-2.7007	-2.4603	-2.69	-2.5025	-2.6975	-2.6096	-2.5823	-2.6261	-2.2866	-2.6106	-2.3056	-2.6895	-2.452	-2.5955	-2.4176	-2.6193	-3.9804	-2.5257	-2.2952	-2.5895	-2.515	-2.6323	-2.7463	-2.5841	-2.3979	-2.5835	-2.5512	-2.5835
-2.9726	-2.2761	-2.5326	-2.5895	-2.2133	-2.6171	-2.4447	-2.5273	-2.1633	-2.7215	-2.4176	-2.6193	-4.4895	-2.2682	-2.5101	-2.7286	-2.9258	-2.3562	-3.1585	-2.6792	-2.2438	-2.5465	-2.4247	-2.5082	-1.9261	-2.4488	-2.7545	-2.5146	-2.5326	-2.5895	-2.2866	-2.6106	-2.8596	-2.5055	-2.452	-2.5955	-2.4176	-2.6193	-3.9804	-2.5257	-2.608	-2.537	-2.7601	-2.5612	-2.7463	-2.5841	-2.3979	-2.5835	-2.4895	-2.5841
-2.3982	-2.7184	-2.599	-2.9151	-2.242	-2.6446	-2.6625	-2.3785	-2.4994	-2.8808	-2.4934	-2.4221	-3.6622	-2.6287	-2.7007	-2.4603	-2.8293	-2.4187	-2.3675	-2.6389	-2.3877	-2.1475	-3.3055	-2.4356	-2.4363	-2.6644	-2.6975	-2.6096	-2.5823	-2.6261	-2.2866	-2.6106	-2.6625	-2.3785	-2.7157	-2.5612	-2.8839	-2.5778	-1.7612	-2.6763	-2.608	-2.537	-2.4895	-2.4883	-2.3675	-2.6389	-2.684	-2.5055	-2.7302	-2.5612
-2.4206	-2.5649	-2.4653	-2.5104	-2.3454	-2.5413	-2.5016	-2.4476	-2.7242	-2.4476	-2.1814	-2.6055	-4.948	-2.2718	-2.7007	-2.4603	-2.6183	-2.7157	-2.2783	-2.4869	-2.3877	-2.1475	-2.5446	-2.6873	-2.7127	-2.4954	-2.7545	-2.5146	-2.5823	-2.6261	-2.5451	-2.5485	-2.8596	-2.5055	-2.5522	-2.541	-2.2405	-2.598	-4.948	-2.2718	-2.608	-2.537	-2.6183	-2.7157	-2.4246	-2.4926	-2.684	-2.5055	-2.4895	-2.5841
-2.1522	-2.7145	-2.5299	-2.4774	-2.7803	-2.4559	-2.3793	-2.6808	-2.4934	-2.7317	-2.3031	-2.8069	-4.8783	-2.5592	-2.6106	-2.2117	-2.2515	-2.3432	-2.9441	-2.4895	-2.9676	-2.2564	-2.9917	-2.794	-3.8133	-2.3896	-2.1522	-2.7145	-2.5072	-2.5258	-2.768	-2.5841	-2.4139	-2.537	-2.5522	-2.541	-2.2405	-2.598	-3.9804	-2.5257	-2.608	-2.537	-2.4895	-2.4883	-2.7463	-2.5841	-2.684	-2.5055	-2.4895	-2.5841
-2.3711	-2.3632	-2.7501	-2.3813	-2.3343	-2.4155	-2.2867	-2.8378	-2.5649	-2.4476	-2.3601	-2.4221	-2.1888	-2.6792	-2.7348	-2.5227	-2.6183	-2.7157	-2.2493	-2.485	-2.9717	-2.5223	-2.3097	-2.6731	-2.6906	-2.5051	-2.4173	-2.5612	-2.5823	-2.6261	-2.768	-2.5841	-2.3056	-2.6895	-2.7157	-2.5612	-2.4974	-2.5427	-1.7612	-2.6763	-2.684	-2.6357	-2.6183	-2.7157	-2.4246	-2.4926	-2.6323	-2.5142	-2.5512	-2.5835
-2.69	-2.4026	-2.7182	-2.4386	-2.8445	-2.7483	-2.6209	-2.3825	-2.6551	-2.3075	-2.3031	-2.8069	-4.7842	-2.3905	-2.69	-2.4513	-3.0032	-2.6465	-2.5672	-2.3331	-2.2438	-2.5465	-2.6591	-2.464	-2.7613	-2.6064	-2.4173	-2.5612	-2.7182	-2.4386	-2.8445	-2.7483	-2.8596	-2.5055	-2.5522	-2.541	-2.2405	-2.598	-3.6528	-2.3851	-2.4726	-2.5258	-2.515	-2.6323	-2.4246	-2.4926	-2.3979	-2.5835	-2.5512	-2.5835
-2.9726	-2.2761	-2.242	-2.7722	-2.5366	-2.8412	-2.2493	-2.3674	-2.7242	-2.4476	-2.7078	-2.6416	-4.3768	-2.6041	-2.6106	-2.2117	-2.8731	-2.4626	-2.722	-2.722	-2.5902	-2.6738	-2.3097	-2.6731	-2.2443	-2.3825	-2.7545	-2.5146	-2.5072	-2.5258	-2.5451	-2.5485	-2.4139	-2.537	-2.5522	-2.541	-2.8839	-2.5778	-1.7612	-2.6763	-2.608	-2.537	-2.7601	-2.5612	-2.5804	-2.7604	-2.6323	-2.5142	-2.5512	-2.5835
-2.9413	-2.5629	-2.5423	-2.7953	-2.5366	-2.8412	-3.3374	-2.7252	-2.1633	-2.7215	-2.9949	-2.6104	-4.3498	-2.3813	-2.6106	-2.2117	-2.2515	-2.3432	-2.4396	-2.3095	-2.3877	-2.1475	-2.6591	-2.464	-2.3802	-2.4776	-2.7545	-2.5146	-2.6128	-2.5654	-2.5451	-2.5485	-2.8596	-2.5055	-2.452	-2.5955	-2.4974	-2.5427	-3.9804	-2.5257	-2.608	-2.537	-2.4895	-2.4883	-2.4396	-2.3095	-2.684	-2.5055	-2.5512	-2.5835
-2.3196	-2.3366	-2.6555	-2.2971	-2.5189	-2.4221	-2.9739	-2.6773	-2.7801	-2.5895	-2.8215	-3.1402	-0.9729	-2.7252	-2.7007	-2.4603	-3.1958	-2.8394	-2.9441	-2.4895	-2.5902	-2.6738	-2.5902	-2.3562	-2.7078	-2.6448	-2.6975	-2.6096	-2.6128	-2.5654	-2.5451	-2.5485	-2.8596	-2.5055	-2.7801	-2.5895	-2.8839	-2.5778	-1.7612	-2.6763	-2.608	-2.537	-2.4895	-2.4883	-2.7463	-2.5841	-2.6323	-2.5142	-2.7302	-2.5612
-2.9726	-2.2761	-2.5299	-2.4774	-2.7803	-2.4559	-2.9739	-2.6773	-3.0212	-2.7359	-2.7078	-2.6416	-3.6622	-2.6287	-2.2952	-2.5895	-2.6183	-2.7157	-3.1585	-2.6792	-2.8028	-2.6053	-2.2732	-2.4412	-3.8133	-2.3896	-2.7545	-2.5146	-2.5072	-2.5258	-2.768	-2.5841	-2.8596	-2.5055	-2.5522	-2.541	-2.8839	-2.5778	-1.7612	-2.6763	-2.2952	-2.5895	-2.6183	-2.7157	-2.7463	-2.5841	-2.684	-2.5055	-2.4895	-2.5841
-2.9413	-2.5629	-2.4653	-2.5104	-2.2623	-2.4088	-2.2867	-2.8378	-2.541	-2.6792	-2.4009	-2.5082	-4.3498	-2.3813	-2.3711	-2.6415	-2.9258	-2.3562	-3.1585	-2.6792	-2.9717	-2.5223	-2.6013	-2.7546	-2.0084	-2.6771	-2.7545	-2.5146	-2.5823	-2.6261	-2.2623	-2.4088	-2.3056	-2.6895	-2.5522	-2.541	-2.2405	-2.598	-3.9804	-2.5257	-2.4726	-2.5258	-2.7601	-2.5612	-2.7463	-2.5841	-2.6323	-2.5142	-2.7302	-2.5612
-2.9726	-2.2761	-2.69	-2.4026	-2.5383	-2.4131	-2.3793	-2.6808	-2.5719	-2.6026	-2.4009	-2.5082	-5.3174	-2.6473	-2.6106	-2.2117	-2.8293	-2.4187	-3.1585	-2.6792	-2.7159	-2.6041	-2.2732	-2.4412	-2.711	-2.6055	-2.7545	-2.5146	-2.5072	-2.5258	-2.5451	-2.5485	-2.4139	-2.537	-2.5719	-2.6026	-2.2405	-2.598	-3.9804	-2.5257	-2.608	-2.537	-2.4895	-2.4883	-2.7463	-2.5841	-2.684	-2.5055	-2.4895	-2.5841
-2.9726	-2.2761	-2.242	-2.7722	-2.5575	-2.5345	-2.6625	-2.3785	-2.4934	-2.7317	-2.7078	-2.6416	-4.8783	-2.5592	-2.7754	-2.6778	-2.5366	-2.4363	-2.9441	-2.4895	-2.4396	-2.7145	-2.6279	-2.6873	-2.69	-2.5025	-2.7545	-2.5146	-2.5072	-2.5258	-2.5451	-2.5485	-2.6625	-2.3785	-2.5522	-2.541	-2.8839	-2.5778	-3.9804	-2.5257	-2.684	-2.6357	-2.515	-2.6323	-2.7463	-2.5841	-2.4396	-2.7145	-2.5512	-2.5835
-2.7127	-2.6773	-2.4481	-2.3983	-2.242	-2.6446	-2.6209	-2.3825	-2.7242	-2.4476	-2.1814	-2.6055	-4.7842	-2.3905	-2.6106	-2.2117	-2.9258	-2.3562	-2.5672	-2.3331	-2.4396	-2.7145	-2.2732	-2.4412	-2.7127	-2.4954	-2.6975	-2.6096	-2.6128	-2.5654	-2.2866	-2.6106	-2.8596	-2.5055	-2.5522	-2.541	-2.2405	-2.598	-3.6528	-2.3851	-2.608	-2.537	-2.7601	-2.5612	-2.4246	-2.4926	-2.4396	-2.7145	-2.4895	-2.5841
-2.3196	-2.3366	-2.242	-2.7722	-2.3711	-2.5399	-2.3793	-2.6808	-2.5057	-2.4155	-2.5068	-2.4128	-4.948	-2.2718	-2.7007	-2.4603	-2.7078	-2.327	-2.57	-2.4547	-2.6551	-2.7845	-2.6591	-2.464	-2.2443	-2.3825	-2.6975	-2.6096	-2.5072	-2.5258	-2.2866	-2.6106	-2.4139	-2.537	-2.5522	-2.541	-2.4974	-2.5427	-4.948	-2.2718	-2.608	-2.537	-2.4895	-2.4883	-2.7463	-2.5841	-2.684	-2.5055	-2.5512	-2.5835
-2.9413	-2.5629	-2.8391	-2.3559	-2.2256	-2.3471	-2.5902	-2.6873	-2.5719	-2.6026	-2.7078	-2.6416	-3.6622	-2.6287	-2.4116	-2.4626	-2.4176	-2.4025	-2.2783	-2.4869	-2.4396	-2.7145	-2.6013	-2.7546	-2.2443	-2.3825	-2.7545	-2.5146	-2.5072	-2.5258	-2.768	-2.5841	-2.4139	-2.537	-2.5719	-2.6026	-2.8839	-2.5778	-1.7612	-2.6763	-2.4726	-2.5258	-2.4176	-2.4025	-2.4246	-2.4926	-2.4396	-2.7145	-2.7302	-2.5612
-2.3196	-2.3366	-2.5423	-2.7953	-2.7803	-2.4559	-2.5902	-2.6873	-3.0212	-2.7359	-2.4009	-2.5082	-2.69	-2.4513	-2.4116	-2.4626	-2.8293	-2.4187	-2.9441	-2.4895	-2.8291	-2.8897	-2.2732	-2.4412	-1.9261	-2.4488	-2.6975	-2.6096	-2.6128	-2.5654	-2.768	-2.5841	-2.4139	-2.537	-2.5522	-2.541	-2.2405	-2.598	-3.6528	-2.3851	-2.4726	-2.5258	-2.4895	-2.4883	-2.7463	-2.5841	-2.8291	-2.8897	-2.4895	-2.5841
-2.69	-2.4026	-2.4481	-2.3471	-3.0942	-2.6004	-2.9739	-2.6773	-2.7801	-2.5895	-2.5068	-2.4128	-2.69	-2.4513	-2.4116	-2.4626	-2.8731	-2.4626	-2.7242	-2.6415	-2.4497	-2.6771	-2.8552	-2.6808	-2.3534	-2.4774	-2.4173	-2.5612	-2.6128	-2.5654	-2.768	-2.5841	-2.8596	-2.5055	-2.7801	-2.5895	-2.4974	-2.5427	-3.6528	-2.3851	-2.4726	-2.5258	-2.7601	-2.5612	-2.7463	-2.5841	-2.3979	-2.5835	-2.5512	-2.5835
-2.7127	-2.6773	-2.5299	-2.4774	-2.5575	-2.5345	-2.6625	-2.3785	-2.4561	-2.4776	-2.4828	-2.6731	-4.8489	-2.9797	-2.4052	-2.3243	-2.7078	-2.327	-2.5125	-2.6894	-2.7924	-2.5379	-2.6279	-2.6873	-2.4363	-2.6644	-2.6975	-2.6096	-2.5072	-2.5258	-2.5451	-2.5485	-2.6625	-2.3785	-2.452	-2.5955	-2.4974	-2.5427	-4.8489	-2.9797	-2.4052	-2.3243	-2.4895	-2.4883	-2.7463	-2.5841	-2.684	-2.5055	-2.5512	-2.5835
-2.3982	-2.7184	-2.6594	-2.7004	-2.2623	-2.4088	-2.2493	-2.3674	-2.4561	-2.4776	-2.7078	-2.6416	-2.1888	-2.6792	-2.6209	-2.7184	-2.2204	-3.1102	-3.1585	-2.6792	-2.4497	-2.6771	-2.7007	-2.4603	-2.2443	-2.3825	-2.6975	-2.6096	-2.5823	-2.6261	-2.2623	-2.4088	-2.4139	-2.537	-2.452	-2.5955	-2.8839	-2.5778	-1.7612	-2.6763	-2.684	-2.6357	-2.515	-2.6323	-2.7463	-2.5841	-2.3979	-2.5835	-2.5512	-2.5835
-2.1525	-2.8186	-2.4653	-2.5104	-2.2133	-2.6171	-2.3808	-2.5345	-2.4291	-2.4383	-2.2962	-2.3517	-5.3174	-2.6473	-2.7754	-2.6778	-2.4176	-2.4025	-2.5672	-2.3331	-2.4497	-2.6771	-2.6591	-2.464	-2.69	-2.5025	-2.4173	-2.5612	-2.5823	-2.6261	-2.2866	-2.6106	-2.4139	-2.537	-2.5522	-2.541	-2.2962	-2.3517	-3.9804	-2.5257	-2.684	-2.6357	-2.4176	-2.4025	-2.4246	-2.4926	-2.3979	-2.5835	-2.5512	-2.5835
-2.1522	-2.7145	-2.6555	-2.2971	-3.0942	-2.6004	-2.5902	-2.6873	-2.541	-2.6792	-1.9776	-2.5223	-2.1888	-2.6792	-2.7348	-2.5227	-2.3559	-2.722	-2.616	-2.6446	-2.2438	-2.5465	-2.4247	-2.5082	-2.0084	-2.6771	-2.1522	-2.7145	-2.6128	-2.5654	-2.768	-2.5841	-2.4139	-2.537	-2.5522	-2.541	-2.2405	-2.598	-1.7612	-2.6763	-2.684	-2.6357	-2.7601	-2.5612	-2.5804	-2.7604	-2.3979	-2.5835	-2.4895	-2.5841
-2.9413	-2.5629	-2.5326	-2.5895	-2.5125	-3.3596	-2.2342	-2.5564	-2.1633	-2.7215	-2.4934	-2.4221	-4.0901	-2.2532	-2.5101	-2.7286	-2.7078	-2.327	-2.5672	-2.3331	-2.4396	-2.7145	-3.77	-2.2531	-2.3534	-2.4774	-2.7545	-2.5146	-2.5326	-2.5895	-2.768	-2.5841	-2.3056	-2.6895	-2.452	-2.5955	-2.8839	-2.5778	-3.6528	-2.3851	-2.608	-2.537	-2.4895	-2.4883	-2.4246	-2.4926	-2.4396	-2.7145	-3.77	-2.2531
-2.4206	-2.5649	-2.242	-2.7722	-2.3454	-2.5413	-2.3793	-2.6808	-2.5649	-2.4476	-2.4009	-2.5082	-4.4895	-2.2682	-2.2952	-2.5895	-2.1939	-2.491	-2.69	-3.142	-2.1656	-2.5399	-2.5902	-2.3562	-2.6906	-2.5051	-2.7545	-2.5146	-2.5072	-2.5258	-2.5451	-2.5485	-2.4139	-2.537	-2.7157	-2.5612	-2.2405	-2.598	-3.9804	-2.5257	-2.2952	-2.5895	-2.4895	-2.4883	-2.5804	-2.7604	-2.684	-2.5055	-2.7302	-2.5612
-2.3196	-2.3366	-2.5326	-2.5895	-2.3454	-2.5413	-2.2867	-2.8378	-2.4934	-2.7317	-3.0787	-2.4547	-5.3174	-2.6473	-2.6209	-2.7184	-2.7078	-2.327	-3.1585	-2.6792	-2.1656	-2.5399	-2.7007	-2.4603	-2.0084	-2.6771	-2.6975	-2.6096	-2.5326	-2.5895	-2.5451	-2.5485	-2.3056	-2.6895	-2.5522	-2.541	-2.8839	-2.5778	-3.9804	-2.5257	-2.684	-2.6357	-2.4895	-2.4883	-2.7463	-2.5841	-2.684	-2.5055	-2.5512	-2.5835
-2.7348	-2.6451	-2.6594	-2.7004	-3.0942	-2.6004	-2.3808	-2.5345	-2.4291	-2.4383	-2.4934	-2.4221	-4.1091	-2.5521	-2.4052	-2.3243	-2.7188	-2.7546	-2.5672	-2.3331	-2.2438	-2.5465	-2.6591	-2.464	-2.3534	-2.4774	-2.6975	-2.6096	-2.5823	-2.6261	-2.768	-2.5841	-2.4139	-2.537	-2.5522	-2.541	-2.8839	-2.5778	-1.7612	-2.6763	-2.4052	-2.3243	-2.7601	-2.5612	-2.4246	-2.4926	-2.3979	-2.5835	-2.5512	-2.5835
-2.4206	-2.5649	-2.599	-2.9151	-2.5366	-2.8412	-1.9776	-3.8099	-2.4291	-2.4383	-2.4009	-2.5082	-4.3498	-2.3813	-2.2952	-2.5895	-2.6277	-2.5465	-2.4316	-2.6778	-2.9676	-2.2564	-2.8552	-2.6808	-2.7182	-2.6026	-2.7545	-2.5146	-2.5823	-2.6261	-2.5451	-2.5485	-2.3056	-2.6895	-2.5522	-2.541	-2.2405	-2.598	-3.9804	-2.5257	-2.2952	-2.5895	-2.515	-2.6323	-2.5804	-2.7604	-2.684	-2.5055	-2.5512	-2.5835
-2.6591	-2.6925	-2.6555	-2.2971	-2.9079	-2.5036	-2.5902	-2.6873	-2.7014	-2.9033	-2.8863	-2.5082	-4.4895	-2.2682	-2.4951	-2.3565	-2.8731	-2.4626	-2.7661	-2.7607	-2.5291	-2.4626	-2.6591	-2.464	-1.9261	-2.4488	-2.7545	-2.5146	-2.6128	-2.5654	-2.768	-2.5841	-2.4139	-2.537	-2.452	-2.5955	-2.8839	-2.5778	-3.9804	-2.5257	-2.608	-2.537	-2.7601	-2.5612	-2.7661	-2.7607	-2.6323	-2.5142	-2.5512	-2.5835
-2.1522	-2.7145	-2.5423	-2.7953	-2.5383	-2.4131	-2.2342	-2.5564	-3.0667	-2.8186	-2.3601	-2.4221	-4.1091	-2.5521	-2.4116	-2.4626	-2.7078	-2.327	-2.3675	-2.6389	-2.6551	-2.7845	-2.5812	-2.4982	-2.3802	-2.4776	-2.1522	-2.7145	-2.6128	-2.5654	-2.5451	-2.5485	-2.3056	-2.6895	-2.7157	-2.5612	-2.4974	-2.5427	-1.7612	-2.6763	-2.4726	-2.5258	-2.4895	-2.4883	-2.3675	-2.6389	-2.684	-2.5055	-2.4895	-2.5841
-2.7611	-2.5952	-2.7182	-2.4386	-2.9079	-2.5036	-2.5101	-2.5706	-2.5649	-2.4476	-2.4934	-2.4221	-4.8783	-2.5592	-2.0862	-2.8765	-3.1958	-2.8394	-2.2783	-2.4869	-2.4951	-2.637	-2.8552	-2.6808	-2.4363	-2.6644	-2.7545	-2.5146	-2.7182	-2.4386	-2.768	-2.5841	-2.4139	-2.537	-2.7157	-2.5612	-2.8839	-2.5778	-3.9804	-2.5257	-2.684	-2.6357	-2.4895	-2.4883	-2.4246	-2.4926	-2.3979	-2.5835	-2.5512	-2.5835
-2.1422	-1.5844	-2.1422	-1.7508	-2.8445	-2.7483	-2.2493	-2.3674	-2.1633	-2.7215	-2.7078	-2.6416	-5.3174	-2.6473	-2.7007	-2.4603	-2.7078	-2.327	-2.4316	-2.6778	-2.0581	-2.5413	-2.0862	-2.4488	-2.7803	-2.7781	-2.1422	-1.5844	-2.1422	-1.7508	-2.8445	-2.7483	-2.4139	-2.537	-2.452	-2.5955	-2.8839	-2.5778	-3.9804	-2.5257	-2.608	-2.537	-2.4895	-2.4883	-2.5804	-2.7604	-2.3979	-2.5835	-2.4895	-2.5841
-2.3196	-2.3366	-2.5423	-2.7953	-2.3711	-2.5399	-2.5902	-2.6873	-2.5649	-2.4476	-2.2962	-2.3517	-5.3174	-2.6473	-2.4116	-2.4626	-2.8293	-2.4187	-2.4396	-2.3095	-2.3877	-2.1475	-2.4247	-2.5082	-2.7078	-2.6448	-2.6975	-2.6096	-2.6128	-2.5654	-2.2866	-2.6106	-2.4139	-2.537	-2.7157	-2.5612	-2.2962	-2.3517	-3.9804	-2.5257	-2.4726	-2.5258	-2.4895	-2.4883	-2.4396	-2.3095	-2.684	-2.5055	-2.4895	-2.5841
-2.3196	-2.3366	-2.6594	-2.7004	-2.7754	-2.8378	-2.6209	-2.3825	-2.7801	-2.5895	-2.5812	-2.4982	-4.7842	-2.3905	-2.4951	-2.3565	-2.6277	-2.5465	-2.3675	-2.6389	-2.4951	-2.637	-2.4247	-2.5082	-2.711	-2.6055	-2.6975	-2.6096	-2.5823	-2.6261	-2.768	-2.5841	-2.8596	-2.5055	-2.7801	-2.5895	-2.8839	-2.5778	-3.6528	-2.3851	-2.608	-2.537	-2.515	-2.6323	-2.3675	-2.6389	-2.3979	-2.5835	-2.4895	-2.5841
-2.9413	-2.5629	-2.4653	-2.5104	-2.242	-2.6446	-2.6551	-2.2549	-3.0212	-2.7359	-2.4828	-2.6731	-4.4895	-2.2682	-2.9166	-3.0493	-2.2515	-2.3432	-2.3675	-2.6389	-2.6389	-2.4774	-2.6591	-2.464	-2.5274	-2.7858	-2.7545	-2.5146	-2.5823	-2.6261	-2.2866	-2.6106	-2.8596	-2.5055	-2.5522	-2.541	-2.4974	-2.5427	-3.9804	-2.5257	-2.608	-2.537	-2.4895	-2.4883	-2.3675	-2.6389	-2.6323	-2.5142	-2.5512	-2.5835
-2.6591	-2.6925	-2.4481	-2.3471	-2.8445	-2.7483	-2.5997	-3.1621	-2.9717	-2.0315	-2.5068	-2.4128	-4.3768	-2.6041	-2.5902	-2.9318	-2.7188	-2.7546	-2.4523	-2.7317	-2.5291	-2.4626	-2.0862	-2.4488	-2.7182	-2.6026	-2.7545	-2.5146	-2.6128	-2.5654	-2.8445	-2.7483	-2.5997	-3.1621	-2.7157	-2.5612	-2.4974	-2.5427	-1.7612	-2.6763	-2.608	-2.537	-2.7601	-2.5612	-2.4246	-2.4926	-2.6323	-2.5142	-2.4895	-2.5841
-2.6591	-2.6925	-2.4653	-2.5104	-2.5383	-2.4131	-2.2867	-2.8378	-3.0667	-2.8186	-2.9949	-2.6104	-4.6966	-2.7004	-2.0862	-2.8765	-2.4176	-2.4025	-2.2493	-2.485	-2.8028	-2.6053	-2.0862	-2.4488	-2.3802	-2.4776	-2.7545	-2.5146	-2.5823	-2.6261	-2.5451	-2.5485	-2.3056	-2.6895	-2.7157	-2.5612	-2.4974	-2.5427	-3.9804	-2.5257	-2.684	-2.6357	-2.4176	-2.4025	-2.4246	-2.4926	-2.684	-2.5055	-2.4895	-2.5841
-2.6591	-2.6925	-2.5423	-2.7953	-2.242	-2.6446	-2.6625	-2.3785	-2.7078	-2.3269	-2.5068	-2.4128	-2.69	-2.4513	-2.3711	-2.6415	-2.6277	-2.5465	-2.5672	-2.3331	-2.7924	-2.5379	-2.5446	-2.6873	-2.6906	-2.5051	-2.7545	-2.5146	-2.6128	-2.5654	-2.2866	-2.6106	-2.6625	-2.3785	-2.452	-2.5955	-2.4974	-2.5427	-3.6528	-2.3851	-2.4726	-2.5258	-2.515	-2.6323	-2.4246	-2.4926	-2.684	-2.5055	-2.4895	-2.5841
-2.6591	-2.6925	-2.5326	-2.5895	-2.7754	-2.8378	-2.6624	-2.3982	-2.1633	-2.7215	-1.9776	-2.5223	-4.7842	-2.3905	-2.5101	-2.7286	-2.7188	-2.7546	-2.3307	-2.447	-2.2438	-2.5465	-2.6591	-2.464	-2.4363	-2.6644	-2.7545	-2.5146	-2.5326	-2.5895	-2.768	-2.5841	-2.3056	-2.6895	-2.452	-2.5955	-2.2405	-2.598	-3.6528	-2.3851	-2.608	-2.537	-2.7601	-2.5612	-2.7463	-2.5841	-2.3979	-2.5835	-2.5512	-2.5835
-2.1525	-2.8186	-2.4481	-2.3471	-2.5383	-2.4131	-2.5902	-2.6873	-2.7801	-2.5895	-3.1497	-2.4895	-4.948	-2.2718	-2.3711	-2.6415	-2.7188	-2.7546	-2.4316	-2.6778	-2.2438	-2.5465	-2.6591	-2.464	-2.2443	-2.3825	-2.4173	-2.5612	-2.6128	-2.5654	-2.5451	-2.5485	-2.4139	-2.537	-2.7801	-2.5895	-2.8839	-2.5778	-4.948	-2.2718	-2.4726	-2.5258	-2.7601	-2.5612	-2.5804	-2.7604	-2.3979	-2.5835	-2.5512	-2.5835
-2.1525	-2.8186	-2.5326	-2.5895	-2.5383	-2.4131	-2.2867	-2.8378	-2.6794	-2.1582	-2.4009	-2.5082	-4.948	-2.2718	-2.7754	-2.6778	-2.1939	-2.491	-2.2783	-2.4869	-2.5291	-2.4626	-2.2732	-2.4412	-1.9261	-2.4488	-2.4173	-2.5612	-2.5326	-2.5895	-2.5451	-2.5485	-2.3056	-2.6895	-2.6794	-2.1582	-2.2405	-2.598	-4.948	-2.2718	-2.684	-2.6357	-2.4895	-2.4883	-2.4246	-2.4926	-2.6323	-2.5142	-2.4895	-2.5841
-2.4206	-2.5649	-2.8987	-2.7252	-2.2256	-2.3471	-2.6209	-2.3825	-2.4561	-2.4776	-2.2962	-2.3517	-4.1091	-2.5521	-2.3711	-2.6415	-2.6277	-2.5465	-2.7242	-2.6415	-2.5291	-2.4626	-2.9917	-2.794	-2.5274	-2.7858	-2.7545	-2.5146	-2.6128	-2.5654	-2.768	-2.5841	-2.8596	-2.5055	-2.452	-2.5955	-2.2962	-2.3517	-1.7612	-2.6763	-2.4726	-2.5258	-2.515	-2.6323	-2.7463	-2.5841	-2.6323	-2.5142	-2.4895	-2.5841
-2.9726	-2.2761	-2.4481	-2.3471	-2.8445	-2.7483	-2.2342	-2.5564	-2.4561	-2.4776	-2.4176	-2.6193	-2.1888	-2.6792	-2.6209	-2.7184	-2.7348	-2.6894	-2.2783	-2.4869	-2.3877	-2.1475	-3.3055	-2.4356	-2.2443	-2.3825	-2.7545	-2.5146	-2.6128	-2.5654	-2.8445	-2.7483	-2.3056	-2.6895	-2.452	-2.5955	-2.4176	-2.6193	-1.7612	-2.6763	-2.684	-2.6357	-2.4895	-2.4883	-2.4246	-2.4926	-2.684	-2.5055	-2.7302	-2.5612
-2.9413	-2.5629	-2.8987	-2.7252	-2.8445	-2.7483	-2.3793	-2.6808	-2.7242	-2.4476	-3.1497	-2.4895	-4.0901	-2.2532	-2.69	-2.4513	-2.9258	-2.3562	-2.7501	-2.5857	-2.4497	-2.6771	-2.8161	-2.5678	-2.7613	-2.6064	-2.7545	-2.5146	-2.6128	-2.5654	-2.8445	-2.7483	-2.4139	-2.537	-2.5522	-2.541	-2.8839	-2.5778	-3.6528	-2.3851	-2.4726	-2.5258	-2.7601	-2.5612	-2.4246	-2.4926	-2.3979	-2.5835	-2.7302	-2.5612
-2.6591	-2.6925	-2.599	-2.9151	-2.7754	-2.8378	-2.6551	-2.2549	-2.7242	-2.4476	-2.2502	-2.6321	-2.1888	-2.6792	-2.5902	-2.9318	-2.5575	-2.637	-2.3675	-2.6389	-2.4396	-2.7145	-2.6279	-2.6873	-2.7078	-2.6448	-2.7545	-2.5146	-2.5823	-2.6261	-2.768	-2.5841	-2.8596	-2.5055	-2.5522	-2.541	-2.4974	-2.5427	-1.7612	-2.6763	-2.608	-2.537	-2.515	-2.6323	-2.3675	-2.6389	-2.4396	-2.7145	-2.5512	-2.5835
-2.6591	-2.6925	-2.7182	-2.4386	-2.8445	-2.7483	-3.0212	-2.8765	-3.0667	-2.8186	-2.2502	-2.6321	-4.7842	-2.3905	-2.69	-2.4513	-2.7078	-2.327	-2.7501	-2.5857	-2.1656	-2.5399	-2.6591	-2.464	-2.7613	-2.6064	-2.7545	-2.5146	-2.7182	-2.4386	-2.8445	-2.7483	-2.8596	-2.5055	-2.7157	-2.5612	-2.4974	-2.5427	-3.6528	-2.3851	-2.4726	-2.5258	-2.4895	-2.4883	-2.4246	-2.4926	-2.684	-2.5055	-2.5512	-2.5835
-2.9413	-2.5629	-2.6555	-2.2971	-2.8445	-2.7483	-2.5101	-2.5706	-2.5719	-2.6026	-2.2502	-2.6321	-0.9729	-2.7252	-2.6106	-2.2117	-3.0032	-2.6465	-2.7242	-2.6415	-2.0581	-2.5413	-2.6183	-2.6389	-2.0084	-2.6771	-2.7545	-2.5146	-2.6128	-2.5654	-2.8445	-2.7483	-2.4139	-2.537	-2.5719	-2.6026	-2.4974	-2.5427	-1.7612	-2.6763	-2.608	-2.537	-2.515	-2.6323	-2.7463	-2.5841	-2.3979	-2.5835	-2.6183	-2.6389
-2.7611	-2.5952	-2.6209	-2.7184	-2.5383	-2.4131	-2.9739	-2.6773	-2.7014	-2.9033	-2.2962	-2.3517	-2.69	-2.4513	-2.4052	-2.3243	-2.4176	-2.4025	-2.5125	-2.6894	-2.0581	-2.5413	-2.2254	-2.7636	-2.5274	-2.7858	-2.7545	-2.5146	-2.6128	-2.5654	-2.5451	-2.5485	-2.8596	-2.5055	-2.452	-2.5955	-2.2962	-2.3517	-3.6528	-2.3851	-2.4052	-2.3243	-2.4176	-2.4025	-2.7463	-2.5841	-2.3979	-2.5835	-2.5512	-2.5835
-2.7127	-2.6773	-2.599	-2.9151	-2.2623	-2.4088	-2.2493	-2.3674	-2.7014	-2.9033	-2.4934	-2.4221	-3.6622	-2.6287	-2.1702	-2.6077	-2.8731	-2.4626	-2.2783	-2.4869	-2.6389	-2.4774	-2.462	-2.4025	-2.3559	-2.2821	-2.6975	-2.6096	-2.5823	-2.6261	-2.2623	-2.4088	-2.4139	-2.537	-2.452	-2.5955	-2.8839	-2.5778	-1.7612	-2.6763	-2.1702	-2.6077	-2.7601	-2.5612	-2.4246	-2.4926	-2.6323	-2.5142	-2.462	-2.4025
-2.7348	-2.6451	-2.4653	-2.5104	-2.7803	-2.4559	-2.2867	-2.8378	-2.5057	-2.4155	-2.5068	-2.4128	-4.8783	-2.5592	-2.1437	-2.2727	-2.5366	-2.4363	-2.57	-2.4547	-3.0829	-2.2531	-2.4247	-2.5082	-2.0084	-2.6771	-2.6975	-2.6096	-2.5823	-2.6261	-2.768	-2.5841	-2.3056	-2.6895	-2.5522	-2.541	-2.4974	-2.5427	-3.9804	-2.5257	-2.684	-2.6357	-2.515	-2.6323	-2.7463	-2.5841	-3.0829	-2.2531	-2.4895	-2.5841
-2.3711	-2.3632	-2.4653	-2.5104	-2.5366	-2.8412	-2.5016	-2.4476	-2.1633	-2.7215	-2.8863	-2.5082	-4.5066	-2.6026	-2.5223	-2.5223	-2.7078	-2.327	-2.2493	-2.485	-2.4951	-2.637	-3.3055	-2.4356	-2.5125	-2.6695	-2.4173	-2.5612	-2.5823	-2.6261	-2.5451	-2.5485	-2.8596	-2.5055	-2.452	-2.5955	-2.8839	-2.5778	-1.7612	-2.6763	-2.4726	-2.5258	-2.4895	-2.4883	-2.4246	-2.4926	-2.3979	-2.5835	-2.7302	-2.5612
-2.6591	-2.6925	-2.5326	-2.5895	-2.5125	-3.3596	-2.2342	-2.5564	-2.541	-2.6792	-2.7078	-2.6416	-4.4895	-2.2682	-2.4934	-2.7317	-2.4176	-2.4025	-2.2493	-2.485	-2.6551	-2.7845	-2.7007	-2.4603	-2.0084	-2.6771	-2.7545	-2.5146	-2.5326	-2.5895	-2.768	-2.5841	-2.3056	-2.6895	-2.5522	-2.541	-2.8839	-2.5778	-3.9804	-2.5257	-2.684	-2.6357	-2.4176	-2.4025	-2.4246	-2.4926	-2.684	-2.5055	-2.5512	-2.5835
-2.1576	-2.5273	-2.4653	-2.5104	-2.9079	-2.5036	-2.8291	-2.9384	-2.5057	-2.4155	-2.1814	-2.6055	-4.8783	-2.5592	-2.7007	-2.4603	-2.5366	-2.4363	-2.2783	-2.4869	-2.8028	-2.6053	-2.6183	-2.6389	-2.2443	-2.3825	-2.6975	-2.6096	-2.5823	-2.6261	-2.768	-2.5841	-2.8291	-2.9384	-2.5522	-2.541	-2.2405	-2.598	-3.9804	-2.5257	-2.608	-2.537	-2.515	-2.6323	-2.4246	-2.4926	-2.684	-2.5055	-2.6183	-2.6389
-2.1522	-2.7145	-2.8987	-2.7252	-2.5383	-2.4131	-2.6551	-2.2549	-2.5649	-2.4476	-2.5068	-2.4128	-2.1079	-2.4468	-2.2952	-2.5895	-2.7078	-2.327	-2.4316	-2.6778	-2.2438	-2.5465	-2.4247	-2.5082	-2.4363	-2.6644	-2.1522	-2.7145	-2.6128	-2.5654	-2.5451	-2.5485	-2.8596	-2.5055	-2.7157	-2.5612	-2.4974	-2.5427	-3.9804	-2.5257	-2.2952	-2.5895	-2.4895	-2.4883	-2.5804	-2.7604	-2.3979	-2.5835	-2.4895	-2.5841
-2.0263	-2.799	-2.242	-2.7722	-2.5189	-2.4221	-2.5101	-2.5706	-2.5719	-2.6026	-2.4934	-2.4221	-4.4895	-2.2682	-2.1437	-2.2727	-2.8731	-2.4626	-2.2493	-2.485	-2.9717	-2.5223	-2.4247	-2.5082	-2.7127	-2.4954	-2.0263	-2.799	-2.5072	-2.5258	-2.5451	-2.5485	-2.4139	-2.537	-2.5719	-2.6026	-2.8839	-2.5778	-3.9804	-2.5257	-2.684	-2.6357	-2.7601	-2.5612	-2.4246	-2.4926	-2.6323	-2.5142	-2.4895	-2.5841
-2.9413	-2.5629	-2.5299	-2.4774	-2.5366	-2.8412	-2.5902	-2.6873	-2.7746	-2.5629	-2.4009	-2.5082	-4.3768	-2.6041	-2.5101	-2.7286	-2.8293	-2.4187	-3.1585	-2.6792	-2.3899	-2.6873	-2.4247	-2.5082	-2.3534	-2.4774	-2.7545	-2.5146	-2.5072	-2.5258	-2.5451	-2.5485	-2.4139	-2.537	-2.452	-2.5955	-2.2405	-2.598	-1.7612	-2.6763	-2.608	-2.537	-2.4895	-2.4883	-2.7463	-2.5841	-2.3979	-2.5835	-2.4895	-2.5841
-2.3711	-2.3632	-2.5299	-2.4774	-2.2623	-2.4088	-2.6624	-2.3982	-2.5057	-2.4155	-2.9949	-2.6104	-4.4895	-2.2682	-2.4951	-2.3565	-2.5366	-2.4363	-2.5672	-2.3331	-2.5291	-2.4626	-2.6013	-2.7546	-2.2443	-2.3825	-2.4173	-2.5612	-2.5072	-2.5258	-2.2623	-2.4088	-2.3056	-2.6895	-2.5522	-2.541	-2.4974	-2.5427	-3.9804	-2.5257	-2.608	-2.537	-2.515	-2.6323	-2.4246	-2.4926	-2.6323	-2.5142	-2.7302	-2.5612
-3.4464	-2.794	-2.7182	-2.4386	-2.7803	-2.4559	-2.5016	-2.4476	-2.7746	-2.5629	-2.4934	-2.4221	-3.6622	-2.6287	-3.1786	-2.794	-2.5366	-2.4363	-2.4396	-2.3095	-2.1656	-2.5399	-2.3097	-2.6731	-2.6906	-2.5051	-2.6975	-2.6096	-2.7182	-2.4386	-2.768	-2.5841	-2.8596	-2.5055	-2.452	-2.5955	-2.8839	-2.5778	-1.7612	-2.6763	-2.684	-2.6357	-2.515	-2.6323	-2.4396	-2.3095	-2.684	-2.5055	-2.5512	-2.5835
-2.7127	-2.6773	-2.599	-2.9151	-2.5575	-2.5345	-2.5997	-3.1621	-2.7801	-2.5895	-2.5068	-2.4128	-4.4895	-2.2682	-2.2952	-2.5895	-2.3899	-2.7317	-2.5672	-2.3331	-2.5456	-2.7547	-2.2288	-2.7547	-1.8555	-2.3533	-2.6975	-2.6096	-2.5823	-2.6261	-2.5451	-2.5485	-2.5997	-3.1621	-2.7801	-2.5895	-2.4974	-2.5427	-3.9804	-2.5257	-2.2952	-2.5895	-2.515	-2.6323	-2.4246	-2.4926	-2.5456	-2.7547	-2.2288	-2.7547
-2.7127	-2.6773	-2.6594	-2.7004	-2.5366	-2.8412	-2.6624	-2.3982	-2.6551	-2.3075	-2.5068	-2.4128	-4.5066	-2.6026	-2.0862	-2.8765	-2.8293	-2.4187	-2.5672	-2.3331	-2.7159	-2.6041	-2.6591	-2.464	-2.3559	-2.2821	-2.6975	-2.6096	-2.5823	-2.6261	-2.5451	-2.5485	-2.3056	-2.6895	-2.5522	-2.541	-2.4974	-2.5427	-1.7612	-2.6763	-2.684	-2.6357	-2.4895	-2.4883	-2.4246	-2.4926	-2.684	-2.5055	-2.5512	-2.5835
-2.0263	-2.799	-2.5326	-2.5895	-3.0032	-2.6465	-2.6624	-2.3982	-2.7078	-2.3269	-2.5068	-2.4128	-5.3174	-2.6473	-2.6209	-2.7184	-2.4176	-2.4025	-3.1585	-2.6792	-2.8291	-2.8897	-2.6013	-2.7546	-2.2443	-2.3825	-2.0263	-2.799	-2.5326	-2.5895	-2.5451	-2.5485	-2.3056	-2.6895	-2.452	-2.5955	-2.4974	-2.5427	-3.9804	-2.5257	-2.684	-2.6357	-2.4176	-2.4025	-2.7463	-2.5841	-2.8291	-2.8897	-2.7302	-2.5612
-2.7611	-2.5952	-2.6209	-2.7184	-2.3031	-2.6738	-2.5016	-2.4476	-3.0667	-2.8186	-2.5068	-2.4128	-4.6966	-2.7004	-2.2952	-2.5895	-3.1958	-2.8394	-2.7501	-2.5857	-2.7159	-2.6041	-2.6591	-2.464	-2.3534	-2.4774	-2.7545	-2.5146	-2.6128	-2.5654	-2.2866	-2.6106	-2.8596	-2.5055	-2.7157	-2.5612	-2.4974	-2.5427	-3.9804	-2.5257	-2.2952	-2.5895	-2.4895	-2.4883	-2.4246	-2.4926	-2.684	-2.5055	-2.5512	-2.5835
-2.6591	-2.6925	-2.4481	-2.3471	-2.2256	-2.3471	-2.2493	-2.3674	-2.4561	-2.4776	-2.3601	-2.4221	-4.7842	-2.3905	-2.4951	-2.3565	-2.6183	-2.7157	-2.4396	-2.3095	-2.6551	-2.7845	-2.462	-2.4025	-2.2443	-2.3825	-2.7545	-2.5146	-2.6128	-2.5654	-2.768	-2.5841	-2.4139	-2.537	-2.452	-2.5955	-2.4974	-2.5427	-3.6528	-2.3851	-2.608	-2.537	-2.6183	-2.7157	-2.4396	-2.3095	-2.684	-2.5055	-2.462	-2.4025
-2.3196	-2.3366	-2.4481	-2.3983	-2.3343	-2.4155	-2.5902	-2.6873	-2.4561	-2.4776	-2.8863	-2.5082	-4.8783	-2.5592	-2.4116	-2.4626	-2.2515	-2.3432	-2.57	-2.4547	-2.1656	-2.5399	-2.3097	-2.6731	-2.7127	-2.4954	-2.6975	-2.6096	-2.6128	-2.5654	-2.768	-2.5841	-2.4139	-2.537	-2.452	-2.5955	-2.8839	-2.5778	-3.9804	-2.5257	-2.4726	-2.5258	-2.4895	-2.4883	-2.7463	-2.5841	-2.684	-2.5055	-2.5512	-2.5835
-2.4206	-2.5649	-2.5299	-2.4774	-2.9079	-2.5036	-3.0212	-2.8765	-2.7746	-2.5629	-2.4934	-2.4221	-2.1888	-2.6792	-2.7007	-2.4603	-2.6277	-2.5465	-2.3307	-2.447	-2.6551	-2.7845	-2.6591	-2.464	-2.711	-2.6055	-2.7545	-2.5146	-2.5072	-2.5258	-2.768	-2.5841	-2.8596	-2.5055	-2.452	-2.5955	-2.8839	-2.5778	-1.7612	-2.6763	-2.608	-2.537	-2.515	-2.6323	-2.7463	-2.5841	-2.684	-2.5055	-2.5512	-2.5835
-2.7127	-2.6773	-2.599	-2.9151	-2.5366	-2.8412	-2.5016	-2.4476	-2.4561	-2.4776	-2.9949	-2.6104	-2.1888	-2.6792	-2.5101	-2.7286	-2.5575	-2.637	-2.2783	-2.4869	-2.7924	-2.5379	-2.0862	-2.4488	-2.3559	-2.2821	-2.6975	-2.6096	-2.5823	-2.6261	-2.5451	-2.5485	-2.8596	-2.5055	-2.452	-2.5955	-2.4974	-2.5427	-1.7612	-2.6763	-2.608	-2.537	-2.515	-2.6323	-2.4246	-2.4926	-2.684	-2.5055	-2.4895	-2.5841
-2.6591	-2.6925	-2.4481	-2.3471	-2.5383	-2.4131	-2.4447	-2.5273	-2.7078	-2.3269	-2.8863	-2.5082	-4.1091	-2.5521	-2.4934	-2.7317	-2.6183	-2.7157	-2.4396	-2.3095	-2.6389	-2.4774	-2.6591	-2.464	-2.7182	-2.6026	-2.7545	-2.5146	-2.6128	-2.5654	-2.5451	-2.5485	-2.8596	-2.5055	-2.452	-2.5955	-2.8839	-2.5778	-1.7612	-2.6763	-2.684	-2.6357	-2.6183	-2.7157	-2.4396	-2.3095	-2.6323	-2.5142	-2.5512	-2.5835
-2.7611	-2.5952	-2.6594	-2.7004	-2.5383	-2.4131	-2.3808	-2.5345	-3.0212	-2.7359	-2.4585	-2.4468	-4.4895	-2.2682	-2.2952	-2.5895	-2.5366	-2.4363	-3.1585	-2.6792	-2.2438	-2.5465	-2.4247	-2.5082	-2.3802	-2.4776	-2.7545	-2.5146	-2.5823	-2.6261	-2.5451	-2.5485	-2.4139	-2.537	-2.5522	-2.541	-2.4974	-2.5427	-3.9804	-2.5257	-2.2952	-2.5895	-2.515	-2.6323	-2.7463	-2.5841	-2.3979	-2.5835	-2.4895	-2.5841
-2.3196	-2.3366	-2.7501	-2.3813	-2.3343	-2.4155	-2.6624	-2.3982	-2.5057	-2.4155	-2.9949	-2.6104	-4.4895	-2.2682	-2.7007	-2.4603	-2.8293	-2.4187	-2.3307	-2.447	-2.7924	-2.5379	-2.3097	-2.6731	-3.8133	-2.3896	-2.6975	-2.6096	-2.5823	-2.6261	-2.768	-2.5841	-2.3056	-2.6895	-2.5522	-2.541	-2.4974	-2.5427	-3.9804	-2.5257	-2.608	-2.537	-2.4895	-2.4883	-2.7463	-2.5841	-2.684	-2.5055	-2.5512	-2.5835
-2.6591	-2.6925	-2.5423	-2.7953	-2.5189	-2.4221	-2.3808	-2.5345	-2.4561	-2.4776	-2.7661	-2.6077	-5.3174	-2.6473	-2.3711	-2.6415	-2.5366	-2.4363	-2.616	-2.6446	-2.3877	-2.1475	-2.6279	-2.6873	-2.2443	-2.3825	-2.7545	-2.5146	-2.6128	-2.5654	-2.5451	-2.5485	-2.4139	-2.537	-2.452	-2.5955	-2.7661	-2.6077	-3.9804	-2.5257	-2.4726	-2.5258	-2.515	-2.6323	-2.5804	-2.7604	-2.684	-2.5055	-2.5512	-2.5835
-2.9413	-2.5629	-2.7182	-2.4386	-2.2623	-2.4088	-2.3808	-2.5345	-2.7242	-2.4476	-2.4828	-2.6731	-4.948	-2.2718	-2.4052	-2.3243	-2.4176	-2.4025	-2.2783	-2.4869	-2.4497	-2.6771	-2.7007	-2.4603	-2.3534	-2.4774	-2.7545	-2.5146	-2.7182	-2.4386	-2.2623	-2.4088	-2.4139	-2.537	-2.5522	-2.541	-2.4974	-2.5427	-4.948	-2.2718	-2.4052	-2.3243	-2.4176	-2.4025	-2.4246	-2.4926	-2.3979	-2.5835	-2.5512	-2.5835
-2.5812	-2.8026	-2.4481	-2.3983	-2.5575	-2.5345	-2.5101	-2.5706	-2.7746	-2.5629	-3.1497	-2.4895	-1.3831	-2.6077	-2.4951	-2.3565	-2.9258	-2.3562	-2.7661	-2.7607	-2.7159	-2.6041	-2.462	-2.4025	-2.6906	-2.5051	-2.6975	-2.6096	-2.6128	-2.5654	-2.5451	-2.5485	-2.4139	-2.537	-2.452	-2.5955	-2.8839	-2.5778	-1.3831	-2.6077	-2.608	-2.537	-2.7601	-2.5612	-2.7661	-2.7607	-2.684	-2.5055	-2.462	-2.4025
-2.0263	-2.799	-2.5423	-2.7953	-2.3454	-2.5413	-2.5101	-2.5706	-2.4934	-2.7317	-2.8863	-2.5082	-4.0901	-2.2532	-2.3711	-2.6415	-2.8731	-2.4626	-2.616	-2.6446	-2.2438	-2.5465	-2.5902	-2.3562	-2.3534	-2.4774	-2.0263	-2.799	-2.6128	-2.5654	-2.5451	-2.5485	-2.4139	-2.537	-2.5522	-2.541	-2.8839	-2.5778	-3.6528	-2.3851	-2.4726	-2.5258	-2.7601	-2.5612	-2.5804	-2.7604	-2.3979	-2.5835	-2.7302	-2.5612
-2.7127	-2.6773	-2.4653	-2.5104	-2.8445	-2.7483	-2.5016	-2.4476	-2.1633	-2.7215	-2.2962	-2.3517	-4.0901	-2.2532	-2.4052	-2.3243	-2.4176	-2.4025	-2.2783	-2.4869	-2.4396	-2.7145	-2.8161	-2.5678	-2.7078	-2.6448	-2.6975	-2.6096	-2.5823	-2.6261	-2.8445	-2.7483	-2.8596	-2.5055	-2.452	-2.5955	-2.2962	-2.3517	-3.6528	-2.3851	-2.4052	-2.3243	-2.4176	-2.4025	-2.4246	-2.4926	-2.4396	-2.7145	-2.7302	-2.5612
-2.3196	-2.3366	-2.8391	-2.3559	-2.5383	-2.4131	-2.4447	-2.5273	-2.1633	-2.7215	-2.4009	-2.5082	-4.3498	-2.3813	-2.5101	-2.7286	-2.2204	-3.1102	-2.69	-3.142	-2.1656	-2.5399	-2.2732	-2.4412	-2.7803	-2.7781	-2.6975	-2.6096	-2.5072	-2.5258	-2.5451	-2.5485	-2.8596	-2.5055	-2.452	-2.5955	-2.2405	-2.598	-3.9804	-2.5257	-2.608	-2.537	-2.515	-2.6323	-2.5804	-2.7604	-2.684	-2.5055	-2.4895	-2.5841
-2.9413	-2.5629	-2.4653	-2.5104	-2.2623	-2.4088	-2.8291	-2.9384	-3.0212	-2.7359	-2.9949	-2.6104	-0.9729	-2.7252	-2.6209	-2.7184	-2.5366	-2.4363	-2.57	-2.4547	-2.3899	-2.6873	-2.0862	-2.4488	-2.4074	-2.7636	-2.7545	-2.5146	-2.5823	-2.6261	-2.2623	-2.4088	-2.8291	-2.9384	-2.5522	-2.541	-2.4974	-2.5427	-1.7612	-2.6763	-2.684	-2.6357	-2.515	-2.6323	-2.7463	-2.5841	-2.3979	-2.5835	-2.4895	-2.5841
-2.7348	-2.6451	-2.3323	-2.9414	-2.3343	-2.4155	-2.2493	-2.3674	-2.6794	-2.1582	-2.8215	-3.1402	-0.9729	-2.7252	-2.4052	-2.3243	-2.7078	-2.327	-2.4396	-2.3095	-2.7159	-2.6041	-2.8552	-2.6808	-3.0829	-2.9414	-2.6975	-2.6096	-2.3323	-2.9414	-2.768	-2.5841	-2.4139	-2.537	-2.6794	-2.1582	-2.8839	-2.5778	-1.7612	-2.6763	-2.4052	-2.3243	-2.4895	-2.4883	-2.4396	-2.3095	-2.684	-2.5055	-2.5512	-2.5835
-2.9413	-2.5629	-2.3323	-2.9414	-2.5383	-2.4131	-2.5902	-2.6873	-2.7801	-2.5895	-2.7661	-2.6077	-4.8489	-2.9797	-2.6106	-2.2117	-2.8731	-2.4626	-2.4316	-2.6778	-2.4396	-2.7145	-2.5902	-2.3562	-2.6906	-2.5051	-2.7545	-2.5146	-2.3323	-2.9414	-2.5451	-2.5485	-2.4139	-2.537	-2.7801	-2.5895	-2.7661	-2.6077	-4.8489	-2.9797	-2.608	-2.537	-2.7601	-2.5612	-2.5804	-2.7604	-2.4396	-2.7145	-2.7302	-2.5612
-2.3711	-2.3632	-2.6209	-2.7184	-2.5259	-2.3579	-2.2493	-2.3674	-2.4934	-2.7317	-2.2962	-2.3517	-4.1091	-2.5521	-2.7754	-2.6778	-2.9258	-2.3562	-2.5125	-2.6894	-2.6551	-2.7845	-2.6183	-2.6389	-2.7078	-2.6448	-2.4173	-2.5612	-2.6128	-2.5654	-2.5259	-2.3579	-2.4139	-2.537	-2.5522	-2.541	-2.2962	-2.3517	-1.7612	-2.6763	-2.684	-2.6357	-2.7601	-2.5612	-2.7463	-2.5841	-2.684	-2.5055	-2.6183	-2.6389
-2.7611	-2.5952	-2.6594	-2.7004	-2.5383	-2.4131	-2.6624	-2.3982	-2.7801	-2.5895	-3.0787	-2.4547	-4.7842	-2.3905	-2.5223	-2.5223	-2.7348	-2.6894	-2.4396	-2.3095	-2.4951	-2.637	-2.6279	-2.6873	-2.5274	-2.7858	-2.7545	-2.5146	-2.5823	-2.6261	-2.5451	-2.5485	-2.3056	-2.6895	-2.7801	-2.5895	-2.8839	-2.5778	-3.6528	-2.3851	-2.4726	-2.5258	-2.4895	-2.4883	-2.4396	-2.3095	-2.3979	-2.5835	-2.5512	-2.5835
-2.1522	-2.7145	-2.6209	-2.7184	-2.2256	-2.3471	-2.6624	-2.3982	-2.6551	-2.3075	-2.5812	-2.4982	-4.8783	-2.5592	-2.6106	-2.2117	-2.6277	-2.5465	-2.57	-2.4547	-3.6057	-2.1379	-1.9124	-2.8999	-2.7613	-2.6064	-2.1522	-2.7145	-2.6128	-2.5654	-2.768	-2.5841	-2.3056	-2.6895	-2.5522	-2.541	-2.8839	-2.5778	-3.9804	-2.5257	-2.608	-2.537	-2.515	-2.6323	-2.7463	-2.5841	-2.3979	-2.5835	-2.4895	-2.5841
-2.5812	-2.8026	-2.7501	-2.3813	-2.5189	-2.4221	-2.6625	-2.3785	-2.541	-2.6792	-2.5812	-2.4982	-4.3498	-2.3813	-2.4951	-2.3565	-2.6183	-2.7157	-2.57	-2.4547	-2.5291	-2.4626	-2.7007	-2.4603	-2.711	-2.6055	-2.6975	-2.6096	-2.5823	-2.6261	-2.5451	-2.5485	-2.6625	-2.3785	-2.5522	-2.541	-2.8839	-2.5778	-3.9804	-2.5257	-2.608	-2.537	-2.6183	-2.7157	-2.7463	-2.5841	-2.6323	-2.5142	-2.5512	-2.5835
-2.3196	-2.3366	-2.5326	-2.5895	-2.242	-2.6446	-2.2867	-2.8378	-2.7746	-2.5629	-2.8863	-2.5082	-4.6966	-2.7004	-2.6209	-2.7184	-2.2515	-2.3432	-2.69	-3.142	-2.4396	-2.7145	-2.6279	-2.6873	-2.711	-2.6055	-2.6975	-2.6096	-2.5326	-2.5895	-2.2866	-2.6106	-2.3056	-2.6895	-2.452	-2.5955	-2.8839	-2.5778	-3.9804	-2.5257	-2.684	-2.6357	-2.4895	-2.4883	-2.5804	-2.7604	-2.4396	-2.7145	-2.5512	-2.5835
-2.3711	-2.3632	-2.303	-2.4559	-2.5383	-2.4131	-2.3808	-2.5345	-2.5649	-2.4476	-2.3601	-2.4221	-5.3174	-2.6473	-2.2952	-2.5895	-2.9258	-2.3562	-2.2783	-2.4869	-2.4497	-2.6771	-2.6013	-2.7546	-2.7803	-2.7781	-2.4173	-2.5612	-2.5823	-2.6261	-2.5451	-2.5485	-2.4139	-2.537	-2.7157	-2.5612	-2.4974	-2.5427	-3.9804	-2.5257	-2.2952	-2.5895	-2.7601	-2.5612	-2.4246	-2.4926	-2.3979	-2.5835	-2.7302	-2.5612
-2.1576	-2.5273	-2.6555	-2.2971	-2.3711	-2.5399	-2.6624	-2.3982	-2.6551	-2.3075	-2.2962	-2.3517	-4.6966	-2.7004	-2.1437	-2.2727	-2.6277	-2.5465	-2.4396	-2.3095	-2.8028	-2.6053	-2.5902	-2.3562	-2.7613	-2.6064	-2.6975	-2.6096	-2.6128	-2.5654	-2.2866	-2.6106	-2.3056	-2.6895	-2.5522	-2.541	-2.2962	-2.3517	-3.9804	-2.5257	-2.684	-2.6357	-2.515	-2.6323	-2.4396	-2.3095	-2.684	-2.5055	-2.7302	-2.5612
-2.7611	-2.5952	-2.242	-2.7722	-2.7754	-2.8378	-2.5101	-2.5706	-2.1633	-2.7215	-2.3031	-2.8069	-2.6291	-2.8822	-2.3711	-2.6415	-2.8293	-2.4187	-2.616	-2.6446	-2.3877	-2.1475	-2.6279	-2.6873	-2.6906	-2.5051	-2.7545	-2.5146	-2.5072	-2.5258	-2.768	-2.5841	-2.4139	-2.537	-2.452	-2.5955	-2.2405	-2.598	-1.7612	-2.6763	-2.4726	-2.5258	-2.4895	-2.4883	-2.5804	-2.7604	-2.684	-2.5055	-2.5512	-2.5835
-2.8391	-2.9717	-2.4481	-2.3983	-2.5189	-2.4221	-2.6625	-2.3785	-2.5649	-2.4476	-2.7078	-2.6416	-2.6291	-2.8822	-2.5101	-2.7286	-2.7188	-2.7546	-2.2783	-2.4869	-2.2438	-2.5465	-2.3097	-2.6731	-2.0084	-2.6771	-2.4173	-2.5612	-2.6128	-2.5654	-2.5451	-2.5485	-2.6625	-2.3785	-2.7157	-2.5612	-2.8839	-2.5778	-1.7612	-2.6763	-2.608	-2.537	-2.7601	-2.5612	-2.4246	-2.4926	-2.3979	-2.5835	-2.5512	-2.5835
-2.9413	-2.5629	-2.4653	-2.5104	-2.5575	-2.5345	-2.4447	-2.5273	-2.1633	-2.7215	-2.7078	-2.6416	-4.0901	-2.2532	-2.4951	-2.3565	-2.5366	-2.4363	-2.5672	-2.3331	-2.2438	-2.5465	-2.6591	-2.464	-2.7127	-2.4954	-2.7545	-2.5146	-2.5823	-2.6261	-2.5451	-2.5485	-2.8596	-2.5055	-2.452	-2.5955	-2.8839	-2.5778	-3.6528	-2.3851	-2.608	-2.537	-2.515	-2.6323	-2.4246	-2.4926	-2.3979	-2.5835	-2.5512	-2.5835
-2.1576	-2.5273	-2.5326	-2.5895	-2.2256	-2.3471	-2.8291	-2.9384	-2.7746	-2.5629	-3.0787	-2.4547	-4.4895	-2.2682	-2.4951	-2.3565	-2.9258	-2.3562	-2.2783	-2.4869	-2.1656	-2.5399	-2.8161	-2.5678	-2.3802	-2.4776	-2.6975	-2.6096	-2.5326	-2.5895	-2.768	-2.5841	-2.8291	-2.9384	-2.452	-2.5955	-2.8839	-2.5778	-3.9804	-2.5257	-2.608	-2.537	-2.7601	-2.5612	-2.4246	-2.4926	-2.684	-2.5055	-2.7302	-2.5612
-2.7611	-2.5952	-2.5299	-2.4774	-2.5259	-2.3579	-2.6551	-2.2549	-2.1633	-2.7215	-2.3031	-2.8069	-4.8783	-2.5592	-2.7754	-2.6778	-2.5575	-2.637	-2.2783	-2.4869	-2.8028	-2.6053	-2.5812	-2.4982	-1.9261	-2.4488	-2.7545	-2.5146	-2.5072	-2.5258	-2.5259	-2.3579	-2.8596	-2.5055	-2.452	-2.5955	-2.2405	-2.598	-3.9804	-2.5257	-2.684	-2.6357	-2.515	-2.6323	-2.4246	-2.4926	-2.684	-2.5055	-2.4895	-2.5841
-2.9726	-2.2761	-2.599	-2.9151	-2.7803	-2.4559	-3.0212	-2.8765	-2.4934	-2.7317	-2.4934	-2.4221	-4.6966	-2.7004	-2.2952	-2.5895	-2.5366	-2.4363	-2.3307	-2.447	-2.9676	-2.2564	-2.5446	-2.6873	-2.3559	-2.2821	-2.7545	-2.5146	-2.5823	-2.6261	-2.768	-2.5841	-2.8596	-2.5055	-2.5522	-2.541	-2.8839	-2.5778	-3.9804	-2.5257	-2.2952	-2.5895	-2.515	-2.6323	-2.7463	-2.5841	-2.684	-2.5055	-2.4895	-2.5841
-2.69	-2.4026	-2.6594	-2.7004	-2.3031	-2.6738	-2.5902	-2.6873	-2.6794	-2.1582	-2.4009	-2.5082	-4.3498	-2.3813	-2.4052	-2.3243	-2.4176	-2.4025	-2.9441	-2.4895	-2.5902	-2.6738	-2.3097	-2.6731	-2.4363	-2.6644	-2.4173	-2.5612	-2.5823	-2.6261	-2.2866	-2.6106	-2.4139	-2.537	-2.6794	-2.1582	-2.2405	-2.598	-3.9804	-2.5257	-2.4052	-2.3243	-2.4176	-2.4025	-2.7463	-2.5841	-2.6323	-2.5142	-2.5512	-2.5835
-3.4464	-2.794	-2.7501	-2.3813	-2.5125	-3.3596	-2.6209	-2.3825	-3.0212	-2.7359	-2.5068	-2.4128	-2.1888	-2.6792	-2.4116	-2.4626	-2.6277	-2.5465	-3.1585	-2.6792	-2.3877	-2.1475	-2.2732	-2.4412	-2.4363	-2.6644	-2.6975	-2.6096	-2.5823	-2.6261	-2.768	-2.5841	-2.8596	-2.5055	-2.5522	-2.541	-2.4974	-2.5427	-1.7612	-2.6763	-2.4726	-2.5258	-2.515	-2.6323	-2.7463	-2.5841	-2.684	-2.5055	-2.4895	-2.5841
-3.4464	-2.794	-2.5299	-2.4774	-2.5383	-2.4131	-2.6551	-2.2549	-2.4291	-2.4383	-2.2502	-2.6321	-2.1888	-2.6792	-3.1786	-2.794	-2.5366	-2.4363	-2.57	-2.4547	-3.6057	-2.1379	-2.7007	-2.4603	-2.3534	-2.4774	-2.6975	-2.6096	-2.5072	-2.5258	-2.5451	-2.5485	-2.8596	-2.5055	-2.5522	-2.541	-2.4974	-2.5427	-1.7612	-2.6763	-2.684	-2.6357	-2.515	-2.6323	-2.7463	-2.5841	-2.3979	-2.5835	-2.5512	-2.5835
-2.1576	-2.5273	-2.7501	-2.3813	-2.2623	-2.4088	-2.9739	-2.6773	-2.9717	-2.0315	-2.3601	-2.4221	-2.6291	-2.8822	-2.6209	-2.7184	-2.2515	-2.3432	-2.2783	-2.4869	-2.9676	-2.2564	-2.3097	-2.6731	-2.3802	-2.4776	-2.6975	-2.6096	-2.5823	-2.6261	-2.2623	-2.4088	-2.8596	-2.5055	-2.7157	-2.5612	-2.4974	-2.5427	-1.7612	-2.6763	-2.684	-2.6357	-2.4895	-2.4883	-2.4246	-2.4926	-2.684	-2.5055	-2.5512	-2.5835
-2.3196	-2.3366	-2.6594	-2.7004	-2.2256	-2.3471	-2.6209	-2.3825	-2.7801	-2.5895	-2.8863	-2.5082	-4.4895	-2.2682	-2.6106	-2.2117	-2.6277	-2.5465	-2.5672	-2.3331	-2.8291	-2.8897	-2.6183	-2.6389	-3.8133	-2.3896	-2.6975	-2.6096	-2.5823	-2.6261	-2.768	-2.5841	-2.8596	-2.5055	-2.7801	-2.5895	-2.8839	-2.5778	-3.9804	-2.5257	-2.608	-2.537	-2.515	-2.6323	-2.4246	-2.4926	-2.8291	-2.8897	-2.6183	-2.6389
-2.9726	-2.2761	-2.6209	-2.7184	-2.242	-2.6446	-2.3793	-2.6808	-2.4994	-2.8808	-2.9949	-2.6104	-4.0901	-2.2532	-2.6209	-2.7184	-2.8293	-2.4187	-2.5125	-2.6894	-2.7924	-2.5379	-1.9124	-2.8999	-3.0829	-2.9414	-2.7545	-2.5146	-2.6128	-2.5654	-2.2866	-2.6106	-2.4139	-2.537	-2.7157	-2.5612	-2.4974	-2.5427	-3.6528	-2.3851	-2.684	-2.6357	-2.4895	-2.4883	-2.7463	-2.5841	-2.684	-2.5055	-2.4895	-2.5841
-2.9413	-2.5629	-2.6594	-2.7004	-2.2623	-2.4088	-2.6625	-2.3785	-2.7014	-2.9033	-2.2962	-2.3517	-4.3498	-2.3813	-2.4052	-2.3243	-2.8731	-2.4626	-2.7501	-2.5857	-2.8028	-2.6053	-2.7007	-2.4603	-3.8133	-2.3896	-2.7545	-2.5146	-2.5823	-2.6261	-2.2623	-2.4088	-2.6625	-2.3785	-2.452	-2.5955	-2.2962	-2.3517	-3.9804	-2.5257	-2.4052	-2.3243	-2.7601	-2.5612	-2.4246	-2.4926	-2.684	-2.5055	-2.5512	-2.5835
-2.0263	-2.799	-2.4481	-2.3471	-2.7754	-2.8378	-2.6625	-2.3785	-3.0212	-2.7359	-2.2502	-2.6321	-4.8489	-2.9797	-2.69	-2.4513	-2.7188	-2.7546	-2.4447	-2.6041	-2.0581	-2.5413	-2.6013	-2.7546	-2.3559	-2.2821	-2.0263	-2.799	-2.6128	-2.5654	-2.768	-2.5841	-2.6625	-2.3785	-2.5522	-2.541	-2.4974	-2.5427	-4.8489	-2.9797	-2.4726	-2.5258	-2.7601	-2.5612	-2.7463	-2.5841	-2.3979	-2.5835	-2.7302	-2.5612
-2.7611	-2.5952	-2.4653	-2.5104	-2.2623	-2.4088	-2.9739	-2.6773	-2.1633	-2.7215	-2.8215	-3.1402	-4.6966	-2.7004	-2.7754	-2.6778	-2.5575	-2.637	-2.7501	-2.5857	-2.0581	-2.5413	-2.6591	-2.464	-2.3802	-2.4776	-2.7545	-2.5146	-2.5823	-2.6261	-2.2623	-2.4088	-2.8596	-2.5055	-2.452	-2.5955	-2.8839	-2.5778	-3.9804	-2.5257	-2.684	-2.6357	-2.515	-2.6323	-2.4246	-2.4926	-2.3979	-2.5835	-2.5512	-2.5835
-2.69	-2.4026	-2.1013	-2.7824	-2.5575	-2.5345	-2.6625	-2.3785	-2.4561	-2.4776	-2.9949	-2.6104	-4.8783	-2.5592	-2.4116	-2.4626	-2.6277	-2.5465	-2.2783	-2.4869	-2.4396	-2.7145	-2.6183	-2.6389	-3.8133	-2.3896	-2.4173	-2.5612	-2.6128	-2.5654	-2.5451	-2.5485	-2.6625	-2.3785	-2.452	-2.5955	-2.4974	-2.5427	-3.9804	-2.5257	-2.4726	-2.5258	-2.515	-2.6323	-2.4246	-2.4926	-2.4396	-2.7145	-2.6183	-2.6389
-2.3982	-2.7184	-2.6594	-2.7004	-2.2256	-2.3471	-2.4447	-2.5273	-2.5649	-2.4476	-2.2962	-2.3517	-5.3174	-2.6473	-2.4116	-2.4626	-2.7078	-2.327	-2.5672	-2.3331	-2.3899	-2.6873	-2.6013	-2.7546	-2.3802	-2.4776	-2.6975	-2.6096	-2.5823	-2.6261	-2.768	-2.5841	-2.8596	-2.5055	-2.7157	-2.5612	-2.2962	-2.3517	-3.9804	-2.5257	-2.4726	-2.5258	-2.4895	-2.4883	-2.4246	-2.4926	-2.3979	-2.5835	-2.7302	-2.5612
-2.3196	-2.3366	-2.303	-2.4559	-2.3031	-2.6738	-2.2493	-2.3674	-3.0667	-2.8186	-2.2962	-2.3517	-4.0901	-2.2532	-2.0862	-2.8765	-2.3899	-2.7317	-2.57	-2.4547	-2.7924	-2.5379	-2.8552	-2.6808	-2.7803	-2.7781	-2.6975	-2.6096	-2.5823	-2.6261	-2.2866	-2.6106	-2.4139	-2.537	-2.7157	-2.5612	-2.2962	-2.3517	-3.6528	-2.3851	-2.684	-2.6357	-2.515	-2.6323	-2.7463	-2.5841	-2.684	-2.5055	-2.5512	-2.5835
-2.9166	-2.0131	-3.0032	-3.0493	-2.2256	-2.3471	-2.6624	-2.3982	-2.5057	-2.4155	-2.4934	-2.4221	-4.6966	-2.7004	-2.3711	-2.6415	-2.7348	-2.6894	-2.7242	-2.6415	-2.7924	-2.5379	-3.77	-2.2531	-1.9261	-2.4488	-2.7545	-2.5146	-2.5823	-2.6261	-2.768	-2.5841	-2.3056	-2.6895	-2.5522	-2.541	-2.8839	-2.5778	-3.9804	-2.5257	-2.4726	-2.5258	-2.4895	-2.4883	-2.7463	-2.5841	-2.684	-2.5055	-3.77	-2.2531
-2.3711	-2.3632	-2.4481	-2.3983	-2.5575	-2.5345	-2.4447	-2.5273	-3.0212	-2.7359	-3.1497	-2.4895	-4.4895	-2.2682	-2.5902	-2.9318	-2.5366	-2.4363	-2.2783	-2.4869	-3.0829	-2.2531	-2.2732	-2.4412	-2.6906	-2.5051	-2.4173	-2.5612	-2.6128	-2.5654	-2.5451	-2.5485	-2.8596	-2.5055	-2.5522	-2.541	-2.8839	-2.5778	-3.9804	-2.5257	-2.608	-2.537	-2.515	-2.6323	-2.4246	-2.4926	-3.0829	-2.2531	-2.4895	-2.5841
-2.8391	-2.9717	-2.1013	-2.7824	-2.5575	-2.5345	-2.3793	-2.6808	-3.0667	-2.8186	-2.8215	-3.1402	-4.7842	-2.3905	-2.0862	-2.8765	-2.7348	-2.6894	-2.5125	-2.6894	-2.1656	-2.5399	-2.5902	-2.3562	-2.7078	-2.6448	-2.4173	-2.5612	-2.6128	-2.5654	-2.5451	-2.5485	-2.4139	-2.537	-2.7157	-2.5612	-2.8839	-2.5778	-3.6528	-2.3851	-2.684	-2.6357	-2.4895	-2.4883	-2.7463	-2.5841	-2.684	-2.5055	-2.7302	-2.5612
-2.7611	-2.5952	-2.1013	-2.7824	-2.7754	-2.8378	-2.6209	-2.3825	-2.6794	-2.1582	-2.1814	-2.6055	-2.69	-2.4513	-2.3711	-2.6415	-2.4176	-2.4025	-2.7242	-2.6415	-2.5902	-2.6738	-2.6183	-2.6389	-2.69	-2.5025	-2.7545	-2.5146	-2.6128	-2.5654	-2.768	-2.5841	-2.8596	-2.5055	-2.6794	-2.1582	-2.2405	-2.598	-3.6528	-2.3851	-2.4726	-2.5258	-2.4176	-2.4025	-2.7463	-2.5841	-2.6323	-2.5142	-2.6183	-2.6389
-2.9413	-2.5629	-2.5299	-2.4774	-2.242	-2.6446	-2.6625	-2.3785	-2.5719	-2.6026	-2.2502	-2.6321	-4.5066	-2.6026	-2.7754	-2.6778	-2.9258	-2.3562	-2.5125	-2.6894	-2.2438	-2.5465	-2.5446	-2.6873	-2.3802	-2.4776	-2.7545	-2.5146	-2.5072	-2.5258	-2.2866	-2.6106	-2.6625	-2.3785	-2.5719	-2.6026	-2.4974	-2.5427	-1.7612	-2.6763	-2.684	-2.6357	-2.7601	-2.5612	-2.7463	-2.5841	-2.3979	-2.5835	-2.4895	-2.5841
-2.9726	-2.2761	-2.4481	-2.3983	-3.0032	-2.6465	-2.2867	-2.8378	-2.0027	-3.0493	-2.5812	-2.4982	-4.8489	-2.9797	-2.7007	-2.4603	-2.6183	-2.7157	-2.4396	-2.3095	-2.5291	-2.4626	-2.462	-2.4025	-2.711	-2.6055	-2.7545	-2.5146	-2.6128	-2.5654	-2.5451	-2.5485	-2.3056	-2.6895	-2.452	-2.5955	-2.8839	-2.5778	-4.8489	-2.9797	-2.608	-2.537	-2.6183	-2.7157	-2.4396	-2.3095	-2.6323	-2.5142	-2.462	-2.4025
-2.9726	-2.2761	-3.0032	-3.0493	-2.7803	-2.4559	-2.4447	-2.5273	-2.5719	-2.6026	-2.9949	-2.6104	-4.0901	-2.2532	-2.4052	-2.3243	-2.1939	-2.491	-2.4316	-2.6778	-2.6389	-2.4774	-2.3097	-2.6731	-2.3534	-2.4774	-2.7545	-2.5146	-2.5823	-2.6261	-2.768	-2.5841	-2.8596	-2.5055	-2.5719	-2.6026	-2.4974	-2.5427	-3.6528	-2.3851	-2.4052	-2.3243	-2.4895	-2.4883	-2.5804	-2.7604	-2.6323	-2.5142	-2.5512	-2.5835
-2.9166	-2.0131	-2.1013	-2.7824	-2.2256	-2.3471	-2.2493	-2.3674	-2.5057	-2.4155	-2.4176	-2.6193	-4.948	-2.2718	-2.4052	-2.3243	-2.5366	-2.4363	-2.616	-2.6446	-3.0829	-2.2531	-2.3097	-2.6731	-1.9261	-2.4488	-2.7545	-2.5146	-2.6128	-2.5654	-2.768	-2.5841	-2.4139	-2.537	-2.5522	-2.541	-2.4176	-2.6193	-4.948	-2.2718	-2.4052	-2.3243	-2.515	-2.6323	-2.5804	-2.7604	-3.0829	-2.2531	-2.5512	-2.5835
-2.9413	-2.5629	-2.599	-2.9151	-2.2256	-2.3471	-2.6551	-2.2549	-2.7801	-2.5895	-2.4176	-2.6193	-4.0901	-2.2532	-2.6106	-2.2117	-2.5812	-2.447	-2.5672	-2.3331	-2.7159	-2.6041	-2.2732	-2.4412	-2.3802	-2.4776	-2.7545	-2.5146	-2.5823	-2.6261	-2.768	-2.5841	-2.8596	-2.5055	-2.7801	-2.5895	-2.4176	-2.6193	-3.6528	-2.3851	-2.608	-2.537	-2.4895	-2.4883	-2.4246	-2.4926	-2.684	-2.5055	-2.4895	-2.5841
-2.9726	-2.2761	-2.7182	-2.4386	-2.7803	-2.4559	-2.5101	-2.5706	-2.6794	-2.1582	-3.0787	-2.4547	-4.6966	-2.7004	-2.1702	-2.6077	-2.5575	-2.637	-2.4396	-2.3095	-2.6389	-2.4774	-2.462	-2.4025	-2.2443	-2.3825	-2.7545	-2.5146	-2.7182	-2.4386	-2.768	-2.5841	-2.4139	-2.537	-2.6794	-2.1582	-2.8839	-2.5778	-3.9804	-2.5257	-2.1702	-2.6077	-2.515	-2.6323	-2.4396	-2.3095	-2.6323	-2.5142	-2.462	-2.4025
-2.7127	-2.6773	-2.4481	-2.3471	-2.2623	-2.4088	-2.2493	-2.3674	-2.7242	-2.4476	-2.8215	-3.1402	-4.3498	-2.3813	-2.7348	-2.5227	-2.8293	-2.4187	-2.7661	-2.7607	-2.9676	-2.2564	-2.3097	-2.6731	-2.4363	-2.6644	-2.6975	-2.6096	-2.6128	-2.5654	-2.2623	-2.4088	-2.4139	-2.537	-2.5522	-2.541	-2.8839	-2.5778	-3.9804	-2.5257	-2.684	-2.6357	-2.4895	-2.4883	-2.7661	-2.7607	-2.684	-2.5055	-2.5512	-2.5835
-2.1522	-2.7145	-2.7501	-2.3813	-2.242	-2.6446	-2.9739	-2.6773	-2.7746	-2.5629	-2.2962	-2.3517	-4.948	-2.2718	-2.1437	-2.2727	-2.3899	-2.7317	-2.7242	-2.6415	-2.5291	-2.4626	-2.462	-2.4025	-2.3802	-2.4776	-2.1522	-2.7145	-2.5823	-2.6261	-2.2866	-2.6106	-2.8596	-2.5055	-2.452	-2.5955	-2.2962	-2.3517	-4.948	-2.2718	-2.684	-2.6357	-2.515	-2.6323	-2.7463	-2.5841	-2.6323	-2.5142	-2.462	-2.4025
-2.1525	-2.8186	-2.5299	-2.4774	-2.3711	-2.5399	-2.6209	-2.3825	-2.7242	-2.4476	-2.7661	-2.6077	-4.4895	-2.2682	-2.4951	-2.3565	-2.6277	-2.5465	-2.2493	-2.485	-2.2438	-2.5465	-2.0862	-2.4488	-2.6906	-2.5051	-2.4173	-2.5612	-2.5072	-2.5258	-2.2866	-2.6106	-2.8596	-2.5055	-2.5522	-2.541	-2.7661	-2.6077	-3.9804	-2.5257	-2.608	-2.537	-2.515	-2.6323	-2.4246	-2.4926	-2.3979	-2.5835	-2.4895	-2.5841
-2.3711	-2.3632	-2.242	-2.7722	-2.5383	-2.4131	-2.2867	-2.8378	-2.9717	-2.0315	-2.4934	-2.4221	-4.0901	-2.2532	-2.7007	-2.4603	-2.7348	-2.6894	-2.4396	-2.3095	-2.6551	-2.7845	-2.0862	-2.4488	-2.711	-2.6055	-2.4173	-2.5612	-2.5072	-2.5258	-2.5451	-2.5485	-2.3056	-2.6895	-2.7157	-2.5612	-2.8839	-2.5778	-3.6528	-2.3851	-2.608	-2.537	-2.4895	-2.4883	-2.4396	-2.3095	-2.684	-2.5055	-2.4895	-2.5841
-2.1576	-2.5273	-2.4481	-2.3471	-2.5259	-2.3579	-2.2493	-2.3674	-2.5719	-2.6026	-2.4934	-2.4221	-4.0901	-2.2532	-2.4934	-2.7317	-2.7078	-2.327	-2.57	-2.4547	-2.5902	-2.6738	-2.5902	-2.3562	-2.6906	-2.5051	-2.6975	-2.6096	-2.6128	-2.5654	-2.5259	-2.3579	-2.4139	-2.537	-2.5719	-2.6026	-2.8839	-2.5778	-3.6528	-2.3851	-2.684	-2.6357	-2.4895	-2.4883	-2.7463	-2.5841	-2.6323	-2.5142	-2.7302	-2.5612
-2.3982	-2.7184	-2.4653	-2.5104	-2.3343	-2.4155	-2.6624	-2.3982	-2.6794	-2.1582	-3.1497	-2.4895	-4.6966	-2.7004	-2.4951	-2.3565	-3.0032	-2.6465	-2.2783	-2.4869	-2.8291	-2.8897	-2.5446	-2.6873	-3.8133	-2.3896	-2.6975	-2.6096	-2.5823	-2.6261	-2.768	-2.5841	-2.3056	-2.6895	-2.6794	-2.1582	-2.8839	-2.5778	-3.9804	-2.5257	-2.608	-2.537	-2.515	-2.6323	-2.4246	-2.4926	-2.8291	-2.8897	-2.4895	-2.5841
-2.1522	-2.7145	-2.4481	-2.3471	-2.3711	-2.5399	-2.2867	-2.8378	-2.4994	-2.8808	-2.7078	-2.6416	-4.5066	-2.6026	-2.69	-2.4513	-2.6277	-2.5465	-2.4396	-2.3095	-2.8291	-2.8897	-2.5812	-2.4982	-2.69	-2.5025	-2.1522	-2.7145	-2.6128	-2.5654	-2.2866	-2.6106	-2.3056	-2.6895	-2.7157	-2.5612	-2.8839	-2.5778	-1.7612	-2.6763	-2.4726	-2.5258	-2.515	-2.6323	-2.4396	-2.3095	-2.8291	-2.8897	-2.4895	-2.5841
-2.3711	-2.3632	-2.6594	-2.7004	-2.7803	-2.4559	-2.5016	-2.4476	-2.7801	-2.5895	-3.0787	-2.4547	-2.6291	-2.8822	-2.4951	-2.3565	-2.4176	-2.4025	-2.5672	-2.3331	-2.2438	-2.5465	-2.3097	-2.6731	-2.7182	-2.6026	-2.4173	-2.5612	-2.5823	-2.6261	-2.768	-2.5841	-2.8596	-2.5055	-2.7801	-2.5895	-2.8839	-2.5778	-1.7612	-2.6763	-2.608	-2.537	-2.4176	-2.4025	-2.4246	-2.4926	-2.3979	-2.5835	-2.5512	-2.5835
-2.9166	-2.0131	-2.7182	-2.4386	-2.8445	-2.7483	-2.6209	-2.3825	-2.4561	-2.4776	-3.0787	-2.4547	-2.69	-2.4513	-3.1786	-2.794	-2.2515	-2.3432	-2.7242	-2.6415	-2.9676	-2.2564	-2.7007	-2.4603	-2.3802	-2.4776	-2.7545	-2.5146	-2.7182	-2.4386	-2.8445	-2.7483	-2.8596	-2.5055	-2.452	-2.5955	-2.8839	-2.5778	-3.6528	-2.3851	-2.684	-2.6357	-2.4895	-2.4883	-2.7463	-2.5841	-2.684	-2.5055	-2.5512	-2.5835
-2.3711	-2.3632	-2.6209	-2.7184	-2.3343	-2.4155	-2.6625	-2.3785	-2.6794	-2.1582	-2.4176	-2.6193	-1.3831	-2.6077	-2.4052	-2.3243	-2.8731	-2.4626	-2.2493	-2.485	-2.6551	-2.7845	-2.5446	-2.6873	-2.6906	-2.5051	-2.4173	-2.5612	-2.6128	-2.5654	-2.768	-2.5841	-2.6625	-2.3785	-2.6794	-2.1582	-2.4176	-2.6193	-1.3831	-2.6077	-2.4052	-2.3243	-2.7601	-2.5612	-2.4246	-2.4926	-2.684	-2.5055	-2.4895	-2.5841
-2.6591	-2.6925	-2.6594	-2.7004	-2.7803	-2.4559	-2.8291	-2.9384	-2.1633	-2.7215	-2.8215	-3.1402	-4.0901	-2.2532	-2.4951	-2.3565	-2.8293	-2.4187	-2.5672	-2.3331	-2.4951	-2.637	-2.0862	-2.4488	-2.711	-2.6055	-2.7545	-2.5146	-2.5823	-2.6261	-2.768	-2.5841	-2.8291	-2.9384	-2.452	-2.5955	-2.8839	-2.5778	-3.6528	-2.3851	-2.608	-2.537	-2.4895	-2.4883	-2.4246	-2.4926	-2.3979	-2.5835	-2.4895	-2.5841
-2.1522	-2.7145	-2.1013	-2.7824	-2.5575	-2.5345	-2.3808	-2.5345	-3.0667	-2.8186	-2.3031	-2.8069	-2.69	-2.4513	-2.6209	-2.7184	-2.8293	-2.4187	-2.4396	-2.3095	-2.4951	-2.637	-2.4247	-2.5082	-2.3534	-2.4774	-2.1522	-2.7145	-2.6128	-2.5654	-2.5451	-2.5485	-2.4139	-2.537	-2.7157	-2.5612	-2.2405	-2.598	-3.6528	-2.3851	-2.684	-2.6357	-2.4895	-2.4883	-2.4396	-2.3095	-2.3979	-2.5835	-2.4895	-2.5841
-2.4206	-2.5649	-2.5326	-2.5895	-2.5383	-2.4131	-2.5016	-2.4476	-2.4561	-2.4776	-2.4009	-2.5082	-4.3498	-2.3813	-2.4116	-2.4626	-2.5575	-2.637	-2.3675	-2.6389	-2.6551	-2.7845	-2.8161	-2.5678	-2.0084	-2.6771	-2.7545	-2.5146	-2.5326	-2.5895	-2.5451	-2.5485	-2.8596	-2.5055	-2.452	-2.5955	-2.2405	-2.598	-3.9804	-2.5257	-2.4726	-2.5258	-2.515	-2.6323	-2.3675	-2.6389	-2.684	-2.5055	-2.7302	-2.5612
-2.3711	-2.3632	-2.242	-2.7722	-2.3343	-2.4155	-2.6209	-2.3825	-2.5057	-2.4155	-2.8863	-2.5082	-4.948	-2.2718	-2.0862	-2.8765	-2.6277	-2.5465	-2.9441	-2.4895	-2.6389	-2.4774	-2.9917	-2.794	-2.4363	-2.6644	-2.4173	-2.5612	-2.5072	-2.5258	-2.768	-2.5841	-2.8596	-2.5055	-2.5522	-2.541	-2.8839	-2.5778	-4.948	-2.2718	-2.684	-2.6357	-2.515	-2.6323	-2.7463	-2.5841	-2.6323	-2.5142	-2.4895	-2.5841
-3.4464	-2.794	-2.303	-2.4559	-2.7754	-2.8378	-2.9739	-2.6773	-2.6551	-2.3075	-2.5812	-2.4982	-4.4895	-2.2682	-2.6209	-2.7184	-2.4176	-2.4025	-2.7501	-2.5857	-2.5291	-2.4626	-2.0862	-2.4488	-2.7127	-2.4954	-2.6975	-2.6096	-2.5823	-2.6261	-2.768	-2.5841	-2.8596	-2.5055	-2.5522	-2.541	-2.8839	-2.5778	-3.9804	-2.5257	-2.684	-2.6357	-2.4176	-2.4025	-2.4246	-2.4926	-2.6323	-2.5142	-2.4895	-2.5841
-2.1422	-1.5844	-2.6555	-2.2971	-2.2623	-2.4088	-2.2342	-2.5564	-2.7746	-2.5629	-2.2502	-2.6321	-0.9729	-2.7252	-2.4116	-2.4626	-2.8293	-2.4187	-2.57	-2.4547	-2.0581	-2.5413	-1.9124	-2.8999	-2.7078	-2.6448	-2.1422	-1.5844	-2.6128	-2.5654	-2.2623	-2.4088	-2.3056	-2.6895	-2.452	-2.5955	-2.4974	-2.5427	-1.7612	-2.6763	-2.4726	-2.5258	-2.4895	-2.4883	-2.7463	-2.5841	-2.3979	-2.5835	-2.4895	-2.5841
-2.1522	-2.7145	-2.1013	-2.7824	-2.8445	-2.7483	-2.2342	-2.5564	-2.7078	-2.3269	-2.9949	-2.6104	-2.69	-2.4513	-2.7007	-2.4603	-2.5812	-2.447	-2.3307	-2.447	-2.7159	-2.6041	-2.2732	-2.4412	-2.3802	-2.4776	-2.1522	-2.7145	-2.6128	-2.5654	-2.8445	-2.7483	-2.3056	-2.6895	-2.452	-2.5955	-2.4974	-2.5427	-3.6528	-2.3851	-2.608	-2.537	-2.4895	-2.4883	-2.7463	-2.5841	-2.684	-2.5055	-2.4895	-2.5841
-2.0263	-2.799	-2.6209	-2.7184	-2.3711	-2.5399	-2.2493	-2.3674	-2.4994	-2.8808	-2.1814	-2.6055	-4.8783	-2.5592	-2.6106	-2.2117	-2.8731	-2.4626	-2.7242	-2.6415	-2.1656	-2.5399	-2.7007	-2.4603	-2.3802	-2.4776	-2.0263	-2.799	-2.6128	-2.5654	-2.2866	-2.6106	-2.4139	-2.537	-2.7157	-2.5612	-2.2405	-2.598	-3.9804	-2.5257	-2.608	-2.537	-2.7601	-2.5612	-2.7463	-2.5841	-2.684	-2.5055	-2.5512	-2.5835
-2.1576	-2.5273	-2.7182	-2.4386	-2.3454	-2.5413	-2.5101	-2.5706	-2.7242	-2.4476	-2.1814	-2.6055	-5.3174	-2.6473	-2.7754	-2.6778	-2.5366	-2.4363	-2.4316	-2.6778	-2.4497	-2.6771	-2.462	-2.4025	-2.5274	-2.7858	-2.6975	-2.6096	-2.7182	-2.4386	-2.5451	-2.5485	-2.4139	-2.537	-2.5522	-2.541	-2.2405	-2.598	-3.9804	-2.5257	-2.684	-2.6357	-2.515	-2.6323	-2.5804	-2.7604	-2.3979	-2.5835	-2.462	-2.4025
-2.1522	-2.7145	-2.8987	-2.7252	-2.2623	-2.4088	-2.5902	-2.6873	-2.5649	-2.4476	-2.7078	-2.6416	-4.4895	-2.2682	-2.4951	-2.3565	-2.8731	-2.4626	-2.4316	-2.6778	-2.7159	-2.6041	-2.462	-2.4025	-2.7127	-2.4954	-2.1522	-2.7145	-2.6128	-2.5654	-2.2623	-2.4088	-2.4139	-2.537	-2.7157	-2.5612	-2.8839	-2.5778	-3.9804	-2.5257	-2.608	-2.537	-2.7601	-2.5612	-2.5804	-2.7604	-2.684	-2.5055	-2.462	-2.4025
-2.4206	-2.5649	-2.6594	-2.7004	-2.3343	-2.4155	-2.6625	-2.3785	-2.5719	-2.6026	-2.5812	-2.4982	-3.6622	-2.6287	-2.0862	-2.8765	-3.012	-3.4359	-3.012	-3.0384	-2.5456	-2.7547	-2.2288	-2.7547	-1.8555	-2.3533	-2.7545	-2.5146	-2.5823	-2.6261	-2.768	-2.5841	-2.6625	-2.3785	-2.5719	-2.6026	-2.8839	-2.5778	-1.7612	-2.6763	-2.684	-2.6357	-3.012	-3.4359	-3.012	-3.0384	-2.5456	-2.7547	-2.2288	-2.7547
-2.3711	-2.3632	-2.6209	-2.7184	-2.7803	-2.4559	-3.3374	-2.7252	-2.7014	-2.9033	-2.4934	-2.4221	-4.948	-2.2718	-2.69	-2.4513	-2.1939	-2.491	-2.4396	-2.3095	-2.6389	-2.4774	-2.7007	-2.4603	-2.7127	-2.4954	-2.4173	-2.5612	-2.6128	-2.5654	-2.768	-2.5841	-2.8596	-2.5055	-2.452	-2.5955	-2.8839	-2.5778	-4.948	-2.2718	-2.4726	-2.5258	-2.4895	-2.4883	-2.4396	-2.3095	-2.6323	-2.5142	-2.5512	-2.5835
-2.7611	-2.5952	-2.6555	-2.2971	-2.5259	-2.3579	-2.3808	-2.5345	-2.4934	-2.7317	-2.3601	-2.4221	-4.7842	-2.3905	-2.5101	-2.7286	-2.6277	-2.5465	-2.7242	-2.6415	-2.8028	-2.6053	-2.462	-2.4025	-3.8133	-2.3896	-2.7545	-2.5146	-2.6128	-2.5654	-2.5259	-2.3579	-2.4139	-2.537	-2.5522	-2.541	-2.4974	-2.5427	-3.6528	-2.3851	-2.608	-2.537	-2.515	-2.6323	-2.7463	-2.5841	-2.684	-2.5055	-2.462	-2.4025
-2.7611	-2.5952	-2.8391	-2.3559	-2.3711	-2.5399	-2.6209	-2.3825	-2.7078	-2.3269	-2.2962	-2.3517	-4.6966	-2.7004	-2.6209	-2.7184	-2.6277	-2.5465	-2.2493	-2.485	-2.5291	-2.4626	-2.462	-2.4025	-2.3802	-2.4776	-2.7545	-2.5146	-2.5072	-2.5258	-2.2866	-2.6106	-2.8596	-2.5055	-2.452	-2.5955	-2.2962	-2.3517	-3.9804	-2.5257	-2.684	-2.6357	-2.515	-2.6323	-2.4246	-2.4926	-2.6323	-2.5142	-2.462	-2.4025
-2.4206	-2.5649	-2.1013	-2.7824	-2.7754	-2.8378	-2.2867	-2.8378	-2.7242	-2.4476	-2.2502	-2.6321	-4.7842	-2.3905	-2.4052	-2.3243	-2.8731	-2.4626	-2.9441	-2.4895	-2.3899	-2.6873	-2.6279	-2.6873	-2.2443	-2.3825	-2.7545	-2.5146	-2.6128	-2.5654	-2.768	-2.5841	-2.3056	-2.6895	-2.5522	-2.541	-2.4974	-2.5427	-3.6528	-2.3851	-2.4052	-2.3243	-2.7601	-2.5612	-2.7463	-2.5841	-2.3979	-2.5835	-2.5512	-2.5835
-2.9413	-2.5629	-2.599	-2.9151	-2.5383	-2.4131	-3.0212	-2.8765	-2.7078	-2.3269	-2.4828	-2.6731	-2.1079	-2.4468	-2.1437	-2.2727	-2.3899	-2.7317	-2.9441	-2.4895	-2.4951	-2.637	-2.3097	-2.6731	-2.0084	-2.6771	-2.7545	-2.5146	-2.5823	-2.6261	-2.5451	-2.5485	-2.8596	-2.5055	-2.452	-2.5955	-2.4974	-2.5427	-3.9804	-2.5257	-2.684	-2.6357	-2.515	-2.6323	-2.7463	-2.5841	-2.3979	-2.5835	-2.5512	-2.5835
-2.4206	-2.5649	-2.4481	-2.3471	-2.9079	-2.5036	-2.4447	-2.5273	-2.4291	-2.4383	-2.3601	-2.4221	-2.1888	-2.6792	-2.5101	-2.7286	-2.3899	-2.7317	-2.5125	-2.6894	-2.4396	-2.7145	-2.0862	-2.4488	-1.9261	-2.4488	-2.7545	-2.5146	-2.6128	-2.5654	-2.768	-2.5841	-2.8596	-2.5055	-2.5522	-2.541	-2.4974	-2.5427	-1.7612	-2.6763	-2.608	-2.537	-2.515	-2.6323	-2.7463	-2.5841	-2.4396	-2.7145	-2.4895	-2.5841
-2.1522	-2.7145	-2.6209	-2.7184	-2.9079	-2.5036	-2.9739	-2.6773	-2.7078	-2.3269	-2.3031	-2.8069	-3.6622	-2.6287	-2.6106	-2.2117	-2.7078	-2.327	-2.4523	-2.7317	-2.8291	-2.8897	-2.5812	-2.4982	-2.3534	-2.4774	-2.1522	-2.7145	-2.6128	-2.5654	-2.768	-2.5841	-2.8596	-2.5055	-2.452	-2.5955	-2.2405	-2.598	-1.7612	-2.6763	-2.608	-2.537	-2.4895	-2.4883	-2.4246	-2.4926	-2.8291	-2.8897	-2.4895	-2.5841
-2.1576	-2.5273	-2.6555	-2.2971	-2.7803	-2.4559	-2.5101	-2.5706	-2.4934	-2.7317	-2.8863	-2.5082	-3.8099	-2.722	-2.5101	-2.7286	-2.1939	-2.491	-2.4396	-2.3095	-2.7924	-2.5379	-2.2732	-2.4412	-2.6906	-2.5051	-2.6975	-2.6096	-2.6128	-2.5654	-2.768	-2.5841	-2.4139	-2.537	-2.5522	-2.541	-2.8839	-2.5778	-3.6528	-2.3851	-2.608	-2.537	-2.4895	-2.4883	-2.4396	-2.3095	-2.684	-2.5055	-2.4895	-2.5841
-2.7348	-2.6451	-2.6209	-2.7184	-2.9079	-2.5036	-2.5101	-2.5706	-2.7014	-2.9033	-2.4828	-2.6731	-4.0901	-2.2532	-2.4052	-2.3243	-2.5575	-2.637	-2.616	-2.6446	-2.7924	-2.5379	-2.7007	-2.4603	-2.2443	-2.3825	-2.6975	-2.6096	-2.6128	-2.5654	-2.768	-2.5841	-2.4139	-2.537	-2.452	-2.5955	-2.4974	-2.5427	-3.6528	-2.3851	-2.4052	-2.3243	-2.515	-2.6323	-2.5804	-2.7604	-2.684	-2.5055	-2.5512	-2.5835
-2.3982	-2.7184	-2.6209	-2.7184	-2.2623	-2.4088	-2.6551	-2.2549	-2.541	-2.6792	-2.2502	-2.6321	-4.5066	-2.6026	-2.6209	-2.7184	-2.3899	-2.7317	-2.4523	-2.7317	-3.6057	-2.1379	-2.8161	-2.5678	-2.2443	-2.3825	-2.6975	-2.6096	-2.6128	-2.5654	-2.2623	-2.4088	-2.8596	-2.5055	-2.5522	-2.541	-2.4974	-2.5427	-1.7612	-2.6763	-2.684	-2.6357	-2.515	-2.6323	-2.4246	-2.4926	-2.3979	-2.5835	-2.7302	-2.5612
-2.9726	-2.2761	-2.8987	-2.7252	-2.5189	-2.4221	-3.3374	-2.7252	-2.7801	-2.5895	-2.4009	-2.5082	-4.1091	-2.5521	-2.6106	-2.2117	-2.7078	-2.327	-2.5672	-2.3331	-2.3899	-2.6873	-2.8161	-2.5678	-2.711	-2.6055	-2.7545	-2.5146	-2.6128	-2.5654	-2.5451	-2.5485	-2.8596	-2.5055	-2.7801	-2.5895	-2.2405	-2.598	-1.7612	-2.6763	-2.608	-2.537	-2.4895	-2.4883	-2.4246	-2.4926	-2.3979	-2.5835	-2.7302	-2.5612
-2.1525	-2.8186	-2.7182	-2.4386	-2.5259	-2.3579	-3.0212	-2.8765	-2.7078	-2.3269	-2.4009	-2.5082	-4.948	-2.2718	-2.4052	-2.3243	-2.5812	-2.447	-3.1585	-2.6792	-2.3899	-2.6873	-2.0862	-2.4488	-2.4363	-2.6644	-2.4173	-2.5612	-2.7182	-2.4386	-2.5259	-2.3579	-2.8596	-2.5055	-2.452	-2.5955	-2.2405	-2.598	-4.948	-2.2718	-2.4052	-2.3243	-2.4895	-2.4883	-2.7463	-2.5841	-2.3979	-2.5835	-2.4895	-2.5841
-2.0263	-2.799	-2.69	-2.4026	-2.5383	-2.4131	-2.5016	-2.4476	-2.7801	-2.5895	-2.9949	-2.6104	-4.948	-2.2718	-2.3711	-2.6415	-3.1958	-2.8394	-2.9441	-2.4895	-2.4951	-2.637	-2.9917	-2.794	-2.0084	-2.6771	-2.0263	-2.799	-2.5072	-2.5258	-2.5451	-2.5485	-2.8596	-2.5055	-2.7801	-2.5895	-2.4974	-2.5427	-4.948	-2.2718	-2.4726	-2.5258	-2.4895	-2.4883	-2.7463	-2.5841	-2.3979	-2.5835	-2.4895	-2.5841
-2.8391	-2.9717	-2.6594	-2.7004	-2.3454	-2.5413	-2.6551	-2.2549	-2.7078	-2.3269	-2.1814	-2.6055	-4.8783	-2.5592	-2.4116	-2.4626	-2.3899	-2.7317	-2.2783	-2.4869	-2.1656	-2.5399	-2.6279	-2.6873	-2.7613	-2.6064	-2.4173	-2.5612	-2.5823	-2.6261	-2.5451	-2.5485	-2.8596	-2.5055	-2.452	-2.5955	-2.2405	-2.598	-3.9804	-2.5257	-2.4726	-2.5258	-2.515	-2.6323	-2.4246	-2.4926	-2.684	-2.5055	-2.5512	-2.5835
-2.7611	-2.5952	-2.4481	-2.3471	-2.242	-2.6446	-2.5016	-2.4476	-2.7746	-2.5629	-2.4009	-2.5082	-4.8489	-2.9797	-2.1437	-2.2727	-2.8293	-2.4187	-2.3675	-2.6389	-2.5291	-2.4626	-2.5812	-2.4982	-2.3559	-2.2821	-2.7545	-2.5146	-2.6128	-2.5654	-2.2866	-2.6106	-2.8596	-2.5055	-2.452	-2.5955	-2.2405	-2.598	-4.8489	-2.9797	-2.684	-2.6357	-2.4895	-2.4883	-2.3675	-2.6389	-2.6323	-2.5142	-2.4895	-2.5841
-2.9413	-2.5629	-3.0032	-3.0493	-2.5189	-2.4221	-2.3808	-2.5345	-2.5719	-2.6026	-2.8863	-2.5082	-4.8489	-2.9797	-2.4951	-2.3565	-3.1958	-2.8394	-2.69	-3.142	-2.5291	-2.4626	-2.7007	-2.4603	-2.3534	-2.4774	-2.7545	-2.5146	-2.5823	-2.6261	-2.5451	-2.5485	-2.4139	-2.537	-2.5719	-2.6026	-2.8839	-2.5778	-4.8489	-2.9797	-2.608	-2.537	-2.4895	-2.4883	-2.5804	-2.7604	-2.6323	-2.5142	-2.5512	-2.5835
-2.1525	-2.8186	-2.599	-2.9151	-2.5575	-2.5345	-2.2342	-2.5564	-2.4561	-2.4776	-2.8863	-2.5082	-4.0901	-2.2532	-2.69	-2.4513	-2.9258	-2.3562	-2.4396	-2.3095	-2.0581	-2.5413	-2.462	-2.4025	-2.7182	-2.6026	-2.4173	-2.5612	-2.5823	-2.6261	-2.5451	-2.5485	-2.3056	-2.6895	-2.452	-2.5955	-2.8839	-2.5778	-3.6528	-2.3851	-2.4726	-2.5258	-2.7601	-2.5612	-2.4396	-2.3095	-2.3979	-2.5835	-2.462	-2.4025
-2.9413	-2.5629	-2.5299	-2.4774	-2.2256	-2.3471	-2.4447	-2.5273	-2.7746	-2.5629	-2.3031	-2.8069	-4.3498	-2.3813	-2.3711	-2.6415	-2.6277	-2.5465	-2.57	-2.4547	-2.5291	-2.4626	-2.7007	-2.4603	-2.711	-2.6055	-2.7545	-2.5146	-2.5072	-2.5258	-2.768	-2.5841	-2.8596	-2.5055	-2.452	-2.5955	-2.2405	-2.598	-3.9804	-2.5257	-2.4726	-2.5258	-2.515	-2.6323	-2.7463	-2.5841	-2.6323	-2.5142	-2.5512	-2.5835
-2.9726	-2.2761	-2.4481	-2.3471	-2.5575	-2.5345	-2.5016	-2.4476	-2.7014	-2.9033	-2.8863	-2.5082	-4.4895	-2.2682	-2.5101	-2.7286	-2.4176	-2.4025	-2.3675	-2.6389	-2.7159	-2.6041	-2.5446	-2.6873	-2.7613	-2.6064	-2.7545	-2.5146	-2.6128	-2.5654	-2.5451	-2.5485	-2.8596	-2.5055	-2.452	-2.5955	-2.8839	-2.5778	-3.9804	-2.5257	-2.608	-2.537	-2.4176	-2.4025	-2.3675	-2.6389	-2.684	-2.5055	-2.4895	-2.5841
-2.0263	-2.799	-2.6555	-2.2971	-2.2256	-2.3471	-2.3793	-2.6808	-2.7801	-2.5895	-2.7078	-2.6416	-4.948	-2.2718	-2.1437	-2.2727	-2.4176	-2.4025	-2.69	-3.142	-2.7924	-2.5379	-2.6279	-2.6873	-2.3802	-2.4776	-2.0263	-2.799	-2.6128	-2.5654	-2.768	-2.5841	-2.4139	-2.537	-2.7801	-2.5895	-2.8839	-2.5778	-4.948	-2.2718	-2.684	-2.6357	-2.4176	-2.4025	-2.5804	-2.7604	-2.684	-2.5055	-2.5512	-2.5835
-2.3711	-2.3632	-2.7501	-2.3813	-2.3454	-2.5413	-2.4447	-2.5273	-2.7801	-2.5895	-2.7078	-2.6416	-4.0901	-2.2532	-2.5101	-2.7286	-2.1939	-2.491	-2.3307	-2.447	-2.6389	-2.4774	-2.4247	-2.5082	-2.3802	-2.4776	-2.4173	-2.5612	-2.5823	-2.6261	-2.5451	-2.5485	-2.8596	-2.5055	-2.7801	-2.5895	-2.8839	-2.5778	-3.6528	-2.3851	-2.608	-2.537	-2.4895	-2.4883	-2.7463	-2.5841	-2.6323	-2.5142	-2.4895	-2.5841
-2.6591	-2.6925	-2.5299	-2.4774	-2.5575	-2.5345	-2.2493	-2.3674	-2.5057	-2.4155	-2.4009	-2.5082	-4.3498	-2.3813	-2.2952	-2.5895	-2.5812	-2.447	-2.616	-2.6446	-2.7159	-2.6041	-2.2732	-2.4412	-2.7613	-2.6064	-2.7545	-2.5146	-2.5072	-2.5258	-2.5451	-2.5485	-2.4139	-2.537	-2.5522	-2.541	-2.2405	-2.598	-3.9804	-2.5257	-2.2952	-2.5895	-2.4895	-2.4883	-2.5804	-2.7604	-2.684	-2.5055	-2.4895	-2.5841
-2.9413	-2.5629	-2.6555	-2.2971	-2.5366	-2.8412	-2.5902	-2.6873	-2.5649	-2.4476	-2.4828	-2.6731	-2.69	-2.4513	-2.7348	-2.5227	-2.8293	-2.4187	-2.5672	-2.3331	-2.6551	-2.7845	-2.6183	-2.6389	-2.0084	-2.6771	-2.7545	-2.5146	-2.6128	-2.5654	-2.5451	-2.5485	-2.4139	-2.537	-2.7157	-2.5612	-2.4974	-2.5427	-3.6528	-2.3851	-2.684	-2.6357	-2.4895	-2.4883	-2.4246	-2.4926	-2.684	-2.5055	-2.6183	-2.6389
-2.9166	-2.0131	-2.5299	-2.4774	-2.5189	-2.4221	-2.6551	-2.2549	-2.5649	-2.4476	-2.4176	-2.6193	-4.5066	-2.6026	-3.1786	-2.794	-2.5366	-2.4363	-2.7242	-2.6415	-2.4951	-2.637	-2.5446	-2.6873	-2.6906	-2.5051	-2.7545	-2.5146	-2.5072	-2.5258	-2.5451	-2.5485	-2.8596	-2.5055	-2.7157	-2.5612	-2.4176	-2.6193	-1.7612	-2.6763	-2.684	-2.6357	-2.515	-2.6323	-2.7463	-2.5841	-2.3979	-2.5835	-2.4895	-2.5841
-2.1522	-2.7145	-2.7501	-2.3813	-2.5383	-2.4131	-2.3808	-2.5345	-2.4561	-2.4776	-2.3601	-2.4221	-5.3174	-2.6473	-2.2952	-2.5895	-2.8731	-2.4626	-2.5672	-2.3331	-2.0581	-2.5413	-2.462	-2.4025	-2.7182	-2.6026	-2.1522	-2.7145	-2.5823	-2.6261	-2.5451	-2.5485	-2.4139	-2.537	-2.452	-2.5955	-2.4974	-2.5427	-3.9804	-2.5257	-2.2952	-2.5895	-2.7601	-2.5612	-2.4246	-2.4926	-2.3979	-2.5835	-2.462	-2.4025
-2.7611	-2.5952	-2.6555	-2.2971	-3.0032	-2.6465	-2.9739	-2.6773	-2.5719	-2.6026	-2.4934	-2.4221	-2.1079	-2.4468	-2.2952	-2.5895	-2.6277	-2.5465	-2.4074	-2.5417	-2.9717	-2.5223	-2.3097	-2.6731	-2.711	-2.6055	-2.7545	-2.5146	-2.6128	-2.5654	-2.5451	-2.5485	-2.8596	-2.5055	-2.5719	-2.6026	-2.8839	-2.5778	-3.9804	-2.5257	-2.2952	-2.5895	-2.515	-2.6323	-2.4246	-2.4926	-2.6323	-2.5142	-2.5512	-2.5835
-2.7611	-2.5952	-2.8391	-2.3559	-2.3343	-2.4155	-2.9739	-2.6773	-2.9717	-2.0315	-2.8215	-3.1402	-4.8783	-2.5592	-2.4951	-2.3565	-2.1939	-2.491	-2.3675	-2.6389	-2.4396	-2.7145	-2.0862	-2.4488	-2.0084	-2.6771	-2.7545	-2.5146	-2.5072	-2.5258	-2.768	-2.5841	-2.8596	-2.5055	-2.7157	-2.5612	-2.8839	-2.5778	-3.9804	-2.5257	-2.608	-2.537	-2.4895	-2.4883	-2.3675	-2.6389	-2.4396	-2.7145	-2.4895	-2.5841
-2.9413	-2.5629	-2.69	-2.4026	-2.3454	-2.5413	-1.9776	-3.8099	-2.4561	-2.4776	-2.4828	-2.6731	-4.948	-2.2718	-2.4951	-2.3565	-2.9258	-2.3562	-2.2783	-2.4869	-2.3899	-2.6873	-2.6279	-2.6873	-2.69	-2.5025	-2.7545	-2.5146	-2.5072	-2.5258	-2.5451	-2.5485	-2.3056	-2.6895	-2.452	-2.5955	-2.4974	-2.5427	-4.948	-2.2718	-2.608	-2.537	-2.7601	-2.5612	-2.4246	-2.4926	-2.3979	-2.5835	-2.5512	-2.5835
-2.9413	-2.5629	-2.7182	-2.4386	-2.242	-2.6446	-2.5101	-2.5706	-2.0027	-3.0493	-2.4009	-2.5082	-4.8783	-2.5592	-2.6106	-2.2117	-2.7188	-2.7546	-2.2493	-2.485	-2.4951	-2.637	-2.6591	-2.464	-2.711	-2.6055	-2.7545	-2.5146	-2.7182	-2.4386	-2.2866	-2.6106	-2.4139	-2.537	-2.452	-2.5955	-2.2405	-2.598	-3.9804	-2.5257	-2.608	-2.537	-2.7601	-2.5612	-2.4246	-2.4926	-2.3979	-2.5835	-2.5512	-2.5835
-3.4464	-2.794	-2.6555	-2.2971	-2.3711	-2.5399	-2.3808	-2.5345	-2.9717	-2.0315	-2.5068	-2.4128	-4.948	-2.2718	-2.2952	-2.5895	-2.2515	-2.3432	-2.7501	-2.5857	-2.9676	-2.2564	-2.3097	-2.6731	-2.5125	-2.6695	-2.6975	-2.6096	-2.6128	-2.5654	-2.2866	-2.6106	-2.4139	-2.537	-2.7157	-2.5612	-2.4974	-2.5427	-4.948	-2.2718	-2.2952	-2.5895	-2.4895	-2.4883	-2.4246	-2.4926	-2.684	-2.5055	-2.5512	-2.5835
-2.7611	-2.5952	-2.6555	-2.2971	-2.5366	-2.8412	-2.8291	-2.9384	-2.5057	-2.4155	-3.0787	-2.4547	-4.8783	-2.5592	-2.69	-2.4513	-2.3899	-2.7317	-2.2783	-2.4869	-2.3877	-2.1475	-2.7007	-2.4603	-2.7182	-2.6026	-2.7545	-2.5146	-2.6128	-2.5654	-2.5451	-2.5485	-2.8291	-2.9384	-2.5522	-2.541	-2.8839	-2.5778	-3.9804	-2.5257	-2.4726	-2.5258	-2.515	-2.6323	-2.4246	-2.4926	-2.684	-2.5055	-2.5512	-2.5835
-2.1522	-2.7145	-2.7182	-2.4386	-2.9079	-2.5036	-2.5016	-2.4476	-2.5057	-2.4155	-3.0787	-2.4547	-4.6966	-2.7004	-2.7007	-2.4603	-2.6277	-2.5465	-2.2783	-2.4869	-3.6057	-2.1379	-2.4247	-2.5082	-2.7127	-2.4954	-2.1522	-2.7145	-2.7182	-2.4386	-2.768	-2.5841	-2.8596	-2.5055	-2.5522	-2.541	-2.8839	-2.5778	-3.9804	-2.5257	-2.608	-2.537	-2.515	-2.6323	-2.4246	-2.4926	-2.3979	-2.5835	-2.4895	-2.5841
-2.69	-2.4026	-2.4481	-2.3471	-2.7754	-2.8378	-2.2867	-2.8378	-2.541	-2.6792	-2.4176	-2.6193	-2.69	-2.4513	-2.69	-2.4513	-2.7188	-2.7546	-2.4523	-2.7317	-2.4396	-2.7145	-2.6279	-2.6873	-2.6906	-2.5051	-2.4173	-2.5612	-2.6128	-2.5654	-2.768	-2.5841	-2.3056	-2.6895	-2.5522	-2.541	-2.4176	-2.6193	-3.6528	-2.3851	-2.4726	-2.5258	-2.7601	-2.5612	-2.4246	-2.4926	-2.4396	-2.7145	-2.5512	-2.5835
-2.3196	-2.3366	-2.242	-2.7722	-2.5383	-2.4131	-2.5016	-2.4476	-2.1633	-2.7215	-2.5068	-2.4128	-3.6622	-2.6287	-2.1437	-2.2727	-2.5575	-2.637	-2.2783	-2.4869	-2.2438	-2.5465	-2.6279	-2.6873	-2.7803	-2.7781	-2.6975	-2.6096	-2.5072	-2.5258	-2.5451	-2.5485	-2.8596	-2.5055	-2.452	-2.5955	-2.4974	-2.5427	-1.7612	-2.6763	-2.684	-2.6357	-2.515	-2.6323	-2.4246	-2.4926	-2.3979	-2.5835	-2.5512	-2.5835
-2.1422	-1.5844	-2.1422	-1.7508	-2.2288	-2.0676	-2.3237	-2.534	-2.6783	-2.7547	-2.4009	-2.5082	-5.3174	-2.6473	-2.6209	-2.7184	-2.6183	-2.7157	-2.4316	-2.6778	-2.5291	-2.4626	-2.6591	-2.464	-2.2443	-2.3825	-2.1422	-1.5844	-2.1422	-1.7508	-2.2288	-2.0676	-2.3237	-2.534	-2.6783	-2.7547	-2.2405	-2.598	-3.9804	-2.5257	-2.684	-2.6357	-2.6183	-2.7157	-2.5804	-2.7604	-2.6323	-2.5142	-2.5512	-2.5835
-2.1525	-2.8186	-2.4481	-2.3471	-2.5575	-2.5345	-2.6551	-2.2549	-2.1633	-2.7215	-2.4828	-2.6731	-4.948	-2.2718	-2.2952	-2.5895	-2.5366	-2.4363	-2.7501	-2.5857	-2.4951	-2.637	-2.7007	-2.4603	-2.3802	-2.4776	-2.4173	-2.5612	-2.6128	-2.5654	-2.5451	-2.5485	-2.8596	-2.5055	-2.452	-2.5955	-2.4974	-2.5427	-4.948	-2.2718	-2.2952	-2.5895	-2.515	-2.6323	-2.4246	-2.4926	-2.3979	-2.5835	-2.5512	-2.5835
-2.3196	-2.3366	-2.69	-2.4026	-2.9079	-2.5036	-2.8291	-2.9384	-2.4561	-2.4776	-2.2962	-2.3517	-5.3174	-2.6473	-2.5101	-2.7286	-2.5366	-2.4363	-2.7242	-2.6415	-2.8291	-2.8897	-2.8552	-2.6808	-1.9261	-2.4488	-2.6975	-2.6096	-2.5072	-2.5258	-2.768	-2.5841	-2.8291	-2.9384	-2.452	-2.5955	-2.2962	-2.3517	-3.9804	-2.5257	-2.608	-2.537	-2.515	-2.6323	-2.7463	-2.5841	-2.8291	-2.8897	-2.5512	-2.5835
-2.3711	-2.3632	-2.69	-2.4026	-3.0942	-2.6004	-2.9739	-2.6773	-2.7746	-2.5629	-3.1497	-2.4895	-4.948	-2.2718	-2.4116	-2.4626	-2.6183	-2.7157	-2.5672	-2.3331	-2.8028	-2.6053	-2.6013	-2.7546	-3.0829	-2.9414	-2.4173	-2.5612	-2.5072	-2.5258	-2.768	-2.5841	-2.8596	-2.5055	-2.452	-2.5955	-2.8839	-2.5778	-4.948	-2.2718	-2.4726	-2.5258	-2.6183	-2.7157	-2.4246	-2.4926	-2.684	-2.5055	-2.7302	-2.5612
-2.6591	-2.6925	-2.69	-2.4026	-2.242	-2.6446	-2.6625	-2.3785	-2.4994	-2.8808	-2.5068	-2.4128	-1.3831	-2.6077	-2.4951	-2.3565	-2.5366	-2.4363	-2.2493	-2.485	-2.4951	-2.637	-2.8161	-2.5678	-2.7078	-2.6448	-2.7545	-2.5146	-2.5072	-2.5258	-2.2866	-2.6106	-2.6625	-2.3785	-2.7157	-2.5612	-2.4974	-2.5427	-1.3831	-2.6077	-2.608	-2.537	-2.515	-2.6323	-2.4246	-2.4926	-2.3979	-2.5835	-2.7302	-2.5612
-2.6591	-2.6925	-2.5423	-2.7953	-2.2623	-2.4088	-2.6624	-2.3982	-3.0212	-2.7359	-1.9776	-2.5223	-4.948	-2.2718	-2.4951	-2.3565	-2.4176	-2.4025	-2.7501	-2.5857	-3.6057	-2.1379	-2.5446	-2.6873	-2.7078	-2.6448	-2.7545	-2.5146	-2.6128	-2.5654	-2.2623	-2.4088	-2.3056	-2.6895	-2.5522	-2.541	-2.2405	-2.598	-4.948	-2.2718	-2.608	-2.537	-2.4176	-2.4025	-2.4246	-2.4926	-2.3979	-2.5835	-2.4895	-2.5841
-2.7127	-2.6773	-2.303	-2.4559	-2.2256	-2.3471	-2.4447	-2.5273	-2.7014	-2.9033	-2.3601	-2.4221	-4.1091	-2.5521	-2.4052	-2.3243	-2.7078	-2.327	-2.3307	-2.447	-2.0581	-2.5413	-2.6183	-2.6389	-2.69	-2.5025	-2.6975	-2.6096	-2.5823	-2.6261	-2.768	-2.5841	-2.8596	-2.5055	-2.452	-2.5955	-2.4974	-2.5427	-1.7612	-2.6763	-2.4052	-2.3243	-2.4895	-2.4883	-2.7463	-2.5841	-2.3979	-2.5835	-2.6183	-2.6389
-2.3711	-2.3632	-2.6209	-2.7184	-2.5189	-2.4221	-2.2493	-2.3674	-2.7801	-2.5895	-2.9949	-2.6104	-4.8489	-2.9797	-2.4052	-2.3243	-2.8731	-2.4626	-2.5125	-2.6894	-2.7159	-2.6041	-3.77	-2.2531	-2.3534	-2.4774	-2.4173	-2.5612	-2.6128	-2.5654	-2.5451	-2.5485	-2.4139	-2.537	-2.7801	-2.5895	-2.4974	-2.5427	-4.8489	-2.9797	-2.4052	-2.3243	-2.7601	-2.5612	-2.7463	-2.5841	-2.684	-2.5055	-3.77	-2.2531
-2.1522	-2.7145	-2.6555	-2.2971	-2.3711	-2.5399	-2.5016	-2.4476	-2.5649	-2.4476	-2.9949	-2.6104	-4.948	-2.2718	-2.69	-2.4513	-2.4176	-2.4025	-2.5672	-2.3331	-2.4396	-2.7145	-2.6013	-2.7546	-2.69	-2.5025	-2.1522	-2.7145	-2.6128	-2.5654	-2.2866	-2.6106	-2.8596	-2.5055	-2.7157	-2.5612	-2.4974	-2.5427	-4.948	-2.2718	-2.4726	-2.5258	-2.4176	-2.4025	-2.4246	-2.4926	-2.4396	-2.7145	-2.7302	-2.5612
-2.9166	-2.0131	-2.4481	-2.3471	-2.9079	-2.5036	-2.5101	-2.5706	-2.1633	-2.7215	-1.9776	-2.5223	-4.8783	-2.5592	-2.4116	-2.4626	-2.9258	-2.3562	-2.4447	-2.6041	-2.5291	-2.4626	-2.6183	-2.6389	-2.7182	-2.6026	-2.7545	-2.5146	-2.6128	-2.5654	-2.768	-2.5841	-2.4139	-2.537	-2.452	-2.5955	-2.2405	-2.598	-3.9804	-2.5257	-2.4726	-2.5258	-2.7601	-2.5612	-2.7463	-2.5841	-2.6323	-2.5142	-2.6183	-2.6389
-2.4206	-2.5649	-2.303	-2.4559	-2.9079	-2.5036	-2.6625	-2.3785	-2.6551	-2.3075	-2.5068	-2.4128	-0.9729	-2.7252	-2.2952	-2.5895	-2.4176	-2.4025	-2.5672	-2.3331	-2.6389	-2.4774	-2.2732	-2.4412	-2.4363	-2.6644	-2.7545	-2.5146	-2.5823	-2.6261	-2.768	-2.5841	-2.6625	-2.3785	-2.5522	-2.541	-2.4974	-2.5427	-1.7612	-2.6763	-2.2952	-2.5895	-2.4176	-2.4025	-2.4246	-2.4926	-2.6323	-2.5142	-2.4895	-2.5841
-2.1525	-2.8186	-2.7182	-2.4386	-3.0942	-2.6004	-2.2493	-2.3674	-2.7801	-2.5895	-2.4176	-2.6193	-5.3174	-2.6473	-2.4052	-2.3243	-3.77	-2.7607	-2.7501	-2.5857	-2.5291	-2.4626	-2.5446	-2.6873	-2.4363	-2.6644	-2.4173	-2.5612	-2.7182	-2.4386	-2.768	-2.5841	-2.4139	-2.537	-2.7801	-2.5895	-2.4176	-2.6193	-3.9804	-2.5257	-2.4052	-2.3243	-3.77	-2.7607	-2.4246	-2.4926	-2.6323	-2.5142	-2.4895	-2.5841
-2.6591	-2.6925	-2.7501	-2.3813	-2.3454	-2.5413	-2.3808	-2.5345	-2.7014	-2.9033	-2.9949	-2.6104	-4.6966	-2.7004	-2.4951	-2.3565	-2.4176	-2.4025	-2.2493	-2.485	-2.0581	-2.5413	-2.8161	-2.5678	-2.3802	-2.4776	-2.7545	-2.5146	-2.5823	-2.6261	-2.5451	-2.5485	-2.4139	-2.537	-2.452	-2.5955	-2.4974	-2.5427	-3.9804	-2.5257	-2.608	-2.537	-2.4176	-2.4025	-2.4246	-2.4926	-2.3979	-2.5835	-2.7302	-2.5612
-2.9413	-2.5629	-2.4653	-2.5104	-2.5383	-2.4131	-2.8291	-2.9384	-2.5057	-2.4155	-2.5068	-2.4128	-4.3768	-2.6041	-2.4951	-2.3565	-2.2204	-3.1102	-2.616	-2.6446	-2.5902	-2.6738	-3.3055	-2.4356	-2.4363	-2.6644	-2.7545	-2.5146	-2.5823	-2.6261	-2.5451	-2.5485	-2.8291	-2.9384	-2.5522	-2.541	-2.4974	-2.5427	-1.7612	-2.6763	-2.608	-2.537	-2.515	-2.6323	-2.5804	-2.7604	-2.6323	-2.5142	-2.7302	-2.5612
-2.1576	-2.5273	-2.7501	-2.3813	-2.5366	-2.8412	-2.3808	-2.5345	-2.5649	-2.4476	-2.3601	-2.4221	-2.69	-2.4513	-2.4934	-2.7317	-2.6277	-2.5465	-2.57	-2.4547	-2.4951	-2.637	-2.5812	-2.4982	-2.6906	-2.5051	-2.6975	-2.6096	-2.5823	-2.6261	-2.5451	-2.5485	-2.4139	-2.537	-2.7157	-2.5612	-2.4974	-2.5427	-3.6528	-2.3851	-2.684	-2.6357	-2.515	-2.6323	-2.7463	-2.5841	-2.3979	-2.5835	-2.4895	-2.5841
-2.5812	-2.8026	-2.4481	-2.3983	-2.3454	-2.5413	-2.3793	-2.6808	-2.9717	-2.0315	-2.2502	-2.6321	-2.69	-2.4513	-2.4116	-2.4626	-2.2515	-2.3432	-2.3675	-2.6389	-2.6389	-2.4774	-2.7007	-2.4603	-2.69	-2.5025	-2.6975	-2.6096	-2.6128	-2.5654	-2.5451	-2.5485	-2.4139	-2.537	-2.7157	-2.5612	-2.4974	-2.5427	-3.6528	-2.3851	-2.4726	-2.5258	-2.4895	-2.4883	-2.3675	-2.6389	-2.6323	-2.5142	-2.5512	-2.5835
-2.9726	-2.2761	-2.4653	-2.5104	-2.3454	-2.5413	-2.3793	-2.6808	-2.5649	-2.4476	-2.9949	-2.6104	-4.6966	-2.7004	-2.5902	-2.9318	-2.5575	-2.637	-2.2493	-2.485	-2.8291	-2.8897	-2.6013	-2.7546	-2.6906	-2.5051	-2.7545	-2.5146	-2.5823	-2.6261	-2.5451	-2.5485	-2.4139	-2.537	-2.7157	-2.5612	-2.4974	-2.5427	-3.9804	-2.5257	-2.608	-2.537	-2.515	-2.6323	-2.4246	-2.4926	-2.8291	-2.8897	-2.7302	-2.5612
-2.9413	-2.5629	-2.4653	-2.5104	-3.0942	-2.6004	-2.3793	-2.6808	-2.4291	-2.4383	-2.4934	-2.4221	-5.3174	-2.6473	-2.5101	-2.7286	-3.0032	-2.6465	-2.2783	-2.4869	-2.4396	-2.7145	-2.8161	-2.5678	-2.6906	-2.5051	-2.7545	-2.5146	-2.5823	-2.6261	-2.768	-2.5841	-2.4139	-2.537	-2.5522	-2.541	-2.8839	-2.5778	-3.9804	-2.5257	-2.608	-2.537	-2.515	-2.6323	-2.4246	-2.4926	-2.4396	-2.7145	-2.7302	-2.5612
-2.69	-2.4026	-2.6555	-2.2971	-2.5575	-2.5345	-2.5016	-2.4476	-2.7078	-2.3269	-2.9949	-2.6104	-4.8489	-2.9797	-2.5223	-2.5223	-2.6183	-2.7157	-3.1585	-2.6792	-2.2438	-2.5465	-2.5446	-2.6873	-2.3802	-2.4776	-2.4173	-2.5612	-2.6128	-2.5654	-2.5451	-2.5485	-2.8596	-2.5055	-2.452	-2.5955	-2.4974	-2.5427	-4.8489	-2.9797	-2.4726	-2.5258	-2.6183	-2.7157	-2.7463	-2.5841	-2.3979	-2.5835	-2.4895	-2.5841
-2.7611	-2.5952	-2.7182	-2.4386	-2.3711	-2.5399	-2.6209	-2.3825	-2.7014	-2.9033	-2.2962	-2.3517	-4.0901	-2.2532	-2.6209	-2.7184	-3.1958	-2.8394	-2.3675	-2.6389	-2.2438	-2.5465	-2.5902	-2.3562	-2.3534	-2.4774	-2.7545	-2.5146	-2.7182	-2.4386	-2.2866	-2.6106	-2.8596	-2.5055	-2.452	-2.5955	-2.2962	-2.3517	-3.6528	-2.3851	-2.684	-2.6357	-2.4895	-2.4883	-2.3675	-2.6389	-2.3979	-2.5835	-2.7302	-2.5612
-2.6591	-2.6925	-2.69	-2.4026	-2.8445	-2.7483	-2.5101	-2.5706	-2.7746	-2.5629	-3.0787	-2.4547	-3.8099	-2.722	-2.4951	-2.3565	-2.6277	-2.5465	-3.1585	-2.6792	-2.1656	-2.5399	-2.2732	-2.4412	-2.69	-2.5025	-2.7545	-2.5146	-2.5072	-2.5258	-2.8445	-2.7483	-2.4139	-2.537	-2.452	-2.5955	-2.8839	-2.5778	-3.6528	-2.3851	-2.608	-2.537	-2.515	-2.6323	-2.7463	-2.5841	-2.684	-2.5055	-2.4895	-2.5841
-2.7611	-2.5952	-2.4653	-2.5104	-2.5383	-2.4131	-2.5101	-2.5706	-2.4934	-2.7317	-2.4009	-2.5082	-4.3498	-2.3813	-2.5101	-2.7286	-2.6277	-2.5465	-2.2493	-2.485	-2.5291	-2.4626	-2.8161	-2.5678	-2.711	-2.6055	-2.7545	-2.5146	-2.5823	-2.6261	-2.5451	-2.5485	-2.4139	-2.537	-2.5522	-2.541	-2.2405	-2.598	-3.9804	-2.5257	-2.608	-2.537	-2.515	-2.6323	-2.4246	-2.4926	-2.6323	-2.5142	-2.7302	-2.5612
-2.6591	-2.6925	-2.7501	-2.3813	-2.3454	-2.5413	-2.2867	-2.8378	-2.7078	-2.3269	-2.5068	-2.4128	-4.8489	-2.9797	-2.5101	-2.7286	-2.2515	-2.3432	-2.4396	-2.3095	-2.2438	-2.5465	-2.9917	-2.794	-2.0084	-2.6771	-2.7545	-2.5146	-2.5823	-2.6261	-2.5451	-2.5485	-2.3056	-2.6895	-2.452	-2.5955	-2.4974	-2.5427	-4.8489	-2.9797	-2.608	-2.537	-2.4895	-2.4883	-2.4396	-2.3095	-2.3979	-2.5835	-2.4895	-2.5841
-2.7348	-2.6451	-2.69	-2.4026	-2.3031	-2.6738	-2.2342	-2.5564	-2.7078	-2.3269	-2.9949	-2.6104	-4.8783	-2.5592	-2.6209	-2.7184	-2.7078	-2.327	-2.4523	-2.7317	-2.5291	-2.4626	-3.3055	-2.4356	-2.3534	-2.4774	-2.6975	-2.6096	-2.5072	-2.5258	-2.2866	-2.6106	-2.3056	-2.6895	-2.452	-2.5955	-2.4974	-2.5427	-3.9804	-2.5257	-2.684	-2.6357	-2.4895	-2.4883	-2.4246	-2.4926	-2.6323	-2.5142	-2.7302	-2.5612
-2.7348	-2.6451	-2.6555	-2.2971	-2.5383	-2.4131	-2.3808	-2.5345	-3.0667	-2.8186	-3.0787	-2.4547	-4.948	-2.2718	-2.69	-2.4513	-2.8731	-2.4626	-2.5672	-2.3331	-2.9676	-2.2564	-2.6591	-2.464	-3.8133	-2.3896	-2.6975	-2.6096	-2.6128	-2.5654	-2.5451	-2.5485	-2.4139	-2.537	-2.7157	-2.5612	-2.8839	-2.5778	-4.948	-2.2718	-2.4726	-2.5258	-2.7601	-2.5612	-2.4246	-2.4926	-2.684	-2.5055	-2.5512	-2.5835
-2.9658	-2.475	-2.1013	-2.7824	-2.2256	-2.3471	-2.6625	-2.3785	-2.5649	-2.4476	-2.4828	-2.6731	-2.6291	-2.8822	-2.7348	-2.5227	-2.7078	-2.327	-2.4316	-2.6778	-2.7159	-2.6041	-2.2254	-2.7636	-2.7182	-2.6026	-2.9658	-2.475	-2.6128	-2.5654	-2.768	-2.5841	-2.6625	-2.3785	-2.7157	-2.5612	-2.4974	-2.5427	-1.7612	-2.6763	-2.684	-2.6357	-2.4895	-2.4883	-2.5804	-2.7604	-2.684	-2.5055	-2.5512	-2.5835
-2.1522	-2.7145	-2.242	-2.7722	-2.3343	-2.4155	-2.5016	-2.4476	-2.7078	-2.3269	-3.1497	-2.4895	-5.3174	-2.6473	-2.7007	-2.4603	-2.2515	-2.3432	-2.7501	-2.5857	-2.9676	-2.2564	-2.462	-2.4025	-2.5125	-2.6695	-2.1522	-2.7145	-2.5072	-2.5258	-2.768	-2.5841	-2.8596	-2.5055	-2.452	-2.5955	-2.8839	-2.5778	-3.9804	-2.5257	-2.608	-2.537	-2.4895	-2.4883	-2.4246	-2.4926	-2.684	-2.5055	-2.462	-2.4025
-2.9658	-2.475	-2.4481	-2.3471	-3.0032	-2.6465	-2.8291	-2.9384	-2.0027	-3.0493	-2.4176	-2.6193	-4.6966	-2.7004	-2.4116	-2.4626	-2.7188	-2.7546	-2.4396	-2.3095	-2.2438	-2.5465	-2.6279	-2.6873	-2.4363	-2.6644	-2.9658	-2.475	-2.6128	-2.5654	-2.5451	-2.5485	-2.8291	-2.9384	-2.452	-2.5955	-2.4176	-2.6193	-3.9804	-2.5257	-2.4726	-2.5258	-2.7601	-2.5612	-2.4396	-2.3095	-2.3979	-2.5835	-2.5512	-2.5835
-2.4206	-2.5649	-2.4481	-2.3983	-2.3711	-2.5399	-3.0212	-2.8765	-2.7801	-2.5895	-2.9949	-2.6104	-4.5066	-2.6026	-3.1786	-2.794	-2.9258	-2.3562	-2.5672	-2.3331	-2.6551	-2.7845	-2.6183	-2.6389	-2.69	-2.5025	-2.7545	-2.5146	-2.6128	-2.5654	-2.2866	-2.6106	-2.8596	-2.5055	-2.7801	-2.5895	-2.4974	-2.5427	-1.7612	-2.6763	-2.684	-2.6357	-2.7601	-2.5612	-2.4246	-2.4926	-2.684	-2.5055	-2.6183	-2.6389
-2.0263	-2.799	-2.5299	-2.4774	-2.8445	-2.7483	-2.6624	-2.3982	-2.4994	-2.8808	-2.4934	-2.4221	-4.5066	-2.6026	-2.4052	-2.3243	-2.5575	-2.637	-2.5672	-2.3331	-2.7924	-2.5379	-2.3097	-2.6731	-2.2443	-2.3825	-2.0263	-2.799	-2.5072	-2.5258	-2.8445	-2.7483	-2.3056	-2.6895	-2.7157	-2.5612	-2.8839	-2.5778	-1.7612	-2.6763	-2.4052	-2.3243	-2.515	-2.6323	-2.4246	-2.4926	-2.684	-2.5055	-2.5512	-2.5835
-2.6591	-2.6925	-2.4481	-2.3471	-2.5575	-2.5345	-2.4447	-2.5273	-2.4934	-2.7317	-2.4934	-2.4221	-4.3768	-2.6041	-2.0862	-2.8765	-2.3559	-2.722	-2.5672	-2.3331	-2.3877	-2.1475	-2.6279	-2.6873	-2.3534	-2.4774	-2.7545	-2.5146	-2.6128	-2.5654	-2.5451	-2.5485	-2.8596	-2.5055	-2.5522	-2.541	-2.8839	-2.5778	-1.7612	-2.6763	-2.684	-2.6357	-2.7601	-2.5612	-2.4246	-2.4926	-2.684	-2.5055	-2.5512	-2.5835
-2.1576	-2.5273	-2.599	-2.9151	-2.3343	-2.4155	-2.6625	-2.3785	-2.4291	-2.4383	-2.5068	-2.4128	-4.5066	-2.6026	-2.4934	-2.7317	-2.2204	-3.1102	-2.7501	-2.5857	-2.7159	-2.6041	-2.6183	-2.6389	-2.7182	-2.6026	-2.6975	-2.6096	-2.5823	-2.6261	-2.768	-2.5841	-2.6625	-2.3785	-2.5522	-2.541	-2.4974	-2.5427	-1.7612	-2.6763	-2.684	-2.6357	-2.515	-2.6323	-2.4246	-2.4926	-2.684	-2.5055	-2.6183	-2.6389
-2.9658	-2.475	-2.4653	-2.5104	-2.7803	-2.4559	-2.5101	-2.5706	-2.5057	-2.4155	-2.7078	-2.6416	-0.9729	-2.7252	-2.1437	-2.2727	-2.5575	-2.637	-2.7501	-2.5857	-2.5902	-2.6738	-3.3055	-2.4356	-2.3559	-2.2821	-2.9658	-2.475	-2.5823	-2.6261	-2.768	-2.5841	-2.4139	-2.537	-2.5522	-2.541	-2.8839	-2.5778	-1.7612	-2.6763	-2.684	-2.6357	-2.515	-2.6323	-2.4246	-2.4926	-2.6323	-2.5142	-2.7302	-2.5612
-2.1422	-1.5844	-2.1422	-1.7508	-2.2288	-2.0676	-2.5016	-2.4476	-2.7801	-2.5895	-2.4934	-2.4221	-4.8783	-2.5592	-2.2952	-2.5895	-2.6277	-2.5465	-2.5672	-2.3331	-2.4951	-2.637	-2.2732	-2.4412	-2.7182	-2.6026	-2.1422	-1.5844	-2.1422	-1.7508	-2.2288	-2.0676	-2.8596	-2.5055	-2.7801	-2.5895	-2.8839	-2.5778	-3.9804	-2.5257	-2.2952	-2.5895	-2.515	-2.6323	-2.4246	-2.4926	-2.3979	-2.5835	-2.4895	-2.5841
-2.5812	-2.8026	-2.7182	-2.4386	-2.5366	-2.8412	-2.2867	-2.8378	-2.7078	-2.3269	-2.5812	-2.4982	-4.3768	-2.6041	-2.5223	-2.5223	-3.77	-2.7607	-2.5125	-2.6894	-2.7924	-2.5379	-2.462	-2.4025	-2.7127	-2.4954	-2.6975	-2.6096	-2.7182	-2.4386	-2.5451	-2.5485	-2.3056	-2.6895	-2.452	-2.5955	-2.8839	-2.5778	-1.7612	-2.6763	-2.4726	-2.5258	-3.77	-2.7607	-2.7463	-2.5841	-2.684	-2.5055	-2.462	-2.4025
-2.9413	-2.5629	-2.6209	-2.7184	-2.5383	-2.4131	-2.6209	-2.3825	-2.7746	-2.5629	-2.5068	-2.4128	-2.1888	-2.6792	-2.7348	-2.5227	-2.7078	-2.327	-2.4074	-2.5417	-2.3877	-2.1475	-2.6279	-2.6873	-2.711	-2.6055	-2.7545	-2.5146	-2.6128	-2.5654	-2.5451	-2.5485	-2.8596	-2.5055	-2.452	-2.5955	-2.4974	-2.5427	-1.7612	-2.6763	-2.684	-2.6357	-2.4895	-2.4883	-2.4246	-2.4926	-2.684	-2.5055	-2.5512	-2.5835
-2.9726	-2.2761	-2.5299	-2.4774	-2.5575	-2.5345	-2.8291	-2.9384	-2.7801	-2.5895	-3.1497	-2.4895	-2.1888	-2.6792	-2.4116	-2.4626	-2.5812	-2.447	-2.7501	-2.5857	-2.6389	-2.4774	-2.8552	-2.6808	-1.9261	-2.4488	-2.7545	-2.5146	-2.5072	-2.5258	-2.5451	-2.5485	-2.8291	-2.9384	-2.7801	-2.5895	-2.8839	-2.5778	-1.7612	-2.6763	-2.4726	-2.5258	-2.4895	-2.4883	-2.4246	-2.4926	-2.6323	-2.5142	-2.5512	-2.5835
-2.7611	-2.5952	-2.4481	-2.3983	-2.2623	-2.4088	-2.3793	-2.6808	-2.7242	-2.4476	-2.4585	-2.4468	-2.1888	-2.6792	-2.7348	-2.5227	-2.5575	-2.637	-2.4523	-2.7317	-2.1656	-2.5399	-2.2732	-2.4412	-2.7127	-2.4954	-2.7545	-2.5146	-2.6128	-2.5654	-2.2623	-2.4088	-2.4139	-2.537	-2.5522	-2.541	-2.4974	-2.5427	-1.7612	-2.6763	-2.684	-2.6357	-2.515	-2.6323	-2.4246	-2.4926	-2.684	-2.5055	-2.4895	-2.5841
-2.1522	-2.7145	-2.5299	-2.4774	-2.7803	-2.4559	-2.2493	-2.3674	-2.6551	-2.3075	-2.8215	-3.1402	-4.3768	-2.6041	-2.7007	-2.4603	-2.5812	-2.447	-2.4316	-2.6778	-2.6389	-2.4774	-2.3097	-2.6731	-2.7078	-2.6448	-2.1522	-2.7145	-2.5072	-2.5258	-2.768	-2.5841	-2.4139	-2.537	-2.5522	-2.541	-2.8839	-2.5778	-1.7612	-2.6763	-2.608	-2.537	-2.4895	-2.4883	-2.5804	-2.7604	-2.6323	-2.5142	-2.5512	-2.5835
-2.69	-2.4026	-2.6594	-2.7004	-2.8445	-2.7483	-2.5016	-2.4476	-2.5057	-2.4155	-2.9949	-2.6104	-4.8783	-2.5592	-2.4052	-2.3243	-2.1939	-2.491	-2.4074	-2.5417	-2.5291	-2.4626	-2.6591	-2.464	-2.0084	-2.6771	-2.4173	-2.5612	-2.5823	-2.6261	-2.8445	-2.7483	-2.8596	-2.5055	-2.5522	-2.541	-2.4974	-2.5427	-3.9804	-2.5257	-2.4052	-2.3243	-2.4895	-2.4883	-2.4246	-2.4926	-2.6323	-2.5142	-2.5512	-2.5835
-2.0263	-2.799	-2.4481	-2.3471	-2.3343	-2.4155	-2.3808	-2.5345	-2.0027	-3.0493	-2.4934	-2.4221	-4.4895	-2.2682	-2.7007	-2.4603	-2.6277	-2.5465	-2.9441	-2.4895	-2.4396	-2.7145	-2.3097	-2.6731	-2.7803	-2.7781	-2.0263	-2.799	-2.6128	-2.5654	-2.768	-2.5841	-2.4139	-2.537	-2.452	-2.5955	-2.8839	-2.5778	-3.9804	-2.5257	-2.608	-2.537	-2.515	-2.6323	-2.7463	-2.5841	-2.4396	-2.7145	-2.5512	-2.5835
-2.7348	-2.6451	-2.4481	-2.3471	-2.5383	-2.4131	-2.4447	-2.5273	-2.4561	-2.4776	-2.8215	-3.1402	-2.6291	-2.8822	-2.7348	-2.5227	-2.9258	-2.3562	-2.3307	-2.447	-2.5902	-2.6738	-2.3097	-2.6731	-2.7613	-2.6064	-2.6975	-2.6096	-2.6128	-2.5654	-2.5451	-2.5485	-2.8596	-2.5055	-2.452	-2.5955	-2.8839	-2.5778	-1.7612	-2.6763	-2.684	-2.6357	-2.7601	-2.5612	-2.7463	-2.5841	-2.6323	-2.5142	-2.5512	-2.5835
-2.4206	-2.5649	-2.7501	-2.3813	-2.7754	-2.8378	-2.3808	-2.5345	-2.7014	-2.9033	-2.9949	-2.6104	-4.1091	-2.5521	-2.4934	-2.7317	-2.1939	-2.491	-2.4396	-2.3095	-2.9676	-2.2564	-2.5812	-2.4982	-2.7803	-2.7781	-2.7545	-2.5146	-2.5823	-2.6261	-2.768	-2.5841	-2.4139	-2.537	-2.452	-2.5955	-2.4974	-2.5427	-1.7612	-2.6763	-2.684	-2.6357	-2.4895	-2.4883	-2.4396	-2.3095	-2.684	-2.5055	-2.4895	-2.5841
-2.3711	-2.3632	-2.4481	-2.3983	-2.5125	-3.3596	-3.3374	-2.7252	-2.1633	-2.7215	-2.4585	-2.4468	-4.0901	-2.2532	-3.1786	-2.794	-2.9258	-2.3562	-2.4447	-2.6041	-2.6551	-2.7845	-2.9917	-2.794	-2.5274	-2.7858	-2.4173	-2.5612	-2.6128	-2.5654	-2.768	-2.5841	-2.8596	-2.5055	-2.452	-2.5955	-2.4974	-2.5427	-3.6528	-2.3851	-2.684	-2.6357	-2.7601	-2.5612	-2.7463	-2.5841	-2.684	-2.5055	-2.4895	-2.5841
-2.6591	-2.6925	-2.4653	-2.5104	-2.3031	-2.6738	-2.4447	-2.5273	-2.7801	-2.5895	-2.8863	-2.5082	-2.1079	-2.4468	-2.4951	-2.3565	-2.7188	-2.7546	-2.2493	-2.485	-2.6389	-2.4774	-2.8552	-2.6808	-2.6906	-2.5051	-2.7545	-2.5146	-2.5823	-2.6261	-2.2866	-2.6106	-2.8596	-2.5055	-2.7801	-2.5895	-2.8839	-2.5778	-3.9804	-2.5257	-2.608	-2.537	-2.7601	-2.5612	-2.4246	-2.4926	-2.6323	-2.5142	-2.5512	-2.5835
-2.9166	-2.0131	-2.6594	-2.7004	-2.2623	-2.4088	-2.4447	-2.5273	-3.0212	-2.7359	-2.5068	-2.4128	-2.1079	-2.4468	-2.4116	-2.4626	-2.3559	-2.722	-2.616	-2.6446	-2.8028	-2.6053	-2.6591	-2.464	-2.3559	-2.2821	-2.7545	-2.5146	-2.5823	-2.6261	-2.2623	-2.4088	-2.8596	-2.5055	-2.5522	-2.541	-2.4974	-2.5427	-3.9804	-2.5257	-2.4726	-2.5258	-2.7601	-2.5612	-2.5804	-2.7604	-2.684	-2.5055	-2.5512	-2.5835
-2.4206	-2.5649	-2.7182	-2.4386	-2.9079	-2.5036	-2.6551	-2.2549	-2.541	-2.6792	-2.7078	-2.6416	-2.1079	-2.4468	-2.7754	-2.6778	-2.3559	-2.722	-2.4074	-2.5417	-2.5291	-2.4626	-2.2732	-2.4412	-1.9261	-2.4488	-2.7545	-2.5146	-2.7182	-2.4386	-2.768	-2.5841	-2.8596	-2.5055	-2.5522	-2.541	-2.8839	-2.5778	-3.9804	-2.5257	-2.684	-2.6357	-2.7601	-2.5612	-2.4246	-2.4926	-2.6323	-2.5142	-2.4895	-2.5841
-2.5812	-2.8026	-2.303	-2.4559	-2.9079	-2.5036	-3.3374	-2.7252	-2.541	-2.6792	-2.4176	-2.6193	-2.1888	-2.6792	-2.1437	-2.2727	-2.9258	-2.3562	-2.9441	-2.4895	-2.0581	-2.5413	-3.77	-2.2531	-2.711	-2.6055	-2.6975	-2.6096	-2.5823	-2.6261	-2.768	-2.5841	-2.8596	-2.5055	-2.5522	-2.541	-2.4176	-2.6193	-1.7612	-2.6763	-2.684	-2.6357	-2.7601	-2.5612	-2.7463	-2.5841	-2.3979	-2.5835	-3.77	-2.2531
-2.3196	-2.3366	-2.4481	-2.3983	-2.2256	-2.3471	-3.3374	-2.7252	-2.9717	-2.0315	-2.4828	-2.6731	-4.0901	-2.2532	-2.5902	-2.9318	-2.7348	-2.6894	-3.012	-3.0384	-2.5456	-2.7547	-2.2288	-2.7547	-1.8555	-2.3533	-2.6975	-2.6096	-2.6128	-2.5654	-2.768	-2.5841	-2.8596	-2.5055	-2.7157	-2.5612	-2.4974	-2.5427	-3.6528	-2.3851	-2.608	-2.537	-2.4895	-2.4883	-3.012	-3.0384	-2.5456	-2.7547	-2.2288	-2.7547
-2.9726	-2.2761	-2.8391	-2.3559	-2.5575	-2.5345	-3.3374	-2.7252	-2.7242	-2.4476	-3.0787	-2.4547	-4.3498	-2.3813	-2.2952	-2.5895	-2.4176	-2.4025	-2.69	-3.142	-2.4951	-2.637	-2.5812	-2.4982	-2.711	-2.6055	-2.7545	-2.5146	-2.5072	-2.5258	-2.5451	-2.5485	-2.8596	-2.5055	-2.5522	-2.541	-2.8839	-2.5778	-3.9804	-2.5257	-2.2952	-2.5895	-2.4176	-2.4025	-2.5804	-2.7604	-2.3979	-2.5835	-2.4895	-2.5841
-2.3982	-2.7184	-2.6209	-2.7184	-2.5189	-2.4221	-2.8291	-2.9384	-2.1633	-2.7215	-2.4828	-2.6731	-2.6291	-2.8822	-2.7348	-2.5227	-2.7078	-2.327	-2.5672	-2.3331	-2.6551	-2.7845	-2.6591	-2.464	-1.9261	-2.4488	-2.6975	-2.6096	-2.6128	-2.5654	-2.5451	-2.5485	-2.8291	-2.9384	-2.452	-2.5955	-2.4974	-2.5427	-1.7612	-2.6763	-2.684	-2.6357	-2.4895	-2.4883	-2.4246	-2.4926	-2.684	-2.5055	-2.5512	-2.5835
-2.4206	-2.5649	-2.4481	-2.3471	-2.7803	-2.4559	-2.6551	-2.2549	-2.4291	-2.4383	-2.4585	-2.4468	-4.3768	-2.6041	-2.4951	-2.3565	-2.8293	-2.4187	-2.4316	-2.6778	-2.1656	-2.5399	-2.5902	-2.3562	-2.711	-2.6055	-2.7545	-2.5146	-2.6128	-2.5654	-2.768	-2.5841	-2.8596	-2.5055	-2.5522	-2.541	-2.4974	-2.5427	-1.7612	-2.6763	-2.608	-2.537	-2.4895	-2.4883	-2.5804	-2.7604	-2.684	-2.5055	-2.7302	-2.5612
-2.1525	-2.8186	-2.7182	-2.4386	-2.7803	-2.4559	-2.6551	-2.2549	-2.541	-2.6792	-2.4828	-2.6731	-4.8783	-2.5592	-2.7348	-2.5227	-2.7078	-2.327	-2.7501	-2.5857	-2.2438	-2.5465	-2.2732	-2.4412	-2.7803	-2.7781	-2.4173	-2.5612	-2.7182	-2.4386	-2.768	-2.5841	-2.8596	-2.5055	-2.5522	-2.541	-2.4974	-2.5427	-3.9804	-2.5257	-2.684	-2.6357	-2.4895	-2.4883	-2.4246	-2.4926	-2.3979	-2.5835	-2.4895	-2.5841
-2.9726	-2.2761	-2.8391	-2.3559	-2.3031	-2.6738	-2.3808	-2.5345	-2.7746	-2.5629	-3.0787	-2.4547	-4.7842	-2.3905	-2.4951	-2.3565	-2.5366	-2.4363	-2.4523	-2.7317	-2.7159	-2.6041	-2.6591	-2.464	-2.4363	-2.6644	-2.7545	-2.5146	-2.5072	-2.5258	-2.2866	-2.6106	-2.4139	-2.537	-2.452	-2.5955	-2.8839	-2.5778	-3.6528	-2.3851	-2.608	-2.537	-2.515	-2.6323	-2.4246	-2.4926	-2.684	-2.5055	-2.5512	-2.5835
-2.3982	-2.7184	-2.6209	-2.7184	-2.2256	-2.3471	-2.2867	-2.8378	-2.6794	-2.1582	-2.3601	-2.4221	-3.6622	-2.6287	-2.6106	-2.2117	-2.5366	-2.4363	-2.3675	-2.6389	-2.7924	-2.5379	-2.6013	-2.7546	-2.7613	-2.6064	-2.6975	-2.6096	-2.6128	-2.5654	-2.768	-2.5841	-2.3056	-2.6895	-2.6794	-2.1582	-2.4974	-2.5427	-1.7612	-2.6763	-2.608	-2.537	-2.515	-2.6323	-2.3675	-2.6389	-2.684	-2.5055	-2.7302	-2.5612
-2.3196	-2.3366	-2.6555	-2.2971	-2.3031	-2.6738	-2.2493	-2.3674	-2.5649	-2.4476	-2.3601	-2.4221	-4.3768	-2.6041	-2.69	-2.4513	-2.5812	-2.447	-2.4447	-2.6041	-2.4497	-2.6771	-2.4247	-2.5082	-2.7182	-2.6026	-2.6975	-2.6096	-2.6128	-2.5654	-2.2866	-2.6106	-2.4139	-2.537	-2.7157	-2.5612	-2.4974	-2.5427	-1.7612	-2.6763	-2.4726	-2.5258	-2.4895	-2.4883	-2.7463	-2.5841	-2.3979	-2.5835	-2.4895	-2.5841
-2.6591	-2.6925	-2.8987	-2.7252	-3.0032	-2.6465	-2.5101	-2.5706	-2.6551	-2.3075	-2.4009	-2.5082	-2.6291	-2.8822	-2.4951	-2.3565	-2.1939	-2.491	-2.3307	-2.447	-2.3899	-2.6873	-2.5446	-2.6873	-2.7803	-2.7781	-2.7545	-2.5146	-2.6128	-2.5654	-2.5451	-2.5485	-2.4139	-2.537	-2.5522	-2.541	-2.2405	-2.598	-1.7612	-2.6763	-2.608	-2.537	-2.4895	-2.4883	-2.7463	-2.5841	-2.3979	-2.5835	-2.4895	-2.5841
-2.5812	-2.8026	-2.7182	-2.4386	-2.5383	-2.4131	-2.3808	-2.5345	-2.4561	-2.4776	-2.5812	-2.4982	-5.3174	-2.6473	-2.4052	-2.3243	-2.5366	-2.4363	-2.2493	-2.485	-3.6057	-2.1379	-2.0862	-2.4488	-2.3534	-2.4774	-2.6975	-2.6096	-2.7182	-2.4386	-2.5451	-2.5485	-2.4139	-2.537	-2.452	-2.5955	-2.8839	-2.5778	-3.9804	-2.5257	-2.4052	-2.3243	-2.515	-2.6323	-2.4246	-2.4926	-2.3979	-2.5835	-2.4895	-2.5841
-2.7127	-2.6773	-2.7501	-2.3813	-2.3711	-2.5399	-2.6209	-2.3825	-2.7078	-2.3269	-2.1814	-2.6055	-4.6966	-2.7004	-2.5101	-2.7286	-2.6183	-2.7157	-2.3675	-2.6389	-2.1656	-2.5399	-2.0862	-2.4488	-2.2443	-2.3825	-2.6975	-2.6096	-2.5823	-2.6261	-2.2866	-2.6106	-2.8596	-2.5055	-2.452	-2.5955	-2.2405	-2.598	-3.9804	-2.5257	-2.608	-2.537	-2.6183	-2.7157	-2.3675	-2.6389	-2.684	-2.5055	-2.4895	-2.5841
-2.3196	-2.3366	-2.7501	-2.3813	-2.5575	-2.5345	-2.6624	-2.3982	-2.7746	-2.5629	-2.5812	-2.4982	-4.3768	-2.6041	-2.5902	-2.9318	-2.3899	-2.7317	-2.4447	-2.6041	-2.7159	-2.6041	-2.8161	-2.5678	-2.2443	-2.3825	-2.6975	-2.6096	-2.5823	-2.6261	-2.5451	-2.5485	-2.3056	-2.6895	-2.452	-2.5955	-2.8839	-2.5778	-1.7612	-2.6763	-2.608	-2.537	-2.515	-2.6323	-2.7463	-2.5841	-2.684	-2.5055	-2.7302	-2.5612
-2.0263	-2.799	-2.303	-2.4559	-2.9079	-2.5036	-2.4447	-2.5273	-2.4561	-2.4776	-2.5068	-2.4128	-4.8783	-2.5592	-2.7007	-2.4603	-2.5366	-2.4363	-2.7242	-2.6415	-2.2438	-2.5465	-2.2732	-2.4412	-2.5125	-2.6695	-2.0263	-2.799	-2.5823	-2.6261	-2.768	-2.5841	-2.8596	-2.5055	-2.452	-2.5955	-2.4974	-2.5427	-3.9804	-2.5257	-2.608	-2.537	-2.515	-2.6323	-2.7463	-2.5841	-2.3979	-2.5835	-2.4895	-2.5841
-2.3196	-2.3366	-2.7501	-2.3813	-3.0942	-2.6004	-2.5101	-2.5706	-3.0667	-2.8186	-2.4585	-2.4468	-4.3768	-2.6041	-2.4116	-2.4626	-3.1958	-2.8394	-2.2493	-2.485	-2.4396	-2.7145	-2.6183	-2.6389	-2.4074	-2.7636	-2.6975	-2.6096	-2.5823	-2.6261	-2.768	-2.5841	-2.4139	-2.537	-2.7157	-2.5612	-2.4974	-2.5427	-1.7612	-2.6763	-2.4726	-2.5258	-2.4895	-2.4883	-2.4246	-2.4926	-2.4396	-2.7145	-2.6183	-2.6389
-2.7127	-2.6773	-2.5326	-2.5895	-2.2256	-2.3471	-2.5016	-2.4476	-2.1633	-2.7215	-2.2962	-2.3517	-4.0901	-2.2532	-2.4934	-2.7317	-2.5575	-2.637	-2.2493	-2.485	-2.2438	-2.5465	-2.3097	-2.6731	-2.7803	-2.7781	-2.6975	-2.6096	-2.5326	-2.5895	-2.768	-2.5841	-2.8596	-2.5055	-2.452	-2.5955	-2.2962	-2.3517	-3.6528	-2.3851	-2.684	-2.6357	-2.515	-2.6323	-2.4246	-2.4926	-2.3979	-2.5835	-2.5512	-2.5835
-2.69	-2.4026	-2.303	-2.4559	-2.3454	-2.5413	-2.5016	-2.4476	-2.9717	-2.0315	-2.3601	-2.4221	-4.3498	-2.3813	-3.1786	-2.794	-2.7078	-2.327	-2.4447	-2.6041	-2.4396	-2.7145	-2.6013	-2.7546	-2.7078	-2.6448	-2.4173	-2.5612	-2.5823	-2.6261	-2.5451	-2.5485	-2.8596	-2.5055	-2.7157	-2.5612	-2.4974	-2.5427	-3.9804	-2.5257	-2.684	-2.6357	-2.4895	-2.4883	-2.7463	-2.5841	-2.4396	-2.7145	-2.7302	-2.5612
-2.3982	-2.7184	-2.6555	-2.2971	-2.7803	-2.4559	-2.6624	-2.3982	-2.4561	-2.4776	-2.5068	-2.4128	-4.8783	-2.5592	-2.9166	-3.0493	-2.8293	-2.4187	-2.3675	-2.6389	-2.4497	-2.6771	-2.7007	-2.4603	-1.9261	-2.4488	-2.6975	-2.6096	-2.6128	-2.5654	-2.768	-2.5841	-2.3056	-2.6895	-2.452	-2.5955	-2.4974	-2.5427	-3.9804	-2.5257	-2.608	-2.537	-2.4895	-2.4883	-2.3675	-2.6389	-2.3979	-2.5835	-2.5512	-2.5835
-2.69	-2.4026	-2.4653	-2.5104	-2.8445	-2.7483	-2.6625	-2.3785	-2.5649	-2.4476	-3.1497	-2.4895	-4.948	-2.2718	-2.7007	-2.4603	-2.5575	-2.637	-2.5125	-2.6894	-2.4396	-2.7145	-2.6591	-2.464	-2.5125	-2.6695	-2.4173	-2.5612	-2.5823	-2.6261	-2.8445	-2.7483	-2.6625	-2.3785	-2.7157	-2.5612	-2.8839	-2.5778	-4.948	-2.2718	-2.608	-2.537	-2.515	-2.6323	-2.7463	-2.5841	-2.4396	-2.7145	-2.5512	-2.5835
-2.3711	-2.3632	-2.5423	-2.7953	-2.5575	-2.5345	-2.2493	-2.3674	-2.7746	-2.5629	-1.9776	-2.5223	-2.1079	-2.4468	-2.3711	-2.6415	-2.7188	-2.7546	-2.4396	-2.3095	-2.6389	-2.4774	-2.6013	-2.7546	-3.8133	-2.3896	-2.4173	-2.5612	-2.6128	-2.5654	-2.5451	-2.5485	-2.4139	-2.537	-2.452	-2.5955	-2.2405	-2.598	-3.9804	-2.5257	-2.4726	-2.5258	-2.7601	-2.5612	-2.4396	-2.3095	-2.6323	-2.5142	-2.7302	-2.5612
-2.1576	-2.5273	-2.4481	-2.3983	-2.3031	-2.6738	-2.8291	-2.9384	-2.4994	-2.8808	-2.4585	-2.4468	-4.0901	-2.2532	-2.4934	-2.7317	-2.6183	-2.7157	-2.3675	-2.6389	-2.8028	-2.6053	-2.7007	-2.4603	-2.7078	-2.6448	-2.6975	-2.6096	-2.6128	-2.5654	-2.2866	-2.6106	-2.8291	-2.9384	-2.7157	-2.5612	-2.4974	-2.5427	-3.6528	-2.3851	-2.684	-2.6357	-2.6183	-2.7157	-2.3675	-2.6389	-2.684	-2.5055	-2.5512	-2.5835
-2.9413	-2.5629	-2.303	-2.4559	-2.7803	-2.4559	-2.2342	-2.5564	-2.4561	-2.4776	-2.9949	-2.6104	-4.948	-2.2718	-2.1702	-2.6077	-2.1939	-2.491	-2.4396	-2.3095	-2.1656	-2.5399	-3.77	-2.2531	-2.711	-2.6055	-2.7545	-2.5146	-2.5823	-2.6261	-2.768	-2.5841	-2.3056	-2.6895	-2.452	-2.5955	-2.4974	-2.5427	-4.948	-2.2718	-2.1702	-2.6077	-2.4895	-2.4883	-2.4396	-2.3095	-2.684	-2.5055	-3.77	-2.2531
-2.3982	-2.7184	-2.303	-2.4559	-2.5189	-2.4221	-2.3808	-2.5345	-2.4561	-2.4776	-3.1497	-2.4895	-4.0901	-2.2532	-2.4951	-2.3565	-2.5812	-2.447	-2.4447	-2.6041	-2.3877	-2.1475	-2.4247	-2.5082	-2.6906	-2.5051	-2.6975	-2.6096	-2.5823	-2.6261	-2.5451	-2.5485	-2.4139	-2.537	-2.452	-2.5955	-2.8839	-2.5778	-3.6528	-2.3851	-2.608	-2.537	-2.4895	-2.4883	-2.7463	-2.5841	-2.684	-2.5055	-2.4895	-2.5841
-2.1576	-2.5273	-2.303	-2.4559	-2.2623	-2.4088	-2.2342	-2.5564	-2.5649	-2.4476	-2.5812	-2.4982	-4.6966	-2.7004	-2.7754	-2.6778	-3.0032	-2.6465	-2.2783	-2.4869	-2.4497	-2.6771	-2.7007	-2.4603	-2.5125	-2.6695	-2.6975	-2.6096	-2.5823	-2.6261	-2.2623	-2.4088	-2.3056	-2.6895	-2.7157	-2.5612	-2.8839	-2.5778	-3.9804	-2.5257	-2.684	-2.6357	-2.515	-2.6323	-2.4246	-2.4926	-2.3979	-2.5835	-2.5512	-2.5835
-2.3711	-2.3632	-2.4653	-2.5104	-3.0942	-2.6004	-2.6624	-2.3982	-2.4561	-2.4776	-2.2962	-2.3517	-1.3831	-2.6077	-2.9166	-3.0493	-2.2204	-3.1102	-2.616	-2.6446	-2.6389	-2.4774	-2.8552	-2.6808	-2.3534	-2.4774	-2.4173	-2.5612	-2.5823	-2.6261	-2.768	-2.5841	-2.3056	-2.6895	-2.452	-2.5955	-2.2962	-2.3517	-1.3831	-2.6077	-2.608	-2.537	-2.515	-2.6323	-2.5804	-2.7604	-2.6323	-2.5142	-2.5512	-2.5835
-2.1576	-2.5273	-2.5326	-2.5895	-2.9079	-2.5036	-2.5997	-3.1621	-2.4561	-2.4776	-2.8863	-2.5082	-4.3768	-2.6041	-2.5902	-2.9318	-2.6277	-2.5465	-2.5672	-2.3331	-2.6389	-2.4774	-2.0862	-2.4488	-2.5274	-2.7858	-2.6975	-2.6096	-2.5326	-2.5895	-2.768	-2.5841	-2.5997	-3.1621	-2.452	-2.5955	-2.8839	-2.5778	-1.7612	-2.6763	-2.608	-2.537	-2.515	-2.6323	-2.4246	-2.4926	-2.6323	-2.5142	-2.4895	-2.5841
-2.69	-2.4026	-2.5423	-2.7953	-2.7803	-2.4559	-2.2867	-2.8378	-2.7746	-2.5629	-2.4828	-2.6731	-2.69	-2.4513	-2.7007	-2.4603	-2.8293	-2.4187	-2.3307	-2.447	-2.0581	-2.5413	-2.6279	-2.6873	-2.3534	-2.4774	-2.4173	-2.5612	-2.6128	-2.5654	-2.768	-2.5841	-2.3056	-2.6895	-2.452	-2.5955	-2.4974	-2.5427	-3.6528	-2.3851	-2.608	-2.537	-2.4895	-2.4883	-2.7463	-2.5841	-2.3979	-2.5835	-2.5512	-2.5835
-2.6591	-2.6925	-2.7501	-2.3813	-2.3343	-2.4155	-3.0212	-2.8765	-2.4291	-2.4383	-2.4176	-2.6193	-4.8489	-2.9797	-2.5902	-2.9318	-2.8293	-2.4187	-2.7501	-2.5857	-2.3877	-2.1475	-3.77	-2.2531	-2.3802	-2.4776	-2.7545	-2.5146	-2.5823	-2.6261	-2.768	-2.5841	-2.8596	-2.5055	-2.5522	-2.541	-2.4176	-2.6193	-4.8489	-2.9797	-2.608	-2.537	-2.4895	-2.4883	-2.4246	-2.4926	-2.684	-2.5055	-3.77	-2.2531
-2.3982	-2.7184	-2.6209	-2.7184	-2.5383	-2.4131	-2.5101	-2.5706	-2.4561	-2.4776	-2.8215	-3.1402	-5.3174	-2.6473	-2.2952	-2.5895	-2.7078	-2.327	-3.1585	-2.6792	-2.3899	-2.6873	-2.0862	-2.4488	-2.7127	-2.4954	-2.6975	-2.6096	-2.6128	-2.5654	-2.5451	-2.5485	-2.4139	-2.537	-2.452	-2.5955	-2.8839	-2.5778	-3.9804	-2.5257	-2.2952	-2.5895	-2.4895	-2.4883	-2.7463	-2.5841	-2.3979	-2.5835	-2.4895	-2.5841
-2.1525	-2.8186	-2.8391	-2.3559	-2.5125	-3.3596	-2.3808	-2.5345	-2.541	-2.6792	-2.2962	-2.3517	-5.3174	-2.6473	-2.4951	-2.3565	-2.7078	-2.327	-2.2493	-2.485	-2.4951	-2.637	-2.4247	-2.5082	-2.7078	-2.6448	-2.4173	-2.5612	-2.5072	-2.5258	-2.768	-2.5841	-2.4139	-2.537	-2.5522	-2.541	-2.2962	-2.3517	-3.9804	-2.5257	-2.608	-2.537	-2.4895	-2.4883	-2.4246	-2.4926	-2.3979	-2.5835	-2.4895	-2.5841
-2.7127	-2.6773	-2.5326	-2.5895	-2.3711	-2.5399	-2.2867	-2.8378	-2.7014	-2.9033	-2.4176	-2.6193	-2.69	-2.4513	-2.4934	-2.7317	-2.1939	-2.491	-2.5672	-2.3331	-2.4497	-2.6771	-2.7007	-2.4603	-2.3534	-2.4774	-2.6975	-2.6096	-2.5326	-2.5895	-2.2866	-2.6106	-2.3056	-2.6895	-2.452	-2.5955	-2.4176	-2.6193	-3.6528	-2.3851	-2.684	-2.6357	-2.4895	-2.4883	-2.4246	-2.4926	-2.3979	-2.5835	-2.5512	-2.5835
-2.0263	-2.799	-2.6209	-2.7184	-2.2623	-2.4088	-2.6209	-2.3825	-3.0212	-2.7359	-2.9949	-2.6104	-4.6966	-2.7004	-2.4116	-2.4626	-2.8293	-2.4187	-2.2783	-2.4869	-2.5291	-2.4626	-2.6013	-2.7546	-2.5125	-2.6695	-2.0263	-2.799	-2.6128	-2.5654	-2.2623	-2.4088	-2.8596	-2.5055	-2.5522	-2.541	-2.4974	-2.5427	-3.9804	-2.5257	-2.4726	-2.5258	-2.4895	-2.4883	-2.4246	-2.4926	-2.6323	-2.5142	-2.7302	-2.5612
-2.1522	-2.7145	-2.4481	-2.3983	-2.5575	-2.5345	-2.6551	-2.2549	-2.7242	-2.4476	-2.4176	-2.6193	-4.8783	-2.5592	-2.2952	-2.5895	-2.4176	-2.4025	-2.4447	-2.6041	-2.4951	-2.637	-2.6183	-2.6389	-1.9261	-2.4488	-2.1522	-2.7145	-2.6128	-2.5654	-2.5451	-2.5485	-2.8596	-2.5055	-2.5522	-2.541	-2.4176	-2.6193	-3.9804	-2.5257	-2.2952	-2.5895	-2.4176	-2.4025	-2.7463	-2.5841	-2.3979	-2.5835	-2.6183	-2.6389
-2.6591	-2.6925	-2.242	-2.7722	-2.2256	-2.3471	-2.3808	-2.5345	-2.9717	-2.0315	-2.2502	-2.6321	-4.8489	-2.9797	-2.6209	-2.7184	-2.6277	-2.5465	-2.2783	-2.4869	-2.8028	-2.6053	-2.0862	-2.4488	-2.6906	-2.5051	-2.7545	-2.5146	-2.5072	-2.5258	-2.768	-2.5841	-2.4139	-2.537	-2.7157	-2.5612	-2.4974	-2.5427	-4.8489	-2.9797	-2.684	-2.6357	-2.515	-2.6323	-2.4246	-2.4926	-2.684	-2.5055	-2.4895	-2.5841
-2.4206	-2.5649	-2.69	-2.4026	-2.9079	-2.5036	-2.6551	-2.2549	-2.7801	-2.5895	-2.7078	-2.6416	-4.948	-2.2718	-2.1702	-2.6077	-2.8731	-2.4626	-2.5125	-2.6894	-3.0829	-2.2531	-2.2732	-2.4412	-2.7803	-2.7781	-2.7545	-2.5146	-2.5072	-2.5258	-2.768	-2.5841	-2.8596	-2.5055	-2.7801	-2.5895	-2.8839	-2.5778	-4.948	-2.2718	-2.1702	-2.6077	-2.7601	-2.5612	-2.7463	-2.5841	-3.0829	-2.2531	-2.4895	-2.5841
-3.4464	-2.794	-2.4653	-2.5104	-2.5383	-2.4131	-2.6551	-2.2549	-2.4934	-2.7317	-2.4934	-2.4221	-4.948	-2.2718	-2.4934	-2.7317	-2.4176	-2.4025	-2.7501	-2.5857	-2.8291	-2.8897	-2.2732	-2.4412	-2.6906	-2.5051	-2.6975	-2.6096	-2.5823	-2.6261	-2.5451	-2.5485	-2.8596	-2.5055	-2.5522	-2.541	-2.8839	-2.5778	-4.948	-2.2718	-2.684	-2.6357	-2.4176	-2.4025	-2.4246	-2.4926	-2.8291	-2.8897	-2.4895	-2.5841
-2.9726	-2.2761	-2.69	-2.4026	-2.5189	-2.4221	-2.6624	-2.3982	-2.4934	-2.7317	-2.2962	-2.3517	-2.1888	-2.6792	-2.7348	-2.5227	-2.5812	-2.447	-2.4396	-2.3095	-2.0581	-2.5413	-2.462	-2.4025	-2.7127	-2.4954	-2.7545	-2.5146	-2.5072	-2.5258	-2.5451	-2.5485	-2.3056	-2.6895	-2.5522	-2.541	-2.2962	-2.3517	-1.7612	-2.6763	-2.684	-2.6357	-2.4895	-2.4883	-2.4396	-2.3095	-2.3979	-2.5835	-2.462	-2.4025
-2.3982	-2.7184	-2.4481	-2.3983	-2.3711	-2.5399	-2.6624	-2.3982	-2.1633	-2.7215	-2.4176	-2.6193	-4.0901	-2.2532	-2.4934	-2.7317	-3.1958	-2.8394	-2.4523	-2.7317	-2.3877	-2.1475	-2.3097	-2.6731	-2.7613	-2.6064	-2.6975	-2.6096	-2.6128	-2.5654	-2.2866	-2.6106	-2.3056	-2.6895	-2.452	-2.5955	-2.4176	-2.6193	-3.6528	-2.3851	-2.684	-2.6357	-2.4895	-2.4883	-2.4246	-2.4926	-2.684	-2.5055	-2.5512	-2.5835
-2.0263	-2.799	-2.5299	-2.4774	-2.2133	-2.6171	-3.3374	-2.7252	-2.5057	-2.4155	-2.5068	-2.4128	-2.69	-2.4513	-2.7007	-2.4603	-2.7188	-2.7546	-2.5672	-2.3331	-2.5902	-2.6738	-2.2732	-2.4412	-2.5125	-2.6695	-2.0263	-2.799	-2.5072	-2.5258	-2.2866	-2.6106	-2.8596	-2.5055	-2.5522	-2.541	-2.4974	-2.5427	-3.6528	-2.3851	-2.608	-2.537	-2.7601	-2.5612	-2.4246	-2.4926	-2.6323	-2.5142	-2.4895	-2.5841
-2.7348	-2.6451	-2.599	-2.9151	-2.5383	-2.4131	-2.2493	-2.3674	-2.5719	-2.6026	-2.4176	-2.6193	-4.1091	-2.5521	-2.4052	-2.3243	-2.4176	-2.4025	-2.5125	-2.6894	-2.3877	-2.1475	-2.3097	-2.6731	-2.711	-2.6055	-2.6975	-2.6096	-2.5823	-2.6261	-2.5451	-2.5485	-2.4139	-2.537	-2.5719	-2.6026	-2.4176	-2.6193	-1.7612	-2.6763	-2.4052	-2.3243	-2.4176	-2.4025	-2.7463	-2.5841	-2.684	-2.5055	-2.5512	-2.5835
-2.3196	-2.3366	-2.599	-2.9151	-2.2133	-2.6171	-2.3808	-2.5345	-2.7242	-2.4476	-2.4176	-2.6193	-4.8489	-2.9797	-2.0862	-2.8765	-2.1939	-2.491	-2.722	-2.722	-2.2438	-2.5465	-1.9124	-2.8999	-2.4363	-2.6644	-2.6975	-2.6096	-2.5823	-2.6261	-2.2866	-2.6106	-2.4139	-2.537	-2.5522	-2.541	-2.4176	-2.6193	-4.8489	-2.9797	-2.684	-2.6357	-2.4895	-2.4883	-2.5804	-2.7604	-2.3979	-2.5835	-2.4895	-2.5841
-3.4464	-2.794	-2.6555	-2.2971	-2.7803	-2.4559	-2.2493	-2.3674	-2.4291	-2.4383	-2.4934	-2.4221	-3.8099	-2.722	-2.7007	-2.4603	-2.4176	-2.4025	-2.4396	-2.3095	-2.0581	-2.5413	-2.2254	-2.7636	-2.5274	-2.7858	-2.6975	-2.6096	-2.6128	-2.5654	-2.768	-2.5841	-2.4139	-2.537	-2.5522	-2.541	-2.8839	-2.5778	-3.6528	-2.3851	-2.608	-2.537	-2.4176	-2.4025	-2.4396	-2.3095	-2.3979	-2.5835	-2.5512	-2.5835
-2.9413	-2.5629	-2.242	-2.7722	-2.2256	-2.3471	-2.5016	-2.4476	-2.7242	-2.4476	-2.8863	-2.5082	-4.6966	-2.7004	-2.1437	-2.2727	-2.6183	-2.7157	-2.7501	-2.5857	-2.9676	-2.2564	-1.9124	-2.8999	-2.5274	-2.7858	-2.7545	-2.5146	-2.5072	-2.5258	-2.768	-2.5841	-2.8596	-2.5055	-2.5522	-2.541	-2.8839	-2.5778	-3.9804	-2.5257	-2.684	-2.6357	-2.6183	-2.7157	-2.4246	-2.4926	-2.684	-2.5055	-2.4895	-2.5841
-2.3196	-2.3366	-2.69	-2.4026	-2.5189	-2.4221	-2.5101	-2.5706	-3.0667	-2.8186	-2.3601	-2.4221	-3.6622	-2.6287	-2.69	-2.4513	-2.8731	-2.4626	-2.57	-2.4547	-2.5902	-2.6738	-2.6591	-2.464	-2.3802	-2.4776	-2.6975	-2.6096	-2.5072	-2.5258	-2.5451	-2.5485	-2.4139	-2.537	-2.7157	-2.5612	-2.4974	-2.5427	-1.7612	-2.6763	-2.4726	-2.5258	-2.7601	-2.5612	-2.7463	-2.5841	-2.6323	-2.5142	-2.5512	-2.5835
-2.7127	-2.6773	-2.6594	-2.7004	-2.5575	-2.5345	-2.2493	-2.3674	-2.4291	-2.4383	-2.3031	-2.8069	-2.69	-2.4513	-2.7348	-2.5227	-2.7348	-2.6894	-2.3307	-2.447	-2.7159	-2.6041	-2.0862	-2.4488	-2.6906	-2.5051	-2.6975	-2.6096	-2.5823	-2.6261	-2.5451	-2.5485	-2.4139	-2.537	-2.5522	-2.541	-2.2405	-2.598	-3.6528	-2.3851	-2.684	-2.6357	-2.4895	-2.4883	-2.7463	-2.5841	-2.684	-2.5055	-2.4895	-2.5841
-2.7348	-2.6451	-2.5326	-2.5895	-2.5575	-2.5345	-2.6624	-2.3982	-2.7078	-2.3269	-2.7078	-2.6416	-5.3174	-2.6473	-2.7348	-2.5227	-2.5366	-2.4363	-2.3307	-2.447	-2.3877	-2.1475	-2.3097	-2.6731	-2.3534	-2.4774	-2.6975	-2.6096	-2.5326	-2.5895	-2.5451	-2.5485	-2.3056	-2.6895	-2.452	-2.5955	-2.8839	-2.5778	-3.9804	-2.5257	-2.684	-2.6357	-2.515	-2.6323	-2.7463	-2.5841	-2.684	-2.5055	-2.5512	-2.5835
-2.1522	-2.7145	-2.4653	-2.5104	-2.8445	-2.7483	-2.6625	-2.3785	-2.4291	-2.4383	-1.9776	-2.5223	-2.6291	-2.8822	-2.4052	-2.3243	-2.7348	-2.6894	-2.4396	-2.3095	-2.4951	-2.637	-2.0862	-2.4488	-2.5125	-2.6695	-2.1522	-2.7145	-2.5823	-2.6261	-2.8445	-2.7483	-2.6625	-2.3785	-2.5522	-2.541	-2.2405	-2.598	-1.7612	-2.6763	-2.4052	-2.3243	-2.4895	-2.4883	-2.4396	-2.3095	-2.3979	-2.5835	-2.4895	-2.5841
-2.0263	-2.799	-2.4653	-2.5104	-2.2623	-2.4088	-2.5101	-2.5706	-2.7801	-2.5895	-2.4176	-2.6193	-4.8489	-2.9797	-2.2952	-2.5895	-2.6183	-2.7157	-2.57	-2.4547	-3.6057	-2.1379	-2.6591	-2.464	-3.0829	-2.9414	-2.0263	-2.799	-2.5823	-2.6261	-2.2623	-2.4088	-2.4139	-2.537	-2.7801	-2.5895	-2.4176	-2.6193	-4.8489	-2.9797	-2.2952	-2.5895	-2.6183	-2.7157	-2.7463	-2.5841	-2.3979	-2.5835	-2.5512	-2.5835
-2.6591	-2.6925	-2.4653	-2.5104	-2.3711	-2.5399	-2.5016	-2.4476	-2.5649	-2.4476	-2.3601	-2.4221	-2.1888	-2.6792	-2.3711	-2.6415	-2.8293	-2.4187	-2.4316	-2.6778	-2.2438	-2.5465	-2.5812	-2.4982	-2.3534	-2.4774	-2.7545	-2.5146	-2.5823	-2.6261	-2.2866	-2.6106	-2.8596	-2.5055	-2.7157	-2.5612	-2.4974	-2.5427	-1.7612	-2.6763	-2.4726	-2.5258	-2.4895	-2.4883	-2.5804	-2.7604	-2.3979	-2.5835	-2.4895	-2.5841
-2.3711	-2.3632	-2.5299	-2.4774	-2.5383	-2.4131	-2.5101	-2.5706	-2.4934	-2.7317	-2.9949	-2.6104	-0.9729	-2.7252	-2.4951	-2.3565	-2.4176	-2.4025	-2.2493	-2.485	-2.4951	-2.637	-2.5812	-2.4982	-2.7127	-2.4954	-2.4173	-2.5612	-2.5072	-2.5258	-2.5451	-2.5485	-2.4139	-2.537	-2.5522	-2.541	-2.4974	-2.5427	-1.7612	-2.6763	-2.608	-2.537	-2.4176	-2.4025	-2.4246	-2.4926	-2.3979	-2.5835	-2.4895	-2.5841
-2.1576	-2.5273	-2.6594	-2.7004	-2.7754	-2.8378	-2.6551	-2.2549	-2.5649	-2.4476	-2.3031	-2.8069	-4.7842	-2.3905	-2.2952	-2.5895	-2.5812	-2.447	-2.5672	-2.3331	-2.6389	-2.4774	-3.3055	-2.4356	-2.3802	-2.4776	-2.6975	-2.6096	-2.5823	-2.6261	-2.768	-2.5841	-2.8596	-2.5055	-2.7157	-2.5612	-2.2405	-2.598	-3.6528	-2.3851	-2.2952	-2.5895	-2.4895	-2.4883	-2.4246	-2.4926	-2.6323	-2.5142	-2.7302	-2.5612
-2.9413	-2.5629	-2.5423	-2.7953	-2.5383	-2.4131	-2.6625	-2.3785	-2.4561	-2.4776	-3.0787	-2.4547	-3.8099	-2.722	-2.4934	-2.7317	-2.3899	-2.7317	-2.7242	-2.6415	-2.8028	-2.6053	-2.5812	-2.4982	-2.3559	-2.2821	-2.7545	-2.5146	-2.6128	-2.5654	-2.5451	-2.5485	-2.6625	-2.3785	-2.452	-2.5955	-2.8839	-2.5778	-3.6528	-2.3851	-2.684	-2.6357	-2.515	-2.6323	-2.7463	-2.5841	-2.684	-2.5055	-2.4895	-2.5841
-2.3711	-2.3632	-2.6594	-2.7004	-2.3454	-2.5413	-2.6625	-2.3785	-3.0667	-2.8186	-1.9776	-2.5223	-4.1091	-2.5521	-2.5101	-2.7286	-3.1958	-2.8394	-3.1585	-2.6792	-2.1656	-2.5399	-2.5902	-2.3562	-2.3534	-2.4774	-2.4173	-2.5612	-2.5823	-2.6261	-2.5451	-2.5485	-2.6625	-2.3785	-2.7157	-2.5612	-2.2405	-2.598	-1.7612	-2.6763	-2.608	-2.537	-2.4895	-2.4883	-2.7463	-2.5841	-2.684	-2.5055	-2.7302	-2.5612
-2.69	-2.4026	-2.599	-2.9151	-2.7754	-2.8378	-2.6209	-2.3825	-2.5719	-2.6026	-2.1814	-2.6055	-4.8783	-2.5592	-2.5101	-2.7286	-2.3899	-2.7317	-2.57	-2.4547	-2.0581	-2.5413	-1.9124	-2.8999	-2.6906	-2.5051	-2.4173	-2.5612	-2.5823	-2.6261	-2.768	-2.5841	-2.8596	-2.5055	-2.5719	-2.6026	-2.2405	-2.598	-3.9804	-2.5257	-2.608	-2.537	-2.515	-2.6323	-2.7463	-2.5841	-2.3979	-2.5835	-2.4895	-2.5841
-2.3711	-2.3632	-2.599	-2.9151	-2.3711	-2.5399	-2.3793	-2.6808	-2.7746	-2.5629	-2.9949	-2.6104	-4.5066	-2.6026	-2.7754	-2.6778	-2.7348	-2.6894	-2.4396	-2.3095	-2.9676	-2.2564	-2.5446	-2.6873	-2.711	-2.6055	-2.4173	-2.5612	-2.5823	-2.6261	-2.2866	-2.6106	-2.4139	-2.537	-2.452	-2.5955	-2.4974	-2.5427	-1.7612	-2.6763	-2.684	-2.6357	-2.4895	-2.4883	-2.4396	-2.3095	-2.684	-2.5055	-2.4895	-2.5841
-2.1522	-2.7145	-2.303	-2.4559	-2.2256	-2.3471	-2.2342	-2.5564	-2.5719	-2.6026	-2.4176	-2.6193	-4.5066	-2.6026	-2.4116	-2.4626	-2.7348	-2.6894	-2.2783	-2.4869	-2.4951	-2.637	-2.6591	-2.464	-2.2443	-2.3825	-2.1522	-2.7145	-2.5823	-2.6261	-2.768	-2.5841	-2.3056	-2.6895	-2.5719	-2.6026	-2.4176	-2.6193	-1.7612	-2.6763	-2.4726	-2.5258	-2.4895	-2.4883	-2.4246	-2.4926	-2.3979	-2.5835	-2.5512	-2.5835
-2.1576	-2.5273	-2.6555	-2.2971	-2.3343	-2.4155	-2.3793	-2.6808	-2.7801	-2.5895	-2.8863	-2.5082	-2.1888	-2.6792	-2.6209	-2.7184	-2.7078	-2.327	-2.2493	-2.485	-2.5291	-2.4626	-1.9124	-2.8999	-1.9261	-2.4488	-2.6975	-2.6096	-2.6128	-2.5654	-2.768	-2.5841	-2.4139	-2.537	-2.7801	-2.5895	-2.8839	-2.5778	-1.7612	-2.6763	-2.684	-2.6357	-2.4895	-2.4883	-2.4246	-2.4926	-2.6323	-2.5142	-2.4895	-2.5841
-2.9658	-2.475	-2.599	-2.9151	-2.3031	-2.6738	-2.3808	-2.5345	-2.5057	-2.4155	-2.3601	-2.4221	-4.3768	-2.6041	-2.5101	-2.7286	-2.1939	-2.491	-2.3675	-2.6389	-2.3877	-2.1475	-2.3097	-2.6731	-2.5274	-2.7858	-2.9658	-2.475	-2.5823	-2.6261	-2.2866	-2.6106	-2.4139	-2.537	-2.5522	-2.541	-2.4974	-2.5427	-1.7612	-2.6763	-2.608	-2.537	-2.4895	-2.4883	-2.3675	-2.6389	-2.684	-2.5055	-2.5512	-2.5835
-2.4206	-2.5649	-2.7182	-2.4386	-2.3343	-2.4155	-2.5016	-2.4476	-2.4994	-2.8808	-2.4009	-2.5082	-4.8783	-2.5592	-2.3711	-2.6415	-2.8293	-2.4187	-2.5672	-2.3331	-2.8028	-2.6053	-2.2732	-2.4412	-2.2443	-2.3825	-2.7545	-2.5146	-2.7182	-2.4386	-2.768	-2.5841	-2.8596	-2.5055	-2.7157	-2.5612	-2.2405	-2.598	-3.9804	-2.5257	-2.4726	-2.5258	-2.4895	-2.4883	-2.4246	-2.4926	-2.684	-2.5055	-2.4895	-2.5841
-2.1576	-2.5273	-2.242	-2.7722	-2.5383	-2.4131	-2.6551	-2.2549	-2.5057	-2.4155	-2.5068	-2.4128	-4.5066	-2.6026	-2.7348	-2.5227	-2.2204	-3.1102	-2.616	-2.6446	-2.1656	-2.5399	-3.3055	-2.4356	-2.7127	-2.4954	-2.6975	-2.6096	-2.5072	-2.5258	-2.5451	-2.5485	-2.8596	-2.5055	-2.5522	-2.541	-2.4974	-2.5427	-1.7612	-2.6763	-2.684	-2.6357	-2.515	-2.6323	-2.5804	-2.7604	-2.684	-2.5055	-2.7302	-2.5612
-2.4206	-2.5649	-2.4653	-2.5104	-2.3711	-2.5399	-2.6625	-2.3785	-2.4934	-2.7317	-2.5068	-2.4128	-4.4895	-2.2682	-2.5101	-2.7286	-2.6183	-2.7157	-2.7242	-2.6415	-2.6551	-2.7845	-2.8161	-2.5678	-2.7613	-2.6064	-2.7545	-2.5146	-2.5823	-2.6261	-2.2866	-2.6106	-2.6625	-2.3785	-2.5522	-2.541	-2.4974	-2.5427	-3.9804	-2.5257	-2.608	-2.537	-2.6183	-2.7157	-2.7463	-2.5841	-2.684	-2.5055	-2.7302	-2.5612
-2.9166	-2.0131	-2.1013	-2.7824	-2.7754	-2.8378	-2.8291	-2.9384	-2.7014	-2.9033	-2.2502	-2.6321	-2.69	-2.4513	-2.1437	-2.2727	-2.5366	-2.4363	-2.9441	-2.4895	-2.4951	-2.637	-3.3055	-2.4356	-2.0084	-2.6771	-2.7545	-2.5146	-2.6128	-2.5654	-2.768	-2.5841	-2.8291	-2.9384	-2.452	-2.5955	-2.4974	-2.5427	-3.6528	-2.3851	-2.684	-2.6357	-2.515	-2.6323	-2.7463	-2.5841	-2.3979	-2.5835	-2.7302	-2.5612
[truncated: 81 more columns]
