# Supplementary material for: The Identification of Metal Ion Ligand-Binding Residues by Adding the Reclassified Relative Solvent Accessibility
Source: Front Genet. 2020 Mar 19;11:214. doi: 10.3389/fgene.2020.00214 (PMC7096583; doi:10.3389/fgene.2020.00214)
Supplement: SUPPLEMENTARY MATERIAL 4 — The PDB IDs of protein chains in the datasets. [file Data_Sheet_4.zip › features_parameter/feature_Fe2.csv]

a1	a2	a3	a4	a5	a6	a7	a8	a9	a10	a11	a12	a13	a14	a15	a16	a17	a18	b1	b2	b3	b4	b5	b6	b7	b8	b9	b10	b11	b12	b13	b14	b15	b16	b17	b18	c1	c2	c3	c4	c5	c6	c7	c8	c9	c10	c11	c12	c13	c14
-2.3836	-2.4487	-2.0087	-2.2807	-2.0402	-1.9776	-2.1515	-1.8554	-0.6647	-2.2517	-1.9541	-2.047	-1.8297	-2.4223	-1.9689	-2.2678	-1.8946	-2.13	-2.364	-2.1418	-1.8869	-2.1813	-2.1747	-2.0996	-2.1515	-1.8554	-1.3328	-2.1124	-1.9735	-2.2514	-2.2061	-2.3123	-2.1897	-2.2101	-2.0558	-2.0349	-1.8034	-2.4092	-2.1762	-2.1786	-2.1502	-2.2343	-2.0315	-2.1418	-2.2911	-2.2497	-2.1696	-2.2005	-2.068	-2.3936
-2.2229	-2.2755	-2.5593	-2.3677	-1.9813	-2.1557	-2.0979	-2.6257	-1.5548	-2.1879	-2.3344	-2.2122	-2.3187	-2.2173	-2.1767	-2.3995	-2.3387	-2.044	-2.16	-2.2473	-2.5593	-2.3677	-2.2509	-2.1196	-2.0416	-2.3229	-1.3328	-2.1124	-2.0828	-2.2473	-2.3927	-2.2514	-2.1897	-2.2101	-2.1384	-2.1743	-2.2337	-2.1858	-2.1821	-2.2755	-2.1502	-2.2343	-2.1928	-2.2458	-1.42	-2.1702	-2.1696	-2.2005	-2.2407	-2.1396
-1.5179	-2.3359	-1.8857	-2.0674	-1.7671	-2.486	-1.9762	-2.1758	-0.6647	-2.2517	-3.284	-1.9877	-1.9322	-2.321	-2.3285	-2.3148	-2.1274	-2.2012	-2.364	-2.1418	-1.8869	-2.1813	-1.7671	-2.486	-2.4534	-2.1568	-1.3328	-2.1124	-2.5312	-2.0629	-2.1032	-2.1128	-2.1897	-2.2101	-2.1384	-2.1743	-1.8034	-2.4092	-2.1762	-2.1786	-2.1553	-2.1576	-2.0315	-2.1418	-2.2911	-2.2497	-2.1696	-2.2005	-2.2407	-2.1396
-2.2193	-1.8835	-2.468	-1.9861	-2.2105	-2.2764	-2.2886	-2.2295	-3.4793	-2.2787	-1.8705	-2.0845	-1.8215	-2.2247	-1.9452	-1.9172	-1.8946	-2.13	-2.364	-2.1418	-2.1773	-2.1069	-2.1747	-2.0996	-2.4534	-2.1568	-4.3761	-2.2626	-2.5312	-2.0629	-2.2061	-2.3123	-1.9604	-2.0775	-2.0558	-2.0349	-2.2337	-2.1858	-2.1762	-2.1786	-2.1502	-2.2343	-2.1928	-2.2458	-2.2911	-2.2497	-2.0792	-2.1736	-2.0792	-2.3119
-2.2208	-2.3268	-1.6601	-2.1854	-2.3285	-2.6112	-2.2886	-2.2295	-1.3085	-2.1551	-2.3344	-2.2122	-1.9322	-2.321	-2.3285	-2.3148	-1.9662	-2.2321	-2.16	-2.2473	-1.8869	-2.1813	-2.3285	-2.6112	-2.4534	-2.1568	-1.3328	-2.1124	-2.0828	-2.2473	-2.1032	-2.1128	-2.1897	-2.2101	-2.1384	-2.1743	-2.2337	-2.1858	-2.1762	-2.1786	-2.1502	-2.2343	-2.1928	-2.2458	-1.42	-2.1702	-2.1696	-2.2005	-2.2407	-2.1396
-2.2229	-2.2755	-2.0434	-2.4908	-1.9819	-2.2295	-1.8809	-2.2556	-2.1784	-2.4237	-1.8598	-2.519	-2.3754	-2.0386	-2.5885	-2.3578	-2.1274	-2.2012	-2.16	-2.2473	-1.8869	-2.1813	-2.2509	-2.1196	-2.4534	-2.1568	-3.4742	-2.3607	-2.0828	-2.2473	-2.1032	-2.1128	-2.3813	-2.3123	-2.1384	-2.1743	-2.2337	-2.1858	-2.1762	-2.1786	-2.1502	-2.2343	-2.1928	-2.2458	-2.2911	-2.2497	-2.1696	-2.2005	-2.2407	-2.1396
-2.4269	-2.1929	-2.2672	-2.0497	-2.0843	-2.1039	-1.971	-1.9982	-1.3085	-2.1551	-1.9342	-1.9911	-2.388	-2.5883	-2.5885	-2.3578	-2.1274	-2.2012	-2.364	-2.1418	-2.1773	-2.1069	-2.1747	-2.0996	-2.4534	-2.1568	-1.3328	-2.1124	-2.0828	-2.2473	-2.2061	-2.3123	-2.3813	-2.3123	-2.1384	-2.1743	-2.3095	-2.039	-2.1762	-2.1786	-2.1502	-2.2343	-2.3326	-2.0044	-1.42	-2.1702	-2.1696	-2.2005	-2.0792	-2.3119
-2.21	-1.8995	-2.038	-2.2732	-2.0087	-1.9106	-1.9796	-2.519	-0.6647	-2.2517	-2.0402	-2.166	-1.8297	-2.4223	-2.3836	-2.0845	-2.266	-1.8745	-2.364	-2.1418	-2.5312	-2.2522	-2.1747	-2.0996	-2.4534	-2.1568	-1.3328	-2.1124	-2.0828	-2.2473	-2.2061	-2.3123	-2.3813	-2.3123	-2.0558	-2.0349	-2.3095	-2.039	-2.3095	-2.1904	-2.1502	-2.2343	-2.0315	-2.1418	-2.2911	-2.2497	-2.1696	-2.2005	-2.068	-2.3936
-2.21	-1.8995	-1.6601	-2.1854	-2.0402	-1.9776	-1.9689	-2.3894	-1.3085	-2.1551	-2.3344	-2.2122	-1.8297	-2.4223	-2.0684	-2.0792	-2.1274	-2.2012	-2.364	-2.1418	-1.8869	-2.1813	-2.1747	-2.0996	-2.0365	-2.2549	-1.3328	-2.1124	-2.0828	-2.2473	-2.2061	-2.3123	-2.0684	-2.0792	-2.1384	-2.1743	-2.3095	-2.039	-2.1762	-2.1786	-2.1502	-2.2343	-2.1928	-2.2458	-1.42	-2.1702	-2.1696	-2.2005	-2.068	-2.3936
-1.9662	-2.2321	-1.6601	-2.1854	-2.3031	-1.9616	-1.971	-1.9982	-1.3085	-2.1551	-2.5386	-2.0166	-2.0974	-2.1091	-2.5885	-2.3578	-1.9662	-2.2321	-2.16	-2.2473	-1.8869	-2.1813	-2.2509	-2.1196	-2.4534	-2.1568	-1.3328	-2.1124	-2.5312	-2.0629	-2.0974	-2.1091	-2.3813	-2.3123	-2.1384	-2.1743	-2.2337	-2.1858	-2.1762	-2.1786	-2.1553	-2.1576	-2.3326	-2.0044	-1.42	-2.1702	-2.5388	-2.1702	-2.2407	-2.1396
-2.21	-1.8995	-2.038	-2.2732	-2.5995	-2.0495	-2.0127	-2.2046	-0.6647	-2.2517	-2.3187	-2.4334	-1.8297	-2.4223	-1.9341	-2.1345	-2.0262	-2.1093	-2.364	-2.1418	-2.5312	-2.2522	-2.2509	-2.1196	-2.0127	-2.2046	-1.3328	-2.1124	-2.0828	-2.2473	-2.2061	-2.3123	-2.1897	-2.2101	-2.1384	-2.1743	-2.3095	-2.039	-2.3095	-2.1904	-2.5388	-2.039	-2.1928	-2.2458	-2.2911	-2.2497	-2.1696	-2.2005	-2.068	-2.3936
-2.2208	-2.3268	-1.8598	-2.1345	-2.5995	-2.0495	-2.0684	-2.3148	-4.2349	-2.2318	-2.0402	-2.166	-2.0127	-2.2012	-2.3285	-2.3148	-1.9042	-2.4561	-2.16	-2.2473	-1.8869	-2.1813	-2.2509	-2.1196	-2.0365	-2.2549	-3.4742	-2.3607	-2.0828	-2.2473	-2.1032	-2.1128	-2.1897	-2.2101	-2.4167	-2.3484	-2.2337	-2.1858	-2.1762	-2.1786	-2.5388	-2.039	-2.1928	-2.2458	-2.2911	-2.2497	-2.1696	-2.2005	-2.2407	-2.1396
-2.481	-2.2318	-1.8857	-2.0674	-2.0402	-1.9776	-2.0684	-2.3148	-1.3085	-2.1551	-2.3344	-2.2122	-1.9297	-2.0645	-2.5885	-2.3578	-1.9662	-2.2321	-2.1613	-2.0775	-1.8869	-2.1813	-2.1747	-2.0996	-2.0365	-2.2549	-1.3328	-2.1124	-2.0828	-2.2473	-2.1032	-2.1128	-2.3813	-2.3123	-2.1384	-2.1743	-2.2337	-2.1858	-2.1762	-2.1786	-2.1502	-2.2343	-2.1928	-2.2458	-1.42	-2.1702	-2.1696	-2.2005	-2.2407	-2.1396
-1.9099	-2.3481	-1.8857	-2.0674	-1.9819	-2.2295	-2.0127	-2.2046	-1.3085	-2.1551	-2.3187	-2.4334	-2.5868	-2.6257	-2.6643	-2.3605	-2.2222	-1.9565	-1.9099	-2.3481	-1.8869	-2.1813	-2.2509	-2.1196	-2.0127	-2.2046	-1.3328	-2.1124	-2.0828	-2.2473	-2.3927	-2.2514	-2.3813	-2.3123	-2.0558	-2.0349	-2.2337	-2.1858	-2.1762	-2.1786	-2.1502	-2.2343	-2.1928	-2.2458	-1.42	-2.1702	-2.1696	-2.2005	-2.2407	-2.1396
-2.2229	-2.2755	-2.0671	-2.1812	-2.4181	-2.1854	-2.0684	-2.3148	-1.3085	-2.1551	-2.004	-2.264	-1.9322	-2.321	-2.5885	-2.3578	-2.1274	-2.2012	-2.16	-2.2473	-2.5312	-2.2522	-2.1747	-2.0996	-2.0365	-2.2549	-1.3328	-2.1124	-1.9735	-2.2514	-2.1032	-2.1128	-2.3813	-2.3123	-2.1384	-2.1743	-2.2337	-2.1858	-2.1821	-2.2755	-2.1502	-2.2343	-2.1928	-2.2458	-1.42	-2.1702	-2.1696	-2.2005	-2.2407	-2.1396
-2.2229	-2.2755	-2.038	-2.2732	-2.1716	-2.5369	-1.845	-2.0791	-0.6647	-2.2517	-2.0402	-2.166	-2.4269	-2.3605	-2.3836	-2.0845	-2.266	-1.8745	-2.16	-2.2473	-2.5312	-2.2522	-2.1936	-2.3607	-2.0365	-2.2549	-1.3328	-2.1124	-2.0828	-2.2473	-2.2061	-2.3123	-2.3813	-2.3123	-2.0558	-2.0349	-2.2337	-2.1858	-2.3095	-2.1904	-2.1502	-2.2343	-2.1928	-2.2458	-2.2911	-2.2497	-2.1696	-2.2005	-2.068	-2.3936
-2.2229	-2.2755	-2.0087	-2.2807	-1.9819	-2.2295	-1.8157	-2.2861	-0.6647	-2.2517	-1.9949	-2.1534	-2.3784	-1.9877	-2.3285	-2.3148	-2.6972	-2.8035	-2.16	-2.2473	-1.8869	-2.1813	-2.2509	-2.1196	-2.0416	-2.3229	-1.3328	-2.1124	-2.0828	-2.2473	-2.2061	-2.3123	-2.1897	-2.2101	-2.4167	-2.3484	-2.2337	-2.1858	-2.1762	-2.1786	-2.1502	-2.2343	-2.1928	-2.2458	-2.2911	-2.2497	-2.1696	-2.2005	-2.2407	-2.1396
-2.2229	-2.2755	-2.0547	-2.2861	-1.7671	-2.486	-2.0127	-2.2046	-0.6647	-2.2517	-1.9112	-2.2861	-2.0127	-2.2012	-2.0684	-2.0792	-2.3255	-2.8639	-2.16	-2.2473	-2.1773	-2.1069	-1.7671	-2.486	-2.0127	-2.2046	-1.3328	-2.1124	-1.9735	-2.2514	-2.1032	-2.1128	-2.0684	-2.0792	-2.3255	-2.8639	-2.2337	-2.1858	-2.1762	-2.1786	-2.1553	-2.1576	-2.1928	-2.2458	-2.2911	-2.2497	-2.1696	-2.2005	-2.2407	-2.1396
-2.2229	-2.2755	-1.8598	-2.1345	-2.2222	-2.4692	-2.0127	-2.2046	-1.5548	-2.1879	-2.0402	-2.166	-1.9322	-2.321	-1.9689	-2.2678	-1.9662	-2.2321	-2.16	-2.2473	-1.8869	-2.1813	-2.1936	-2.3607	-2.0127	-2.2046	-1.3328	-2.1124	-2.0828	-2.2473	-2.1032	-2.1128	-2.1897	-2.2101	-2.1384	-2.1743	-2.2337	-2.1858	-2.1762	-2.1786	-2.1502	-2.2343	-2.1928	-2.2458	-1.42	-2.1702	-2.1696	-2.2005	-2.2407	-2.1396
-2.2208	-2.3268	-1.8598	-2.1345	-2.0402	-1.9776	-2.0684	-2.3148	-0.6647	-2.2517	-1.96	-2.2738	-2.0127	-2.2012	-1.9452	-1.9172	-1.9662	-2.2321	-2.16	-2.2473	-1.8869	-2.1813	-2.1747	-2.0996	-2.0365	-2.2549	-1.3328	-2.1124	-1.96	-2.2738	-2.1032	-2.1128	-1.9604	-2.0775	-2.1384	-2.1743	-2.2337	-2.1858	-2.1762	-2.1786	-2.1502	-2.2343	-2.1928	-2.2458	-2.2911	-2.2497	-2.1696	-2.2005	-2.2407	-2.1396
-1.9099	-2.3481	-2.4466	-2.0792	-2.4732	-2.0333	-1.9762	-2.1758	-1.3085	-2.1551	-2.3187	-2.4334	-2.4269	-2.3605	-1.5227	-2.1811	-1.9662	-2.2321	-1.9099	-2.3481	-2.4466	-2.0792	-2.2509	-2.1196	-2.4534	-2.1568	-1.3328	-2.1124	-2.0828	-2.2473	-2.2061	-2.3123	-2.3813	-2.3123	-2.1384	-2.1743	-2.2337	-2.1858	-2.1762	-2.1786	-2.5388	-2.039	-2.0315	-2.1418	-1.42	-2.1702	-2.1696	-2.2005	-2.068	-2.3936
-1.9662	-2.2321	-2.038	-2.2732	-2.1716	-2.5369	-1.845	-2.0791	-0.6647	-2.2517	-1.8705	-2.0845	-2.6725	-1.9176	-2.0684	-2.0792	-1.8764	-2.3732	-2.16	-2.2473	-2.5312	-2.2522	-2.1936	-2.3607	-2.0365	-2.2549	-1.3328	-2.1124	-2.5312	-2.0629	-2.3927	-2.2514	-2.0684	-2.0792	-2.0558	-2.0349	-2.2337	-2.1858	-2.3095	-2.1904	-2.1502	-2.2343	-2.1928	-2.2458	-2.2911	-2.2497	-2.0792	-2.1736	-2.2407	-2.1396
-2.2229	-2.2755	-3.7979	-2.3578	-2.0843	-2.1039	-2.3187	-2.3129	-1.5548	-2.1879	-1.9112	-2.2861	-2.3784	-1.9877	-1.9341	-2.1345	-2.3031	-2.6574	-2.16	-2.2473	-2.5312	-2.2522	-2.1747	-2.0996	-2.0416	-2.3229	-1.3328	-2.1124	-1.9735	-2.2514	-2.2061	-2.3123	-2.1897	-2.2101	-2.4167	-2.3484	-2.2337	-2.1858	-2.1762	-2.1786	-2.1502	-2.2343	-2.1928	-2.2458	-1.42	-2.1702	-2.1696	-2.2005	-2.2407	-2.1396
-1.9662	-2.2321	-2.2672	-2.0497	-2.4732	-2.0333	-1.8157	-2.2861	-0.6647	-2.2517	-1.8598	-2.519	-1.8215	-2.2247	-1.9662	-2.2173	-2.3031	-2.6574	-2.16	-2.2473	-2.1773	-2.1069	-2.2509	-2.1196	-2.0416	-2.3229	-1.3328	-2.1124	-2.0828	-2.2473	-2.2061	-2.3123	-1.9604	-2.0775	-2.4167	-2.3484	-2.2337	-2.1858	-2.1762	-2.1786	-2.5388	-2.039	-2.1928	-2.2458	-2.2911	-2.2497	-2.1696	-2.2005	-2.0792	-2.3119
-2.2105	-2.2337	-2.0969	-2.0791	-2.1716	-2.5369	-2.0127	-2.2046	-1.5548	-2.1879	-2.3187	-2.4334	-1.9322	-2.321	-1.9819	-2.499	-2.3255	-2.8639	-2.16	-2.2473	-1.8869	-2.1813	-2.1936	-2.3607	-2.0127	-2.2046	-1.3328	-2.1124	-2.0828	-2.2473	-2.1032	-2.1128	-2.3813	-2.3123	-2.3255	-2.8639	-2.2337	-2.1858	-2.1762	-2.1786	-2.1502	-2.2343	-2.1928	-2.2458	-1.42	-2.1702	-2.1696	-2.2005	-2.2407	-2.1396
-2.2208	-2.3268	-2.0434	-2.4908	-1.7671	-2.486	-2.0127	-2.2046	-2.5311	-2.2295	-3.284	-1.9877	-1.8297	-2.4223	-2.5789	-2.2306	-1.9796	-1.8927	-2.16	-2.2473	-1.8869	-2.1813	-1.7671	-2.486	-2.0127	-2.2046	-1.3328	-2.1124	-2.5312	-2.0629	-2.2061	-2.3123	-2.3813	-2.3123	-2.4167	-2.3484	-2.2337	-2.1858	-2.1762	-2.1786	-2.1553	-2.1576	-2.1928	-2.2458	-2.2911	-2.2497	-2.1696	-2.2005	-2.068	-2.3936
-1.9662	-2.2321	-2.5593	-2.3677	-2.3285	-2.6112	-2.2886	-2.2295	-0.6647	-2.2517	-2.5246	-2.3708	-1.8297	-2.4223	-2.5228	-2.519	-2.1274	-2.2012	-2.16	-2.2473	-2.5593	-2.3677	-2.3285	-2.6112	-2.4534	-2.1568	-1.3328	-2.1124	-2.5312	-2.0629	-2.2061	-2.3123	-2.3813	-2.3123	-2.1384	-2.1743	-2.2337	-2.1858	-2.1821	-2.2755	-2.1502	-2.2343	-2.1928	-2.2458	-2.2911	-2.2497	-2.5388	-2.1702	-2.068	-2.3936
-2.481	-2.2318	-2.0434	-2.4908	-2.2487	-2.0472	-2.2726	-2.2807	-0.6647	-2.2517	-3.284	-1.9877	-2.2209	-2.1664	-2.4634	-2.1218	-2.0262	-2.1093	-2.1613	-2.0775	-1.8869	-2.1813	-2.1747	-2.0996	-2.0365	-2.2549	-1.3328	-2.1124	-2.5312	-2.0629	-2.2209	-2.1664	-2.4634	-2.1218	-2.1384	-2.1743	-2.2337	-2.1858	-2.1762	-2.1786	-2.1502	-2.2343	-2.1928	-2.2458	-2.2911	-2.2497	-2.1696	-2.2005	-2.0792	-2.3119
-1.9662	-2.2321	-1.8598	-2.1345	-2.0359	-2.0032	-2.0127	-2.2046	-0.6647	-2.2517	-2.2193	-1.8835	-2.3784	-1.9877	-1.9662	-2.2173	-2.0262	-2.1093	-2.16	-2.2473	-1.8869	-2.1813	-2.0359	-2.0032	-2.0127	-2.2046	-1.3328	-2.1124	-2.5312	-2.0629	-2.2061	-2.3123	-1.9604	-2.0775	-2.1384	-2.1743	-2.2337	-2.1858	-2.1762	-2.1786	-2.1502	-2.2343	-2.1928	-2.2458	-2.2911	-2.2497	-2.1696	-2.2005	-2.2407	-2.1396
-2.9195	-2.159	-2.4466	-2.0792	-1.9813	-2.1557	-2.2886	-2.2295	-0.6647	-2.2517	-2.004	-2.264	-2.3754	-2.0386	-1.9452	-1.9172	-2.0087	-2.6901	-2.9195	-2.159	-2.4466	-2.0792	-2.2509	-2.1196	-2.4534	-2.1568	-1.3328	-2.1124	-1.9735	-2.2514	-2.1032	-2.1128	-1.9604	-2.0775	-2.1384	-2.1743	-2.2337	-2.1858	-2.1762	-2.1786	-2.1502	-2.2343	-2.1928	-2.2458	-2.2911	-2.2497	-2.1696	-2.2005	-2.2407	-2.1396
-1.9099	-2.3481	-1.8598	-2.1345	-1.7671	-2.486	-1.971	-1.9982	-0.6647	-2.2517	-2.1515	-2.3677	-2.3784	-1.9877	-2.3836	-2.0845	-2.0127	-2.2046	-1.9099	-2.3481	-1.8869	-2.1813	-1.7671	-2.486	-2.4534	-2.1568	-1.3328	-2.1124	-2.1515	-2.3677	-2.2061	-2.3123	-2.3813	-2.3123	-2.0127	-2.2046	-2.2337	-2.1858	-2.1762	-2.1786	-2.1553	-2.1576	-2.3326	-2.0044	-2.2911	-2.2497	-2.0792	-2.1736	-2.2407	-2.1396
-1.6389	-2.4251	-2.6363	-2.1076	-1.9813	-2.1557	-2.1515	-1.8554	-0.6647	-2.2517	-1.8705	-2.0845	-2.0974	-2.1091	-1.9341	-2.1345	-1.9042	-2.4561	-1.6389	-2.4251	-2.5312	-2.2522	-2.2509	-2.1196	-2.1515	-1.8554	-1.3328	-2.1124	-2.5312	-2.0629	-2.0974	-2.1091	-2.1897	-2.2101	-2.4167	-2.3484	-1.8034	-2.4092	-2.3095	-2.1904	-2.1502	-2.2343	-2.0315	-2.1418	-2.2911	-2.2497	-2.0792	-2.1736	-2.2407	-2.1396
-2.3836	-2.4487	-2.4466	-2.0792	-2.0843	-2.1039	-1.9689	-2.3894	-0.6647	-2.2517	-2.0402	-2.166	-2.4269	-2.3605	-2.1767	-2.3995	-2.0867	-2.1664	-2.364	-2.1418	-2.4466	-2.0792	-2.1747	-2.0996	-2.0365	-2.2549	-1.3328	-2.1124	-2.0828	-2.2473	-2.2061	-2.3123	-2.1897	-2.2101	-2.0867	-2.1664	-1.8034	-2.4092	-2.1762	-2.1786	-2.1502	-2.2343	-2.1928	-2.2458	-2.2911	-2.2497	-2.1696	-2.2005	-2.068	-2.3936
-1.9662	-2.2321	-1.6601	-2.1854	-1.9813	-2.1557	-2.0684	-2.3148	-1.3085	-2.1551	-1.9342	-1.9911	-2.2209	-2.1664	-1.9554	-2.3437	-1.8946	-2.13	-2.16	-2.2473	-1.8869	-2.1813	-2.2509	-2.1196	-2.0365	-2.2549	-1.3328	-2.1124	-2.0828	-2.2473	-2.2209	-2.1664	-1.9554	-2.3437	-2.0558	-2.0349	-2.2337	-2.1858	-2.1762	-2.1786	-2.1502	-2.2343	-2.1928	-2.2458	-1.42	-2.1702	-2.1696	-2.2005	-2.0792	-2.3119
-1.9297	-1.8108	-1.8598	-2.1345	-2.5995	-2.0495	-2.0785	-2.0135	-0.6647	-2.2517	-2.5386	-2.0166	-1.8297	-2.4223	-2.1712	-2.2764	-1.8946	-2.13	-2.1613	-2.0775	-1.8869	-2.1813	-2.2509	-2.1196	-2.0416	-2.3229	-1.3328	-2.1124	-2.5312	-2.0629	-2.2061	-2.3123	-2.1897	-2.2101	-2.0558	-2.0349	-2.2337	-2.1858	-2.1762	-2.1786	-2.5388	-2.039	-2.1928	-2.2458	-2.2911	-2.2497	-2.5388	-2.1702	-2.068	-2.3936
-2.4269	-2.1929	-1.9723	-2.1196	-1.9813	-2.1557	-2.9762	-2.0166	-1.5548	-2.1879	-1.9949	-2.1534	-2.3187	-2.2173	-1.9689	-2.2678	-1.9662	-2.2321	-2.364	-2.1418	-2.1773	-2.1069	-2.2509	-2.1196	-2.4534	-2.1568	-1.3328	-2.1124	-2.0828	-2.2473	-2.3927	-2.2514	-2.1897	-2.2101	-2.1384	-2.1743	-2.3095	-2.039	-2.1762	-2.1786	-2.1502	-2.2343	-2.3326	-2.0044	-1.42	-2.1702	-2.1696	-2.2005	-2.2407	-2.1396
-1.5179	-2.3359	-1.8857	-2.0674	-1.7671	-2.486	-2.0434	-2.1039	-0.6647	-2.2517	-1.8705	-2.0845	-1.9322	-2.321	-2.5228	-2.519	-1.8764	-2.3732	-2.364	-2.1418	-1.8869	-2.1813	-1.7671	-2.486	-2.0365	-2.2549	-1.3328	-2.1124	-2.5312	-2.0629	-2.1032	-2.1128	-2.3813	-2.3123	-2.0558	-2.0349	-1.8034	-2.4092	-2.1762	-2.1786	-2.1553	-2.1576	-2.1928	-2.2458	-2.2911	-2.2497	-2.0792	-2.1736	-2.2407	-2.1396
-1.9099	-2.3481	-1.8857	-2.0674	-2.2222	-2.4692	-2.0684	-2.3148	-0.6647	-2.2517	-2.1515	-2.3677	-2.3784	-1.9877	-2.7803	-1.9551	-1.9042	-2.4561	-1.9099	-2.3481	-1.8869	-2.1813	-2.1936	-2.3607	-2.0365	-2.2549	-1.3328	-2.1124	-2.1515	-2.3677	-2.2061	-2.3123	-2.1897	-2.2101	-2.4167	-2.3484	-2.2337	-2.1858	-2.1762	-2.1786	-2.1502	-2.2343	-2.1928	-2.2458	-2.2911	-2.2497	-2.0792	-2.1736	-2.2407	-2.1396
-1.6389	-2.4251	-2.2672	-2.0497	-2.1784	-2.1811	-1.845	-2.0791	-0.6647	-2.2517	-2.004	-2.264	-2.4861	-2.0472	-2.0684	-2.0792	-2.0262	-2.1093	-1.6389	-2.4251	-2.1773	-2.1069	-2.1936	-2.3607	-2.0365	-2.2549	-1.3328	-2.1124	-1.9735	-2.2514	-2.1032	-2.1128	-2.0684	-2.0792	-2.1384	-2.1743	-1.8034	-2.4092	-2.1762	-2.1786	-2.1502	-2.2343	-2.1928	-2.2458	-2.2911	-2.2497	-2.1696	-2.2005	-2.2407	-2.1396
-1.9734	-2.0063	-2.1545	-2.3552	-2.4181	-2.1854	-2.303	-2.3359	-0.6647	-2.2517	-3.284	-1.9877	-1.9297	-2.0645	-1.9819	-2.499	-2.2222	-1.9565	-2.16	-2.2473	-2.5312	-2.2522	-2.1747	-2.0996	-2.0365	-2.2549	-1.3328	-2.1124	-2.5312	-2.0629	-2.1032	-2.1128	-2.3813	-2.3123	-2.0558	-2.0349	-2.2337	-2.1858	-2.1762	-2.1786	-2.1502	-2.2343	-2.1928	-2.2458	-2.2911	-2.2497	-2.1696	-2.2005	-2.2407	-2.1396
-1.6389	-2.4251	-2.0969	-2.0791	-2.2222	-2.4692	-2.303	-2.3359	-0.6647	-2.2517	-1.96	-2.2738	-2.3754	-2.0386	-1.9341	-2.1345	-1.9796	-1.8927	-1.6389	-2.4251	-1.8869	-2.1813	-2.1936	-2.3607	-2.0365	-2.2549	-1.3328	-2.1124	-1.96	-2.2738	-2.1032	-2.1128	-2.1897	-2.2101	-2.4167	-2.3484	-1.8034	-2.4092	-2.1762	-2.1786	-2.1502	-2.2343	-2.1928	-2.2458	-2.2911	-2.2497	-2.1696	-2.2005	-2.2407	-2.1396
-2.2229	-2.2755	-1.6601	-2.1854	-2.0402	-1.9776	-1.9689	-2.3894	-0.6647	-2.2517	-1.96	-2.2738	-2.0127	-2.2012	-1.9689	-2.2678	-2.3387	-2.044	-2.16	-2.2473	-1.8869	-2.1813	-2.1747	-2.0996	-2.0365	-2.2549	-1.3328	-2.1124	-1.96	-2.2738	-2.1032	-2.1128	-2.1897	-2.2101	-2.1384	-2.1743	-2.2337	-2.1858	-2.1762	-2.1786	-2.1502	-2.2343	-2.1928	-2.2458	-2.2911	-2.2497	-2.1696	-2.2005	-2.2407	-2.1396
-2.481	-2.2318	-1.6601	-2.1854	-2.3285	-2.6112	-2.0434	-2.1039	-0.6647	-2.2517	-1.8705	-2.0845	-2.3754	-2.0386	-2.0684	-2.0792	-2.0262	-2.1093	-2.1613	-2.0775	-1.8869	-2.1813	-2.3285	-2.6112	-2.0365	-2.2549	-1.3328	-2.1124	-2.5312	-2.0629	-2.1032	-2.1128	-2.0684	-2.0792	-2.1384	-2.1743	-2.2337	-2.1858	-2.1762	-2.1786	-2.1502	-2.2343	-2.1928	-2.2458	-2.2911	-2.2497	-2.0792	-2.1736	-2.2407	-2.1396
-1.9297	-1.8108	-1.6601	-2.1854	-2.0843	-2.1039	-1.8157	-2.2861	-2.8632	-1.8575	-2.1234	-1.9861	-2.0127	-2.2012	-2.5885	-2.3578	-1.8764	-2.3732	-2.1613	-2.0775	-1.8869	-2.1813	-2.1747	-2.0996	-2.0416	-2.3229	-1.3328	-2.1124	-2.5312	-2.0629	-2.1032	-2.1128	-2.3813	-2.3123	-2.0558	-2.0349	-2.2337	-2.1858	-2.1762	-2.1786	-2.1502	-2.2343	-2.1928	-2.2458	-3.8551	-1.9567	-2.1696	-2.2005	-2.2407	-2.1396
-2.481	-2.2318	-2.0671	-2.1812	-2.3255	-2.7445	-2.0684	-2.3148	-0.6647	-2.2517	-2.1972	-2.529	-2.4436	-2.1179	-2.1767	-2.3995	-2.3031	-2.6574	-2.1613	-2.0775	-2.5312	-2.2522	-2.2509	-2.1196	-2.0365	-2.2549	-1.3328	-2.1124	-1.9735	-2.2514	-2.2061	-2.3123	-2.1897	-2.2101	-2.4167	-2.3484	-2.2337	-2.1858	-2.1821	-2.2755	-2.1502	-2.2343	-2.1928	-2.2458	-2.2911	-2.2497	-2.1696	-2.2005	-2.2407	-2.1396
-1.9734	-2.0063	-2.0434	-2.4908	-2.0402	-1.9776	-1.845	-2.0791	-0.6647	-2.2517	-2.5386	-2.0166	-2.0087	-1.9911	-1.9689	-2.2678	-2.6972	-2.8035	-2.16	-2.2473	-1.8869	-2.1813	-2.1747	-2.0996	-2.0365	-2.2549	-1.3328	-2.1124	-2.5312	-2.0629	-2.1032	-2.1128	-2.1897	-2.2101	-2.4167	-2.3484	-2.2337	-2.1858	-2.1762	-2.1786	-2.1502	-2.2343	-2.1928	-2.2458	-2.2911	-2.2497	-2.5388	-2.1702	-2.2407	-2.1396
-2.481	-2.2318	-2.6363	-2.1076	-1.9813	-2.1557	-1.9689	-2.3894	-1.5548	-2.1879	-1.9112	-2.2861	-2.0087	-1.9911	-2.3285	-2.3148	-1.9042	-2.4561	-2.1613	-2.0775	-2.5312	-2.2522	-2.2509	-2.1196	-2.0365	-2.2549	-1.3328	-2.1124	-1.9735	-2.2514	-2.1032	-2.1128	-2.1897	-2.2101	-2.4167	-2.3484	-2.2337	-2.1858	-2.3095	-2.1904	-2.1502	-2.2343	-2.1928	-2.2458	-1.42	-2.1702	-2.1696	-2.2005	-2.2407	-2.1396
-2.21	-1.8995	-2.0547	-2.2861	-2.0087	-1.9106	-2.0684	-2.3148	-1.3085	-2.1551	-1.8705	-2.0845	-2.0127	-2.2012	-2.1712	-2.2764	-2.3255	-1.9287	-2.364	-2.1418	-2.1773	-2.1069	-2.1747	-2.0996	-2.0365	-2.2549	-1.3328	-2.1124	-2.5312	-2.0629	-2.1032	-2.1128	-2.1897	-2.2101	-2.4167	-2.3484	-2.3095	-2.039	-2.1762	-2.1786	-2.1502	-2.2343	-2.1928	-2.2458	-1.42	-2.1702	-2.0792	-2.1736	-2.2407	-2.1396
-2.2105	-2.2337	-1.6601	-2.1854	-1.9813	-2.1557	-2.0127	-2.2046	-0.6647	-2.2517	-2.2193	-1.8835	-2.2209	-2.1664	-1.9689	-2.2678	-2.0262	-2.1093	-2.16	-2.2473	-1.8869	-2.1813	-2.2509	-2.1196	-2.0127	-2.2046	-1.3328	-2.1124	-2.5312	-2.0629	-2.2209	-2.1664	-2.1897	-2.2101	-2.1384	-2.1743	-2.2337	-2.1858	-2.1762	-2.1786	-2.1502	-2.2343	-2.1928	-2.2458	-2.2911	-2.2497	-2.1696	-2.2005	-2.0792	-2.3119
-2.2105	-2.2337	-2.4466	-2.0792	-2.0843	-2.1039	-3.4397	-1.8684	-1.3398	-2.3437	-1.9112	-2.2861	-2.0974	-2.1091	-1.9819	-2.499	-1.9042	-2.4561	-2.16	-2.2473	-2.4466	-2.0792	-2.1747	-2.0996	-3.4397	-1.8684	-1.3398	-2.3437	-1.9735	-2.2514	-2.0974	-2.1091	-2.3813	-2.3123	-2.4167	-2.3484	-2.2337	-2.1858	-2.1762	-2.1786	-2.1502	-2.2343	-2.1928	-2.2458	-2.2911	-2.2497	-2.1696	-2.2005	-2.2407	-2.1396
-3.0466	-2.6113	-2.0087	-2.2807	-2.3285	-2.6112	-2.3187	-2.3129	-1.3398	-2.3437	-1.9949	-2.1534	-1.8297	-2.4223	-1.9819	-2.499	-1.8946	-2.13	-2.364	-2.1418	-1.8869	-2.1813	-2.3285	-2.6112	-2.0416	-2.3229	-1.3398	-2.3437	-2.0828	-2.2473	-2.2061	-2.3123	-2.3813	-2.3123	-2.0558	-2.0349	-2.2337	-2.1858	-2.1762	-2.1786	-2.1502	-2.2343	-2.1928	-2.2458	-2.2911	-2.2497	-2.1696	-2.2005	-2.068	-2.3936
-2.2229	-2.2755	-2.0087	-2.2807	-2.1716	-2.5369	-2.0127	-2.2046	-2.8632	-1.8575	-2.0402	-2.166	-2.0127	-2.2012	-2.3285	-2.3148	-1.9662	-2.2321	-2.16	-2.2473	-1.8869	-2.1813	-2.1936	-2.3607	-2.0127	-2.2046	-1.3328	-2.1124	-2.0828	-2.2473	-2.1032	-2.1128	-2.1897	-2.2101	-2.1384	-2.1743	-2.2337	-2.1858	-2.1762	-2.1786	-2.1502	-2.2343	-2.1928	-2.2458	-3.8551	-1.9567	-2.1696	-2.2005	-2.2407	-2.1396
-1.9554	-1.9861	-1.6601	-2.1854	-1.7671	-2.486	-2.303	-2.3359	-0.6647	-2.2517	-2.0402	-2.166	-1.8297	-2.4223	-2.0684	-2.0792	-2.0127	-2.2046	-2.364	-2.1418	-1.8869	-2.1813	-1.7671	-2.486	-2.0365	-2.2549	-1.3328	-2.1124	-2.0828	-2.2473	-2.2061	-2.3123	-2.0684	-2.0792	-2.0127	-2.2046	-2.2337	-2.1858	-2.1762	-2.1786	-2.1553	-2.1576	-2.1928	-2.2458	-2.2911	-2.2497	-2.1696	-2.2005	-2.068	-2.3936
-1.6389	-2.4251	-1.8598	-2.1345	-1.9813	-2.1557	-2.0684	-2.3148	-1.5548	-2.1879	-1.96	-2.2738	-2.0974	-2.1091	-1.9689	-2.2678	-2.0262	-2.1093	-1.6389	-2.4251	-1.8869	-2.1813	-2.2509	-2.1196	-2.0365	-2.2549	-1.3328	-2.1124	-1.96	-2.2738	-2.0974	-2.1091	-2.1897	-2.2101	-2.1384	-2.1743	-1.8034	-2.4092	-2.1762	-2.1786	-2.1502	-2.2343	-2.1928	-2.2458	-1.42	-2.1702	-2.1696	-2.2005	-2.2407	-2.1396
-2.3836	-2.4487	-1.9762	-2.2762	-2.2105	-2.2764	-2.0434	-2.1039	-0.6647	-2.2517	-2.5386	-2.0166	-1.8215	-2.2247	-2.6643	-2.3605	-1.9042	-2.4561	-2.364	-2.1418	-2.5312	-2.2522	-2.1747	-2.0996	-2.0365	-2.2549	-1.3328	-2.1124	-2.5312	-2.0629	-2.2061	-2.3123	-2.3813	-2.3123	-2.4167	-2.3484	-1.8034	-2.4092	-2.1821	-2.2755	-2.1502	-2.2343	-2.1928	-2.2458	-2.2911	-2.2497	-2.5388	-2.1702	-2.0792	-2.3119
-2.2105	-2.2337	-1.9762	-2.2762	-2.2487	-2.0472	-1.971	-1.9982	-0.6647	-2.2517	-2.0402	-2.166	-2.3754	-2.0386	-2.1767	-2.3995	-2.266	-1.8745	-2.16	-2.2473	-2.5312	-2.2522	-2.1747	-2.0996	-2.4534	-2.1568	-1.3328	-2.1124	-2.0828	-2.2473	-2.1032	-2.1128	-2.1897	-2.2101	-2.0558	-2.0349	-2.2337	-2.1858	-2.1821	-2.2755	-2.1502	-2.2343	-2.3326	-2.0044	-2.2911	-2.2497	-2.1696	-2.2005	-2.2407	-2.1396
-1.9297	-1.8108	-2.0547	-2.2861	-2.8632	-2.0899	-2.0684	-2.3148	-0.6647	-2.2517	-2.5246	-2.3708	-1.9322	-2.321	-2.3285	-2.3148	-2.4212	-2.1812	-2.1613	-2.0775	-2.1773	-2.1069	-2.2509	-2.1196	-2.0365	-2.2549	-1.3328	-2.1124	-2.5312	-2.0629	-2.1032	-2.1128	-2.1897	-2.2101	-2.1384	-2.1743	-2.2337	-2.1858	-2.1762	-2.1786	-2.1553	-2.1576	-2.1928	-2.2458	-2.2911	-2.2497	-2.5388	-2.1702	-2.2407	-2.1396
-1.9099	-2.3481	-1.9762	-2.2762	-2.4181	-2.1854	-3.5958	-2.0682	-0.6647	-2.2517	-1.9949	-2.1534	-2.3187	-2.2173	-1.9341	-2.1345	-3.1009	-2.1557	-1.9099	-2.3481	-2.5312	-2.2522	-2.1747	-2.0996	-2.4534	-2.1568	-1.3328	-2.1124	-2.0828	-2.2473	-2.3927	-2.2514	-2.1897	-2.2101	-2.4167	-2.3484	-2.2337	-2.1858	-2.1821	-2.2755	-2.1502	-2.2343	-2.1928	-2.2458	-2.2911	-2.2497	-2.1696	-2.2005	-2.2407	-2.1396
-2.2208	-2.3268	-3.7979	-2.3578	-1.9813	-2.1557	-1.845	-2.0791	-4.1842	-2.4187	-1.8598	-2.519	-2.3784	-1.9877	-1.9689	-2.2678	-1.9042	-2.4561	-2.16	-2.2473	-2.5312	-2.2522	-2.2509	-2.1196	-2.0365	-2.2549	-3.4742	-2.3607	-2.0828	-2.2473	-2.2061	-2.3123	-2.1897	-2.2101	-2.4167	-2.3484	-2.2337	-2.1858	-2.1762	-2.1786	-2.1502	-2.2343	-2.1928	-2.2458	-2.2911	-2.2497	-2.1696	-2.2005	-2.2407	-2.1396
-1.9099	-2.3481	-2.0671	-2.1812	-2.2222	-2.4692	-2.0434	-2.1039	-2.1784	-2.4237	-1.8598	-2.519	-2.4861	-2.0472	-2.5789	-2.2306	-2.0867	-2.1664	-1.9099	-2.3481	-2.5312	-2.2522	-2.1936	-2.3607	-2.0365	-2.2549	-3.4742	-2.3607	-2.0828	-2.2473	-2.1032	-2.1128	-2.3813	-2.3123	-2.0867	-2.1664	-2.2337	-2.1858	-2.1821	-2.2755	-2.1502	-2.2343	-2.1928	-2.2458	-2.2911	-2.2497	-2.1696	-2.2005	-2.2407	-2.1396
-1.9099	-2.3481	-2.1545	-2.3552	-2.3031	-1.9616	-2.2886	-2.2295	-1.3085	-2.1551	-1.9949	-2.1534	-2.4861	-2.0472	-1.9554	-2.3437	-2.0127	-2.2046	-1.9099	-2.3481	-2.5312	-2.2522	-2.2509	-2.1196	-2.4534	-2.1568	-1.3328	-2.1124	-2.0828	-2.2473	-2.1032	-2.1128	-1.9554	-2.3437	-2.0127	-2.2046	-2.2337	-2.1858	-2.1762	-2.1786	-2.1553	-2.1576	-2.1928	-2.2458	-1.42	-2.1702	-2.1696	-2.2005	-2.2407	-2.1396
-2.2105	-2.2337	-1.8857	-2.0674	-2.2222	-2.4692	-1.9796	-2.519	-1.5548	-2.1879	-1.8598	-2.519	-2.3784	-1.9877	-2.7803	-1.9551	-2.6972	-2.8035	-2.16	-2.2473	-1.8869	-2.1813	-2.1936	-2.3607	-2.4534	-2.1568	-1.3328	-2.1124	-2.0828	-2.2473	-2.2061	-2.3123	-2.1897	-2.2101	-2.4167	-2.3484	-2.2337	-2.1858	-2.1762	-2.1786	-2.1502	-2.2343	-2.0315	-2.1418	-1.42	-2.1702	-2.1696	-2.2005	-2.2407	-2.1396
-2.481	-2.2318	-2.0671	-2.1812	-2.4732	-2.0333	-2.303	-2.3359	-0.6647	-2.2517	-2.3187	-2.4334	-1.8297	-2.4223	-2.4634	-2.1218	-2.0127	-2.2046	-2.1613	-2.0775	-2.5312	-2.2522	-2.2509	-2.1196	-2.0365	-2.2549	-1.3328	-2.1124	-2.0828	-2.2473	-2.2061	-2.3123	-2.4634	-2.1218	-2.0127	-2.2046	-2.2337	-2.1858	-2.1821	-2.2755	-2.5388	-2.039	-2.1928	-2.2458	-2.2911	-2.2497	-2.1696	-2.2005	-2.068	-2.3936
-2.21	-1.8995	-2.5593	-2.3677	-2.3285	-2.6112	-1.971	-1.9982	-0.6647	-2.2517	-1.8598	-2.519	-2.3187	-2.2173	-2.0684	-2.0792	-2.2222	-1.9565	-2.364	-2.1418	-2.5593	-2.3677	-2.3285	-2.6112	-2.4534	-2.1568	-1.3328	-2.1124	-2.0828	-2.2473	-2.3927	-2.2514	-2.0684	-2.0792	-2.0558	-2.0349	-2.3095	-2.039	-2.1821	-2.2755	-2.1502	-2.2343	-2.3326	-2.0044	-2.2911	-2.2497	-2.1696	-2.2005	-2.2407	-2.1396
-1.9297	-1.8108	-1.9723	-2.1196	-1.7671	-2.486	-2.1515	-1.8554	-0.6647	-2.2517	-2.4442	-2.3437	-1.9322	-2.321	-1.9662	-2.2173	-2.0127	-2.2046	-2.1613	-2.0775	-2.1773	-2.1069	-1.7671	-2.486	-2.1515	-1.8554	-1.3328	-2.1124	-2.4442	-2.3437	-2.1032	-2.1128	-1.9604	-2.0775	-2.0127	-2.2046	-2.2337	-2.1858	-2.1762	-2.1786	-2.1553	-2.1576	-2.0315	-2.1418	-2.2911	-2.2497	-2.1696	-2.2005	-2.2407	-2.1396
-2.2208	-2.3268	-1.8598	-2.1345	-2.2222	-2.4692	-3.5958	-2.0682	-0.6647	-2.2517	-2.1515	-2.3677	-2.3754	-2.0386	-1.9689	-2.2678	-1.9796	-1.8927	-2.16	-2.2473	-1.8869	-2.1813	-2.1936	-2.3607	-2.4534	-2.1568	-1.3328	-2.1124	-2.1515	-2.3677	-2.1032	-2.1128	-2.1897	-2.2101	-2.4167	-2.3484	-2.2337	-2.1858	-2.1762	-2.1786	-2.1502	-2.2343	-2.1928	-2.2458	-2.2911	-2.2497	-2.0792	-2.1736	-2.2407	-2.1396
-2.2105	-2.2337	-2.6363	-2.1076	-2.0402	-1.9776	-1.8157	-2.2861	-0.6647	-2.2517	-1.9541	-2.047	-2.3187	-2.2173	-1.9452	-1.9172	-1.9042	-2.4561	-2.16	-2.2473	-2.5312	-2.2522	-2.1747	-2.0996	-2.0416	-2.3229	-1.3328	-2.1124	-1.9735	-2.2514	-2.3927	-2.2514	-1.9604	-2.0775	-2.4167	-2.3484	-2.2337	-2.1858	-2.3095	-2.1904	-2.1502	-2.2343	-2.1928	-2.2458	-2.2911	-2.2497	-2.1696	-2.2005	-2.2407	-2.1396
-3.0466	-2.6113	-2.468	-1.9861	-2.1716	-2.5369	-1.8157	-2.2861	-1.3085	-2.1551	-1.9949	-2.1534	-2.4861	-2.0472	-2.0684	-2.0792	-2.0262	-2.1093	-2.364	-2.1418	-2.1773	-2.1069	-2.1936	-2.3607	-2.0416	-2.3229	-1.3328	-2.1124	-2.0828	-2.2473	-2.1032	-2.1128	-2.0684	-2.0792	-2.1384	-2.1743	-2.2337	-2.1858	-2.1762	-2.1786	-2.1502	-2.2343	-2.1928	-2.2458	-1.42	-2.1702	-2.1696	-2.2005	-2.2407	-2.1396
-1.9734	-2.0063	-2.6363	-2.1076	-1.7671	-2.486	-2.3187	-2.3129	-0.6647	-2.2517	-2.3187	-2.4334	-2.5868	-2.6257	-2.7803	-1.9551	-3.1009	-2.1557	-2.16	-2.2473	-2.5312	-2.2522	-1.7671	-2.486	-2.0416	-2.3229	-1.3328	-2.1124	-2.0828	-2.2473	-2.3927	-2.2514	-2.1897	-2.2101	-2.4167	-2.3484	-2.2337	-2.1858	-2.3095	-2.1904	-2.1553	-2.1576	-2.1928	-2.2458	-2.2911	-2.2497	-2.1696	-2.2005	-2.2407	-2.1396
-3.0466	-2.6113	-2.0434	-2.4908	-2.1784	-2.1811	-2.0434	-2.1039	-0.6647	-2.2517	-2.388	-2.0899	-1.8297	-2.4223	-1.9662	-2.2173	-1.9662	-2.2321	-2.364	-2.1418	-1.8869	-2.1813	-2.1936	-2.3607	-2.0365	-2.2549	-1.3328	-2.1124	-2.5312	-2.0629	-2.2061	-2.3123	-1.9604	-2.0775	-2.1384	-2.1743	-2.2337	-2.1858	-2.1762	-2.1786	-2.1502	-2.2343	-2.1928	-2.2458	-2.2911	-2.2497	-2.0792	-2.1736	-2.068	-2.3936
-1.9734	-2.0063	-2.1545	-2.3552	-1.9819	-2.2295	-1.971	-1.9982	-1.5548	-2.1879	-2.3187	-2.4334	-2.6725	-1.9176	-2.3285	-2.3148	-2.3031	-2.6574	-2.16	-2.2473	-2.5312	-2.2522	-2.2509	-2.1196	-2.4534	-2.1568	-1.3328	-2.1124	-2.0828	-2.2473	-2.3927	-2.2514	-2.1897	-2.2101	-2.4167	-2.3484	-2.2337	-2.1858	-2.1762	-2.1786	-2.1502	-2.2343	-2.3326	-2.0044	-1.42	-2.1702	-2.1696	-2.2005	-2.2407	-2.1396
-1.5179	-2.3359	-2.1545	-2.3552	-2.2105	-2.2764	-2.2726	-2.2807	-4.5465	-1.9945	-3.284	-1.9877	-2.4436	-2.1179	-2.0785	-2.1196	-2.3387	-2.044	-2.364	-2.1418	-2.5312	-2.2522	-2.1747	-2.0996	-2.0365	-2.2549	-4.5465	-1.9945	-2.5312	-2.0629	-2.2061	-2.3123	-1.9604	-2.0775	-2.1384	-2.1743	-1.8034	-2.4092	-2.1762	-2.1786	-2.1502	-2.2343	-2.1928	-2.2458	-2.2911	-2.2497	-2.1696	-2.2005	-2.2407	-2.1396
-2.2193	-1.8835	-2.0969	-2.0791	-2.0087	-1.9106	-2.0127	-2.2046	-0.6647	-2.2517	-2.2193	-1.8835	-2.6725	-1.9176	-2.1712	-2.2764	-2.0262	-2.1093	-2.364	-2.1418	-1.8869	-2.1813	-2.1747	-2.0996	-2.0127	-2.2046	-1.3328	-2.1124	-2.5312	-2.0629	-2.3927	-2.2514	-2.1897	-2.2101	-2.1384	-2.1743	-2.2337	-2.1858	-2.1762	-2.1786	-2.1502	-2.2343	-2.1928	-2.2458	-2.2911	-2.2497	-2.1696	-2.2005	-2.2407	-2.1396
-2.266	-2.1811	-2.0087	-2.2807	-2.2487	-2.0472	-2.303	-2.3359	-1.3398	-2.3437	-1.9112	-2.2861	-2.4861	-2.0472	-2.4634	-2.1218	-2.0127	-2.2046	-2.1613	-2.0775	-1.8869	-2.1813	-2.1747	-2.0996	-2.0365	-2.2549	-1.3398	-2.3437	-1.9735	-2.2514	-2.1032	-2.1128	-2.4634	-2.1218	-2.0127	-2.2046	-2.2337	-2.1858	-2.1762	-2.1786	-2.1502	-2.2343	-2.1928	-2.2458	-2.2911	-2.2497	-2.1696	-2.2005	-2.2407	-2.1396
-1.9734	-2.0063	-1.8598	-2.1345	-2.0359	-2.0032	-1.8157	-2.2861	-3.594	-2.519	-2.1515	-2.3677	-2.0974	-2.1091	-2.5885	-2.3578	-1.8946	-2.13	-2.16	-2.2473	-1.8869	-2.1813	-2.0359	-2.0032	-2.0416	-2.3229	-4.3761	-2.2626	-2.1515	-2.3677	-2.0974	-2.1091	-2.3813	-2.3123	-2.0558	-2.0349	-2.2337	-2.1858	-2.1762	-2.1786	-2.1502	-2.2343	-2.1928	-2.2458	-2.2911	-2.2497	-2.0792	-2.1736	-2.2407	-2.1396
-2.481	-2.2318	-1.8598	-2.1345	-1.7671	-2.486	-2.0127	-2.2046	-0.6647	-2.2517	-2.004	-2.264	-2.0127	-2.2012	-1.9689	-2.2678	-2.0087	-2.6901	-2.1613	-2.0775	-1.8869	-2.1813	-1.7671	-2.486	-2.0127	-2.2046	-1.3328	-2.1124	-1.9735	-2.2514	-2.1032	-2.1128	-2.1897	-2.2101	-2.1384	-2.1743	-2.2337	-2.1858	-2.1762	-2.1786	-2.1553	-2.1576	-2.1928	-2.2458	-2.2911	-2.2497	-2.1696	-2.2005	-2.2407	-2.1396
-3.0466	-2.6113	-2.2672	-2.0497	-2.0402	-1.9776	-1.9689	-2.3894	-3.493	-1.9911	-2.388	-2.0899	-2.0974	-2.1091	-1.9452	-1.9172	-2.0262	-2.1093	-2.364	-2.1418	-2.1773	-2.1069	-2.1747	-2.0996	-2.0365	-2.2549	-4.3761	-2.2626	-2.5312	-2.0629	-2.0974	-2.1091	-1.9604	-2.0775	-2.1384	-2.1743	-2.2337	-2.1858	-2.1762	-2.1786	-2.1502	-2.2343	-2.1928	-2.2458	-2.2911	-2.2497	-2.0792	-2.1736	-2.2407	-2.1396
-2.21	-1.8995	-2.0087	-2.2807	-2.0843	-2.1039	-1.8157	-2.2861	-1.3085	-2.1551	-2.5386	-2.0166	-2.0127	-2.2012	-1.9689	-2.2678	-2.0867	-2.1664	-2.364	-2.1418	-1.8869	-2.1813	-2.1747	-2.0996	-2.0416	-2.3229	-1.3328	-2.1124	-2.5312	-2.0629	-2.1032	-2.1128	-2.1897	-2.2101	-2.0867	-2.1664	-2.3095	-2.039	-2.1762	-2.1786	-2.1502	-2.2343	-2.1928	-2.2458	-1.42	-2.1702	-2.5388	-2.1702	-2.2407	-2.1396
-1.9723	-2.529	-2.0547	-2.2861	-2.0402	-1.9776	-2.9762	-2.0166	-1.3085	-2.1551	-2.2193	-1.8835	-1.8215	-2.2247	-2.5885	-2.3578	-2.0127	-2.2046	-2.1613	-2.0775	-2.1773	-2.1069	-2.1747	-2.0996	-2.4534	-2.1568	-1.3328	-2.1124	-2.5312	-2.0629	-2.2061	-2.3123	-2.3813	-2.3123	-2.0127	-2.2046	-2.2337	-2.1858	-2.1762	-2.1786	-2.1502	-2.2343	-2.3326	-2.0044	-1.42	-2.1702	-2.1696	-2.2005	-2.0792	-2.3119
-2.4269	-2.1929	-2.038	-2.2732	-1.9819	-2.2295	-1.9762	-2.1758	-0.6647	-2.2517	-1.96	-2.2738	-1.8297	-2.4223	-1.9689	-2.2678	-2.0262	-2.1093	-2.364	-2.1418	-2.5312	-2.2522	-2.2509	-2.1196	-2.4534	-2.1568	-1.3328	-2.1124	-1.96	-2.2738	-2.2061	-2.3123	-2.1897	-2.2101	-2.1384	-2.1743	-2.3095	-2.039	-2.3095	-2.1904	-2.1502	-2.2343	-2.0315	-2.1418	-2.2911	-2.2497	-2.1696	-2.2005	-2.068	-2.3936
-1.9662	-2.2321	-1.8857	-2.0674	-2.0402	-1.9776	-1.971	-1.9982	-1.3085	-2.1551	-2.388	-2.0899	-1.8215	-2.2247	-2.5885	-2.3578	-1.9042	-2.4561	-2.16	-2.2473	-1.8869	-2.1813	-2.1747	-2.0996	-2.4534	-2.1568	-1.3328	-2.1124	-2.5312	-2.0629	-2.2061	-2.3123	-2.3813	-2.3123	-2.4167	-2.3484	-2.2337	-2.1858	-2.1762	-2.1786	-2.1502	-2.2343	-2.3326	-2.0044	-1.42	-2.1702	-2.0792	-2.1736	-2.0792	-2.3119
-2.2105	-2.2337	-1.6601	-2.1854	-1.9813	-2.1557	-1.8157	-2.2861	-0.6647	-2.2517	-2.388	-2.0899	-2.3784	-1.9877	-2.4634	-2.1218	-2.0127	-2.2046	-2.16	-2.2473	-1.8869	-2.1813	-2.2509	-2.1196	-2.0416	-2.3229	-1.3328	-2.1124	-2.5312	-2.0629	-2.2061	-2.3123	-2.4634	-2.1218	-2.0127	-2.2046	-2.2337	-2.1858	-2.1762	-2.1786	-2.1502	-2.2343	-2.1928	-2.2458	-2.2911	-2.2497	-2.0792	-2.1736	-2.2407	-2.1396
-3.0466	-2.6113	-2.0547	-2.2861	-1.9813	-2.1557	-1.9796	-2.519	-0.6647	-2.2517	-2.1515	-2.3677	-2.0974	-2.1091	-2.5789	-2.2306	-1.8946	-2.13	-2.364	-2.1418	-2.1773	-2.1069	-2.2509	-2.1196	-2.4534	-2.1568	-1.3328	-2.1124	-2.1515	-2.3677	-2.0974	-2.1091	-2.3813	-2.3123	-2.0558	-2.0349	-2.2337	-2.1858	-2.1762	-2.1786	-2.1502	-2.2343	-2.0315	-2.1418	-2.2911	-2.2497	-2.0792	-2.1736	-2.2407	-2.1396
-1.5179	-2.3359	-2.0969	-2.0791	-2.0843	-2.1039	-1.971	-1.9982	-0.6647	-2.2517	-2.3344	-2.2122	-2.2689	-2.2318	-2.5885	-2.3578	-2.0936	-2.5795	-2.364	-2.1418	-1.8869	-2.1813	-2.1747	-2.0996	-2.4534	-2.1568	-1.3328	-2.1124	-2.0828	-2.2473	-2.3927	-2.2514	-2.3813	-2.3123	-2.4167	-2.3484	-1.8034	-2.4092	-2.1762	-2.1786	-2.1502	-2.2343	-2.3326	-2.0044	-2.2911	-2.2497	-2.1696	-2.2005	-2.2407	-2.1396
-2.4269	-2.1929	-2.4466	-2.0792	-2.0843	-2.1039	-1.8809	-2.2556	-0.6647	-2.2517	-1.9949	-2.1534	-2.0127	-2.2012	-1.9341	-2.1345	-2.0262	-2.1093	-2.364	-2.1418	-2.4466	-2.0792	-2.1747	-2.0996	-2.4534	-2.1568	-1.3328	-2.1124	-2.0828	-2.2473	-2.1032	-2.1128	-2.1897	-2.2101	-2.1384	-2.1743	-2.3095	-2.039	-2.1762	-2.1786	-2.1502	-2.2343	-2.1928	-2.2458	-2.2911	-2.2497	-2.1696	-2.2005	-2.2407	-2.1396
-2.2208	-2.3268	-1.6601	-2.1854	-2.3255	-2.7445	-2.0434	-2.1039	-3.594	-2.519	-2.004	-2.264	-2.4269	-2.3605	-1.9452	-1.9172	-2.0262	-2.1093	-2.16	-2.2473	-1.8869	-2.1813	-2.2509	-2.1196	-2.0365	-2.2549	-4.3761	-2.2626	-1.9735	-2.2514	-2.2061	-2.3123	-1.9604	-2.0775	-2.1384	-2.1743	-2.2337	-2.1858	-2.1762	-2.1786	-2.1502	-2.2343	-2.1928	-2.2458	-2.2911	-2.2497	-2.1696	-2.2005	-2.068	-2.3936
-1.6389	-2.4251	-2.0969	-2.0791	-2.2487	-2.0472	-2.303	-2.3359	-1.3085	-2.1551	-1.8598	-2.519	-1.9297	-2.0645	-1.5227	-2.1811	-2.3031	-2.6574	-1.6389	-2.4251	-1.8869	-2.1813	-2.1747	-2.0996	-2.0365	-2.2549	-1.3328	-2.1124	-2.0828	-2.2473	-2.1032	-2.1128	-2.3813	-2.3123	-2.4167	-2.3484	-1.8034	-2.4092	-2.1762	-2.1786	-2.1502	-2.2343	-2.1928	-2.2458	-1.42	-2.1702	-2.1696	-2.2005	-2.2407	-2.1396
-2.2208	-2.3268	-1.9554	-2.3437	-2.0402	-1.9776	-2.0434	-2.1039	-0.6647	-2.2517	-1.96	-2.2738	-2.0127	-2.2012	-1.9452	-1.9172	-2.3387	-2.044	-2.16	-2.2473	-1.9554	-2.3437	-2.1747	-2.0996	-2.0365	-2.2549	-1.3328	-2.1124	-1.96	-2.2738	-2.1032	-2.1128	-1.9604	-2.0775	-2.1384	-2.1743	-2.2337	-2.1858	-2.1762	-2.1786	-2.1502	-2.2343	-2.1928	-2.2458	-2.2911	-2.2497	-2.1696	-2.2005	-2.2407	-2.1396
-1.5179	-2.3359	-1.9762	-2.2762	-2.1972	-2.0135	-1.9689	-2.3894	-0.6647	-2.2517	-1.8598	-2.519	-2.4861	-2.0472	-2.1767	-2.3995	-2.0262	-2.1093	-2.364	-2.1418	-2.5312	-2.2522	-2.1936	-2.3607	-2.0365	-2.2549	-1.3328	-2.1124	-2.0828	-2.2473	-2.1032	-2.1128	-2.1897	-2.2101	-2.1384	-2.1743	-1.8034	-2.4092	-2.1821	-2.2755	-2.1502	-2.2343	-2.1928	-2.2458	-2.2911	-2.2497	-2.1696	-2.2005	-2.2407	-2.1396
-2.2105	-2.2337	-2.0087	-2.2807	-2.5995	-2.0495	-1.9689	-2.3894	-0.6647	-2.2517	-2.2193	-1.8835	-1.8297	-2.4223	-2.0684	-2.0792	-2.2222	-1.9565	-2.16	-2.2473	-1.8869	-2.1813	-2.2509	-2.1196	-2.0365	-2.2549	-1.3328	-2.1124	-2.5312	-2.0629	-2.2061	-2.3123	-2.0684	-2.0792	-2.0558	-2.0349	-2.2337	-2.1858	-2.1762	-2.1786	-2.5388	-2.039	-2.1928	-2.2458	-2.2911	-2.2497	-2.1696	-2.2005	-2.068	-2.3936
-2.4269	-2.1929	-1.6601	-2.1854	-1.9813	-2.1557	-2.2886	-2.2295	-1.5548	-2.1879	-1.96	-2.2738	-2.2689	-2.2318	-1.9541	-2.1118	-2.3387	-2.044	-2.364	-2.1418	-1.8869	-2.1813	-2.2509	-2.1196	-2.4534	-2.1568	-1.3328	-2.1124	-1.96	-2.2738	-2.3927	-2.2514	-1.9604	-2.0775	-2.1384	-2.1743	-2.3095	-2.039	-2.1762	-2.1786	-2.1502	-2.2343	-2.1928	-2.2458	-1.42	-2.1702	-2.1696	-2.2005	-2.2407	-2.1396
-2.2208	-2.3268	-1.8598	-2.1345	-2.1972	-2.0135	-1.9689	-2.3894	-0.6647	-2.2517	-1.96	-2.2738	-1.8215	-2.2247	-2.5789	-2.2306	-2.3031	-2.6574	-2.16	-2.2473	-1.8869	-2.1813	-2.1936	-2.3607	-2.0365	-2.2549	-1.3328	-2.1124	-1.96	-2.2738	-2.2061	-2.3123	-2.3813	-2.3123	-2.4167	-2.3484	-2.2337	-2.1858	-2.1762	-2.1786	-2.1502	-2.2343	-2.1928	-2.2458	-2.2911	-2.2497	-2.1696	-2.2005	-2.0792	-2.3119
-2.2229	-2.2755	-1.9762	-2.2762	-2.0402	-1.9776	-2.2726	-2.2807	-1.3085	-2.1551	-2.3344	-2.2122	-2.3784	-1.9877	-2.3285	-2.3148	-1.9662	-2.2321	-2.16	-2.2473	-2.5312	-2.2522	-2.1747	-2.0996	-2.0365	-2.2549	-1.3328	-2.1124	-2.0828	-2.2473	-2.2061	-2.3123	-2.1897	-2.2101	-2.1384	-2.1743	-2.2337	-2.1858	-2.1821	-2.2755	-2.1502	-2.2343	-2.1928	-2.2458	-1.42	-2.1702	-2.1696	-2.2005	-2.2407	-2.1396
-1.9662	-2.2321	-1.8857	-2.0674	-2.0843	-2.1039	-1.971	-1.9982	-1.3085	-2.1551	-1.9342	-1.9911	-1.8215	-2.2247	-2.5885	-2.3578	-2.1274	-2.2012	-2.16	-2.2473	-1.8869	-2.1813	-2.1747	-2.0996	-2.4534	-2.1568	-1.3328	-2.1124	-2.0828	-2.2473	-2.2061	-2.3123	-2.3813	-2.3123	-2.1384	-2.1743	-2.2337	-2.1858	-2.1762	-2.1786	-2.1502	-2.2343	-2.3326	-2.0044	-1.42	-2.1702	-2.1696	-2.2005	-2.0792	-2.3119
-2.21	-1.8995	-2.038	-2.2732	-2.0087	-1.9106	-1.9762	-2.1758	-0.6647	-2.2517	-2.0402	-2.166	-2.4269	-2.3605	-1.9819	-2.499	-2.4212	-2.1812	-2.364	-2.1418	-2.5312	-2.2522	-2.1747	-2.0996	-2.4534	-2.1568	-1.3328	-2.1124	-2.0828	-2.2473	-2.2061	-2.3123	-2.3813	-2.3123	-2.1384	-2.1743	-2.3095	-2.039	-2.3095	-2.1904	-2.1502	-2.2343	-2.0315	-2.1418	-2.2911	-2.2497	-2.1696	-2.2005	-2.068	-2.3936
-2.21	-1.8995	-1.8857	-2.0674	-2.4732	-2.0333	-1.8809	-2.2556	-1.3085	-2.1551	-2.5246	-2.3708	-2.0127	-2.2012	-1.9452	-1.9172	-1.9662	-2.2321	-2.364	-2.1418	-1.8869	-2.1813	-2.2509	-2.1196	-2.4534	-2.1568	-1.3328	-2.1124	-2.5312	-2.0629	-2.1032	-2.1128	-1.9604	-2.0775	-2.1384	-2.1743	-2.3095	-2.039	-2.1762	-2.1786	-2.5388	-2.039	-2.1928	-2.2458	-1.42	-2.1702	-2.5388	-2.1702	-2.2407	-2.1396
-1.9662	-2.2321	-2.0434	-2.4908	-2.5995	-2.0495	-2.9762	-2.0166	-1.3085	-2.1551	-2.1234	-1.9861	-2.0127	-2.2012	-2.5885	-2.3578	-2.0262	-2.1093	-2.16	-2.2473	-1.8869	-2.1813	-2.2509	-2.1196	-2.4534	-2.1568	-1.3328	-2.1124	-2.5312	-2.0629	-2.1032	-2.1128	-2.3813	-2.3123	-2.1384	-2.1743	-2.2337	-2.1858	-2.1762	-2.1786	-2.5388	-2.039	-2.3326	-2.0044	-1.42	-2.1702	-2.1696	-2.2005	-2.2407	-2.1396
-2.4269	-2.1929	-2.038	-2.2732	-2.3255	-2.7445	-2.0684	-2.3148	-0.6647	-2.2517	-2.3344	-2.2122	-2.2689	-2.2318	-1.9541	-2.1118	-2.266	-1.8745	-2.364	-2.1418	-2.5312	-2.2522	-2.2509	-2.1196	-2.0365	-2.2549	-1.3328	-2.1124	-2.0828	-2.2473	-2.3927	-2.2514	-1.9604	-2.0775	-2.0558	-2.0349	-2.3095	-2.039	-2.3095	-2.1904	-2.1502	-2.2343	-2.1928	-2.2458	-2.2911	-2.2497	-2.1696	-2.2005	-2.2407	-2.1396
-2.2229	-2.2755	-2.0969	-2.0791	-2.1716	-2.5369	-2.0785	-2.0135	-0.6647	-2.2517	-3.284	-1.9877	-1.8297	-2.4223	-2.6643	-2.3605	-2.0936	-2.5795	-2.16	-2.2473	-1.8869	-2.1813	-2.1936	-2.3607	-2.0416	-2.3229	-1.3328	-2.1124	-2.5312	-2.0629	-2.2061	-2.3123	-2.3813	-2.3123	-2.4167	-2.3484	-2.2337	-2.1858	-2.1762	-2.1786	-2.1502	-2.2343	-2.1928	-2.2458	-2.2911	-2.2497	-2.1696	-2.2005	-2.068	-2.3936
-1.9297	-1.8108	-1.9723	-2.1196	-1.9813	-2.1557	-3.5958	-2.0682	-1.5548	-2.1879	-2.5386	-2.0166	-2.4436	-2.1179	-1.9689	-2.2678	-2.3387	-2.044	-2.1613	-2.0775	-2.1773	-2.1069	-2.2509	-2.1196	-2.4534	-2.1568	-1.3328	-2.1124	-2.5312	-2.0629	-2.2061	-2.3123	-2.1897	-2.2101	-2.1384	-2.1743	-2.2337	-2.1858	-2.1762	-2.1786	-2.1502	-2.2343	-2.1928	-2.2458	-1.42	-2.1702	-2.5388	-2.1702	-2.2407	-2.1396
-2.2229	-2.2755	-2.0547	-2.2861	-1.9813	-2.1557	-1.8809	-2.2556	-0.6647	-2.2517	-2.4442	-2.3437	-1.9322	-2.321	-1.9689	-2.2678	-2.1274	-2.2012	-2.16	-2.2473	-2.1773	-2.1069	-2.2509	-2.1196	-2.4534	-2.1568	-1.3328	-2.1124	-2.4442	-2.3437	-2.1032	-2.1128	-2.1897	-2.2101	-2.1384	-2.1743	-2.2337	-2.1858	-2.1762	-2.1786	-2.1502	-2.2343	-2.1928	-2.2458	-2.2911	-2.2497	-2.1696	-2.2005	-2.2407	-2.1396
-1.9734	-2.0063	-1.9554	-2.3437	-2.0402	-1.9776	-2.2726	-2.2807	-0.6647	-2.2517	-1.96	-2.2738	-2.3187	-2.2173	-1.9689	-2.2678	-2.3387	-2.044	-2.16	-2.2473	-1.9554	-2.3437	-2.1747	-2.0996	-2.0365	-2.2549	-1.3328	-2.1124	-1.96	-2.2738	-2.3927	-2.2514	-2.1897	-2.2101	-2.1384	-2.1743	-2.2337	-2.1858	-2.1762	-2.1786	-2.1502	-2.2343	-2.1928	-2.2458	-2.2911	-2.2497	-2.1696	-2.2005	-2.2407	-2.1396
-1.9297	-1.8108	-1.9762	-2.2762	-2.1716	-2.5369	-1.9689	-2.3894	-0.6647	-2.2517	-1.8598	-2.519	-2.4861	-2.0472	-1.9689	-2.2678	-2.1274	-2.2012	-2.1613	-2.0775	-2.5312	-2.2522	-2.1936	-2.3607	-2.0365	-2.2549	-1.3328	-2.1124	-2.0828	-2.2473	-2.1032	-2.1128	-2.1897	-2.2101	-2.1384	-2.1743	-2.2337	-2.1858	-2.1821	-2.2755	-2.1502	-2.2343	-2.1928	-2.2458	-2.2911	-2.2497	-2.1696	-2.2005	-2.2407	-2.1396
-1.9099	-2.3481	-2.7348	-2.3361	-2.4732	-2.0333	-2.0434	-2.1039	-0.6647	-2.2517	-2.3187	-2.4334	-1.8215	-2.2247	-1.9689	-2.2678	-2.4212	-2.1812	-1.9099	-2.3481	-2.5312	-2.2522	-2.2509	-2.1196	-2.0365	-2.2549	-1.3328	-2.1124	-2.0828	-2.2473	-2.2061	-2.3123	-2.1897	-2.2101	-2.1384	-2.1743	-2.2337	-2.1858	-2.1762	-2.1786	-2.5388	-2.039	-2.1928	-2.2458	-2.2911	-2.2497	-2.1696	-2.2005	-2.0792	-2.3119
-2.481	-2.2318	-1.6601	-2.1854	-2.5995	-2.0495	-1.9796	-2.519	-0.6647	-2.2517	-2.5246	-2.3708	-1.8215	-2.2247	-1.9341	-2.1345	-1.9796	-1.8927	-2.1613	-2.0775	-1.8869	-2.1813	-2.2509	-2.1196	-2.4534	-2.1568	-1.3328	-2.1124	-2.5312	-2.0629	-2.2061	-2.3123	-2.1897	-2.2101	-2.4167	-2.3484	-2.2337	-2.1858	-2.1762	-2.1786	-2.5388	-2.039	-2.0315	-2.1418	-2.2911	-2.2497	-2.5388	-2.1702	-2.0792	-2.3119
-2.21	-1.8995	-1.6601	-2.1854	-2.8632	-2.0899	-1.9796	-2.519	-0.6647	-2.2517	-1.96	-2.2738	-1.9322	-2.321	-1.9452	-1.9172	-1.9042	-2.4561	-2.364	-2.1418	-1.8869	-2.1813	-2.2509	-2.1196	-2.4534	-2.1568	-1.3328	-2.1124	-1.96	-2.2738	-2.1032	-2.1128	-1.9604	-2.0775	-2.4167	-2.3484	-2.3095	-2.039	-2.1762	-2.1786	-2.1553	-2.1576	-2.0315	-2.1418	-2.2911	-2.2497	-2.1696	-2.2005	-2.2407	-2.1396
-3.0466	-2.6113	-2.4466	-2.0792	-2.2105	-2.2764	-1.8157	-2.2861	-1.3085	-2.1551	-2.3344	-2.2122	-2.2689	-2.2318	-2.3285	-2.3148	-2.0262	-2.1093	-2.364	-2.1418	-2.4466	-2.0792	-2.1747	-2.0996	-2.0416	-2.3229	-1.3328	-2.1124	-2.0828	-2.2473	-2.3927	-2.2514	-2.1897	-2.2101	-2.1384	-2.1743	-2.2337	-2.1858	-2.1762	-2.1786	-2.1502	-2.2343	-2.1928	-2.2458	-1.42	-2.1702	-2.1696	-2.2005	-2.2407	-2.1396
-2.2208	-2.3268	-1.8598	-2.1345	-2.0843	-2.1039	-2.0127	-2.2046	-1.5548	-2.1879	-1.9949	-2.1534	-1.9322	-2.321	-2.0684	-2.0792	-1.8946	-2.13	-2.16	-2.2473	-1.8869	-2.1813	-2.1747	-2.0996	-2.0127	-2.2046	-1.3328	-2.1124	-2.0828	-2.2473	-2.1032	-2.1128	-2.0684	-2.0792	-2.0558	-2.0349	-2.2337	-2.1858	-2.1762	-2.1786	-2.1502	-2.2343	-2.1928	-2.2458	-1.42	-2.1702	-2.1696	-2.2005	-2.2407	-2.1396
-1.9662	-2.2321	-2.0434	-2.4908	-1.9819	-2.2295	-2.0127	-2.2046	-1.3085	-2.1551	-2.2193	-1.8835	-2.0127	-2.2012	-2.3285	-2.3148	-3.1009	-2.1557	-2.16	-2.2473	-1.8869	-2.1813	-2.2509	-2.1196	-2.0127	-2.2046	-1.3328	-2.1124	-2.5312	-2.0629	-2.1032	-2.1128	-2.1897	-2.2101	-2.4167	-2.3484	-2.2337	-2.1858	-2.1762	-2.1786	-2.1502	-2.2343	-2.1928	-2.2458	-1.42	-2.1702	-2.1696	-2.2005	-2.2407	-2.1396
-1.9662	-2.2321	-2.1545	-2.3552	-2.3285	-2.6112	-2.9762	-2.0166	-2.5311	-2.2295	-2.0402	-2.166	-2.0127	-2.2012	-2.5885	-2.3578	-2.0127	-2.2046	-2.16	-2.2473	-2.5312	-2.2522	-2.3285	-2.6112	-2.4534	-2.1568	-1.3328	-2.1124	-2.0828	-2.2473	-2.1032	-2.1128	-2.3813	-2.3123	-2.0127	-2.2046	-2.2337	-2.1858	-2.1762	-2.1786	-2.1502	-2.2343	-2.3326	-2.0044	-2.2911	-2.2497	-2.1696	-2.2005	-2.2407	-2.1396
-1.9662	-2.2321	-2.0547	-2.2861	-2.0087	-1.9106	-2.0127	-2.2046	-2.5311	-2.2295	-3.284	-1.9877	-2.2689	-2.2318	-2.0785	-2.1196	-2.6972	-2.8035	-2.16	-2.2473	-2.1773	-2.1069	-2.1747	-2.0996	-2.0127	-2.2046	-1.3328	-2.1124	-2.5312	-2.0629	-2.3927	-2.2514	-1.9604	-2.0775	-2.4167	-2.3484	-2.2337	-2.1858	-2.1762	-2.1786	-2.1502	-2.2343	-2.1928	-2.2458	-2.2911	-2.2497	-2.1696	-2.2005	-2.2407	-2.1396
-1.9734	-2.0063	-2.0434	-2.4908	-2.4732	-2.0333	-2.303	-2.3359	-0.6647	-2.2517	-2.0402	-2.166	-2.4269	-2.3605	-2.3285	-2.3148	-2.2222	-1.9565	-2.16	-2.2473	-1.8869	-2.1813	-2.2509	-2.1196	-2.0365	-2.2549	-1.3328	-2.1124	-2.0828	-2.2473	-2.2061	-2.3123	-2.1897	-2.2101	-2.0558	-2.0349	-2.2337	-2.1858	-2.1762	-2.1786	-2.5388	-2.039	-2.1928	-2.2458	-2.2911	-2.2497	-2.1696	-2.2005	-2.068	-2.3936
-2.2105	-2.2337	-2.0969	-2.0791	-2.3285	-2.6112	-1.8157	-2.2861	-0.6647	-2.2517	-1.9112	-2.2861	-2.3784	-1.9877	-2.1712	-2.2764	-2.3255	-1.9287	-2.16	-2.2473	-1.8869	-2.1813	-2.3285	-2.6112	-2.0416	-2.3229	-1.3328	-2.1124	-1.9735	-2.2514	-2.2061	-2.3123	-2.1897	-2.2101	-2.4167	-2.3484	-2.2337	-2.1858	-2.1762	-2.1786	-2.1502	-2.2343	-2.1928	-2.2458	-2.2911	-2.2497	-2.1696	-2.2005	-2.2407	-2.1396
-1.9099	-2.3481	-2.0547	-2.2861	-1.9813	-2.1557	-1.8157	-2.2861	-0.6647	-2.2517	-1.9949	-2.1534	-2.4442	-2.3361	-1.9452	-1.9172	-2.1274	-2.2012	-1.9099	-2.3481	-2.1773	-2.1069	-2.2509	-2.1196	-2.0416	-2.3229	-1.3328	-2.1124	-2.0828	-2.2473	-2.2061	-2.3123	-1.9604	-2.0775	-2.1384	-2.1743	-2.2337	-2.1858	-2.1762	-2.1786	-2.1502	-2.2343	-2.1928	-2.2458	-2.2911	-2.2497	-2.1696	-2.2005	-2.2407	-2.1396
-1.9297	-1.8108	-2.0547	-2.2861	-2.2222	-2.4692	-2.0127	-2.2046	-0.6647	-2.2517	-2.5246	-2.3708	-2.0974	-2.1091	-2.4634	-2.1218	-2.4212	-2.1812	-2.1613	-2.0775	-2.1773	-2.1069	-2.1936	-2.3607	-2.0127	-2.2046	-1.3328	-2.1124	-2.5312	-2.0629	-2.0974	-2.1091	-2.4634	-2.1218	-2.1384	-2.1743	-2.2337	-2.1858	-2.1762	-2.1786	-2.1502	-2.2343	-2.1928	-2.2458	-2.2911	-2.2497	-2.5388	-2.1702	-2.2407	-2.1396
-2.21	-1.8995	-2.4466	-2.0792	-2.0402	-1.9776	-2.2886	-2.2295	-3.7875	-2.0418	-1.9342	-1.9911	-2.0974	-2.1091	-2.4634	-2.1218	-2.2222	-1.9565	-2.364	-2.1418	-2.4466	-2.0792	-2.1747	-2.0996	-2.4534	-2.1568	-1.3328	-2.1124	-2.0828	-2.2473	-2.0974	-2.1091	-2.4634	-2.1218	-2.0558	-2.0349	-2.3095	-2.039	-2.1762	-2.1786	-2.1502	-2.2343	-2.1928	-2.2458	-3.8551	-1.9567	-2.1696	-2.2005	-2.2407	-2.1396
-1.9099	-2.3481	-2.0969	-2.0791	-2.8632	-2.0899	-2.0684	-2.3148	-0.6647	-2.2517	-2.004	-2.264	-2.3784	-1.9877	-1.9662	-2.2173	-2.1274	-2.2012	-1.9099	-2.3481	-1.8869	-2.1813	-2.2509	-2.1196	-2.0365	-2.2549	-1.3328	-2.1124	-1.9735	-2.2514	-2.2061	-2.3123	-1.9604	-2.0775	-2.1384	-2.1743	-2.2337	-2.1858	-2.1762	-2.1786	-2.1553	-2.1576	-2.1928	-2.2458	-2.2911	-2.2497	-2.1696	-2.2005	-2.2407	-2.1396
-1.5179	-2.3359	-1.8857	-2.0674	-1.9813	-2.1557	-2.3187	-2.3129	-0.6647	-2.2517	-2.004	-2.264	-2.0127	-2.2012	-1.9662	-2.2173	-2.1274	-2.2012	-2.364	-2.1418	-1.8869	-2.1813	-2.2509	-2.1196	-2.0416	-2.3229	-1.3328	-2.1124	-1.9735	-2.2514	-2.1032	-2.1128	-1.9604	-2.0775	-2.1384	-2.1743	-1.8034	-2.4092	-2.1762	-2.1786	-2.1502	-2.2343	-2.1928	-2.2458	-2.2911	-2.2497	-2.1696	-2.2005	-2.2407	-2.1396
-1.9297	-1.8108	-2.0547	-2.2861	-2.3285	-2.6112	-2.0127	-2.2046	-0.6647	-2.2517	-1.9112	-2.2861	-2.3784	-1.9877	-1.9662	-2.2173	-2.0127	-2.2046	-2.1613	-2.0775	-2.1773	-2.1069	-2.3285	-2.6112	-2.0127	-2.2046	-1.3328	-2.1124	-1.9735	-2.2514	-2.2061	-2.3123	-1.9604	-2.0775	-2.0127	-2.2046	-2.2337	-2.1858	-2.1762	-2.1786	-2.1502	-2.2343	-2.1928	-2.2458	-2.2911	-2.2497	-2.1696	-2.2005	-2.2407	-2.1396
-1.9099	-2.3481	-2.4466	-2.0792	-1.9813	-2.1557	-1.8157	-2.2861	-0.6647	-2.2517	-2.004	-2.264	-2.0974	-2.1091	-1.9662	-2.2173	-2.0127	-2.2046	-1.9099	-2.3481	-2.4466	-2.0792	-2.2509	-2.1196	-2.0416	-2.3229	-1.3328	-2.1124	-1.9735	-2.2514	-2.0974	-2.1091	-1.9604	-2.0775	-2.0127	-2.2046	-2.2337	-2.1858	-2.1762	-2.1786	-2.1502	-2.2343	-2.1928	-2.2458	-2.2911	-2.2497	-2.1696	-2.2005	-2.2407	-2.1396
-2.481	-2.2318	-2.1545	-2.3552	-2.3285	-2.6112	-2.9762	-2.0166	-0.6647	-2.2517	-2.004	-2.264	-2.3784	-1.9877	-1.9541	-2.1118	-1.9662	-2.2321	-2.1613	-2.0775	-2.5312	-2.2522	-2.3285	-2.6112	-2.4534	-2.1568	-1.3328	-2.1124	-1.9735	-2.2514	-2.2061	-2.3123	-1.9604	-2.0775	-2.1384	-2.1743	-2.2337	-2.1858	-2.1762	-2.1786	-2.1502	-2.2343	-2.3326	-2.0044	-2.2911	-2.2497	-2.1696	-2.2005	-2.2407	-2.1396
-1.9099	-2.3481	-2.038	-2.2732	-1.9813	-2.1557	-2.3187	-2.3129	-0.6647	-2.2517	-1.9541	-2.047	-1.9297	-2.0645	-2.6643	-2.3605	-2.1274	-2.2012	-1.9099	-2.3481	-2.5312	-2.2522	-2.2509	-2.1196	-2.0416	-2.3229	-1.3328	-2.1124	-1.9735	-2.2514	-2.1032	-2.1128	-2.3813	-2.3123	-2.1384	-2.1743	-2.2337	-2.1858	-2.3095	-2.1904	-2.1502	-2.2343	-2.1928	-2.2458	-2.2911	-2.2497	-2.1696	-2.2005	-2.2407	-2.1396
-2.2229	-2.2755	-1.8857	-2.0674	-2.3285	-2.6112	-2.2886	-2.2295	-0.6647	-2.2517	-2.004	-2.264	-2.3784	-1.9877	-1.9452	-1.9172	-2.4212	-2.1812	-2.16	-2.2473	-1.8869	-2.1813	-2.3285	-2.6112	-2.4534	-2.1568	-1.3328	-2.1124	-1.9735	-2.2514	-2.2061	-2.3123	-1.9604	-2.0775	-2.1384	-2.1743	-2.2337	-2.1858	-2.1762	-2.1786	-2.1502	-2.2343	-2.1928	-2.2458	-2.2911	-2.2497	-2.1696	-2.2005	-2.2407	-2.1396
-1.9099	-2.3481	-2.1545	-2.3552	-1.9813	-2.1557	-2.3187	-2.3129	-0.6647	-2.2517	-1.9112	-2.2861	-2.4861	-2.0472	-1.9662	-2.2173	-2.4212	-2.1812	-1.9099	-2.3481	-2.5312	-2.2522	-2.2509	-2.1196	-2.0416	-2.3229	-1.3328	-2.1124	-1.9735	-2.2514	-2.1032	-2.1128	-1.9604	-2.0775	-2.1384	-2.1743	-2.2337	-2.1858	-2.1762	-2.1786	-2.1502	-2.2343	-2.1928	-2.2458	-2.2911	-2.2497	-2.1696	-2.2005	-2.2407	-2.1396
-1.9297	-1.8108	-1.8857	-2.0674	-2.3285	-2.6112	-1.971	-1.9982	-0.6647	-2.2517	-2.004	-2.264	-2.3784	-1.9877	-1.9662	-2.2173	-2.3387	-2.044	-2.1613	-2.0775	-1.8869	-2.1813	-2.3285	-2.6112	-2.4534	-2.1568	-1.3328	-2.1124	-1.9735	-2.2514	-2.2061	-2.3123	-1.9604	-2.0775	-2.1384	-2.1743	-2.2337	-2.1858	-2.1762	-2.1786	-2.1502	-2.2343	-2.3326	-2.0044	-2.2911	-2.2497	-2.1696	-2.2005	-2.2407	-2.1396
-1.9099	-2.3481	-2.6363	-2.1076	-1.9813	-2.1557	-2.3187	-2.3129	-0.6647	-2.2517	-2.004	-2.264	-1.9322	-2.321	-2.0684	-2.0792	-1.9662	-2.2321	-1.9099	-2.3481	-2.5312	-2.2522	-2.2509	-2.1196	-2.0416	-2.3229	-1.3328	-2.1124	-1.9735	-2.2514	-2.1032	-2.1128	-2.0684	-2.0792	-2.1384	-2.1743	-2.2337	-2.1858	-2.3095	-2.1904	-2.1502	-2.2343	-2.1928	-2.2458	-2.2911	-2.2497	-2.1696	-2.2005	-2.2407	-2.1396
-1.9099	-2.3481	-2.0434	-2.4908	-2.3285	-2.6112	-2.0684	-2.3148	-0.6647	-2.2517	-1.9112	-2.2861	-2.3784	-1.9877	-1.9452	-1.9172	-2.3387	-2.044	-1.9099	-2.3481	-1.8869	-2.1813	-2.3285	-2.6112	-2.0365	-2.2549	-1.3328	-2.1124	-1.9735	-2.2514	-2.2061	-2.3123	-1.9604	-2.0775	-2.1384	-2.1743	-2.2337	-2.1858	-2.1762	-2.1786	-2.1502	-2.2343	-2.1928	-2.2458	-2.2911	-2.2497	-2.1696	-2.2005	-2.2407	-2.1396
-1.9099	-2.3481	-1.8857	-2.0674	-1.9813	-2.1557	-1.8157	-2.2861	-0.6647	-2.2517	-1.9112	-2.2861	-1.9322	-2.321	-2.3285	-2.3148	-1.9662	-2.2321	-1.9099	-2.3481	-1.8869	-2.1813	-2.2509	-2.1196	-2.0416	-2.3229	-1.3328	-2.1124	-1.9735	-2.2514	-2.1032	-2.1128	-2.1897	-2.2101	-2.1384	-2.1743	-2.2337	-2.1858	-2.1762	-2.1786	-2.1502	-2.2343	-2.1928	-2.2458	-2.2911	-2.2497	-2.1696	-2.2005	-2.2407	-2.1396
-2.2229	-2.2755	-2.0434	-2.4908	-2.3285	-2.6112	-2.3187	-2.3129	-0.6647	-2.2517	-1.96	-2.2738	-2.3784	-1.9877	-1.9452	-1.9172	-1.9662	-2.2321	-2.16	-2.2473	-1.8869	-2.1813	-2.3285	-2.6112	-2.0416	-2.3229	-1.3328	-2.1124	-1.96	-2.2738	-2.2061	-2.3123	-1.9604	-2.0775	-2.1384	-2.1743	-2.2337	-2.1858	-2.1762	-2.1786	-2.1502	-2.2343	-2.1928	-2.2458	-2.2911	-2.2497	-2.1696	-2.2005	-2.2407	-2.1396
-1.9099	-2.3481	-2.2672	-2.0497	-1.9813	-2.1557	-2.0127	-2.2046	-0.6647	-2.2517	-1.9112	-2.2861	-1.9297	-2.0645	-1.9452	-1.9172	-2.3387	-2.044	-1.9099	-2.3481	-2.1773	-2.1069	-2.2509	-2.1196	-2.0127	-2.2046	-1.3328	-2.1124	-1.9735	-2.2514	-2.1032	-2.1128	-1.9604	-2.0775	-2.1384	-2.1743	-2.2337	-2.1858	-2.1762	-2.1786	-2.1502	-2.2343	-2.1928	-2.2458	-2.2911	-2.2497	-2.1696	-2.2005	-2.2407	-2.1396
-1.9099	-2.3481	-2.2672	-2.0497	-2.1716	-2.5369	-2.0434	-2.1039	-0.6647	-2.2517	-2.5246	-2.3708	-2.3784	-1.9877	-1.9452	-1.9172	-2.6972	-2.8035	-1.9099	-2.3481	-2.1773	-2.1069	-2.1936	-2.3607	-2.0365	-2.2549	-1.3328	-2.1124	-2.5312	-2.0629	-2.2061	-2.3123	-1.9604	-2.0775	-2.4167	-2.3484	-2.2337	-2.1858	-2.1762	-2.1786	-2.1502	-2.2343	-2.1928	-2.2458	-2.2911	-2.2497	-2.5388	-2.1702	-2.2407	-2.1396
-1.9297	-1.8108	-2.0434	-2.4908	-1.9813	-2.1557	-1.971	-1.9982	-0.6647	-2.2517	-1.9112	-2.2861	-1.8297	-2.4223	-1.9662	-2.2173	-3.1009	-2.1557	-2.1613	-2.0775	-1.8869	-2.1813	-2.2509	-2.1196	-2.4534	-2.1568	-1.3328	-2.1124	-1.9735	-2.2514	-2.2061	-2.3123	-1.9604	-2.0775	-2.4167	-2.3484	-2.2337	-2.1858	-2.1762	-2.1786	-2.1502	-2.2343	-2.3326	-2.0044	-2.2911	-2.2497	-2.1696	-2.2005	-2.068	-2.3936
-2.481	-2.2318	-2.6363	-2.1076	-2.1716	-2.5369	-3.5958	-2.0682	-1.3398	-2.3437	-1.8598	-2.519	-2.3754	-2.0386	-2.5228	-2.519	-2.0262	-2.1093	-2.1613	-2.0775	-2.5312	-2.2522	-2.1936	-2.3607	-2.4534	-2.1568	-1.3398	-2.3437	-2.0828	-2.2473	-2.1032	-2.1128	-2.3813	-2.3123	-2.1384	-2.1743	-2.2337	-2.1858	-2.3095	-2.1904	-2.1502	-2.2343	-2.1928	-2.2458	-2.2911	-2.2497	-2.1696	-2.2005	-2.2407	-2.1396
-1.9297	-1.8108	-2.0434	-2.4908	-2.3285	-2.6112	-1.9689	-2.3894	-0.6647	-2.2517	-1.8705	-2.0845	-1.9322	-2.321	-2.6643	-2.3605	-2.0936	-2.5795	-2.1613	-2.0775	-1.8869	-2.1813	-2.3285	-2.6112	-2.0365	-2.2549	-1.3328	-2.1124	-2.5312	-2.0629	-2.1032	-2.1128	-2.3813	-2.3123	-2.4167	-2.3484	-2.2337	-2.1858	-2.1762	-2.1786	-2.1502	-2.2343	-2.1928	-2.2458	-2.2911	-2.2497	-2.0792	-2.1736	-2.2407	-2.1396
-1.9554	-1.9861	-2.0547	-2.2861	-2.4181	-2.1854	-1.9689	-2.3894	-1.5548	-2.1879	-2.004	-2.264	-1.9297	-2.0645	-1.5227	-2.1811	-2.0127	-2.2046	-2.364	-2.1418	-2.1773	-2.1069	-2.1747	-2.0996	-2.0365	-2.2549	-1.3328	-2.1124	-1.9735	-2.2514	-2.1032	-2.1128	-2.3813	-2.3123	-2.0127	-2.2046	-2.2337	-2.1858	-2.1762	-2.1786	-2.1502	-2.2343	-2.1928	-2.2458	-1.42	-2.1702	-2.1696	-2.2005	-2.2407	-2.1396
-1.9723	-2.529	-2.0969	-2.0791	-2.5995	-2.0495	-1.8157	-2.2861	-3.6101	-2.3732	-2.0402	-2.166	-2.4861	-2.0472	-1.9662	-2.2173	-1.9042	-2.4561	-2.1613	-2.0775	-1.8869	-2.1813	-2.2509	-2.1196	-2.0416	-2.3229	-3.4742	-2.3607	-2.0828	-2.2473	-2.1032	-2.1128	-1.9604	-2.0775	-2.4167	-2.3484	-2.2337	-2.1858	-2.1762	-2.1786	-2.5388	-2.039	-2.1928	-2.2458	-2.2911	-2.2497	-2.1696	-2.2005	-2.2407	-2.1396
-1.9723	-2.529	-1.8857	-2.0674	-2.2487	-2.0472	-2.3187	-2.3129	-1.3085	-2.1551	-1.9112	-2.2861	-1.9297	-2.0645	-2.5885	-2.3578	-1.8946	-2.13	-2.1613	-2.0775	-1.8869	-2.1813	-2.1747	-2.0996	-2.0416	-2.3229	-1.3328	-2.1124	-1.9735	-2.2514	-2.1032	-2.1128	-2.3813	-2.3123	-2.0558	-2.0349	-2.2337	-2.1858	-2.1762	-2.1786	-2.1502	-2.2343	-2.1928	-2.2458	-1.42	-2.1702	-2.1696	-2.2005	-2.2407	-2.1396
-1.9297	-1.8108	-2.038	-2.2732	-2.2222	-2.4692	-2.0434	-2.1039	-0.6647	-2.2517	-2.004	-2.264	-1.8215	-2.2247	-1.9662	-2.2173	-2.4212	-2.1812	-2.1613	-2.0775	-2.5312	-2.2522	-2.1936	-2.3607	-2.0365	-2.2549	-1.3328	-2.1124	-1.9735	-2.2514	-2.2061	-2.3123	-1.9604	-2.0775	-2.1384	-2.1743	-2.2337	-2.1858	-2.3095	-2.1904	-2.1502	-2.2343	-2.1928	-2.2458	-2.2911	-2.2497	-2.1696	-2.2005	-2.0792	-2.3119
-2.2105	-2.2337	-2.1545	-2.3552	-2.0402	-1.9776	-1.9689	-2.3894	-1.3085	-2.1551	-2.0402	-2.166	-1.9297	-2.0645	-2.3836	-2.0845	-2.1274	-2.2012	-2.16	-2.2473	-2.5312	-2.2522	-2.1747	-2.0996	-2.0365	-2.2549	-1.3328	-2.1124	-2.0828	-2.2473	-2.1032	-2.1128	-2.3813	-2.3123	-2.1384	-2.1743	-2.2337	-2.1858	-2.1762	-2.1786	-2.1502	-2.2343	-2.1928	-2.2458	-1.42	-2.1702	-2.1696	-2.2005	-2.2407	-2.1396
-1.9662	-2.2321	-1.8857	-2.0674	-2.3031	-1.9616	-1.971	-1.9982	-1.3085	-2.1551	-2.0402	-2.166	-2.3754	-2.0386	-2.5885	-2.3578	-2.0262	-2.1093	-2.16	-2.2473	-1.8869	-2.1813	-2.2509	-2.1196	-2.4534	-2.1568	-1.3328	-2.1124	-2.0828	-2.2473	-2.1032	-2.1128	-2.3813	-2.3123	-2.1384	-2.1743	-2.2337	-2.1858	-2.1762	-2.1786	-2.1553	-2.1576	-2.3326	-2.0044	-1.42	-2.1702	-2.1696	-2.2005	-2.2407	-2.1396
-2.21	-1.8995	-2.038	-2.2732	-2.0402	-1.9776	-1.9689	-2.3894	-0.6647	-2.2517	-2.3344	-2.2122	-2.2689	-2.2318	-2.0684	-2.0792	-2.2222	-1.9565	-2.364	-2.1418	-2.5312	-2.2522	-2.1747	-2.0996	-2.0365	-2.2549	-1.3328	-2.1124	-2.0828	-2.2473	-2.3927	-2.2514	-2.0684	-2.0792	-2.0558	-2.0349	-2.3095	-2.039	-2.3095	-2.1904	-2.1502	-2.2343	-2.1928	-2.2458	-2.2911	-2.2497	-2.1696	-2.2005	-2.2407	-2.1396
-1.9662	-2.2321	-1.9554	-2.3437	-2.3285	-2.6112	-1.845	-2.0791	-1.3398	-2.3437	-1.9112	-2.2861	-2.0974	-2.1091	-1.9554	-2.3437	-3.1009	-2.1557	-2.16	-2.2473	-1.9554	-2.3437	-2.3285	-2.6112	-2.0365	-2.2549	-1.3398	-2.3437	-1.9735	-2.2514	-2.0974	-2.1091	-1.9554	-2.3437	-2.4167	-2.3484	-2.2337	-2.1858	-2.1762	-2.1786	-2.1502	-2.2343	-2.1928	-2.2458	-2.2911	-2.2497	-2.1696	-2.2005	-2.2407	-2.1396
-1.9297	-1.8108	-1.8598	-2.1345	-2.4732	-2.0333	-2.1515	-1.8554	-1.3398	-2.3437	-2.3344	-2.2122	-2.0127	-2.2012	-1.9554	-2.3437	-1.8946	-2.13	-2.1613	-2.0775	-1.8869	-2.1813	-2.2509	-2.1196	-2.1515	-1.8554	-1.3398	-2.3437	-2.0828	-2.2473	-2.1032	-2.1128	-1.9554	-2.3437	-2.0558	-2.0349	-2.2337	-2.1858	-2.1762	-2.1786	-2.5388	-2.039	-2.0315	-2.1418	-2.2911	-2.2497	-2.1696	-2.2005	-2.2407	-2.1396
-1.6389	-2.4251	-1.9554	-2.3437	-2.4181	-2.1854	-2.0684	-2.3148	-1.3398	-2.3437	-2.004	-2.264	-2.2689	-2.2318	-2.5885	-2.3578	-1.3716	-1.3783	-1.6389	-2.4251	-1.9554	-2.3437	-2.1747	-2.0996	-2.0365	-2.2549	-1.3398	-2.3437	-1.9735	-2.2514	-2.3927	-2.2514	-2.3813	-2.3123	-1.3716	-1.3783	-1.8034	-2.4092	-2.1762	-2.1786	-2.1502	-2.2343	-2.1928	-2.2458	-2.2911	-2.2497	-2.1696	-2.2005	-2.2407	-2.1396
-1.5179	-2.3359	-2.0671	-2.1812	-2.1784	-2.1811	-1.8157	-2.2861	-1.3398	-2.3437	-1.9112	-2.2861	-1.9322	-2.321	-1.9554	-2.3437	-2.0127	-2.2046	-2.364	-2.1418	-2.5312	-2.2522	-2.1936	-2.3607	-2.0416	-2.3229	-1.3398	-2.3437	-1.9735	-2.2514	-2.1032	-2.1128	-1.9554	-2.3437	-2.0127	-2.2046	-1.8034	-2.4092	-2.1821	-2.2755	-2.1502	-2.2343	-2.1928	-2.2458	-2.2911	-2.2497	-2.1696	-2.2005	-2.2407	-2.1396
-2.481	-2.2318	-1.9554	-2.3437	-2.2222	-2.4692	-1.845	-2.0791	-1.3398	-2.3437	-1.96	-2.2738	-2.5868	-2.6257	-2.7803	-1.9551	-2.266	-1.8745	-2.1613	-2.0775	-1.9554	-2.3437	-2.1936	-2.3607	-2.0365	-2.2549	-1.3398	-2.3437	-1.96	-2.2738	-2.3927	-2.2514	-2.1897	-2.2101	-2.0558	-2.0349	-2.2337	-2.1858	-2.1762	-2.1786	-2.1502	-2.2343	-2.1928	-2.2458	-2.2911	-2.2497	-2.1696	-2.2005	-2.2407	-2.1396
-2.21	-1.8995	-2.6363	-2.1076	-2.1972	-2.0135	-1.845	-2.0791	-1.3398	-2.3437	-2.1515	-2.3677	-2.0127	-2.2012	-1.9554	-2.3437	-2.0127	-2.2046	-2.364	-2.1418	-2.5312	-2.2522	-2.1936	-2.3607	-2.0365	-2.2549	-1.3398	-2.3437	-2.1515	-2.3677	-2.1032	-2.1128	-1.9554	-2.3437	-2.0127	-2.2046	-2.3095	-2.039	-2.3095	-2.1904	-2.1502	-2.2343	-2.1928	-2.2458	-2.2911	-2.2497	-2.0792	-2.1736	-2.2407	-2.1396
-2.2105	-2.2337	-1.9554	-2.3437	-1.7671	-2.486	-2.0684	-2.3148	-1.3398	-2.3437	-1.96	-2.2738	-1.9322	-2.321	-2.0684	-2.0792	-1.9796	-1.8927	-2.16	-2.2473	-1.9554	-2.3437	-1.7671	-2.486	-2.0365	-2.2549	-1.3398	-2.3437	-1.96	-2.2738	-2.1032	-2.1128	-2.0684	-2.0792	-2.4167	-2.3484	-2.2337	-2.1858	-2.1762	-2.1786	-2.1553	-2.1576	-2.1928	-2.2458	-2.2911	-2.2497	-2.1696	-2.2005	-2.2407	-2.1396
-1.9734	-2.0063	-1.8857	-2.0674	-2.2105	-2.2764	-2.3187	-2.3129	-0.6647	-2.2517	-1.9112	-2.2861	-2.2209	-2.1664	-1.9452	-1.9172	-1.9662	-2.2321	-2.16	-2.2473	-1.8869	-2.1813	-2.1747	-2.0996	-2.0416	-2.3229	-1.3328	-2.1124	-1.9735	-2.2514	-2.2209	-2.1664	-1.9604	-2.0775	-2.1384	-2.1743	-2.2337	-2.1858	-2.1762	-2.1786	-2.1502	-2.2343	-2.1928	-2.2458	-2.2911	-2.2497	-2.1696	-2.2005	-2.0792	-2.3119
-1.9662	-2.2321	-1.8857	-2.0674	-2.2487	-2.0472	-2.0684	-2.3148	-0.6647	-2.2517	-2.5246	-2.3708	-2.0127	-2.2012	-1.9819	-2.499	-1.9796	-1.8927	-2.16	-2.2473	-1.8869	-2.1813	-2.1747	-2.0996	-2.0365	-2.2549	-1.3328	-2.1124	-2.5312	-2.0629	-2.1032	-2.1128	-2.3813	-2.3123	-2.4167	-2.3484	-2.2337	-2.1858	-2.1762	-2.1786	-2.1502	-2.2343	-2.1928	-2.2458	-2.2911	-2.2497	-2.5388	-2.1702	-2.2407	-2.1396
-1.9734	-2.0063	-2.468	-1.9861	-2.2105	-2.2764	-2.0979	-2.6257	-2.5311	-2.2295	-2.5246	-2.3708	-2.3784	-1.9877	-2.1767	-2.3995	-2.2222	-1.9565	-2.16	-2.2473	-2.1773	-2.1069	-2.1747	-2.0996	-2.0416	-2.3229	-1.3328	-2.1124	-2.5312	-2.0629	-2.2061	-2.3123	-2.1897	-2.2101	-2.0558	-2.0349	-2.2337	-2.1858	-2.1762	-2.1786	-2.1502	-2.2343	-2.1928	-2.2458	-2.2911	-2.2497	-2.5388	-2.1702	-2.2407	-2.1396
-2.2105	-2.2337	-2.468	-1.9861	-1.9819	-2.2295	-1.971	-1.9982	-0.6647	-2.2517	-1.9342	-1.9911	-2.2689	-2.2318	-1.9662	-2.2173	-2.4212	-2.1812	-2.16	-2.2473	-2.1773	-2.1069	-2.2509	-2.1196	-2.4534	-2.1568	-1.3328	-2.1124	-2.0828	-2.2473	-2.3927	-2.2514	-1.9604	-2.0775	-2.1384	-2.1743	-2.2337	-2.1858	-2.1762	-2.1786	-2.1502	-2.2343	-2.3326	-2.0044	-2.2911	-2.2497	-2.1696	-2.2005	-2.2407	-2.1396
-1.9099	-2.3481	-2.7348	-2.3361	-2.3031	-1.9616	-1.971	-1.9982	-4.4753	-2.1093	-2.1515	-2.3677	-2.2209	-2.1664	-2.7803	-1.9551	-1.9796	-1.8927	-1.9099	-2.3481	-2.5312	-2.2522	-2.2509	-2.1196	-2.4534	-2.1568	-4.3761	-2.2626	-2.1515	-2.3677	-2.2209	-2.1664	-2.1897	-2.2101	-2.4167	-2.3484	-2.2337	-2.1858	-2.1762	-2.1786	-2.1553	-2.1576	-2.3326	-2.0044	-2.2911	-2.2497	-2.0792	-2.1736	-2.0792	-2.3119
-2.2105	-2.2337	-1.6601	-2.1854	-2.4181	-2.1854	-2.1515	-1.8554	-0.6647	-2.2517	-2.5386	-2.0166	-2.3784	-1.9877	-2.0684	-2.0792	-1.8764	-2.3732	-2.16	-2.2473	-1.8869	-2.1813	-2.1747	-2.0996	-2.1515	-1.8554	-1.3328	-2.1124	-2.5312	-2.0629	-2.2061	-2.3123	-2.0684	-2.0792	-2.0558	-2.0349	-2.2337	-2.1858	-2.1762	-2.1786	-2.1502	-2.2343	-2.0315	-2.1418	-2.2911	-2.2497	-2.5388	-2.1702	-2.2407	-2.1396
-1.9723	-2.529	-2.038	-2.2732	-2.3285	-2.6112	-2.0684	-2.3148	-1.3085	-2.1551	-1.9949	-2.1534	-1.9322	-2.321	-2.1767	-2.3995	-1.8764	-2.3732	-2.1613	-2.0775	-2.5312	-2.2522	-2.3285	-2.6112	-2.0365	-2.2549	-1.3328	-2.1124	-2.0828	-2.2473	-2.1032	-2.1128	-2.1897	-2.2101	-2.0558	-2.0349	-2.2337	-2.1858	-2.3095	-2.1904	-2.1502	-2.2343	-2.1928	-2.2458	-1.42	-2.1702	-2.1696	-2.2005	-2.2407	-2.1396
-2.9195	-2.159	-1.8857	-2.0674	-1.9813	-2.1557	-2.0684	-2.3148	-0.6647	-2.2517	-1.8705	-2.0845	-1.8297	-2.4223	-1.9689	-2.2678	-3.1009	-2.1557	-2.9195	-2.159	-1.8869	-2.1813	-2.2509	-2.1196	-2.0365	-2.2549	-1.3328	-2.1124	-2.5312	-2.0629	-2.2061	-2.3123	-2.1897	-2.2101	-2.4167	-2.3484	-2.2337	-2.1858	-2.1762	-2.1786	-2.1502	-2.2343	-2.1928	-2.2458	-2.2911	-2.2497	-2.0792	-2.1736	-2.068	-2.3936
-3.0466	-2.6113	-1.8857	-2.0674	-1.9813	-2.1557	-1.9762	-2.1758	-1.5548	-2.1879	-2.3344	-2.2122	-2.3784	-1.9877	-1.9819	-2.499	-2.0087	-2.6901	-2.364	-2.1418	-1.8869	-2.1813	-2.2509	-2.1196	-2.4534	-2.1568	-1.3328	-2.1124	-2.0828	-2.2473	-2.2061	-2.3123	-2.3813	-2.3123	-2.1384	-2.1743	-2.2337	-2.1858	-2.1762	-2.1786	-2.1502	-2.2343	-2.0315	-2.1418	-1.42	-2.1702	-2.1696	-2.2005	-2.2407	-2.1396
-1.5179	-2.3359	-1.9762	-2.2762	-2.5995	-2.0495	-1.9689	-2.3894	-0.6647	-2.2517	-2.0402	-2.166	-2.2689	-2.2318	-1.9452	-1.9172	-2.0867	-2.1664	-2.364	-2.1418	-2.5312	-2.2522	-2.2509	-2.1196	-2.0365	-2.2549	-1.3328	-2.1124	-2.0828	-2.2473	-2.3927	-2.2514	-1.9604	-2.0775	-2.0867	-2.1664	-1.8034	-2.4092	-2.1821	-2.2755	-2.5388	-2.039	-2.1928	-2.2458	-2.2911	-2.2497	-2.1696	-2.2005	-2.2407	-2.1396
-1.9734	-2.0063	-1.8857	-2.0674	-2.0402	-1.9776	-2.9762	-2.0166	-3.8571	-2.2556	-1.8598	-2.519	-2.9195	-1.8684	-1.9662	-2.2173	-2.6972	-2.8035	-2.16	-2.2473	-1.8869	-2.1813	-2.1747	-2.0996	-2.4534	-2.1568	-1.3328	-2.1124	-2.0828	-2.2473	-2.9195	-1.8684	-1.9604	-2.0775	-2.4167	-2.3484	-2.2337	-2.1858	-2.1762	-2.1786	-2.1502	-2.2343	-2.3326	-2.0044	-2.2911	-2.2497	-2.1696	-2.2005	-2.2407	-2.1396
-1.9297	-1.8108	-2.6363	-2.1076	-2.0087	-1.9106	-2.0979	-2.6257	-0.6647	-2.2517	-2.0402	-2.166	-2.0974	-2.1091	-1.9452	-1.9172	-2.0087	-2.6901	-2.1613	-2.0775	-2.5312	-2.2522	-2.1747	-2.0996	-2.0416	-2.3229	-1.3328	-2.1124	-2.0828	-2.2473	-2.0974	-2.1091	-1.9604	-2.0775	-2.1384	-2.1743	-2.2337	-2.1858	-2.3095	-2.1904	-2.1502	-2.2343	-2.1928	-2.2458	-2.2911	-2.2497	-2.1696	-2.2005	-2.2407	-2.1396
-1.9099	-2.3481	-2.0547	-2.2861	-2.0087	-1.9106	-2.3187	-2.3129	-0.6647	-2.2517	-2.3344	-2.2122	-2.3187	-2.2173	-2.0684	-2.0792	-2.3387	-2.044	-1.9099	-2.3481	-2.1773	-2.1069	-2.1747	-2.0996	-2.0416	-2.3229	-1.3328	-2.1124	-2.0828	-2.2473	-2.3927	-2.2514	-2.0684	-2.0792	-2.1384	-2.1743	-2.2337	-2.1858	-2.1762	-2.1786	-2.1502	-2.2343	-2.1928	-2.2458	-2.2911	-2.2497	-2.1696	-2.2005	-2.2407	-2.1396
-1.9734	-2.0063	-2.038	-2.2732	-2.3255	-2.7445	-1.971	-1.9982	-1.5548	-2.1879	-1.96	-2.2738	-2.4269	-2.3605	-1.9819	-2.499	-1.8764	-2.3732	-2.16	-2.2473	-2.5312	-2.2522	-2.2509	-2.1196	-2.4534	-2.1568	-1.3328	-2.1124	-1.96	-2.2738	-2.2061	-2.3123	-2.3813	-2.3123	-2.0558	-2.0349	-2.2337	-2.1858	-2.3095	-2.1904	-2.1502	-2.2343	-2.3326	-2.0044	-1.42	-2.1702	-2.1696	-2.2005	-2.068	-2.3936
-1.6389	-2.4251	-1.6601	-2.1854	-2.1716	-2.5369	-2.0684	-2.3148	-0.6647	-2.2517	-2.1515	-2.3677	-1.8215	-2.2247	-2.7803	-1.9551	-2.6972	-2.8035	-1.6389	-2.4251	-1.8869	-2.1813	-2.1936	-2.3607	-2.0365	-2.2549	-1.3328	-2.1124	-2.1515	-2.3677	-2.2061	-2.3123	-2.1897	-2.2101	-2.4167	-2.3484	-1.8034	-2.4092	-2.1762	-2.1786	-2.1502	-2.2343	-2.1928	-2.2458	-2.2911	-2.2497	-2.0792	-2.1736	-2.0792	-2.3119
-1.9734	-2.0063	-1.8857	-2.0674	-2.2487	-2.0472	-2.0434	-2.1039	-0.6647	-2.2517	-2.5246	-2.3708	-2.4861	-2.0472	-2.3285	-2.3148	-1.9662	-2.2321	-2.16	-2.2473	-1.8869	-2.1813	-2.1747	-2.0996	-2.0365	-2.2549	-1.3328	-2.1124	-2.5312	-2.0629	-2.1032	-2.1128	-2.1897	-2.2101	-2.1384	-2.1743	-2.2337	-2.1858	-2.1762	-2.1786	-2.1502	-2.2343	-2.1928	-2.2458	-2.2911	-2.2497	-2.5388	-2.1702	-2.2407	-2.1396
-1.9099	-2.3481	-1.8598	-2.1345	-2.2105	-2.2764	-2.303	-2.3359	-0.6647	-2.2517	-3.284	-1.9877	-2.0127	-2.2012	-1.9819	-2.499	-2.1274	-2.2012	-1.9099	-2.3481	-1.8869	-2.1813	-2.1747	-2.0996	-2.0365	-2.2549	-1.3328	-2.1124	-2.5312	-2.0629	-2.1032	-2.1128	-2.3813	-2.3123	-2.1384	-2.1743	-2.2337	-2.1858	-2.1762	-2.1786	-2.1502	-2.2343	-2.1928	-2.2458	-2.2911	-2.2497	-2.1696	-2.2005	-2.2407	-2.1396
-1.6389	-2.4251	-2.468	-1.9861	-1.7671	-2.486	-1.9689	-2.3894	-0.6647	-2.2517	-1.96	-2.2738	-2.3187	-2.2173	-2.0785	-2.1196	-2.1274	-2.2012	-1.6389	-2.4251	-2.1773	-2.1069	-1.7671	-2.486	-2.0365	-2.2549	-1.3328	-2.1124	-1.96	-2.2738	-2.3927	-2.2514	-1.9604	-2.0775	-2.1384	-2.1743	-1.8034	-2.4092	-2.1762	-2.1786	-2.1553	-2.1576	-2.1928	-2.2458	-2.2911	-2.2497	-2.1696	-2.2005	-2.2407	-2.1396
-1.9099	-2.3481	-2.0969	-2.0791	-2.5995	-2.0495	-2.0684	-2.3148	-0.6647	-2.2517	-1.9112	-2.2861	-1.8297	-2.4223	-2.1712	-2.2764	-1.8946	-2.13	-1.9099	-2.3481	-1.8869	-2.1813	-2.2509	-2.1196	-2.0365	-2.2549	-1.3328	-2.1124	-1.9735	-2.2514	-2.2061	-2.3123	-2.1897	-2.2101	-2.0558	-2.0349	-2.2337	-2.1858	-2.1762	-2.1786	-2.5388	-2.039	-2.1928	-2.2458	-2.2911	-2.2497	-2.1696	-2.2005	-2.068	-2.3936
-2.4269	-2.1929	-1.8857	-2.0674	-1.9813	-2.1557	-1.8157	-2.2861	-1.5548	-2.1879	-1.9949	-2.1534	-2.3187	-2.2173	-2.3285	-2.3148	-2.0262	-2.1093	-2.364	-2.1418	-1.8869	-2.1813	-2.2509	-2.1196	-2.0416	-2.3229	-1.3328	-2.1124	-2.0828	-2.2473	-2.3927	-2.2514	-2.1897	-2.2101	-2.1384	-2.1743	-2.3095	-2.039	-2.1762	-2.1786	-2.1502	-2.2343	-2.1928	-2.2458	-1.42	-2.1702	-2.1696	-2.2005	-2.2407	-2.1396
-1.5179	-2.3359	-2.2672	-2.0497	-2.0843	-2.1039	-1.9689	-2.3894	-0.6647	-2.2517	-1.8705	-2.0845	-2.0974	-2.1091	-1.9689	-2.2678	-2.3387	-2.044	-2.364	-2.1418	-2.1773	-2.1069	-2.1747	-2.0996	-2.0365	-2.2549	-1.3328	-2.1124	-2.5312	-2.0629	-2.0974	-2.1091	-2.1897	-2.2101	-2.1384	-2.1743	-1.8034	-2.4092	-2.1762	-2.1786	-2.1502	-2.2343	-2.1928	-2.2458	-2.2911	-2.2497	-2.0792	-2.1736	-2.2407	-2.1396
-2.4269	-2.1929	-1.6601	-2.1854	-2.3285	-2.6112	-2.0785	-2.0135	-0.6647	-2.2517	-1.9112	-2.2861	-2.4269	-2.3605	-2.5789	-2.2306	-2.1274	-2.2012	-2.364	-2.1418	-1.8869	-2.1813	-2.3285	-2.6112	-2.0416	-2.3229	-1.3328	-2.1124	-1.9735	-2.2514	-2.2061	-2.3123	-2.3813	-2.3123	-2.1384	-2.1743	-2.3095	-2.039	-2.1762	-2.1786	-2.1502	-2.2343	-2.1928	-2.2458	-2.2911	-2.2497	-2.1696	-2.2005	-2.068	-2.3936
-1.9099	-2.3481	-1.9723	-2.1196	-1.9813	-2.1557	-1.8157	-2.2861	-1.3085	-2.1551	-2.5246	-2.3708	-2.0127	-2.2012	-1.9341	-2.1345	-1.8946	-2.13	-1.9099	-2.3481	-2.1773	-2.1069	-2.2509	-2.1196	-2.0416	-2.3229	-1.3328	-2.1124	-2.5312	-2.0629	-2.1032	-2.1128	-2.1897	-2.2101	-2.0558	-2.0349	-2.2337	-2.1858	-2.1762	-2.1786	-2.1502	-2.2343	-2.1928	-2.2458	-1.42	-2.1702	-2.5388	-2.1702	-2.2407	-2.1396
-2.3836	-2.4487	-1.9762	-2.2762	-2.0402	-1.9776	-1.845	-2.0791	-0.6647	-2.2517	-1.96	-2.2738	-1.8215	-2.2247	-2.3836	-2.0845	-2.1274	-2.2012	-2.364	-2.1418	-2.5312	-2.2522	-2.1747	-2.0996	-2.0365	-2.2549	-1.3328	-2.1124	-1.96	-2.2738	-2.2061	-2.3123	-2.3813	-2.3123	-2.1384	-2.1743	-1.8034	-2.4092	-2.1821	-2.2755	-2.1502	-2.2343	-2.1928	-2.2458	-2.2911	-2.2497	-2.1696	-2.2005	-2.0792	-2.3119
-1.9099	-2.3481	-2.468	-1.9861	-2.2105	-2.2764	-1.9762	-2.1758	-0.6647	-2.2517	-1.9949	-2.1534	-1.8297	-2.4223	-1.9819	-2.499	-2.0867	-2.1664	-1.9099	-2.3481	-2.1773	-2.1069	-2.1747	-2.0996	-2.4534	-2.1568	-1.3328	-2.1124	-2.0828	-2.2473	-2.2061	-2.3123	-2.3813	-2.3123	-2.0867	-2.1664	-2.2337	-2.1858	-2.1762	-2.1786	-2.1502	-2.2343	-2.0315	-2.1418	-2.2911	-2.2497	-2.1696	-2.2005	-2.068	-2.3936
-2.2105	-2.2337	-1.9762	-2.2762	-1.9813	-2.1557	-1.845	-2.0791	-1.5548	-2.1879	-2.2193	-1.8835	-2.2209	-2.1664	-1.9819	-2.499	-2.0127	-2.2046	-2.16	-2.2473	-2.5312	-2.2522	-2.2509	-2.1196	-2.0365	-2.2549	-1.3328	-2.1124	-2.5312	-2.0629	-2.2209	-2.1664	-2.3813	-2.3123	-2.0127	-2.2046	-2.2337	-2.1858	-2.1821	-2.2755	-2.1502	-2.2343	-2.1928	-2.2458	-1.42	-2.1702	-2.1696	-2.2005	-2.0792	-2.3119
-2.3836	-2.4487	-1.9762	-2.2762	-1.9819	-2.2295	-2.1515	-1.8554	-0.6647	-2.2517	-2.5386	-2.0166	-1.9322	-2.321	-1.5227	-2.1811	-2.0867	-2.1664	-2.364	-2.1418	-2.5312	-2.2522	-2.2509	-2.1196	-2.1515	-1.8554	-1.3328	-2.1124	-2.5312	-2.0629	-2.1032	-2.1128	-2.3813	-2.3123	-2.0867	-2.1664	-1.8034	-2.4092	-2.1821	-2.2755	-2.1502	-2.2343	-2.0315	-2.1418	-2.2911	-2.2497	-2.5388	-2.1702	-2.2407	-2.1396
-3.0466	-2.6113	-1.6601	-2.1854	-2.4181	-2.1854	-1.8157	-2.2861	-0.6647	-2.2517	-2.5246	-2.3708	-1.8297	-2.4223	-2.1712	-2.2764	-1.9662	-2.2321	-2.364	-2.1418	-1.8869	-2.1813	-2.1747	-2.0996	-2.0416	-2.3229	-1.3328	-2.1124	-2.5312	-2.0629	-2.2061	-2.3123	-2.1897	-2.2101	-2.1384	-2.1743	-2.2337	-2.1858	-2.1762	-2.1786	-2.1502	-2.2343	-2.1928	-2.2458	-2.2911	-2.2497	-2.5388	-2.1702	-2.068	-2.3936
-2.2208	-2.3268	-2.0547	-2.2861	-1.9813	-2.1557	-1.971	-1.9982	-1.5548	-2.1879	-1.9949	-2.1534	-1.9297	-2.0645	-2.0684	-2.0792	-1.8946	-2.13	-2.16	-2.2473	-2.1773	-2.1069	-2.2509	-2.1196	-2.4534	-2.1568	-1.3328	-2.1124	-2.0828	-2.2473	-2.1032	-2.1128	-2.0684	-2.0792	-2.0558	-2.0349	-2.2337	-2.1858	-2.1762	-2.1786	-2.1502	-2.2343	-2.3326	-2.0044	-1.42	-2.1702	-2.1696	-2.2005	-2.2407	-2.1396
-1.9099	-2.3481	-1.8598	-2.1345	-2.1716	-2.5369	-2.303	-2.3359	-0.6647	-2.2517	-2.5246	-2.3708	-1.9322	-2.321	-2.6643	-2.3605	-1.9042	-2.4561	-1.9099	-2.3481	-1.8869	-2.1813	-2.1936	-2.3607	-2.0365	-2.2549	-1.3328	-2.1124	-2.5312	-2.0629	-2.1032	-2.1128	-2.3813	-2.3123	-2.4167	-2.3484	-2.2337	-2.1858	-2.1762	-2.1786	-2.1502	-2.2343	-2.1928	-2.2458	-2.2911	-2.2497	-2.5388	-2.1702	-2.2407	-2.1396
-1.9734	-2.0063	-1.6601	-2.1854	-2.0402	-1.9776	-2.1515	-1.8554	-0.6647	-2.2517	-2.1515	-2.3677	-2.2209	-2.1664	-2.5885	-2.3578	-2.0262	-2.1093	-2.16	-2.2473	-1.8869	-2.1813	-2.1747	-2.0996	-2.1515	-1.8554	-1.3328	-2.1124	-2.1515	-2.3677	-2.2209	-2.1664	-2.3813	-2.3123	-2.1384	-2.1743	-2.2337	-2.1858	-2.1762	-2.1786	-2.1502	-2.2343	-2.0315	-2.1418	-2.2911	-2.2497	-2.0792	-2.1736	-2.0792	-2.3119
-2.2105	-2.2337	-3.7979	-2.3578	-2.1716	-2.5369	-2.1515	-1.8554	-0.6647	-2.2517	-2.1972	-2.529	-1.9297	-2.0645	-1.9452	-1.9172	-1.8946	-2.13	-2.16	-2.2473	-2.5312	-2.2522	-2.1936	-2.3607	-2.1515	-1.8554	-1.3328	-2.1124	-1.9735	-2.2514	-2.1032	-2.1128	-1.9604	-2.0775	-2.0558	-2.0349	-2.2337	-2.1858	-2.1762	-2.1786	-2.1502	-2.2343	-2.0315	-2.1418	-2.2911	-2.2497	-2.1696	-2.2005	-2.2407	-2.1396
-2.2193	-1.8835	-2.0547	-2.2861	-2.4181	-2.1854	-2.3187	-2.3129	-0.6647	-2.2517	-2.1972	-2.529	-2.3784	-1.9877	-1.9341	-2.1345	-3.1009	-2.1557	-2.364	-2.1418	-2.1773	-2.1069	-2.1747	-2.0996	-2.0416	-2.3229	-1.3328	-2.1124	-1.9735	-2.2514	-2.2061	-2.3123	-2.1897	-2.2101	-2.4167	-2.3484	-2.2337	-2.1858	-2.1762	-2.1786	-2.1502	-2.2343	-2.1928	-2.2458	-2.2911	-2.2497	-2.1696	-2.2005	-2.2407	-2.1396
-2.4269	-2.1929	-1.8857	-2.0674	-2.2487	-2.0472	-2.0684	-2.3148	-1.3085	-2.1551	-1.9949	-2.1534	-2.388	-2.5883	-1.9662	-2.2173	-2.0127	-2.2046	-2.364	-2.1418	-1.8869	-2.1813	-2.1747	-2.0996	-2.0365	-2.2549	-1.3328	-2.1124	-2.0828	-2.2473	-2.2061	-2.3123	-1.9604	-2.0775	-2.0127	-2.2046	-2.3095	-2.039	-2.1762	-2.1786	-2.1502	-2.2343	-2.1928	-2.2458	-1.42	-2.1702	-2.1696	-2.2005	-2.0792	-2.3119
-1.9099	-2.3481	-1.6601	-2.1854	-2.3031	-1.9616	-2.0684	-2.3148	-0.6647	-2.2517	-1.9112	-2.2861	-1.8297	-2.4223	-2.3285	-2.3148	-2.0127	-2.2046	-1.9099	-2.3481	-1.8869	-2.1813	-2.2509	-2.1196	-2.0365	-2.2549	-1.3328	-2.1124	-1.9735	-2.2514	-2.2061	-2.3123	-2.1897	-2.2101	-2.0127	-2.2046	-2.2337	-2.1858	-2.1762	-2.1786	-2.1553	-2.1576	-2.1928	-2.2458	-2.2911	-2.2497	-2.1696	-2.2005	-2.068	-2.3936
-2.3836	-2.4487	-1.8857	-2.0674	-1.9813	-2.1557	-1.8157	-2.2861	-1.5548	-2.1879	-2.0402	-2.166	-2.0974	-2.1091	-2.0684	-2.0792	-1.9662	-2.2321	-2.364	-2.1418	-1.8869	-2.1813	-2.2509	-2.1196	-2.0416	-2.3229	-1.3328	-2.1124	-2.0828	-2.2473	-2.0974	-2.1091	-2.0684	-2.0792	-2.1384	-2.1743	-1.8034	-2.4092	-2.1762	-2.1786	-2.1502	-2.2343	-2.1928	-2.2458	-1.42	-2.1702	-2.1696	-2.2005	-2.2407	-2.1396
-1.5179	-2.3359	-2.2672	-2.0497	-2.2105	-2.2764	-2.2726	-2.2807	-0.6647	-2.2517	-1.8705	-2.0845	-1.9322	-2.321	-2.7803	-1.9551	-2.1274	-2.2012	-2.364	-2.1418	-2.1773	-2.1069	-2.1747	-2.0996	-2.0365	-2.2549	-1.3328	-2.1124	-2.5312	-2.0629	-2.1032	-2.1128	-2.1897	-2.2101	-2.1384	-2.1743	-1.8034	-2.4092	-2.1762	-2.1786	-2.1502	-2.2343	-2.1928	-2.2458	-2.2911	-2.2497	-2.0792	-2.1736	-2.2407	-2.1396
-1.5179	-2.3359	-1.6601	-2.1854	-2.1716	-2.5369	-1.9689	-2.3894	-0.6647	-2.2517	-2.1234	-1.9861	-1.8297	-2.4223	-2.5228	-2.519	-2.6972	-2.8035	-2.364	-2.1418	-1.8869	-2.1813	-2.1936	-2.3607	-2.0365	-2.2549	-1.3328	-2.1124	-2.5312	-2.0629	-2.2061	-2.3123	-2.3813	-2.3123	-2.4167	-2.3484	-1.8034	-2.4092	-2.1762	-2.1786	-2.1502	-2.2343	-2.1928	-2.2458	-2.2911	-2.2497	-2.1696	-2.2005	-2.068	-2.3936
-1.9297	-1.8108	-1.6601	-2.1854	-1.9813	-2.1557	-1.8809	-2.2556	-1.5548	-2.1879	-2.388	-2.0899	-1.8297	-2.4223	-2.6643	-2.3605	-2.0867	-2.1664	-2.1613	-2.0775	-1.8869	-2.1813	-2.2509	-2.1196	-2.4534	-2.1568	-1.3328	-2.1124	-2.5312	-2.0629	-2.2061	-2.3123	-2.3813	-2.3123	-2.0867	-2.1664	-2.2337	-2.1858	-2.1762	-2.1786	-2.1502	-2.2343	-2.1928	-2.2458	-1.42	-2.1702	-2.0792	-2.1736	-2.068	-2.3936
-2.3836	-2.4487	-1.6601	-2.1854	-2.2487	-2.0472	-2.0979	-2.6257	-0.6647	-2.2517	-1.96	-2.2738	-1.9297	-2.0645	-1.5227	-2.1811	-2.0867	-2.1664	-2.364	-2.1418	-1.8869	-2.1813	-2.1747	-2.0996	-2.0416	-2.3229	-1.3328	-2.1124	-1.96	-2.2738	-2.1032	-2.1128	-2.3813	-2.3123	-2.0867	-2.1664	-1.8034	-2.4092	-2.1762	-2.1786	-2.1502	-2.2343	-2.1928	-2.2458	-2.2911	-2.2497	-2.1696	-2.2005	-2.2407	-2.1396
-1.9734	-2.0063	-1.6601	-2.1854	-2.3031	-1.9616	-1.9796	-2.519	-0.6647	-2.2517	-1.8705	-2.0845	-2.2689	-2.2318	-2.3285	-2.3148	-1.9042	-2.4561	-2.16	-2.2473	-1.8869	-2.1813	-2.2509	-2.1196	-2.4534	-2.1568	-1.3328	-2.1124	-2.5312	-2.0629	-2.3927	-2.2514	-2.1897	-2.2101	-2.4167	-2.3484	-2.2337	-2.1858	-2.1762	-2.1786	-2.1553	-2.1576	-2.0315	-2.1418	-2.2911	-2.2497	-2.0792	-2.1736	-2.2407	-2.1396
-3.0466	-2.6113	-1.9762	-2.2762	-2.2222	-2.4692	-2.0684	-2.3148	-1.3085	-2.1551	-2.3187	-2.4334	-2.3754	-2.0386	-1.9689	-2.2678	-1.8946	-2.13	-2.364	-2.1418	-2.5312	-2.2522	-2.1936	-2.3607	-2.0365	-2.2549	-1.3328	-2.1124	-2.0828	-2.2473	-2.1032	-2.1128	-2.1897	-2.2101	-2.0558	-2.0349	-2.2337	-2.1858	-2.1821	-2.2755	-2.1502	-2.2343	-2.1928	-2.2458	-1.42	-2.1702	-2.1696	-2.2005	-2.2407	-2.1396
-1.9723	-2.529	-2.038	-2.2732	-2.3031	-1.9616	-1.845	-2.0791	-1.5548	-2.1879	-2.5386	-2.0166	-2.4269	-2.3605	-2.3285	-2.3148	-2.0087	-2.6901	-2.1613	-2.0775	-2.5312	-2.2522	-2.2509	-2.1196	-2.0365	-2.2549	-1.3328	-2.1124	-2.5312	-2.0629	-2.2061	-2.3123	-2.1897	-2.2101	-2.1384	-2.1743	-2.2337	-2.1858	-2.3095	-2.1904	-2.1553	-2.1576	-2.1928	-2.2458	-1.42	-2.1702	-2.5388	-2.1702	-2.068	-2.3936
-1.9099	-2.3481	-2.0969	-2.0791	-2.4732	-2.0333	-1.9762	-2.1758	-1.3398	-2.3437	-2.1515	-2.3677	-2.3784	-1.9877	-2.0684	-2.0792	-2.0936	-2.5795	-1.9099	-2.3481	-1.8869	-2.1813	-2.2509	-2.1196	-2.4534	-2.1568	-1.3398	-2.3437	-2.1515	-2.3677	-2.2061	-2.3123	-2.0684	-2.0792	-2.4167	-2.3484	-2.2337	-2.1858	-2.1762	-2.1786	-2.5388	-2.039	-2.0315	-2.1418	-2.2911	-2.2497	-2.0792	-2.1736	-2.2407	-2.1396
-2.21	-1.8995	-1.9762	-2.2762	-2.0359	-2.0032	-2.1515	-1.8554	-0.6647	-2.2517	-1.96	-2.2738	-2.4436	-2.1179	-2.4634	-2.1218	-1.9662	-2.2321	-2.364	-2.1418	-2.5312	-2.2522	-2.0359	-2.0032	-2.1515	-1.8554	-1.3328	-2.1124	-1.96	-2.2738	-2.2061	-2.3123	-2.4634	-2.1218	-2.1384	-2.1743	-2.3095	-2.039	-2.1821	-2.2755	-2.1502	-2.2343	-2.0315	-2.1418	-2.2911	-2.2497	-2.1696	-2.2005	-2.2407	-2.1396
-2.9195	-2.159	-2.5593	-2.3677	-1.9813	-2.1557	-2.0127	-2.2046	-2.5311	-2.2295	-2.1515	-2.3677	-1.9297	-2.0645	-2.4634	-2.1218	-2.6972	-2.8035	-2.9195	-2.159	-2.5593	-2.3677	-2.2509	-2.1196	-2.0127	-2.2046	-1.3328	-2.1124	-2.1515	-2.3677	-2.1032	-2.1128	-2.4634	-2.1218	-2.4167	-2.3484	-2.2337	-2.1858	-2.1821	-2.2755	-2.1502	-2.2343	-2.1928	-2.2458	-2.2911	-2.2497	-2.0792	-2.1736	-2.2407	-2.1396
-2.3836	-2.4487	-2.0434	-2.4908	-2.2105	-2.2764	-2.0979	-2.6257	-1.3085	-2.1551	-1.9112	-2.2861	-1.8297	-2.4223	-2.5789	-2.2306	-1.9662	-2.2321	-2.364	-2.1418	-1.8869	-2.1813	-2.1747	-2.0996	-2.0416	-2.3229	-1.3328	-2.1124	-1.9735	-2.2514	-2.2061	-2.3123	-2.3813	-2.3123	-2.1384	-2.1743	-1.8034	-2.4092	-2.1762	-2.1786	-2.1502	-2.2343	-2.1928	-2.2458	-1.42	-2.1702	-2.1696	-2.2005	-2.068	-2.3936
-1.9554	-1.9861	-1.6601	-2.1854	-1.9819	-2.2295	-1.8157	-2.2861	-0.6647	-2.2517	-2.3344	-2.2122	-2.3754	-2.0386	-2.3836	-2.0845	-2.2222	-1.9565	-2.364	-2.1418	-1.8869	-2.1813	-2.2509	-2.1196	-2.0416	-2.3229	-1.3328	-2.1124	-2.0828	-2.2473	-2.1032	-2.1128	-2.3813	-2.3123	-2.0558	-2.0349	-2.2337	-2.1858	-2.1762	-2.1786	-2.1502	-2.2343	-2.1928	-2.2458	-2.2911	-2.2497	-2.1696	-2.2005	-2.2407	-2.1396
-2.2208	-2.3268	-1.6601	-2.1854	-2.3031	-1.9616	-1.8157	-2.2861	-0.6647	-2.2517	-2.3344	-2.2122	-2.2689	-2.2318	-1.9452	-1.9172	-1.9042	-2.4561	-2.16	-2.2473	-1.8869	-2.1813	-2.2509	-2.1196	-2.0416	-2.3229	-1.3328	-2.1124	-2.0828	-2.2473	-2.3927	-2.2514	-1.9604	-2.0775	-2.4167	-2.3484	-2.2337	-2.1858	-2.1762	-2.1786	-2.1553	-2.1576	-2.1928	-2.2458	-2.2911	-2.2497	-2.1696	-2.2005	-2.2407	-2.1396
-1.9734	-2.0063	-2.2672	-2.0497	-2.0359	-2.0032	-1.8809	-2.2556	-0.6647	-2.2517	-2.0402	-2.166	-2.0127	-2.2012	-2.1712	-2.2764	-2.0936	-2.5795	-2.16	-2.2473	-2.1773	-2.1069	-2.0359	-2.0032	-2.4534	-2.1568	-1.3328	-2.1124	-2.0828	-2.2473	-2.1032	-2.1128	-2.1897	-2.2101	-2.4167	-2.3484	-2.2337	-2.1858	-2.1762	-2.1786	-2.1502	-2.2343	-2.1928	-2.2458	-2.2911	-2.2497	-2.1696	-2.2005	-2.2407	-2.1396
-3.0466	-2.6113	-1.8857	-2.0674	-2.0402	-1.9776	-1.845	-2.0791	-2.5311	-2.2295	-1.8598	-2.519	-2.3187	-2.2173	-1.5227	-2.1811	-1.9796	-1.8927	-2.364	-2.1418	-1.8869	-2.1813	-2.1747	-2.0996	-2.0365	-2.2549	-1.3328	-2.1124	-2.0828	-2.2473	-2.3927	-2.2514	-2.3813	-2.3123	-2.4167	-2.3484	-2.2337	-2.1858	-2.1762	-2.1786	-2.1502	-2.2343	-2.1928	-2.2458	-2.2911	-2.2497	-2.1696	-2.2005	-2.2407	-2.1396
-2.2193	-1.8835	-2.4466	-2.0792	-2.2222	-2.4692	-2.0684	-2.3148	-3.4793	-2.2787	-1.7829	-2.6947	-1.7829	-2.4011	-1.5562	-1.6992	-1.3716	-1.3783	-2.364	-2.1418	-2.4466	-2.0792	-2.1936	-2.3607	-2.0365	-2.2549	-4.3761	-2.2626	-1.7829	-2.6947	-1.7829	-2.4011	-1.5562	-1.6992	-1.3716	-1.3783	-2.2337	-2.1858	-2.1762	-2.1786	-2.1502	-2.2343	-2.1928	-2.2458	-2.2911	-2.2497	-1.7829	-2.6947	-1.7829	-2.4011
-1.9297	-1.8108	-1.6601	-2.1854	-2.3255	-2.7445	-2.0127	-2.2046	-2.8632	-1.8575	-2.1234	-1.9861	-2.0127	-2.2012	-2.5885	-2.3578	-1.8764	-2.3732	-2.1613	-2.0775	-1.8869	-2.1813	-2.2509	-2.1196	-2.0127	-2.2046	-1.3328	-2.1124	-2.5312	-2.0629	-2.1032	-2.1128	-2.3813	-2.3123	-2.0558	-2.0349	-2.2337	-2.1858	-2.1762	-2.1786	-2.1502	-2.2343	-2.1928	-2.2458	-3.8551	-1.9567	-2.1696	-2.2005	-2.2407	-2.1396
-1.9099	-2.3481	-2.0671	-2.1812	-2.3255	-2.7445	-2.0684	-2.3148	-0.6647	-2.2517	-2.1972	-2.529	-2.4436	-2.1179	-2.1712	-2.2764	-2.3387	-2.044	-1.9099	-2.3481	-2.5312	-2.2522	-2.2509	-2.1196	-2.0365	-2.2549	-1.3328	-2.1124	-1.9735	-2.2514	-2.2061	-2.3123	-2.1897	-2.2101	-2.1384	-2.1743	-2.2337	-2.1858	-2.1821	-2.2755	-2.1502	-2.2343	-2.1928	-2.2458	-2.2911	-2.2497	-2.1696	-2.2005	-2.2407	-2.1396
-3.0466	-2.6113	-1.6601	-2.1854	-2.3255	-2.7445	-1.9689	-2.3894	-1.5548	-2.1879	-2.5386	-2.0166	-2.3754	-2.0386	-2.1712	-2.2764	-2.6972	-2.8035	-2.364	-2.1418	-1.8869	-2.1813	-2.2509	-2.1196	-2.0365	-2.2549	-1.3328	-2.1124	-2.5312	-2.0629	-2.1032	-2.1128	-2.1897	-2.2101	-2.4167	-2.3484	-2.2337	-2.1858	-2.1762	-2.1786	-2.1502	-2.2343	-2.1928	-2.2458	-1.42	-2.1702	-2.5388	-2.1702	-2.2407	-2.1396
-2.3836	-2.4487	-2.038	-2.2732	-2.3285	-2.6112	-2.3187	-2.3129	-1.5548	-2.1879	-1.9112	-2.2861	-1.9297	-2.0645	-2.3285	-2.3148	-1.9042	-2.4561	-2.364	-2.1418	-2.5312	-2.2522	-2.3285	-2.6112	-2.0416	-2.3229	-1.3328	-2.1124	-1.9735	-2.2514	-2.1032	-2.1128	-2.1897	-2.2101	-2.4167	-2.3484	-1.8034	-2.4092	-2.3095	-2.1904	-2.1502	-2.2343	-2.1928	-2.2458	-1.42	-2.1702	-2.1696	-2.2005	-2.2407	-2.1396
-2.21	-1.8995	-2.0547	-2.2861	-2.0843	-2.1039	-2.0684	-2.3148	-1.3085	-2.1551	-1.8705	-2.0845	-2.0087	-1.9911	-2.3836	-2.0845	-2.1274	-2.2012	-2.364	-2.1418	-2.1773	-2.1069	-2.1747	-2.0996	-2.0365	-2.2549	-1.3328	-2.1124	-2.5312	-2.0629	-2.1032	-2.1128	-2.3813	-2.3123	-2.1384	-2.1743	-2.3095	-2.039	-2.1762	-2.1786	-2.1502	-2.2343	-2.1928	-2.2458	-1.42	-2.1702	-2.0792	-2.1736	-2.2407	-2.1396
-1.9554	-1.9861	-1.6601	-2.1854	-2.2105	-2.2764	-2.3187	-2.3129	-0.6647	-2.2517	-2.1972	-2.529	-2.3754	-2.0386	-1.9819	-2.499	-2.2222	-1.9565	-2.364	-2.1418	-1.8869	-2.1813	-2.1747	-2.0996	-2.0416	-2.3229	-1.3328	-2.1124	-1.9735	-2.2514	-2.1032	-2.1128	-2.3813	-2.3123	-2.0558	-2.0349	-2.2337	-2.1858	-2.1762	-2.1786	-2.1502	-2.2343	-2.1928	-2.2458	-2.2911	-2.2497	-2.1696	-2.2005	-2.2407	-2.1396
-1.9723	-2.529	-1.6601	-2.1854	-1.9819	-2.2295	-1.8157	-2.2861	-0.6647	-2.2517	-2.0402	-2.166	-1.9322	-2.321	-2.1712	-2.2764	-1.9042	-2.4561	-2.1613	-2.0775	-1.8869	-2.1813	-2.2509	-2.1196	-2.0416	-2.3229	-1.3328	-2.1124	-2.0828	-2.2473	-2.1032	-2.1128	-2.1897	-2.2101	-2.4167	-2.3484	-2.2337	-2.1858	-2.1762	-2.1786	-2.1502	-2.2343	-2.1928	-2.2458	-2.2911	-2.2497	-2.1696	-2.2005	-2.2407	-2.1396
-2.2229	-2.2755	-2.2672	-2.0497	-2.0402	-1.9776	-1.9689	-2.3894	-0.6647	-2.2517	-2.0402	-2.166	-2.0127	-2.2012	-2.1712	-2.2764	-2.0936	-2.5795	-2.16	-2.2473	-2.1773	-2.1069	-2.1747	-2.0996	-2.0365	-2.2549	-1.3328	-2.1124	-2.0828	-2.2473	-2.1032	-2.1128	-2.1897	-2.2101	-2.4167	-2.3484	-2.2337	-2.1858	-2.1762	-2.1786	-2.1502	-2.2343	-2.1928	-2.2458	-2.2911	-2.2497	-2.1696	-2.2005	-2.2407	-2.1396
-3.0466	-2.6113	-1.8857	-2.0674	-2.0402	-1.9776	-1.845	-2.0791	-2.5311	-2.2295	-1.8598	-2.519	-2.0974	-2.1091	-1.5227	-2.1811	-2.266	-1.8745	-2.364	-2.1418	-1.8869	-2.1813	-2.1747	-2.0996	-2.0365	-2.2549	-1.3328	-2.1124	-2.0828	-2.2473	-2.0974	-2.1091	-2.3813	-2.3123	-2.0558	-2.0349	-2.2337	-2.1858	-2.1762	-2.1786	-2.1502	-2.2343	-2.1928	-2.2458	-2.2911	-2.2497	-2.1696	-2.2005	-2.2407	-2.1396
-2.2193	-1.8835	-2.2672	-2.0497	-2.0843	-2.1039	-2.3187	-2.3129	-3.4793	-2.2787	-1.7829	-2.6947	-1.7829	-2.4011	-1.5562	-1.6992	-1.3716	-1.3783	-2.364	-2.1418	-2.1773	-2.1069	-2.1747	-2.0996	-2.0416	-2.3229	-4.3761	-2.2626	-1.7829	-2.6947	-1.7829	-2.4011	-1.5562	-1.6992	-1.3716	-1.3783	-2.2337	-2.1858	-2.1762	-2.1786	-2.1502	-2.2343	-2.1928	-2.2458	-2.2911	-2.2497	-1.7829	-2.6947	-1.7829	-2.4011
-2.481	-2.2318	-1.8857	-2.0674	-1.7671	-2.486	-2.9762	-2.0166	-0.6647	-2.2517	-1.8705	-2.0845	-2.3784	-1.9877	-1.9662	-2.2173	-2.3255	-1.9287	-2.1613	-2.0775	-1.8869	-2.1813	-1.7671	-2.486	-2.4534	-2.1568	-1.3328	-2.1124	-2.5312	-2.0629	-2.2061	-2.3123	-1.9604	-2.0775	-2.4167	-2.3484	-2.2337	-2.1858	-2.1762	-2.1786	-2.1553	-2.1576	-2.3326	-2.0044	-2.2911	-2.2497	-2.0792	-2.1736	-2.2407	-2.1396
-1.6389	-2.4251	-2.038	-2.2732	-1.9813	-2.1557	-1.9762	-2.1758	-0.6647	-2.2517	-2.004	-2.264	-2.4442	-2.3361	-1.9819	-2.499	-2.1274	-2.2012	-1.6389	-2.4251	-2.5312	-2.2522	-2.2509	-2.1196	-2.4534	-2.1568	-1.3328	-2.1124	-1.9735	-2.2514	-2.2061	-2.3123	-2.3813	-2.3123	-2.1384	-2.1743	-1.8034	-2.4092	-2.3095	-2.1904	-2.1502	-2.2343	-2.0315	-2.1418	-2.2911	-2.2497	-2.1696	-2.2005	-2.2407	-2.1396
-1.9099	-2.3481	-1.9723	-2.1196	-2.0359	-2.0032	-2.303	-2.3359	-0.6647	-2.2517	-1.96	-2.2738	-2.3784	-1.9877	-2.1767	-2.3995	-2.0936	-2.5795	-1.9099	-2.3481	-2.1773	-2.1069	-2.0359	-2.0032	-2.0365	-2.2549	-1.3328	-2.1124	-1.96	-2.2738	-2.2061	-2.3123	-2.1897	-2.2101	-2.4167	-2.3484	-2.2337	-2.1858	-2.1762	-2.1786	-2.1502	-2.2343	-2.1928	-2.2458	-2.2911	-2.2497	-2.1696	-2.2005	-2.2407	-2.1396
-1.9099	-2.3481	-2.0547	-2.2861	-2.4732	-2.0333	-2.0785	-2.0135	-0.6647	-2.2517	-2.1234	-1.9861	-2.0127	-2.2012	-2.5789	-2.2306	-2.2222	-1.9565	-1.9099	-2.3481	-2.1773	-2.1069	-2.2509	-2.1196	-2.0416	-2.3229	-1.3328	-2.1124	-2.5312	-2.0629	-2.1032	-2.1128	-2.3813	-2.3123	-2.0558	-2.0349	-2.2337	-2.1858	-2.1762	-2.1786	-2.5388	-2.039	-2.1928	-2.2458	-2.2911	-2.2497	-2.1696	-2.2005	-2.2407	-2.1396
-1.9297	-1.8108	-2.0547	-2.2861	-2.4181	-2.1854	-2.2726	-2.2807	-0.6647	-2.2517	-2.0402	-2.166	-2.3187	-2.2173	-1.9541	-2.1118	-2.0867	-2.1664	-2.1613	-2.0775	-2.1773	-2.1069	-2.1747	-2.0996	-2.0365	-2.2549	-1.3328	-2.1124	-2.0828	-2.2473	-2.3927	-2.2514	-1.9604	-2.0775	-2.0867	-2.1664	-2.2337	-2.1858	-2.1762	-2.1786	-2.1502	-2.2343	-2.1928	-2.2458	-2.2911	-2.2497	-2.1696	-2.2005	-2.2407	-2.1396
-1.9554	-1.9861	-2.0087	-2.2807	-2.5995	-2.0495	-1.9689	-2.3894	-0.6647	-2.2517	-1.9541	-2.047	-2.2689	-2.2318	-2.5228	-2.519	-3.1009	-2.1557	-2.364	-2.1418	-1.8869	-2.1813	-2.2509	-2.1196	-2.0365	-2.2549	-1.3328	-2.1124	-1.9735	-2.2514	-2.3927	-2.2514	-2.3813	-2.3123	-2.4167	-2.3484	-2.2337	-2.1858	-2.1762	-2.1786	-2.5388	-2.039	-2.1928	-2.2458	-2.2911	-2.2497	-2.1696	-2.2005	-2.2407	-2.1396
-1.9554	-1.9861	-3.7979	-2.3578	-2.2487	-2.0472	-2.2886	-2.2295	-0.6647	-2.2517	-1.9112	-2.2861	-2.4861	-2.0472	-1.9541	-2.1118	-2.4212	-2.1812	-2.364	-2.1418	-2.5312	-2.2522	-2.1747	-2.0996	-2.4534	-2.1568	-1.3328	-2.1124	-1.9735	-2.2514	-2.1032	-2.1128	-1.9604	-2.0775	-2.1384	-2.1743	-2.2337	-2.1858	-2.1762	-2.1786	-2.1502	-2.2343	-2.1928	-2.2458	-2.2911	-2.2497	-2.1696	-2.2005	-2.2407	-2.1396
-2.2105	-2.2337	-1.6601	-2.1854	-2.0402	-1.9776	-1.845	-2.0791	-1.5548	-2.1879	-1.9949	-2.1534	-2.6725	-1.9176	-2.6643	-2.3605	-3.1009	-2.1557	-2.16	-2.2473	-1.8869	-2.1813	-2.1747	-2.0996	-2.0365	-2.2549	-1.3328	-2.1124	-2.0828	-2.2473	-2.3927	-2.2514	-2.3813	-2.3123	-2.4167	-2.3484	-2.2337	-2.1858	-2.1762	-2.1786	-2.1502	-2.2343	-2.1928	-2.2458	-1.42	-2.1702	-2.1696	-2.2005	-2.2407	-2.1396
-2.21	-1.8995	-2.0969	-2.0791	-2.1972	-2.0135	-2.9762	-2.0166	-0.6647	-2.2517	-2.0402	-2.166	-2.5868	-2.6257	-1.9541	-2.1118	-1.9796	-1.8927	-2.364	-2.1418	-1.8869	-2.1813	-2.1936	-2.3607	-2.4534	-2.1568	-1.3328	-2.1124	-2.0828	-2.2473	-2.3927	-2.2514	-1.9604	-2.0775	-2.4167	-2.3484	-2.3095	-2.039	-2.1762	-2.1786	-2.1502	-2.2343	-2.3326	-2.0044	-2.2911	-2.2497	-2.1696	-2.2005	-2.2407	-2.1396
-1.6389	-2.4251	-2.6363	-2.1076	-2.0843	-2.1039	-3.4397	-1.8684	-0.6647	-2.2517	-2.5386	-2.0166	-2.3754	-2.0386	-1.9689	-2.2678	-2.0127	-2.2046	-1.6389	-2.4251	-2.5312	-2.2522	-2.1747	-2.0996	-3.4397	-1.8684	-1.3328	-2.1124	-2.5312	-2.0629	-2.1032	-2.1128	-2.1897	-2.2101	-2.0127	-2.2046	-1.8034	-2.4092	-2.3095	-2.1904	-2.1502	-2.2343	-2.1928	-2.2458	-2.2911	-2.2497	-2.5388	-2.1702	-2.2407	-2.1396
-2.4269	-2.1929	-1.6601	-2.1854	-2.4181	-2.1854	-2.0127	-2.2046	-0.6647	-2.2517	-1.9949	-2.1534	-2.2209	-2.1664	-1.9689	-2.2678	-2.4212	-2.1812	-2.364	-2.1418	-1.8869	-2.1813	-2.1747	-2.0996	-2.0127	-2.2046	-1.3328	-2.1124	-2.0828	-2.2473	-2.2209	-2.1664	-2.1897	-2.2101	-2.1384	-2.1743	-2.3095	-2.039	-2.1762	-2.1786	-2.1502	-2.2343	-2.1928	-2.2458	-2.2911	-2.2497	-2.1696	-2.2005	-2.0792	-2.3119
-1.9723	-2.529	-1.8598	-2.1345	-2.2222	-2.4692	-1.845	-2.0791	-1.3085	-2.1551	-1.8598	-2.519	-2.0974	-2.1091	-1.9689	-2.2678	-2.3255	-2.8639	-2.1613	-2.0775	-1.8869	-2.1813	-2.1936	-2.3607	-2.0365	-2.2549	-1.3328	-2.1124	-2.0828	-2.2473	-2.0974	-2.1091	-2.1897	-2.2101	-2.3255	-2.8639	-2.2337	-2.1858	-2.1762	-2.1786	-2.1502	-2.2343	-2.1928	-2.2458	-1.42	-2.1702	-2.1696	-2.2005	-2.2407	-2.1396
-1.9662	-2.2321	-2.0547	-2.2861	-1.7671	-2.486	-1.845	-2.0791	-0.6647	-2.2517	-2.5246	-2.3708	-2.3784	-1.9877	-2.3836	-2.0845	-2.3387	-2.044	-2.16	-2.2473	-2.1773	-2.1069	-1.7671	-2.486	-2.0365	-2.2549	-1.3328	-2.1124	-2.5312	-2.0629	-2.2061	-2.3123	-2.3813	-2.3123	-2.1384	-2.1743	-2.2337	-2.1858	-2.1762	-2.1786	-2.1553	-2.1576	-2.1928	-2.2458	-2.2911	-2.2497	-2.5388	-2.1702	-2.2407	-2.1396
-1.6389	-2.4251	-2.0969	-2.0791	-1.9813	-2.1557	-1.971	-1.9982	-0.6647	-2.2517	-1.8705	-2.0845	-1.9322	-2.321	-2.0785	-2.1196	-2.0127	-2.2046	-1.6389	-2.4251	-1.8869	-2.1813	-2.2509	-2.1196	-2.4534	-2.1568	-1.3328	-2.1124	-2.5312	-2.0629	-2.1032	-2.1128	-1.9604	-2.0775	-2.0127	-2.2046	-1.8034	-2.4092	-2.1762	-2.1786	-2.1502	-2.2343	-2.3326	-2.0044	-2.2911	-2.2497	-2.0792	-2.1736	-2.2407	-2.1396
-1.9662	-2.2321	-2.4466	-2.0792	-2.4732	-2.0333	-1.845	-2.0791	-0.6647	-2.2517	-2.1234	-1.9861	-1.9322	-2.321	-1.9662	-2.2173	-2.0936	-2.5795	-2.16	-2.2473	-2.4466	-2.0792	-2.2509	-2.1196	-2.0365	-2.2549	-1.3328	-2.1124	-2.5312	-2.0629	-2.1032	-2.1128	-1.9604	-2.0775	-2.4167	-2.3484	-2.2337	-2.1858	-2.1762	-2.1786	-2.5388	-2.039	-2.1928	-2.2458	-2.2911	-2.2497	-2.1696	-2.2005	-2.2407	-2.1396
-1.9099	-2.3481	-2.038	-2.2732	-2.0402	-1.9776	-2.0127	-2.2046	-1.3085	-2.1551	-2.3187	-2.4334	-1.8297	-2.4223	-1.9689	-2.2678	-2.0262	-2.1093	-1.9099	-2.3481	-2.5312	-2.2522	-2.1747	-2.0996	-2.0127	-2.2046	-1.3328	-2.1124	-2.0828	-2.2473	-2.2061	-2.3123	-2.1897	-2.2101	-2.1384	-2.1743	-2.2337	-2.1858	-2.3095	-2.1904	-2.1502	-2.2343	-2.1928	-2.2458	-1.42	-2.1702	-2.1696	-2.2005	-2.068	-2.3936
-2.2229	-2.2755	-2.7348	-2.3361	-1.7671	-2.486	-2.0684	-2.3148	-1.3398	-2.3437	-1.9949	-2.1534	-1.8215	-2.2247	-1.9541	-2.1118	-2.3031	-2.6574	-2.16	-2.2473	-2.5312	-2.2522	-1.7671	-2.486	-2.0365	-2.2549	-1.3398	-2.3437	-2.0828	-2.2473	-2.2061	-2.3123	-1.9604	-2.0775	-2.4167	-2.3484	-2.2337	-2.1858	-2.1762	-2.1786	-2.1553	-2.1576	-2.1928	-2.2458	-2.2911	-2.2497	-2.1696	-2.2005	-2.0792	-2.3119
-2.4269	-2.1929	-2.6363	-2.1076	-2.1784	-2.1811	-2.0434	-2.1039	-1.3085	-2.1551	-2.1234	-1.9861	-1.9297	-2.0645	-1.9541	-2.1118	-2.0087	-2.6901	-2.364	-2.1418	-2.5312	-2.2522	-2.1936	-2.3607	-2.0365	-2.2549	-1.3328	-2.1124	-2.5312	-2.0629	-2.1032	-2.1128	-1.9604	-2.0775	-2.1384	-2.1743	-2.3095	-2.039	-2.3095	-2.1904	-2.1502	-2.2343	-2.1928	-2.2458	-1.42	-2.1702	-2.1696	-2.2005	-2.2407	-2.1396
-2.2208	-2.3268	-2.0969	-2.0791	-2.1784	-2.1811	-1.9762	-2.1758	-0.6647	-2.2517	-2.5386	-2.0166	-2.3754	-2.0386	-1.9689	-2.2678	-1.9042	-2.4561	-2.16	-2.2473	-1.8869	-2.1813	-2.1936	-2.3607	-2.4534	-2.1568	-1.3328	-2.1124	-2.5312	-2.0629	-2.1032	-2.1128	-2.1897	-2.2101	-2.4167	-2.3484	-2.2337	-2.1858	-2.1762	-2.1786	-2.1502	-2.2343	-2.0315	-2.1418	-2.2911	-2.2497	-2.5388	-2.1702	-2.2407	-2.1396
-2.266	-2.1811	-2.1545	-2.3552	-2.4732	-2.0333	-1.845	-2.0791	-1.3085	-2.1551	-1.96	-2.2738	-1.9297	-2.0645	-2.6643	-2.3605	-3.1009	-2.1557	-2.1613	-2.0775	-2.5312	-2.2522	-2.2509	-2.1196	-2.0365	-2.2549	-1.3328	-2.1124	-1.96	-2.2738	-2.1032	-2.1128	-2.3813	-2.3123	-2.4167	-2.3484	-2.2337	-2.1858	-2.1762	-2.1786	-2.5388	-2.039	-2.1928	-2.2458	-1.42	-2.1702	-2.1696	-2.2005	-2.2407	-2.1396
-2.2105	-2.2337	-2.038	-2.2732	-2.3285	-2.6112	-2.0434	-2.1039	-1.3085	-2.1551	-3.284	-1.9877	-2.3784	-1.9877	-1.9689	-2.2678	-1.8946	-2.13	-2.16	-2.2473	-2.5312	-2.2522	-2.3285	-2.6112	-2.0365	-2.2549	-1.3328	-2.1124	-2.5312	-2.0629	-2.2061	-2.3123	-2.1897	-2.2101	-2.0558	-2.0349	-2.2337	-2.1858	-2.3095	-2.1904	-2.1502	-2.2343	-2.1928	-2.2458	-1.42	-2.1702	-2.1696	-2.2005	-2.2407	-2.1396
-2.266	-2.1811	-2.0547	-2.2861	-2.4732	-2.0333	-2.303	-2.3359	-0.6647	-2.2517	-1.9949	-2.1534	-1.8297	-2.4223	-1.9341	-2.1345	-2.0127	-2.2046	-2.1613	-2.0775	-2.1773	-2.1069	-2.2509	-2.1196	-2.0365	-2.2549	-1.3328	-2.1124	-2.0828	-2.2473	-2.2061	-2.3123	-2.1897	-2.2101	-2.0127	-2.2046	-2.2337	-2.1858	-2.1762	-2.1786	-2.5388	-2.039	-2.1928	-2.2458	-2.2911	-2.2497	-2.1696	-2.2005	-2.068	-2.3936
-2.21	-1.8995	-1.8598	-2.1345	-1.9813	-2.1557	-1.845	-2.0791	-1.5548	-2.1879	-1.8598	-2.519	-2.0974	-2.1091	-2.0684	-2.0792	-1.8946	-2.13	-2.364	-2.1418	-1.8869	-2.1813	-2.2509	-2.1196	-2.0365	-2.2549	-1.3328	-2.1124	-2.0828	-2.2473	-2.0974	-2.1091	-2.0684	-2.0792	-2.0558	-2.0349	-2.3095	-2.039	-2.1762	-2.1786	-2.1502	-2.2343	-2.1928	-2.2458	-1.42	-2.1702	-2.1696	-2.2005	-2.2407	-2.1396
-2.2229	-2.2755	-2.4466	-2.0792	-2.1972	-2.0135	-2.0434	-2.1039	-0.6647	-2.2517	-2.0402	-2.166	-1.9322	-2.321	-1.9689	-2.2678	-2.2222	-1.9565	-2.16	-2.2473	-2.4466	-2.0792	-2.1936	-2.3607	-2.0365	-2.2549	-1.3328	-2.1124	-2.0828	-2.2473	-2.1032	-2.1128	-2.1897	-2.2101	-2.0558	-2.0349	-2.2337	-2.1858	-2.1762	-2.1786	-2.1502	-2.2343	-2.1928	-2.2458	-2.2911	-2.2497	-2.1696	-2.2005	-2.2407	-2.1396
-2.2193	-1.8835	-2.5593	-2.3677	-1.7671	-2.486	-1.971	-1.9982	-2.5311	-2.2295	-2.5246	-2.3708	-2.4436	-2.1179	-2.0785	-2.1196	-3.1009	-2.1557	-2.364	-2.1418	-2.5593	-2.3677	-1.7671	-2.486	-2.4534	-2.1568	-1.3328	-2.1124	-2.5312	-2.0629	-2.2061	-2.3123	-1.9604	-2.0775	-2.4167	-2.3484	-2.2337	-2.1858	-2.1821	-2.2755	-2.1553	-2.1576	-2.3326	-2.0044	-2.2911	-2.2497	-2.5388	-2.1702	-2.2407	-2.1396
-2.2193	-1.8835	-2.6363	-2.1076	-1.9819	-2.2295	-2.0785	-2.0135	-0.6647	-2.2517	-1.9112	-2.2861	-1.8297	-2.4223	-2.1712	-2.2764	-2.2222	-1.9565	-2.364	-2.1418	-2.5312	-2.2522	-2.2509	-2.1196	-2.0416	-2.3229	-1.3328	-2.1124	-1.9735	-2.2514	-2.2061	-2.3123	-2.1897	-2.2101	-2.0558	-2.0349	-2.2337	-2.1858	-2.3095	-2.1904	-2.1502	-2.2343	-2.1928	-2.2458	-2.2911	-2.2497	-2.1696	-2.2005	-2.068	-2.3936
-2.2193	-1.8835	-1.9723	-2.1196	-1.9813	-2.1557	-1.8157	-2.2861	-1.5548	-2.1879	-1.9949	-2.1534	-2.2689	-2.2318	-1.9341	-2.1345	-1.9662	-2.2321	-2.364	-2.1418	-2.1773	-2.1069	-2.2509	-2.1196	-2.0416	-2.3229	-1.3328	-2.1124	-2.0828	-2.2473	-2.3927	-2.2514	-2.1897	-2.2101	-2.1384	-2.1743	-2.2337	-2.1858	-2.1762	-2.1786	-2.1502	-2.2343	-2.1928	-2.2458	-1.42	-2.1702	-2.1696	-2.2005	-2.2407	-2.1396
-2.3836	-2.4487	-2.0969	-2.0791	-2.2222	-2.4692	-1.8809	-2.2556	-0.6647	-2.2517	-1.9541	-2.047	-2.0127	-2.2012	-1.9819	-2.499	-2.1274	-2.2012	-2.364	-2.1418	-1.8869	-2.1813	-2.1936	-2.3607	-2.4534	-2.1568	-1.3328	-2.1124	-1.9735	-2.2514	-2.1032	-2.1128	-2.3813	-2.3123	-2.1384	-2.1743	-1.8034	-2.4092	-2.1762	-2.1786	-2.1502	-2.2343	-2.1928	-2.2458	-2.2911	-2.2497	-2.1696	-2.2005	-2.2407	-2.1396
-2.3836	-2.4487	-2.0434	-2.4908	-2.0087	-1.9106	-3.5958	-2.0682	-3.7875	-2.0418	-2.0402	-2.166	-2.2689	-2.2318	-2.7803	-1.9551	-2.0262	-2.1093	-2.364	-2.1418	-1.8869	-2.1813	-2.1747	-2.0996	-2.4534	-2.1568	-1.3328	-2.1124	-2.0828	-2.2473	-2.3927	-2.2514	-2.1897	-2.2101	-2.1384	-2.1743	-1.8034	-2.4092	-2.1762	-2.1786	-2.1502	-2.2343	-2.1928	-2.2458	-3.8551	-1.9567	-2.1696	-2.2005	-2.2407	-2.1396
-1.9734	-2.0063	-1.8857	-2.0674	-1.9819	-2.2295	-2.1515	-1.8554	-0.6647	-2.2517	-2.3344	-2.2122	-2.3784	-1.9877	-1.9689	-2.2678	-1.9042	-2.4561	-2.16	-2.2473	-1.8869	-2.1813	-2.2509	-2.1196	-2.1515	-1.8554	-1.3328	-2.1124	-2.0828	-2.2473	-2.2061	-2.3123	-2.1897	-2.2101	-2.4167	-2.3484	-2.2337	-2.1858	-2.1762	-2.1786	-2.1502	-2.2343	-2.0315	-2.1418	-2.2911	-2.2497	-2.1696	-2.2005	-2.2407	-2.1396
-2.2193	-1.8835	-2.5593	-2.3677	-1.9813	-2.1557	-1.9689	-2.3894	-0.6647	-2.2517	-2.3344	-2.2122	-2.4269	-2.3605	-1.9341	-2.1345	-1.8946	-2.13	-2.364	-2.1418	-2.5593	-2.3677	-2.2509	-2.1196	-2.0365	-2.2549	-1.3328	-2.1124	-2.0828	-2.2473	-2.2061	-2.3123	-2.1897	-2.2101	-2.0558	-2.0349	-2.2337	-2.1858	-2.1821	-2.2755	-2.1502	-2.2343	-2.1928	-2.2458	-2.2911	-2.2497	-2.1696	-2.2005	-2.068	-2.3936
-2.2208	-2.3268	-2.0969	-2.0791	-2.1716	-2.5369	-1.845	-2.0791	-0.6647	-2.2517	-1.8598	-2.519	-2.0087	-1.9911	-2.6643	-2.3605	-1.8946	-2.13	-2.16	-2.2473	-1.8869	-2.1813	-2.1936	-2.3607	-2.0365	-2.2549	-1.3328	-2.1124	-2.0828	-2.2473	-2.1032	-2.1128	-2.3813	-2.3123	-2.0558	-2.0349	-2.2337	-2.1858	-2.1762	-2.1786	-2.1502	-2.2343	-2.1928	-2.2458	-2.2911	-2.2497	-2.1696	-2.2005	-2.2407	-2.1396
-2.481	-2.2318	-1.6601	-2.1854	-2.2487	-2.0472	-1.845	-2.0791	-0.6647	-2.2517	-1.9342	-1.9911	-1.9322	-2.321	-2.0785	-2.1196	-2.1274	-2.2012	-2.1613	-2.0775	-1.8869	-2.1813	-2.1747	-2.0996	-2.0365	-2.2549	-1.3328	-2.1124	-2.0828	-2.2473	-2.1032	-2.1128	-1.9604	-2.0775	-2.1384	-2.1743	-2.2337	-2.1858	-2.1762	-2.1786	-2.1502	-2.2343	-2.1928	-2.2458	-2.2911	-2.2497	-2.1696	-2.2005	-2.2407	-2.1396
-2.2229	-2.2755	-2.0434	-2.4908	-2.0402	-1.9776	-1.8157	-2.2861	-1.5548	-2.1879	-1.96	-2.2738	-2.3754	-2.0386	-1.9662	-2.2173	-1.8946	-2.13	-2.16	-2.2473	-1.8869	-2.1813	-2.1747	-2.0996	-2.0416	-2.3229	-1.3328	-2.1124	-1.96	-2.2738	-2.1032	-2.1128	-1.9604	-2.0775	-2.0558	-2.0349	-2.2337	-2.1858	-2.1762	-2.1786	-2.1502	-2.2343	-2.1928	-2.2458	-1.42	-2.1702	-2.1696	-2.2005	-2.2407	-2.1396
-2.4269	-2.1929	-2.7348	-2.3361	-2.8632	-2.0899	-2.0785	-2.0135	-0.6647	-2.2517	-1.8705	-2.0845	-1.8297	-2.4223	-1.5227	-2.1811	-2.0867	-2.1664	-2.364	-2.1418	-2.5312	-2.2522	-2.2509	-2.1196	-2.0416	-2.3229	-1.3328	-2.1124	-2.5312	-2.0629	-2.2061	-2.3123	-2.3813	-2.3123	-2.0867	-2.1664	-2.3095	-2.039	-2.1762	-2.1786	-2.1553	-2.1576	-2.1928	-2.2458	-2.2911	-2.2497	-2.0792	-2.1736	-2.068	-2.3936
-1.5179	-2.3359	-1.9723	-2.1196	-1.9813	-2.1557	-1.9762	-2.1758	-1.5548	-2.1879	-2.1234	-1.9861	-2.2209	-2.1664	-2.3836	-2.0845	-2.266	-1.8745	-2.364	-2.1418	-2.1773	-2.1069	-2.2509	-2.1196	-2.4534	-2.1568	-1.3328	-2.1124	-2.5312	-2.0629	-2.2209	-2.1664	-2.3813	-2.3123	-2.0558	-2.0349	-1.8034	-2.4092	-2.1762	-2.1786	-2.1502	-2.2343	-2.0315	-2.1418	-1.42	-2.1702	-2.1696	-2.2005	-2.0792	-2.3119
-1.9099	-2.3481	-2.0671	-2.1812	-2.0843	-2.1039	-1.8157	-2.2861	-0.6647	-2.2517	-1.8705	-2.0845	-2.0974	-2.1091	-1.9662	-2.2173	-2.6972	-2.8035	-1.9099	-2.3481	-2.5312	-2.2522	-2.1747	-2.0996	-2.0416	-2.3229	-1.3328	-2.1124	-2.5312	-2.0629	-2.0974	-2.1091	-1.9604	-2.0775	-2.4167	-2.3484	-2.2337	-2.1858	-2.1821	-2.2755	-2.1502	-2.2343	-2.1928	-2.2458	-2.2911	-2.2497	-2.0792	-2.1736	-2.2407	-2.1396
-1.9554	-1.9861	-2.4466	-2.0792	-2.0087	-1.9106	-2.0127	-2.2046	-0.6647	-2.2517	-1.9949	-2.1534	-1.9322	-2.321	-1.9689	-2.2678	-1.8946	-2.13	-2.364	-2.1418	-2.4466	-2.0792	-2.1747	-2.0996	-2.0127	-2.2046	-1.3328	-2.1124	-2.0828	-2.2473	-2.1032	-2.1128	-2.1897	-2.2101	-2.0558	-2.0349	-2.2337	-2.1858	-2.1762	-2.1786	-2.1502	-2.2343	-2.1928	-2.2458	-2.2911	-2.2497	-2.1696	-2.2005	-2.2407	-2.1396
-1.9297	-1.8108	-2.4466	-2.0792	-2.0843	-2.1039	-1.845	-2.0791	-0.6647	-2.2517	-2.3344	-2.2122	-2.0087	-1.9911	-2.1712	-2.2764	-1.9042	-2.4561	-2.1613	-2.0775	-2.4466	-2.0792	-2.1747	-2.0996	-2.0365	-2.2549	-1.3328	-2.1124	-2.0828	-2.2473	-2.1032	-2.1128	-2.1897	-2.2101	-2.4167	-2.3484	-2.2337	-2.1858	-2.1762	-2.1786	-2.1502	-2.2343	-2.1928	-2.2458	-2.2911	-2.2497	-2.1696	-2.2005	-2.2407	-2.1396
-1.9662	-2.2321	-2.0969	-2.0791	-1.9813	-2.1557	-1.9689	-2.3894	-3.493	-1.9911	-1.9949	-2.1534	-2.4269	-2.3605	-2.1712	-2.2764	-1.9042	-2.4561	-2.16	-2.2473	-1.8869	-2.1813	-2.2509	-2.1196	-2.0365	-2.2549	-4.3761	-2.2626	-2.0828	-2.2473	-2.2061	-2.3123	-2.1897	-2.2101	-2.4167	-2.3484	-2.2337	-2.1858	-2.1762	-2.1786	-2.1502	-2.2343	-2.1928	-2.2458	-2.2911	-2.2497	-2.1696	-2.2005	-2.068	-2.3936
-2.6323	-2.5343	-1.6601	-2.1854	-2.1716	-2.5369	-2.303	-2.3359	-2.1784	-2.4237	-1.9342	-1.9911	-2.388	-2.5883	-1.9452	-1.9172	-2.0867	-2.1664	-2.16	-2.2473	-1.8869	-2.1813	-2.1936	-2.3607	-2.0365	-2.2549	-3.4742	-2.3607	-2.0828	-2.2473	-2.2061	-2.3123	-1.9604	-2.0775	-2.0867	-2.1664	-2.2337	-2.1858	-2.1762	-2.1786	-2.1502	-2.2343	-2.1928	-2.2458	-2.2911	-2.2497	-2.1696	-2.2005	-2.0792	-2.3119
-1.9099	-2.3481	-1.8598	-2.1345	-2.4732	-2.0333	-2.0434	-2.1039	-1.3085	-2.1551	-1.8598	-2.519	-2.0974	-2.1091	-1.9554	-2.3437	-1.9042	-2.4561	-1.9099	-2.3481	-1.8869	-2.1813	-2.2509	-2.1196	-2.0365	-2.2549	-1.3328	-2.1124	-2.0828	-2.2473	-2.0974	-2.1091	-1.9554	-2.3437	-2.4167	-2.3484	-2.2337	-2.1858	-2.1762	-2.1786	-2.5388	-2.039	-2.1928	-2.2458	-1.42	-2.1702	-2.1696	-2.2005	-2.2407	-2.1396
-2.2208	-2.3268	-2.038	-2.2732	-2.2105	-2.2764	-2.0127	-2.2046	-1.3085	-2.1551	-1.9541	-2.047	-2.4436	-2.1179	-2.3285	-2.3148	-1.9662	-2.2321	-2.16	-2.2473	-2.5312	-2.2522	-2.1747	-2.0996	-2.0127	-2.2046	-1.3328	-2.1124	-1.9735	-2.2514	-2.2061	-2.3123	-2.1897	-2.2101	-2.1384	-2.1743	-2.2337	-2.1858	-2.3095	-2.1904	-2.1502	-2.2343	-2.1928	-2.2458	-1.42	-2.1702	-2.1696	-2.2005	-2.2407	-2.1396
-1.9554	-1.9861	-2.0969	-2.0791	-2.4181	-2.1854	-1.971	-1.9982	-1.3085	-2.1551	-2.3187	-2.4334	-1.8215	-2.2247	-2.5885	-2.3578	-2.2222	-1.9565	-2.364	-2.1418	-1.8869	-2.1813	-2.1747	-2.0996	-2.4534	-2.1568	-1.3328	-2.1124	-2.0828	-2.2473	-2.2061	-2.3123	-2.3813	-2.3123	-2.0558	-2.0349	-2.2337	-2.1858	-2.1762	-2.1786	-2.1502	-2.2343	-2.3326	-2.0044	-1.42	-2.1702	-2.1696	-2.2005	-2.0792	-2.3119
-2.21	-1.8995	-2.038	-2.2732	-2.0843	-2.1039	-1.9762	-2.1758	-0.6647	-2.2517	-1.9112	-2.2861	-2.3784	-1.9877	-1.5227	-2.1811	-2.3255	-2.8639	-2.364	-2.1418	-2.5312	-2.2522	-2.1747	-2.0996	-2.4534	-2.1568	-1.3328	-2.1124	-1.9735	-2.2514	-2.2061	-2.3123	-2.3813	-2.3123	-2.3255	-2.8639	-2.3095	-2.039	-2.3095	-2.1904	-2.1502	-2.2343	-2.0315	-2.1418	-2.2911	-2.2497	-2.1696	-2.2005	-2.2407	-2.1396
-1.9554	-1.9861	-1.6601	-2.1854	-2.2105	-2.2764	-2.0127	-2.2046	-1.3085	-2.1551	-2.0402	-2.166	-2.9195	-1.8684	-1.9341	-2.1345	-2.2222	-1.9565	-2.364	-2.1418	-1.8869	-2.1813	-2.1747	-2.0996	-2.0127	-2.2046	-1.3328	-2.1124	-2.0828	-2.2473	-2.9195	-1.8684	-2.1897	-2.2101	-2.0558	-2.0349	-2.2337	-2.1858	-2.1762	-2.1786	-2.1502	-2.2343	-2.1928	-2.2458	-1.42	-2.1702	-2.1696	-2.2005	-2.2407	-2.1396
-1.9662	-2.2321	-2.038	-2.2732	-2.2222	-2.4692	-1.971	-1.9982	-1.3085	-2.1551	-2.3344	-2.2122	-1.8215	-2.2247	-2.5885	-2.3578	-2.0087	-2.6901	-2.16	-2.2473	-2.5312	-2.2522	-2.1936	-2.3607	-2.4534	-2.1568	-1.3328	-2.1124	-2.0828	-2.2473	-2.2061	-2.3123	-2.3813	-2.3123	-2.1384	-2.1743	-2.2337	-2.1858	-2.3095	-2.1904	-2.1502	-2.2343	-2.3326	-2.0044	-1.42	-2.1702	-2.1696	-2.2005	-2.0792	-2.3119
-2.21	-1.8995	-2.038	-2.2732	-2.4181	-2.1854	-1.9762	-2.1758	-0.6647	-2.2517	-1.9342	-1.9911	-2.0127	-2.2012	-1.9819	-2.499	-2.0127	-2.2046	-2.364	-2.1418	-2.5312	-2.2522	-2.1747	-2.0996	-2.4534	-2.1568	-1.3328	-2.1124	-2.0828	-2.2473	-2.1032	-2.1128	-2.3813	-2.3123	-2.0127	-2.2046	-2.3095	-2.039	-2.3095	-2.1904	-2.1502	-2.2343	-2.0315	-2.1418	-2.2911	-2.2497	-2.1696	-2.2005	-2.2407	-2.1396
-2.2105	-2.2337	-1.9762	-2.2762	-2.4181	-2.1854	-1.971	-1.9982	-0.6647	-2.2517	-1.8598	-2.519	-2.4436	-2.1179	-1.5227	-2.1811	-2.3387	-2.044	-2.16	-2.2473	-2.5312	-2.2522	-2.1747	-2.0996	-2.4534	-2.1568	-1.3328	-2.1124	-2.0828	-2.2473	-2.2061	-2.3123	-2.3813	-2.3123	-2.1384	-2.1743	-2.2337	-2.1858	-2.1821	-2.2755	-2.1502	-2.2343	-2.3326	-2.0044	-2.2911	-2.2497	-2.1696	-2.2005	-2.2407	-2.1396
-1.5179	-2.3359	-2.4466	-2.0792	-2.2222	-2.4692	-1.845	-2.0791	-0.6647	-2.2517	-2.5246	-2.3708	-2.2689	-2.2318	-2.3285	-2.3148	-2.0262	-2.1093	-2.364	-2.1418	-2.4466	-2.0792	-2.1936	-2.3607	-2.0365	-2.2549	-1.3328	-2.1124	-2.5312	-2.0629	-2.3927	-2.2514	-2.1897	-2.2101	-2.1384	-2.1743	-1.8034	-2.4092	-2.1762	-2.1786	-2.1502	-2.2343	-2.1928	-2.2458	-2.2911	-2.2497	-2.5388	-2.1702	-2.2407	-2.1396
-1.6389	-2.4251	-1.9762	-2.2762	-2.4181	-2.1854	-3.5958	-2.0682	-0.6647	-2.2517	-1.9949	-2.1534	-2.0127	-2.2012	-1.9341	-2.1345	-1.8946	-2.13	-1.6389	-2.4251	-2.5312	-2.2522	-2.1747	-2.0996	-2.4534	-2.1568	-1.3328	-2.1124	-2.0828	-2.2473	-2.1032	-2.1128	-2.1897	-2.2101	-2.0558	-2.0349	-1.8034	-2.4092	-2.1821	-2.2755	-2.1502	-2.2343	-2.1928	-2.2458	-2.2911	-2.2497	-2.1696	-2.2005	-2.2407	-2.1396
-2.2193	-1.8835	-3.7979	-2.3578	-2.3031	-1.9616	-2.0434	-2.1039	-1.3085	-2.1551	-2.3187	-2.4334	-2.5868	-2.6257	-1.9452	-1.9172	-2.3255	-1.9287	-2.364	-2.1418	-2.5312	-2.2522	-2.2509	-2.1196	-2.0365	-2.2549	-1.3328	-2.1124	-2.0828	-2.2473	-2.3927	-2.2514	-1.9604	-2.0775	-2.4167	-2.3484	-2.2337	-2.1858	-2.1762	-2.1786	-2.1553	-2.1576	-2.1928	-2.2458	-1.42	-2.1702	-2.1696	-2.2005	-2.2407	-2.1396
-2.266	-2.1811	-2.0547	-2.2861	-2.4732	-2.0333	-2.303	-2.3359	-0.6647	-2.2517	-1.9949	-2.1534	-1.8297	-2.4223	-1.9341	-2.1345	-2.0127	-2.2046	-2.1613	-2.0775	-2.1773	-2.1069	-2.2509	-2.1196	-2.0365	-2.2549	-1.3328	-2.1124	-2.0828	-2.2473	-2.2061	-2.3123	-2.1897	-2.2101	-2.0127	-2.2046	-2.2337	-2.1858	-2.1762	-2.1786	-2.5388	-2.039	-2.1928	-2.2458	-2.2911	-2.2497	-2.1696	-2.2005	-2.068	-2.3936
-2.21	-1.8995	-1.8598	-2.1345	-1.9813	-2.1557	-1.845	-2.0791	-1.5548	-2.1879	-1.8598	-2.519	-2.0974	-2.1091	-2.0684	-2.0792	-2.2222	-1.9565	-2.364	-2.1418	-1.8869	-2.1813	-2.2509	-2.1196	-2.0365	-2.2549	-1.3328	-2.1124	-2.0828	-2.2473	-2.0974	-2.1091	-2.0684	-2.0792	-2.0558	-2.0349	-2.3095	-2.039	-2.1762	-2.1786	-2.1502	-2.2343	-2.1928	-2.2458	-1.42	-2.1702	-2.1696	-2.2005	-2.2407	-2.1396
-1.9297	-1.8108	-2.4466	-2.0792	-2.1972	-2.0135	-2.0434	-2.1039	-0.6647	-2.2517	-2.0402	-2.166	-1.9322	-2.321	-1.9541	-2.1118	-2.2222	-1.9565	-2.1613	-2.0775	-2.4466	-2.0792	-2.1936	-2.3607	-2.0365	-2.2549	-1.3328	-2.1124	-2.0828	-2.2473	-2.1032	-2.1128	-1.9604	-2.0775	-2.0558	-2.0349	-2.2337	-2.1858	-2.1762	-2.1786	-2.1502	-2.2343	-2.1928	-2.2458	-2.2911	-2.2497	-2.1696	-2.2005	-2.2407	-2.1396
-1.9297	-1.8108	-1.9762	-2.2762	-2.2487	-2.0472	-1.971	-1.9982	-0.6647	-2.2517	-2.3187	-2.4334	-1.9322	-2.321	-2.0684	-2.0792	-2.0936	-2.5795	-2.1613	-2.0775	-2.5312	-2.2522	-2.1747	-2.0996	-2.4534	-2.1568	-1.3328	-2.1124	-2.0828	-2.2473	-2.1032	-2.1128	-2.0684	-2.0792	-2.4167	-2.3484	-2.2337	-2.1858	-2.1821	-2.2755	-2.1502	-2.2343	-2.3326	-2.0044	-2.2911	-2.2497	-2.1696	-2.2005	-2.2407	-2.1396
-1.6389	-2.4251	-2.4466	-2.0792	-2.2105	-2.2764	-1.8809	-2.2556	-0.6647	-2.2517	-1.9342	-1.9911	-2.0127	-2.2012	-1.9689	-2.2678	-2.1274	-2.2012	-1.6389	-2.4251	-2.4466	-2.0792	-2.1747	-2.0996	-2.4534	-2.1568	-1.3328	-2.1124	-2.0828	-2.2473	-2.1032	-2.1128	-2.1897	-2.2101	-2.1384	-2.1743	-1.8034	-2.4092	-2.1762	-2.1786	-2.1502	-2.2343	-2.1928	-2.2458	-2.2911	-2.2497	-2.1696	-2.2005	-2.2407	-2.1396
-2.481	-2.2318	-1.6601	-2.1854	-2.2487	-2.0472	-1.9689	-2.3894	-1.3085	-2.1551	-2.3187	-2.4334	-1.9297	-2.0645	-1.5227	-2.1811	-2.3031	-2.6574	-2.1613	-2.0775	-1.8869	-2.1813	-2.1747	-2.0996	-2.0365	-2.2549	-1.3328	-2.1124	-2.0828	-2.2473	-2.1032	-2.1128	-2.3813	-2.3123	-2.4167	-2.3484	-2.2337	-2.1858	-2.1762	-2.1786	-2.1502	-2.2343	-2.1928	-2.2458	-1.42	-2.1702	-2.1696	-2.2005	-2.2407	-2.1396
-2.2105	-2.2337	-2.0547	-2.2861	-1.7671	-2.486	-2.0684	-2.3148	-0.6647	-2.2517	-1.9541	-2.047	-1.8297	-2.4223	-2.6643	-2.3605	-2.3255	-1.9287	-2.16	-2.2473	-2.1773	-2.1069	-1.7671	-2.486	-2.0365	-2.2549	-1.3328	-2.1124	-1.9735	-2.2514	-2.2061	-2.3123	-2.3813	-2.3123	-2.4167	-2.3484	-2.2337	-2.1858	-2.1762	-2.1786	-2.1553	-2.1576	-2.1928	-2.2458	-2.2911	-2.2497	-2.1696	-2.2005	-2.068	-2.3936
-1.6389	-2.4251	-1.8857	-2.0674	-1.9813	-2.1557	-2.0979	-2.6257	-1.5548	-2.1879	-2.5386	-2.0166	-2.4442	-2.3361	-1.5227	-2.1811	-2.0936	-2.5795	-1.6389	-2.4251	-1.8869	-2.1813	-2.2509	-2.1196	-2.0416	-2.3229	-1.3328	-2.1124	-2.5312	-2.0629	-2.2061	-2.3123	-2.3813	-2.3123	-2.4167	-2.3484	-1.8034	-2.4092	-2.1762	-2.1786	-2.1502	-2.2343	-2.1928	-2.2458	-1.42	-2.1702	-2.5388	-2.1702	-2.2407	-2.1396
-2.6323	-2.5343	-2.468	-1.9861	-2.1972	-2.0135	-2.0785	-2.0135	-0.6647	-2.2517	-3.284	-1.9877	-1.9297	-2.0645	-2.6643	-2.3605	-1.8946	-2.13	-2.16	-2.2473	-2.1773	-2.1069	-2.1936	-2.3607	-2.0416	-2.3229	-1.3328	-2.1124	-2.5312	-2.0629	-2.1032	-2.1128	-2.3813	-2.3123	-2.0558	-2.0349	-2.2337	-2.1858	-2.1762	-2.1786	-2.1502	-2.2343	-2.1928	-2.2458	-2.2911	-2.2497	-2.1696	-2.2005	-2.2407	-2.1396
-1.6389	-2.4251	-2.0969	-2.0791	-2.4732	-2.0333	-1.9796	-2.519	-1.3398	-2.3437	-1.8598	-2.519	-2.2689	-2.2318	-1.9554	-2.3437	-2.0127	-2.2046	-1.6389	-2.4251	-1.8869	-2.1813	-2.2509	-2.1196	-2.4534	-2.1568	-1.3398	-2.3437	-2.0828	-2.2473	-2.3927	-2.2514	-1.9554	-2.3437	-2.0127	-2.2046	-1.8034	-2.4092	-2.1762	-2.1786	-2.5388	-2.039	-2.0315	-2.1418	-2.2911	-2.2497	-2.1696	-2.2005	-2.2407	-2.1396
-2.21	-1.8995	-2.0671	-2.1812	-2.0359	-2.0032	-2.303	-2.3359	-4.2349	-2.2318	-2.4442	-2.3437	-2.0974	-2.1091	-1.9662	-2.2173	-2.2222	-1.9565	-2.364	-2.1418	-2.5312	-2.2522	-2.0359	-2.0032	-2.0365	-2.2549	-3.4742	-2.3607	-2.4442	-2.3437	-2.0974	-2.1091	-1.9604	-2.0775	-2.0558	-2.0349	-2.3095	-2.039	-2.1821	-2.2755	-2.1502	-2.2343	-2.1928	-2.2458	-2.2911	-2.2497	-2.1696	-2.2005	-2.2407	-2.1396
-1.5179	-2.3359	-1.9554	-2.3437	-2.2487	-2.0472	-1.8157	-2.2861	-1.3398	-2.3437	-1.96	-2.2738	-2.3187	-2.2173	-1.9452	-1.9172	-3.1009	-2.1557	-2.364	-2.1418	-1.9554	-2.3437	-2.1747	-2.0996	-2.0416	-2.3229	-1.3398	-2.3437	-1.96	-2.2738	-2.3927	-2.2514	-1.9604	-2.0775	-2.4167	-2.3484	-1.8034	-2.4092	-2.1762	-2.1786	-2.1502	-2.2343	-2.1928	-2.2458	-2.2911	-2.2497	-2.1696	-2.2005	-2.2407	-2.1396
-2.2193	-1.8835	-2.4466	-2.0792	-2.2487	-2.0472	-1.845	-2.0791	-1.3398	-2.3437	-2.004	-2.264	-1.9297	-2.0645	-1.9554	-2.3437	-2.0127	-2.2046	-2.364	-2.1418	-2.4466	-2.0792	-2.1747	-2.0996	-2.0365	-2.2549	-1.3398	-2.3437	-1.9735	-2.2514	-2.1032	-2.1128	-1.9554	-2.3437	-2.0127	-2.2046	-2.2337	-2.1858	-2.1762	-2.1786	-2.1502	-2.2343	-2.1928	-2.2458	-2.2911	-2.2497	-2.1696	-2.2005	-2.2407	-2.1396
-2.2105	-2.2337	-1.9554	-2.3437	-2.1716	-2.5369	-2.0434	-2.1039	-1.3398	-2.3437	-1.96	-2.2738	-2.4269	-2.3605	-1.9452	-1.9172	-2.6972	-2.8035	-2.16	-2.2473	-1.9554	-2.3437	-2.1936	-2.3607	-2.0365	-2.2549	-1.3398	-2.3437	-1.96	-2.2738	-2.2061	-2.3123	-1.9604	-2.0775	-2.4167	-2.3484	-2.2337	-2.1858	-2.1762	-2.1786	-2.1502	-2.2343	-2.1928	-2.2458	-2.2911	-2.2497	-2.1696	-2.2005	-2.068	-2.3936
-1.9297	-1.8108	-2.0434	-2.4908	-2.0359	-2.0032	-2.0127	-2.2046	-1.3085	-2.1551	-1.9112	-2.2861	-1.8297	-2.4223	-2.4634	-2.1218	-1.9796	-1.8927	-2.1613	-2.0775	-1.8869	-2.1813	-2.0359	-2.0032	-2.0127	-2.2046	-1.3328	-2.1124	-1.9735	-2.2514	-2.2061	-2.3123	-2.4634	-2.1218	-2.4167	-2.3484	-2.2337	-2.1858	-2.1762	-2.1786	-2.1502	-2.2343	-2.1928	-2.2458	-1.42	-2.1702	-2.1696	-2.2005	-2.068	-2.3936
-2.2229	-2.2755	-2.6363	-2.1076	-2.1784	-2.1811	-1.9689	-2.3894	-0.6647	-2.2517	-2.3344	-2.2122	-1.8297	-2.4223	-2.1712	-2.2764	-2.0087	-2.6901	-2.16	-2.2473	-2.5312	-2.2522	-2.1936	-2.3607	-2.0365	-2.2549	-1.3328	-2.1124	-2.0828	-2.2473	-2.2061	-2.3123	-2.1897	-2.2101	-2.1384	-2.1743	-2.2337	-2.1858	-2.3095	-2.1904	-2.1502	-2.2343	-2.1928	-2.2458	-2.2911	-2.2497	-2.1696	-2.2005	-2.068	-2.3936
-2.266	-2.1811	-1.6601	-2.1854	-1.9813	-2.1557	-1.9689	-2.3894	-1.5548	-2.1879	-1.9949	-2.1534	-2.0087	-1.9911	-2.5789	-2.2306	-2.0127	-2.2046	-2.1613	-2.0775	-1.8869	-2.1813	-2.2509	-2.1196	-2.0365	-2.2549	-1.3328	-2.1124	-2.0828	-2.2473	-2.1032	-2.1128	-2.3813	-2.3123	-2.0127	-2.2046	-2.2337	-2.1858	-2.1762	-2.1786	-2.1502	-2.2343	-2.1928	-2.2458	-1.42	-2.1702	-2.1696	-2.2005	-2.2407	-2.1396
-1.9734	-2.0063	-1.8598	-2.1345	-2.4732	-2.0333	-2.2726	-2.2807	-0.6647	-2.2517	-1.9342	-1.9911	-2.0087	-1.9911	-2.1712	-2.2764	-1.8946	-2.13	-2.16	-2.2473	-1.8869	-2.1813	-2.2509	-2.1196	-2.0365	-2.2549	-1.3328	-2.1124	-2.0828	-2.2473	-2.1032	-2.1128	-2.1897	-2.2101	-2.0558	-2.0349	-2.2337	-2.1858	-2.1762	-2.1786	-2.5388	-2.039	-2.1928	-2.2458	-2.2911	-2.2497	-2.1696	-2.2005	-2.2407	-2.1396
-2.21	-1.8995	-2.0434	-2.4908	-2.5995	-2.0495	-1.845	-2.0791	-1.5548	-2.1879	-1.96	-2.2738	-2.0974	-2.1091	-2.1712	-2.2764	-2.0127	-2.2046	-2.364	-2.1418	-1.8869	-2.1813	-2.2509	-2.1196	-2.0365	-2.2549	-1.3328	-2.1124	-1.96	-2.2738	-2.0974	-2.1091	-2.1897	-2.2101	-2.0127	-2.2046	-2.3095	-2.039	-2.1762	-2.1786	-2.5388	-2.039	-2.1928	-2.2458	-1.42	-2.1702	-2.1696	-2.2005	-2.2407	-2.1396
-1.9554	-1.9861	-2.4466	-2.0792	-2.4181	-2.1854	-2.0127	-2.2046	-0.6647	-2.2517	-2.4442	-2.3437	-1.9297	-2.0645	-2.1712	-2.2764	-2.3031	-2.6574	-2.364	-2.1418	-2.4466	-2.0792	-2.1747	-2.0996	-2.0127	-2.2046	-1.3328	-2.1124	-2.4442	-2.3437	-2.1032	-2.1128	-2.1897	-2.2101	-2.4167	-2.3484	-2.2337	-2.1858	-2.1762	-2.1786	-2.1502	-2.2343	-2.1928	-2.2458	-2.2911	-2.2497	-2.1696	-2.2005	-2.2407	-2.1396
-1.5179	-2.3359	-1.9762	-2.2762	-2.4181	-2.1854	-2.2886	-2.2295	-0.6647	-2.2517	-2.3344	-2.2122	-2.0087	-1.9911	-1.9689	-2.2678	-1.9042	-2.4561	-2.364	-2.1418	-2.5312	-2.2522	-2.1747	-2.0996	-2.4534	-2.1568	-1.3328	-2.1124	-2.0828	-2.2473	-2.1032	-2.1128	-2.1897	-2.2101	-2.4167	-2.3484	-1.8034	-2.4092	-2.1821	-2.2755	-2.1502	-2.2343	-2.1928	-2.2458	-2.2911	-2.2497	-2.1696	-2.2005	-2.2407	-2.1396
-2.2229	-2.2755	-1.6601	-2.1854	-2.2222	-2.4692	-2.303	-2.3359	-2.1784	-2.4237	-1.96	-2.2738	-2.0127	-2.2012	-1.9452	-1.9172	-2.0867	-2.1664	-2.16	-2.2473	-1.8869	-2.1813	-2.1936	-2.3607	-2.0365	-2.2549	-3.4742	-2.3607	-1.96	-2.2738	-2.1032	-2.1128	-1.9604	-2.0775	-2.0867	-2.1664	-2.2337	-2.1858	-2.1762	-2.1786	-2.1502	-2.2343	-2.1928	-2.2458	-2.2911	-2.2497	-2.1696	-2.2005	-2.2407	-2.1396
-1.9099	-2.3481	-1.9723	-2.1196	-2.4181	-2.1854	-2.0434	-2.1039	-1.3085	-2.1551	-2.1515	-2.3677	-2.0974	-2.1091	-2.0785	-2.1196	-2.3031	-2.6574	-1.9099	-2.3481	-2.1773	-2.1069	-2.1747	-2.0996	-2.0365	-2.2549	-1.3328	-2.1124	-2.1515	-2.3677	-2.0974	-2.1091	-1.9604	-2.0775	-2.4167	-2.3484	-2.2337	-2.1858	-2.1762	-2.1786	-2.1502	-2.2343	-2.1928	-2.2458	-1.42	-2.1702	-2.0792	-2.1736	-2.2407	-2.1396
-1.9297	-1.8108	-2.1545	-2.3552	-2.2105	-2.2764	-2.0127	-2.2046	-4.4753	-2.1093	-1.96	-2.2738	-2.3754	-2.0386	-2.1712	-2.2764	-3.1009	-2.1557	-2.1613	-2.0775	-2.5312	-2.2522	-2.1747	-2.0996	-2.0127	-2.2046	-4.3761	-2.2626	-1.96	-2.2738	-2.1032	-2.1128	-2.1897	-2.2101	-2.4167	-2.3484	-2.2337	-2.1858	-2.1762	-2.1786	-2.1502	-2.2343	-2.1928	-2.2458	-2.2911	-2.2497	-2.1696	-2.2005	-2.2407	-2.1396
-2.2208	-2.3268	-2.6363	-2.1076	-2.4732	-2.0333	-1.845	-2.0791	-1.3398	-2.3437	-1.9112	-2.2861	-2.0974	-2.1091	-2.0684	-2.0792	-2.0936	-2.5795	-2.16	-2.2473	-2.5312	-2.2522	-2.2509	-2.1196	-2.0365	-2.2549	-1.3398	-2.3437	-1.9735	-2.2514	-2.0974	-2.1091	-2.0684	-2.0792	-2.4167	-2.3484	-2.2337	-2.1858	-2.3095	-2.1904	-2.5388	-2.039	-2.1928	-2.2458	-2.2911	-2.2497	-2.1696	-2.2005	-2.2407	-2.1396
-2.266	-2.1811	-2.2672	-2.0497	-2.1716	-2.5369	-1.9762	-2.1758	-0.6647	-2.2517	-1.9541	-2.047	-2.4436	-2.1179	-1.9452	-1.9172	-2.6972	-2.8035	-2.1613	-2.0775	-2.1773	-2.1069	-2.1936	-2.3607	-2.4534	-2.1568	-1.3328	-2.1124	-1.9735	-2.2514	-2.2061	-2.3123	-1.9604	-2.0775	-2.4167	-2.3484	-2.2337	-2.1858	-2.1762	-2.1786	-2.1502	-2.2343	-2.0315	-2.1418	-2.2911	-2.2497	-2.1696	-2.2005	-2.2407	-2.1396
-1.9297	-1.8108	-2.2672	-2.0497	-2.3031	-1.9616	-3.5958	-2.0682	-2.1784	-2.4237	-2.2193	-1.8835	-2.2689	-2.2318	-2.5789	-2.2306	-2.0936	-2.5795	-2.1613	-2.0775	-2.1773	-2.1069	-2.2509	-2.1196	-2.4534	-2.1568	-3.4742	-2.3607	-2.5312	-2.0629	-2.3927	-2.2514	-2.3813	-2.3123	-2.4167	-2.3484	-2.2337	-2.1858	-2.1762	-2.1786	-2.1553	-2.1576	-2.1928	-2.2458	-2.2911	-2.2497	-2.1696	-2.2005	-2.2407	-2.1396
-1.9297	-1.8108	-2.2672	-2.0497	-1.9819	-2.2295	-2.9762	-2.0166	-2.1784	-2.4237	-2.2193	-1.8835	-2.4442	-2.3361	-1.9662	-2.2173	-2.0262	-2.1093	-2.1613	-2.0775	-2.1773	-2.1069	-2.2509	-2.1196	-2.4534	-2.1568	-3.4742	-2.3607	-2.5312	-2.0629	-2.2061	-2.3123	-1.9604	-2.0775	-2.1384	-2.1743	-2.2337	-2.1858	-2.1762	-2.1786	-2.1502	-2.2343	-2.3326	-2.0044	-2.2911	-2.2497	-2.1696	-2.2005	-2.2407	-2.1396
-2.2208	-2.3268	-1.8857	-2.0674	-1.9819	-2.2295	-1.8157	-2.2861	-2.1784	-2.4237	-1.9541	-2.047	-2.0087	-1.9911	-2.0684	-2.0792	-2.3031	-2.6574	-2.16	-2.2473	-1.8869	-2.1813	-2.2509	-2.1196	-2.0416	-2.3229	-3.4742	-2.3607	-1.9735	-2.2514	-2.1032	-2.1128	-2.0684	-2.0792	-2.4167	-2.3484	-2.2337	-2.1858	-2.1762	-2.1786	-2.1502	-2.2343	-2.1928	-2.2458	-2.2911	-2.2497	-2.1696	-2.2005	-2.2407	-2.1396
-2.2229	-2.2755	-2.1545	-2.3552	-2.2222	-2.4692	-2.0979	-2.6257	-2.1784	-2.4237	-1.9342	-1.9911	-2.0974	-2.1091	-2.3836	-2.0845	-2.0262	-2.1093	-2.16	-2.2473	-2.5312	-2.2522	-2.1936	-2.3607	-2.0416	-2.3229	-3.4742	-2.3607	-2.0828	-2.2473	-2.0974	-2.1091	-2.3813	-2.3123	-2.1384	-2.1743	-2.2337	-2.1858	-2.1762	-2.1786	-2.1502	-2.2343	-2.1928	-2.2458	-2.2911	-2.2497	-2.1696	-2.2005	-2.2407	-2.1396
-1.9734	-2.0063	-2.1545	-2.3552	-2.1716	-2.5369	-2.0127	-2.2046	-0.6647	-2.2517	-2.0402	-2.166	-2.0974	-2.1091	-1.9819	-2.499	-1.9042	-2.4561	-2.16	-2.2473	-2.5312	-2.2522	-2.1936	-2.3607	-2.0127	-2.2046	-1.3328	-2.1124	-2.0828	-2.2473	-2.0974	-2.1091	-2.3813	-2.3123	-2.4167	-2.3484	-2.2337	-2.1858	-2.1762	-2.1786	-2.1502	-2.2343	-2.1928	-2.2458	-2.2911	-2.2497	-2.1696	-2.2005	-2.2407	-2.1396
-3.0466	-2.6113	-1.8857	-2.0674	-2.3285	-2.6112	-2.2886	-2.2295	-1.3085	-2.1551	-1.8598	-2.519	-2.3754	-2.0386	-1.9341	-2.1345	-2.3387	-2.044	-2.364	-2.1418	-1.8869	-2.1813	-2.3285	-2.6112	-2.4534	-2.1568	-1.3328	-2.1124	-2.0828	-2.2473	-2.1032	-2.1128	-2.1897	-2.2101	-2.1384	-2.1743	-2.2337	-2.1858	-2.1762	-2.1786	-2.1502	-2.2343	-2.1928	-2.2458	-1.42	-2.1702	-2.1696	-2.2005	-2.2407	-2.1396
-2.4269	-2.1929	-3.7979	-2.3578	-2.2105	-2.2764	-2.1515	-1.8554	-0.6647	-2.2517	-2.0402	-2.166	-2.4861	-2.0472	-1.9452	-1.9172	-2.1274	-2.2012	-2.364	-2.1418	-2.5312	-2.2522	-2.1747	-2.0996	-2.1515	-1.8554	-1.3328	-2.1124	-2.0828	-2.2473	-2.1032	-2.1128	-1.9604	-2.0775	-2.1384	-2.1743	-2.3095	-2.039	-2.1762	-2.1786	-2.1502	-2.2343	-2.0315	-2.1418	-2.2911	-2.2497	-2.1696	-2.2005	-2.2407	-2.1396
-3.0466	-2.6113	-1.8598	-2.1345	-2.2105	-2.2764	-1.8809	-2.2556	-0.6647	-2.2517	-3.284	-1.9877	-2.3754	-2.0386	-2.3285	-2.3148	-3.1009	-2.1557	-2.364	-2.1418	-1.8869	-2.1813	-2.1747	-2.0996	-2.4534	-2.1568	-1.3328	-2.1124	-2.5312	-2.0629	-2.1032	-2.1128	-2.1897	-2.2101	-2.4167	-2.3484	-2.2337	-2.1858	-2.1762	-2.1786	-2.1502	-2.2343	-2.1928	-2.2458	-2.2911	-2.2497	-2.1696	-2.2005	-2.2407	-2.1396
-3.0466	-2.6113	-3.7979	-2.3578	-2.4181	-2.1854	-2.0684	-2.3148	-0.6647	-2.2517	-2.0402	-2.166	-2.0127	-2.2012	-1.9662	-2.2173	-2.1274	-2.2012	-2.364	-2.1418	-2.5312	-2.2522	-2.1747	-2.0996	-2.0365	-2.2549	-1.3328	-2.1124	-2.0828	-2.2473	-2.1032	-2.1128	-1.9604	-2.0775	-2.1384	-2.1743	-2.2337	-2.1858	-2.1762	-2.1786	-2.1502	-2.2343	-2.1928	-2.2458	-2.2911	-2.2497	-2.1696	-2.2005	-2.2407	-2.1396
-2.2105	-2.2337	-1.6601	-2.1854	-2.0843	-2.1039	-1.845	-2.0791	-1.5548	-2.1879	-1.96	-2.2738	-2.4442	-2.3361	-2.0684	-2.0792	-1.9042	-2.4561	-2.16	-2.2473	-1.8869	-2.1813	-2.1747	-2.0996	-2.0365	-2.2549	-1.3328	-2.1124	-1.96	-2.2738	-2.2061	-2.3123	-2.0684	-2.0792	-2.4167	-2.3484	-2.2337	-2.1858	-2.1762	-2.1786	-2.1502	-2.2343	-2.1928	-2.2458	-1.42	-2.1702	-2.1696	-2.2005	-2.2407	-2.1396
-1.6389	-2.4251	-2.0969	-2.0791	-2.0402	-1.9776	-2.3187	-2.3129	-1.5548	-2.1879	-2.3187	-2.4334	-2.0974	-2.1091	-2.1712	-2.2764	-1.8946	-2.13	-1.6389	-2.4251	-1.8869	-2.1813	-2.1747	-2.0996	-2.0416	-2.3229	-1.3328	-2.1124	-2.0828	-2.2473	-2.0974	-2.1091	-2.1897	-2.2101	-2.0558	-2.0349	-1.8034	-2.4092	-2.1762	-2.1786	-2.1502	-2.2343	-2.1928	-2.2458	-1.42	-2.1702	-2.1696	-2.2005	-2.2407	-2.1396
-1.9297	-1.8108	-1.8598	-2.1345	-2.0402	-1.9776	-2.0785	-2.0135	-0.6647	-2.2517	-1.9112	-2.2861	-2.4269	-2.3605	-2.5789	-2.2306	-2.0087	-2.6901	-2.1613	-2.0775	-1.8869	-2.1813	-2.1747	-2.0996	-2.0416	-2.3229	-1.3328	-2.1124	-1.9735	-2.2514	-2.2061	-2.3123	-2.3813	-2.3123	-2.1384	-2.1743	-2.2337	-2.1858	-2.1762	-2.1786	-2.1502	-2.2343	-2.1928	-2.2458	-2.2911	-2.2497	-2.1696	-2.2005	-2.068	-2.3936
-2.2229	-2.2755	-1.9723	-2.1196	-1.9813	-2.1557	-1.8157	-2.2861	-1.3085	-2.1551	-2.5246	-2.3708	-2.0087	-1.9911	-2.5789	-2.2306	-2.0262	-2.1093	-2.16	-2.2473	-2.1773	-2.1069	-2.2509	-2.1196	-2.0416	-2.3229	-1.3328	-2.1124	-2.5312	-2.0629	-2.1032	-2.1128	-2.3813	-2.3123	-2.1384	-2.1743	-2.2337	-2.1858	-2.1762	-2.1786	-2.1502	-2.2343	-2.1928	-2.2458	-1.42	-2.1702	-2.5388	-2.1702	-2.2407	-2.1396
-1.6389	-2.4251	-2.468	-1.9861	-2.3285	-2.6112	-2.0979	-2.6257	-0.6647	-2.2517	-2.0402	-2.166	-2.0974	-2.1091	-1.9341	-2.1345	-2.0936	-2.5795	-1.6389	-2.4251	-2.1773	-2.1069	-2.3285	-2.6112	-2.0416	-2.3229	-1.3328	-2.1124	-2.0828	-2.2473	-2.0974	-2.1091	-2.1897	-2.2101	-2.4167	-2.3484	-1.8034	-2.4092	-2.1762	-2.1786	-2.1502	-2.2343	-2.1928	-2.2458	-2.2911	-2.2497	-2.1696	-2.2005	-2.2407	-2.1396
-1.9734	-2.0063	-1.6601	-2.1854	-2.2222	-2.4692	-1.8157	-2.2861	-3.594	-2.519	-1.9342	-1.9911	-2.3784	-1.9877	-2.5789	-2.2306	-1.9042	-2.4561	-2.16	-2.2473	-1.8869	-2.1813	-2.1936	-2.3607	-2.0416	-2.3229	-4.3761	-2.2626	-2.0828	-2.2473	-2.2061	-2.3123	-2.3813	-2.3123	-2.4167	-2.3484	-2.2337	-2.1858	-2.1762	-2.1786	-2.1502	-2.2343	-2.1928	-2.2458	-2.2911	-2.2497	-2.1696	-2.2005	-2.2407	-2.1396
-1.9734	-2.0063	-2.0087	-2.2807	-1.9813	-2.1557	-1.971	-1.9982	-1.3085	-2.1551	-2.0402	-2.166	-2.388	-2.5883	-2.5885	-2.3578	-2.3387	-2.044	-2.16	-2.2473	-1.8869	-2.1813	-2.2509	-2.1196	-2.4534	-2.1568	-1.3328	-2.1124	-2.0828	-2.2473	-2.2061	-2.3123	-2.3813	-2.3123	-2.1384	-2.1743	-2.2337	-2.1858	-2.1762	-2.1786	-2.1502	-2.2343	-2.3326	-2.0044	-1.42	-2.1702	-2.1696	-2.2005	-2.0792	-2.3119
-2.2193	-1.8835	-2.0087	-2.2807	-2.0843	-2.1039	-1.845	-2.0791	-1.3085	-2.1551	-1.96	-2.2738	-2.2689	-2.2318	-1.9689	-2.2678	-2.1274	-2.2012	-2.364	-2.1418	-1.8869	-2.1813	-2.1747	-2.0996	-2.0365	-2.2549	-1.3328	-2.1124	-1.96	-2.2738	-2.3927	-2.2514	-2.1897	-2.2101	-2.1384	-2.1743	-2.2337	-2.1858	-2.1762	-2.1786	-2.1502	-2.2343	-2.1928	-2.2458	-1.42	-2.1702	-2.1696	-2.2005	-2.2407	-2.1396
-2.2208	-2.3268	-2.1545	-2.3552	-2.0087	-1.9106	-1.971	-1.9982	-1.3085	-2.1551	-1.96	-2.2738	-1.8215	-2.2247	-2.5885	-2.3578	-1.9662	-2.2321	-2.16	-2.2473	-2.5312	-2.2522	-2.1747	-2.0996	-2.4534	-2.1568	-1.3328	-2.1124	-1.96	-2.2738	-2.2061	-2.3123	-2.3813	-2.3123	-2.1384	-2.1743	-2.2337	-2.1858	-2.1762	-2.1786	-2.1502	-2.2343	-2.3326	-2.0044	-1.42	-2.1702	-2.1696	-2.2005	-2.0792	-2.3119
-2.21	-1.8995	-2.038	-2.2732	-2.3285	-2.6112	-1.9762	-2.1758	-0.6647	-2.2517	-2.3187	-2.4334	-2.4442	-2.3361	-1.9341	-2.1345	-2.0127	-2.2046	-2.364	-2.1418	-2.5312	-2.2522	-2.3285	-2.6112	-2.4534	-2.1568	-1.3328	-2.1124	-2.0828	-2.2473	-2.2061	-2.3123	-2.1897	-2.2101	-2.0127	-2.2046	-2.3095	-2.039	-2.3095	-2.1904	-2.1502	-2.2343	-2.0315	-2.1418	-2.2911	-2.2497	-2.1696	-2.2005	-2.2407	-2.1396
-1.9723	-2.529	-1.6601	-2.1854	-2.0843	-2.1039	-1.8157	-2.2861	-0.6647	-2.2517	-2.388	-2.0899	-2.3784	-1.9877	-1.9541	-2.1118	-2.6972	-2.8035	-2.1613	-2.0775	-1.8869	-2.1813	-2.1747	-2.0996	-2.0416	-2.3229	-1.3328	-2.1124	-2.5312	-2.0629	-2.2061	-2.3123	-1.9604	-2.0775	-2.4167	-2.3484	-2.2337	-2.1858	-2.1762	-2.1786	-2.1502	-2.2343	-2.1928	-2.2458	-2.2911	-2.2497	-2.0792	-2.1736	-2.2407	-2.1396
-1.9662	-2.2321	-2.0547	-2.2861	-1.9813	-2.1557	-1.9796	-2.519	-0.6647	-2.2517	-1.9541	-2.047	-1.8297	-2.4223	-2.5885	-2.3578	-2.3255	-2.8639	-2.16	-2.2473	-2.1773	-2.1069	-2.2509	-2.1196	-2.4534	-2.1568	-1.3328	-2.1124	-1.9735	-2.2514	-2.2061	-2.3123	-2.3813	-2.3123	-2.3255	-2.8639	-2.2337	-2.1858	-2.1762	-2.1786	-2.1502	-2.2343	-2.0315	-2.1418	-2.2911	-2.2497	-2.1696	-2.2005	-2.068	-2.3936
-3.0466	-2.6113	-2.0671	-2.1812	-1.9813	-2.1557	-2.0979	-2.6257	-1.5548	-2.1879	-3.284	-1.9877	-2.9195	-1.8684	-2.0684	-2.0792	-2.0262	-2.1093	-2.364	-2.1418	-2.5312	-2.2522	-2.2509	-2.1196	-2.0416	-2.3229	-1.3328	-2.1124	-2.5312	-2.0629	-2.9195	-1.8684	-2.0684	-2.0792	-2.1384	-2.1743	-2.2337	-2.1858	-2.1821	-2.2755	-2.1502	-2.2343	-2.1928	-2.2458	-1.42	-2.1702	-2.1696	-2.2005	-2.2407	-2.1396
-1.5179	-2.3359	-3.7979	-2.3578	-2.1784	-2.1811	-1.971	-1.9982	-0.6647	-2.2517	-2.4442	-2.3437	-2.0974	-2.1091	-1.9689	-2.2678	-2.0262	-2.1093	-2.364	-2.1418	-2.5312	-2.2522	-2.1936	-2.3607	-2.4534	-2.1568	-1.3328	-2.1124	-2.4442	-2.3437	-2.0974	-2.1091	-2.1897	-2.2101	-2.1384	-2.1743	-1.8034	-2.4092	-2.1762	-2.1786	-2.1502	-2.2343	-2.3326	-2.0044	-2.2911	-2.2497	-2.1696	-2.2005	-2.2407	-2.1396
-2.4269	-2.1929	-1.8857	-2.0674	-1.9813	-2.1557	-2.0127	-2.2046	-0.6647	-2.2517	-2.004	-2.264	-1.8297	-2.4223	-2.5789	-2.2306	-3.1009	-2.1557	-2.364	-2.1418	-1.8869	-2.1813	-2.2509	-2.1196	-2.0127	-2.2046	-1.3328	-2.1124	-1.9735	-2.2514	-2.2061	-2.3123	-2.3813	-2.3123	-2.4167	-2.3484	-2.3095	-2.039	-2.1762	-2.1786	-2.1502	-2.2343	-2.1928	-2.2458	-2.2911	-2.2497	-2.1696	-2.2005	-2.068	-2.3936
-2.2208	-2.3268	-1.8598	-2.1345	-2.0359	-2.0032	-2.0127	-2.2046	-1.5548	-2.1879	-2.0402	-2.166	-2.3754	-2.0386	-2.0684	-2.0792	-1.9042	-2.4561	-2.16	-2.2473	-1.8869	-2.1813	-2.0359	-2.0032	-2.0127	-2.2046	-1.3328	-2.1124	-2.0828	-2.2473	-2.1032	-2.1128	-2.0684	-2.0792	-2.4167	-2.3484	-2.2337	-2.1858	-2.1762	-2.1786	-2.1502	-2.2343	-2.1928	-2.2458	-1.42	-2.1702	-2.1696	-2.2005	-2.2407	-2.1396
-2.2208	-2.3268	-2.0434	-2.4908	-1.7671	-2.486	-2.0127	-2.2046	-0.6647	-2.2517	-1.96	-2.2738	-2.0974	-2.1091	-1.9689	-2.2678	-2.0262	-2.1093	-2.16	-2.2473	-1.8869	-2.1813	-1.7671	-2.486	-2.0127	-2.2046	-1.3328	-2.1124	-1.96	-2.2738	-2.0974	-2.1091	-2.1897	-2.2101	-2.1384	-2.1743	-2.2337	-2.1858	-2.1762	-2.1786	-2.1553	-2.1576	-2.1928	-2.2458	-2.2911	-2.2497	-2.1696	-2.2005	-2.2407	-2.1396
-1.9734	-2.0063	-2.0547	-2.2861	-2.4181	-2.1854	-1.8157	-2.2861	-0.6647	-2.2517	-2.5386	-2.0166	-2.3784	-1.9877	-2.7803	-1.9551	-2.3255	-2.8639	-2.16	-2.2473	-2.1773	-2.1069	-2.1747	-2.0996	-2.0416	-2.3229	-1.3328	-2.1124	-2.5312	-2.0629	-2.2061	-2.3123	-2.1897	-2.2101	-2.3255	-2.8639	-2.2337	-2.1858	-2.1762	-2.1786	-2.1502	-2.2343	-2.1928	-2.2458	-2.2911	-2.2497	-2.5388	-2.1702	-2.2407	-2.1396
-2.2208	-2.3268	-2.0547	-2.2861	-1.9813	-2.1557	-2.9762	-2.0166	-0.6647	-2.2517	-2.3187	-2.4334	-2.9195	-1.8684	-2.0684	-2.0792	-1.8946	-2.13	-2.16	-2.2473	-2.1773	-2.1069	-2.2509	-2.1196	-2.4534	-2.1568	-1.3328	-2.1124	-2.0828	-2.2473	-2.9195	-1.8684	-2.0684	-2.0792	-2.0558	-2.0349	-2.2337	-2.1858	-2.1762	-2.1786	-2.1502	-2.2343	-2.3326	-2.0044	-2.2911	-2.2497	-2.1696	-2.2005	-2.2407	-2.1396
-2.481	-2.2318	-2.0434	-2.4908	-2.2105	-2.2764	-1.971	-1.9982	-4.7687	-2.3676	-2.004	-2.264	-2.2689	-2.2318	-1.9341	-2.1345	-2.6972	-2.8035	-2.1613	-2.0775	-1.8869	-2.1813	-2.1747	-2.0996	-2.4534	-2.1568	-4.3761	-2.2626	-1.9735	-2.2514	-2.3927	-2.2514	-2.1897	-2.2101	-2.4167	-2.3484	-2.2337	-2.1858	-2.1762	-2.1786	-2.1502	-2.2343	-2.3326	-2.0044	-2.2911	-2.2497	-2.1696	-2.2005	-2.2407	-2.1396
-2.2229	-2.2755	-2.4466	-2.0792	-2.0843	-2.1039	-2.0434	-2.1039	-2.8632	-1.8575	-1.9949	-2.1534	-2.0127	-2.2012	-1.9452	-1.9172	-2.2222	-1.9565	-2.16	-2.2473	-2.4466	-2.0792	-2.1747	-2.0996	-2.0365	-2.2549	-1.3328	-2.1124	-2.0828	-2.2473	-2.1032	-2.1128	-1.9604	-2.0775	-2.0558	-2.0349	-2.2337	-2.1858	-2.1762	-2.1786	-2.1502	-2.2343	-2.1928	-2.2458	-3.8551	-1.9567	-2.1696	-2.2005	-2.2407	-2.1396
-2.2208	-2.3268	-2.0969	-2.0791	-2.1716	-2.5369	-3.5958	-2.0682	-1.5548	-2.1879	-2.1972	-2.529	-2.3754	-2.0386	-1.9341	-2.1345	-2.0127	-2.2046	-2.16	-2.2473	-1.8869	-2.1813	-2.1936	-2.3607	-2.4534	-2.1568	-1.3328	-2.1124	-1.9735	-2.2514	-2.1032	-2.1128	-2.1897	-2.2101	-2.0127	-2.2046	-2.2337	-2.1858	-2.1762	-2.1786	-2.1502	-2.2343	-2.1928	-2.2458	-1.42	-2.1702	-2.1696	-2.2005	-2.2407	-2.1396
-2.4269	-2.1929	-2.0087	-2.2807	-2.2487	-2.0472	-1.845	-2.0791	-0.6647	-2.2517	-2.3344	-2.2122	-2.0127	-2.2012	-1.5227	-2.1811	-2.2222	-1.9565	-2.364	-2.1418	-1.8869	-2.1813	-2.1747	-2.0996	-2.0365	-2.2549	-1.3328	-2.1124	-2.0828	-2.2473	-2.1032	-2.1128	-2.3813	-2.3123	-2.0558	-2.0349	-2.3095	-2.039	-2.1762	-2.1786	-2.1502	-2.2343	-2.1928	-2.2458	-2.2911	-2.2497	-2.1696	-2.2005	-2.2407	-2.1396
-2.2208	-2.3268	-1.8857	-2.0674	-2.3255	-2.7445	-1.8157	-2.2861	-0.6647	-2.2517	-2.3344	-2.2122	-1.9322	-2.321	-1.9662	-2.2173	-1.9042	-2.4561	-2.16	-2.2473	-1.8869	-2.1813	-2.2509	-2.1196	-2.0416	-2.3229	-1.3328	-2.1124	-2.0828	-2.2473	-2.1032	-2.1128	-1.9604	-2.0775	-2.4167	-2.3484	-2.2337	-2.1858	-2.1762	-2.1786	-2.1502	-2.2343	-2.1928	-2.2458	-2.2911	-2.2497	-2.1696	-2.2005	-2.2407	-2.1396
-2.2229	-2.2755	-2.2672	-2.0497	-2.0402	-1.9776	-1.8809	-2.2556	-0.6647	-2.2517	-2.0402	-2.166	-2.0127	-2.2012	-2.1712	-2.2764	-2.0936	-2.5795	-2.16	-2.2473	-2.1773	-2.1069	-2.1747	-2.0996	-2.4534	-2.1568	-1.3328	-2.1124	-2.0828	-2.2473	-2.1032	-2.1128	-2.1897	-2.2101	-2.4167	-2.3484	-2.2337	-2.1858	-2.1762	-2.1786	-2.1502	-2.2343	-2.1928	-2.2458	-2.2911	-2.2497	-2.1696	-2.2005	-2.2407	-2.1396
-3.0466	-2.6113	-1.8857	-2.0674	-2.0402	-1.9776	-1.845	-2.0791	-2.5311	-2.2295	-1.8598	-2.519	-2.2209	-2.1664	-1.5227	-2.1811	-2.0867	-2.1664	-2.364	-2.1418	-1.8869	-2.1813	-2.1747	-2.0996	-2.0365	-2.2549	-1.3328	-2.1124	-2.0828	-2.2473	-2.2209	-2.1664	-2.3813	-2.3123	-2.0867	-2.1664	-2.2337	-2.1858	-2.1762	-2.1786	-2.1502	-2.2343	-2.1928	-2.2458	-2.2911	-2.2497	-2.1696	-2.2005	-2.0792	-2.3119
-2.2229	-2.2755	-2.2672	-2.0497	-2.2222	-2.4692	-2.2886	-2.2295	-3.4793	-2.2787	-1.7829	-2.6947	-1.7829	-2.4011	-1.5562	-1.6992	-1.3716	-1.3783	-2.16	-2.2473	-2.1773	-2.1069	-2.1936	-2.3607	-2.4534	-2.1568	-4.3761	-2.2626	-1.7829	-2.6947	-1.7829	-2.4011	-1.5562	-1.6992	-1.3716	-1.3783	-2.2337	-2.1858	-2.1762	-2.1786	-2.1502	-2.2343	-2.1928	-2.2458	-2.2911	-2.2497	-1.7829	-2.6947	-1.7829	-2.4011
-1.9662	-2.2321	-2.0969	-2.0791	-2.0843	-2.1039	-2.1515	-1.8554	-0.6647	-2.2517	-1.8705	-2.0845	-1.8297	-2.4223	-1.9341	-2.1345	-2.3031	-2.6574	-2.16	-2.2473	-1.8869	-2.1813	-2.1747	-2.0996	-2.1515	-1.8554	-1.3328	-2.1124	-2.5312	-2.0629	-2.2061	-2.3123	-2.1897	-2.2101	-2.4167	-2.3484	-2.2337	-2.1858	-2.1762	-2.1786	-2.1502	-2.2343	-2.0315	-2.1418	-2.2911	-2.2497	-2.0792	-2.1736	-2.068	-2.3936
-1.9662	-2.2321	-2.5593	-2.3677	-1.9813	-2.1557	-1.9762	-2.1758	-1.5548	-2.1879	-1.8598	-2.519	-1.8215	-2.2247	-1.9541	-2.1118	-2.4212	-2.1812	-2.16	-2.2473	-2.5593	-2.3677	-2.2509	-2.1196	-2.4534	-2.1568	-1.3328	-2.1124	-2.0828	-2.2473	-2.2061	-2.3123	-1.9604	-2.0775	-2.1384	-2.1743	-2.2337	-2.1858	-2.1821	-2.2755	-2.1502	-2.2343	-2.0315	-2.1418	-1.42	-2.1702	-2.1696	-2.2005	-2.0792	-2.3119
-2.2229	-2.2755	-1.8857	-2.0674	-2.2222	-2.4692	-1.845	-2.0791	-0.6647	-2.2517	-2.004	-2.264	-2.0127	-2.2012	-2.1712	-2.2764	-2.0936	-2.5795	-2.16	-2.2473	-1.8869	-2.1813	-2.1936	-2.3607	-2.0365	-2.2549	-1.3328	-2.1124	-1.9735	-2.2514	-2.1032	-2.1128	-2.1897	-2.2101	-2.4167	-2.3484	-2.2337	-2.1858	-2.1762	-2.1786	-2.1502	-2.2343	-2.1928	-2.2458	-2.2911	-2.2497	-2.1696	-2.2005	-2.2407	-2.1396
-2.266	-2.1811	-2.0969	-2.0791	-2.4732	-2.0333	-1.9689	-2.3894	-1.5548	-2.1879	-2.3344	-2.2122	-2.3784	-1.9877	-2.5885	-2.3578	-2.0127	-2.2046	-2.1613	-2.0775	-1.8869	-2.1813	-2.2509	-2.1196	-2.0365	-2.2549	-1.3328	-2.1124	-2.0828	-2.2473	-2.2061	-2.3123	-2.3813	-2.3123	-2.0127	-2.2046	-2.2337	-2.1858	-2.1762	-2.1786	-2.5388	-2.039	-2.1928	-2.2458	-1.42	-2.1702	-2.1696	-2.2005	-2.2407	-2.1396
-2.21	-1.8995	-1.6601	-2.1854	-2.4732	-2.0333	-1.9689	-2.3894	-0.6647	-2.2517	-3.284	-1.9877	-2.0974	-2.1091	-2.5789	-2.2306	-2.0127	-2.2046	-2.364	-2.1418	-1.8869	-2.1813	-2.2509	-2.1196	-2.0365	-2.2549	-1.3328	-2.1124	-2.5312	-2.0629	-2.0974	-2.1091	-2.3813	-2.3123	-2.0127	-2.2046	-2.3095	-2.039	-2.1762	-2.1786	-2.5388	-2.039	-2.1928	-2.2458	-2.2911	-2.2497	-2.1696	-2.2005	-2.2407	-2.1396
-1.9554	-1.9861	-1.6601	-2.1854	-2.3285	-2.6112	-2.0684	-2.3148	-1.5548	-2.1879	-1.9112	-2.2861	-1.9297	-2.0645	-2.3285	-2.3148	-2.0127	-2.2046	-2.364	-2.1418	-1.8869	-2.1813	-2.3285	-2.6112	-2.0365	-2.2549	-1.3328	-2.1124	-1.9735	-2.2514	-2.1032	-2.1128	-2.1897	-2.2101	-2.0127	-2.2046	-2.2337	-2.1858	-2.1762	-2.1786	-2.1502	-2.2343	-2.1928	-2.2458	-1.42	-2.1702	-2.1696	-2.2005	-2.2407	-2.1396
-1.9662	-2.2321	-1.6601	-2.1854	-2.3285	-2.6112	-2.0127	-2.2046	-4.5465	-1.9945	-1.96	-2.2738	-2.5868	-2.6257	-1.9819	-2.499	-2.0262	-2.1093	-2.16	-2.2473	-1.8869	-2.1813	-2.3285	-2.6112	-2.0127	-2.2046	-4.5465	-1.9945	-1.96	-2.2738	-2.3927	-2.2514	-2.3813	-2.3123	-2.1384	-2.1743	-2.2337	-2.1858	-2.1762	-2.1786	-2.1502	-2.2343	-2.1928	-2.2458	-2.2911	-2.2497	-2.1696	-2.2005	-2.2407	-2.1396
-2.2105	-2.2337	-2.4466	-2.0792	-2.2105	-2.2764	-2.2886	-2.2295	-0.6647	-2.2517	-2.4442	-2.3437	-1.9297	-2.0645	-2.3285	-2.3148	-3.1009	-2.1557	-2.16	-2.2473	-2.4466	-2.0792	-2.1747	-2.0996	-2.4534	-2.1568	-1.3328	-2.1124	-2.4442	-2.3437	-2.1032	-2.1128	-2.1897	-2.2101	-2.4167	-2.3484	-2.2337	-2.1858	-2.1762	-2.1786	-2.1502	-2.2343	-2.1928	-2.2458	-2.2911	-2.2497	-2.1696	-2.2005	-2.2407	-2.1396
-3.0466	-2.6113	-1.9554	-2.3437	-2.0843	-2.1039	-2.0684	-2.3148	-0.6647	-2.2517	-1.9949	-2.1534	-2.4269	-2.3605	-2.7803	-1.9551	-2.2222	-1.9565	-2.364	-2.1418	-1.9554	-2.3437	-2.1747	-2.0996	-2.0365	-2.2549	-1.3328	-2.1124	-2.0828	-2.2473	-2.2061	-2.3123	-2.1897	-2.2101	-2.0558	-2.0349	-2.2337	-2.1858	-2.1762	-2.1786	-2.1502	-2.2343	-2.1928	-2.2458	-2.2911	-2.2497	-2.1696	-2.2005	-2.068	-2.3936
-1.6389	-2.4251	-2.0969	-2.0791	-2.3285	-2.6112	-1.9689	-2.3894	-2.1784	-2.4237	-1.9949	-2.1534	-2.3187	-2.2173	-2.0684	-2.0792	-2.0127	-2.2046	-1.6389	-2.4251	-1.8869	-2.1813	-2.3285	-2.6112	-2.0365	-2.2549	-3.4742	-2.3607	-2.0828	-2.2473	-2.3927	-2.2514	-2.0684	-2.0792	-2.0127	-2.2046	-1.8034	-2.4092	-2.1762	-2.1786	-2.1502	-2.2343	-2.1928	-2.2458	-2.2911	-2.2497	-2.1696	-2.2005	-2.2407	-2.1396
-2.21	-1.8995	-1.6601	-2.1854	-2.0359	-2.0032	-1.9762	-2.1758	-1.5548	-2.1879	-2.2193	-1.8835	-2.0974	-2.1091	-2.3285	-2.3148	-2.0087	-2.6901	-2.364	-2.1418	-1.8869	-2.1813	-2.0359	-2.0032	-2.4534	-2.1568	-1.3328	-2.1124	-2.5312	-2.0629	-2.0974	-2.1091	-2.1897	-2.2101	-2.1384	-2.1743	-2.3095	-2.039	-2.1762	-2.1786	-2.1502	-2.2343	-2.0315	-2.1418	-1.42	-2.1702	-2.1696	-2.2005	-2.2407	-2.1396
-2.2229	-2.2755	-2.0671	-2.1812	-2.5995	-2.0495	-1.9796	-2.519	-0.6647	-2.2517	-1.9949	-2.1534	-2.2209	-2.1664	-2.1712	-2.2764	-1.9662	-2.2321	-2.16	-2.2473	-2.5312	-2.2522	-2.2509	-2.1196	-2.4534	-2.1568	-1.3328	-2.1124	-2.0828	-2.2473	-2.2209	-2.1664	-2.1897	-2.2101	-2.1384	-2.1743	-2.2337	-2.1858	-2.1821	-2.2755	-2.5388	-2.039	-2.0315	-2.1418	-2.2911	-2.2497	-2.1696	-2.2005	-2.0792	-2.3119
-1.9099	-2.3481	-1.8857	-2.0674	-2.2105	-2.2764	-2.0684	-2.3148	-0.6647	-2.2517	-2.1515	-2.3677	-2.0087	-1.9911	-2.6643	-2.3605	-1.9042	-2.4561	-1.9099	-2.3481	-1.8869	-2.1813	-2.1747	-2.0996	-2.0365	-2.2549	-1.3328	-2.1124	-2.1515	-2.3677	-2.1032	-2.1128	-2.3813	-2.3123	-2.4167	-2.3484	-2.2337	-2.1858	-2.1762	-2.1786	-2.1502	-2.2343	-2.1928	-2.2458	-2.2911	-2.2497	-2.0792	-2.1736	-2.2407	-2.1396
-2.6323	-2.5343	-2.038	-2.2732	-2.5995	-2.0495	-1.9796	-2.519	-0.6647	-2.2517	-1.9541	-2.047	-1.9297	-2.0645	-1.5227	-2.1811	-1.8764	-2.3732	-2.16	-2.2473	-2.5312	-2.2522	-2.2509	-2.1196	-2.4534	-2.1568	-1.3328	-2.1124	-1.9735	-2.2514	-2.1032	-2.1128	-2.3813	-2.3123	-2.0558	-2.0349	-2.2337	-2.1858	-2.3095	-2.1904	-2.5388	-2.039	-2.0315	-2.1418	-2.2911	-2.2497	-2.1696	-2.2005	-2.2407	-2.1396
-2.2229	-2.2755	-1.9762	-2.2762	-2.0402	-1.9776	-2.0979	-2.6257	-1.3398	-2.3437	-2.2193	-1.8835	-1.9297	-2.0645	-2.5885	-2.3578	-2.0127	-2.2046	-2.16	-2.2473	-2.5312	-2.2522	-2.1747	-2.0996	-2.0416	-2.3229	-1.3398	-2.3437	-2.5312	-2.0629	-2.1032	-2.1128	-2.3813	-2.3123	-2.0127	-2.2046	-2.2337	-2.1858	-2.1821	-2.2755	-2.1502	-2.2343	-2.1928	-2.2458	-2.2911	-2.2497	-2.1696	-2.2005	-2.2407	-2.1396
-2.266	-2.1811	-1.9554	-2.3437	-1.9819	-2.2295	-2.0434	-2.1039	-0.6647	-2.2517	-1.96	-2.2738	-2.3784	-1.9877	-2.0785	-2.1196	-1.9796	-1.8927	-2.1613	-2.0775	-1.9554	-2.3437	-2.2509	-2.1196	-2.0365	-2.2549	-1.3328	-2.1124	-1.96	-2.2738	-2.2061	-2.3123	-1.9604	-2.0775	-2.4167	-2.3484	-2.2337	-2.1858	-2.1762	-2.1786	-2.1502	-2.2343	-2.1928	-2.2458	-2.2911	-2.2497	-2.1696	-2.2005	-2.2407	-2.1396
-2.2105	-2.2337	-1.8857	-2.0674	-2.2105	-2.2764	-2.0127	-2.2046	-1.5548	-2.1879	-2.1972	-2.529	-2.0974	-2.1091	-2.0684	-2.0792	-2.3387	-2.044	-2.16	-2.2473	-1.8869	-2.1813	-2.1747	-2.0996	-2.0127	-2.2046	-1.3328	-2.1124	-1.9735	-2.2514	-2.0974	-2.1091	-2.0684	-2.0792	-2.1384	-2.1743	-2.2337	-2.1858	-2.1762	-2.1786	-2.1502	-2.2343	-2.1928	-2.2458	-1.42	-2.1702	-2.1696	-2.2005	-2.2407	-2.1396
-2.2208	-2.3268	-2.2672	-2.0497	-2.4181	-2.1854	-2.0127	-2.2046	-1.5548	-2.1879	-2.2193	-1.8835	-2.4861	-2.0472	-1.9541	-2.1118	-2.4212	-2.1812	-2.16	-2.2473	-2.1773	-2.1069	-2.1747	-2.0996	-2.0127	-2.2046	-1.3328	-2.1124	-2.5312	-2.0629	-2.1032	-2.1128	-1.9604	-2.0775	-2.1384	-2.1743	-2.2337	-2.1858	-2.1762	-2.1786	-2.1502	-2.2343	-2.1928	-2.2458	-1.42	-2.1702	-2.1696	-2.2005	-2.2407	-2.1396
-1.9099	-2.3481	-2.6363	-2.1076	-1.9819	-2.2295	-2.303	-2.3359	-2.1784	-2.4237	-1.8598	-2.519	-2.2689	-2.2318	-2.0684	-2.0792	-2.3387	-2.044	-1.9099	-2.3481	-2.5312	-2.2522	-2.2509	-2.1196	-2.0365	-2.2549	-3.4742	-2.3607	-2.0828	-2.2473	-2.3927	-2.2514	-2.0684	-2.0792	-2.1384	-2.1743	-2.2337	-2.1858	-2.3095	-2.1904	-2.1502	-2.2343	-2.1928	-2.2458	-2.2911	-2.2497	-2.1696	-2.2005	-2.2407	-2.1396
-1.9099	-2.3481	-2.1545	-2.3552	-2.1716	-2.5369	-1.971	-1.9982	-1.5548	-2.1879	-1.8598	-2.519	-2.3754	-2.0386	-1.9662	-2.2173	-2.3255	-1.9287	-1.9099	-2.3481	-2.5312	-2.2522	-2.1936	-2.3607	-2.4534	-2.1568	-1.3328	-2.1124	-2.0828	-2.2473	-2.1032	-2.1128	-1.9604	-2.0775	-2.4167	-2.3484	-2.2337	-2.1858	-2.1762	-2.1786	-2.1502	-2.2343	-2.3326	-2.0044	-1.42	-2.1702	-2.1696	-2.2005	-2.2407	-2.1396
-2.2208	-2.3268	-2.0969	-2.0791	-2.0402	-1.9776	-2.0127	-2.2046	-0.6647	-2.2517	-1.9541	-2.047	-2.2209	-2.1664	-2.1712	-2.2764	-1.8764	-2.3732	-2.16	-2.2473	-1.8869	-2.1813	-2.1747	-2.0996	-2.0127	-2.2046	-1.3328	-2.1124	-1.9735	-2.2514	-2.2209	-2.1664	-2.1897	-2.2101	-2.0558	-2.0349	-2.2337	-2.1858	-2.1762	-2.1786	-2.1502	-2.2343	-2.1928	-2.2458	-2.2911	-2.2497	-2.1696	-2.2005	-2.0792	-2.3119
-2.266	-2.1811	-1.6601	-2.1854	-2.0359	-2.0032	-2.0127	-2.2046	-0.6647	-2.2517	-2.5246	-2.3708	-2.3784	-1.9877	-1.9819	-2.499	-2.0262	-2.1093	-2.1613	-2.0775	-1.8869	-2.1813	-2.0359	-2.0032	-2.0127	-2.2046	-1.3328	-2.1124	-2.5312	-2.0629	-2.2061	-2.3123	-2.3813	-2.3123	-2.1384	-2.1743	-2.2337	-2.1858	-2.1762	-2.1786	-2.1502	-2.2343	-2.1928	-2.2458	-2.2911	-2.2497	-2.5388	-2.1702	-2.2407	-2.1396
-2.9195	-2.159	-2.4466	-2.0792	-1.9813	-2.1557	-1.971	-1.9982	-0.6647	-2.2517	-2.2193	-1.8835	-2.3754	-2.0386	-1.5227	-2.1811	-2.266	-1.8745	-2.9195	-2.159	-2.4466	-2.0792	-2.2509	-2.1196	-2.4534	-2.1568	-1.3328	-2.1124	-2.5312	-2.0629	-2.1032	-2.1128	-2.3813	-2.3123	-2.0558	-2.0349	-2.2337	-2.1858	-2.1762	-2.1786	-2.1502	-2.2343	-2.3326	-2.0044	-2.2911	-2.2497	-2.1696	-2.2005	-2.2407	-2.1396
-1.6389	-2.4251	-2.6363	-2.1076	-1.7671	-2.486	-1.9689	-2.3894	-0.6647	-2.2517	-2.1234	-1.9861	-1.8297	-2.4223	-1.9689	-2.2678	-3.1009	-2.1557	-1.6389	-2.4251	-2.5312	-2.2522	-1.7671	-2.486	-2.0365	-2.2549	-1.3328	-2.1124	-2.5312	-2.0629	-2.2061	-2.3123	-2.1897	-2.2101	-2.4167	-2.3484	-1.8034	-2.4092	-2.3095	-2.1904	-2.1553	-2.1576	-2.1928	-2.2458	-2.2911	-2.2497	-2.1696	-2.2005	-2.068	-2.3936
-1.6389	-2.4251	-1.6601	-2.1854	-1.9813	-2.1557	-1.8809	-2.2556	-1.5548	-2.1879	-2.3344	-2.2122	-2.3784	-1.9877	-1.9541	-2.1118	-2.4212	-2.1812	-1.6389	-2.4251	-1.8869	-2.1813	-2.2509	-2.1196	-2.4534	-2.1568	-1.3328	-2.1124	-2.0828	-2.2473	-2.2061	-2.3123	-1.9604	-2.0775	-2.1384	-2.1743	-1.8034	-2.4092	-2.1762	-2.1786	-2.1502	-2.2343	-2.1928	-2.2458	-1.42	-2.1702	-2.1696	-2.2005	-2.2407	-2.1396
-1.6389	-2.4251	-1.6601	-2.1854	-2.4181	-2.1854	-2.0434	-2.1039	-0.6647	-2.2517	-1.96	-2.2738	-2.3187	-2.2173	-2.0684	-2.0792	-2.3255	-1.9287	-1.6389	-2.4251	-1.8869	-2.1813	-2.1747	-2.0996	-2.0365	-2.2549	-1.3328	-2.1124	-1.96	-2.2738	-2.3927	-2.2514	-2.0684	-2.0792	-2.4167	-2.3484	-1.8034	-2.4092	-2.1762	-2.1786	-2.1502	-2.2343	-2.1928	-2.2458	-2.2911	-2.2497	-2.1696	-2.2005	-2.2407	-2.1396
-2.4269	-2.1929	-2.0969	-2.0791	-2.1716	-2.5369	-2.1515	-1.8554	-0.6647	-2.2517	-2.1234	-1.9861	-1.8297	-2.4223	-2.3285	-2.3148	-1.8946	-2.13	-2.364	-2.1418	-1.8869	-2.1813	-2.1936	-2.3607	-2.1515	-1.8554	-1.3328	-2.1124	-2.5312	-2.0629	-2.2061	-2.3123	-2.1897	-2.2101	-2.0558	-2.0349	-2.3095	-2.039	-2.1762	-2.1786	-2.1502	-2.2343	-2.0315	-2.1418	-2.2911	-2.2497	-2.1696	-2.2005	-2.068	-2.3936
-1.9297	-1.8108	-2.5593	-2.3677	-1.9813	-2.1557	-1.8809	-2.2556	-1.5548	-2.1879	-2.0402	-2.166	-2.3187	-2.2173	-1.9341	-2.1345	-2.0262	-2.1093	-2.1613	-2.0775	-2.5593	-2.3677	-2.2509	-2.1196	-2.4534	-2.1568	-1.3328	-2.1124	-2.0828	-2.2473	-2.3927	-2.2514	-2.1897	-2.2101	-2.1384	-2.1743	-2.2337	-2.1858	-2.1821	-2.2755	-2.1502	-2.2343	-2.1928	-2.2458	-1.42	-2.1702	-2.1696	-2.2005	-2.2407	-2.1396
-1.9099	-2.3481	-2.038	-2.2732	-2.2105	-2.2764	-1.845	-2.0791	-0.6647	-2.2517	-2.388	-2.0899	-2.3187	-2.2173	-2.5228	-2.519	-2.3255	-1.9287	-1.9099	-2.3481	-2.5312	-2.2522	-2.1747	-2.0996	-2.0365	-2.2549	-1.3328	-2.1124	-2.5312	-2.0629	-2.3927	-2.2514	-2.3813	-2.3123	-2.4167	-2.3484	-2.2337	-2.1858	-2.3095	-2.1904	-2.1502	-2.2343	-2.1928	-2.2458	-2.2911	-2.2497	-2.0792	-2.1736	-2.2407	-2.1396
-2.2208	-2.3268	-2.0547	-2.2861	-2.4181	-2.1854	-1.9689	-2.3894	-1.5548	-2.1879	-1.9112	-2.2861	-2.388	-2.5883	-1.5227	-2.1811	-2.0127	-2.2046	-2.16	-2.2473	-2.1773	-2.1069	-2.1747	-2.0996	-2.0365	-2.2549	-1.3328	-2.1124	-1.9735	-2.2514	-2.2061	-2.3123	-2.3813	-2.3123	-2.0127	-2.2046	-2.2337	-2.1858	-2.1762	-2.1786	-2.1502	-2.2343	-2.1928	-2.2458	-1.42	-2.1702	-2.1696	-2.2005	-2.0792	-2.3119
-2.6323	-2.5343	-2.4466	-2.0792	-2.0402	-1.9776	-2.2726	-2.2807	-1.3085	-2.1551	-2.5386	-2.0166	-1.9322	-2.321	-2.5885	-2.3578	-2.1274	-2.2012	-2.16	-2.2473	-2.4466	-2.0792	-2.1747	-2.0996	-2.0365	-2.2549	-1.3328	-2.1124	-2.5312	-2.0629	-2.1032	-2.1128	-2.3813	-2.3123	-2.1384	-2.1743	-2.2337	-2.1858	-2.1762	-2.1786	-2.1502	-2.2343	-2.1928	-2.2458	-1.42	-2.1702	-2.5388	-2.1702	-2.2407	-2.1396
-2.6323	-2.5343	-2.038	-2.2732	-2.5995	-2.0495	-1.845	-2.0791	-0.6647	-2.2517	-2.0402	-2.166	-2.388	-2.5883	-1.9662	-2.2173	-2.266	-1.8745	-2.16	-2.2473	-2.5312	-2.2522	-2.2509	-2.1196	-2.0365	-2.2549	-1.3328	-2.1124	-2.0828	-2.2473	-2.2061	-2.3123	-1.9604	-2.0775	-2.0558	-2.0349	-2.2337	-2.1858	-2.3095	-2.1904	-2.5388	-2.039	-2.1928	-2.2458	-2.2911	-2.2497	-2.1696	-2.2005	-2.0792	-2.3119
-2.4269	-2.1929	-2.2672	-2.0497	-2.1784	-2.1811	-1.9689	-2.3894	-3.594	-2.519	-1.9541	-2.047	-2.3187	-2.2173	-2.0684	-2.0792	-2.4212	-2.1812	-2.364	-2.1418	-2.1773	-2.1069	-2.1936	-2.3607	-2.0365	-2.2549	-4.3761	-2.2626	-1.9735	-2.2514	-2.3927	-2.2514	-2.0684	-2.0792	-2.1384	-2.1743	-2.3095	-2.039	-2.1762	-2.1786	-2.1502	-2.2343	-2.1928	-2.2458	-2.2911	-2.2497	-2.1696	-2.2005	-2.2407	-2.1396
-1.9662	-2.2321	-2.0434	-2.4908	-1.9819	-2.2295	-1.9689	-2.3894	-3.4793	-2.2787	-2.3187	-2.4334	-1.8215	-2.2247	-2.5789	-2.2306	-1.9042	-2.4561	-2.16	-2.2473	-1.8869	-2.1813	-2.2509	-2.1196	-2.0365	-2.2549	-4.3761	-2.2626	-2.0828	-2.2473	-2.2061	-2.3123	-2.3813	-2.3123	-2.4167	-2.3484	-2.2337	-2.1858	-2.1762	-2.1786	-2.1502	-2.2343	-2.1928	-2.2458	-2.2911	-2.2497	-2.1696	-2.2005	-2.0792	-2.3119
-1.9662	-2.2321	-2.0434	-2.4908	-2.3031	-1.9616	-1.971	-1.9982	-1.3085	-2.1551	-2.004	-2.264	-1.9297	-2.0645	-2.5885	-2.3578	-2.0127	-2.2046	-2.16	-2.2473	-1.8869	-2.1813	-2.2509	-2.1196	-2.4534	-2.1568	-1.3328	-2.1124	-1.9735	-2.2514	-2.1032	-2.1128	-2.3813	-2.3123	-2.0127	-2.2046	-2.2337	-2.1858	-2.1762	-2.1786	-2.1553	-2.1576	-2.3326	-2.0044	-1.42	-2.1702	-2.1696	-2.2005	-2.2407	-2.1396
-1.5179	-2.3359	-2.0434	-2.4908	-1.7671	-2.486	-2.303	-2.3359	-0.6647	-2.2517	-3.284	-1.9877	-2.4269	-2.3605	-2.1767	-2.3995	-2.1274	-2.2012	-2.364	-2.1418	-1.8869	-2.1813	-1.7671	-2.486	-2.0365	-2.2549	-1.3328	-2.1124	-2.5312	-2.0629	-2.2061	-2.3123	-2.1897	-2.2101	-2.1384	-2.1743	-1.8034	-2.4092	-2.1762	-2.1786	-2.1553	-2.1576	-2.1928	-2.2458	-2.2911	-2.2497	-2.1696	-2.2005	-2.068	-2.3936
-1.6389	-2.4251	-1.8598	-2.1345	-1.9813	-2.1557	-3.5958	-2.0682	-1.3085	-2.1551	-1.9342	-1.9911	-2.0127	-2.2012	-1.5227	-2.1811	-2.3387	-2.044	-1.6389	-2.4251	-1.8869	-2.1813	-2.2509	-2.1196	-2.4534	-2.1568	-1.3328	-2.1124	-2.0828	-2.2473	-2.1032	-2.1128	-2.3813	-2.3123	-2.1384	-2.1743	-1.8034	-2.4092	-2.1762	-2.1786	-2.1502	-2.2343	-2.1928	-2.2458	-1.42	-2.1702	-2.1696	-2.2005	-2.2407	-2.1396
-1.9723	-2.529	-1.8857	-2.0674	-2.2105	-2.2764	-1.9689	-2.3894	-0.6647	-2.2517	-2.004	-2.264	-1.8215	-2.2247	-2.3836	-2.0845	-2.0867	-2.1664	-2.1613	-2.0775	-1.8869	-2.1813	-2.1747	-2.0996	-2.0365	-2.2549	-1.3328	-2.1124	-1.9735	-2.2514	-2.2061	-2.3123	-2.3813	-2.3123	-2.0867	-2.1664	-2.2337	-2.1858	-2.1762	-2.1786	-2.1502	-2.2343	-2.1928	-2.2458	-2.2911	-2.2497	-2.1696	-2.2005	-2.0792	-2.3119
-2.4269	-2.1929	-2.0434	-2.4908	-2.2105	-2.2764	-1.971	-1.9982	-2.5311	-2.2295	-1.9949	-2.1534	-1.9322	-2.321	-2.5789	-2.2306	-2.0087	-2.6901	-2.364	-2.1418	-1.8869	-2.1813	-2.1747	-2.0996	-2.4534	-2.1568	-1.3328	-2.1124	-2.0828	-2.2473	-2.1032	-2.1128	-2.3813	-2.3123	-2.1384	-2.1743	-2.3095	-2.039	-2.1762	-2.1786	-2.1502	-2.2343	-2.3326	-2.0044	-2.2911	-2.2497	-2.1696	-2.2005	-2.2407	-2.1396
-2.2105	-2.2337	-2.6363	-2.1076	-2.0087	-1.9106	-2.0684	-2.3148	-0.6647	-2.2517	-1.8598	-2.519	-2.4861	-2.0472	-1.9541	-2.1118	-1.9662	-2.2321	-2.16	-2.2473	-2.5312	-2.2522	-2.1747	-2.0996	-2.0365	-2.2549	-1.3328	-2.1124	-2.0828	-2.2473	-2.1032	-2.1128	-1.9604	-2.0775	-2.1384	-2.1743	-2.2337	-2.1858	-2.3095	-2.1904	-2.1502	-2.2343	-2.1928	-2.2458	-2.2911	-2.2497	-2.1696	-2.2005	-2.2407	-2.1396
-1.9734	-2.0063	-1.8598	-2.1345	-2.1784	-2.1811	-2.0434	-2.1039	-0.6647	-2.2517	-1.9541	-2.047	-2.3187	-2.2173	-1.9341	-2.1345	-2.0867	-2.1664	-2.16	-2.2473	-1.8869	-2.1813	-2.1936	-2.3607	-2.0365	-2.2549	-1.3328	-2.1124	-1.9735	-2.2514	-2.3927	-2.2514	-2.1897	-2.2101	-2.0867	-2.1664	-2.2337	-2.1858	-2.1762	-2.1786	-2.1502	-2.2343	-2.1928	-2.2458	-2.2911	-2.2497	-2.1696	-2.2005	-2.2407	-2.1396
-1.9099	-2.3481	-1.8598	-2.1345	-2.5995	-2.0495	-1.8809	-2.2556	-1.5548	-2.1879	-1.9949	-2.1534	-2.4269	-2.3605	-2.7803	-1.9551	-1.8764	-2.3732	-1.9099	-2.3481	-1.8869	-2.1813	-2.2509	-2.1196	-2.4534	-2.1568	-1.3328	-2.1124	-2.0828	-2.2473	-2.2061	-2.3123	-2.1897	-2.2101	-2.0558	-2.0349	-2.2337	-2.1858	-2.1762	-2.1786	-2.5388	-2.039	-2.1928	-2.2458	-1.42	-2.1702	-2.1696	-2.2005	-2.068	-2.3936
-2.266	-2.1811	-2.7348	-2.3361	-1.9813	-2.1557	-1.9689	-2.3894	-1.3398	-2.3437	-2.1515	-2.3677	-2.388	-2.5883	-1.9554	-2.3437	-2.0127	-2.2046	-2.1613	-2.0775	-2.5312	-2.2522	-2.2509	-2.1196	-2.0365	-2.2549	-1.3398	-2.3437	-2.1515	-2.3677	-2.2061	-2.3123	-1.9554	-2.3437	-2.0127	-2.2046	-2.2337	-2.1858	-2.1762	-2.1786	-2.1502	-2.2343	-2.1928	-2.2458	-2.2911	-2.2497	-2.0792	-2.1736	-2.0792	-2.3119
-2.2208	-2.3268	-1.9554	-2.3437	-1.7671	-2.486	-1.9796	-2.519	-1.3398	-2.3437	-1.96	-2.2738	-1.9322	-2.321	-2.0684	-2.0792	-2.3387	-2.044	-2.16	-2.2473	-1.9554	-2.3437	-1.7671	-2.486	-2.4534	-2.1568	-1.3398	-2.3437	-1.96	-2.2738	-2.1032	-2.1128	-2.0684	-2.0792	-2.1384	-2.1743	-2.2337	-2.1858	-2.1762	-2.1786	-2.1553	-2.1576	-2.0315	-2.1418	-2.2911	-2.2497	-2.1696	-2.2005	-2.2407	-2.1396
-1.5179	-2.3359	-2.0969	-2.0791	-2.2487	-2.0472	-1.9762	-2.1758	-1.3398	-2.3437	-2.004	-2.264	-2.4436	-2.1179	-2.4634	-2.1218	-2.1274	-2.2012	-2.364	-2.1418	-1.8869	-2.1813	-2.1747	-2.0996	-2.4534	-2.1568	-1.3398	-2.3437	-1.9735	-2.2514	-2.2061	-2.3123	-2.4634	-2.1218	-2.1384	-2.1743	-1.8034	-2.4092	-2.1762	-2.1786	-2.1502	-2.2343	-2.0315	-2.1418	-2.2911	-2.2497	-2.1696	-2.2005	-2.2407	-2.1396
-1.9297	-1.8108	-2.1545	-2.3552	-1.7671	-2.486	-2.0684	-2.3148	-1.3398	-2.3437	-2.5246	-2.3708	-2.5868	-2.6257	-2.6643	-2.3605	-1.9042	-2.4561	-2.1613	-2.0775	-2.5312	-2.2522	-1.7671	-2.486	-2.0365	-2.2549	-1.3398	-2.3437	-2.5312	-2.0629	-2.3927	-2.2514	-2.3813	-2.3123	-2.4167	-2.3484	-2.2337	-2.1858	-2.1762	-2.1786	-2.1553	-2.1576	-2.1928	-2.2458	-2.2911	-2.2497	-2.5388	-2.1702	-2.2407	-2.1396
-1.6389	-2.4251	-1.8857	-2.0674	-2.0359	-2.0032	-1.971	-1.9982	-2.1784	-2.4237	-2.5386	-2.0166	-2.4269	-2.3605	-1.5562	-1.6992	-1.3716	-1.3783	-1.6389	-2.4251	-1.8869	-2.1813	-2.0359	-2.0032	-2.4534	-2.1568	-3.4742	-2.3607	-2.5312	-2.0629	-2.2061	-2.3123	-1.5562	-1.6992	-1.3716	-1.3783	-1.8034	-2.4092	-2.1762	-2.1786	-2.1502	-2.2343	-2.3326	-2.0044	-2.2911	-2.2497	-2.5388	-2.1702	-2.068	-2.3936
-1.9734	-2.0063	-1.8857	-2.0674	-2.0402	-1.9776	-2.3187	-2.3129	-1.5548	-2.1879	-1.96	-2.2738	-1.9297	-2.0645	-2.1712	-2.2764	-2.0936	-2.5795	-2.16	-2.2473	-1.8869	-2.1813	-2.1747	-2.0996	-2.0416	-2.3229	-1.3328	-2.1124	-1.96	-2.2738	-2.1032	-2.1128	-2.1897	-2.2101	-2.4167	-2.3484	-2.2337	-2.1858	-2.1762	-2.1786	-2.1502	-2.2343	-2.1928	-2.2458	-1.42	-2.1702	-2.1696	-2.2005	-2.2407	-2.1396
-1.9554	-1.9861	-2.0434	-2.4908	-2.0402	-1.9776	-2.2726	-2.2807	-1.3085	-2.1551	-2.2193	-1.8835	-1.9297	-2.0645	-2.5885	-2.3578	-1.8946	-2.13	-2.364	-2.1418	-1.8869	-2.1813	-2.1747	-2.0996	-2.0365	-2.2549	-1.3328	-2.1124	-2.5312	-2.0629	-2.1032	-2.1128	-2.3813	-2.3123	-2.0558	-2.0349	-2.2337	-2.1858	-2.1762	-2.1786	-2.1502	-2.2343	-2.1928	-2.2458	-1.42	-2.1702	-2.1696	-2.2005	-2.2407	-2.1396
-2.6323	-2.5343	-2.038	-2.2732	-1.9819	-2.2295	-2.0434	-2.1039	-0.6647	-2.2517	-2.004	-2.264	-2.4269	-2.3605	-2.1767	-2.3995	-2.266	-1.8745	-2.16	-2.2473	-2.5312	-2.2522	-2.2509	-2.1196	-2.0365	-2.2549	-1.3328	-2.1124	-1.9735	-2.2514	-2.2061	-2.3123	-2.1897	-2.2101	-2.0558	-2.0349	-2.2337	-2.1858	-2.3095	-2.1904	-2.1502	-2.2343	-2.1928	-2.2458	-2.2911	-2.2497	-2.1696	-2.2005	-2.068	-2.3936
-1.9734	-2.0063	-1.8857	-2.0674	-2.0402	-1.9776	-1.845	-2.0791	-1.3085	-2.1551	-1.96	-2.2738	-1.9297	-2.0645	-1.9341	-2.1345	-2.4212	-2.1812	-2.16	-2.2473	-1.8869	-2.1813	-2.1747	-2.0996	-2.0365	-2.2549	-1.3328	-2.1124	-1.96	-2.2738	-2.1032	-2.1128	-2.1897	-2.2101	-2.1384	-2.1743	-2.2337	-2.1858	-2.1762	-2.1786	-2.1502	-2.2343	-2.1928	-2.2458	-1.42	-2.1702	-2.1696	-2.2005	-2.2407	-2.1396
-1.9662	-2.2321	-2.2672	-2.0497	-2.3031	-1.9616	-1.971	-1.9982	-1.3085	-2.1551	-1.96	-2.2738	-2.3754	-2.0386	-2.5885	-2.3578	-2.3255	-2.8639	-2.16	-2.2473	-2.1773	-2.1069	-2.2509	-2.1196	-2.4534	-2.1568	-1.3328	-2.1124	-1.96	-2.2738	-2.1032	-2.1128	-2.3813	-2.3123	-2.3255	-2.8639	-2.2337	-2.1858	-2.1762	-2.1786	-2.1553	-2.1576	-2.3326	-2.0044	-1.42	-2.1702	-2.1696	-2.2005	-2.2407	-2.1396
-2.21	-1.8995	-2.038	-2.2732	-2.3285	-2.6112	-1.9689	-2.3894	-0.6647	-2.2517	-2.4442	-2.3437	-1.8297	-2.4223	-1.9341	-2.1345	-2.1274	-2.2012	-2.364	-2.1418	-2.5312	-2.2522	-2.3285	-2.6112	-2.0365	-2.2549	-1.3328	-2.1124	-2.4442	-2.3437	-2.2061	-2.3123	-2.1897	-2.2101	-2.1384	-2.1743	-2.3095	-2.039	-2.3095	-2.1904	-2.1502	-2.2343	-2.1928	-2.2458	-2.2911	-2.2497	-2.1696	-2.2005	-2.068	-2.3936
-2.2193	-1.8835	-2.4466	-2.0792	-2.2487	-2.0472	-2.0979	-2.6257	-0.6647	-2.2517	-2.004	-2.264	-1.8215	-2.2247	-1.5227	-2.1811	-2.3255	-2.8639	-2.364	-2.1418	-2.4466	-2.0792	-2.1747	-2.0996	-2.0416	-2.3229	-1.3328	-2.1124	-1.9735	-2.2514	-2.2061	-2.3123	-2.3813	-2.3123	-2.3255	-2.8639	-2.2337	-2.1858	-2.1762	-2.1786	-2.1502	-2.2343	-2.1928	-2.2458	-2.2911	-2.2497	-2.1696	-2.2005	-2.0792	-2.3119
-1.9099	-2.3481	-1.8598	-2.1345	-2.1784	-2.1811	-3.5958	-2.0682	-4.1842	-2.4187	-1.8705	-2.0845	-2.4442	-2.3361	-1.9554	-2.3437	-1.9042	-2.4561	-1.9099	-2.3481	-1.8869	-2.1813	-2.1936	-2.3607	-2.4534	-2.1568	-3.4742	-2.3607	-2.5312	-2.0629	-2.2061	-2.3123	-1.9554	-2.3437	-2.4167	-2.3484	-2.2337	-2.1858	-2.1762	-2.1786	-2.1502	-2.2343	-2.1928	-2.2458	-2.2911	-2.2497	-2.0792	-2.1736	-2.2407	-2.1396
-1.6389	-2.4251	-2.5593	-2.3677	-2.1784	-2.1811	-2.0979	-2.6257	-0.6647	-2.2517	-1.8705	-2.0845	-2.4436	-2.1179	-1.9554	-2.3437	-2.0087	-2.6901	-1.6389	-2.4251	-2.5593	-2.3677	-2.1936	-2.3607	-2.0416	-2.3229	-1.3328	-2.1124	-2.5312	-2.0629	-2.2061	-2.3123	-1.9554	-2.3437	-2.1384	-2.1743	-1.8034	-2.4092	-2.1821	-2.2755	-2.1502	-2.2343	-2.1928	-2.2458	-2.2911	-2.2497	-2.0792	-2.1736	-2.2407	-2.1396
-2.2193	-1.8835	-1.9554	-2.3437	-2.0087	-1.9106	-2.3187	-2.3129	-1.3085	-2.1551	-1.8598	-2.519	-2.0087	-1.9911	-2.0684	-2.0792	-2.0262	-2.1093	-2.364	-2.1418	-1.9554	-2.3437	-2.1747	-2.0996	-2.0416	-2.3229	-1.3328	-2.1124	-2.0828	-2.2473	-2.1032	-2.1128	-2.0684	-2.0792	-2.1384	-2.1743	-2.2337	-2.1858	-2.1762	-2.1786	-2.1502	-2.2343	-2.1928	-2.2458	-1.42	-2.1702	-2.1696	-2.2005	-2.2407	-2.1396
-2.481	-2.2318	-2.0087	-2.2807	-2.2222	-2.4692	-2.1515	-1.8554	-0.6647	-2.2517	-1.96	-2.2738	-2.2209	-2.1664	-2.5789	-2.2306	-2.1274	-2.2012	-2.1613	-2.0775	-1.8869	-2.1813	-2.1936	-2.3607	-2.1515	-1.8554	-1.3328	-2.1124	-1.96	-2.2738	-2.2209	-2.1664	-2.3813	-2.3123	-2.1384	-2.1743	-2.2337	-2.1858	-2.1762	-2.1786	-2.1502	-2.2343	-2.0315	-2.1418	-2.2911	-2.2497	-2.1696	-2.2005	-2.0792	-2.3119
-2.481	-2.2318	-2.0087	-2.2807	-2.3031	-1.9616	-1.9762	-2.1758	-4.5465	-1.9945	-1.8598	-2.519	-2.2689	-2.2318	-2.0684	-2.0792	-2.0262	-2.1093	-2.1613	-2.0775	-1.8869	-2.1813	-2.2509	-2.1196	-2.4534	-2.1568	-4.5465	-1.9945	-2.0828	-2.2473	-2.3927	-2.2514	-2.0684	-2.0792	-2.1384	-2.1743	-2.2337	-2.1858	-2.1762	-2.1786	-2.1553	-2.1576	-2.0315	-2.1418	-2.2911	-2.2497	-2.1696	-2.2005	-2.2407	-2.1396
-2.2208	-2.3268	-1.6601	-2.1854	-2.3031	-1.9616	-2.303	-2.3359	-3.7875	-2.0418	-1.9541	-2.047	-2.4861	-2.0472	-2.4634	-2.1218	-2.3255	-1.9287	-2.16	-2.2473	-1.8869	-2.1813	-2.2509	-2.1196	-2.0365	-2.2549	-1.3328	-2.1124	-1.9735	-2.2514	-2.1032	-2.1128	-2.4634	-2.1218	-2.4167	-2.3484	-2.2337	-2.1858	-2.1762	-2.1786	-2.1553	-2.1576	-2.1928	-2.2458	-3.8551	-1.9567	-2.1696	-2.2005	-2.2407	-2.1396
-1.6389	-2.4251	-1.9762	-2.2762	-2.3031	-1.9616	-1.971	-1.9982	-3.8571	-2.2556	-2.3187	-2.4334	-2.0127	-2.2012	-2.0684	-2.0792	-1.8946	-2.13	-1.6389	-2.4251	-2.5312	-2.2522	-2.2509	-2.1196	-2.4534	-2.1568	-1.3328	-2.1124	-2.0828	-2.2473	-2.1032	-2.1128	-2.0684	-2.0792	-2.0558	-2.0349	-1.8034	-2.4092	-2.1821	-2.2755	-2.1553	-2.1576	-2.3326	-2.0044	-2.2911	-2.2497	-2.1696	-2.2005	-2.2407	-2.1396
-2.2193	-1.8835	-2.038	-2.2732	-2.4181	-2.1854	-1.845	-2.0791	-5.6936	-2.3148	-2.3187	-2.4334	-2.4436	-2.1179	-1.5227	-2.1811	-2.266	-1.8745	-2.364	-2.1418	-2.5312	-2.2522	-2.1747	-2.0996	-2.0365	-2.2549	-4.3761	-2.2626	-2.0828	-2.2473	-2.2061	-2.3123	-2.3813	-2.3123	-2.0558	-2.0349	-2.2337	-2.1858	-2.3095	-2.1904	-2.1502	-2.2343	-2.1928	-2.2458	-2.2911	-2.2497	-2.1696	-2.2005	-2.2407	-2.1396
-1.9099	-2.3481	-1.8857	-2.0674	-2.8632	-2.0899	-2.2886	-2.2295	-4.4753	-2.1093	-1.8705	-2.0845	-2.4269	-2.3605	-2.3285	-2.3148	-1.9662	-2.2321	-1.9099	-2.3481	-1.8869	-2.1813	-2.2509	-2.1196	-2.4534	-2.1568	-4.3761	-2.2626	-2.5312	-2.0629	-2.2061	-2.3123	-2.1897	-2.2101	-2.1384	-2.1743	-2.2337	-2.1858	-2.1762	-2.1786	-2.1553	-2.1576	-2.1928	-2.2458	-2.2911	-2.2497	-2.0792	-2.1736	-2.068	-2.3936
-2.2193	-1.8835	-2.0087	-2.2807	-2.2105	-2.2764	-2.0684	-2.3148	-1.5548	-2.1879	-2.004	-2.264	-2.388	-2.5883	-1.9452	-1.9172	-2.1274	-2.2012	-2.364	-2.1418	-1.8869	-2.1813	-2.1747	-2.0996	-2.0365	-2.2549	-1.3328	-2.1124	-1.9735	-2.2514	-2.2061	-2.3123	-1.9604	-2.0775	-2.1384	-2.1743	-2.2337	-2.1858	-2.1762	-2.1786	-2.1502	-2.2343	-2.1928	-2.2458	-1.42	-2.1702	-2.1696	-2.2005	-2.0792	-2.3119
-2.481	-2.2318	-2.0969	-2.0791	-2.0402	-1.9776	-2.0684	-2.3148	-4.9268	-1.9988	-2.004	-2.264	-2.0127	-2.2012	-1.9541	-2.1118	-1.8946	-2.13	-2.1613	-2.0775	-1.8869	-2.1813	-2.1747	-2.0996	-2.0365	-2.2549	-4.9268	-1.9988	-1.9735	-2.2514	-2.1032	-2.1128	-1.9604	-2.0775	-2.0558	-2.0349	-2.2337	-2.1858	-2.1762	-2.1786	-2.1502	-2.2343	-2.1928	-2.2458	-3.8551	-1.9567	-2.1696	-2.2005	-2.2407	-2.1396
-2.9195	-2.159	-2.5593	-2.3677	-2.0843	-2.1039	-3.4397	-1.8684	-4.5465	-1.9945	-1.9541	-2.047	-1.9297	-2.0645	-2.5885	-2.3578	-1.9796	-1.8927	-2.9195	-2.159	-2.5593	-2.3677	-2.1747	-2.0996	-3.4397	-1.8684	-4.5465	-1.9945	-1.9735	-2.2514	-2.1032	-2.1128	-2.3813	-2.3123	-2.4167	-2.3484	-2.2337	-2.1858	-2.1821	-2.2755	-2.1502	-2.2343	-2.1928	-2.2458	-2.2911	-2.2497	-2.1696	-2.2005	-2.2407	-2.1396
-2.21	-1.8995	-2.038	-2.2732	-2.4181	-2.1854	-2.0127	-2.2046	-4.4753	-2.1093	-2.388	-2.0899	-2.3754	-2.0386	-2.7803	-1.9551	-2.266	-1.8745	-2.364	-2.1418	-2.5312	-2.2522	-2.1747	-2.0996	-2.0127	-2.2046	-4.3761	-2.2626	-2.5312	-2.0629	-2.1032	-2.1128	-2.1897	-2.2101	-2.0558	-2.0349	-2.3095	-2.039	-2.3095	-2.1904	-2.1502	-2.2343	-2.1928	-2.2458	-2.2911	-2.2497	-2.0792	-2.1736	-2.2407	-2.1396
-2.481	-2.2318	-2.4466	-2.0792	-2.5995	-2.0495	-2.0127	-2.2046	-5.6936	-2.3148	-2.5246	-2.3708	-2.4442	-2.3361	-2.4634	-2.1218	-2.3255	-1.9287	-2.1613	-2.0775	-2.4466	-2.0792	-2.2509	-2.1196	-2.0127	-2.2046	-4.3761	-2.2626	-2.5312	-2.0629	-2.2061	-2.3123	-2.4634	-2.1218	-2.4167	-2.3484	-2.2337	-2.1858	-2.1762	-2.1786	-2.5388	-2.039	-2.1928	-2.2458	-2.2911	-2.2497	-2.5388	-2.1702	-2.2407	-2.1396
-2.2208	-2.3268	-2.0547	-2.2861	-2.8632	-2.0899	-1.971	-1.9982	-2.8632	-1.8575	-2.5386	-2.0166	-2.2689	-2.2318	-1.9341	-2.1345	-1.9796	-1.8927	-2.16	-2.2473	-2.1773	-2.1069	-2.2509	-2.1196	-2.4534	-2.1568	-1.3328	-2.1124	-2.5312	-2.0629	-2.3927	-2.2514	-2.1897	-2.2101	-2.4167	-2.3484	-2.2337	-2.1858	-2.1762	-2.1786	-2.1553	-2.1576	-2.3326	-2.0044	-3.8551	-1.9567	-2.5388	-2.1702	-2.2407	-2.1396
-1.9297	-1.8108	-2.468	-1.9861	-2.1972	-2.0135	-1.9689	-2.3894	-4.5465	-1.9945	-2.388	-2.0899	-1.9297	-2.0645	-2.0684	-2.0792	-2.6972	-2.8035	-2.1613	-2.0775	-2.1773	-2.1069	-2.1936	-2.3607	-2.0365	-2.2549	-4.5465	-1.9945	-2.5312	-2.0629	-2.1032	-2.1128	-2.0684	-2.0792	-2.4167	-2.3484	-2.2337	-2.1858	-2.1762	-2.1786	-2.1502	-2.2343	-2.1928	-2.2458	-2.2911	-2.2497	-2.0792	-2.1736	-2.2407	-2.1396
-1.9099	-2.3481	-1.9723	-2.1196	-2.1972	-2.0135	-1.9689	-2.3894	-3.493	-1.9911	-2.0402	-2.166	-2.0974	-2.1091	-1.9689	-2.2678	-2.4212	-2.1812	-1.9099	-2.3481	-2.1773	-2.1069	-2.1936	-2.3607	-2.0365	-2.2549	-4.3761	-2.2626	-2.0828	-2.2473	-2.0974	-2.1091	-2.1897	-2.2101	-2.1384	-2.1743	-2.2337	-2.1858	-2.1762	-2.1786	-2.1502	-2.2343	-2.1928	-2.2458	-2.2911	-2.2497	-2.1696	-2.2005	-2.2407	-2.1396
-1.9734	-2.0063	-2.2672	-2.0497	-2.0843	-2.1039	-1.9762	-2.1758	-2.1784	-2.4237	-1.96	-2.2738	-2.4436	-2.1179	-1.9341	-2.1345	-2.266	-1.8745	-2.16	-2.2473	-2.1773	-2.1069	-2.1747	-2.0996	-2.4534	-2.1568	-3.4742	-2.3607	-1.96	-2.2738	-2.2061	-2.3123	-2.1897	-2.2101	-2.0558	-2.0349	-2.2337	-2.1858	-2.1762	-2.1786	-2.1502	-2.2343	-2.0315	-2.1418	-2.2911	-2.2497	-2.1696	-2.2005	-2.2407	-2.1396
-1.9723	-2.529	-2.4466	-2.0792	-2.1972	-2.0135	-2.303	-2.3359	-3.594	-2.519	-2.004	-2.264	-2.3754	-2.0386	-2.1767	-2.3995	-2.3387	-2.044	-2.1613	-2.0775	-2.4466	-2.0792	-2.1936	-2.3607	-2.0365	-2.2549	-4.3761	-2.2626	-1.9735	-2.2514	-2.1032	-2.1128	-2.1897	-2.2101	-2.1384	-2.1743	-2.2337	-2.1858	-2.1762	-2.1786	-2.1502	-2.2343	-2.1928	-2.2458	-2.2911	-2.2497	-2.1696	-2.2005	-2.2407	-2.1396
-1.9734	-2.0063	-2.0434	-2.4908	-2.4732	-2.0333	-1.845	-2.0791	-2.5311	-2.2295	-2.0402	-2.166	-2.0127	-2.2012	-1.9819	-2.499	-2.1274	-2.2012	-2.16	-2.2473	-1.8869	-2.1813	-2.2509	-2.1196	-2.0365	-2.2549	-1.3328	-2.1124	-2.0828	-2.2473	-2.1032	-2.1128	-2.3813	-2.3123	-2.1384	-2.1743	-2.2337	-2.1858	-2.1762	-2.1786	-2.5388	-2.039	-2.1928	-2.2458	-2.2911	-2.2497	-2.1696	-2.2005	-2.2407	-2.1396
-1.9297	-1.8108	-2.6363	-2.1076	-2.0402	-1.9776	-2.2886	-2.2295	-2.5311	-2.2295	-1.9342	-1.9911	-1.8215	-2.2247	-1.9554	-2.3437	-2.1274	-2.2012	-2.1613	-2.0775	-2.5312	-2.2522	-2.1747	-2.0996	-2.4534	-2.1568	-1.3328	-2.1124	-2.0828	-2.2473	-2.2061	-2.3123	-1.9554	-2.3437	-2.1384	-2.1743	-2.2337	-2.1858	-2.3095	-2.1904	-2.1502	-2.2343	-2.1928	-2.2458	-2.2911	-2.2497	-2.1696	-2.2005	-2.0792	-2.3119
-2.3836	-2.4487	-1.6601	-2.1854	-2.4181	-2.1854	-2.0684	-2.3148	-4.4753	-2.1093	-1.9949	-2.1534	-2.4269	-2.3605	-2.3836	-2.0845	-2.4212	-2.1812	-2.364	-2.1418	-1.8869	-2.1813	-2.1747	-2.0996	-2.0365	-2.2549	-4.3761	-2.2626	-2.0828	-2.2473	-2.2061	-2.3123	-2.3813	-2.3123	-2.1384	-2.1743	-1.8034	-2.4092	-2.1762	-2.1786	-2.1502	-2.2343	-2.1928	-2.2458	-2.2911	-2.2497	-2.1696	-2.2005	-2.068	-2.3936
-2.2229	-2.2755	-3.7979	-2.3578	-2.1784	-2.1811	-2.0684	-2.3148	-4.5465	-1.9945	-2.1515	-2.3677	-2.6725	-1.9176	-1.9689	-2.2678	-2.266	-1.8745	-2.16	-2.2473	-2.5312	-2.2522	-2.1936	-2.3607	-2.0365	-2.2549	-4.5465	-1.9945	-2.1515	-2.3677	-2.3927	-2.2514	-2.1897	-2.2101	-2.0558	-2.0349	-2.2337	-2.1858	-2.1762	-2.1786	-2.1502	-2.2343	-2.1928	-2.2458	-2.2911	-2.2497	-2.0792	-2.1736	-2.2407	-2.1396
-2.2105	-2.2337	-2.2672	-2.0497	-2.1784	-2.1811	-1.9689	-2.3894	-4.4753	-2.1093	-2.5386	-2.0166	-2.0974	-2.1091	-2.0684	-2.0792	-1.8946	-2.13	-2.16	-2.2473	-2.1773	-2.1069	-2.1936	-2.3607	-2.0365	-2.2549	-4.3761	-2.2626	-2.5312	-2.0629	-2.0974	-2.1091	-2.0684	-2.0792	-2.0558	-2.0349	-2.2337	-2.1858	-2.1762	-2.1786	-2.1502	-2.2343	-2.1928	-2.2458	-2.2911	-2.2497	-2.5388	-2.1702	-2.2407	-2.1396
-1.6389	-2.4251	-2.2672	-2.0497	-2.8632	-2.0899	-1.971	-1.9982	-4.5465	-1.9945	-1.9949	-2.1534	-2.2689	-2.2318	-2.1712	-2.2764	-2.1274	-2.2012	-1.6389	-2.4251	-2.1773	-2.1069	-2.2509	-2.1196	-2.4534	-2.1568	-4.5465	-1.9945	-2.0828	-2.2473	-2.3927	-2.2514	-2.1897	-2.2101	-2.1384	-2.1743	-1.8034	-2.4092	-2.1762	-2.1786	-2.1553	-2.1576	-2.3326	-2.0044	-2.2911	-2.2497	-2.1696	-2.2005	-2.2407	-2.1396
-2.2229	-2.2755	-2.0969	-2.0791	-2.4181	-2.1854	-2.0127	-2.2046	-1.3085	-2.1551	-1.96	-2.2738	-1.8297	-2.4223	-1.9662	-2.2173	-2.3387	-2.044	-2.16	-2.2473	-1.8869	-2.1813	-2.1747	-2.0996	-2.0127	-2.2046	-1.3328	-2.1124	-1.96	-2.2738	-2.2061	-2.3123	-1.9604	-2.0775	-2.1384	-2.1743	-2.2337	-2.1858	-2.1762	-2.1786	-2.1502	-2.2343	-2.1928	-2.2458	-1.42	-2.1702	-2.1696	-2.2005	-2.068	-2.3936
-1.5179	-2.3359	-1.8857	-2.0674	-1.9819	-2.2295	-1.845	-2.0791	-4.9268	-1.9988	-2.388	-2.0899	-1.9297	-2.0645	-2.5789	-2.2306	-2.3387	-2.044	-2.364	-2.1418	-1.8869	-2.1813	-2.2509	-2.1196	-2.0365	-2.2549	-4.9268	-1.9988	-2.5312	-2.0629	-2.1032	-2.1128	-2.3813	-2.3123	-2.1384	-2.1743	-1.8034	-2.4092	-2.1762	-2.1786	-2.1502	-2.2343	-2.1928	-2.2458	-3.8551	-1.9567	-2.0792	-2.1736	-2.2407	-2.1396
-3.0466	-2.6113	-2.7348	-2.3361	-2.4732	-2.0333	-1.8809	-2.2556	-4.7687	-2.3676	-1.8705	-2.0845	-2.0127	-2.2012	-2.0684	-2.0792	-2.266	-1.8745	-2.364	-2.1418	-2.5312	-2.2522	-2.2509	-2.1196	-2.4534	-2.1568	-4.3761	-2.2626	-2.5312	-2.0629	-2.1032	-2.1128	-2.0684	-2.0792	-2.0558	-2.0349	-2.2337	-2.1858	-2.1762	-2.1786	-2.5388	-2.039	-2.1928	-2.2458	-2.2911	-2.2497	-2.0792	-2.1736	-2.2407	-2.1396
-1.5179	-2.3359	-2.4466	-2.0792	-2.1784	-2.1811	-2.0684	-2.3148	-4.4753	-2.1093	-2.0402	-2.166	-2.3754	-2.0386	-2.0684	-2.0792	-1.9796	-1.8927	-2.364	-2.1418	-2.4466	-2.0792	-2.1936	-2.3607	-2.0365	-2.2549	-4.3761	-2.2626	-2.0828	-2.2473	-2.1032	-2.1128	-2.0684	-2.0792	-2.4167	-2.3484	-1.8034	-2.4092	-2.1762	-2.1786	-2.1502	-2.2343	-2.1928	-2.2458	-2.2911	-2.2497	-2.1696	-2.2005	-2.2407	-2.1396
-2.2229	-2.2755	-1.8857	-2.0674	-2.3285	-2.6112	-2.0979	-2.6257	-3.8571	-2.2556	-2.5246	-2.3708	-1.9297	-2.0645	-2.6643	-2.3605	-2.1274	-2.2012	-2.16	-2.2473	-1.8869	-2.1813	-2.3285	-2.6112	-2.0416	-2.3229	-1.3328	-2.1124	-2.5312	-2.0629	-2.1032	-2.1128	-2.3813	-2.3123	-2.1384	-2.1743	-2.2337	-2.1858	-2.1762	-2.1786	-2.1502	-2.2343	-2.1928	-2.2458	-2.2911	-2.2497	-2.5388	-2.1702	-2.2407	-2.1396
-2.266	-2.1811	-2.4466	-2.0792	-2.4732	-2.0333	-2.0979	-2.6257	-4.4753	-2.1093	-2.1234	-1.9861	-2.4436	-2.1179	-2.0684	-2.0792	-2.0262	-2.1093	-2.1613	-2.0775	-2.4466	-2.0792	-2.2509	-2.1196	-2.0416	-2.3229	-4.3761	-2.2626	-2.5312	-2.0629	-2.2061	-2.3123	-2.0684	-2.0792	-2.1384	-2.1743	-2.2337	-2.1858	-2.1762	-2.1786	-2.5388	-2.039	-2.1928	-2.2458	-2.2911	-2.2497	-2.1696	-2.2005	-2.2407	-2.1396
-2.2208	-2.3268	-1.8598	-2.1345	-2.4732	-2.0333	-2.0127	-2.2046	-3.8571	-2.2556	-2.0402	-2.166	-2.3754	-2.0386	-1.9689	-2.2678	-3.1009	-2.1557	-2.16	-2.2473	-1.8869	-2.1813	-2.2509	-2.1196	-2.0127	-2.2046	-1.3328	-2.1124	-2.0828	-2.2473	-2.1032	-2.1128	-2.1897	-2.2101	-2.4167	-2.3484	-2.2337	-2.1858	-2.1762	-2.1786	-2.5388	-2.039	-2.1928	-2.2458	-2.2911	-2.2497	-2.1696	-2.2005	-2.2407	-2.1396
-1.9734	-2.0063	-2.0434	-2.4908	-2.2222	-2.4692	-1.9796	-2.519	-4.7687	-2.3676	-2.2193	-1.8835	-2.2209	-2.1664	-2.6643	-2.3605	-2.2222	-1.9565	-2.16	-2.2473	-1.8869	-2.1813	-2.1936	-2.3607	-2.4534	-2.1568	-4.3761	-2.2626	-2.5312	-2.0629	-2.2209	-2.1664	-2.3813	-2.3123	-2.0558	-2.0349	-2.2337	-2.1858	-2.1762	-2.1786	-2.1502	-2.2343	-2.0315	-2.1418	-2.2911	-2.2497	-2.1696	-2.2005	-2.0792	-2.3119
-1.9554	-1.9861	-1.8598	-2.1345	-1.7671	-2.486	-3.4397	-1.8684	-4.1842	-2.4187	-2.5246	-2.3708	-1.8215	-2.2247	-1.9341	-2.1345	-1.9796	-1.8927	-2.364	-2.1418	-1.8869	-2.1813	-1.7671	-2.486	-3.4397	-1.8684	-3.4742	-2.3607	-2.5312	-2.0629	-2.2061	-2.3123	-2.1897	-2.2101	-2.4167	-2.3484	-2.2337	-2.1858	-2.1762	-2.1786	-2.1553	-2.1576	-2.1928	-2.2458	-2.2911	-2.2497	-2.5388	-2.1702	-2.0792	-2.3119
-2.3836	-2.4487	-2.0547	-2.2861	-2.1716	-2.5369	-2.1515	-1.8554	-3.594	-2.519	-2.2193	-1.8835	-2.3754	-2.0386	-1.9341	-2.1345	-3.1009	-2.1557	-2.364	-2.1418	-2.1773	-2.1069	-2.1936	-2.3607	-2.1515	-1.8554	-4.3761	-2.2626	-2.5312	-2.0629	-2.1032	-2.1128	-2.1897	-2.2101	-2.4167	-2.3484	-1.8034	-2.4092	-2.1762	-2.1786	-2.1502	-2.2343	-2.0315	-2.1418	-2.2911	-2.2497	-2.1696	-2.2005	-2.2407	-2.1396
-2.2193	-1.8835	-1.6601	-2.1854	-2.2105	-2.2764	-1.8157	-2.2861	-4.4753	-2.1093	-2.1515	-2.3677	-2.4436	-2.1179	-1.9452	-1.9172	-2.2222	-1.9565	-2.364	-2.1418	-1.8869	-2.1813	-2.1747	-2.0996	-2.0416	-2.3229	-4.3761	-2.2626	-2.1515	-2.3677	-2.2061	-2.3123	-1.9604	-2.0775	-2.0558	-2.0349	-2.2337	-2.1858	-2.1762	-2.1786	-2.1502	-2.2343	-2.1928	-2.2458	-2.2911	-2.2497	-2.0792	-2.1736	-2.2407	-2.1396
-1.9723	-2.529	-2.0969	-2.0791	-2.1972	-2.0135	-1.8809	-2.2556	-1.3085	-2.1551	-2.1515	-2.3677	-1.8297	-2.4223	-1.9662	-2.2173	-2.266	-1.8745	-2.1613	-2.0775	-1.8869	-2.1813	-2.1936	-2.3607	-2.4534	-2.1568	-1.3328	-2.1124	-2.1515	-2.3677	-2.2061	-2.3123	-1.9604	-2.0775	-2.0558	-2.0349	-2.2337	-2.1858	-2.1762	-2.1786	-2.1502	-2.2343	-2.1928	-2.2458	-1.42	-2.1702	-2.0792	-2.1736	-2.068	-2.3936
-2.2208	-2.3268	-1.6601	-2.1854	-2.1716	-2.5369	-2.303	-2.3359	-1.3085	-2.1551	-1.8705	-2.0845	-2.388	-2.5883	-1.9541	-2.1118	-2.3031	-2.6574	-2.16	-2.2473	-1.8869	-2.1813	-2.1936	-2.3607	-2.0365	-2.2549	-1.3328	-2.1124	-2.5312	-2.0629	-2.2061	-2.3123	-1.9604	-2.0775	-2.4167	-2.3484	-2.2337	-2.1858	-2.1762	-2.1786	-2.1502	-2.2343	-2.1928	-2.2458	-1.42	-2.1702	-2.0792	-2.1736	-2.0792	-2.3119
-2.2229	-2.2755	-2.5593	-2.3677	-2.4181	-2.1854	-2.0684	-2.3148	-2.8632	-1.8575	-1.96	-2.2738	-2.0974	-2.1091	-1.9689	-2.2678	-1.8764	-2.3732	-2.16	-2.2473	-2.5593	-2.3677	-2.1747	-2.0996	-2.0365	-2.2549	-1.3328	-2.1124	-1.96	-2.2738	-2.0974	-2.1091	-2.1897	-2.2101	-2.0558	-2.0349	-2.2337	-2.1858	-2.1821	-2.2755	-2.1502	-2.2343	-2.1928	-2.2458	-3.8551	-1.9567	-2.1696	-2.2005	-2.2407	-2.1396
-2.2208	-2.3268	-2.6363	-2.1076	-2.1972	-2.0135	-1.845	-2.0791	-4.1842	-2.4187	-2.2193	-1.8835	-2.2689	-2.2318	-2.0684	-2.0792	-2.266	-1.8745	-2.16	-2.2473	-2.5312	-2.2522	-2.1936	-2.3607	-2.0365	-2.2549	-3.4742	-2.3607	-2.5312	-2.0629	-2.3927	-2.2514	-2.0684	-2.0792	-2.0558	-2.0349	-2.2337	-2.1858	-2.3095	-2.1904	-2.1502	-2.2343	-2.1928	-2.2458	-2.2911	-2.2497	-2.1696	-2.2005	-2.2407	-2.1396
-2.2208	-2.3268	-2.4466	-2.0792	-2.4181	-2.1854	-1.9689	-2.3894	-4.4753	-2.1093	-2.004	-2.264	-2.3754	-2.0386	-1.9662	-2.2173	-2.1274	-2.2012	-2.16	-2.2473	-2.4466	-2.0792	-2.1747	-2.0996	-2.0365	-2.2549	-4.3761	-2.2626	-1.9735	-2.2514	-2.1032	-2.1128	-1.9604	-2.0775	-2.1384	-2.1743	-2.2337	-2.1858	-2.1762	-2.1786	-2.1502	-2.2343	-2.1928	-2.2458	-2.2911	-2.2497	-2.1696	-2.2005	-2.2407	-2.1396
-1.9554	-1.9861	-1.8598	-2.1345	-2.0843	-2.1039	-1.971	-1.9982	-4.4753	-2.1093	-2.004	-2.264	-2.3754	-2.0386	-2.7803	-1.9551	-2.2222	-1.9565	-2.364	-2.1418	-1.8869	-2.1813	-2.1747	-2.0996	-2.4534	-2.1568	-4.3761	-2.2626	-1.9735	-2.2514	-2.1032	-2.1128	-2.1897	-2.2101	-2.0558	-2.0349	-2.2337	-2.1858	-2.1762	-2.1786	-2.1502	-2.2343	-2.3326	-2.0044	-2.2911	-2.2497	-2.1696	-2.2005	-2.2407	-2.1396
-2.4269	-2.1929	-1.6601	-2.1854	-2.0402	-1.9776	-1.971	-1.9982	-3.7875	-2.0418	-1.9541	-2.047	-2.0127	-2.2012	-2.1712	-2.2764	-2.3387	-2.044	-2.364	-2.1418	-1.8869	-2.1813	-2.1747	-2.0996	-2.4534	-2.1568	-1.3328	-2.1124	-1.9735	-2.2514	-2.1032	-2.1128	-2.1897	-2.2101	-2.1384	-2.1743	-2.3095	-2.039	-2.1762	-2.1786	-2.1502	-2.2343	-2.3326	-2.0044	-3.8551	-1.9567	-2.1696	-2.2005	-2.2407	-2.1396
-2.21	-1.8995	-2.5593	-2.3677	-2.0402	-1.9776	-1.845	-2.0791	-4.4753	-2.1093	-2.5386	-2.0166	-2.0087	-1.9911	-1.9689	-2.2678	-2.3387	-2.044	-2.364	-2.1418	-2.5593	-2.3677	-2.1747	-2.0996	-2.0365	-2.2549	-4.3761	-2.2626	-2.5312	-2.0629	-2.1032	-2.1128	-2.1897	-2.2101	-2.1384	-2.1743	-2.3095	-2.039	-2.1821	-2.2755	-2.1502	-2.2343	-2.1928	-2.2458	-2.2911	-2.2497	-2.5388	-2.1702	-2.2407	-2.1396
-1.9662	-2.2321	-1.6601	-2.1854	-2.2222	-2.4692	-2.0127	-2.2046	-5.6936	-2.3148	-2.0402	-2.166	-2.0127	-2.2012	-2.5885	-2.3578	-2.3255	-2.8639	-2.16	-2.2473	-1.8869	-2.1813	-2.1936	-2.3607	-2.0127	-2.2046	-4.3761	-2.2626	-2.0828	-2.2473	-2.1032	-2.1128	-2.3813	-2.3123	-2.3255	-2.8639	-2.2337	-2.1858	-2.1762	-2.1786	-2.1502	-2.2343	-2.1928	-2.2458	-2.2911	-2.2497	-2.1696	-2.2005	-2.2407	-2.1396
-2.4269	-2.1929	-1.8857	-2.0674	-2.2222	-2.4692	-2.0785	-2.0135	-4.4753	-2.1093	-1.9342	-1.9911	-2.2689	-2.2318	-1.9452	-1.9172	-1.9662	-2.2321	-2.364	-2.1418	-1.8869	-2.1813	-2.1936	-2.3607	-2.0416	-2.3229	-4.3761	-2.2626	-2.0828	-2.2473	-2.3927	-2.2514	-1.9604	-2.0775	-2.1384	-2.1743	-2.3095	-2.039	-2.1762	-2.1786	-2.1502	-2.2343	-2.1928	-2.2458	-2.2911	-2.2497	-2.1696	-2.2005	-2.2407	-2.1396
-2.481	-2.2318	-2.5593	-2.3677	-2.3255	-2.7445	-2.1515	-1.8554	-4.7687	-2.3676	-1.9949	-2.1534	-2.3187	-2.2173	-2.6643	-2.3605	-2.1274	-2.2012	-2.1613	-2.0775	-2.5593	-2.3677	-2.2509	-2.1196	-2.1515	-1.8554	-4.3761	-2.2626	-2.0828	-2.2473	-2.3927	-2.2514	-2.3813	-2.3123	-2.1384	-2.1743	-2.2337	-2.1858	-2.1821	-2.2755	-2.1502	-2.2343	-2.0315	-2.1418	-2.2911	-2.2497	-2.1696	-2.2005	-2.2407	-2.1396
-1.9297	-1.8108	-2.7348	-2.3361	-2.5995	-2.0495	-1.9689	-2.3894	-5.6936	-2.3148	-2.3187	-2.4334	-2.9195	-1.8684	-1.9452	-1.9172	-2.0127	-2.2046	-2.1613	-2.0775	-2.5312	-2.2522	-2.2509	-2.1196	-2.0365	-2.2549	-4.3761	-2.2626	-2.0828	-2.2473	-2.9195	-1.8684	-1.9604	-2.0775	-2.0127	-2.2046	-2.2337	-2.1858	-2.1762	-2.1786	-2.5388	-2.039	-2.1928	-2.2458	-2.2911	-2.2497	-2.1696	-2.2005	-2.2407	-2.1396
-1.5179	-2.3359	-2.038	-2.2732	-2.1716	-2.5369	-2.2886	-2.2295	-3.7875	-2.0418	-2.1515	-2.3677	-1.9322	-2.321	-1.9541	-2.1118	-1.9662	-2.2321	-2.364	-2.1418	-2.5312	-2.2522	-2.1936	-2.3607	-2.4534	-2.1568	-1.3328	-2.1124	-2.1515	-2.3677	-2.1032	-2.1128	-1.9604	-2.0775	-2.1384	-2.1743	-1.8034	-2.4092	-2.3095	-2.1904	-2.1502	-2.2343	-2.1928	-2.2458	-3.8551	-1.9567	-2.0792	-2.1736	-2.2407	-2.1396
-2.2208	-2.3268	-1.6601	-2.1854	-2.8632	-2.0899	-2.2886	-2.2295	-2.5311	-2.2295	-1.9949	-2.1534	-2.4861	-2.0472	-2.1712	-2.2764	-2.3387	-2.044	-2.16	-2.2473	-1.8869	-2.1813	-2.2509	-2.1196	-2.4534	-2.1568	-1.3328	-2.1124	-2.0828	-2.2473	-2.1032	-2.1128	-2.1897	-2.2101	-2.1384	-2.1743	-2.2337	-2.1858	-2.1762	-2.1786	-2.1553	-2.1576	-2.1928	-2.2458	-2.2911	-2.2497	-2.1696	-2.2005	-2.2407	-2.1396
-2.2193	-1.8835	-2.6363	-2.1076	-2.4181	-2.1854	-2.0127	-2.2046	-4.7687	-2.3676	-2.5246	-2.3708	-2.2689	-2.2318	-2.4634	-2.1218	-1.9796	-1.8927	-2.364	-2.1418	-2.5312	-2.2522	-2.1747	-2.0996	-2.0127	-2.2046	-4.3761	-2.2626	-2.5312	-2.0629	-2.3927	-2.2514	-2.4634	-2.1218	-2.4167	-2.3484	-2.2337	-2.1858	-2.3095	-2.1904	-2.1502	-2.2343	-2.1928	-2.2458	-2.2911	-2.2497	-2.5388	-2.1702	-2.2407	-2.1396
-2.2229	-2.2755	-1.9762	-2.2762	-2.8632	-2.0899	-2.0434	-2.1039	-4.4753	-2.1093	-2.5246	-2.3708	-2.0127	-2.2012	-1.9689	-2.2678	-1.9042	-2.4561	-2.16	-2.2473	-2.5312	-2.2522	-2.2509	-2.1196	-2.0365	-2.2549	-4.3761	-2.2626	-2.5312	-2.0629	-2.1032	-2.1128	-2.1897	-2.2101	-2.4167	-2.3484	-2.2337	-2.1858	-2.1821	-2.2755	-2.1553	-2.1576	-2.1928	-2.2458	-2.2911	-2.2497	-2.5388	-2.1702	-2.2407	-2.1396
-1.5179	-2.3359	-2.1545	-2.3552	-2.4181	-2.1854	-1.971	-1.9982	-3.4793	-2.2787	-2.5246	-2.3708	-2.3187	-2.2173	-2.5789	-2.2306	-2.2222	-1.9565	-2.364	-2.1418	-2.5312	-2.2522	-2.1747	-2.0996	-2.4534	-2.1568	-4.3761	-2.2626	-2.5312	-2.0629	-2.3927	-2.2514	-2.3813	-2.3123	-2.0558	-2.0349	-1.8034	-2.4092	-2.1762	-2.1786	-2.1502	-2.2343	-2.3326	-2.0044	-2.2911	-2.2497	-2.5388	-2.1702	-2.2407	-2.1396
-2.2193	-1.8835	-2.0969	-2.0791	-2.8632	-2.0899	-2.303	-2.3359	-3.7875	-2.0418	-1.96	-2.2738	-2.0127	-2.2012	-1.9452	-1.9172	-2.2222	-1.9565	-2.364	-2.1418	-1.8869	-2.1813	-2.2509	-2.1196	-2.0365	-2.2549	-1.3328	-2.1124	-1.96	-2.2738	-2.1032	-2.1128	-1.9604	-2.0775	-2.0558	-2.0349	-2.2337	-2.1858	-2.1762	-2.1786	-2.1553	-2.1576	-2.1928	-2.2458	-3.8551	-1.9567	-2.1696	-2.2005	-2.2407	-2.1396
-1.6389	-2.4251	-1.8857	-2.0674	-2.1716	-2.5369	-2.0785	-2.0135	-1.3085	-2.1551	-2.1515	-2.3677	-1.8215	-2.2247	-2.7803	-1.9551	-2.3387	-2.044	-1.6389	-2.4251	-1.8869	-2.1813	-2.1936	-2.3607	-2.0416	-2.3229	-1.3328	-2.1124	-2.1515	-2.3677	-2.2061	-2.3123	-2.1897	-2.2101	-2.1384	-2.1743	-1.8034	-2.4092	-2.1762	-2.1786	-2.1502	-2.2343	-2.1928	-2.2458	-1.42	-2.1702	-2.0792	-2.1736	-2.0792	-2.3119
-1.9099	-2.3481	-2.0969	-2.0791	-2.0087	-1.9106	-1.9762	-2.1758	-4.9268	-1.9988	-1.96	-2.2738	-2.3784	-1.9877	-2.1712	-2.2764	-2.3255	-1.9287	-1.9099	-2.3481	-1.8869	-2.1813	-2.1747	-2.0996	-2.4534	-2.1568	-4.9268	-1.9988	-1.96	-2.2738	-2.2061	-2.3123	-2.1897	-2.2101	-2.4167	-2.3484	-2.2337	-2.1858	-2.1762	-2.1786	-2.1502	-2.2343	-2.0315	-2.1418	-3.8551	-1.9567	-2.1696	-2.2005	-2.2407	-2.1396
-1.9554	-1.9861	-1.6601	-2.1854	-2.5995	-2.0495	-1.9762	-2.1758	-1.5548	-2.1879	-2.3344	-2.2122	-2.0087	-1.9911	-2.3285	-2.3148	-2.266	-1.8745	-2.364	-2.1418	-1.8869	-2.1813	-2.2509	-2.1196	-2.4534	-2.1568	-1.3328	-2.1124	-2.0828	-2.2473	-2.1032	-2.1128	-2.1897	-2.2101	-2.0558	-2.0349	-2.2337	-2.1858	-2.1762	-2.1786	-2.5388	-2.039	-2.0315	-2.1418	-1.42	-2.1702	-2.1696	-2.2005	-2.2407	-2.1396
-2.266	-2.1811	-2.4466	-2.0792	-2.4732	-2.0333	-2.9762	-2.0166	-4.4753	-2.1093	-2.1515	-2.3677	-2.0127	-2.2012	-1.9452	-1.9172	-2.266	-1.8745	-2.1613	-2.0775	-2.4466	-2.0792	-2.2509	-2.1196	-2.4534	-2.1568	-4.3761	-2.2626	-2.1515	-2.3677	-2.1032	-2.1128	-1.9604	-2.0775	-2.0558	-2.0349	-2.2337	-2.1858	-2.1762	-2.1786	-2.5388	-2.039	-2.3326	-2.0044	-2.2911	-2.2497	-2.0792	-2.1736	-2.2407	-2.1396
-2.21	-1.8995	-2.0547	-2.2861	-2.1716	-2.5369	-2.0434	-2.1039	-1.5548	-2.1879	-2.3187	-2.4334	-2.0974	-2.1091	-2.4634	-2.1218	-2.2222	-1.9565	-2.364	-2.1418	-2.1773	-2.1069	-2.1936	-2.3607	-2.0365	-2.2549	-1.3328	-2.1124	-2.0828	-2.2473	-2.0974	-2.1091	-2.4634	-2.1218	-2.0558	-2.0349	-2.3095	-2.039	-2.1762	-2.1786	-2.1502	-2.2343	-2.1928	-2.2458	-1.42	-2.1702	-2.1696	-2.2005	-2.2407	-2.1396
-2.2105	-2.2337	-2.6363	-2.1076	-2.2105	-2.2764	-1.8809	-2.2556	-2.5311	-2.2295	-2.5246	-2.3708	-2.4861	-2.0472	-1.9554	-2.3437	-1.9042	-2.4561	-2.16	-2.2473	-2.5312	-2.2522	-2.1747	-2.0996	-2.4534	-2.1568	-1.3328	-2.1124	-2.5312	-2.0629	-2.1032	-2.1128	-1.9554	-2.3437	-2.4167	-2.3484	-2.2337	-2.1858	-2.3095	-2.1904	-2.1502	-2.2343	-2.1928	-2.2458	-2.2911	-2.2497	-2.5388	-2.1702	-2.2407	-2.1396
-2.481	-2.2318	-2.2672	-2.0497	-2.0402	-1.9776	-2.0434	-2.1039	-1.3085	-2.1551	-2.0402	-2.166	-1.9322	-2.321	-1.9341	-2.1345	-2.266	-1.8745	-2.1613	-2.0775	-2.1773	-2.1069	-2.1747	-2.0996	-2.0365	-2.2549	-1.3328	-2.1124	-2.0828	-2.2473	-2.1032	-2.1128	-2.1897	-2.2101	-2.0558	-2.0349	-2.2337	-2.1858	-2.1762	-2.1786	-2.1502	-2.2343	-2.1928	-2.2458	-1.42	-2.1702	-2.1696	-2.2005	-2.2407	-2.1396
-2.2105	-2.2337	-2.2672	-2.0497	-2.0402	-1.9776	-1.971	-1.9982	-4.2349	-2.2318	-1.9112	-2.2861	-1.9322	-2.321	-2.3285	-2.3148	-2.1274	-2.2012	-2.16	-2.2473	-2.1773	-2.1069	-2.1747	-2.0996	-2.4534	-2.1568	-3.4742	-2.3607	-1.9735	-2.2514	-2.1032	-2.1128	-2.1897	-2.2101	-2.1384	-2.1743	-2.2337	-2.1858	-2.1762	-2.1786	-2.1502	-2.2343	-2.3326	-2.0044	-2.2911	-2.2497	-2.1696	-2.2005	-2.2407	-2.1396
-2.2105	-2.2337	-2.0434	-2.4908	-2.8632	-2.0899	-1.9796	-2.519	-5.6936	-2.3148	-2.5386	-2.0166	-2.388	-2.5883	-2.6643	-2.3605	-2.0127	-2.2046	-2.16	-2.2473	-1.8869	-2.1813	-2.2509	-2.1196	-2.4534	-2.1568	-4.3761	-2.2626	-2.5312	-2.0629	-2.2061	-2.3123	-2.3813	-2.3123	-2.0127	-2.2046	-2.2337	-2.1858	-2.1762	-2.1786	-2.1553	-2.1576	-2.0315	-2.1418	-2.2911	-2.2497	-2.5388	-2.1702	-2.0792	-2.3119
-2.2193	-1.8835	-2.4466	-2.0792	-2.4181	-2.1854	-2.0127	-2.2046	-3.7875	-2.0418	-1.9949	-2.1534	-2.0974	-2.1091	-2.7803	-1.9551	-2.4212	-2.1812	-2.364	-2.1418	-2.4466	-2.0792	-2.1747	-2.0996	-2.0127	-2.2046	-1.3328	-2.1124	-2.0828	-2.2473	-2.0974	-2.1091	-2.1897	-2.2101	-2.1384	-2.1743	-2.2337	-2.1858	-2.1762	-2.1786	-2.1502	-2.2343	-2.1928	-2.2458	-3.8551	-1.9567	-2.1696	-2.2005	-2.2407	-2.1396
-2.2208	-2.3268	-1.8857	-2.0674	-2.5995	-2.0495	-2.9762	-2.0166	-4.4753	-2.1093	-1.96	-2.2738	-2.3754	-2.0386	-2.1712	-2.2764	-2.3387	-2.044	-2.16	-2.2473	-1.8869	-2.1813	-2.2509	-2.1196	-2.4534	-2.1568	-4.3761	-2.2626	-1.96	-2.2738	-2.1032	-2.1128	-2.1897	-2.2101	-2.1384	-2.1743	-2.2337	-2.1858	-2.1762	-2.1786	-2.5388	-2.039	-2.3326	-2.0044	-2.2911	-2.2497	-2.1696	-2.2005	-2.2407	-2.1396
-2.4269	-2.1929	-2.0434	-2.4908	-1.9819	-2.2295	-2.9762	-2.0166	-4.5465	-1.9945	-2.5386	-2.0166	-2.2209	-2.1664	-2.5228	-2.519	-2.2222	-1.9565	-2.364	-2.1418	-1.8869	-2.1813	-2.2509	-2.1196	-2.4534	-2.1568	-4.5465	-1.9945	-2.5312	-2.0629	-2.2209	-2.1664	-2.3813	-2.3123	-2.0558	-2.0349	-2.3095	-2.039	-2.1762	-2.1786	-2.1502	-2.2343	-2.3326	-2.0044	-2.2911	-2.2497	-2.5388	-2.1702	-2.0792	-2.3119
-1.9297	-1.8108	-1.8857	-2.0674	-2.3255	-2.7445	-2.0434	-2.1039	-4.5465	-1.9945	-1.8705	-2.0845	-2.4442	-2.3361	-2.5228	-2.519	-2.0262	-2.1093	-2.1613	-2.0775	-1.8869	-2.1813	-2.2509	-2.1196	-2.0365	-2.2549	-4.5465	-1.9945	-2.5312	-2.0629	-2.2061	-2.3123	-2.3813	-2.3123	-2.1384	-2.1743	-2.2337	-2.1858	-2.1762	-2.1786	-2.1502	-2.2343	-2.1928	-2.2458	-2.2911	-2.2497	-2.0792	-2.1736	-2.2407	-2.1396
-1.9662	-2.2321	-1.6601	-2.1854	-2.2105	-2.2764	-1.9796	-2.519	-1.5548	-2.1879	-2.2193	-1.8835	-1.8297	-2.4223	-1.9689	-2.2678	-2.1274	-2.2012	-2.16	-2.2473	-1.8869	-2.1813	-2.1747	-2.0996	-2.4534	-2.1568	-1.3328	-2.1124	-2.5312	-2.0629	-2.2061	-2.3123	-2.1897	-2.2101	-2.1384	-2.1743	-2.2337	-2.1858	-2.1762	-2.1786	-2.1502	-2.2343	-2.0315	-2.1418	-1.42	-2.1702	-2.1696	-2.2005	-2.068	-2.3936
-1.6389	-2.4251	-2.4466	-2.0792	-2.2105	-2.2764	-1.9689	-2.3894	-2.8632	-1.8575	-1.9949	-2.1534	-2.4436	-2.1179	-2.4634	-2.1218	-2.4212	-2.1812	-1.6389	-2.4251	-2.4466	-2.0792	-2.1747	-2.0996	-2.0365	-2.2549	-1.3328	-2.1124	-2.0828	-2.2473	-2.2061	-2.3123	-2.4634	-2.1218	-2.1384	-2.1743	-1.8034	-2.4092	-2.1762	-2.1786	-2.1502	-2.2343	-2.1928	-2.2458	-3.8551	-1.9567	-2.1696	-2.2005	-2.2407	-2.1396
-2.266	-2.1811	-1.8857	-2.0674	-2.4732	-2.0333	-1.971	-1.9982	-2.8632	-1.8575	-1.96	-2.2738	-2.6725	-1.9176	-2.1712	-2.2764	-2.0936	-2.5795	-2.1613	-2.0775	-1.8869	-2.1813	-2.2509	-2.1196	-2.4534	-2.1568	-1.3328	-2.1124	-1.96	-2.2738	-2.3927	-2.2514	-2.1897	-2.2101	-2.4167	-2.3484	-2.2337	-2.1858	-2.1762	-2.1786	-2.5388	-2.039	-2.3326	-2.0044	-3.8551	-1.9567	-2.1696	-2.2005	-2.2407	-2.1396
-2.481	-2.2318	-2.0969	-2.0791	-1.9819	-2.2295	-1.9689	-2.3894	-4.1842	-2.4187	-3.284	-1.9877	-2.2209	-2.1664	-2.0684	-2.0792	-2.0936	-2.5795	-2.1613	-2.0775	-1.8869	-2.1813	-2.2509	-2.1196	-2.0365	-2.2549	-3.4742	-2.3607	-2.5312	-2.0629	-2.2209	-2.1664	-2.0684	-2.0792	-2.4167	-2.3484	-2.2337	-2.1858	-2.1762	-2.1786	-2.1502	-2.2343	-2.1928	-2.2458	-2.2911	-2.2497	-2.1696	-2.2005	-2.0792	-2.3119
-2.6323	-2.5343	-1.8598	-2.1345	-2.2487	-2.0472	-3.4397	-1.8684	-4.2349	-2.2318	-1.8598	-2.519	-2.2209	-2.1664	-2.0684	-2.0792	-3.1009	-2.1557	-2.16	-2.2473	-1.8869	-2.1813	-2.1747	-2.0996	-3.4397	-1.8684	-3.4742	-2.3607	-2.0828	-2.2473	-2.2209	-2.1664	-2.0684	-2.0792	-2.4167	-2.3484	-2.2337	-2.1858	-2.1762	-2.1786	-2.1502	-2.2343	-2.1928	-2.2458	-2.2911	-2.2497	-2.1696	-2.2005	-2.0792	-2.3119
-2.4269	-2.1929	-2.7348	-2.3361	-2.2105	-2.2764	-1.9762	-2.1758	-1.3085	-2.1551	-2.3344	-2.2122	-1.8215	-2.2247	-2.6643	-2.3605	-2.3031	-2.6574	-2.364	-2.1418	-2.5312	-2.2522	-2.1747	-2.0996	-2.4534	-2.1568	-1.3328	-2.1124	-2.0828	-2.2473	-2.2061	-2.3123	-2.3813	-2.3123	-2.4167	-2.3484	-2.3095	-2.039	-2.1762	-2.1786	-2.1502	-2.2343	-2.0315	-2.1418	-1.42	-2.1702	-2.1696	-2.2005	-2.0792	-2.3119
-1.9297	-1.8108	-2.4466	-2.0792	-2.3031	-1.9616	-1.845	-2.0791	-1.5548	-2.1879	-1.9342	-1.9911	-1.8215	-2.2247	-1.5227	-2.1811	-1.9662	-2.2321	-2.1613	-2.0775	-2.4466	-2.0792	-2.2509	-2.1196	-2.0365	-2.2549	-1.3328	-2.1124	-2.0828	-2.2473	-2.2061	-2.3123	-2.3813	-2.3123	-2.1384	-2.1743	-2.2337	-2.1858	-2.1762	-2.1786	-2.1553	-2.1576	-2.1928	-2.2458	-1.42	-2.1702	-2.1696	-2.2005	-2.0792	-2.3119
-2.481	-2.2318	-1.8857	-2.0674	-2.1784	-2.1811	-1.8157	-2.2861	-2.8632	-1.8575	-2.3187	-2.4334	-1.9322	-2.321	-2.6643	-2.3605	-1.9796	-1.8927	-2.1613	-2.0775	-1.8869	-2.1813	-2.1936	-2.3607	-2.0416	-2.3229	-1.3328	-2.1124	-2.0828	-2.2473	-2.1032	-2.1128	-2.3813	-2.3123	-2.4167	-2.3484	-2.2337	-2.1858	-2.1762	-2.1786	-2.1502	-2.2343	-2.1928	-2.2458	-3.8551	-1.9567	-2.1696	-2.2005	-2.2407	-2.1396
-2.2105	-2.2337	-2.6363	-2.1076	-2.8632	-2.0899	-1.9689	-2.3894	-4.2349	-2.2318	-1.96	-2.2738	-2.3754	-2.0386	-1.9662	-2.2173	-2.1274	-2.2012	-2.16	-2.2473	-2.5312	-2.2522	-2.2509	-2.1196	-2.0365	-2.2549	-3.4742	-2.3607	-1.96	-2.2738	-2.1032	-2.1128	-1.9604	-2.0775	-2.1384	-2.1743	-2.2337	-2.1858	-2.3095	-2.1904	-2.1553	-2.1576	-2.1928	-2.2458	-2.2911	-2.2497	-2.1696	-2.2005	-2.2407	-2.1396
-1.9297	-1.8108	-1.8857	-2.0674	-2.4181	-2.1854	-1.8157	-2.2861	-4.7687	-2.3676	-2.004	-2.264	-2.0974	-2.1091	-2.7803	-1.9551	-1.9796	-1.8927	-2.1613	-2.0775	-1.8869	-2.1813	-2.1747	-2.0996	-2.0416	-2.3229	-4.3761	-2.2626	-1.9735	-2.2514	-2.0974	-2.1091	-2.1897	-2.2101	-2.4167	-2.3484	-2.2337	-2.1858	-2.1762	-2.1786	-2.1502	-2.2343	-2.1928	-2.2458	-2.2911	-2.2497	-2.1696	-2.2005	-2.2407	-2.1396
-2.2208	-2.3268	-3.7979	-2.3578	-2.2222	-2.4692	-3.5958	-2.0682	-2.8632	-1.8575	-3.284	-1.9877	-2.2209	-2.1664	-2.0684	-2.0792	-2.6972	-2.8035	-2.16	-2.2473	-2.5312	-2.2522	-2.1936	-2.3607	-2.4534	-2.1568	-1.3328	-2.1124	-2.5312	-2.0629	-2.2209	-2.1664	-2.0684	-2.0792	-2.4167	-2.3484	-2.2337	-2.1858	-2.1762	-2.1786	-2.1502	-2.2343	-2.1928	-2.2458	-3.8551	-1.9567	-2.1696	-2.2005	-2.0792	-2.3119
-2.2193	-1.8835	-2.2672	-2.0497	-2.0843	-2.1039	-2.0684	-2.3148	-4.1842	-2.4187	-1.9541	-2.047	-2.4861	-2.0472	-2.3285	-2.3148	-2.1274	-2.2012	-2.364	-2.1418	-2.1773	-2.1069	-2.1747	-2.0996	-2.0365	-2.2549	-3.4742	-2.3607	-1.9735	-2.2514	-2.1032	-2.1128	-2.1897	-2.2101	-2.1384	-2.1743	-2.2337	-2.1858	-2.1762	-2.1786	-2.1502	-2.2343	-2.1928	-2.2458	-2.2911	-2.2497	-2.1696	-2.2005	-2.2407	-2.1396
-1.9662	-2.2321	-2.6363	-2.1076	-2.2487	-2.0472	-1.845	-2.0791	-2.1784	-2.4237	-2.3344	-2.2122	-2.4269	-2.3605	-2.0684	-2.0792	-2.3387	-2.044	-2.16	-2.2473	-2.5312	-2.2522	-2.1747	-2.0996	-2.0365	-2.2549	-3.4742	-2.3607	-2.0828	-2.2473	-2.2061	-2.3123	-2.0684	-2.0792	-2.1384	-2.1743	-2.2337	-2.1858	-2.3095	-2.1904	-2.1502	-2.2343	-2.1928	-2.2458	-2.2911	-2.2497	-2.1696	-2.2005	-2.068	-2.3936
-2.2193	-1.8835	-2.038	-2.2732	-2.5995	-2.0495	-2.3187	-2.3129	-4.1842	-2.4187	-2.388	-2.0899	-2.0974	-2.1091	-2.3285	-2.3148	-2.0127	-2.2046	-2.364	-2.1418	-2.5312	-2.2522	-2.2509	-2.1196	-2.0416	-2.3229	-3.4742	-2.3607	-2.5312	-2.0629	-2.0974	-2.1091	-2.1897	-2.2101	-2.0127	-2.2046	-2.2337	-2.1858	-2.3095	-2.1904	-2.5388	-2.039	-2.1928	-2.2458	-2.2911	-2.2497	-2.0792	-2.1736	-2.2407	-2.1396
-1.9662	-2.2321	-1.6601	-2.1854	-2.4181	-2.1854	-1.971	-1.9982	-4.5465	-1.9945	-2.004	-2.264	-2.3187	-2.2173	-2.1712	-2.2764	-1.9042	-2.4561	-2.16	-2.2473	-1.8869	-2.1813	-2.1747	-2.0996	-2.4534	-2.1568	-4.5465	-1.9945	-1.9735	-2.2514	-2.3927	-2.2514	-2.1897	-2.2101	-2.4167	-2.3484	-2.2337	-2.1858	-2.1762	-2.1786	-2.1502	-2.2343	-2.3326	-2.0044	-2.2911	-2.2497	-2.1696	-2.2005	-2.2407	-2.1396
-2.3836	-2.4487	-1.8598	-2.1345	-2.2105	-2.2764	-2.303	-2.3359	-4.7687	-2.3676	-1.96	-2.2738	-2.6725	-1.9176	-1.9662	-2.2173	-2.0127	-2.2046	-2.364	-2.1418	-1.8869	-2.1813	-2.1747	-2.0996	-2.0365	-2.2549	-4.3761	-2.2626	-1.96	-2.2738	-2.3927	-2.2514	-1.9604	-2.0775	-2.0127	-2.2046	-1.8034	-2.4092	-2.1762	-2.1786	-2.1502	-2.2343	-2.1928	-2.2458	-2.2911	-2.2497	-2.1696	-2.2005	-2.2407	-2.1396
-2.481	-2.2318	-1.9762	-2.2762	-2.1972	-2.0135	-3.4397	-1.8684	-3.8571	-2.2556	-2.3344	-2.2122	-2.0974	-2.1091	-2.0684	-2.0792	-2.0262	-2.1093	-2.1613	-2.0775	-2.5312	-2.2522	-2.1936	-2.3607	-3.4397	-1.8684	-1.3328	-2.1124	-2.0828	-2.2473	-2.0974	-2.1091	-2.0684	-2.0792	-2.1384	-2.1743	-2.2337	-2.1858	-2.1821	-2.2755	-2.1502	-2.2343	-2.1928	-2.2458	-2.2911	-2.2497	-2.1696	-2.2005	-2.2407	-2.1396
-1.9662	-2.2321	-1.8598	-2.1345	-2.3031	-1.9616	-2.303	-2.3359	-4.4753	-2.1093	-2.3344	-2.2122	-2.4861	-2.0472	-1.9341	-2.1345	-2.3255	-1.9287	-2.16	-2.2473	-1.8869	-2.1813	-2.2509	-2.1196	-2.0365	-2.2549	-4.3761	-2.2626	-2.0828	-2.2473	-2.1032	-2.1128	-2.1897	-2.2101	-2.4167	-2.3484	-2.2337	-2.1858	-2.1762	-2.1786	-2.1553	-2.1576	-2.1928	-2.2458	-2.2911	-2.2497	-2.1696	-2.2005	-2.2407	-2.1396
-1.9554	-1.9861	-2.0434	-2.4908	-2.2487	-2.0472	-2.0127	-2.2046	-3.4793	-2.2787	-2.0402	-2.166	-2.4861	-2.0472	-1.9662	-2.2173	-2.0936	-2.5795	-2.364	-2.1418	-1.8869	-2.1813	-2.1747	-2.0996	-2.0127	-2.2046	-4.3761	-2.2626	-2.0828	-2.2473	-2.1032	-2.1128	-1.9604	-2.0775	-2.4167	-2.3484	-2.2337	-2.1858	-2.1762	-2.1786	-2.1502	-2.2343	-2.1928	-2.2458	-2.2911	-2.2497	-2.1696	-2.2005	-2.2407	-2.1396
-1.9554	-1.9861	-2.6363	-2.1076	-2.3255	-2.7445	-2.1515	-1.8554	-0.6647	-2.2517	-2.5386	-2.0166	-2.4436	-2.1179	-1.9341	-2.1345	-2.3387	-2.044	-2.364	-2.1418	-2.5312	-2.2522	-2.2509	-2.1196	-2.1515	-1.8554	-1.3328	-2.1124	-2.5312	-2.0629	-2.2061	-2.3123	-2.1897	-2.2101	-2.1384	-2.1743	-2.2337	-2.1858	-2.3095	-2.1904	-2.1502	-2.2343	-2.0315	-2.1418	-2.2911	-2.2497	-2.5388	-2.1702	-2.2407	-2.1396
-1.9662	-2.2321	-1.6601	-2.1854	-2.4732	-2.0333	-1.971	-1.9982	-4.4753	-2.1093	-2.4442	-2.3437	-2.0127	-2.2012	-1.9819	-2.499	-2.3255	-1.9287	-2.16	-2.2473	-1.8869	-2.1813	-2.2509	-2.1196	-2.4534	-2.1568	-4.3761	-2.2626	-2.4442	-2.3437	-2.1032	-2.1128	-2.3813	-2.3123	-2.4167	-2.3484	-2.2337	-2.1858	-2.1762	-2.1786	-2.5388	-2.039	-2.3326	-2.0044	-2.2911	-2.2497	-2.1696	-2.2005	-2.2407	-2.1396
-2.3836	-2.4487	-2.7348	-2.3361	-1.7671	-2.486	-3.5958	-2.0682	-3.7875	-2.0418	-1.9949	-2.1534	-2.0087	-1.9911	-2.6643	-2.3605	-2.0262	-2.1093	-2.364	-2.1418	-2.5312	-2.2522	-1.7671	-2.486	-2.4534	-2.1568	-1.3328	-2.1124	-2.0828	-2.2473	-2.1032	-2.1128	-2.3813	-2.3123	-2.1384	-2.1743	-1.8034	-2.4092	-2.1762	-2.1786	-2.1553	-2.1576	-2.1928	-2.2458	-3.8551	-1.9567	-2.1696	-2.2005	-2.2407	-2.1396
-1.6389	-2.4251	-2.0969	-2.0791	-2.2487	-2.0472	-1.971	-1.9982	-4.7687	-2.3676	-2.5246	-2.3708	-2.4442	-2.3361	-1.5227	-2.1811	-2.0127	-2.2046	-1.6389	-2.4251	-1.8869	-2.1813	-2.1747	-2.0996	-2.4534	-2.1568	-4.3761	-2.2626	-2.5312	-2.0629	-2.2061	-2.3123	-2.3813	-2.3123	-2.0127	-2.2046	-1.8034	-2.4092	-2.1762	-2.1786	-2.1502	-2.2343	-2.3326	-2.0044	-2.2911	-2.2497	-2.5388	-2.1702	-2.2407	-2.1396
-2.4269	-2.1929	-1.6601	-2.1854	-2.0087	-1.9106	-1.9762	-2.1758	-3.8571	-2.2556	-1.8705	-2.0845	-2.0974	-2.1091	-1.9541	-2.1118	-2.4212	-2.1812	-2.364	-2.1418	-1.8869	-2.1813	-2.1747	-2.0996	-2.4534	-2.1568	-1.3328	-2.1124	-2.5312	-2.0629	-2.0974	-2.1091	-1.9604	-2.0775	-2.1384	-2.1743	-2.3095	-2.039	-2.1762	-2.1786	-2.1502	-2.2343	-2.0315	-2.1418	-2.2911	-2.2497	-2.0792	-2.1736	-2.2407	-2.1396
-2.2193	-1.8835	-1.8598	-2.1345	-2.0402	-1.9776	-2.9762	-2.0166	-3.7875	-2.0418	-2.3187	-2.4334	-2.388	-2.5883	-2.6643	-2.3605	-2.0262	-2.1093	-2.364	-2.1418	-1.8869	-2.1813	-2.1747	-2.0996	-2.4534	-2.1568	-1.3328	-2.1124	-2.0828	-2.2473	-2.2061	-2.3123	-2.3813	-2.3123	-2.1384	-2.1743	-2.2337	-2.1858	-2.1762	-2.1786	-2.1502	-2.2343	-2.3326	-2.0044	-3.8551	-1.9567	-2.1696	-2.2005	-2.0792	-2.3119
-2.2193	-1.8835	-2.0434	-2.4908	-2.3285	-2.6112	-2.3187	-2.3129	-0.6647	-2.2517	-2.3187	-2.4334	-2.388	-2.5883	-1.9819	-2.499	-2.0262	-2.1093	-2.364	-2.1418	-1.8869	-2.1813	-2.3285	-2.6112	-2.0416	-2.3229	-1.3328	-2.1124	-2.0828	-2.2473	-2.2061	-2.3123	-2.3813	-2.3123	-2.1384	-2.1743	-2.2337	-2.1858	-2.1762	-2.1786	-2.1502	-2.2343	-2.1928	-2.2458	-2.2911	-2.2497	-2.1696	-2.2005	-2.0792	-2.3119
-2.2208	-2.3268	-2.0547	-2.2861	-2.4181	-2.1854	-3.5958	-2.0682	-2.8632	-1.8575	-3.284	-1.9877	-2.0974	-2.1091	-1.9554	-2.3437	-2.0262	-2.1093	-2.16	-2.2473	-2.1773	-2.1069	-2.1747	-2.0996	-2.4534	-2.1568	-1.3328	-2.1124	-2.5312	-2.0629	-2.0974	-2.1091	-1.9554	-2.3437	-2.1384	-2.1743	-2.2337	-2.1858	-2.1762	-2.1786	-2.1502	-2.2343	-2.1928	-2.2458	-3.8551	-1.9567	-2.1696	-2.2005	-2.2407	-2.1396
-2.2208	-2.3268	-2.038	-2.2732	-2.5995	-2.0495	-1.9689	-2.3894	-5.6936	-2.3148	-2.0402	-2.166	-1.8297	-2.4223	-2.6643	-2.3605	-2.3387	-2.044	-2.16	-2.2473	-2.5312	-2.2522	-2.2509	-2.1196	-2.0365	-2.2549	-4.3761	-2.2626	-2.0828	-2.2473	-2.2061	-2.3123	-2.3813	-2.3123	-2.1384	-2.1743	-2.2337	-2.1858	-2.3095	-2.1904	-2.5388	-2.039	-2.1928	-2.2458	-2.2911	-2.2497	-2.1696	-2.2005	-2.068	-2.3936
-1.9734	-2.0063	-2.0671	-2.1812	-2.0843	-2.1039	-2.3187	-2.3129	-3.6101	-2.3732	-2.5246	-2.3708	-1.9297	-2.0645	-2.6643	-2.3605	-2.2222	-1.9565	-2.16	-2.2473	-2.5312	-2.2522	-2.1747	-2.0996	-2.0416	-2.3229	-3.4742	-2.3607	-2.5312	-2.0629	-2.1032	-2.1128	-2.3813	-2.3123	-2.0558	-2.0349	-2.2337	-2.1858	-2.1821	-2.2755	-2.1502	-2.2343	-2.1928	-2.2458	-2.2911	-2.2497	-2.5388	-2.1702	-2.2407	-2.1396
-2.2193	-1.8835	-2.6363	-2.1076	-2.4732	-2.0333	-1.845	-2.0791	-4.1842	-2.4187	-2.3344	-2.2122	-2.388	-2.5883	-1.9662	-2.2173	-2.4212	-2.1812	-2.364	-2.1418	-2.5312	-2.2522	-2.2509	-2.1196	-2.0365	-2.2549	-3.4742	-2.3607	-2.0828	-2.2473	-2.2061	-2.3123	-1.9604	-2.0775	-2.1384	-2.1743	-2.2337	-2.1858	-2.3095	-2.1904	-2.5388	-2.039	-2.1928	-2.2458	-2.2911	-2.2497	-2.1696	-2.2005	-2.0792	-2.3119
-1.9554	-1.9861	-1.9762	-2.2762	-1.9819	-2.2295	-2.9762	-2.0166	-3.4793	-2.2787	-2.3344	-2.2122	-2.2689	-2.2318	-2.3285	-2.3148	-1.9662	-2.2321	-2.364	-2.1418	-2.5312	-2.2522	-2.2509	-2.1196	-2.4534	-2.1568	-4.3761	-2.2626	-2.0828	-2.2473	-2.3927	-2.2514	-2.1897	-2.2101	-2.1384	-2.1743	-2.2337	-2.1858	-2.1821	-2.2755	-2.1502	-2.2343	-2.3326	-2.0044	-2.2911	-2.2497	-2.1696	-2.2005	-2.2407	-2.1396
-1.9734	-2.0063	-1.9554	-2.3437	-1.9819	-2.2295	-2.0785	-2.0135	-4.7687	-2.3676	-1.9112	-2.2861	-2.3187	-2.2173	-1.9452	-1.9172	-2.6972	-2.8035	-2.16	-2.2473	-1.9554	-2.3437	-2.2509	-2.1196	-2.0416	-2.3229	-4.3761	-2.2626	-1.9735	-2.2514	-2.3927	-2.2514	-1.9604	-2.0775	-2.4167	-2.3484	-2.2337	-2.1858	-2.1762	-2.1786	-2.1502	-2.2343	-2.1928	-2.2458	-2.2911	-2.2497	-2.1696	-2.2005	-2.2407	-2.1396
-1.9734	-2.0063	-2.468	-1.9861	-1.7671	-2.486	-2.0434	-2.1039	-3.6101	-2.3732	-2.5386	-2.0166	-2.0127	-2.2012	-2.3285	-2.3148	-1.8946	-2.13	-2.16	-2.2473	-2.1773	-2.1069	-1.7671	-2.486	-2.0365	-2.2549	-3.4742	-2.3607	-2.5312	-2.0629	-2.1032	-2.1128	-2.1897	-2.2101	-2.0558	-2.0349	-2.2337	-2.1858	-2.1762	-2.1786	-2.1553	-2.1576	-2.1928	-2.2458	-2.2911	-2.2497	-2.5388	-2.1702	-2.2407	-2.1396
-1.9297	-1.8108	-2.6363	-2.1076	-2.3285	-2.6112	-2.2726	-2.2807	-4.9268	-1.9988	-2.3344	-2.2122	-2.0974	-2.1091	-2.7803	-1.9551	-1.8946	-2.13	-2.1613	-2.0775	-2.5312	-2.2522	-2.3285	-2.6112	-2.0365	-2.2549	-4.9268	-1.9988	-2.0828	-2.2473	-2.0974	-2.1091	-2.1897	-2.2101	-2.0558	-2.0349	-2.2337	-2.1858	-2.3095	-2.1904	-2.1502	-2.2343	-2.1928	-2.2458	-3.8551	-1.9567	-2.1696	-2.2005	-2.2407	-2.1396
-2.266	-2.1811	-2.1545	-2.3552	-2.0843	-2.1039	-1.845	-2.0791	-5.6936	-2.3148	-2.0402	-2.166	-2.3784	-1.9877	-2.0684	-2.0792	-2.266	-1.8745	-2.1613	-2.0775	-2.5312	-2.2522	-2.1747	-2.0996	-2.0365	-2.2549	-4.3761	-2.2626	-2.0828	-2.2473	-2.2061	-2.3123	-2.0684	-2.0792	-2.0558	-2.0349	-2.2337	-2.1858	-2.1762	-2.1786	-2.1502	-2.2343	-2.1928	-2.2458	-2.2911	-2.2497	-2.1696	-2.2005	-2.2407	-2.1396
-2.3836	-2.4487	-1.8857	-2.0674	-1.9819	-2.2295	-1.9689	-2.3894	-4.5465	-1.9945	-1.9342	-1.9911	-2.4269	-2.3605	-2.1712	-2.2764	-2.0087	-2.6901	-2.364	-2.1418	-1.8869	-2.1813	-2.2509	-2.1196	-2.0365	-2.2549	-4.5465	-1.9945	-2.0828	-2.2473	-2.2061	-2.3123	-2.1897	-2.2101	-2.1384	-2.1743	-1.8034	-2.4092	-2.1762	-2.1786	-2.1502	-2.2343	-2.1928	-2.2458	-2.2911	-2.2497	-2.1696	-2.2005	-2.068	-2.3936
-2.2229	-2.2755	-2.2672	-2.0497	-2.5995	-2.0495	-1.971	-1.9982	-4.4753	-2.1093	-2.388	-2.0899	-2.388	-2.5883	-2.5885	-2.3578	-2.0127	-2.2046	-2.16	-2.2473	-2.1773	-2.1069	-2.2509	-2.1196	-2.4534	-2.1568	-4.3761	-2.2626	-2.5312	-2.0629	-2.2061	-2.3123	-2.3813	-2.3123	-2.0127	-2.2046	-2.2337	-2.1858	-2.1762	-2.1786	-2.5388	-2.039	-2.3326	-2.0044	-2.2911	-2.2497	-2.0792	-2.1736	-2.0792	-2.3119
-2.2208	-2.3268	-2.038	-2.2732	-2.4181	-2.1854	-2.303	-2.3359	-3.7875	-2.0418	-2.388	-2.0899	-1.8297	-2.4223	-2.7803	-1.9551	-2.1274	-2.2012	-2.16	-2.2473	-2.5312	-2.2522	-2.1747	-2.0996	-2.0365	-2.2549	-1.3328	-2.1124	-2.5312	-2.0629	-2.2061	-2.3123	-2.1897	-2.2101	-2.1384	-2.1743	-2.2337	-2.1858	-2.3095	-2.1904	-2.1502	-2.2343	-2.1928	-2.2458	-3.8551	-1.9567	-2.0792	-2.1736	-2.068	-2.3936
-2.21	-1.8995	-1.8857	-2.0674	-2.0843	-2.1039	-1.8157	-2.2861	-3.493	-1.9911	-1.96	-2.2738	-2.4436	-2.1179	-2.5885	-2.3578	-2.2222	-1.9565	-2.364	-2.1418	-1.8869	-2.1813	-2.1747	-2.0996	-2.0416	-2.3229	-4.3761	-2.2626	-1.96	-2.2738	-2.2061	-2.3123	-2.3813	-2.3123	-2.0558	-2.0349	-2.3095	-2.039	-2.1762	-2.1786	-2.1502	-2.2343	-2.1928	-2.2458	-2.2911	-2.2497	-2.1696	-2.2005	-2.2407	-2.1396
-2.2229	-2.2755	-1.8857	-2.0674	-2.8632	-2.0899	-1.9762	-2.1758	-4.2349	-2.2318	-2.1515	-2.3677	-2.5868	-2.6257	-2.7803	-1.9551	-2.4212	-2.1812	-2.16	-2.2473	-1.8869	-2.1813	-2.2509	-2.1196	-2.4534	-2.1568	-3.4742	-2.3607	-2.1515	-2.3677	-2.3927	-2.2514	-2.1897	-2.2101	-2.1384	-2.1743	-2.2337	-2.1858	-2.1762	-2.1786	-2.1553	-2.1576	-2.0315	-2.1418	-2.2911	-2.2497	-2.0792	-2.1736	-2.2407	-2.1396
-1.9734	-2.0063	-2.0671	-2.1812	-2.2222	-2.4692	-2.2886	-2.2295	-4.4753	-2.1093	-2.1515	-2.3677	-1.9322	-2.321	-2.3836	-2.0845	-2.4212	-2.1812	-2.16	-2.2473	-2.5312	-2.2522	-2.1936	-2.3607	-2.4534	-2.1568	-4.3761	-2.2626	-2.1515	-2.3677	-2.1032	-2.1128	-2.3813	-2.3123	-2.1384	-2.1743	-2.2337	-2.1858	-2.1821	-2.2755	-2.1502	-2.2343	-2.1928	-2.2458	-2.2911	-2.2497	-2.0792	-2.1736	-2.2407	-2.1396
-1.9297	-1.8108	-1.9762	-2.2762	-2.0402	-1.9776	-2.2726	-2.2807	-4.2349	-2.2318	-1.8705	-2.0845	-1.8215	-2.2247	-1.9541	-2.1118	-2.4212	-2.1812	-2.1613	-2.0775	-2.5312	-2.2522	-2.1747	-2.0996	-2.0365	-2.2549	-3.4742	-2.3607	-2.5312	-2.0629	-2.2061	-2.3123	-1.9604	-2.0775	-2.1384	-2.1743	-2.2337	-2.1858	-2.1821	-2.2755	-2.1502	-2.2343	-2.1928	-2.2458	-2.2911	-2.2497	-2.0792	-2.1736	-2.0792	-2.3119
-1.9734	-2.0063	-1.6601	-2.1854	-2.4732	-2.0333	-2.9762	-2.0166	-4.7687	-2.3676	-1.96	-2.2738	-1.9322	-2.321	-2.4634	-2.1218	-2.266	-1.8745	-2.16	-2.2473	-1.8869	-2.1813	-2.2509	-2.1196	-2.4534	-2.1568	-4.3761	-2.2626	-1.96	-2.2738	-2.1032	-2.1128	-2.4634	-2.1218	-2.0558	-2.0349	-2.2337	-2.1858	-2.1762	-2.1786	-2.5388	-2.039	-2.3326	-2.0044	-2.2911	-2.2497	-2.1696	-2.2005	-2.2407	-2.1396
-1.9297	-1.8108	-1.8857	-2.0674	-2.0087	-1.9106	-1.971	-1.9982	-4.9268	-1.9988	-2.2193	-1.8835	-2.2689	-2.2318	-2.7803	-1.9551	-2.0936	-2.5795	-2.1613	-2.0775	-1.8869	-2.1813	-2.1747	-2.0996	-2.4534	-2.1568	-4.9268	-1.9988	-2.5312	-2.0629	-2.3927	-2.2514	-2.1897	-2.2101	-2.4167	-2.3484	-2.2337	-2.1858	-2.1762	-2.1786	-2.1502	-2.2343	-2.3326	-2.0044	-3.8551	-1.9567	-2.1696	-2.2005	-2.2407	-2.1396
-2.2229	-2.2755	-2.1545	-2.3552	-2.3031	-1.9616	-2.2726	-2.2807	-4.5465	-1.9945	-2.1515	-2.3677	-2.2689	-2.2318	-1.9341	-2.1345	-2.0127	-2.2046	-2.16	-2.2473	-2.5312	-2.2522	-2.2509	-2.1196	-2.0365	-2.2549	-4.5465	-1.9945	-2.1515	-2.3677	-2.3927	-2.2514	-2.1897	-2.2101	-2.0127	-2.2046	-2.2337	-2.1858	-2.1762	-2.1786	-2.1553	-2.1576	-2.1928	-2.2458	-2.2911	-2.2497	-2.0792	-2.1736	-2.2407	-2.1396
-1.9099	-2.3481	-2.0969	-2.0791	-2.0843	-2.1039	-2.1515	-1.8554	-1.5548	-2.1879	-1.9342	-1.9911	-1.8215	-2.2247	-2.0684	-2.0792	-2.3255	-1.9287	-1.9099	-2.3481	-1.8869	-2.1813	-2.1747	-2.0996	-2.1515	-1.8554	-1.3328	-2.1124	-2.0828	-2.2473	-2.2061	-2.3123	-2.0684	-2.0792	-2.4167	-2.3484	-2.2337	-2.1858	-2.1762	-2.1786	-2.1502	-2.2343	-2.0315	-2.1418	-1.42	-2.1702	-2.1696	-2.2005	-2.0792	-2.3119
-2.2229	-2.2755	-1.9723	-2.1196	-1.9819	-2.2295	-2.0127	-2.2046	-4.2349	-2.2318	-1.96	-2.2738	-1.9322	-2.321	-2.0684	-2.0792	-2.0127	-2.2046	-2.16	-2.2473	-2.1773	-2.1069	-2.2509	-2.1196	-2.0127	-2.2046	-3.4742	-2.3607	-1.96	-2.2738	-2.1032	-2.1128	-2.0684	-2.0792	-2.0127	-2.2046	-2.2337	-2.1858	-2.1762	-2.1786	-2.1502	-2.2343	-2.1928	-2.2458	-2.2911	-2.2497	-2.1696	-2.2005	-2.2407	-2.1396
-1.9734	-2.0063	-2.1545	-2.3552	-2.1784	-2.1811	-2.0434	-2.1039	-4.7687	-2.3676	-1.8705	-2.0845	-2.3754	-2.0386	-2.3285	-2.3148	-1.3716	-1.3783	-2.16	-2.2473	-2.5312	-2.2522	-2.1936	-2.3607	-2.0365	-2.2549	-4.3761	-2.2626	-2.5312	-2.0629	-2.1032	-2.1128	-2.1897	-2.2101	-1.3716	-1.3783	-2.2337	-2.1858	-2.1762	-2.1786	-2.1502	-2.2343	-2.1928	-2.2458	-2.2911	-2.2497	-2.0792	-2.1736	-2.2407	-2.1396
-2.2208	-2.3268	-2.0087	-2.2807	-2.0843	-2.1039	-1.9689	-2.3894	-1.3398	-2.3437	-2.1972	-2.529	-2.0974	-2.1091	-2.6643	-2.3605	-2.0127	-2.2046	-2.16	-2.2473	-1.8869	-2.1813	-2.1747	-2.0996	-2.0365	-2.2549	-1.3398	-2.3437	-1.9735	-2.2514	-2.0974	-2.1091	-2.3813	-2.3123	-2.0127	-2.2046	-2.2337	-2.1858	-2.1762	-2.1786	-2.1502	-2.2343	-2.1928	-2.2458	-2.2911	-2.2497	-2.1696	-2.2005	-2.2407	-2.1396
-2.2105	-2.2337	-2.2672	-2.0497	-2.4181	-2.1854	-3.5958	-2.0682	-4.4753	-2.1093	-1.9541	-2.047	-2.3187	-2.2173	-2.4634	-2.1218	-2.0867	-2.1664	-2.16	-2.2473	-2.1773	-2.1069	-2.1747	-2.0996	-2.4534	-2.1568	-4.3761	-2.2626	-1.9735	-2.2514	-2.3927	-2.2514	-2.4634	-2.1218	-2.0867	-2.1664	-2.2337	-2.1858	-2.1762	-2.1786	-2.1502	-2.2343	-2.1928	-2.2458	-2.2911	-2.2497	-2.1696	-2.2005	-2.2407	-2.1396
-1.5179	-2.3359	-1.6601	-2.1854	-2.0843	-2.1039	-2.9762	-2.0166	-2.8632	-1.8575	-2.1234	-1.9861	-2.3754	-2.0386	-1.9662	-2.2173	-2.4212	-2.1812	-2.364	-2.1418	-1.8869	-2.1813	-2.1747	-2.0996	-2.4534	-2.1568	-1.3328	-2.1124	-2.5312	-2.0629	-2.1032	-2.1128	-1.9604	-2.0775	-2.1384	-2.1743	-1.8034	-2.4092	-2.1762	-2.1786	-2.1502	-2.2343	-2.3326	-2.0044	-3.8551	-1.9567	-2.1696	-2.2005	-2.2407	-2.1396
-3.0466	-2.6113	-2.2672	-2.0497	-2.3031	-1.9616	-2.3187	-2.3129	-3.594	-2.519	-1.9112	-2.2861	-2.3784	-1.9877	-2.7803	-1.9551	-1.9662	-2.2321	-2.364	-2.1418	-2.1773	-2.1069	-2.2509	-2.1196	-2.0416	-2.3229	-4.3761	-2.2626	-1.9735	-2.2514	-2.2061	-2.3123	-2.1897	-2.2101	-2.1384	-2.1743	-2.2337	-2.1858	-2.1762	-2.1786	-2.1553	-2.1576	-2.1928	-2.2458	-2.2911	-2.2497	-2.1696	-2.2005	-2.2407	-2.1396
-2.266	-2.1811	-1.6601	-2.1854	-2.0359	-2.0032	-1.9689	-2.3894	-3.493	-1.9911	-2.004	-2.264	-1.9322	-2.321	-1.9819	-2.499	-2.1274	-2.2012	-2.1613	-2.0775	-1.8869	-2.1813	-2.0359	-2.0032	-2.0365	-2.2549	-4.3761	-2.2626	-1.9735	-2.2514	-2.1032	-2.1128	-2.3813	-2.3123	-2.1384	-2.1743	-2.2337	-2.1858	-2.1762	-2.1786	-2.1502	-2.2343	-2.1928	-2.2458	-2.2911	-2.2497	-2.1696	-2.2005	-2.2407	-2.1396
-2.266	-2.1811	-2.6363	-2.1076	-2.4181	-2.1854	-2.303	-2.3359	-4.7687	-2.3676	-2.1234	-1.9861	-2.0127	-2.2012	-2.3285	-2.3148	-2.3255	-1.9287	-2.1613	-2.0775	-2.5312	-2.2522	-2.1747	-2.0996	-2.0365	-2.2549	-4.3761	-2.2626	-2.5312	-2.0629	-2.1032	-2.1128	-2.1897	-2.2101	-2.4167	-2.3484	-2.2337	-2.1858	-2.3095	-2.1904	-2.1502	-2.2343	-2.1928	-2.2458	-2.2911	-2.2497	-2.1696	-2.2005	-2.2407	-2.1396
-3.0466	-2.6113	-2.468	-1.9861	-2.8632	-2.0899	-2.2726	-2.2807	-1.5548	-2.1879	-2.2193	-1.8835	-2.3187	-2.2173	-2.0684	-2.0792	-2.3031	-2.6574	-2.364	-2.1418	-2.1773	-2.1069	-2.2509	-2.1196	-2.0365	-2.2549	-1.3328	-2.1124	-2.5312	-2.0629	-2.3927	-2.2514	-2.0684	-2.0792	-2.4167	-2.3484	-2.2337	-2.1858	-2.1762	-2.1786	-2.1553	-2.1576	-2.1928	-2.2458	-1.42	-2.1702	-2.1696	-2.2005	-2.2407	-2.1396
-2.2229	-2.2755	-2.2672	-2.0497	-2.2105	-2.2764	-1.9762	-2.1758	-5.6936	-2.3148	-1.9949	-2.1534	-2.4269	-2.3605	-2.5789	-2.2306	-2.1274	-2.2012	-2.16	-2.2473	-2.1773	-2.1069	-2.1747	-2.0996	-2.4534	-2.1568	-4.3761	-2.2626	-2.0828	-2.2473	-2.2061	-2.3123	-2.3813	-2.3123	-2.1384	-2.1743	-2.2337	-2.1858	-2.1762	-2.1786	-2.1502	-2.2343	-2.0315	-2.1418	-2.2911	-2.2497	-2.1696	-2.2005	-2.068	-2.3936
-1.9099	-2.3481	-2.468	-1.9861	-2.2487	-2.0472	-1.9796	-2.519	-1.5548	-2.1879	-2.3187	-2.4334	-2.4442	-2.3361	-2.7803	-1.9551	-2.3031	-2.6574	-1.9099	-2.3481	-2.1773	-2.1069	-2.1747	-2.0996	-2.4534	-2.1568	-1.3328	-2.1124	-2.0828	-2.2473	-2.2061	-2.3123	-2.1897	-2.2101	-2.4167	-2.3484	-2.2337	-2.1858	-2.1762	-2.1786	-2.1502	-2.2343	-2.0315	-2.1418	-1.42	-2.1702	-2.1696	-2.2005	-2.2407	-2.1396
-2.2105	-2.2337	-2.5593	-2.3677	-2.0359	-2.0032	-2.0684	-2.3148	-3.4793	-2.2787	-2.2193	-1.8835	-1.9297	-2.0645	-2.5789	-2.2306	-2.0127	-2.2046	-2.16	-2.2473	-2.5593	-2.3677	-2.0359	-2.0032	-2.0365	-2.2549	-4.3761	-2.2626	-2.5312	-2.0629	-2.1032	-2.1128	-2.3813	-2.3123	-2.0127	-2.2046	-2.2337	-2.1858	-2.1821	-2.2755	-2.1502	-2.2343	-2.1928	-2.2458	-2.2911	-2.2497	-2.1696	-2.2005	-2.2407	-2.1396
-2.21	-1.8995	-2.0671	-2.1812	-2.1716	-2.5369	-1.8157	-2.2861	-1.5548	-2.1879	-2.1234	-1.9861	-2.3754	-2.0386	-2.4634	-2.1218	-2.0127	-2.2046	-2.364	-2.1418	-2.5312	-2.2522	-2.1936	-2.3607	-2.0416	-2.3229	-1.3328	-2.1124	-2.5312	-2.0629	-2.1032	-2.1128	-2.4634	-2.1218	-2.0127	-2.2046	-2.3095	-2.039	-2.1821	-2.2755	-2.1502	-2.2343	-2.1928	-2.2458	-1.42	-2.1702	-2.1696	-2.2005	-2.2407	-2.1396
-2.21	-1.8995	-2.038	-2.2732	-2.1716	-2.5369	-2.0684	-2.3148	-2.8632	-1.8575	-1.9541	-2.047	-2.3187	-2.2173	-2.0785	-2.1196	-1.9662	-2.2321	-2.364	-2.1418	-2.5312	-2.2522	-2.1936	-2.3607	-2.0365	-2.2549	-1.3328	-2.1124	-1.9735	-2.2514	-2.3927	-2.2514	-1.9604	-2.0775	-2.1384	-2.1743	-2.3095	-2.039	-2.3095	-2.1904	-2.1502	-2.2343	-2.1928	-2.2458	-3.8551	-1.9567	-2.1696	-2.2005	-2.2407	-2.1396
-2.481	-2.2318	-1.6601	-2.1854	-2.0402	-1.9776	-1.9762	-2.1758	-5.6936	-2.3148	-2.3344	-2.2122	-2.4269	-2.3605	-1.9662	-2.2173	-1.9042	-2.4561	-2.1613	-2.0775	-1.8869	-2.1813	-2.1747	-2.0996	-2.4534	-2.1568	-4.3761	-2.2626	-2.0828	-2.2473	-2.2061	-2.3123	-1.9604	-2.0775	-2.4167	-2.3484	-2.2337	-2.1858	-2.1762	-2.1786	-2.1502	-2.2343	-2.0315	-2.1418	-2.2911	-2.2497	-2.1696	-2.2005	-2.068	-2.3936
-2.9195	-2.159	-2.0969	-2.0791	-2.2105	-2.2764	-2.1515	-1.8554	-4.2349	-2.2318	-1.9112	-2.2861	-2.6725	-1.9176	-1.9819	-2.499	-2.0127	-2.2046	-2.9195	-2.159	-1.8869	-2.1813	-2.1747	-2.0996	-2.1515	-1.8554	-3.4742	-2.3607	-1.9735	-2.2514	-2.3927	-2.2514	-2.3813	-2.3123	-2.0127	-2.2046	-2.2337	-2.1858	-2.1762	-2.1786	-2.1502	-2.2343	-2.0315	-2.1418	-2.2911	-2.2497	-2.1696	-2.2005	-2.2407	-2.1396
-1.6389	-2.4251	-2.4466	-2.0792	-2.2222	-2.4692	-1.971	-1.9982	-3.594	-2.519	-2.388	-2.0899	-1.8297	-2.4223	-2.7803	-1.9551	-2.0867	-2.1664	-1.6389	-2.4251	-2.4466	-2.0792	-2.1936	-2.3607	-2.4534	-2.1568	-4.3761	-2.2626	-2.5312	-2.0629	-2.2061	-2.3123	-2.1897	-2.2101	-2.0867	-2.1664	-1.8034	-2.4092	-2.1762	-2.1786	-2.1502	-2.2343	-2.3326	-2.0044	-2.2911	-2.2497	-2.0792	-2.1736	-2.068	-2.3936
-2.266	-2.1811	-2.0969	-2.0791	-2.1784	-2.1811	-2.2886	-2.2295	-1.5548	-2.1879	-3.284	-1.9877	-2.0087	-1.9911	-1.9452	-1.9172	-1.8946	-2.13	-2.1613	-2.0775	-1.8869	-2.1813	-2.1936	-2.3607	-2.4534	-2.1568	-1.3328	-2.1124	-2.5312	-2.0629	-2.1032	-2.1128	-1.9604	-2.0775	-2.0558	-2.0349	-2.2337	-2.1858	-2.1762	-2.1786	-2.1502	-2.2343	-2.1928	-2.2458	-1.42	-2.1702	-2.1696	-2.2005	-2.2407	-2.1396
-2.2208	-2.3268	-1.6601	-2.1854	-1.7671	-2.486	-3.5958	-2.0682	-1.3085	-2.1551	-3.284	-1.9877	-2.0974	-2.1091	-2.0785	-2.1196	-2.0867	-2.1664	-2.16	-2.2473	-1.8869	-2.1813	-1.7671	-2.486	-2.4534	-2.1568	-1.3328	-2.1124	-2.5312	-2.0629	-2.0974	-2.1091	-1.9604	-2.0775	-2.0867	-2.1664	-2.2337	-2.1858	-2.1762	-2.1786	-2.1553	-2.1576	-2.1928	-2.2458	-1.42	-2.1702	-2.1696	-2.2005	-2.2407	-2.1396
-2.4269	-2.1929	-1.8598	-2.1345	-2.0087	-1.9106	-2.9762	-2.0166	-3.7875	-2.0418	-2.3344	-2.2122	-2.0127	-2.2012	-1.9819	-2.499	-2.6972	-2.8035	-2.364	-2.1418	-1.8869	-2.1813	-2.1747	-2.0996	-2.4534	-2.1568	-1.3328	-2.1124	-2.0828	-2.2473	-2.1032	-2.1128	-2.3813	-2.3123	-2.4167	-2.3484	-2.3095	-2.039	-2.1762	-2.1786	-2.1502	-2.2343	-2.3326	-2.0044	-3.8551	-1.9567	-2.1696	-2.2005	-2.2407	-2.1396
-1.9297	-1.8108	-2.6363	-2.1076	-2.5995	-2.0495	-2.0684	-2.3148	-4.4753	-2.1093	-1.8705	-2.0845	-2.0127	-2.2012	-2.3836	-2.0845	-2.1274	-2.2012	-2.1613	-2.0775	-2.5312	-2.2522	-2.2509	-2.1196	-2.0365	-2.2549	-4.3761	-2.2626	-2.5312	-2.0629	-2.1032	-2.1128	-2.3813	-2.3123	-2.1384	-2.1743	-2.2337	-2.1858	-2.3095	-2.1904	-2.5388	-2.039	-2.1928	-2.2458	-2.2911	-2.2497	-2.0792	-2.1736	-2.2407	-2.1396
-2.21	-1.8995	-1.9723	-2.1196	-2.0843	-2.1039	-2.0127	-2.2046	-3.493	-1.9911	-2.3187	-2.4334	-2.3784	-1.9877	-1.9541	-2.1118	-2.0127	-2.2046	-2.364	-2.1418	-2.1773	-2.1069	-2.1747	-2.0996	-2.0127	-2.2046	-4.3761	-2.2626	-2.0828	-2.2473	-2.2061	-2.3123	-1.9604	-2.0775	-2.0127	-2.2046	-2.3095	-2.039	-2.1762	-2.1786	-2.1502	-2.2343	-2.1928	-2.2458	-2.2911	-2.2497	-2.1696	-2.2005	-2.2407	-2.1396
-1.9662	-2.2321	-1.9762	-2.2762	-2.5995	-2.0495	-2.0434	-2.1039	-3.493	-1.9911	-2.5386	-2.0166	-2.4269	-2.3605	-2.3836	-2.0845	-2.4212	-2.1812	-2.16	-2.2473	-2.5312	-2.2522	-2.2509	-2.1196	-2.0365	-2.2549	-4.3761	-2.2626	-2.5312	-2.0629	-2.2061	-2.3123	-2.3813	-2.3123	-2.1384	-2.1743	-2.2337	-2.1858	-2.1821	-2.2755	-2.5388	-2.039	-2.1928	-2.2458	-2.2911	-2.2497	-2.5388	-2.1702	-2.068	-2.3936
-1.9662	-2.2321	-2.5593	-2.3677	-2.4181	-2.1854	-2.3187	-2.3129	-4.4753	-2.1093	-2.0402	-2.166	-1.8297	-2.4223	-2.5228	-2.519	-2.0262	-2.1093	-2.16	-2.2473	-2.5593	-2.3677	-2.1747	-2.0996	-2.0416	-2.3229	-4.3761	-2.2626	-2.0828	-2.2473	-2.2061	-2.3123	-2.3813	-2.3123	-2.1384	-2.1743	-2.2337	-2.1858	-2.1821	-2.2755	-2.1502	-2.2343	-2.1928	-2.2458	-2.2911	-2.2497	-2.1696	-2.2005	-2.068	-2.3936
-2.2208	-2.3268	-2.4466	-2.0792	-2.4732	-2.0333	-1.971	-1.9982	-4.9268	-1.9988	-2.388	-2.0899	-2.4269	-2.3605	-2.6643	-2.3605	-1.9042	-2.4561	-2.16	-2.2473	-2.4466	-2.0792	-2.2509	-2.1196	-2.4534	-2.1568	-4.9268	-1.9988	-2.5312	-2.0629	-2.2061	-2.3123	-2.3813	-2.3123	-2.4167	-2.3484	-2.2337	-2.1858	-2.1762	-2.1786	-2.5388	-2.039	-2.3326	-2.0044	-3.8551	-1.9567	-2.0792	-2.1736	-2.068	-2.3936
-2.2193	-1.8835	-2.4466	-2.0792	-2.1716	-2.5369	-1.8157	-2.2861	-4.4753	-2.1093	-1.9949	-2.1534	-2.9195	-1.8684	-1.9452	-1.9172	-2.0262	-2.1093	-2.364	-2.1418	-2.4466	-2.0792	-2.1936	-2.3607	-2.0416	-2.3229	-4.3761	-2.2626	-2.0828	-2.2473	-2.9195	-1.8684	-1.9604	-2.0775	-2.1384	-2.1743	-2.2337	-2.1858	-2.1762	-2.1786	-2.1502	-2.2343	-2.1928	-2.2458	-2.2911	-2.2497	-2.1696	-2.2005	-2.2407	-2.1396
-2.21	-1.8995	-2.038	-2.2732	-2.2105	-2.2764	-2.0785	-2.0135	-4.1842	-2.4187	-2.5246	-2.3708	-2.3187	-2.2173	-2.6643	-2.3605	-2.3255	-1.9287	-2.364	-2.1418	-2.5312	-2.2522	-2.1747	-2.0996	-2.0416	-2.3229	-3.4742	-2.3607	-2.5312	-2.0629	-2.3927	-2.2514	-2.3813	-2.3123	-2.4167	-2.3484	-2.3095	-2.039	-2.3095	-2.1904	-2.1502	-2.2343	-2.1928	-2.2458	-2.2911	-2.2497	-2.5388	-2.1702	-2.2407	-2.1396
-3.2235	-2.1744	-3.2235	-2.4011	-3.2235	-2.4011	-3.2235	-2.4011	-2.5311	-2.2295	-2.1972	-2.529	-2.2689	-2.2318	-2.4634	-2.1218	-2.6972	-2.8035	-3.2235	-2.1744	-3.2235	-2.4011	-3.2235	-2.4011	-3.2235	-2.4011	-1.3328	-2.1124	-1.9735	-2.2514	-2.3927	-2.2514	-2.4634	-2.1218	-2.4167	-2.3484	-3.2235	-2.1744	-3.2235	-2.4011	-3.2235	-2.4011	-3.2235	-2.4011	-2.2911	-2.2497	-2.1696	-2.2005	-2.2407	-2.1396
-2.21	-1.8995	-2.7348	-2.3361	-2.1716	-2.5369	-2.0434	-2.1039	-2.8632	-1.8575	-1.9949	-2.1534	-2.4861	-2.0472	-1.9689	-2.2678	-2.0936	-2.5795	-2.364	-2.1418	-2.5312	-2.2522	-2.1936	-2.3607	-2.0365	-2.2549	-1.3328	-2.1124	-2.0828	-2.2473	-2.1032	-2.1128	-2.1897	-2.2101	-2.4167	-2.3484	-2.3095	-2.039	-2.1762	-2.1786	-2.1502	-2.2343	-2.1928	-2.2458	-3.8551	-1.9567	-2.1696	-2.2005	-2.2407	-2.1396
-2.4269	-2.1929	-2.0547	-2.2861	-2.1784	-2.1811	-1.9796	-2.519	-4.5465	-1.9945	-2.3344	-2.2122	-1.9322	-2.321	-1.9341	-2.1345	-2.1274	-2.2012	-2.364	-2.1418	-2.1773	-2.1069	-2.1936	-2.3607	-2.4534	-2.1568	-4.5465	-1.9945	-2.0828	-2.2473	-2.1032	-2.1128	-2.1897	-2.2101	-2.1384	-2.1743	-2.3095	-2.039	-2.1762	-2.1786	-2.1502	-2.2343	-2.0315	-2.1418	-2.2911	-2.2497	-2.1696	-2.2005	-2.2407	-2.1396
-2.2229	-2.2755	-2.4466	-2.0792	-2.4181	-2.1854	-2.1515	-1.8554	-4.9268	-1.9988	-2.5386	-2.0166	-2.0087	-1.9911	-2.5789	-2.2306	-2.0262	-2.1093	-2.16	-2.2473	-2.4466	-2.0792	-2.1747	-2.0996	-2.1515	-1.8554	-4.9268	-1.9988	-2.5312	-2.0629	-2.1032	-2.1128	-2.3813	-2.3123	-2.1384	-2.1743	-2.2337	-2.1858	-2.1762	-2.1786	-2.1502	-2.2343	-2.0315	-2.1418	-3.8551	-1.9567	-2.5388	-2.1702	-2.2407	-2.1396
-3.0466	-2.6113	-2.0087	-2.2807	-2.2222	-2.4692	-1.845	-2.0791	-3.594	-2.519	-2.1515	-2.3677	-2.2689	-2.2318	-1.9554	-2.3437	-1.8946	-2.13	-2.364	-2.1418	-1.8869	-2.1813	-2.1936	-2.3607	-2.0365	-2.2549	-4.3761	-2.2626	-2.1515	-2.3677	-2.3927	-2.2514	-1.9554	-2.3437	-2.0558	-2.0349	-2.2337	-2.1858	-2.1762	-2.1786	-2.1502	-2.2343	-2.1928	-2.2458	-2.2911	-2.2497	-2.0792	-2.1736	-2.2407	-2.1396
-2.3836	-2.4487	-2.4466	-2.0792	-1.9813	-2.1557	-1.9796	-2.519	-5.6936	-2.3148	-2.388	-2.0899	-2.3187	-2.2173	-1.9452	-1.9172	-1.8946	-2.13	-2.364	-2.1418	-2.4466	-2.0792	-2.2509	-2.1196	-2.4534	-2.1568	-4.3761	-2.2626	-2.5312	-2.0629	-2.3927	-2.2514	-1.9604	-2.0775	-2.0558	-2.0349	-1.8034	-2.4092	-2.1762	-2.1786	-2.1502	-2.2343	-2.0315	-2.1418	-2.2911	-2.2497	-2.0792	-2.1736	-2.2407	-2.1396
-1.9297	-1.8108	-2.7348	-2.3361	-1.7671	-2.486	-1.8809	-2.2556	-1.3085	-2.1551	-2.1972	-2.529	-1.8297	-2.4223	-1.9541	-2.1118	-1.8764	-2.3732	-2.1613	-2.0775	-2.5312	-2.2522	-1.7671	-2.486	-2.4534	-2.1568	-1.3328	-2.1124	-1.9735	-2.2514	-2.2061	-2.3123	-1.9604	-2.0775	-2.0558	-2.0349	-2.2337	-2.1858	-2.1762	-2.1786	-2.1553	-2.1576	-2.1928	-2.2458	-1.42	-2.1702	-2.1696	-2.2005	-2.068	-2.3936
-1.9554	-1.9861	-2.0671	-2.1812	-2.0402	-1.9776	-2.0127	-2.2046	-2.8632	-1.8575	-1.9342	-1.9911	-1.9297	-2.0645	-1.9541	-2.1118	-2.3031	-2.6574	-2.364	-2.1418	-2.5312	-2.2522	-2.1747	-2.0996	-2.0127	-2.2046	-1.3328	-2.1124	-2.0828	-2.2473	-2.1032	-2.1128	-1.9604	-2.0775	-2.4167	-2.3484	-2.2337	-2.1858	-2.1821	-2.2755	-2.1502	-2.2343	-2.1928	-2.2458	-3.8551	-1.9567	-2.1696	-2.2005	-2.2407	-2.1396
-1.9554	-1.9861	-2.5593	-2.3677	-2.4181	-2.1854	-2.3187	-2.3129	-5.6936	-2.3148	-3.284	-1.9877	-2.2209	-2.1664	-2.3836	-2.0845	-1.9662	-2.2321	-2.364	-2.1418	-2.5593	-2.3677	-2.1747	-2.0996	-2.0416	-2.3229	-4.3761	-2.2626	-2.5312	-2.0629	-2.2209	-2.1664	-2.3813	-2.3123	-2.1384	-2.1743	-2.2337	-2.1858	-2.1821	-2.2755	-2.1502	-2.2343	-2.1928	-2.2458	-2.2911	-2.2497	-2.1696	-2.2005	-2.0792	-2.3119
-2.2208	-2.3268	-2.1545	-2.3552	-2.3285	-2.6112	-1.9689	-2.3894	-4.9268	-1.9988	-1.9541	-2.047	-2.3754	-2.0386	-1.9341	-2.1345	-2.0127	-2.2046	-2.16	-2.2473	-2.5312	-2.2522	-2.3285	-2.6112	-2.0365	-2.2549	-4.9268	-1.9988	-1.9735	-2.2514	-2.1032	-2.1128	-2.1897	-2.2101	-2.0127	-2.2046	-2.2337	-2.1858	-2.1762	-2.1786	-2.1502	-2.2343	-2.1928	-2.2458	-3.8551	-1.9567	-2.1696	-2.2005	-2.2407	-2.1396
-2.21	-1.8995	-1.8598	-2.1345	-2.3031	-1.9616	-2.3187	-2.3129	-4.2349	-2.2318	-2.2193	-1.8835	-2.4861	-2.0472	-2.5789	-2.2306	-2.0936	-2.5795	-2.364	-2.1418	-1.8869	-2.1813	-2.2509	-2.1196	-2.0416	-2.3229	-3.4742	-2.3607	-2.5312	-2.0629	-2.1032	-2.1128	-2.3813	-2.3123	-2.4167	-2.3484	-2.3095	-2.039	-2.1762	-2.1786	-2.1553	-2.1576	-2.1928	-2.2458	-2.2911	-2.2497	-2.1696	-2.2005	-2.2407	-2.1396
-2.4269	-2.1929	-2.2672	-2.0497	-2.3285	-2.6112	-1.8157	-2.2861	-1.3085	-2.1551	-1.9112	-2.2861	-2.3754	-2.0386	-2.3836	-2.0845	-1.8946	-2.13	-2.364	-2.1418	-2.1773	-2.1069	-2.3285	-2.6112	-2.0416	-2.3229	-1.3328	-2.1124	-1.9735	-2.2514	-2.1032	-2.1128	-2.3813	-2.3123	-2.0558	-2.0349	-2.3095	-2.039	-2.1762	-2.1786	-2.1502	-2.2343	-2.1928	-2.2458	-1.42	-2.1702	-2.1696	-2.2005	-2.2407	-2.1396
-1.9297	-1.8108	-1.9723	-2.1196	-2.0402	-1.9776	-1.8809	-2.2556	-4.2349	-2.2318	-1.7829	-2.6947	-1.7829	-2.4011	-1.5562	-1.6992	-1.3716	-1.3783	-2.1613	-2.0775	-2.1773	-2.1069	-2.1747	-2.0996	-2.4534	-2.1568	-3.4742	-2.3607	-1.7829	-2.6947	-1.7829	-2.4011	-1.5562	-1.6992	-1.3716	-1.3783	-2.2337	-2.1858	-2.1762	-2.1786	-2.1502	-2.2343	-2.1928	-2.2458	-2.2911	-2.2497	-1.7829	-2.6947	-1.7829	-2.4011
-2.2229	-2.2755	-2.2672	-2.0497	-2.4181	-2.1854	-1.971	-1.9982	-3.6101	-2.3732	-1.96	-2.2738	-1.9322	-2.321	-2.1767	-2.3995	-3.1009	-2.1557	-2.16	-2.2473	-2.1773	-2.1069	-2.1747	-2.0996	-2.4534	-2.1568	-3.4742	-2.3607	-1.96	-2.2738	-2.1032	-2.1128	-2.1897	-2.2101	-2.4167	-2.3484	-2.2337	-2.1858	-2.1762	-2.1786	-2.1502	-2.2343	-2.3326	-2.0044	-2.2911	-2.2497	-2.1696	-2.2005	-2.2407	-2.1396
-1.6389	-2.4251	-2.038	-2.2732	-2.5995	-2.0495	-1.9796	-2.519	-3.7875	-2.0418	-2.5246	-2.3708	-2.3754	-2.0386	-1.9662	-2.2173	-1.9662	-2.2321	-1.6389	-2.4251	-2.5312	-2.2522	-2.2509	-2.1196	-2.4534	-2.1568	-1.3328	-2.1124	-2.5312	-2.0629	-2.1032	-2.1128	-1.9604	-2.0775	-2.1384	-2.1743	-1.8034	-2.4092	-2.3095	-2.1904	-2.5388	-2.039	-2.0315	-2.1418	-3.8551	-1.9567	-2.5388	-2.1702	-2.2407	-2.1396
-2.2208	-2.3268	-1.8857	-2.0674	-2.4181	-2.1854	-2.0127	-2.2046	-4.7687	-2.3676	-2.5386	-2.0166	-2.0127	-2.2012	-2.5885	-2.3578	-2.2222	-1.9565	-2.16	-2.2473	-1.8869	-2.1813	-2.1747	-2.0996	-2.0127	-2.2046	-4.3761	-2.2626	-2.5312	-2.0629	-2.1032	-2.1128	-2.3813	-2.3123	-2.0558	-2.0349	-2.2337	-2.1858	-2.1762	-2.1786	-2.1502	-2.2343	-2.1928	-2.2458	-2.2911	-2.2497	-2.5388	-2.1702	-2.2407	-2.1396
-1.9734	-2.0063	-1.9554	-2.3437	-2.5995	-2.0495	-2.1515	-1.8554	-4.9268	-1.9988	-2.388	-2.0899	-1.8297	-2.4223	-2.5228	-2.519	-1.9662	-2.2321	-2.16	-2.2473	-1.9554	-2.3437	-2.2509	-2.1196	-2.1515	-1.8554	-4.9268	-1.9988	-2.5312	-2.0629	-2.2061	-2.3123	-2.3813	-2.3123	-2.1384	-2.1743	-2.2337	-2.1858	-2.1762	-2.1786	-2.5388	-2.039	-2.0315	-2.1418	-3.8551	-1.9567	-2.0792	-2.1736	-2.068	-2.3936
-2.4269	-2.1929	-2.0547	-2.2861	-2.4732	-2.0333	-2.0127	-2.2046	-4.9268	-1.9988	-2.5386	-2.0166	-2.4861	-2.0472	-1.9689	-2.2678	-2.0262	-2.1093	-2.364	-2.1418	-2.1773	-2.1069	-2.2509	-2.1196	-2.0127	-2.2046	-4.9268	-1.9988	-2.5312	-2.0629	-2.1032	-2.1128	-2.1897	-2.2101	-2.1384	-2.1743	-2.3095	-2.039	-2.1762	-2.1786	-2.5388	-2.039	-2.1928	-2.2458	-3.8551	-1.9567	-2.5388	-2.1702	-2.2407	-2.1396
-1.9099	-2.3481	-1.6601	-2.1854	-2.4181	-2.1854	-2.0127	-2.2046	-1.5548	-2.1879	-1.9949	-2.1534	-2.4861	-2.0472	-2.0684	-2.0792	-1.8764	-2.3732	-1.9099	-2.3481	-1.8869	-2.1813	-2.1747	-2.0996	-2.0127	-2.2046	-1.3328	-2.1124	-2.0828	-2.2473	-2.1032	-2.1128	-2.0684	-2.0792	-2.0558	-2.0349	-2.2337	-2.1858	-2.1762	-2.1786	-2.1502	-2.2343	-2.1928	-2.2458	-1.42	-2.1702	-2.1696	-2.2005	-2.2407	-2.1396
-2.2208	-2.3268	-2.6363	-2.1076	-2.5995	-2.0495	-1.9762	-2.1758	-4.2349	-2.2318	-2.3344	-2.2122	-1.8297	-2.4223	-2.1712	-2.2764	-2.0262	-2.1093	-2.16	-2.2473	-2.5312	-2.2522	-2.2509	-2.1196	-2.4534	-2.1568	-3.4742	-2.3607	-2.0828	-2.2473	-2.2061	-2.3123	-2.1897	-2.2101	-2.1384	-2.1743	-2.2337	-2.1858	-2.3095	-2.1904	-2.5388	-2.039	-2.0315	-2.1418	-2.2911	-2.2497	-2.1696	-2.2005	-2.068	-2.3936
-2.4269	-2.1929	-1.8857	-2.0674	-2.0402	-1.9776	-2.0684	-2.3148	-5.6936	-2.3148	-2.3344	-2.2122	-2.0974	-2.1091	-1.9452	-1.9172	-2.0262	-2.1093	-2.364	-2.1418	-1.8869	-2.1813	-2.1747	-2.0996	-2.0365	-2.2549	-4.3761	-2.2626	-2.0828	-2.2473	-2.0974	-2.1091	-1.9604	-2.0775	-2.1384	-2.1743	-2.3095	-2.039	-2.1762	-2.1786	-2.1502	-2.2343	-2.1928	-2.2458	-2.2911	-2.2497	-2.1696	-2.2005	-2.2407	-2.1396
-2.481	-2.2318	-2.0671	-2.1812	-1.7671	-2.486	-1.9689	-2.3894	-4.9268	-1.9988	-2.0402	-2.166	-2.3754	-2.0386	-2.5228	-2.519	-2.0262	-2.1093	-2.1613	-2.0775	-2.5312	-2.2522	-1.7671	-2.486	-2.0365	-2.2549	-4.9268	-1.9988	-2.0828	-2.2473	-2.1032	-2.1128	-2.3813	-2.3123	-2.1384	-2.1743	-2.2337	-2.1858	-2.1821	-2.2755	-2.1553	-2.1576	-2.1928	-2.2458	-3.8551	-1.9567	-2.1696	-2.2005	-2.2407	-2.1396
-1.9099	-2.3481	-2.0671	-2.1812	-2.5995	-2.0495	-2.1515	-1.8554	-4.5465	-1.9945	-2.4442	-2.3437	-2.4269	-2.3605	-1.9452	-1.9172	-1.9662	-2.2321	-1.9099	-2.3481	-2.5312	-2.2522	-2.2509	-2.1196	-2.1515	-1.8554	-4.5465	-1.9945	-2.4442	-2.3437	-2.2061	-2.3123	-1.9604	-2.0775	-2.1384	-2.1743	-2.2337	-2.1858	-2.1821	-2.2755	-2.5388	-2.039	-2.0315	-2.1418	-2.2911	-2.2497	-2.1696	-2.2005	-2.068	-2.3936
-1.9297	-1.8108	-2.4466	-2.0792	-2.3285	-2.6112	-2.0434	-2.1039	-4.4753	-2.1093	-1.8705	-2.0845	-1.9297	-2.0645	-1.9341	-2.1345	-2.0867	-2.1664	-2.1613	-2.0775	-2.4466	-2.0792	-2.3285	-2.6112	-2.0365	-2.2549	-4.3761	-2.2626	-2.5312	-2.0629	-2.1032	-2.1128	-2.1897	-2.2101	-2.0867	-2.1664	-2.2337	-2.1858	-2.1762	-2.1786	-2.1502	-2.2343	-2.1928	-2.2458	-2.2911	-2.2497	-2.0792	-2.1736	-2.2407	-2.1396
-1.9662	-2.2321	-2.0671	-2.1812	-2.3285	-2.6112	-2.2726	-2.2807	-3.594	-2.519	-2.2193	-1.8835	-2.2209	-2.1664	-2.5228	-2.519	-1.9662	-2.2321	-2.16	-2.2473	-2.5312	-2.2522	-2.3285	-2.6112	-2.0365	-2.2549	-4.3761	-2.2626	-2.5312	-2.0629	-2.2209	-2.1664	-2.3813	-2.3123	-2.1384	-2.1743	-2.2337	-2.1858	-2.1821	-2.2755	-2.1502	-2.2343	-2.1928	-2.2458	-2.2911	-2.2497	-2.1696	-2.2005	-2.0792	-2.3119
-1.9662	-2.2321	-1.6601	-2.1854	-2.1784	-2.1811	-2.3187	-2.3129	-2.8632	-1.8575	-2.1234	-1.9861	-2.5868	-2.6257	-2.3836	-2.0845	-2.6972	-2.8035	-2.16	-2.2473	-1.8869	-2.1813	-2.1936	-2.3607	-2.0416	-2.3229	-1.3328	-2.1124	-2.5312	-2.0629	-2.3927	-2.2514	-2.3813	-2.3123	-2.4167	-2.3484	-2.2337	-2.1858	-2.1762	-2.1786	-2.1502	-2.2343	-2.1928	-2.2458	-3.8551	-1.9567	-2.1696	-2.2005	-2.2407	-2.1396
-1.6389	-2.4251	-2.1545	-2.3552	-2.2105	-2.2764	-2.1515	-1.8554	-0.6647	-2.2517	-2.004	-2.264	-1.8297	-2.4223	-2.4634	-2.1218	-1.8946	-2.13	-1.6389	-2.4251	-2.5312	-2.2522	-2.1747	-2.0996	-2.1515	-1.8554	-1.3328	-2.1124	-1.9735	-2.2514	-2.2061	-2.3123	-2.4634	-2.1218	-2.0558	-2.0349	-1.8034	-2.4092	-2.1762	-2.1786	-2.1502	-2.2343	-2.0315	-2.1418	-2.2911	-2.2497	-2.1696	-2.2005	-2.068	-2.3936
-2.21	-1.8995	-1.8598	-2.1345	-2.5995	-2.0495	-2.303	-2.3359	-4.9268	-1.9988	-2.388	-2.0899	-1.8297	-2.4223	-2.6643	-2.3605	-2.3031	-2.6574	-2.364	-2.1418	-1.8869	-2.1813	-2.2509	-2.1196	-2.0365	-2.2549	-4.9268	-1.9988	-2.5312	-2.0629	-2.2061	-2.3123	-2.3813	-2.3123	-2.4167	-2.3484	-2.3095	-2.039	-2.1762	-2.1786	-2.5388	-2.039	-2.1928	-2.2458	-3.8551	-1.9567	-2.0792	-2.1736	-2.068	-2.3936
-2.2105	-2.2337	-2.0434	-2.4908	-2.8632	-2.0899	-1.8809	-2.2556	-2.8632	-1.8575	-2.5386	-2.0166	-2.3754	-2.0386	-2.6643	-2.3605	-2.3255	-1.9287	-2.16	-2.2473	-1.8869	-2.1813	-2.2509	-2.1196	-2.4534	-2.1568	-1.3328	-2.1124	-2.5312	-2.0629	-2.1032	-2.1128	-2.3813	-2.3123	-2.4167	-2.3484	-2.2337	-2.1858	-2.1762	-2.1786	-2.1553	-2.1576	-2.1928	-2.2458	-3.8551	-1.9567	-2.5388	-2.1702	-2.2407	-2.1396
-2.2193	-1.8835	-2.1545	-2.3552	-2.2487	-2.0472	-1.971	-1.9982	-5.6936	-2.3148	-2.5386	-2.0166	-2.3754	-2.0386	-2.3285	-2.3148	-2.0262	-2.1093	-2.364	-2.1418	-2.5312	-2.2522	-2.1747	-2.0996	-2.4534	-2.1568	-4.3761	-2.2626	-2.5312	-2.0629	-2.1032	-2.1128	-2.1897	-2.2101	-2.1384	-2.1743	-2.2337	-2.1858	-2.1762	-2.1786	-2.1502	-2.2343	-2.3326	-2.0044	-2.2911	-2.2497	-2.5388	-2.1702	-2.2407	-2.1396
-2.9195	-2.159	-1.6601	-2.1854	-2.2222	-2.4692	-2.1515	-1.8554	-4.1842	-2.4187	-2.0402	-2.166	-2.0974	-2.1091	-2.0785	-2.1196	-1.9042	-2.4561	-2.9195	-2.159	-1.8869	-2.1813	-2.1936	-2.3607	-2.1515	-1.8554	-3.4742	-2.3607	-2.0828	-2.2473	-2.0974	-2.1091	-1.9604	-2.0775	-2.4167	-2.3484	-2.2337	-2.1858	-2.1762	-2.1786	-2.1502	-2.2343	-2.0315	-2.1418	-2.2911	-2.2497	-2.1696	-2.2005	-2.2407	-2.1396
-1.9099	-2.3481	-2.038	-2.2732	-2.0843	-2.1039	-2.0434	-2.1039	-5.6936	-2.3148	-1.96	-2.2738	-2.4861	-2.0472	-1.9689	-2.2678	-2.1274	-2.2012	-1.9099	-2.3481	-2.5312	-2.2522	-2.1747	-2.0996	-2.0365	-2.2549	-4.3761	-2.2626	-1.96	-2.2738	-2.1032	-2.1128	-2.1897	-2.2101	-2.1384	-2.1743	-2.2337	-2.1858	-2.3095	-2.1904	-2.1502	-2.2343	-2.1928	-2.2458	-2.2911	-2.2497	-2.1696	-2.2005	-2.2407	-2.1396
-1.9297	-1.8108	-2.0969	-2.0791	-2.4732	-2.0333	-2.1515	-1.8554	-3.4793	-2.2787	-1.8598	-2.519	-2.2209	-2.1664	-1.9819	-2.499	-2.3387	-2.044	-2.1613	-2.0775	-1.8869	-2.1813	-2.2509	-2.1196	-2.1515	-1.8554	-4.3761	-2.2626	-2.0828	-2.2473	-2.2209	-2.1664	-2.3813	-2.3123	-2.1384	-2.1743	-2.2337	-2.1858	-2.1762	-2.1786	-2.5388	-2.039	-2.0315	-2.1418	-2.2911	-2.2497	-2.1696	-2.2005	-2.0792	-2.3119
-2.266	-2.1811	-1.6601	-2.1854	-1.9819	-2.2295	-1.8157	-2.2861	-2.8632	-1.8575	-2.5386	-2.0166	-2.0974	-2.1091	-2.1767	-2.3995	-1.8946	-2.13	-2.1613	-2.0775	-1.8869	-2.1813	-2.2509	-2.1196	-2.0416	-2.3229	-1.3328	-2.1124	-2.5312	-2.0629	-2.0974	-2.1091	-2.1897	-2.2101	-2.0558	-2.0349	-2.2337	-2.1858	-2.1762	-2.1786	-2.1502	-2.2343	-2.1928	-2.2458	-3.8551	-1.9567	-2.5388	-2.1702	-2.2407	-2.1396
-2.481	-2.2318	-2.2672	-2.0497	-2.5995	-2.0495	-1.845	-2.0791	-3.594	-2.519	-2.388	-2.0899	-2.3754	-2.0386	-1.9689	-2.2678	-2.0867	-2.1664	-2.1613	-2.0775	-2.1773	-2.1069	-2.2509	-2.1196	-2.0365	-2.2549	-4.3761	-2.2626	-2.5312	-2.0629	-2.1032	-2.1128	-2.1897	-2.2101	-2.0867	-2.1664	-2.2337	-2.1858	-2.1762	-2.1786	-2.5388	-2.039	-2.1928	-2.2458	-2.2911	-2.2497	-2.0792	-2.1736	-2.2407	-2.1396
-1.9297	-1.8108	-1.6601	-2.1854	-2.4732	-2.0333	-1.9796	-2.519	-4.7687	-2.3676	-2.2193	-1.8835	-2.0974	-2.1091	-2.1712	-2.2764	-1.9042	-2.4561	-2.1613	-2.0775	-1.8869	-2.1813	-2.2509	-2.1196	-2.4534	-2.1568	-4.3761	-2.2626	-2.5312	-2.0629	-2.0974	-2.1091	-2.1897	-2.2101	-2.4167	-2.3484	-2.2337	-2.1858	-2.1762	-2.1786	-2.5388	-2.039	-2.0315	-2.1418	-2.2911	-2.2497	-2.1696	-2.2005	-2.2407	-2.1396
-2.6323	-2.5343	-2.6363	-2.1076	-2.1972	-2.0135	-2.9762	-2.0166	-4.1842	-2.4187	-1.9112	-2.2861	-2.4861	-2.0472	-1.9341	-2.1345	-2.0262	-2.1093	-2.16	-2.2473	-2.5312	-2.2522	-2.1936	-2.3607	-2.4534	-2.1568	-3.4742	-2.3607	-1.9735	-2.2514	-2.1032	-2.1128	-2.1897	-2.2101	-2.1384	-2.1743	-2.2337	-2.1858	-2.3095	-2.1904	-2.1502	-2.2343	-2.3326	-2.0044	-2.2911	-2.2497	-2.1696	-2.2005	-2.2407	-2.1396
-1.9297	-1.8108	-2.1545	-2.3552	-2.1784	-2.1811	-2.1515	-1.8554	-4.9268	-1.9988	-2.4442	-2.3437	-2.2209	-2.1664	-2.5228	-2.519	-2.0867	-2.1664	-2.1613	-2.0775	-2.5312	-2.2522	-2.1936	-2.3607	-2.1515	-1.8554	-4.9268	-1.9988	-2.4442	-2.3437	-2.2209	-2.1664	-2.3813	-2.3123	-2.0867	-2.1664	-2.2337	-2.1858	-2.1762	-2.1786	-2.1502	-2.2343	-2.0315	-2.1418	-3.8551	-1.9567	-2.1696	-2.2005	-2.0792	-2.3119
-1.9554	-1.9861	-2.0671	-2.1812	-2.4732	-2.0333	-2.0127	-2.2046	-5.6936	-2.3148	-1.8705	-2.0845	-2.0087	-1.9911	-1.9662	-2.2173	-2.0262	-2.1093	-2.364	-2.1418	-2.5312	-2.2522	-2.2509	-2.1196	-2.0127	-2.2046	-4.3761	-2.2626	-2.5312	-2.0629	-2.1032	-2.1128	-1.9604	-2.0775	-2.1384	-2.1743	-2.2337	-2.1858	-2.1821	-2.2755	-2.5388	-2.039	-2.1928	-2.2458	-2.2911	-2.2497	-2.0792	-2.1736	-2.2407	-2.1396
-2.2193	-1.8835	-1.8857	-2.0674	-2.0402	-1.9776	-2.9762	-2.0166	-3.8571	-2.2556	-2.3344	-2.2122	-1.9297	-2.0645	-2.3836	-2.0845	-2.6972	-2.8035	-2.364	-2.1418	-1.8869	-2.1813	-2.1747	-2.0996	-2.4534	-2.1568	-1.3328	-2.1124	-2.0828	-2.2473	-2.1032	-2.1128	-2.3813	-2.3123	-2.4167	-2.3484	-2.2337	-2.1858	-2.1762	-2.1786	-2.1502	-2.2343	-2.3326	-2.0044	-2.2911	-2.2497	-2.1696	-2.2005	-2.2407	-2.1396
-2.2229	-2.2755	-2.0547	-2.2861	-2.0402	-1.9776	-2.0684	-2.3148	-4.5465	-1.9945	-1.9541	-2.047	-2.2209	-2.1664	-2.5789	-2.2306	-2.4212	-2.1812	-2.16	-2.2473	-2.1773	-2.1069	-2.1747	-2.0996	-2.0365	-2.2549	-4.5465	-1.9945	-1.9735	-2.2514	-2.2209	-2.1664	-2.3813	-2.3123	-2.1384	-2.1743	-2.2337	-2.1858	-2.1762	-2.1786	-2.1502	-2.2343	-2.1928	-2.2458	-2.2911	-2.2497	-2.1696	-2.2005	-2.0792	-2.3119
-1.9297	-1.8108	-1.9762	-2.2762	-2.4181	-2.1854	-2.303	-2.3359	-2.1784	-2.4237	-3.284	-1.9877	-2.0974	-2.1091	-2.7803	-1.9551	-2.3255	-1.9287	-2.1613	-2.0775	-2.5312	-2.2522	-2.1747	-2.0996	-2.0365	-2.2549	-3.4742	-2.3607	-2.5312	-2.0629	-2.0974	-2.1091	-2.1897	-2.2101	-2.4167	-2.3484	-2.2337	-2.1858	-2.1821	-2.2755	-2.1502	-2.2343	-2.1928	-2.2458	-2.2911	-2.2497	-2.1696	-2.2005	-2.2407	-2.1396
-2.21	-1.8995	-2.038	-2.2732	-2.0843	-2.1039	-2.2886	-2.2295	-0.6647	-2.2517	-2.3344	-2.2122	-1.9297	-2.0645	-1.9662	-2.2173	-2.0262	-2.1093	-2.364	-2.1418	-2.5312	-2.2522	-2.1747	-2.0996	-2.4534	-2.1568	-1.3328	-2.1124	-2.0828	-2.2473	-2.1032	-2.1128	-1.9604	-2.0775	-2.1384	-2.1743	-2.3095	-2.039	-2.3095	-2.1904	-2.1502	-2.2343	-2.1928	-2.2458	-2.2911	-2.2497	-2.1696	-2.2005	-2.2407	-2.1396
-2.3836	-2.4487	-1.9554	-2.3437	-1.7671	-2.486	-3.5958	-2.0682	-4.5465	-1.9945	-2.2193	-1.8835	-2.2209	-2.1664	-2.7803	-1.9551	-2.0867	-2.1664	-2.364	-2.1418	-1.9554	-2.3437	-1.7671	-2.486	-2.4534	-2.1568	-4.5465	-1.9945	-2.5312	-2.0629	-2.2209	-2.1664	-2.1897	-2.2101	-2.0867	-2.1664	-1.8034	-2.4092	-2.1762	-2.1786	-2.1553	-2.1576	-2.1928	-2.2458	-2.2911	-2.2497	-2.1696	-2.2005	-2.0792	-2.3119
-1.9662	-2.2321	-2.5593	-2.3677	-2.2222	-2.4692	-1.971	-1.9982	-3.4793	-2.2787	-2.0402	-2.166	-2.0087	-1.9911	-2.3285	-2.3148	-1.9662	-2.2321	-2.16	-2.2473	-2.5593	-2.3677	-2.1936	-2.3607	-2.4534	-2.1568	-4.3761	-2.2626	-2.0828	-2.2473	-2.1032	-2.1128	-2.1897	-2.2101	-2.1384	-2.1743	-2.2337	-2.1858	-2.1821	-2.2755	-2.1502	-2.2343	-2.3326	-2.0044	-2.2911	-2.2497	-2.1696	-2.2005	-2.2407	-2.1396
-1.9662	-2.2321	-2.7348	-2.3361	-2.4181	-2.1854	-2.0434	-2.1039	-1.3085	-2.1551	-2.3344	-2.2122	-2.3784	-1.9877	-1.9662	-2.2173	-2.6972	-2.8035	-2.16	-2.2473	-2.5312	-2.2522	-2.1747	-2.0996	-2.0365	-2.2549	-1.3328	-2.1124	-2.0828	-2.2473	-2.2061	-2.3123	-1.9604	-2.0775	-2.4167	-2.3484	-2.2337	-2.1858	-2.1762	-2.1786	-2.1502	-2.2343	-2.1928	-2.2458	-1.42	-2.1702	-2.1696	-2.2005	-2.2407	-2.1396
-2.3836	-2.4487	-2.0671	-2.1812	-2.4181	-2.1854	-1.8157	-2.2861	-2.1784	-2.4237	-2.1234	-1.9861	-2.6725	-1.9176	-2.5789	-2.2306	-2.266	-1.8745	-2.364	-2.1418	-2.5312	-2.2522	-2.1747	-2.0996	-2.0416	-2.3229	-3.4742	-2.3607	-2.5312	-2.0629	-2.3927	-2.2514	-2.3813	-2.3123	-2.0558	-2.0349	-1.8034	-2.4092	-2.1821	-2.2755	-2.1502	-2.2343	-2.1928	-2.2458	-2.2911	-2.2497	-2.1696	-2.2005	-2.2407	-2.1396
-1.9662	-2.2321	-1.6601	-2.1854	-2.3285	-2.6112	-2.0127	-2.2046	-4.2349	-2.2318	-2.1515	-2.3677	-2.4436	-2.1179	-2.1767	-2.3995	-2.1274	-2.2012	-2.16	-2.2473	-1.8869	-2.1813	-2.3285	-2.6112	-2.0127	-2.2046	-3.4742	-2.3607	-2.1515	-2.3677	-2.2061	-2.3123	-2.1897	-2.2101	-2.1384	-2.1743	-2.2337	-2.1858	-2.1762	-2.1786	-2.1502	-2.2343	-2.1928	-2.2458	-2.2911	-2.2497	-2.0792	-2.1736	-2.2407	-2.1396
-1.9099	-2.3481	-1.8857	-2.0674	-2.8632	-2.0899	-2.3187	-2.3129	-2.1784	-2.4237	-1.96	-2.2738	-2.0974	-2.1091	-2.4634	-2.1218	-2.3387	-2.044	-1.9099	-2.3481	-1.8869	-2.1813	-2.2509	-2.1196	-2.0416	-2.3229	-3.4742	-2.3607	-1.96	-2.2738	-2.0974	-2.1091	-2.4634	-2.1218	-2.1384	-2.1743	-2.2337	-2.1858	-2.1762	-2.1786	-2.1553	-2.1576	-2.1928	-2.2458	-2.2911	-2.2497	-2.1696	-2.2005	-2.2407	-2.1396
-1.9099	-2.3481	-2.0969	-2.0791	-2.0402	-1.9776	-2.9762	-2.0166	-4.1842	-2.4187	-2.2193	-1.8835	-2.4861	-2.0472	-2.5885	-2.3578	-2.3255	-1.9287	-1.9099	-2.3481	-1.8869	-2.1813	-2.1747	-2.0996	-2.4534	-2.1568	-3.4742	-2.3607	-2.5312	-2.0629	-2.1032	-2.1128	-2.3813	-2.3123	-2.4167	-2.3484	-2.2337	-2.1858	-2.1762	-2.1786	-2.1502	-2.2343	-2.3326	-2.0044	-2.2911	-2.2497	-2.1696	-2.2005	-2.2407	-2.1396
-2.2105	-2.2337	-2.0547	-2.2861	-2.2487	-2.0472	-2.2726	-2.2807	-1.3085	-2.1551	-2.388	-2.0899	-2.9195	-1.8684	-1.9341	-2.1345	-1.9796	-1.8927	-2.16	-2.2473	-2.1773	-2.1069	-2.1747	-2.0996	-2.0365	-2.2549	-1.3328	-2.1124	-2.5312	-2.0629	-2.9195	-1.8684	-2.1897	-2.2101	-2.4167	-2.3484	-2.2337	-2.1858	-2.1762	-2.1786	-2.1502	-2.2343	-2.1928	-2.2458	-1.42	-2.1702	-2.0792	-2.1736	-2.2407	-2.1396
-1.9662	-2.2321	-2.468	-1.9861	-2.4732	-2.0333	-1.845	-2.0791	-0.6647	-2.2517	-2.388	-2.0899	-2.4436	-2.1179	-2.0684	-2.0792	-1.8764	-2.3732	-2.16	-2.2473	-2.1773	-2.1069	-2.2509	-2.1196	-2.0365	-2.2549	-1.3328	-2.1124	-2.5312	-2.0629	-2.2061	-2.3123	-2.0684	-2.0792	-2.0558	-2.0349	-2.2337	-2.1858	-2.1762	-2.1786	-2.5388	-2.039	-2.1928	-2.2458	-2.2911	-2.2497	-2.0792	-2.1736	-2.2407	-2.1396
-2.2208	-2.3268	-2.7348	-2.3361	-2.1716	-2.5369	-2.0434	-2.1039	-4.4753	-2.1093	-2.004	-2.264	-2.2689	-2.2318	-1.9689	-2.2678	-2.0867	-2.1664	-2.16	-2.2473	-2.5312	-2.2522	-2.1936	-2.3607	-2.0365	-2.2549	-4.3761	-2.2626	-1.9735	-2.2514	-2.3927	-2.2514	-2.1897	-2.2101	-2.0867	-2.1664	-2.2337	-2.1858	-2.1762	-2.1786	-2.1502	-2.2343	-2.1928	-2.2458	-2.2911	-2.2497	-2.1696	-2.2005	-2.2407	-2.1396
-1.9662	-2.2321	-2.468	-1.9861	-2.4181	-2.1854	-1.9689	-2.3894	-4.9268	-1.9988	-2.5386	-2.0166	-1.8215	-2.2247	-2.7803	-1.9551	-2.0867	-2.1664	-2.16	-2.2473	-2.1773	-2.1069	-2.1747	-2.0996	-2.0365	-2.2549	-4.9268	-1.9988	-2.5312	-2.0629	-2.2061	-2.3123	-2.1897	-2.2101	-2.0867	-2.1664	-2.2337	-2.1858	-2.1762	-2.1786	-2.1502	-2.2343	-2.1928	-2.2458	-3.8551	-1.9567	-2.5388	-2.1702	-2.0792	-2.3119
-2.481	-2.2318	-2.0434	-2.4908	-2.0402	-1.9776	-2.9762	-2.0166	-3.7875	-2.0418	-1.9342	-1.9911	-1.8215	-2.2247	-2.3285	-2.3148	-2.0262	-2.1093	-2.1613	-2.0775	-1.8869	-2.1813	-2.1747	-2.0996	-2.4534	-2.1568	-1.3328	-2.1124	-2.0828	-2.2473	-2.2061	-2.3123	-2.1897	-2.2101	-2.1384	-2.1743	-2.2337	-2.1858	-2.1762	-2.1786	-2.1502	-2.2343	-2.3326	-2.0044	-3.8551	-1.9567	-2.1696	-2.2005	-2.0792	-2.3119
-2.21	-1.8995	-2.4466	-2.0792	-2.4181	-2.1854	-2.9762	-2.0166	-2.8632	-1.8575	-2.1234	-1.9861	-2.0127	-2.2012	-2.0785	-2.1196	-2.0262	-2.1093	-2.364	-2.1418	-2.4466	-2.0792	-2.1747	-2.0996	-2.4534	-2.1568	-1.3328	-2.1124	-2.5312	-2.0629	-2.1032	-2.1128	-1.9604	-2.0775	-2.1384	-2.1743	-2.3095	-2.039	-2.1762	-2.1786	-2.1502	-2.2343	-2.3326	-2.0044	-3.8551	-1.9567	-2.1696	-2.2005	-2.2407	-2.1396
-1.5179	-2.3359	-1.8857	-2.0674	-2.4732	-2.0333	-2.0684	-2.3148	-2.5311	-2.2295	-1.96	-2.2738	-2.388	-2.5883	-2.0684	-2.0792	-1.9796	-1.8927	-2.364	-2.1418	-1.8869	-2.1813	-2.2509	-2.1196	-2.0365	-2.2549	-1.3328	-2.1124	-1.96	-2.2738	-2.2061	-2.3123	-2.0684	-2.0792	-2.4167	-2.3484	-1.8034	-2.4092	-2.1762	-2.1786	-2.5388	-2.039	-2.1928	-2.2458	-2.2911	-2.2497	-2.1696	-2.2005	-2.0792	-2.3119
-1.9734	-2.0063	-2.0969	-2.0791	-2.0359	-2.0032	-2.2886	-2.2295	-4.1842	-2.4187	-2.1972	-2.529	-1.9297	-2.0645	-1.9541	-2.1118	-2.0936	-2.5795	-2.16	-2.2473	-1.8869	-2.1813	-2.0359	-2.0032	-2.4534	-2.1568	-3.4742	-2.3607	-1.9735	-2.2514	-2.1032	-2.1128	-1.9604	-2.0775	-2.4167	-2.3484	-2.2337	-2.1858	-2.1762	-2.1786	-2.1502	-2.2343	-2.1928	-2.2458	-2.2911	-2.2497	-2.1696	-2.2005	-2.2407	-2.1396
-3.0466	-2.6113	-1.8857	-2.0674	-2.3031	-1.9616	-2.1515	-1.8554	-4.7687	-2.3676	-2.3344	-2.2122	-2.0974	-2.1091	-2.0684	-2.0792	-2.0936	-2.5795	-2.364	-2.1418	-1.8869	-2.1813	-2.2509	-2.1196	-2.1515	-1.8554	-4.3761	-2.2626	-2.0828	-2.2473	-2.0974	-2.1091	-2.0684	-2.0792	-2.4167	-2.3484	-2.2337	-2.1858	-2.1762	-2.1786	-2.1553	-2.1576	-2.0315	-2.1418	-2.2911	-2.2497	-2.1696	-2.2005	-2.2407	-2.1396
-2.2193	-1.8835	-1.8598	-2.1345	-2.2222	-2.4692	-2.1515	-1.8554	-3.7875	-2.0418	-2.5386	-2.0166	-2.4861	-2.0472	-2.5789	-2.2306	-1.8946	-2.13	-2.364	-2.1418	-1.8869	-2.1813	-2.1936	-2.3607	-2.1515	-1.8554	-1.3328	-2.1124	-2.5312	-2.0629	-2.1032	-2.1128	-2.3813	-2.3123	-2.0558	-2.0349	-2.2337	-2.1858	-2.1762	-2.1786	-2.1502	-2.2343	-2.0315	-2.1418	-3.8551	-1.9567	-2.5388	-2.1702	-2.2407	-2.1396
-1.9099	-2.3481	-2.0969	-2.0791	-1.9819	-2.2295	-2.1515	-1.8554	-2.5311	-2.2295	-2.3344	-2.2122	-1.9297	-2.0645	-2.3836	-2.0845	-2.3255	-2.8639	-1.9099	-2.3481	-1.8869	-2.1813	-2.2509	-2.1196	-2.1515	-1.8554	-1.3328	-2.1124	-2.0828	-2.2473	-2.1032	-2.1128	-2.3813	-2.3123	-2.3255	-2.8639	-2.2337	-2.1858	-2.1762	-2.1786	-2.1502	-2.2343	-2.0315	-2.1418	-2.2911	-2.2497	-2.1696	-2.2005	-2.2407	-2.1396
-2.2229	-2.2755	-2.468	-1.9861	-2.0402	-1.9776	-1.8157	-2.2861	-3.7875	-2.0418	-1.9112	-2.2861	-1.9297	-2.0645	-1.9689	-2.2678	-2.4212	-2.1812	-2.16	-2.2473	-2.1773	-2.1069	-2.1747	-2.0996	-2.0416	-2.3229	-1.3328	-2.1124	-1.9735	-2.2514	-2.1032	-2.1128	-2.1897	-2.2101	-2.1384	-2.1743	-2.2337	-2.1858	-2.1762	-2.1786	-2.1502	-2.2343	-2.1928	-2.2458	-3.8551	-1.9567	-2.1696	-2.2005	-2.2407	-2.1396
-2.2105	-2.2337	-2.0969	-2.0791	-2.5995	-2.0495	-2.1515	-1.8554	-3.594	-2.519	-2.3187	-2.4334	-1.9297	-2.0645	-2.3285	-2.3148	-2.2222	-1.9565	-2.16	-2.2473	-1.8869	-2.1813	-2.2509	-2.1196	-2.1515	-1.8554	-4.3761	-2.2626	-2.0828	-2.2473	-2.1032	-2.1128	-2.1897	-2.2101	-2.0558	-2.0349	-2.2337	-2.1858	-2.1762	-2.1786	-2.5388	-2.039	-2.0315	-2.1418	-2.2911	-2.2497	-2.1696	-2.2005	-2.2407	-2.1396
-1.6389	-2.4251	-1.8857	-2.0674	-2.4732	-2.0333	-1.9689	-2.3894	-3.4793	-2.2787	-2.388	-2.0899	-1.8215	-2.2247	-2.0684	-2.0792	-2.0087	-2.6901	-1.6389	-2.4251	-1.8869	-2.1813	-2.2509	-2.1196	-2.0365	-2.2549	-4.3761	-2.2626	-2.5312	-2.0629	-2.2061	-2.3123	-2.0684	-2.0792	-2.1384	-2.1743	-1.8034	-2.4092	-2.1762	-2.1786	-2.5388	-2.039	-2.1928	-2.2458	-2.2911	-2.2497	-2.0792	-2.1736	-2.0792	-2.3119
-1.9099	-2.3481	-2.6363	-2.1076	-2.8632	-2.0899	-1.9796	-2.519	-2.5311	-2.2295	-2.5386	-2.0166	-2.2209	-2.1664	-2.0785	-2.1196	-1.8764	-2.3732	-1.9099	-2.3481	-2.5312	-2.2522	-2.2509	-2.1196	-2.4534	-2.1568	-1.3328	-2.1124	-2.5312	-2.0629	-2.2209	-2.1664	-1.9604	-2.0775	-2.0558	-2.0349	-2.2337	-2.1858	-2.3095	-2.1904	-2.1553	-2.1576	-2.0315	-2.1418	-2.2911	-2.2497	-2.5388	-2.1702	-2.0792	-2.3119
-1.5179	-2.3359	-2.0547	-2.2861	-2.0843	-2.1039	-1.8157	-2.2861	-4.9268	-1.9988	-2.388	-2.0899	-2.4861	-2.0472	-1.5227	-2.1811	-2.2222	-1.9565	-2.364	-2.1418	-2.1773	-2.1069	-2.1747	-2.0996	-2.0416	-2.3229	-4.9268	-1.9988	-2.5312	-2.0629	-2.1032	-2.1128	-2.3813	-2.3123	-2.0558	-2.0349	-1.8034	-2.4092	-2.1762	-2.1786	-2.1502	-2.2343	-2.1928	-2.2458	-3.8551	-1.9567	-2.0792	-2.1736	-2.2407	-2.1396
-2.2105	-2.2337	-2.7348	-2.3361	-2.0087	-1.9106	-2.1515	-1.8554	-2.1784	-2.4237	-1.9112	-2.2861	-2.3754	-2.0386	-1.9689	-2.2678	-2.0262	-2.1093	-2.16	-2.2473	-2.5312	-2.2522	-2.1747	-2.0996	-2.1515	-1.8554	-3.4742	-2.3607	-1.9735	-2.2514	-2.1032	-2.1128	-2.1897	-2.2101	-2.1384	-2.1743	-2.2337	-2.1858	-2.1762	-2.1786	-2.1502	-2.2343	-2.0315	-2.1418	-2.2911	-2.2497	-2.1696	-2.2005	-2.2407	-2.1396
-1.9297	-1.8108	-2.0671	-2.1812	-2.0402	-1.9776	-1.845	-2.0791	-4.9268	-1.9988	-3.284	-1.9877	-1.9322	-2.321	-2.0785	-2.1196	-1.9796	-1.8927	-2.1613	-2.0775	-2.5312	-2.2522	-2.1747	-2.0996	-2.0365	-2.2549	-4.9268	-1.9988	-2.5312	-2.0629	-2.1032	-2.1128	-1.9604	-2.0775	-2.4167	-2.3484	-2.2337	-2.1858	-2.1821	-2.2755	-2.1502	-2.2343	-2.1928	-2.2458	-3.8551	-1.9567	-2.1696	-2.2005	-2.2407	-2.1396
-2.2105	-2.2337	-2.038	-2.2732	-2.3285	-2.6112	-2.9762	-2.0166	-4.5465	-1.9945	-1.9949	-2.1534	-2.6725	-1.9176	-1.9452	-1.9172	-2.3387	-2.044	-2.16	-2.2473	-2.5312	-2.2522	-2.3285	-2.6112	-2.4534	-2.1568	-4.5465	-1.9945	-2.0828	-2.2473	-2.3927	-2.2514	-1.9604	-2.0775	-2.1384	-2.1743	-2.2337	-2.1858	-2.3095	-2.1904	-2.1502	-2.2343	-2.3326	-2.0044	-2.2911	-2.2497	-2.1696	-2.2005	-2.2407	-2.1396
-1.9099	-2.3481	-2.038	-2.2732	-2.3031	-1.9616	-1.9689	-2.3894	-3.6101	-2.3732	-2.4442	-2.3437	-2.3784	-1.9877	-2.4634	-2.1218	-2.0127	-2.2046	-1.9099	-2.3481	-2.5312	-2.2522	-2.2509	-2.1196	-2.0365	-2.2549	-3.4742	-2.3607	-2.4442	-2.3437	-2.2061	-2.3123	-2.4634	-2.1218	-2.0127	-2.2046	-2.2337	-2.1858	-2.3095	-2.1904	-2.1553	-2.1576	-2.1928	-2.2458	-2.2911	-2.2497	-2.1696	-2.2005	-2.2407	-2.1396
-1.9734	-2.0063	-3.7979	-2.3578	-2.3031	-1.9616	-1.9689	-2.3894	-3.7875	-2.0418	-2.0402	-2.166	-2.0974	-2.1091	-1.9452	-1.9172	-1.9042	-2.4561	-2.16	-2.2473	-2.5312	-2.2522	-2.2509	-2.1196	-2.0365	-2.2549	-1.3328	-2.1124	-2.0828	-2.2473	-2.0974	-2.1091	-1.9604	-2.0775	-2.4167	-2.3484	-2.2337	-2.1858	-2.1762	-2.1786	-2.1553	-2.1576	-2.1928	-2.2458	-3.8551	-1.9567	-2.1696	-2.2005	-2.2407	-2.1396
-1.9734	-2.0063	-2.0087	-2.2807	-2.3031	-1.9616	-1.8157	-2.2861	-2.8632	-1.8575	-2.3187	-2.4334	-2.4269	-2.3605	-2.0684	-2.0792	-2.3255	-1.9287	-2.16	-2.2473	-1.8869	-2.1813	-2.2509	-2.1196	-2.0416	-2.3229	-1.3328	-2.1124	-2.0828	-2.2473	-2.2061	-2.3123	-2.0684	-2.0792	-2.4167	-2.3484	-2.2337	-2.1858	-2.1762	-2.1786	-2.1553	-2.1576	-2.1928	-2.2458	-3.8551	-1.9567	-2.1696	-2.2005	-2.068	-2.3936
-1.9734	-2.0063	-1.6601	-2.1854	-2.0402	-1.9776	-2.3187	-2.3129	-0.6647	-2.2517	-2.3187	-2.4334	-2.9195	-1.8684	-2.3836	-2.0845	-2.0867	-2.1664	-2.16	-2.2473	-1.8869	-2.1813	-2.1747	-2.0996	-2.0416	-2.3229	-1.3328	-2.1124	-2.0828	-2.2473	-2.9195	-1.8684	-2.3813	-2.3123	-2.0867	-2.1664	-2.2337	-2.1858	-2.1762	-2.1786	-2.1502	-2.2343	-2.1928	-2.2458	-2.2911	-2.2497	-2.1696	-2.2005	-2.2407	-2.1396
-2.2229	-2.2755	-2.1545	-2.3552	-2.0843	-2.1039	-2.0684	-2.3148	-2.5311	-2.2295	-1.96	-2.2738	-2.9195	-1.8684	-1.9689	-2.2678	-2.3255	-1.9287	-2.16	-2.2473	-2.5312	-2.2522	-2.1747	-2.0996	-2.0365	-2.2549	-1.3328	-2.1124	-1.96	-2.2738	-2.9195	-1.8684	-2.1897	-2.2101	-2.4167	-2.3484	-2.2337	-2.1858	-2.1762	-2.1786	-2.1502	-2.2343	-2.1928	-2.2458	-2.2911	-2.2497	-2.1696	-2.2005	-2.2407	-2.1396
-1.9662	-2.2321	-2.0434	-2.4908	-2.2487	-2.0472	-2.0785	-2.0135	-4.1842	-2.4187	-1.9112	-2.2861	-2.3754	-2.0386	-2.1767	-2.3995	-3.1009	-2.1557	-2.16	-2.2473	-1.8869	-2.1813	-2.1747	-2.0996	-2.0416	-2.3229	-3.4742	-2.3607	-1.9735	-2.2514	-2.1032	-2.1128	-2.1897	-2.2101	-2.4167	-2.3484	-2.2337	-2.1858	-2.1762	-2.1786	-2.1502	-2.2343	-2.1928	-2.2458	-2.2911	-2.2497	-2.1696	-2.2005	-2.2407	-2.1396
-1.9099	-2.3481	-2.0671	-2.1812	-2.8632	-2.0899	-2.303	-2.3359	-1.3085	-2.1551	-2.0402	-2.166	-1.9322	-2.321	-1.5562	-1.6992	-1.3716	-1.3783	-1.9099	-2.3481	-2.5312	-2.2522	-2.2509	-2.1196	-2.0365	-2.2549	-1.3328	-2.1124	-2.0828	-2.2473	-2.1032	-2.1128	-1.5562	-1.6992	-1.3716	-1.3783	-2.2337	-2.1858	-2.1821	-2.2755	-2.1553	-2.1576	-2.1928	-2.2458	-1.42	-2.1702	-2.1696	-2.2005	-2.2407	-2.1396
-2.2229	-2.2755	-2.0969	-2.0791	-2.0402	-1.9776	-2.2886	-2.2295	-1.5548	-2.1879	-2.0402	-2.166	-2.4269	-2.3605	-2.5228	-2.519	-1.9796	-1.8927	-2.16	-2.2473	-1.8869	-2.1813	-2.1747	-2.0996	-2.4534	-2.1568	-1.3328	-2.1124	-2.0828	-2.2473	-2.2061	-2.3123	-2.3813	-2.3123	-2.4167	-2.3484	-2.2337	-2.1858	-2.1762	-2.1786	-2.1502	-2.2343	-2.1928	-2.2458	-1.42	-2.1702	-2.1696	-2.2005	-2.068	-2.3936
-2.2193	-1.8835	-2.0671	-2.1812	-1.9819	-2.2295	-1.8809	-2.2556	-4.4753	-2.1093	-1.9949	-2.1534	-1.9297	-2.0645	-2.5789	-2.2306	-2.0936	-2.5795	-2.364	-2.1418	-2.5312	-2.2522	-2.2509	-2.1196	-2.4534	-2.1568	-4.3761	-2.2626	-2.0828	-2.2473	-2.1032	-2.1128	-2.3813	-2.3123	-2.4167	-2.3484	-2.2337	-2.1858	-2.1821	-2.2755	-2.1502	-2.2343	-2.1928	-2.2458	-2.2911	-2.2497	-2.1696	-2.2005	-2.2407	-2.1396
-2.2208	-2.3268	-2.6363	-2.1076	-2.3031	-1.9616	-2.303	-2.3359	-5.6936	-2.3148	-2.2193	-1.8835	-2.4442	-2.3361	-2.7803	-1.9551	-2.0262	-2.1093	-2.16	-2.2473	-2.5312	-2.2522	-2.2509	-2.1196	-2.0365	-2.2549	-4.3761	-2.2626	-2.5312	-2.0629	-2.2061	-2.3123	-2.1897	-2.2101	-2.1384	-2.1743	-2.2337	-2.1858	-2.3095	-2.1904	-2.1553	-2.1576	-2.1928	-2.2458	-2.2911	-2.2497	-2.1696	-2.2005	-2.2407	-2.1396
-2.266	-2.1811	-2.038	-2.2732	-2.1784	-2.1811	-2.2886	-2.2295	-0.6647	-2.2517	-2.3187	-2.4334	-2.4861	-2.0472	-2.4634	-2.1218	-2.0262	-2.1093	-2.1613	-2.0775	-2.5312	-2.2522	-2.1936	-2.3607	-2.4534	-2.1568	-1.3328	-2.1124	-2.0828	-2.2473	-2.1032	-2.1128	-2.4634	-2.1218	-2.1384	-2.1743	-2.2337	-2.1858	-2.3095	-2.1904	-2.1502	-2.2343	-2.1928	-2.2458	-2.2911	-2.2497	-2.1696	-2.2005	-2.2407	-2.1396
-2.4269	-2.1929	-2.5593	-2.3677	-2.4732	-2.0333	-2.0434	-2.1039	-1.3398	-2.3437	-3.284	-1.9877	-2.4269	-2.3605	-1.9689	-2.2678	-2.0262	-2.1093	-2.364	-2.1418	-2.5593	-2.3677	-2.2509	-2.1196	-2.0365	-2.2549	-1.3398	-2.3437	-2.5312	-2.0629	-2.2061	-2.3123	-2.1897	-2.2101	-2.1384	-2.1743	-2.3095	-2.039	-2.1821	-2.2755	-2.5388	-2.039	-2.1928	-2.2458	-2.2911	-2.2497	-2.1696	-2.2005	-2.068	-2.3936
-1.9297	-1.8108	-2.038	-2.2732	-2.8632	-2.0899	-2.1515	-1.8554	-2.8632	-1.8575	-2.3344	-2.2122	-2.3754	-2.0386	-2.4634	-2.1218	-2.0262	-2.1093	-2.1613	-2.0775	-2.5312	-2.2522	-2.2509	-2.1196	-2.1515	-1.8554	-1.3328	-2.1124	-2.0828	-2.2473	-2.1032	-2.1128	-2.4634	-2.1218	-2.1384	-2.1743	-2.2337	-2.1858	-2.3095	-2.1904	-2.1553	-2.1576	-2.0315	-2.1418	-3.8551	-1.9567	-2.1696	-2.2005	-2.2407	-2.1396
-1.9554	-1.9861	-1.8598	-2.1345	-2.0843	-2.1039	-2.0127	-2.2046	-1.3085	-2.1551	-2.3344	-2.2122	-2.0127	-2.2012	-1.9452	-1.9172	-2.0262	-2.1093	-2.364	-2.1418	-1.8869	-2.1813	-2.1747	-2.0996	-2.0127	-2.2046	-1.3328	-2.1124	-2.0828	-2.2473	-2.1032	-2.1128	-1.9604	-2.0775	-2.1384	-2.1743	-2.2337	-2.1858	-2.1762	-2.1786	-2.1502	-2.2343	-2.1928	-2.2458	-1.42	-2.1702	-2.1696	-2.2005	-2.2407	-2.1396
-2.21	-1.8995	-3.7979	-2.3578	-2.3031	-1.9616	-1.845	-2.0791	-3.6101	-2.3732	-1.96	-2.2738	-2.3754	-2.0386	-2.7803	-1.9551	-2.0127	-2.2046	-2.364	-2.1418	-2.5312	-2.2522	-2.2509	-2.1196	-2.0365	-2.2549	-3.4742	-2.3607	-1.96	-2.2738	-2.1032	-2.1128	-2.1897	-2.2101	-2.0127	-2.2046	-2.3095	-2.039	-2.1762	-2.1786	-2.1553	-2.1576	-2.1928	-2.2458	-2.2911	-2.2497	-2.1696	-2.2005	-2.2407	-2.1396
-2.3836	-2.4487	-1.9762	-2.2762	-2.0402	-1.9776	-1.845	-2.0791	-3.594	-2.519	-2.004	-2.264	-2.0127	-2.2012	-2.6643	-2.3605	-2.0127	-2.2046	-2.364	-2.1418	-2.5312	-2.2522	-2.1747	-2.0996	-2.0365	-2.2549	-4.3761	-2.2626	-1.9735	-2.2514	-2.1032	-2.1128	-2.3813	-2.3123	-2.0127	-2.2046	-1.8034	-2.4092	-2.1821	-2.2755	-2.1502	-2.2343	-2.1928	-2.2458	-2.2911	-2.2497	-2.1696	-2.2005	-2.2407	-2.1396
-2.2229	-2.2755	-2.4466	-2.0792	-2.8632	-2.0899	-1.8809	-2.2556	-4.7687	-2.3676	-1.9949	-2.1534	-2.3754	-2.0386	-1.9689	-2.2678	-1.8946	-2.13	-2.16	-2.2473	-2.4466	-2.0792	-2.2509	-2.1196	-2.4534	-2.1568	-4.3761	-2.2626	-2.0828	-2.2473	-2.1032	-2.1128	-2.1897	-2.2101	-2.0558	-2.0349	-2.2337	-2.1858	-2.1762	-2.1786	-2.1553	-2.1576	-2.1928	-2.2458	-2.2911	-2.2497	-2.1696	-2.2005	-2.2407	-2.1396
-2.4269	-2.1929	-2.0434	-2.4908	-2.4732	-2.0333	-1.9689	-2.3894	-4.4753	-2.1093	-2.5246	-2.3708	-2.4861	-2.0472	-1.9341	-2.1345	-2.1274	-2.2012	-2.364	-2.1418	-1.8869	-2.1813	-2.2509	-2.1196	-2.0365	-2.2549	-4.3761	-2.2626	-2.5312	-2.0629	-2.1032	-2.1128	-2.1897	-2.2101	-2.1384	-2.1743	-2.3095	-2.039	-2.1762	-2.1786	-2.5388	-2.039	-2.1928	-2.2458	-2.2911	-2.2497	-2.5388	-2.1702	-2.2407	-2.1396
-2.6323	-2.5343	-2.1545	-2.3552	-2.3285	-2.6112	-1.9762	-2.1758	-3.4793	-2.2787	-2.0402	-2.166	-2.4436	-2.1179	-2.4634	-2.1218	-2.0867	-2.1664	-2.16	-2.2473	-2.5312	-2.2522	-2.3285	-2.6112	-2.4534	-2.1568	-4.3761	-2.2626	-2.0828	-2.2473	-2.2061	-2.3123	-2.4634	-2.1218	-2.0867	-2.1664	-2.2337	-2.1858	-2.1762	-2.1786	-2.1502	-2.2343	-2.0315	-2.1418	-2.2911	-2.2497	-2.1696	-2.2005	-2.2407	-2.1396
-2.2208	-2.3268	-2.468	-1.9861	-2.3285	-2.6112	-1.971	-1.9982	-4.5465	-1.9945	-1.8705	-2.0845	-2.3187	-2.2173	-2.1712	-2.2764	-1.8946	-2.13	-2.16	-2.2473	-2.1773	-2.1069	-2.3285	-2.6112	-2.4534	-2.1568	-4.5465	-1.9945	-2.5312	-2.0629	-2.3927	-2.2514	-2.1897	-2.2101	-2.0558	-2.0349	-2.2337	-2.1858	-2.1762	-2.1786	-2.1502	-2.2343	-2.3326	-2.0044	-2.2911	-2.2497	-2.0792	-2.1736	-2.2407	-2.1396
-1.9734	-2.0063	-2.0969	-2.0791	-1.7671	-2.486	-2.0684	-2.3148	-3.7875	-2.0418	-1.9541	-2.047	-2.4269	-2.3605	-1.5227	-2.1811	-2.0867	-2.1664	-2.16	-2.2473	-1.8869	-2.1813	-1.7671	-2.486	-2.0365	-2.2549	-1.3328	-2.1124	-1.9735	-2.2514	-2.2061	-2.3123	-2.3813	-2.3123	-2.0867	-2.1664	-2.2337	-2.1858	-2.1762	-2.1786	-2.1553	-2.1576	-2.1928	-2.2458	-3.8551	-1.9567	-2.1696	-2.2005	-2.068	-2.3936
-2.9195	-2.159	-2.0969	-2.0791	-2.3031	-1.9616	-2.0979	-2.6257	-3.7875	-2.0418	-1.8705	-2.0845	-1.8215	-2.2247	-1.9452	-1.9172	-1.3716	-1.3783	-2.9195	-2.159	-1.8869	-2.1813	-2.2509	-2.1196	-2.0416	-2.3229	-1.3328	-2.1124	-2.5312	-2.0629	-2.2061	-2.3123	-1.9604	-2.0775	-1.3716	-1.3783	-2.2337	-2.1858	-2.1762	-2.1786	-2.1553	-2.1576	-2.1928	-2.2458	-3.8551	-1.9567	-2.0792	-2.1736	-2.0792	-2.3119
-2.2105	-2.2337	-2.468	-1.9861	-2.3031	-1.9616	-3.5958	-2.0682	-1.3085	-2.1551	-2.3344	-2.2122	-2.3754	-2.0386	-2.6643	-2.3605	-2.3255	-1.9287	-2.16	-2.2473	-2.1773	-2.1069	-2.2509	-2.1196	-2.4534	-2.1568	-1.3328	-2.1124	-2.0828	-2.2473	-2.1032	-2.1128	-2.3813	-2.3123	-2.4167	-2.3484	-2.2337	-2.1858	-2.1762	-2.1786	-2.1553	-2.1576	-2.1928	-2.2458	-1.42	-2.1702	-2.1696	-2.2005	-2.2407	-2.1396
-2.481	-2.2318	-3.7979	-2.3578	-2.5995	-2.0495	-1.971	-1.9982	-1.5548	-2.1879	-2.3344	-2.2122	-1.9297	-2.0645	-2.5228	-2.519	-2.0867	-2.1664	-2.1613	-2.0775	-2.5312	-2.2522	-2.2509	-2.1196	-2.4534	-2.1568	-1.3328	-2.1124	-2.0828	-2.2473	-2.1032	-2.1128	-2.3813	-2.3123	-2.0867	-2.1664	-2.2337	-2.1858	-2.1762	-2.1786	-2.5388	-2.039	-2.3326	-2.0044	-1.42	-2.1702	-2.1696	-2.2005	-2.2407	-2.1396
-2.266	-2.1811	-1.9762	-2.2762	-2.1972	-2.0135	-2.0979	-2.6257	-4.1842	-2.4187	-2.1515	-2.3677	-2.4436	-2.1179	-2.6643	-2.3605	-1.9796	-1.8927	-2.1613	-2.0775	-2.5312	-2.2522	-2.1936	-2.3607	-2.0416	-2.3229	-3.4742	-2.3607	-2.1515	-2.3677	-2.2061	-2.3123	-2.3813	-2.3123	-2.4167	-2.3484	-2.2337	-2.1858	-2.1821	-2.2755	-2.1502	-2.2343	-2.1928	-2.2458	-2.2911	-2.2497	-2.0792	-2.1736	-2.2407	-2.1396
-2.6323	-2.5343	-2.5593	-2.3677	-2.8632	-2.0899	-2.1515	-1.8554	-4.5465	-1.9945	-1.8598	-2.519	-1.8297	-2.4223	-1.9689	-2.2678	-1.9042	-2.4561	-2.16	-2.2473	-2.5593	-2.3677	-2.2509	-2.1196	-2.1515	-1.8554	-4.5465	-1.9945	-2.0828	-2.2473	-2.2061	-2.3123	-2.1897	-2.2101	-2.4167	-2.3484	-2.2337	-2.1858	-2.1821	-2.2755	-2.1553	-2.1576	-2.0315	-2.1418	-2.2911	-2.2497	-2.1696	-2.2005	-2.068	-2.3936
-1.9554	-1.9861	-2.038	-2.2732	-2.0843	-2.1039	-2.3187	-2.3129	-3.493	-1.9911	-1.9949	-2.1534	-2.4436	-2.1179	-2.3836	-2.0845	-2.0262	-2.1093	-2.364	-2.1418	-2.5312	-2.2522	-2.1747	-2.0996	-2.0416	-2.3229	-4.3761	-2.2626	-2.0828	-2.2473	-2.2061	-2.3123	-2.3813	-2.3123	-2.1384	-2.1743	-2.2337	-2.1858	-2.3095	-2.1904	-2.1502	-2.2343	-2.1928	-2.2458	-2.2911	-2.2497	-2.1696	-2.2005	-2.2407	-2.1396
-1.9554	-1.9861	-2.1545	-2.3552	-2.2487	-2.0472	-2.0684	-2.3148	-5.6936	-2.3148	-1.9541	-2.047	-2.4442	-2.3361	-2.3285	-2.3148	-3.1009	-2.1557	-2.364	-2.1418	-2.5312	-2.2522	-2.1747	-2.0996	-2.0365	-2.2549	-4.3761	-2.2626	-1.9735	-2.2514	-2.2061	-2.3123	-2.1897	-2.2101	-2.4167	-2.3484	-2.2337	-2.1858	-2.1762	-2.1786	-2.1502	-2.2343	-2.1928	-2.2458	-2.2911	-2.2497	-2.1696	-2.2005	-2.2407	-2.1396
-2.2193	-1.8835	-1.8857	-2.0674	-2.0843	-2.1039	-1.9762	-2.1758	-2.8632	-1.8575	-2.5386	-2.0166	-1.9297	-2.0645	-2.3836	-2.0845	-1.8946	-2.13	-2.364	-2.1418	-1.8869	-2.1813	-2.1747	-2.0996	-2.4534	-2.1568	-1.3328	-2.1124	-2.5312	-2.0629	-2.1032	-2.1128	-2.3813	-2.3123	-2.0558	-2.0349	-2.2337	-2.1858	-2.1762	-2.1786	-2.1502	-2.2343	-2.0315	-2.1418	-3.8551	-1.9567	-2.5388	-2.1702	-2.2407	-2.1396
-2.2193	-1.8835	-1.8857	-2.0674	-2.0843	-2.1039	-1.9689	-2.3894	-4.9268	-1.9988	-1.9112	-2.2861	-1.8297	-2.4223	-2.5789	-2.2306	-1.9796	-1.8927	-2.364	-2.1418	-1.8869	-2.1813	-2.1747	-2.0996	-2.0365	-2.2549	-4.9268	-1.9988	-1.9735	-2.2514	-2.2061	-2.3123	-2.3813	-2.3123	-2.4167	-2.3484	-2.2337	-2.1858	-2.1762	-2.1786	-2.1502	-2.2343	-2.1928	-2.2458	-3.8551	-1.9567	-2.1696	-2.2005	-2.068	-2.3936
-1.9734	-2.0063	-1.6601	-2.1854	-2.3031	-1.9616	-1.971	-1.9982	-3.8571	-2.2556	-2.0402	-2.166	-1.9297	-2.0645	-1.9452	-1.9172	-2.0867	-2.1664	-2.16	-2.2473	-1.8869	-2.1813	-2.2509	-2.1196	-2.4534	-2.1568	-1.3328	-2.1124	-2.0828	-2.2473	-2.1032	-2.1128	-1.9604	-2.0775	-2.0867	-2.1664	-2.2337	-2.1858	-2.1762	-2.1786	-2.1553	-2.1576	-2.3326	-2.0044	-2.2911	-2.2497	-2.1696	-2.2005	-2.2407	-2.1396
-2.21	-1.8995	-2.0547	-2.2861	-2.4181	-2.1854	-2.0785	-2.0135	-4.2349	-2.2318	-2.004	-2.264	-2.0974	-2.1091	-2.7803	-1.9551	-2.1274	-2.2012	-2.364	-2.1418	-2.1773	-2.1069	-2.1747	-2.0996	-2.0416	-2.3229	-3.4742	-2.3607	-1.9735	-2.2514	-2.0974	-2.1091	-2.1897	-2.2101	-2.1384	-2.1743	-2.3095	-2.039	-2.1762	-2.1786	-2.1502	-2.2343	-2.1928	-2.2458	-2.2911	-2.2497	-2.1696	-2.2005	-2.2407	-2.1396
-1.9734	-2.0063	-2.0969	-2.0791	-1.9819	-2.2295	-2.9762	-2.0166	-4.5465	-1.9945	-1.8598	-2.519	-2.2689	-2.2318	-1.9452	-1.9172	-2.3031	-2.6574	-2.16	-2.2473	-1.8869	-2.1813	-2.2509	-2.1196	-2.4534	-2.1568	-4.5465	-1.9945	-2.0828	-2.2473	-2.3927	-2.2514	-1.9604	-2.0775	-2.4167	-2.3484	-2.2337	-2.1858	-2.1762	-2.1786	-2.1502	-2.2343	-2.3326	-2.0044	-2.2911	-2.2497	-2.1696	-2.2005	-2.2407	-2.1396
-3.2235	-2.1744	-3.2235	-2.4011	-3.2235	-2.4011	-3.2235	-2.4011	-3.493	-1.9911	-1.8705	-2.0845	-1.9297	-2.0645	-2.7803	-1.9551	-1.9796	-1.8927	-3.2235	-2.1744	-3.2235	-2.4011	-3.2235	-2.4011	-3.2235	-2.4011	-4.3761	-2.2626	-2.5312	-2.0629	-2.1032	-2.1128	-2.1897	-2.2101	-2.4167	-2.3484	-3.2235	-2.1744	-3.2235	-2.4011	-3.2235	-2.4011	-3.2235	-2.4011	-2.2911	-2.2497	-2.0792	-2.1736	-2.2407	-2.1396
-2.266	-2.1811	-2.4466	-2.0792	-2.4732	-2.0333	-2.303	-2.3359	-3.4793	-2.2787	-2.1515	-2.3677	-2.6725	-1.9176	-1.9689	-2.2678	-2.266	-1.8745	-2.1613	-2.0775	-2.4466	-2.0792	-2.2509	-2.1196	-2.0365	-2.2549	-4.3761	-2.2626	-2.1515	-2.3677	-2.3927	-2.2514	-2.1897	-2.2101	-2.0558	-2.0349	-2.2337	-2.1858	-2.1762	-2.1786	-2.5388	-2.039	-2.1928	-2.2458	-2.2911	-2.2497	-2.0792	-2.1736	-2.2407	-2.1396
-2.21	-1.8995	-2.0969	-2.0791	-2.0087	-1.9106	-2.0979	-2.6257	-5.6936	-2.3148	-2.004	-2.264	-2.4861	-2.0472	-1.9689	-2.2678	-1.9042	-2.4561	-2.364	-2.1418	-1.8869	-2.1813	-2.1747	-2.0996	-2.0416	-2.3229	-4.3761	-2.2626	-1.9735	-2.2514	-2.1032	-2.1128	-2.1897	-2.2101	-2.4167	-2.3484	-2.3095	-2.039	-2.1762	-2.1786	-2.1502	-2.2343	-2.1928	-2.2458	-2.2911	-2.2497	-2.1696	-2.2005	-2.2407	-2.1396
-1.9734	-2.0063	-2.0671	-2.1812	-2.5995	-2.0495	-2.303	-2.3359	-4.4753	-2.1093	-2.2193	-1.8835	-2.4442	-2.3361	-1.9452	-1.9172	-2.3031	-2.6574	-2.16	-2.2473	-2.5312	-2.2522	-2.2509	-2.1196	-2.0365	-2.2549	-4.3761	-2.2626	-2.5312	-2.0629	-2.2061	-2.3123	-1.9604	-2.0775	-2.4167	-2.3484	-2.2337	-2.1858	-2.1821	-2.2755	-2.5388	-2.039	-2.1928	-2.2458	-2.2911	-2.2497	-2.1696	-2.2005	-2.2407	-2.1396
-2.21	-1.8995	-2.4466	-2.0792	-2.4181	-2.1854	-2.3187	-2.3129	-4.1842	-2.4187	-2.2193	-1.8835	-2.5868	-2.6257	-1.9662	-2.2173	-2.0262	-2.1093	-2.364	-2.1418	-2.4466	-2.0792	-2.1747	-2.0996	-2.0416	-2.3229	-3.4742	-2.3607	-2.5312	-2.0629	-2.3927	-2.2514	-1.9604	-2.0775	-2.1384	-2.1743	-2.3095	-2.039	-2.1762	-2.1786	-2.1502	-2.2343	-2.1928	-2.2458	-2.2911	-2.2497	-2.1696	-2.2005	-2.2407	-2.1396
-2.266	-2.1811	-1.6601	-2.1854	-1.9813	-2.1557	-1.845	-2.0791	-3.4793	-2.2787	-2.3344	-2.2122	-2.3784	-1.9877	-1.9452	-1.9172	-2.2222	-1.9565	-2.1613	-2.0775	-1.8869	-2.1813	-2.2509	-2.1196	-2.0365	-2.2549	-4.3761	-2.2626	-2.0828	-2.2473	-2.2061	-2.3123	-1.9604	-2.0775	-2.0558	-2.0349	-2.2337	-2.1858	-2.1762	-2.1786	-2.1502	-2.2343	-2.1928	-2.2458	-2.2911	-2.2497	-2.1696	-2.2005	-2.2407	-2.1396
-2.2229	-2.2755	-2.6363	-2.1076	-2.2487	-2.0472	-2.0434	-2.1039	-4.9268	-1.9988	-2.5246	-2.3708	-2.3784	-1.9877	-2.1712	-2.2764	-2.1274	-2.2012	-2.16	-2.2473	-2.5312	-2.2522	-2.1747	-2.0996	-2.0365	-2.2549	-4.9268	-1.9988	-2.5312	-2.0629	-2.2061	-2.3123	-2.1897	-2.2101	-2.1384	-2.1743	-2.2337	-2.1858	-2.3095	-2.1904	-2.1502	-2.2343	-2.1928	-2.2458	-3.8551	-1.9567	-2.5388	-2.1702	-2.2407	-2.1396
-2.21	-1.8995	-1.8857	-2.0674	-1.7671	-2.486	-2.9762	-2.0166	-4.5465	-1.9945	-1.9342	-1.9911	-2.3754	-2.0386	-1.9819	-2.499	-2.4212	-2.1812	-2.364	-2.1418	-1.8869	-2.1813	-1.7671	-2.486	-2.4534	-2.1568	-4.5465	-1.9945	-2.0828	-2.2473	-2.1032	-2.1128	-2.3813	-2.3123	-2.1384	-2.1743	-2.3095	-2.039	-2.1762	-2.1786	-2.1553	-2.1576	-2.3326	-2.0044	-2.2911	-2.2497	-2.1696	-2.2005	-2.2407	-2.1396
-1.6389	-2.4251	-2.0434	-2.4908	-2.0087	-1.9106	-2.0434	-2.1039	-3.4793	-2.2787	-2.1515	-2.3677	-2.3187	-2.2173	-2.7803	-1.9551	-2.0262	-2.1093	-1.6389	-2.4251	-1.8869	-2.1813	-2.1747	-2.0996	-2.0365	-2.2549	-4.3761	-2.2626	-2.1515	-2.3677	-2.3927	-2.2514	-2.1897	-2.2101	-2.1384	-2.1743	-1.8034	-2.4092	-2.1762	-2.1786	-2.1502	-2.2343	-2.1928	-2.2458	-2.2911	-2.2497	-2.0792	-2.1736	-2.2407	-2.1396
-1.9297	-1.8108	-1.6601	-2.1854	-2.3285	-2.6112	-2.0979	-2.6257	-4.4753	-2.1093	-1.8705	-2.0845	-1.9297	-2.0645	-2.6643	-2.3605	-2.1274	-2.2012	-2.1613	-2.0775	-1.8869	-2.1813	-2.3285	-2.6112	-2.0416	-2.3229	-4.3761	-2.2626	-2.5312	-2.0629	-2.1032	-2.1128	-2.3813	-2.3123	-2.1384	-2.1743	-2.2337	-2.1858	-2.1762	-2.1786	-2.1502	-2.2343	-2.1928	-2.2458	-2.2911	-2.2497	-2.0792	-2.1736	-2.2407	-2.1396
-2.2208	-2.3268	-2.6363	-2.1076	-2.4181	-2.1854	-2.9762	-2.0166	-4.5465	-1.9945	-1.9112	-2.2861	-2.2209	-2.1664	-1.9541	-2.1118	-1.9796	-1.8927	-2.16	-2.2473	-2.5312	-2.2522	-2.1747	-2.0996	-2.4534	-2.1568	-4.5465	-1.9945	-1.9735	-2.2514	-2.2209	-2.1664	-1.9604	-2.0775	-2.4167	-2.3484	-2.2337	-2.1858	-2.3095	-2.1904	-2.1502	-2.2343	-2.3326	-2.0044	-2.2911	-2.2497	-2.1696	-2.2005	-2.0792	-2.3119
-3.0466	-2.6113	-1.8598	-2.1345	-2.1784	-2.1811	-1.9762	-2.1758	-1.5548	-2.1879	-1.9949	-2.1534	-2.3754	-2.0386	-2.0684	-2.0792	-2.4212	-2.1812	-2.364	-2.1418	-1.8869	-2.1813	-2.1936	-2.3607	-2.4534	-2.1568	-1.3328	-2.1124	-2.0828	-2.2473	-2.1032	-2.1128	-2.0684	-2.0792	-2.1384	-2.1743	-2.2337	-2.1858	-2.1762	-2.1786	-2.1502	-2.2343	-2.0315	-2.1418	-1.42	-2.1702	-2.1696	-2.2005	-2.2407	-2.1396
-2.3836	-2.4487	-2.0671	-2.1812	-2.2105	-2.2764	-2.1515	-1.8554	-3.493	-1.9911	-2.004	-2.264	-2.0127	-2.2012	-1.9452	-1.9172	-2.0262	-2.1093	-2.364	-2.1418	-2.5312	-2.2522	-2.1747	-2.0996	-2.1515	-1.8554	-4.3761	-2.2626	-1.9735	-2.2514	-2.1032	-2.1128	-1.9604	-2.0775	-2.1384	-2.1743	-1.8034	-2.4092	-2.1821	-2.2755	-2.1502	-2.2343	-2.0315	-2.1418	-2.2911	-2.2497	-2.1696	-2.2005	-2.2407	-2.1396
-1.9723	-2.529	-1.6601	-2.1854	-2.3255	-2.7445	-2.3187	-2.3129	-3.594	-2.519	-2.2193	-1.8835	-2.6725	-1.9176	-2.5789	-2.2306	-2.4212	-2.1812	-2.1613	-2.0775	-1.8869	-2.1813	-2.2509	-2.1196	-2.0416	-2.3229	-4.3761	-2.2626	-2.5312	-2.0629	-2.3927	-2.2514	-2.3813	-2.3123	-2.1384	-2.1743	-2.2337	-2.1858	-2.1762	-2.1786	-2.1502	-2.2343	-2.1928	-2.2458	-2.2911	-2.2497	-2.1696	-2.2005	-2.2407	-2.1396
-1.9297	-1.8108	-2.1545	-2.3552	-2.2487	-2.0472	-1.9689	-2.3894	-1.3085	-2.1551	-1.9949	-2.1534	-2.0974	-2.1091	-2.6643	-2.3605	-2.266	-1.8745	-2.1613	-2.0775	-2.5312	-2.2522	-2.1747	-2.0996	-2.0365	-2.2549	-1.3328	-2.1124	-2.0828	-2.2473	-2.0974	-2.1091	-2.3813	-2.3123	-2.0558	-2.0349	-2.2337	-2.1858	-2.1762	-2.1786	-2.1502	-2.2343	-2.1928	-2.2458	-1.42	-2.1702	-2.1696	-2.2005	-2.2407	-2.1396
-2.3836	-2.4487	-2.0969	-2.0791	-2.2487	-2.0472	-2.3187	-2.3129	-1.5548	-2.1879	-1.96	-2.2738	-2.4861	-2.0472	-2.7803	-1.9551	-1.8946	-2.13	-2.364	-2.1418	-1.8869	-2.1813	-2.1747	-2.0996	-2.0416	-2.3229	-1.3328	-2.1124	-1.96	-2.2738	-2.1032	-2.1128	-2.1897	-2.2101	-2.0558	-2.0349	-1.8034	-2.4092	-2.1762	-2.1786	-2.1502	-2.2343	-2.1928	-2.2458	-1.42	-2.1702	-2.1696	-2.2005	-2.2407	-2.1396
-1.5179	-2.3359	-2.468	-1.9861	-2.4181	-2.1854	-2.2886	-2.2295	-4.2349	-2.2318	-2.5246	-2.3708	-2.3754	-2.0386	-1.9819	-2.499	-2.0936	-2.5795	-2.364	-2.1418	-2.1773	-2.1069	-2.1747	-2.0996	-2.4534	-2.1568	-3.4742	-2.3607	-2.5312	-2.0629	-2.1032	-2.1128	-2.3813	-2.3123	-2.4167	-2.3484	-1.8034	-2.4092	-2.1762	-2.1786	-2.1502	-2.2343	-2.1928	-2.2458	-2.2911	-2.2497	-2.5388	-2.1702	-2.2407	-2.1396
-1.9723	-2.529	-1.8857	-2.0674	-1.9813	-2.1557	-3.5958	-2.0682	-1.5548	-2.1879	-2.3344	-2.2122	-2.5868	-2.6257	-1.9689	-2.2678	-2.0262	-2.1093	-2.1613	-2.0775	-1.8869	-2.1813	-2.2509	-2.1196	-2.4534	-2.1568	-1.3328	-2.1124	-2.0828	-2.2473	-2.3927	-2.2514	-2.1897	-2.2101	-2.1384	-2.1743	-2.2337	-2.1858	-2.1762	-2.1786	-2.1502	-2.2343	-2.1928	-2.2458	-1.42	-2.1702	-2.1696	-2.2005	-2.2407	-2.1396
-1.9662	-2.2321	-2.6363	-2.1076	-2.3031	-1.9616	-1.845	-2.0791	-4.1842	-2.4187	-2.1234	-1.9861	-1.9322	-2.321	-2.4634	-2.1218	-2.4212	-2.1812	-2.16	-2.2473	-2.5312	-2.2522	-2.2509	-2.1196	-2.0365	-2.2549	-3.4742	-2.3607	-2.5312	-2.0629	-2.1032	-2.1128	-2.4634	-2.1218	-2.1384	-2.1743	-2.2337	-2.1858	-2.3095	-2.1904	-2.1553	-2.1576	-2.1928	-2.2458	-2.2911	-2.2497	-2.1696	-2.2005	-2.2407	-2.1396
-1.5179	-2.3359	-2.0547	-2.2861	-2.4181	-2.1854	-2.0434	-2.1039	-5.6936	-2.3148	-2.1234	-1.9861	-2.2209	-2.1664	-2.5885	-2.3578	-2.3387	-2.044	-2.364	-2.1418	-2.1773	-2.1069	-2.1747	-2.0996	-2.0365	-2.2549	-4.3761	-2.2626	-2.5312	-2.0629	-2.2209	-2.1664	-2.3813	-2.3123	-2.1384	-2.1743	-1.8034	-2.4092	-2.1762	-2.1786	-2.1502	-2.2343	-2.1928	-2.2458	-2.2911	-2.2497	-2.1696	-2.2005	-2.0792	-2.3119
-2.2105	-2.2337	-2.2672	-2.0497	-2.1784	-2.1811	-2.9762	-2.0166	-1.5548	-2.1879	-2.5386	-2.0166	-2.4436	-2.1179	-1.5227	-2.1811	-1.9662	-2.2321	-2.16	-2.2473	-2.1773	-2.1069	-2.1936	-2.3607	-2.4534	-2.1568	-1.3328	-2.1124	-2.5312	-2.0629	-2.2061	-2.3123	-2.3813	-2.3123	-2.1384	-2.1743	-2.2337	-2.1858	-2.1762	-2.1786	-2.1502	-2.2343	-2.3326	-2.0044	-1.42	-2.1702	-2.5388	-2.1702	-2.2407	-2.1396
-2.4269	-2.1929	-2.6363	-2.1076	-1.7671	-2.486	-1.9689	-2.3894	-4.5465	-1.9945	-1.8598	-2.519	-2.2209	-2.1664	-1.9541	-2.1118	-1.9042	-2.4561	-2.364	-2.1418	-2.5312	-2.2522	-1.7671	-2.486	-2.0365	-2.2549	-4.5465	-1.9945	-2.0828	-2.2473	-2.2209	-2.1664	-1.9604	-2.0775	-2.4167	-2.3484	-2.3095	-2.039	-2.3095	-2.1904	-2.1553	-2.1576	-2.1928	-2.2458	-2.2911	-2.2497	-2.1696	-2.2005	-2.0792	-2.3119
-1.9099	-2.3481	-2.0547	-2.2861	-2.2105	-2.2764	-3.5958	-2.0682	-1.5548	-2.1879	-1.9112	-2.2861	-2.0127	-2.2012	-1.9689	-2.2678	-2.2222	-1.9565	-1.9099	-2.3481	-2.1773	-2.1069	-2.1747	-2.0996	-2.4534	-2.1568	-1.3328	-2.1124	-1.9735	-2.2514	-2.1032	-2.1128	-2.1897	-2.2101	-2.0558	-2.0349	-2.2337	-2.1858	-2.1762	-2.1786	-2.1502	-2.2343	-2.1928	-2.2458	-1.42	-2.1702	-2.1696	-2.2005	-2.2407	-2.1396
-2.481	-2.2318	-2.4466	-2.0792	-2.4732	-2.0333	-2.1515	-1.8554	-1.5548	-2.1879	-2.2193	-1.8835	-2.2209	-2.1664	-1.9452	-1.9172	-1.9662	-2.2321	-2.1613	-2.0775	-2.4466	-2.0792	-2.2509	-2.1196	-2.1515	-1.8554	-1.3328	-2.1124	-2.5312	-2.0629	-2.2209	-2.1664	-1.9604	-2.0775	-2.1384	-2.1743	-2.2337	-2.1858	-2.1762	-2.1786	-2.5388	-2.039	-2.0315	-2.1418	-1.42	-2.1702	-2.1696	-2.2005	-2.0792	-2.3119
-2.266	-2.1811	-3.7979	-2.3578	-2.3285	-2.6112	-1.8809	-2.2556	-5.6936	-2.3148	-2.004	-2.264	-2.388	-2.5883	-2.0684	-2.0792	-2.4212	-2.1812	-2.1613	-2.0775	-2.5312	-2.2522	-2.3285	-2.6112	-2.4534	-2.1568	-4.3761	-2.2626	-1.9735	-2.2514	-2.2061	-2.3123	-2.0684	-2.0792	-2.1384	-2.1743	-2.2337	-2.1858	-2.1762	-2.1786	-2.1502	-2.2343	-2.1928	-2.2458	-2.2911	-2.2497	-2.1696	-2.2005	-2.0792	-2.3119
-2.2105	-2.2337	-2.0671	-2.1812	-2.0087	-1.9106	-3.4397	-1.8684	-4.7687	-2.3676	-1.96	-2.2738	-2.3187	-2.2173	-2.3836	-2.0845	-2.3031	-2.6574	-2.16	-2.2473	-2.5312	-2.2522	-2.1747	-2.0996	-3.4397	-1.8684	-4.3761	-2.2626	-1.96	-2.2738	-2.3927	-2.2514	-2.3813	-2.3123	-2.4167	-2.3484	-2.2337	-2.1858	-2.1821	-2.2755	-2.1502	-2.2343	-2.1928	-2.2458	-2.2911	-2.2497	-2.1696	-2.2005	-2.2407	-2.1396
-1.6389	-2.4251	-1.9762	-2.2762	-1.9813	-2.1557	-1.9689	-2.3894	-2.8632	-1.8575	-1.9342	-1.9911	-2.4442	-2.3361	-1.9541	-2.1118	-2.0867	-2.1664	-1.6389	-2.4251	-2.5312	-2.2522	-2.2509	-2.1196	-2.0365	-2.2549	-1.3328	-2.1124	-2.0828	-2.2473	-2.2061	-2.3123	-1.9604	-2.0775	-2.0867	-2.1664	-1.8034	-2.4092	-2.1821	-2.2755	-2.1502	-2.2343	-2.1928	-2.2458	-3.8551	-1.9567	-2.1696	-2.2005	-2.2407	-2.1396
-2.21	-1.8995	-1.9554	-2.3437	-2.3255	-2.7445	-1.9762	-2.1758	-3.4793	-2.2787	-2.5386	-2.0166	-2.3754	-2.0386	-2.5228	-2.519	-2.3255	-1.9287	-2.364	-2.1418	-1.9554	-2.3437	-2.2509	-2.1196	-2.4534	-2.1568	-4.3761	-2.2626	-2.5312	-2.0629	-2.1032	-2.1128	-2.3813	-2.3123	-2.4167	-2.3484	-2.3095	-2.039	-2.1762	-2.1786	-2.1502	-2.2343	-2.0315	-2.1418	-2.2911	-2.2497	-2.5388	-2.1702	-2.2407	-2.1396
-2.2105	-2.2337	-2.468	-1.9861	-2.0359	-2.0032	-2.0434	-2.1039	-4.2349	-2.2318	-2.2193	-1.8835	-1.8215	-2.2247	-1.9662	-2.2173	-3.1009	-2.1557	-2.16	-2.2473	-2.1773	-2.1069	-2.0359	-2.0032	-2.0365	-2.2549	-3.4742	-2.3607	-2.5312	-2.0629	-2.2061	-2.3123	-1.9604	-2.0775	-2.4167	-2.3484	-2.2337	-2.1858	-2.1762	-2.1786	-2.1502	-2.2343	-2.1928	-2.2458	-2.2911	-2.2497	-2.1696	-2.2005	-2.0792	-2.3119
-1.9297	-1.8108	-2.6363	-2.1076	-1.7671	-2.486	-1.9796	-2.519	-4.4753	-2.1093	-2.0402	-2.166	-2.3754	-2.0386	-1.9452	-1.9172	-2.0127	-2.2046	-2.1613	-2.0775	-2.5312	-2.2522	-1.7671	-2.486	-2.4534	-2.1568	-4.3761	-2.2626	-2.0828	-2.2473	-2.1032	-2.1128	-1.9604	-2.0775	-2.0127	-2.2046	-2.2337	-2.1858	-2.3095	-2.1904	-2.1553	-2.1576	-2.0315	-2.1418	-2.2911	-2.2497	-2.1696	-2.2005	-2.2407	-2.1396
-1.9297	-1.8108	-2.4466	-2.0792	-2.1716	-2.5369	-1.9689	-2.3894	-4.1842	-2.4187	-1.8598	-2.519	-2.3754	-2.0386	-1.9341	-2.1345	-2.2222	-1.9565	-2.1613	-2.0775	-2.4466	-2.0792	-2.1936	-2.3607	-2.0365	-2.2549	-3.4742	-2.3607	-2.0828	-2.2473	-2.1032	-2.1128	-2.1897	-2.2101	-2.0558	-2.0349	-2.2337	-2.1858	-2.1762	-2.1786	-2.1502	-2.2343	-2.1928	-2.2458	-2.2911	-2.2497	-2.1696	-2.2005	-2.2407	-2.1396
-1.9734	-2.0063	-1.9762	-2.2762	-2.4181	-2.1854	-2.0684	-2.3148	-1.3085	-2.1551	-1.9949	-2.1534	-2.4269	-2.3605	-1.9689	-2.2678	-2.266	-1.8745	-2.16	-2.2473	-2.5312	-2.2522	-2.1747	-2.0996	-2.0365	-2.2549	-1.3328	-2.1124	-2.0828	-2.2473	-2.2061	-2.3123	-2.1897	-2.2101	-2.0558	-2.0349	-2.2337	-2.1858	-2.1821	-2.2755	-2.1502	-2.2343	-2.1928	-2.2458	-1.42	-2.1702	-2.1696	-2.2005	-2.068	-2.3936
-2.481	-2.2318	-2.0547	-2.2861	-2.5995	-2.0495	-2.3187	-2.3129	-4.5465	-1.9945	-2.3344	-2.2122	-2.4436	-2.1179	-1.9662	-2.2173	-2.0087	-2.6901	-2.1613	-2.0775	-2.1773	-2.1069	-2.2509	-2.1196	-2.0416	-2.3229	-4.5465	-1.9945	-2.0828	-2.2473	-2.2061	-2.3123	-1.9604	-2.0775	-2.1384	-2.1743	-2.2337	-2.1858	-2.1762	-2.1786	-2.5388	-2.039	-2.1928	-2.2458	-2.2911	-2.2497	-2.1696	-2.2005	-2.2407	-2.1396
-1.6389	-2.4251	-2.5593	-2.3677	-2.2222	-2.4692	-2.3187	-2.3129	-1.5548	-2.1879	-1.9541	-2.047	-2.5868	-2.6257	-2.5789	-2.2306	-2.0127	-2.2046	-1.6389	-2.4251	-2.5593	-2.3677	-2.1936	-2.3607	-2.0416	-2.3229	-1.3328	-2.1124	-1.9735	-2.2514	-2.3927	-2.2514	-2.3813	-2.3123	-2.0127	-2.2046	-1.8034	-2.4092	-2.1821	-2.2755	-2.1502	-2.2343	-2.1928	-2.2458	-1.42	-2.1702	-2.1696	-2.2005	-2.2407	-2.1396
-1.9099	-2.3481	-2.4466	-2.0792	-2.0359	-2.0032	-2.0127	-2.2046	-4.5465	-1.9945	-1.8598	-2.519	-2.0974	-2.1091	-2.5228	-2.519	-2.0127	-2.2046	-1.9099	-2.3481	-2.4466	-2.0792	-2.0359	-2.0032	-2.0127	-2.2046	-4.5465	-1.9945	-2.0828	-2.2473	-2.0974	-2.1091	-2.3813	-2.3123	-2.0127	-2.2046	-2.2337	-2.1858	-2.1762	-2.1786	-2.1502	-2.2343	-2.1928	-2.2458	-2.2911	-2.2497	-2.1696	-2.2005	-2.2407	-2.1396
-2.3836	-2.4487	-1.8857	-2.0674	-2.5995	-2.0495	-2.9762	-2.0166	-4.4753	-2.1093	-2.3187	-2.4334	-2.4269	-2.3605	-1.9819	-2.499	-1.9042	-2.4561	-2.364	-2.1418	-1.8869	-2.1813	-2.2509	-2.1196	-2.4534	-2.1568	-4.3761	-2.2626	-2.0828	-2.2473	-2.2061	-2.3123	-2.3813	-2.3123	-2.4167	-2.3484	-1.8034	-2.4092	-2.1762	-2.1786	-2.5388	-2.039	-2.3326	-2.0044	-2.2911	-2.2497	-2.1696	-2.2005	-2.068	-2.3936
-2.4269	-2.1929	-1.8598	-2.1345	-2.2105	-2.2764	-2.9762	-2.0166	-2.8632	-1.8575	-2.3344	-2.2122	-2.4442	-2.3361	-2.5789	-2.2306	-1.9662	-2.2321	-2.364	-2.1418	-1.8869	-2.1813	-2.1747	-2.0996	-2.4534	-2.1568	-1.3328	-2.1124	-2.0828	-2.2473	-2.2061	-2.3123	-2.3813	-2.3123	-2.1384	-2.1743	-2.3095	-2.039	-2.1762	-2.1786	-2.1502	-2.2343	-2.3326	-2.0044	-3.8551	-1.9567	-2.1696	-2.2005	-2.2407	-2.1396
-2.2193	-1.8835	-1.8598	-2.1345	-2.2487	-2.0472	-2.0684	-2.3148	-3.8571	-2.2556	-2.3187	-2.4334	-2.388	-2.5883	-2.0684	-2.0792	-2.266	-1.8745	-2.364	-2.1418	-1.8869	-2.1813	-2.1747	-2.0996	-2.0365	-2.2549	-1.3328	-2.1124	-2.0828	-2.2473	-2.2061	-2.3123	-2.0684	-2.0792	-2.0558	-2.0349	-2.2337	-2.1858	-2.1762	-2.1786	-2.1502	-2.2343	-2.1928	-2.2458	-2.2911	-2.2497	-2.1696	-2.2005	-2.0792	-2.3119
-2.4269	-2.1929	-2.2672	-2.0497	-2.4181	-2.1854	-1.9689	-2.3894	-2.5311	-2.2295	-1.96	-2.2738	-2.0974	-2.1091	-2.7803	-1.9551	-2.2222	-1.9565	-2.364	-2.1418	-2.1773	-2.1069	-2.1747	-2.0996	-2.0365	-2.2549	-1.3328	-2.1124	-1.96	-2.2738	-2.0974	-2.1091	-2.1897	-2.2101	-2.0558	-2.0349	-2.3095	-2.039	-2.1762	-2.1786	-2.1502	-2.2343	-2.1928	-2.2458	-2.2911	-2.2497	-2.1696	-2.2005	-2.2407	-2.1396
-2.21	-1.8995	-1.6601	-2.1854	-2.0087	-1.9106	-2.0684	-2.3148	-4.5465	-1.9945	-2.3187	-2.4334	-1.9322	-2.321	-1.9662	-2.2173	-1.9796	-1.8927	-2.364	-2.1418	-1.8869	-2.1813	-2.1747	-2.0996	-2.0365	-2.2549	-4.5465	-1.9945	-2.0828	-2.2473	-2.1032	-2.1128	-1.9604	-2.0775	-2.4167	-2.3484	-2.3095	-2.039	-2.1762	-2.1786	-2.1502	-2.2343	-2.1928	-2.2458	-2.2911	-2.2497	-2.1696	-2.2005	-2.2407	-2.1396
-1.9662	-2.2321	-2.0087	-2.2807	-2.0402	-1.9776	-1.8809	-2.2556	-3.4793	-2.2787	-1.9112	-2.2861	-2.0127	-2.2012	-1.5227	-2.1811	-2.3387	-2.044	-2.16	-2.2473	-1.8869	-2.1813	-2.1747	-2.0996	-2.4534	-2.1568	-4.3761	-2.2626	-1.9735	-2.2514	-2.1032	-2.1128	-2.3813	-2.3123	-2.1384	-2.1743	-2.2337	-2.1858	-2.1762	-2.1786	-2.1502	-2.2343	-2.1928	-2.2458	-2.2911	-2.2497	-2.1696	-2.2005	-2.2407	-2.1396
-1.9297	-1.8108	-2.2672	-2.0497	-1.9819	-2.2295	-2.0127	-2.2046	-3.8571	-2.2556	-1.9112	-2.2861	-2.2209	-2.1664	-1.9341	-2.1345	-2.3387	-2.044	-2.1613	-2.0775	-2.1773	-2.1069	-2.2509	-2.1196	-2.0127	-2.2046	-1.3328	-2.1124	-1.9735	-2.2514	-2.2209	-2.1664	-2.1897	-2.2101	-2.1384	-2.1743	-2.2337	-2.1858	-2.1762	-2.1786	-2.1502	-2.2343	-2.1928	-2.2458	-2.2911	-2.2497	-2.1696	-2.2005	-2.0792	-2.3119
-1.5179	-2.3359	-1.9762	-2.2762	-2.0087	-1.9106	-2.0979	-2.6257	-4.9268	-1.9988	-2.5246	-2.3708	-1.9297	-2.0645	-2.7803	-1.9551	-1.8946	-2.13	-2.364	-2.1418	-2.5312	-2.2522	-2.1747	-2.0996	-2.0416	-2.3229	-4.9268	-1.9988	-2.5312	-2.0629	-2.1032	-2.1128	-2.1897	-2.2101	-2.0558	-2.0349	-1.8034	-2.4092	-2.1821	-2.2755	-2.1502	-2.2343	-2.1928	-2.2458	-3.8551	-1.9567	-2.5388	-2.1702	-2.2407	-2.1396
-2.4269	-2.1929	-1.6601	-2.1854	-2.2487	-2.0472	-2.2886	-2.2295	-1.3085	-2.1551	-1.8705	-2.0845	-2.0087	-1.9911	-2.5789	-2.2306	-2.0262	-2.1093	-2.364	-2.1418	-1.8869	-2.1813	-2.1747	-2.0996	-2.4534	-2.1568	-1.3328	-2.1124	-2.5312	-2.0629	-2.1032	-2.1128	-2.3813	-2.3123	-2.1384	-2.1743	-2.3095	-2.039	-2.1762	-2.1786	-2.1502	-2.2343	-2.1928	-2.2458	-1.42	-2.1702	-2.0792	-2.1736	-2.2407	-2.1396
-1.9662	-2.2321	-2.4466	-2.0792	-2.3031	-1.9616	-2.9762	-2.0166	-3.4793	-2.2787	-2.3344	-2.2122	-2.2689	-2.2318	-2.5228	-2.519	-2.0087	-2.6901	-2.16	-2.2473	-2.4466	-2.0792	-2.2509	-2.1196	-2.4534	-2.1568	-4.3761	-2.2626	-2.0828	-2.2473	-2.3927	-2.2514	-2.3813	-2.3123	-2.1384	-2.1743	-2.2337	-2.1858	-2.1762	-2.1786	-2.1553	-2.1576	-2.3326	-2.0044	-2.2911	-2.2497	-2.1696	-2.2005	-2.2407	-2.1396
-1.9297	-1.8108	-1.9762	-2.2762	-2.5995	-2.0495	-2.0684	-2.3148	-4.9268	-1.9988	-1.9541	-2.047	-2.3784	-1.9877	-1.9341	-2.1345	-1.9662	-2.2321	-2.1613	-2.0775	-2.5312	-2.2522	-2.2509	-2.1196	-2.0365	-2.2549	-4.9268	-1.9988	-1.9735	-2.2514	-2.2061	-2.3123	-2.1897	-2.2101	-2.1384	-2.1743	-2.2337	-2.1858	-2.1821	-2.2755	-2.5388	-2.039	-2.1928	-2.2458	-3.8551	-1.9567	-2.1696	-2.2005	-2.2407	-2.1396
-2.2193	-1.8835	-2.0547	-2.2861	-2.0843	-2.1039	-1.9762	-2.1758	-3.7875	-2.0418	-1.9112	-2.2861	-2.9195	-1.8684	-2.3285	-2.3148	-2.266	-1.8745	-2.364	-2.1418	-2.1773	-2.1069	-2.1747	-2.0996	-2.4534	-2.1568	-1.3328	-2.1124	-1.9735	-2.2514	-2.9195	-1.8684	-2.1897	-2.2101	-2.0558	-2.0349	-2.2337	-2.1858	-2.1762	-2.1786	-2.1502	-2.2343	-2.0315	-2.1418	-3.8551	-1.9567	-2.1696	-2.2005	-2.2407	-2.1396
-1.6389	-2.4251	-1.8598	-2.1345	-2.2487	-2.0472	-1.971	-1.9982	-3.493	-1.9911	-3.284	-1.9877	-2.0087	-1.9911	-2.1767	-2.3995	-2.3387	-2.044	-1.6389	-2.4251	-1.8869	-2.1813	-2.1747	-2.0996	-2.4534	-2.1568	-4.3761	-2.2626	-2.5312	-2.0629	-2.1032	-2.1128	-2.1897	-2.2101	-2.1384	-2.1743	-1.8034	-2.4092	-2.1762	-2.1786	-2.1502	-2.2343	-2.3326	-2.0044	-2.2911	-2.2497	-2.1696	-2.2005	-2.2407	-2.1396
-2.481	-2.2318	-2.0969	-2.0791	-2.5995	-2.0495	-2.1515	-1.8554	-4.5465	-1.9945	-1.8598	-2.519	-2.0974	-2.1091	-2.0684	-2.0792	-2.3255	-1.9287	-2.1613	-2.0775	-1.8869	-2.1813	-2.2509	-2.1196	-2.1515	-1.8554	-4.5465	-1.9945	-2.0828	-2.2473	-2.0974	-2.1091	-2.0684	-2.0792	-2.4167	-2.3484	-2.2337	-2.1858	-2.1762	-2.1786	-2.5388	-2.039	-2.0315	-2.1418	-2.2911	-2.2497	-2.1696	-2.2005	-2.2407	-2.1396
-2.4269	-2.1929	-1.8857	-2.0674	-2.0402	-1.9776	-1.8809	-2.2556	-2.8632	-1.8575	-1.8705	-2.0845	-2.3187	-2.2173	-1.5562	-1.6992	-1.3716	-1.3783	-2.364	-2.1418	-1.8869	-2.1813	-2.1747	-2.0996	-2.4534	-2.1568	-1.3328	-2.1124	-2.5312	-2.0629	-2.3927	-2.2514	-1.5562	-1.6992	-1.3716	-1.3783	-2.3095	-2.039	-2.1762	-2.1786	-2.1502	-2.2343	-2.1928	-2.2458	-3.8551	-1.9567	-2.0792	-2.1736	-2.2407	-2.1396
-2.2229	-2.2755	-2.4466	-2.0792	-2.8632	-2.0899	-2.1515	-1.8554	-1.3085	-2.1551	-1.8598	-2.519	-2.4269	-2.3605	-2.3285	-2.3148	-2.0262	-2.1093	-2.16	-2.2473	-2.4466	-2.0792	-2.2509	-2.1196	-2.1515	-1.8554	-1.3328	-2.1124	-2.0828	-2.2473	-2.2061	-2.3123	-2.1897	-2.2101	-2.1384	-2.1743	-2.2337	-2.1858	-2.1762	-2.1786	-2.1553	-2.1576	-2.0315	-2.1418	-1.42	-2.1702	-2.1696	-2.2005	-2.068	-2.3936
-2.2208	-2.3268	-2.4466	-2.0792	-1.9813	-2.1557	-3.4397	-1.8684	-3.4793	-2.2787	-1.9949	-2.1534	-1.8215	-2.2247	-1.5227	-2.1811	-2.2222	-1.9565	-2.16	-2.2473	-2.4466	-2.0792	-2.2509	-2.1196	-3.4397	-1.8684	-4.3761	-2.2626	-2.0828	-2.2473	-2.2061	-2.3123	-2.3813	-2.3123	-2.0558	-2.0349	-2.2337	-2.1858	-2.1762	-2.1786	-2.1502	-2.2343	-2.1928	-2.2458	-2.2911	-2.2497	-2.1696	-2.2005	-2.0792	-2.3119
-1.9099	-2.3481	-2.468	-1.9861	-2.2222	-2.4692	-3.5958	-2.0682	-3.8571	-2.2556	-2.1234	-1.9861	-2.4861	-2.0472	-2.1712	-2.2764	-1.9796	-1.8927	-1.9099	-2.3481	-2.1773	-2.1069	-2.1936	-2.3607	-2.4534	-2.1568	-1.3328	-2.1124	-2.5312	-2.0629	-2.1032	-2.1128	-2.1897	-2.2101	-2.4167	-2.3484	-2.2337	-2.1858	-2.1762	-2.1786	-2.1502	-2.2343	-2.1928	-2.2458	-2.2911	-2.2497	-2.1696	-2.2005	-2.2407	-2.1396
-2.2193	-1.8835	-1.9762	-2.2762	-2.0087	-1.9106	-2.0434	-2.1039	-4.4753	-2.1093	-2.2193	-1.8835	-2.4269	-2.3605	-1.9452	-1.9172	-2.1274	-2.2012	-2.364	-2.1418	-2.5312	-2.2522	-2.1747	-2.0996	-2.0365	-2.2549	-4.3761	-2.2626	-2.5312	-2.0629	-2.2061	-2.3123	-1.9604	-2.0775	-2.1384	-2.1743	-2.2337	-2.1858	-2.1821	-2.2755	-2.1502	-2.2343	-2.1928	-2.2458	-2.2911	-2.2497	-2.1696	-2.2005	-2.068	-2.3936
-1.9099	-2.3481	-1.6601	-2.1854	-2.3285	-2.6112	-1.845	-2.0791	-3.594	-2.519	-2.1234	-1.9861	-2.4436	-2.1179	-1.9662	-2.2173	-2.0127	-2.2046	-1.9099	-2.3481	-1.8869	-2.1813	-2.3285	-2.6112	-2.0365	-2.2549	-4.3761	-2.2626	-2.5312	-2.0629	-2.2061	-2.3123	-1.9604	-2.0775	-2.0127	-2.2046	-2.2337	-2.1858	-2.1762	-2.1786	-2.1502	-2.2343	-2.1928	-2.2458	-2.2911	-2.2497	-2.1696	-2.2005	-2.2407	-2.1396
-2.21	-1.8995	-2.038	-2.2732	-2.5995	-2.0495	-1.9796	-2.519	-3.7875	-2.0418	-1.8705	-2.0845	-2.388	-2.5883	-1.9341	-2.1345	-2.3387	-2.044	-2.364	-2.1418	-2.5312	-2.2522	-2.2509	-2.1196	-2.4534	-2.1568	-1.3328	-2.1124	-2.5312	-2.0629	-2.2061	-2.3123	-2.1897	-2.2101	-2.1384	-2.1743	-2.3095	-2.039	-2.3095	-2.1904	-2.5388	-2.039	-2.0315	-2.1418	-3.8551	-1.9567	-2.0792	-2.1736	-2.0792	-2.3119
-1.9297	-1.8108	-2.0969	-2.0791	-2.0402	-1.9776	-2.0127	-2.2046	-1.5548	-2.1879	-2.388	-2.0899	-1.8297	-2.4223	-2.3285	-2.3148	-2.0127	-2.2046	-2.1613	-2.0775	-1.8869	-2.1813	-2.1747	-2.0996	-2.0127	-2.2046	-1.3328	-2.1124	-2.5312	-2.0629	-2.2061	-2.3123	-2.1897	-2.2101	-2.0127	-2.2046	-2.2337	-2.1858	-2.1762	-2.1786	-2.1502	-2.2343	-2.1928	-2.2458	-1.42	-2.1702	-2.0792	-2.1736	-2.068	-2.3936
-2.2105	-2.2337	-2.0671	-2.1812	-2.2105	-2.2764	-2.9762	-2.0166	-4.5465	-1.9945	-1.9342	-1.9911	-2.3187	-2.2173	-1.9689	-2.2678	-1.9042	-2.4561	-2.16	-2.2473	-2.5312	-2.2522	-2.1747	-2.0996	-2.4534	-2.1568	-4.5465	-1.9945	-2.0828	-2.2473	-2.3927	-2.2514	-2.1897	-2.2101	-2.4167	-2.3484	-2.2337	-2.1858	-2.1821	-2.2755	-2.1502	-2.2343	-2.3326	-2.0044	-2.2911	-2.2497	-2.1696	-2.2005	-2.2407	-2.1396
-3.2235	-2.1744	-2.7348	-2.3361	-2.5995	-2.0495	-2.0434	-2.1039	-2.5311	-2.2295	-2.3344	-2.2122	-2.5868	-2.6257	-1.9662	-2.2173	-1.8946	-2.13	-3.2235	-2.1744	-2.5312	-2.2522	-2.2509	-2.1196	-2.0365	-2.2549	-1.3328	-2.1124	-2.0828	-2.2473	-2.3927	-2.2514	-1.9604	-2.0775	-2.0558	-2.0349	-3.2235	-2.1744	-2.1762	-2.1786	-2.5388	-2.039	-2.1928	-2.2458	-2.2911	-2.2497	-2.1696	-2.2005	-2.2407	-2.1396
-2.4269	-2.1929	-2.0434	-2.4908	-2.4181	-2.1854	-2.9762	-2.0166	-4.2349	-2.2318	-2.2193	-1.8835	-1.9322	-2.321	-2.4634	-2.1218	-1.9042	-2.4561	-2.364	-2.1418	-1.8869	-2.1813	-2.1747	-2.0996	-2.4534	-2.1568	-3.4742	-2.3607	-2.5312	-2.0629	-2.1032	-2.1128	-2.4634	-2.1218	-2.4167	-2.3484	-2.3095	-2.039	-2.1762	-2.1786	-2.1502	-2.2343	-2.3326	-2.0044	-2.2911	-2.2497	-2.1696	-2.2005	-2.2407	-2.1396
-2.4269	-2.1929	-2.038	-2.2732	-2.1716	-2.5369	-1.8157	-2.2861	-4.4753	-2.1093	-2.0402	-2.166	-2.6725	-1.9176	-2.3285	-2.3148	-1.9796	-1.8927	-2.364	-2.1418	-2.5312	-2.2522	-2.1936	-2.3607	-2.0416	-2.3229	-4.3761	-2.2626	-2.0828	-2.2473	-2.3927	-2.2514	-2.1897	-2.2101	-2.4167	-2.3484	-2.3095	-2.039	-2.3095	-2.1904	-2.1502	-2.2343	-2.1928	-2.2458	-2.2911	-2.2497	-2.1696	-2.2005	-2.2407	-2.1396
-2.2105	-2.2337	-2.2672	-2.0497	-2.3285	-2.6112	-1.845	-2.0791	-4.5465	-1.9945	-1.9949	-2.1534	-1.9322	-2.321	-2.5228	-2.519	-2.2222	-1.9565	-2.16	-2.2473	-2.1773	-2.1069	-2.3285	-2.6112	-2.0365	-2.2549	-4.5465	-1.9945	-2.0828	-2.2473	-2.1032	-2.1128	-2.3813	-2.3123	-2.0558	-2.0349	-2.2337	-2.1858	-2.1762	-2.1786	-2.1502	-2.2343	-2.1928	-2.2458	-2.2911	-2.2497	-2.1696	-2.2005	-2.2407	-2.1396
-1.9662	-2.2321	-2.0087	-2.2807	-1.9819	-2.2295	-2.9762	-2.0166	-5.6936	-2.3148	-1.96	-2.2738	-2.6725	-1.9176	-2.5228	-2.519	-1.3716	-1.3783	-2.16	-2.2473	-1.8869	-2.1813	-2.2509	-2.1196	-2.4534	-2.1568	-4.3761	-2.2626	-1.96	-2.2738	-2.3927	-2.2514	-2.3813	-2.3123	-1.3716	-1.3783	-2.2337	-2.1858	-2.1762	-2.1786	-2.1502	-2.2343	-2.3326	-2.0044	-2.2911	-2.2497	-2.1696	-2.2005	-2.2407	-2.1396
-1.6389	-2.4251	-2.5593	-2.3677	-2.0402	-1.9776	-2.0127	-2.2046	-2.5311	-2.2295	-2.5246	-2.3708	-2.3754	-2.0386	-2.5789	-2.2306	-2.6972	-2.8035	-1.6389	-2.4251	-2.5593	-2.3677	-2.1747	-2.0996	-2.0127	-2.2046	-1.3328	-2.1124	-2.5312	-2.0629	-2.1032	-2.1128	-2.3813	-2.3123	-2.4167	-2.3484	-1.8034	-2.4092	-2.1821	-2.2755	-2.1502	-2.2343	-2.1928	-2.2458	-2.2911	-2.2497	-2.5388	-2.1702	-2.2407	-2.1396
-2.4269	-2.1929	-2.0434	-2.4908	-1.9813	-2.1557	-2.2726	-2.2807	-2.8632	-1.8575	-2.1972	-2.529	-2.0974	-2.1091	-2.5789	-2.2306	-1.9796	-1.8927	-2.364	-2.1418	-1.8869	-2.1813	-2.2509	-2.1196	-2.0365	-2.2549	-1.3328	-2.1124	-1.9735	-2.2514	-2.0974	-2.1091	-2.3813	-2.3123	-2.4167	-2.3484	-2.3095	-2.039	-2.1762	-2.1786	-2.1502	-2.2343	-2.1928	-2.2458	-3.8551	-1.9567	-2.1696	-2.2005	-2.2407	-2.1396
-2.2229	-2.2755	-1.8598	-2.1345	-2.0402	-1.9776	-2.9762	-2.0166	-1.3085	-2.1551	-2.5386	-2.0166	-1.8215	-2.2247	-1.9689	-2.2678	-2.2222	-1.9565	-2.16	-2.2473	-1.8869	-2.1813	-2.1747	-2.0996	-2.4534	-2.1568	-1.3328	-2.1124	-2.5312	-2.0629	-2.2061	-2.3123	-2.1897	-2.2101	-2.0558	-2.0349	-2.2337	-2.1858	-2.1762	-2.1786	-2.1502	-2.2343	-2.3326	-2.0044	-1.42	-2.1702	-2.5388	-2.1702	-2.0792	-2.3119
-2.3836	-2.4487	-2.0547	-2.2861	-2.4732	-2.0333	-2.1515	-1.8554	-4.9268	-1.9988	-2.3344	-2.2122	-2.3784	-1.9877	-1.9341	-2.1345	-2.3387	-2.044	-2.364	-2.1418	-2.1773	-2.1069	-2.2509	-2.1196	-2.1515	-1.8554	-4.9268	-1.9988	-2.0828	-2.2473	-2.2061	-2.3123	-2.1897	-2.2101	-2.1384	-2.1743	-1.8034	-2.4092	-2.1762	-2.1786	-2.5388	-2.039	-2.0315	-2.1418	-3.8551	-1.9567	-2.1696	-2.2005	-2.2407	-2.1396
-2.21	-1.8995	-2.1545	-2.3552	-1.7671	-2.486	-2.0127	-2.2046	-2.8632	-1.8575	-2.3344	-2.2122	-2.0087	-1.9911	-2.0684	-2.0792	-2.0262	-2.1093	-2.364	-2.1418	-2.5312	-2.2522	-1.7671	-2.486	-2.0127	-2.2046	-1.3328	-2.1124	-2.0828	-2.2473	-2.1032	-2.1128	-2.0684	-2.0792	-2.1384	-2.1743	-2.3095	-2.039	-2.1762	-2.1786	-2.1553	-2.1576	-2.1928	-2.2458	-3.8551	-1.9567	-2.1696	-2.2005	-2.2407	-2.1396
-2.2229	-2.2755	-2.0671	-2.1812	-2.3285	-2.6112	-1.9762	-2.1758	-4.7687	-2.3676	-1.9949	-2.1534	-1.8215	-2.2247	-2.5789	-2.2306	-2.2222	-1.9565	-2.16	-2.2473	-2.5312	-2.2522	-2.3285	-2.6112	-2.4534	-2.1568	-4.3761	-2.2626	-2.0828	-2.2473	-2.2061	-2.3123	-2.3813	-2.3123	-2.0558	-2.0349	-2.2337	-2.1858	-2.1821	-2.2755	-2.1502	-2.2343	-2.0315	-2.1418	-2.2911	-2.2497	-2.1696	-2.2005	-2.0792	-2.3119
-2.2229	-2.2755	-2.2672	-2.0497	-2.4732	-2.0333	-2.0434	-2.1039	-4.5465	-1.9945	-1.9949	-2.1534	-2.3187	-2.2173	-1.9689	-2.2678	-2.0127	-2.2046	-2.16	-2.2473	-2.1773	-2.1069	-2.2509	-2.1196	-2.0365	-2.2549	-4.5465	-1.9945	-2.0828	-2.2473	-2.3927	-2.2514	-2.1897	-2.2101	-2.0127	-2.2046	-2.2337	-2.1858	-2.1762	-2.1786	-2.5388	-2.039	-2.1928	-2.2458	-2.2911	-2.2497	-2.1696	-2.2005	-2.2407	-2.1396
-2.3836	-2.4487	-2.4466	-2.0792	-2.5995	-2.0495	-1.845	-2.0791	-4.5465	-1.9945	-2.1515	-2.3677	-1.8215	-2.2247	-2.3285	-2.3148	-2.0262	-2.1093	-2.364	-2.1418	-2.4466	-2.0792	-2.2509	-2.1196	-2.0365	-2.2549	-4.5465	-1.9945	-2.1515	-2.3677	-2.2061	-2.3123	-2.1897	-2.2101	-2.1384	-2.1743	-1.8034	-2.4092	-2.1762	-2.1786	-2.5388	-2.039	-2.1928	-2.2458	-2.2911	-2.2497	-2.0792	-2.1736	-2.0792	-2.3119
-1.6389	-2.4251	-2.2672	-2.0497	-2.2105	-2.2764	-1.845	-2.0791	-0.6647	-2.2517	-2.5386	-2.0166	-1.8297	-2.4223	-2.0785	-2.1196	-1.8946	-2.13	-1.6389	-2.4251	-2.1773	-2.1069	-2.1747	-2.0996	-2.0365	-2.2549	-1.3328	-2.1124	-2.5312	-2.0629	-2.2061	-2.3123	-1.9604	-2.0775	-2.0558	-2.0349	-1.8034	-2.4092	-2.1762	-2.1786	-2.1502	-2.2343	-2.1928	-2.2458	-2.2911	-2.2497	-2.5388	-2.1702	-2.068	-2.3936
-2.2105	-2.2337	-2.0547	-2.2861	-2.8632	-2.0899	-1.971	-1.9982	-4.4753	-2.1093	-1.8705	-2.0845	-2.3784	-1.9877	-1.5562	-1.6992	-1.3716	-1.3783	-2.16	-2.2473	-2.1773	-2.1069	-2.2509	-2.1196	-2.4534	-2.1568	-4.3761	-2.2626	-2.5312	-2.0629	-2.2061	-2.3123	-1.5562	-1.6992	-1.3716	-1.3783	-2.2337	-2.1858	-2.1762	-2.1786	-2.1553	-2.1576	-2.3326	-2.0044	-2.2911	-2.2497	-2.0792	-2.1736	-2.2407	-2.1396
-1.9662	-2.2321	-2.7348	-2.3361	-2.3255	-2.7445	-1.9689	-2.3894	-4.7687	-2.3676	-1.9112	-2.2861	-2.0974	-2.1091	-1.5227	-2.1811	-1.8946	-2.13	-2.16	-2.2473	-2.5312	-2.2522	-2.2509	-2.1196	-2.0365	-2.2549	-4.3761	-2.2626	-1.9735	-2.2514	-2.0974	-2.1091	-2.3813	-2.3123	-2.0558	-2.0349	-2.2337	-2.1858	-2.1762	-2.1786	-2.1502	-2.2343	-2.1928	-2.2458	-2.2911	-2.2497	-2.1696	-2.2005	-2.2407	-2.1396
-2.4269	-2.1929	-1.9723	-2.1196	-1.9819	-2.2295	-2.0434	-2.1039	-4.5465	-1.9945	-1.8705	-2.0845	-2.3754	-2.0386	-2.3836	-2.0845	-2.2222	-1.9565	-2.364	-2.1418	-2.1773	-2.1069	-2.2509	-2.1196	-2.0365	-2.2549	-4.5465	-1.9945	-2.5312	-2.0629	-2.1032	-2.1128	-2.3813	-2.3123	-2.0558	-2.0349	-2.3095	-2.039	-2.1762	-2.1786	-2.1502	-2.2343	-2.1928	-2.2458	-2.2911	-2.2497	-2.0792	-2.1736	-2.2407	-2.1396
-1.9099	-2.3481	-1.8598	-2.1345	-2.2487	-2.0472	-2.1515	-1.8554	-4.5465	-1.9945	-2.004	-2.264	-2.0127	-2.2012	-1.5227	-2.1811	-1.8946	-2.13	-1.9099	-2.3481	-1.8869	-2.1813	-2.1747	-2.0996	-2.1515	-1.8554	-4.5465	-1.9945	-1.9735	-2.2514	-2.1032	-2.1128	-2.3813	-2.3123	-2.0558	-2.0349	-2.2337	-2.1858	-2.1762	-2.1786	-2.1502	-2.2343	-2.0315	-2.1418	-2.2911	-2.2497	-2.1696	-2.2005	-2.2407	-2.1396
-1.9554	-1.9861	-1.8857	-2.0674	-2.2105	-2.2764	-1.9689	-2.3894	-1.3398	-2.3437	-2.004	-2.264	-2.9195	-1.8684	-2.3836	-2.0845	-1.9796	-1.8927	-2.364	-2.1418	-1.8869	-2.1813	-2.1747	-2.0996	-2.0365	-2.2549	-1.3398	-2.3437	-1.9735	-2.2514	-2.9195	-1.8684	-2.3813	-2.3123	-2.4167	-2.3484	-2.2337	-2.1858	-2.1762	-2.1786	-2.1502	-2.2343	-2.1928	-2.2458	-2.2911	-2.2497	-2.1696	-2.2005	-2.2407	-2.1396
-1.9099	-2.3481	-2.0671	-2.1812	-2.1972	-2.0135	-2.2886	-2.2295	-4.9268	-1.9988	-2.0402	-2.166	-1.8297	-2.4223	-2.7803	-1.9551	-2.6972	-2.8035	-1.9099	-2.3481	-2.5312	-2.2522	-2.1936	-2.3607	-2.4534	-2.1568	-4.9268	-1.9988	-2.0828	-2.2473	-2.2061	-2.3123	-2.1897	-2.2101	-2.4167	-2.3484	-2.2337	-2.1858	-2.1821	-2.2755	-2.1502	-2.2343	-2.1928	-2.2458	-3.8551	-1.9567	-2.1696	-2.2005	-2.068	-2.3936
-1.9734	-2.0063	-2.2672	-2.0497	-2.3031	-1.9616	-2.0785	-2.0135	-3.8571	-2.2556	-2.1234	-1.9861	-2.0127	-2.2012	-2.1712	-2.2764	-2.0127	-2.2046	-2.16	-2.2473	-2.1773	-2.1069	-2.2509	-2.1196	-2.0416	-2.3229	-1.3328	-2.1124	-2.5312	-2.0629	-2.1032	-2.1128	-2.1897	-2.2101	-2.0127	-2.2046	-2.2337	-2.1858	-2.1762	-2.1786	-2.1553	-2.1576	-2.1928	-2.2458	-2.2911	-2.2497	-2.1696	-2.2005	-2.2407	-2.1396
-1.9099	-2.3481	-1.6601	-2.1854	-2.2487	-2.0472	-2.1515	-1.8554	-4.5465	-1.9945	-2.3344	-2.2122	-2.3754	-2.0386	-1.5227	-2.1811	-2.0127	-2.2046	-1.9099	-2.3481	-1.8869	-2.1813	-2.1747	-2.0996	-2.1515	-1.8554	-4.5465	-1.9945	-2.0828	-2.2473	-2.1032	-2.1128	-2.3813	-2.3123	-2.0127	-2.2046	-2.2337	-2.1858	-2.1762	-2.1786	-2.1502	-2.2343	-2.0315	-2.1418	-2.2911	-2.2497	-2.1696	-2.2005	-2.2407	-2.1396
-2.21	-1.8995	-2.468	-1.9861	-2.4732	-2.0333	-1.9689	-2.3894	-4.4753	-2.1093	-1.8705	-2.0845	-2.3784	-1.9877	-1.9541	-2.1118	-2.3387	-2.044	-2.364	-2.1418	-2.1773	-2.1069	-2.2509	-2.1196	-2.0365	-2.2549	-4.3761	-2.2626	-2.5312	-2.0629	-2.2061	-2.3123	-1.9604	-2.0775	-2.1384	-2.1743	-2.3095	-2.039	-2.1762	-2.1786	-2.5388	-2.039	-2.1928	-2.2458	-2.2911	-2.2497	-2.0792	-2.1736	-2.2407	-2.1396
-2.21	-1.8995	-1.6601	-2.1854	-2.0359	-2.0032	-1.9762	-2.1758	-3.6101	-2.3732	-1.9949	-2.1534	-2.0127	-2.2012	-2.5789	-2.2306	-2.0867	-2.1664	-2.364	-2.1418	-1.8869	-2.1813	-2.0359	-2.0032	-2.4534	-2.1568	-3.4742	-2.3607	-2.0828	-2.2473	-2.1032	-2.1128	-2.3813	-2.3123	-2.0867	-2.1664	-2.3095	-2.039	-2.1762	-2.1786	-2.1502	-2.2343	-2.0315	-2.1418	-2.2911	-2.2497	-2.1696	-2.2005	-2.2407	-2.1396
-2.2229	-2.2755	-1.6601	-2.1854	-1.7671	-2.486	-1.845	-2.0791	-3.7875	-2.0418	-2.0402	-2.166	-1.9322	-2.321	-2.3285	-2.3148	-2.6972	-2.8035	-2.16	-2.2473	-1.8869	-2.1813	-1.7671	-2.486	-2.0365	-2.2549	-1.3328	-2.1124	-2.0828	-2.2473	-2.1032	-2.1128	-2.1897	-2.2101	-2.4167	-2.3484	-2.2337	-2.1858	-2.1762	-2.1786	-2.1553	-2.1576	-2.1928	-2.2458	-3.8551	-1.9567	-2.1696	-2.2005	-2.2407	-2.1396
-1.9554	-1.9861	-1.9762	-2.2762	-2.4181	-2.1854	-2.1515	-1.8554	-4.2349	-2.2318	-2.3344	-2.2122	-2.3754	-2.0386	-1.5227	-2.1811	-2.0262	-2.1093	-2.364	-2.1418	-2.5312	-2.2522	-2.1747	-2.0996	-2.1515	-1.8554	-3.4742	-2.3607	-2.0828	-2.2473	-2.1032	-2.1128	-2.3813	-2.3123	-2.1384	-2.1743	-2.2337	-2.1858	-2.1821	-2.2755	-2.1502	-2.2343	-2.0315	-2.1418	-2.2911	-2.2497	-2.1696	-2.2005	-2.2407	-2.1396
-2.6323	-2.5343	-1.9762	-2.2762	-2.3031	-1.9616	-2.2726	-2.2807	-4.4753	-2.1093	-2.5386	-2.0166	-1.9297	-2.0645	-1.9689	-2.2678	-1.8946	-2.13	-2.16	-2.2473	-2.5312	-2.2522	-2.2509	-2.1196	-2.0365	-2.2549	-4.3761	-2.2626	-2.5312	-2.0629	-2.1032	-2.1128	-2.1897	-2.2101	-2.0558	-2.0349	-2.2337	-2.1858	-2.1821	-2.2755	-2.1553	-2.1576	-2.1928	-2.2458	-2.2911	-2.2497	-2.5388	-2.1702	-2.2407	-2.1396
-2.21	-1.8995	-2.0969	-2.0791	-2.1716	-2.5369	-1.8157	-2.2861	-3.594	-2.519	-2.5246	-2.3708	-1.9297	-2.0645	-2.0684	-2.0792	-2.3031	-2.6574	-2.364	-2.1418	-1.8869	-2.1813	-2.1936	-2.3607	-2.0416	-2.3229	-4.3761	-2.2626	-2.5312	-2.0629	-2.1032	-2.1128	-2.0684	-2.0792	-2.4167	-2.3484	-2.3095	-2.039	-2.1762	-2.1786	-2.1502	-2.2343	-2.1928	-2.2458	-2.2911	-2.2497	-2.5388	-2.1702	-2.2407	-2.1396
-2.481	-2.2318	-2.5593	-2.3677	-2.2487	-2.0472	-1.8809	-2.2556	-1.3085	-2.1551	-2.3344	-2.2122	-1.9322	-2.321	-1.9689	-2.2678	-1.9796	-1.8927	-2.1613	-2.0775	-2.5593	-2.3677	-2.1747	-2.0996	-2.4534	-2.1568	-1.3328	-2.1124	-2.0828	-2.2473	-2.1032	-2.1128	-2.1897	-2.2101	-2.4167	-2.3484	-2.2337	-2.1858	-2.1821	-2.2755	-2.1502	-2.2343	-2.1928	-2.2458	-1.42	-2.1702	-2.1696	-2.2005	-2.2407	-2.1396
-2.21	-1.8995	-1.9762	-2.2762	-2.0087	-1.9106	-2.1515	-1.8554	-2.1784	-2.4237	-2.004	-2.264	-2.0127	-2.2012	-2.7803	-1.9551	-2.0127	-2.2046	-2.364	-2.1418	-2.5312	-2.2522	-2.1747	-2.0996	-2.1515	-1.8554	-3.4742	-2.3607	-1.9735	-2.2514	-2.1032	-2.1128	-2.1897	-2.2101	-2.0127	-2.2046	-2.3095	-2.039	-2.1821	-2.2755	-2.1502	-2.2343	-2.0315	-2.1418	-2.2911	-2.2497	-2.1696	-2.2005	-2.2407	-2.1396
-2.2208	-2.3268	-1.9762	-2.2762	-2.2105	-2.2764	-2.0434	-2.1039	-4.9268	-1.9988	-1.8598	-2.519	-2.3754	-2.0386	-2.3836	-2.0845	-1.9042	-2.4561	-2.16	-2.2473	-2.5312	-2.2522	-2.1747	-2.0996	-2.0365	-2.2549	-4.9268	-1.9988	-2.0828	-2.2473	-2.1032	-2.1128	-2.3813	-2.3123	-2.4167	-2.3484	-2.2337	-2.1858	-2.1821	-2.2755	-2.1502	-2.2343	-2.1928	-2.2458	-3.8551	-1.9567	-2.1696	-2.2005	-2.2407	-2.1396
-1.5179	-2.3359	-1.6601	-2.1854	-2.0402	-1.9776	-1.9762	-2.1758	-3.7875	-2.0418	-2.0402	-2.166	-1.9322	-2.321	-1.9689	-2.2678	-2.2222	-1.9565	-2.364	-2.1418	-1.8869	-2.1813	-2.1747	-2.0996	-2.4534	-2.1568	-1.3328	-2.1124	-2.0828	-2.2473	-2.1032	-2.1128	-2.1897	-2.2101	-2.0558	-2.0349	-1.8034	-2.4092	-2.1762	-2.1786	-2.1502	-2.2343	-2.0315	-2.1418	-3.8551	-1.9567	-2.1696	-2.2005	-2.2407	-2.1396
-2.2208	-2.3268	-2.2672	-2.0497	-2.3285	-2.6112	-1.971	-1.9982	-4.4753	-2.1093	-2.5386	-2.0166	-2.0127	-2.2012	-2.3285	-2.3148	-2.3031	-2.6574	-2.16	-2.2473	-2.1773	-2.1069	-2.3285	-2.6112	-2.4534	-2.1568	-4.3761	-2.2626	-2.5312	-2.0629	-2.1032	-2.1128	-2.1897	-2.2101	-2.4167	-2.3484	-2.2337	-2.1858	-2.1762	-2.1786	-2.1502	-2.2343	-2.3326	-2.0044	-2.2911	-2.2497	-2.5388	-2.1702	-2.2407	-2.1396
-2.2208	-2.3268	-2.5593	-2.3677	-2.5995	-2.0495	-1.845	-2.0791	-5.6936	-2.3148	-2.5246	-2.3708	-2.3187	-2.2173	-1.9341	-2.1345	-2.3031	-2.6574	-2.16	-2.2473	-2.5593	-2.3677	-2.2509	-2.1196	-2.0365	-2.2549	-4.3761	-2.2626	-2.5312	-2.0629	-2.3927	-2.2514	-2.1897	-2.2101	-2.4167	-2.3484	-2.2337	-2.1858	-2.1821	-2.2755	-2.5388	-2.039	-2.1928	-2.2458	-2.2911	-2.2497	-2.5388	-2.1702	-2.2407	-2.1396
-1.9297	-1.8108	-2.4466	-2.0792	-2.0402	-1.9776	-1.845	-2.0791	-1.5548	-2.1879	-2.388	-2.0899	-2.3754	-2.0386	-1.9689	-2.2678	-2.2222	-1.9565	-2.1613	-2.0775	-2.4466	-2.0792	-2.1747	-2.0996	-2.0365	-2.2549	-1.3328	-2.1124	-2.5312	-2.0629	-2.1032	-2.1128	-2.1897	-2.2101	-2.0558	-2.0349	-2.2337	-2.1858	-2.1762	-2.1786	-2.1502	-2.2343	-2.1928	-2.2458	-1.42	-2.1702	-2.0792	-2.1736	-2.2407	-2.1396
-2.6323	-2.5343	-1.8598	-2.1345	-2.2105	-2.2764	-3.5958	-2.0682	-4.4753	-2.1093	-2.0402	-2.166	-2.4442	-2.3361	-1.9452	-1.9172	-3.1009	-2.1557	-2.16	-2.2473	-1.8869	-2.1813	-2.1747	-2.0996	-2.4534	-2.1568	-4.3761	-2.2626	-2.0828	-2.2473	-2.2061	-2.3123	-1.9604	-2.0775	-2.4167	-2.3484	-2.2337	-2.1858	-2.1762	-2.1786	-2.1502	-2.2343	-2.1928	-2.2458	-2.2911	-2.2497	-2.1696	-2.2005	-2.2407	-2.1396
-2.2208	-2.3268	-2.4466	-2.0792	-2.2487	-2.0472	-1.971	-1.9982	-3.594	-2.519	-1.9541	-2.047	-1.8215	-2.2247	-2.0684	-2.0792	-2.0087	-2.6901	-2.16	-2.2473	-2.4466	-2.0792	-2.1747	-2.0996	-2.4534	-2.1568	-4.3761	-2.2626	-1.9735	-2.2514	-2.2061	-2.3123	-2.0684	-2.0792	-2.1384	-2.1743	-2.2337	-2.1858	-2.1762	-2.1786	-2.1502	-2.2343	-2.3326	-2.0044	-2.2911	-2.2497	-2.1696	-2.2005	-2.0792	-2.3119
-1.5179	-2.3359	-2.0969	-2.0791	-2.0402	-1.9776	-2.0127	-2.2046	-3.594	-2.519	-1.8705	-2.0845	-2.2209	-2.1664	-2.7803	-1.9551	-2.2222	-1.9565	-2.364	-2.1418	-1.8869	-2.1813	-2.1747	-2.0996	-2.0127	-2.2046	-4.3761	-2.2626	-2.5312	-2.0629	-2.2209	-2.1664	-2.1897	-2.2101	-2.0558	-2.0349	-1.8034	-2.4092	-2.1762	-2.1786	-2.1502	-2.2343	-2.1928	-2.2458	-2.2911	-2.2497	-2.0792	-2.1736	-2.0792	-2.3119
-1.5179	-2.3359	-2.0969	-2.0791	-1.9819	-2.2295	-2.0434	-2.1039	-2.1784	-2.4237	-3.284	-1.9877	-2.3754	-2.0386	-1.9689	-2.2678	-2.0127	-2.2046	-2.364	-2.1418	-1.8869	-2.1813	-2.2509	-2.1196	-2.0365	-2.2549	-3.4742	-2.3607	-2.5312	-2.0629	-2.1032	-2.1128	-2.1897	-2.2101	-2.0127	-2.2046	-1.8034	-2.4092	-2.1762	-2.1786	-2.1502	-2.2343	-2.1928	-2.2458	-2.2911	-2.2497	-2.1696	-2.2005	-2.2407	-2.1396
-3.2235	-2.1744	-3.2235	-2.4011	-3.2235	-2.4011	-3.2235	-2.4011	-3.493	-1.9911	-1.8705	-2.0845	-2.3187	-2.2173	-2.5885	-2.3578	-1.9662	-2.2321	-3.2235	-2.1744	-3.2235	-2.4011	-3.2235	-2.4011	-3.2235	-2.4011	-4.3761	-2.2626	-2.5312	-2.0629	-2.3927	-2.2514	-2.3813	-2.3123	-2.1384	-2.1743	-3.2235	-2.1744	-3.2235	-2.4011	-3.2235	-2.4011	-3.2235	-2.4011	-2.2911	-2.2497	-2.0792	-2.1736	-2.2407	-2.1396
-2.3836	-2.4487	-2.2672	-2.0497	-2.3031	-1.9616	-2.2886	-2.2295	-4.4753	-2.1093	-2.388	-2.0899	-2.4436	-2.1179	-2.3285	-2.3148	-1.9662	-2.2321	-2.364	-2.1418	-2.1773	-2.1069	-2.2509	-2.1196	-2.4534	-2.1568	-4.3761	-2.2626	-2.5312	-2.0629	-2.2061	-2.3123	-2.1897	-2.2101	-2.1384	-2.1743	-1.8034	-2.4092	-2.1762	-2.1786	-2.1553	-2.1576	-2.1928	-2.2458	-2.2911	-2.2497	-2.0792	-2.1736	-2.2407	-2.1396
-2.21	-1.8995	-2.038	-2.2732	-2.8632	-2.0899	-2.9762	-2.0166	-3.4793	-2.2787	-1.8598	-2.519	-2.0127	-2.2012	-2.5789	-2.2306	-2.1274	-2.2012	-2.364	-2.1418	-2.5312	-2.2522	-2.2509	-2.1196	-2.4534	-2.1568	-4.3761	-2.2626	-2.0828	-2.2473	-2.1032	-2.1128	-2.3813	-2.3123	-2.1384	-2.1743	-2.3095	-2.039	-2.3095	-2.1904	-2.1553	-2.1576	-2.3326	-2.0044	-2.2911	-2.2497	-2.1696	-2.2005	-2.2407	-2.1396
-1.9554	-1.9861	-1.8857	-2.0674	-2.3285	-2.6112	-1.971	-1.9982	-1.3085	-2.1551	-2.388	-2.0899	-2.0087	-1.9911	-2.1712	-2.2764	-2.3387	-2.044	-2.364	-2.1418	-1.8869	-2.1813	-2.3285	-2.6112	-2.4534	-2.1568	-1.3328	-2.1124	-2.5312	-2.0629	-2.1032	-2.1128	-2.1897	-2.2101	-2.1384	-2.1743	-2.2337	-2.1858	-2.1762	-2.1786	-2.1502	-2.2343	-2.3326	-2.0044	-1.42	-2.1702	-2.0792	-2.1736	-2.2407	-2.1396
-2.2105	-2.2337	-2.0671	-2.1812	-1.7671	-2.486	-1.9796	-2.519	-4.7687	-2.3676	-2.0402	-2.166	-2.3187	-2.2173	-2.1767	-2.3995	-1.9042	-2.4561	-2.16	-2.2473	-2.5312	-2.2522	-1.7671	-2.486	-2.4534	-2.1568	-4.3761	-2.2626	-2.0828	-2.2473	-2.3927	-2.2514	-2.1897	-2.2101	-2.4167	-2.3484	-2.2337	-2.1858	-2.1821	-2.2755	-2.1553	-2.1576	-2.0315	-2.1418	-2.2911	-2.2497	-2.1696	-2.2005	-2.2407	-2.1396
-1.9723	-2.529	-3.7979	-2.3578	-1.9813	-2.1557	-2.0684	-2.3148	-2.8632	-1.8575	-2.388	-2.0899	-1.8297	-2.4223	-2.6643	-2.3605	-2.1274	-2.2012	-2.1613	-2.0775	-2.5312	-2.2522	-2.2509	-2.1196	-2.0365	-2.2549	-1.3328	-2.1124	-2.5312	-2.0629	-2.2061	-2.3123	-2.3813	-2.3123	-2.1384	-2.1743	-2.2337	-2.1858	-2.1762	-2.1786	-2.1502	-2.2343	-2.1928	-2.2458	-3.8551	-1.9567	-2.0792	-2.1736	-2.068	-2.3936
-2.2208	-2.3268	-2.4466	-2.0792	-2.8632	-2.0899	-2.0127	-2.2046	-3.7875	-2.0418	-1.9541	-2.047	-2.5868	-2.6257	-1.9662	-2.2173	-2.3387	-2.044	-2.16	-2.2473	-2.4466	-2.0792	-2.2509	-2.1196	-2.0127	-2.2046	-1.3328	-2.1124	-1.9735	-2.2514	-2.3927	-2.2514	-1.9604	-2.0775	-2.1384	-2.1743	-2.2337	-2.1858	-2.1762	-2.1786	-2.1553	-2.1576	-2.1928	-2.2458	-3.8551	-1.9567	-2.1696	-2.2005	-2.2407	-2.1396
-2.2208	-2.3268	-1.8857	-2.0674	-2.2222	-2.4692	-1.9689	-2.3894	-3.4793	-2.2787	-2.3344	-2.2122	-2.0974	-2.1091	-2.0684	-2.0792	-2.0127	-2.2046	-2.16	-2.2473	-1.8869	-2.1813	-2.1936	-2.3607	-2.0365	-2.2549	-4.3761	-2.2626	-2.0828	-2.2473	-2.0974	-2.1091	-2.0684	-2.0792	-2.0127	-2.2046	-2.2337	-2.1858	-2.1762	-2.1786	-2.1502	-2.2343	-2.1928	-2.2458	-2.2911	-2.2497	-2.1696	-2.2005	-2.2407	-2.1396
-2.2208	-2.3268	-2.0671	-2.1812	-1.9813	-2.1557	-1.845	-2.0791	-4.7687	-2.3676	-2.3187	-2.4334	-1.7829	-2.4011	-1.5562	-1.6992	-1.3716	-1.3783	-2.16	-2.2473	-2.5312	-2.2522	-2.2509	-2.1196	-2.0365	-2.2549	-4.3761	-2.2626	-2.0828	-2.2473	-1.7829	-2.4011	-1.5562	-1.6992	-1.3716	-1.3783	-2.2337	-2.1858	-2.1821	-2.2755	-2.1502	-2.2343	-2.1928	-2.2458	-2.2911	-2.2497	-2.1696	-2.2005	-1.7829	-2.4011
-2.2105	-2.2337	-2.0434	-2.4908	-2.0402	-1.9776	-2.303	-2.3359	-4.1842	-2.4187	-2.1234	-1.9861	-2.0974	-2.1091	-2.4634	-2.1218	-2.0127	-2.2046	-2.16	-2.2473	-1.8869	-2.1813	-2.1747	-2.0996	-2.0365	-2.2549	-3.4742	-2.3607	-2.5312	-2.0629	-2.0974	-2.1091	-2.4634	-2.1218	-2.0127	-2.2046	-2.2337	-2.1858	-2.1762	-2.1786	-2.1502	-2.2343	-2.1928	-2.2458	-2.2911	-2.2497	-2.1696	-2.2005	-2.2407	-2.1396
-2.2208	-2.3268	-2.6363	-2.1076	-2.0843	-2.1039	-2.0127	-2.2046	-3.4793	-2.2787	-1.96	-2.2738	-2.4436	-2.1179	-2.3285	-2.3148	-1.9662	-2.2321	-2.16	-2.2473	-2.5312	-2.2522	-2.1747	-2.0996	-2.0127	-2.2046	-4.3761	-2.2626	-1.96	-2.2738	-2.2061	-2.3123	-2.1897	-2.2101	-2.1384	-2.1743	-2.2337	-2.1858	-2.3095	-2.1904	-2.1502	-2.2343	-2.1928	-2.2458	-2.2911	-2.2497	-2.1696	-2.2005	-2.2407	-2.1396
-2.4269	-2.1929	-2.0547	-2.2861	-2.0402	-1.9776	-2.303	-2.3359	-5.6936	-2.3148	-2.0402	-2.166	-2.3754	-2.0386	-2.1712	-2.2764	-1.9042	-2.4561	-2.364	-2.1418	-2.1773	-2.1069	-2.1747	-2.0996	-2.0365	-2.2549	-4.3761	-2.2626	-2.0828	-2.2473	-2.1032	-2.1128	-2.1897	-2.2101	-2.4167	-2.3484	-2.3095	-2.039	-2.1762	-2.1786	-2.1502	-2.2343	-2.1928	-2.2458	-2.2911	-2.2497	-2.1696	-2.2005	-2.2407	-2.1396
-1.9297	-1.8108	-1.8598	-2.1345	-2.3031	-1.9616	-1.9689	-2.3894	-1.3085	-2.1551	-2.5386	-2.0166	-2.2689	-2.2318	-2.7803	-1.9551	-2.3387	-2.044	-2.1613	-2.0775	-1.8869	-2.1813	-2.2509	-2.1196	-2.0365	-2.2549	-1.3328	-2.1124	-2.5312	-2.0629	-2.3927	-2.2514	-2.1897	-2.2101	-2.1384	-2.1743	-2.2337	-2.1858	-2.1762	-2.1786	-2.1553	-2.1576	-2.1928	-2.2458	-1.42	-2.1702	-2.5388	-2.1702	-2.2407	-2.1396
-1.5179	-2.3359	-2.0434	-2.4908	-2.4732	-2.0333	-2.0127	-2.2046	-4.5465	-1.9945	-1.9541	-2.047	-2.388	-2.5883	-2.1712	-2.2764	-1.9796	-1.8927	-2.364	-2.1418	-1.8869	-2.1813	-2.2509	-2.1196	-2.0127	-2.2046	-4.5465	-1.9945	-1.9735	-2.2514	-2.2061	-2.3123	-2.1897	-2.2101	-2.4167	-2.3484	-1.8034	-2.4092	-2.1762	-2.1786	-2.5388	-2.039	-2.1928	-2.2458	-2.2911	-2.2497	-2.1696	-2.2005	-2.0792	-2.3119
-2.2105	-2.2337	-2.4466	-2.0792	-2.4732	-2.0333	-2.0785	-2.0135	-4.5465	-1.9945	-1.96	-2.2738	-1.9322	-2.321	-2.4634	-2.1218	-2.0936	-2.5795	-2.16	-2.2473	-2.4466	-2.0792	-2.2509	-2.1196	-2.0416	-2.3229	-4.5465	-1.9945	-1.96	-2.2738	-2.1032	-2.1128	-2.4634	-2.1218	-2.4167	-2.3484	-2.2337	-2.1858	-2.1762	-2.1786	-2.5388	-2.039	-2.1928	-2.2458	-2.2911	-2.2497	-2.1696	-2.2005	-2.2407	-2.1396
-1.9099	-2.3481	-2.1545	-2.3552	-1.9813	-2.1557	-1.971	-1.9982	-0.6647	-2.2517	-2.3344	-2.2122	-2.0974	-2.1091	-1.9819	-2.499	-2.3387	-2.044	-1.9099	-2.3481	-2.5312	-2.2522	-2.2509	-2.1196	-2.4534	-2.1568	-1.3328	-2.1124	-2.0828	-2.2473	-2.0974	-2.1091	-2.3813	-2.3123	-2.1384	-2.1743	-2.2337	-2.1858	-2.1762	-2.1786	-2.1502	-2.2343	-2.3326	-2.0044	-2.2911	-2.2497	-2.1696	-2.2005	-2.2407	-2.1396
-1.9297	-1.8108	-1.9723	-2.1196	-2.4181	-2.1854	-1.9796	-2.519	-2.8632	-1.8575	-2.1234	-1.9861	-2.3754	-2.0386	-2.3285	-2.3148	-2.1274	-2.2012	-2.1613	-2.0775	-2.1773	-2.1069	-2.1747	-2.0996	-2.4534	-2.1568	-1.3328	-2.1124	-2.5312	-2.0629	-2.1032	-2.1128	-2.1897	-2.2101	-2.1384	-2.1743	-2.2337	-2.1858	-2.1762	-2.1786	-2.1502	-2.2343	-2.0315	-2.1418	-3.8551	-1.9567	-2.1696	-2.2005	-2.2407	-2.1396
-2.21	-1.8995	-2.5593	-2.3677	-2.1716	-2.5369	-1.9796	-2.519	-3.7875	-2.0418	-3.284	-1.9877	-2.4442	-2.3361	-2.3836	-2.0845	-1.9796	-1.8927	-2.364	-2.1418	-2.5593	-2.3677	-2.1936	-2.3607	-2.4534	-2.1568	-1.3328	-2.1124	-2.5312	-2.0629	-2.2061	-2.3123	-2.3813	-2.3123	-2.4167	-2.3484	-2.3095	-2.039	-2.1821	-2.2755	-2.1502	-2.2343	-2.0315	-2.1418	-3.8551	-1.9567	-2.1696	-2.2005	-2.2407	-2.1396
-1.9734	-2.0063	-2.468	-1.9861	-2.5995	-2.0495	-2.9762	-2.0166	-2.5311	-2.2295	-1.96	-2.2738	-2.4861	-2.0472	-1.9689	-2.2678	-2.3387	-2.044	-2.16	-2.2473	-2.1773	-2.1069	-2.2509	-2.1196	-2.4534	-2.1568	-1.3328	-2.1124	-1.96	-2.2738	-2.1032	-2.1128	-2.1897	-2.2101	-2.1384	-2.1743	-2.2337	-2.1858	-2.1762	-2.1786	-2.5388	-2.039	-2.3326	-2.0044	-2.2911	-2.2497	-2.1696	-2.2005	-2.2407	-2.1396
-1.5179	-2.3359	-2.468	-1.9861	-2.2105	-2.2764	-2.9762	-2.0166	-1.3398	-2.3437	-1.8598	-2.519	-2.2689	-2.2318	-2.0684	-2.0792	-2.0867	-2.1664	-2.364	-2.1418	-2.1773	-2.1069	-2.1747	-2.0996	-2.4534	-2.1568	-1.3398	-2.3437	-2.0828	-2.2473	-2.3927	-2.2514	-2.0684	-2.0792	-2.0867	-2.1664	-1.8034	-2.4092	-2.1762	-2.1786	-2.1502	-2.2343	-2.3326	-2.0044	-2.2911	-2.2497	-2.1696	-2.2005	-2.2407	-2.1396
-2.21	-1.8995	-2.038	-2.2732	-2.5995	-2.0495	-2.2886	-2.2295	-2.8632	-1.8575	-2.0402	-2.166	-1.8215	-2.2247	-2.1712	-2.2764	-3.1009	-2.1557	-2.364	-2.1418	-2.5312	-2.2522	-2.2509	-2.1196	-2.4534	-2.1568	-1.3328	-2.1124	-2.0828	-2.2473	-2.2061	-2.3123	-2.1897	-2.2101	-2.4167	-2.3484	-2.3095	-2.039	-2.3095	-2.1904	-2.5388	-2.039	-2.1928	-2.2458	-3.8551	-1.9567	-2.1696	-2.2005	-2.0792	-2.3119
-1.5179	-2.3359	-2.4466	-2.0792	-2.5995	-2.0495	-1.9762	-2.1758	-4.2349	-2.2318	-2.2193	-1.8835	-2.3754	-2.0386	-1.5562	-1.6992	-1.3716	-1.3783	-2.364	-2.1418	-2.4466	-2.0792	-2.2509	-2.1196	-2.4534	-2.1568	-3.4742	-2.3607	-2.5312	-2.0629	-2.1032	-2.1128	-1.5562	-1.6992	-1.3716	-1.3783	-1.8034	-2.4092	-2.1762	-2.1786	-2.5388	-2.039	-2.0315	-2.1418	-2.2911	-2.2497	-2.1696	-2.2005	-2.2407	-2.1396
-2.2208	-2.3268	-2.2672	-2.0497	-2.1716	-2.5369	-2.0127	-2.2046	-1.5548	-2.1879	-2.388	-2.0899	-1.9297	-2.0645	-2.3836	-2.0845	-2.4212	-2.1812	-2.16	-2.2473	-2.1773	-2.1069	-2.1936	-2.3607	-2.0127	-2.2046	-1.3328	-2.1124	-2.5312	-2.0629	-2.1032	-2.1128	-2.3813	-2.3123	-2.1384	-2.1743	-2.2337	-2.1858	-2.1762	-2.1786	-2.1502	-2.2343	-2.1928	-2.2458	-1.42	-2.1702	-2.0792	-2.1736	-2.2407	-2.1396
-1.6389	-2.4251	-3.7979	-2.3578	-2.2487	-2.0472	-2.0127	-2.2046	-4.5465	-1.9945	-2.5386	-2.0166	-1.9322	-2.321	-1.9662	-2.2173	-2.0867	-2.1664	-1.6389	-2.4251	-2.5312	-2.2522	-2.1747	-2.0996	-2.0127	-2.2046	-4.5465	-1.9945	-2.5312	-2.0629	-2.1032	-2.1128	-1.9604	-2.0775	-2.0867	-2.1664	-1.8034	-2.4092	-2.1762	-2.1786	-2.1502	-2.2343	-2.1928	-2.2458	-2.2911	-2.2497	-2.5388	-2.1702	-2.2407	-2.1396
-1.9297	-1.8108	-1.6601	-2.1854	-2.2487	-2.0472	-1.845	-2.0791	-4.9268	-1.9988	-1.9112	-2.2861	-2.2209	-2.1664	-2.1712	-2.2764	-2.3255	-1.9287	-2.1613	-2.0775	-1.8869	-2.1813	-2.1747	-2.0996	-2.0365	-2.2549	-4.9268	-1.9988	-1.9735	-2.2514	-2.2209	-2.1664	-2.1897	-2.2101	-2.4167	-2.3484	-2.2337	-2.1858	-2.1762	-2.1786	-2.1502	-2.2343	-2.1928	-2.2458	-3.8551	-1.9567	-2.1696	-2.2005	-2.0792	-2.3119
-2.21	-1.8995	-2.6363	-2.1076	-2.2487	-2.0472	-2.3187	-2.3129	-4.4753	-2.1093	-1.9342	-1.9911	-2.4861	-2.0472	-2.0785	-2.1196	-1.9796	-1.8927	-2.364	-2.1418	-2.5312	-2.2522	-2.1747	-2.0996	-2.0416	-2.3229	-4.3761	-2.2626	-2.0828	-2.2473	-2.1032	-2.1128	-1.9604	-2.0775	-2.4167	-2.3484	-2.3095	-2.039	-2.3095	-2.1904	-2.1502	-2.2343	-2.1928	-2.2458	-2.2911	-2.2497	-2.1696	-2.2005	-2.2407	-2.1396
-1.9734	-2.0063	-2.0087	-2.2807	-2.3285	-2.6112	-2.0684	-2.3148	-3.493	-1.9911	-2.5386	-2.0166	-2.4269	-2.3605	-2.1712	-2.2764	-3.1009	-2.1557	-2.16	-2.2473	-1.8869	-2.1813	-2.3285	-2.6112	-2.0365	-2.2549	-4.3761	-2.2626	-2.5312	-2.0629	-2.2061	-2.3123	-2.1897	-2.2101	-2.4167	-2.3484	-2.2337	-2.1858	-2.1762	-2.1786	-2.1502	-2.2343	-2.1928	-2.2458	-2.2911	-2.2497	-2.5388	-2.1702	-2.068	-2.3936
-1.9297	-1.8108	-2.4466	-2.0792	-2.2487	-2.0472	-2.303	-2.3359	-2.1784	-2.4237	-2.1515	-2.3677	-2.3754	-2.0386	-1.9541	-2.1118	-2.0262	-2.1093	-2.1613	-2.0775	-2.4466	-2.0792	-2.1747	-2.0996	-2.0365	-2.2549	-3.4742	-2.3607	-2.1515	-2.3677	-2.1032	-2.1128	-1.9604	-2.0775	-2.1384	-2.1743	-2.2337	-2.1858	-2.1762	-2.1786	-2.1502	-2.2343	-2.1928	-2.2458	-2.2911	-2.2497	-2.0792	-2.1736	-2.2407	-2.1396
-2.481	-2.2318	-2.2672	-2.0497	-2.0843	-2.1039	-2.0127	-2.2046	-4.4753	-2.1093	-1.9949	-2.1534	-2.4269	-2.3605	-2.5789	-2.2306	-2.3387	-2.044	-2.1613	-2.0775	-2.1773	-2.1069	-2.1747	-2.0996	-2.0127	-2.2046	-4.3761	-2.2626	-2.0828	-2.2473	-2.2061	-2.3123	-2.3813	-2.3123	-2.1384	-2.1743	-2.2337	-2.1858	-2.1762	-2.1786	-2.1502	-2.2343	-2.1928	-2.2458	-2.2911	-2.2497	-2.1696	-2.2005	-2.068	-2.3936
-1.9734	-2.0063	-2.5593	-2.3677	-2.0402	-1.9776	-1.845	-2.0791	-3.4793	-2.2787	-2.004	-2.264	-2.2209	-2.1664	-2.4634	-2.1218	-1.8946	-2.13	-2.16	-2.2473	-2.5593	-2.3677	-2.1747	-2.0996	-2.0365	-2.2549	-4.3761	-2.2626	-1.9735	-2.2514	-2.2209	-2.1664	-2.4634	-2.1218	-2.0558	-2.0349	-2.2337	-2.1858	-2.1821	-2.2755	-2.1502	-2.2343	-2.1928	-2.2458	-2.2911	-2.2497	-2.1696	-2.2005	-2.0792	-2.3119
-2.2105	-2.2337	-1.8598	-2.1345	-2.2222	-2.4692	-2.0684	-2.3148	-2.5311	-2.2295	-2.5386	-2.0166	-2.3187	-2.2173	-2.4634	-2.1218	-2.0867	-2.1664	-2.16	-2.2473	-1.8869	-2.1813	-2.1936	-2.3607	-2.0365	-2.2549	-1.3328	-2.1124	-2.5312	-2.0629	-2.3927	-2.2514	-2.4634	-2.1218	-2.0867	-2.1664	-2.2337	-2.1858	-2.1762	-2.1786	-2.1502	-2.2343	-2.1928	-2.2458	-2.2911	-2.2497	-2.5388	-2.1702	-2.2407	-2.1396
-2.4269	-2.1929	-2.6363	-2.1076	-2.4732	-2.0333	-1.971	-1.9982	-4.9268	-1.9988	-2.004	-2.264	-2.3187	-2.2173	-2.4634	-2.1218	-1.9662	-2.2321	-2.364	-2.1418	-2.5312	-2.2522	-2.2509	-2.1196	-2.4534	-2.1568	-4.9268	-1.9988	-1.9735	-2.2514	-2.3927	-2.2514	-2.4634	-2.1218	-2.1384	-2.1743	-2.3095	-2.039	-2.3095	-2.1904	-2.5388	-2.039	-2.3326	-2.0044	-3.8551	-1.9567	-2.1696	-2.2005	-2.2407	-2.1396
-2.4269	-2.1929	-2.6363	-2.1076	-2.8632	-2.0899	-1.9762	-2.1758	-2.5311	-2.2295	-2.5246	-2.3708	-2.2209	-2.1664	-2.3836	-2.0845	-1.9796	-1.8927	-2.364	-2.1418	-2.5312	-2.2522	-2.2509	-2.1196	-2.4534	-2.1568	-1.3328	-2.1124	-2.5312	-2.0629	-2.2209	-2.1664	-2.3813	-2.3123	-2.4167	-2.3484	-2.3095	-2.039	-2.3095	-2.1904	-2.1553	-2.1576	-2.0315	-2.1418	-2.2911	-2.2497	-2.5388	-2.1702	-2.0792	-2.3119
-1.9554	-1.9861	-1.8857	-2.0674	-2.0402	-1.9776	-2.0684	-2.3148	-5.6936	-2.3148	-2.1515	-2.3677	-2.2689	-2.2318	-2.3836	-2.0845	-2.4212	-2.1812	-2.364	-2.1418	-1.8869	-2.1813	-2.1747	-2.0996	-2.0365	-2.2549	-4.3761	-2.2626	-2.1515	-2.3677	-2.3927	-2.2514	-2.3813	-2.3123	-2.1384	-2.1743	-2.2337	-2.1858	-2.1762	-2.1786	-2.1502	-2.2343	-2.1928	-2.2458	-2.2911	-2.2497	-2.0792	-2.1736	-2.2407	-2.1396
-2.21	-1.8995	-1.9723	-2.1196	-2.3031	-1.9616	-2.0785	-2.0135	-2.5311	-2.2295	-1.96	-2.2738	-2.388	-2.5883	-2.0684	-2.0792	-1.9796	-1.8927	-2.364	-2.1418	-2.1773	-2.1069	-2.2509	-2.1196	-2.0416	-2.3229	-1.3328	-2.1124	-1.96	-2.2738	-2.2061	-2.3123	-2.0684	-2.0792	-2.4167	-2.3484	-2.3095	-2.039	-2.1762	-2.1786	-2.1553	-2.1576	-2.1928	-2.2458	-2.2911	-2.2497	-2.1696	-2.2005	-2.0792	-2.3119
-1.9099	-2.3481	-2.2672	-2.0497	-1.9813	-2.1557	-3.4397	-1.8684	-3.7875	-2.0418	-2.5386	-2.0166	-1.9297	-2.0645	-2.1712	-2.2764	-2.6972	-2.8035	-1.9099	-2.3481	-2.1773	-2.1069	-2.2509	-2.1196	-3.4397	-1.8684	-1.3328	-2.1124	-2.5312	-2.0629	-2.1032	-2.1128	-2.1897	-2.2101	-2.4167	-2.3484	-2.2337	-2.1858	-2.1762	-2.1786	-2.1502	-2.2343	-2.1928	-2.2458	-3.8551	-1.9567	-2.5388	-2.1702	-2.2407	-2.1396
-2.2193	-1.8835	-2.4466	-2.0792	-2.3255	-2.7445	-1.8157	-2.2861	-3.4793	-2.2787	-2.5386	-2.0166	-2.2689	-2.2318	-2.7803	-1.9551	-2.0262	-2.1093	-2.364	-2.1418	-2.4466	-2.0792	-2.2509	-2.1196	-2.0416	-2.3229	-4.3761	-2.2626	-2.5312	-2.0629	-2.3927	-2.2514	-2.1897	-2.2101	-2.1384	-2.1743	-2.2337	-2.1858	-2.1762	-2.1786	-2.1502	-2.2343	-2.1928	-2.2458	-2.2911	-2.2497	-2.5388	-2.1702	-2.2407	-2.1396
-1.9099	-2.3481	-2.5593	-2.3677	-2.2105	-2.2764	-2.0979	-2.6257	-3.8571	-2.2556	-2.3344	-2.2122	-1.8215	-2.2247	-2.3836	-2.0845	-1.8764	-2.3732	-1.9099	-2.3481	-2.5593	-2.3677	-2.1747	-2.0996	-2.0416	-2.3229	-1.3328	-2.1124	-2.0828	-2.2473	-2.2061	-2.3123	-2.3813	-2.3123	-2.0558	-2.0349	-2.2337	-2.1858	-2.1821	-2.2755	-2.1502	-2.2343	-2.1928	-2.2458	-2.2911	-2.2497	-2.1696	-2.2005	-2.0792	-2.3119
-2.2193	-1.8835	-1.9723	-2.1196	-1.9819	-2.2295	-1.8157	-2.2861	-4.2349	-2.2318	-1.9949	-2.1534	-2.4861	-2.0472	-2.5789	-2.2306	-2.1274	-2.2012	-2.364	-2.1418	-2.1773	-2.1069	-2.2509	-2.1196	-2.0416	-2.3229	-3.4742	-2.3607	-2.0828	-2.2473	-2.1032	-2.1128	-2.3813	-2.3123	-2.1384	-2.1743	-2.2337	-2.1858	-2.1762	-2.1786	-2.1502	-2.2343	-2.1928	-2.2458	-2.2911	-2.2497	-2.1696	-2.2005	-2.2407	-2.1396
-2.2229	-2.2755	-2.468	-1.9861	-2.4181	-2.1854	-2.3187	-2.3129	-1.3085	-2.1551	-2.2193	-1.8835	-2.0974	-2.1091	-1.9689	-2.2678	-1.9042	-2.4561	-2.16	-2.2473	-2.1773	-2.1069	-2.1747	-2.0996	-2.0416	-2.3229	-1.3328	-2.1124	-2.5312	-2.0629	-2.0974	-2.1091	-2.1897	-2.2101	-2.4167	-2.3484	-2.2337	-2.1858	-2.1762	-2.1786	-2.1502	-2.2343	-2.1928	-2.2458	-1.42	-2.1702	-2.1696	-2.2005	-2.2407	-2.1396
-2.9195	-2.159	-2.6363	-2.1076	-2.1784	-2.1811	-2.9762	-2.0166	-1.3085	-2.1551	-1.7829	-2.6947	-1.7829	-2.4011	-1.5562	-1.6992	-1.3716	-1.3783	-2.9195	-2.159	-2.5312	-2.2522	-2.1936	-2.3607	-2.4534	-2.1568	-1.3328	-2.1124	-1.7829	-2.6947	-1.7829	-2.4011	-1.5562	-1.6992	-1.3716	-1.3783	-2.2337	-2.1858	-2.3095	-2.1904	-2.1502	-2.2343	-2.3326	-2.0044	-1.42	-2.1702	-1.7829	-2.6947	-1.7829	-2.4011
-1.9099	-2.3481	-2.0434	-2.4908	-2.2105	-2.2764	-2.2886	-2.2295	-1.3085	-2.1551	-2.2193	-1.8835	-2.3754	-2.0386	-2.1712	-2.2764	-1.9042	-2.4561	-1.9099	-2.3481	-1.8869	-2.1813	-2.1747	-2.0996	-2.4534	-2.1568	-1.3328	-2.1124	-2.5312	-2.0629	-2.1032	-2.1128	-2.1897	-2.2101	-2.4167	-2.3484	-2.2337	-2.1858	-2.1762	-2.1786	-2.1502	-2.2343	-2.1928	-2.2458	-1.42	-2.1702	-2.1696	-2.2005	-2.2407	-2.1396
-1.5179	-2.3359	-2.038	-2.2732	-2.0402	-1.9776	-1.8157	-2.2861	-2.1784	-2.4237	-1.96	-2.2738	-2.4269	-2.3605	-2.3836	-2.0845	-2.3387	-2.044	-2.364	-2.1418	-2.5312	-2.2522	-2.1747	-2.0996	-2.0416	-2.3229	-3.4742	-2.3607	-1.96	-2.2738	-2.2061	-2.3123	-2.3813	-2.3123	-2.1384	-2.1743	-1.8034	-2.4092	-2.3095	-2.1904	-2.1502	-2.2343	-2.1928	-2.2458	-2.2911	-2.2497	-2.1696	-2.2005	-2.068	-2.3936
-2.2229	-2.2755	-2.0969	-2.0791	-2.3031	-1.9616	-2.0434	-2.1039	-1.3085	-2.1551	-2.1234	-1.9861	-2.4269	-2.3605	-1.9341	-2.1345	-2.0262	-2.1093	-2.16	-2.2473	-1.8869	-2.1813	-2.2509	-2.1196	-2.0365	-2.2549	-1.3328	-2.1124	-2.5312	-2.0629	-2.2061	-2.3123	-2.1897	-2.2101	-2.1384	-2.1743	-2.2337	-2.1858	-2.1762	-2.1786	-2.1553	-2.1576	-2.1928	-2.2458	-1.42	-2.1702	-2.1696	-2.2005	-2.068	-2.3936
-2.4269	-2.1929	-2.038	-2.2732	-2.0843	-2.1039	-2.3187	-2.3129	-2.8632	-1.8575	-1.8598	-2.519	-2.5868	-2.6257	-1.9689	-2.2678	-2.0867	-2.1664	-2.364	-2.1418	-2.5312	-2.2522	-2.1747	-2.0996	-2.0416	-2.3229	-1.3328	-2.1124	-2.0828	-2.2473	-2.3927	-2.2514	-2.1897	-2.2101	-2.0867	-2.1664	-2.3095	-2.039	-2.3095	-2.1904	-2.1502	-2.2343	-2.1928	-2.2458	-3.8551	-1.9567	-2.1696	-2.2005	-2.2407	-2.1396
-1.9297	-1.8108	-1.6601	-2.1854	-1.7671	-2.486	-2.9762	-2.0166	-4.5465	-1.9945	-2.1234	-1.9861	-2.4436	-2.1179	-1.9819	-2.499	-2.0867	-2.1664	-2.1613	-2.0775	-1.8869	-2.1813	-1.7671	-2.486	-2.4534	-2.1568	-4.5465	-1.9945	-2.5312	-2.0629	-2.2061	-2.3123	-2.3813	-2.3123	-2.0867	-2.1664	-2.2337	-2.1858	-2.1762	-2.1786	-2.1553	-2.1576	-2.3326	-2.0044	-2.2911	-2.2497	-2.1696	-2.2005	-2.2407	-2.1396
-1.9734	-2.0063	-2.038	-2.2732	-2.0843	-2.1039	-2.1515	-1.8554	-2.8632	-1.8575	-2.0402	-2.166	-2.3187	-2.2173	-1.5227	-2.1811	-1.9796	-1.8927	-2.16	-2.2473	-2.5312	-2.2522	-2.1747	-2.0996	-2.1515	-1.8554	-1.3328	-2.1124	-2.0828	-2.2473	-2.3927	-2.2514	-2.3813	-2.3123	-2.4167	-2.3484	-2.2337	-2.1858	-2.3095	-2.1904	-2.1502	-2.2343	-2.0315	-2.1418	-3.8551	-1.9567	-2.1696	-2.2005	-2.2407	-2.1396
[truncated: 41 more columns]
