# Supplementary material for: The Identification of Metal Ion Ligand-Binding Residues by Adding the Reclassified Relative Solvent Accessibility
Source: Front Genet. 2020 Mar 19;11:214. doi: 10.3389/fgene.2020.00214 (PMC7096583; doi:10.3389/fgene.2020.00214)
Supplement: SUPPLEMENTARY MATERIAL 4 — The PDB IDs of protein chains in the datasets. [file Data_Sheet_4.zip › features_parameter/feature_Fe3.csv]

a1	a2	a3	a4	a5	a6	a7	a8	a9	a10	a11	a12	a13	a14	a15	a16	a17	a18	b1	b2	b3	b4	b5	b6	b7	b8	b9	b10	b11	b12	b13	b14	b15	b16	b17	b18	c1	c2	c3	c4	c5	c6	c7	c8	c9	c10	c11	c12	c13	c14
-2.1273	-2.1476	-1.7597	-2.2214	-2.6055	-2.2221	-2.1148	-2.1948	-0.7678	-2.3114	-1.8283	-2.1013	-2.4187	-2.2805	-2.4474	-2.7916	-2.2632	-2.1462	-2.0062	-2.151	-1.9274	-2.2194	-2.3188	-2.1622	-2.1016	-2.2012	-1.3528	-2.1731	-1.9466	-2.0839	-2.2098	-2.1923	-2.2071	-2.1935	-2.1609	-2.1708	-2.2048	-2.1885	-2.155	-2.2235	-2.4911	-2.2288	-2.1574	-2.1885	-2.3845	-2.1898	-2.1705	-2.2276	-2.3037	-2.1698
-2.5335	-2.2656	-1.8549	-2.2615	-2.2103	-1.8535	-1.9158	-1.9902	-1.352	-2.1275	-2.0342	-2.425	-2.2632	-2.1353	-1.8863	-2.0226	-2.9838	-2.5117	-2.3797	-2.229	-1.9274	-2.2194	-2.3188	-2.1622	-2.0034	-2.1061	-1.3528	-2.1731	-2.1142	-2.29	-2.1477	-2.2064	-2.0635	-2.0894	-2.428	-2.2377	-2.3571	-2.1555	-2.155	-2.2235	-2.1597	-2.1637	-2.1574	-2.1885	-1.3461	-2.1415	-2.1705	-2.2276	-2.1937	-2.2208
-2.1972	-1.9655	-2.2163	-2.1435	-2.1019	-2.153	-1.9158	-1.9902	-0.7678	-2.3114	-1.9611	-2.3251	-1.9848	-2.1598	-2.2011	-2.2652	-1.9152	-2.0847	-2.0062	-2.151	-2.4961	-2.1703	-2.1668	-2.2833	-2.0034	-2.1061	-1.3528	-2.1731	-2.1142	-2.29	-2.2098	-2.1923	-2.0635	-2.0894	-1.9152	-2.0847	-2.2048	-2.1885	-2.4135	-2.0458	-2.1597	-2.1637	-2.1574	-2.1885	-2.3845	-2.1898	-2.1705	-2.2276	-2.0969	-2.1316
-1.904	-2.2986	-3.1798	-1.9755	-2.3086	-2.0717	-1.895	-2.109	-0.7678	-2.3114	-2.0641	-2.2962	-2.4231	-2.2414	-2.1071	-2.4143	-2.9838	-2.5117	-2.0062	-2.151	-2.4961	-2.1703	-2.3086	-2.0717	-2.0034	-2.1061	-1.3528	-2.1731	-2.1142	-2.29	-2.2098	-2.1923	-2.1071	-2.4143	-2.428	-2.2377	-2.2048	-2.1885	-2.155	-2.2235	-2.1597	-2.1637	-2.1574	-2.1885	-2.3845	-2.1898	-2.1705	-2.2276	-2.1937	-2.2208
-2.123	-2.299	-2.3239	-2.1257	-2.2103	-1.8535	-2.0138	-2.21	-0.7678	-2.3114	-2.0173	-2.2456	-2.4231	-2.2414	-2.1197	-2.0927	-2.1861	-2.1957	-2.123	-2.299	-2.1726	-2.2186	-2.3188	-2.1622	-2.1016	-2.2012	-1.3528	-2.1731	-2.0173	-2.2456	-2.2098	-2.1923	-2.0635	-2.0894	-2.1609	-2.1708	-2.2048	-2.1885	-2.155	-2.2235	-2.1597	-2.1637	-2.1574	-2.1885	-2.3845	-2.1898	-1.9776	-2.0356	-2.1937	-2.2208
-2.3877	-2.0607	-1.8968	-2.3055	-1.9267	-2.13	-2.276	-2.3208	-0.7678	-2.3114	-2.4663	-2.0772	-1.9589	-2.0772	-2.1071	-2.4143	-2.0342	-2.6539	-2.3554	-2.1938	-2.1726	-2.2186	-2.0891	-2.1683	-2.4615	-2.2348	-1.3528	-2.1731	-2.4821	-2.1331	-2.1477	-2.2064	-2.1071	-2.4143	-2.1609	-2.1708	-2.2048	-2.1885	-2.155	-2.2235	-2.1597	-2.1637	-2.2964	-2.2504	-2.3845	-2.1898	-2.5655	-2.2137	-2.1937	-2.2208
-1.9428	-2.21	-1.8449	-2.2266	-2.1217	-2.0117	-2.4189	-2.1694	-0.7678	-2.3114	-2.2004	-2.1546	-2.4187	-2.2805	-2.2853	-2.2384	-2.4934	-2.2681	-2.0062	-2.151	-1.9274	-2.2194	-2.3188	-2.1622	-2.4615	-2.2348	-1.3528	-2.1731	-2.1142	-2.29	-2.2098	-2.1923	-2.2897	-2.2494	-2.428	-2.2377	-2.2048	-2.1885	-2.155	-2.2235	-2.1597	-2.1637	-2.1574	-2.1885	-2.3845	-2.1898	-2.1705	-2.2276	-2.3037	-2.1698
-2.1217	-2.2423	-2.3222	-2.1921	-2.2103	-1.8535	-2.1445	-2.3301	-1.352	-2.1275	-2.2853	-1.8302	-2.1847	-2.0601	-2.543	-2.2081	-1.9361	-2.4856	-2.3797	-2.229	-2.4961	-2.1703	-2.3188	-2.1622	-2.1016	-2.2012	-1.3528	-2.1731	-2.4821	-2.1331	-2.2098	-2.1923	-2.2897	-2.2494	-2.028	-2.3454	-2.2048	-2.1885	-2.155	-2.2235	-2.1597	-2.1637	-2.1574	-2.1885	-1.3461	-2.1415	-1.9776	-2.0356	-2.3037	-2.1698
-2.8199	-2.2081	-2.0051	-2.2532	-2.6055	-2.2221	-2.4052	-2.2565	-1.3519	-2.1587	-2.9642	-2.2414	-2.3447	-2.3095	-2.0897	-2.1789	-2.1861	-2.1957	-2.3797	-2.229	-1.9274	-2.2194	-2.3188	-2.1622	-2.4615	-2.2348	-1.3528	-2.1731	-2.4821	-2.1331	-2.3349	-2.2312	-2.0897	-2.1789	-2.1609	-2.1708	-2.2048	-2.1885	-2.155	-2.2235	-2.4911	-2.2288	-2.2964	-2.2504	-1.3461	-2.1415	-2.1705	-2.2276	-2.1937	-2.2208
-1.904	-2.2986	-2.137	-2.2805	-2.0219	-2.2939	-2.1572	-2.1295	-0.7678	-2.3114	-1.9222	-2.0297	-2.016	-2.2173	-2.2445	-2.1023	-2.0379	-2.1566	-2.0062	-2.151	-2.4961	-2.1703	-2.3188	-2.1622	-2.4615	-2.2348	-1.3528	-2.1731	-1.9466	-2.0839	-2.016	-2.2173	-2.2071	-2.1935	-2.1609	-2.1708	-2.2048	-2.1885	-2.2963	-2.2441	-2.106	-2.3089	-2.3415	-2.1415	-2.3845	-2.1898	-2.1705	-2.2276	-2.1937	-2.2208
-2.2731	-2.153	-2.7421	-1.9461	-1.9267	-2.13	-2.151	-2.1656	-0.7678	-2.3114	-2.3108	-2.4432	-2.2058	-2.1709	-2.5934	-2.3364	-1.9361	-2.4856	-2.3554	-2.1938	-2.7421	-1.9461	-2.0891	-2.1683	-2.1016	-2.2012	-1.3528	-2.1731	-1.9466	-2.0839	-2.2058	-2.1709	-2.2897	-2.2494	-2.028	-2.3454	-2.2048	-2.1885	-2.4135	-2.0458	-2.1597	-2.1637	-2.1574	-2.1885	-2.3845	-2.1898	-2.1705	-2.2276	-2.0969	-2.1316
-2.1273	-2.1476	-1.8549	-2.2615	-2.0546	-2.535	-2.4189	-2.1694	-1.3519	-2.1587	-1.9611	-2.3251	-2.2638	-2.3578	-2.0897	-2.1789	-2.382	-2.1674	-2.0062	-2.151	-1.9274	-2.2194	-2.1668	-2.2833	-2.4615	-2.2348	-1.3528	-2.1731	-2.1142	-2.29	-2.1477	-2.2064	-2.0897	-2.1789	-2.428	-2.2377	-2.2048	-2.1885	-2.155	-2.2235	-2.1597	-2.1637	-2.1574	-2.1885	-1.3461	-2.1415	-2.1705	-2.2276	-2.1937	-2.2208
-1.9428	-2.21	-2.129	-2.2376	-1.9348	-2.4856	-1.895	-2.109	-0.7678	-2.3114	-2.0788	-2.2173	-1.9424	-2.2956	-2.4159	-2.0431	-1.8968	-2.2432	-2.0062	-2.151	-1.9274	-2.2194	-1.9348	-2.4856	-2.0034	-2.1061	-1.3528	-2.1731	-2.0788	-2.2173	-2.2098	-2.1923	-2.2071	-2.1935	-2.028	-2.3454	-2.2048	-2.1885	-2.155	-2.2235	-2.106	-2.3089	-2.1574	-2.1885	-2.3845	-2.1898	-2.1705	-2.2276	-2.1937	-2.2208
-2.1273	-2.1476	-1.8449	-2.2266	-2.1445	-2.3462	-2.1445	-2.3301	-1.3519	-2.1587	-2.1894	-2.1917	-2.6462	-2.1845	-2.1331	-2.2642	-2.2632	-2.1462	-2.0062	-2.151	-1.9274	-2.2194	-2.0891	-2.1683	-2.1016	-2.2012	-1.3528	-2.1731	-2.4821	-2.1331	-2.3349	-2.2312	-2.2897	-2.2494	-2.1609	-2.1708	-2.2048	-2.1885	-2.155	-2.2235	-2.1597	-2.1637	-2.1574	-2.1885	-1.3461	-2.1415	-2.1705	-2.2276	-2.1937	-2.2208
-2.2731	-2.153	-2.0142	-2.5811	-2.1445	-2.3462	-2.2321	-2.1709	-4.16	-2.2305	-2.0788	-2.2173	-2.2058	-2.1709	-2.0734	-2.3651	-2.4428	-2.1765	-2.3554	-2.1938	-2.0142	-2.5811	-2.0891	-2.1683	-2.2321	-2.1709	-4.16	-2.2305	-2.0788	-2.2173	-2.2058	-2.1709	-2.2071	-2.1935	-2.428	-2.2377	-2.2048	-2.1885	-2.155	-2.2235	-2.1597	-2.1637	-2.2964	-2.2504	-2.3845	-2.1898	-2.1705	-2.2276	-2.0969	-2.1316
-2.123	-2.299	-2.2686	-2.299	-1.9348	-2.4856	-2.0953	-2.2023	-2.643	-2.1435	-1.9611	-2.3251	-2.3447	-2.3095	-2.3344	-2.1388	-2.0379	-2.1566	-2.123	-2.299	-2.2686	-2.299	-1.9348	-2.4856	-2.1016	-2.2012	-1.3528	-2.1731	-2.1142	-2.29	-2.3349	-2.2312	-2.2071	-2.1935	-2.1609	-2.1708	-2.2048	-2.1885	-2.155	-2.2235	-2.106	-2.3089	-2.1574	-2.1885	-3.0998	-2.2194	-2.1705	-2.2276	-2.1937	-2.2208
-1.9428	-2.21	-1.8549	-2.2615	-2.1019	-2.153	-1.895	-2.109	-1.3519	-2.1587	-2.9642	-2.2414	-2.016	-2.2173	-2.1972	-2.2656	-2.382	-2.1674	-2.0062	-2.151	-1.9274	-2.2194	-2.1668	-2.2833	-2.0034	-2.1061	-1.3528	-2.1731	-2.4821	-2.1331	-2.016	-2.2173	-2.2897	-2.2494	-2.428	-2.2377	-2.2048	-2.1885	-2.155	-2.2235	-2.1597	-2.1637	-2.1574	-2.1885	-1.3461	-2.1415	-2.1705	-2.2276	-2.1937	-2.2208
-2.1972	-1.9655	-2.0558	-2.4143	-2.0546	-2.535	-2.1572	-2.1295	-0.7678	-2.3114	-2.0788	-2.2173	-2.4187	-2.2805	-1.9154	-2.2423	-2.0379	-2.1566	-2.0062	-2.151	-2.1726	-2.2186	-2.1668	-2.2833	-2.4615	-2.2348	-1.3528	-2.1731	-2.0788	-2.2173	-2.2098	-2.1923	-2.2897	-2.2494	-2.1609	-2.1708	-2.2048	-2.1885	-2.155	-2.2235	-2.1597	-2.1637	-2.3415	-2.1415	-2.3845	-2.1898	-2.1705	-2.2276	-2.3037	-2.1698
-1.8051	-2.2264	-2.7421	-1.9461	-2.2029	-2.5199	-2.1148	-2.1948	-0.7678	-2.3114	-1.7596	-2.0959	-1.882	-2.3673	-2.3344	-2.1388	-2.0342	-2.6539	-1.8051	-2.2264	-2.7421	-1.9461	-2.1668	-2.2833	-2.1016	-2.2012	-1.3528	-2.1731	-2.4821	-2.1331	-2.2098	-2.1923	-2.2071	-2.1935	-2.1609	-2.1708	-1.9383	-2.289	-2.4135	-2.0458	-2.1597	-2.1637	-2.1574	-2.1885	-2.3845	-2.1898	-1.9776	-2.0356	-2.1937	-2.2208
-2.292	-2.2391	-1.7597	-2.2214	-2.1797	-2.1189	-2.4189	-2.1694	-1.352	-2.1275	-2.2871	-2.4644	-1.8779	-2.0118	-2.0897	-2.1789	-2.0379	-2.1566	-2.3797	-2.229	-1.9274	-2.2194	-2.0891	-2.1683	-2.4615	-2.2348	-1.3528	-2.1731	-2.1142	-2.29	-2.1477	-2.2064	-2.0897	-2.1789	-2.1609	-2.1708	-2.2048	-2.1885	-2.155	-2.2235	-2.1597	-2.1637	-2.1574	-2.1885	-1.3461	-2.1415	-2.1705	-2.2276	-2.1937	-2.2208
-1.904	-2.2986	-2.1797	-1.9786	-2.0546	-2.535	-2.0953	-2.2023	-0.7678	-2.3114	-2.0788	-2.2173	-2.2058	-2.1709	-2.5934	-2.3364	-2.2632	-2.1462	-2.0062	-2.151	-1.9274	-2.2194	-2.1668	-2.2833	-2.1016	-2.2012	-1.3528	-2.1731	-2.0788	-2.2173	-2.2058	-2.1709	-2.2897	-2.2494	-2.1609	-2.1708	-2.2048	-2.1885	-2.155	-2.2235	-2.1597	-2.1637	-2.1574	-2.1885	-2.3845	-2.1898	-2.1705	-2.2276	-2.0969	-2.1316
-1.9611	-2.1909	-1.7597	-2.2214	-2.0415	-2.1462	-2.151	-2.1656	-0.7678	-2.3114	-2.0788	-2.2173	-2.2632	-2.1353	-2.3344	-2.1388	-2.1861	-2.1957	-2.0062	-2.151	-1.9274	-2.2194	-2.0891	-2.1683	-2.1016	-2.2012	-1.3528	-2.1731	-2.0788	-2.2173	-2.1477	-2.2064	-2.2071	-2.1935	-2.1609	-2.1708	-2.2048	-2.1885	-2.155	-2.2235	-2.1597	-2.1637	-2.1574	-2.1885	-2.3845	-2.1898	-2.1705	-2.2276	-2.1937	-2.2208
-2.2731	-2.153	-1.7597	-2.2214	-2.3086	-2.0717	-2.0138	-2.21	-0.7678	-2.3114	-1.7596	-2.0959	-2.2784	-2.3219	-2.0897	-2.1789	-2.0379	-2.1566	-2.3554	-2.1938	-1.9274	-2.2194	-2.3086	-2.0717	-2.1016	-2.2012	-1.3528	-2.1731	-2.4821	-2.1331	-2.1477	-2.2064	-2.0897	-2.1789	-2.1609	-2.1708	-2.2048	-2.1885	-2.155	-2.2235	-2.1597	-2.1637	-2.1574	-2.1885	-2.3845	-2.1898	-1.9776	-2.0356	-2.1937	-2.2208
-2.123	-2.299	-1.7597	-2.2214	-2.3086	-2.0717	-2.0953	-2.2023	-0.7678	-2.3114	-1.8283	-2.1013	-2.1847	-2.0601	-2.1197	-2.0927	-1.986	-2.1179	-2.123	-2.299	-1.9274	-2.2194	-2.3086	-2.0717	-2.1016	-2.2012	-1.3528	-2.1731	-1.9466	-2.0839	-2.2098	-2.1923	-2.0635	-2.0894	-1.986	-2.1179	-2.2048	-2.1885	-2.155	-2.2235	-2.1597	-2.1637	-2.1574	-2.1885	-2.3845	-2.1898	-2.1705	-2.2276	-2.3037	-2.1698
-2.123	-2.299	-2.129	-2.2376	-2.2103	-1.8535	-1.9158	-1.9902	-1.3519	-2.1587	-1.9222	-2.0297	-2.016	-2.2173	-2.0734	-2.3651	-2.0379	-2.1566	-2.123	-2.299	-1.9274	-2.2194	-2.3188	-2.1622	-2.0034	-2.1061	-1.3528	-2.1731	-1.9466	-2.0839	-2.016	-2.2173	-2.2071	-2.1935	-2.1609	-2.1708	-2.2048	-2.1885	-2.155	-2.2235	-2.1597	-2.1637	-2.1574	-2.1885	-1.3461	-2.1415	-2.1705	-2.2276	-2.1937	-2.2208
-2.753	-2.2803	-2.5126	-2.2041	-2.1445	-2.3462	-2.0138	-2.21	-0.7678	-2.3114	-1.9222	-2.0297	-1.9589	-2.0772	-2.0734	-2.3651	-1.9152	-2.0847	-2.753	-2.2803	-2.4961	-2.1703	-2.0891	-2.1683	-2.1016	-2.2012	-1.3528	-2.1731	-1.9466	-2.0839	-2.1477	-2.2064	-2.2071	-2.1935	-1.9152	-2.0847	-2.2048	-2.1885	-2.2963	-2.2441	-2.1597	-2.1637	-2.1574	-2.1885	-2.3845	-2.1898	-2.1705	-2.2276	-2.1937	-2.2208
-1.9611	-2.1909	-2.2686	-2.299	-2.3086	-2.0717	-2.276	-2.3208	-0.7678	-2.3114	-1.7596	-2.0959	-2.4231	-2.2414	-2.2853	-2.2384	-1.9432	-2.0834	-2.0062	-2.151	-2.2686	-2.299	-2.3086	-2.0717	-2.4615	-2.2348	-1.3528	-2.1731	-2.4821	-2.1331	-2.2098	-2.1923	-2.2897	-2.2494	-2.428	-2.2377	-2.2048	-2.1885	-2.155	-2.2235	-2.1597	-2.1637	-2.2964	-2.2504	-2.3845	-2.1898	-1.9776	-2.0356	-2.1937	-2.2208
-1.9124	-2.3131	-2.7421	-1.9461	-2.3086	-2.0717	-2.2321	-2.1709	-2.2189	-2.3628	-2.0173	-2.2456	-2.6462	-2.1845	-2.1331	-2.2642	-1.9432	-2.0834	-2.3797	-2.229	-2.7421	-1.9461	-2.3086	-2.0717	-2.2321	-2.1709	-3.1311	-2.2569	-2.0173	-2.2456	-2.3349	-2.2312	-2.2897	-2.2494	-2.428	-2.2377	-1.9383	-2.289	-2.4135	-2.0458	-2.1597	-2.1637	-2.2964	-2.2504	-2.3845	-2.1898	-1.9776	-2.0356	-2.1937	-2.2208
-2.2554	-2.1291	-2.2163	-2.1435	-1.9348	-2.4856	-2.0953	-2.2023	-0.7678	-2.3114	-2.0641	-2.2962	-2.4231	-2.2414	-1.8703	-2.1528	-1.986	-2.1179	-2.3554	-2.1938	-2.4961	-2.1703	-1.9348	-2.4856	-2.1016	-2.2012	-1.3528	-2.1731	-2.1142	-2.29	-2.2098	-2.1923	-2.2071	-2.1935	-1.986	-2.1179	-2.2048	-2.1885	-2.4135	-2.0458	-2.106	-2.3089	-2.1574	-2.1885	-2.3845	-2.1898	-2.1705	-2.2276	-2.1937	-2.2208
-1.8051	-2.2264	-2.129	-2.2376	-2.2103	-1.8535	-2.0138	-2.21	-0.7678	-2.3114	-2.2871	-2.4644	-2.016	-2.2173	-2.4159	-2.0431	-1.9361	-2.4856	-1.8051	-2.2264	-1.9274	-2.2194	-2.3188	-2.1622	-2.1016	-2.2012	-1.3528	-2.1731	-2.1142	-2.29	-2.016	-2.2173	-2.2071	-2.1935	-2.028	-2.3454	-1.9383	-2.289	-2.155	-2.2235	-2.1597	-2.1637	-2.1574	-2.1885	-2.3845	-2.1898	-2.1705	-2.2276	-2.1937	-2.2208
-2.1972	-1.9655	-2.0051	-2.2532	-2.6055	-2.2221	-2.2321	-2.1709	-0.7678	-2.3114	-2.0641	-2.2962	-2.4231	-2.2414	-2.3344	-2.1388	-2.4934	-2.2681	-2.0062	-2.151	-1.9274	-2.2194	-2.3188	-2.1622	-2.2321	-2.1709	-1.3528	-2.1731	-2.1142	-2.29	-2.2098	-2.1923	-2.2071	-2.1935	-2.428	-2.2377	-2.2048	-2.1885	-2.155	-2.2235	-2.4911	-2.2288	-2.2964	-2.2504	-2.3845	-2.1898	-2.1705	-2.2276	-2.1937	-2.2208
-2.5335	-2.2656	-2.7421	-1.9461	-2.2103	-1.8535	-2.0138	-2.21	-0.7678	-2.3114	-2.2	-2.2505	-2.1847	-2.0601	-2.2011	-2.2652	-2.1019	-2.1709	-2.3797	-2.229	-2.7421	-1.9461	-2.3188	-2.1622	-2.1016	-2.2012	-1.3528	-2.1731	-2.1142	-2.29	-2.2098	-2.1923	-2.0635	-2.0894	-2.028	-2.3454	-2.3571	-2.1555	-2.4135	-2.0458	-2.1597	-2.1637	-2.1574	-2.1885	-2.3845	-2.1898	-2.1705	-2.2276	-2.3037	-2.1698
-2.1273	-2.1476	-1.8449	-2.2266	-2.3683	-2.2356	-2.1445	-2.3301	-0.7678	-2.3114	-2.2963	-2.1972	-2.1847	-2.0601	-2.1972	-2.2656	-2.3282	-2.1616	-2.0062	-2.151	-1.9274	-2.2194	-2.3188	-2.1622	-2.1016	-2.2012	-1.3528	-2.1731	-2.2963	-2.1972	-2.2098	-2.1923	-2.2897	-2.2494	-2.1609	-2.1708	-2.2048	-2.1885	-2.155	-2.2235	-2.4911	-2.2288	-2.1574	-2.1885	-2.3845	-2.1898	-2.1705	-2.2276	-2.3037	-2.1698
-1.904	-2.2986	-2.0558	-2.4143	-2.0415	-2.1462	-1.895	-2.109	-0.7678	-2.3114	-1.8283	-2.1013	-2.4349	-2.2075	-2.0734	-2.3651	-2.0342	-2.6539	-2.0062	-2.151	-2.1726	-2.2186	-2.0891	-2.1683	-2.0034	-2.1061	-1.3528	-2.1731	-1.9466	-2.0839	-2.3349	-2.2312	-2.2071	-2.1935	-2.1609	-2.1708	-2.2048	-2.1885	-2.155	-2.2235	-2.1597	-2.1637	-2.1574	-2.1885	-2.3845	-2.1898	-2.1705	-2.2276	-2.1937	-2.2208
-2.753	-2.2803	-1.8549	-2.2615	-2.3086	-2.0717	-2.8894	-2.3868	-1.3519	-2.1587	-2.6812	-2.3909	-1.9589	-2.0772	-1.8703	-2.1528	-2.4934	-2.2681	-2.753	-2.2803	-1.9274	-2.2194	-2.3086	-2.0717	-2.4615	-2.2348	-1.3528	-2.1731	-2.4821	-2.1331	-2.1477	-2.2064	-2.2071	-2.1935	-2.428	-2.2377	-2.2048	-2.1885	-2.155	-2.2235	-2.1597	-2.1637	-2.1574	-2.1885	-1.3461	-2.1415	-2.5655	-2.2137	-2.1937	-2.2208
-1.8051	-2.2264	-1.7597	-2.2214	-2.1445	-2.3462	-2.2963	-2.1205	-0.7678	-2.3114	-1.9222	-2.0297	-2.2784	-2.3219	-2.5934	-2.3364	-2.2632	-2.1462	-1.8051	-2.2264	-1.9274	-2.2194	-2.0891	-2.1683	-2.2963	-2.1205	-1.3528	-2.1731	-1.9466	-2.0839	-2.1477	-2.2064	-2.2897	-2.2494	-2.1609	-2.1708	-1.9383	-2.289	-2.155	-2.2235	-2.1597	-2.1637	-2.1574	-2.1885	-2.3845	-2.1898	-2.1705	-2.2276	-2.1937	-2.2208
-2.2554	-2.1291	-2.129	-2.2376	-2.3086	-2.0717	-2.151	-2.1656	-0.7678	-2.3114	-2.6812	-2.3909	-2.1307	-2.2608	-2.0897	-2.1789	-2.0219	-2.4818	-2.3554	-2.1938	-1.9274	-2.2194	-2.3086	-2.0717	-2.1016	-2.2012	-1.3528	-2.1731	-2.4821	-2.1331	-2.1477	-2.2064	-2.0897	-2.1789	-2.428	-2.2377	-2.2048	-2.1885	-2.155	-2.2235	-2.1597	-2.1637	-2.1574	-2.1885	-2.3845	-2.1898	-2.5655	-2.2137	-2.1937	-2.2208
-1.9611	-2.1909	-2.2686	-2.299	-1.9267	-2.13	-2.8894	-2.3868	-1.3519	-2.1587	-2.0641	-2.2962	-2.016	-2.2173	-2.2853	-2.2384	-2.0379	-2.1566	-2.0062	-2.151	-2.2686	-2.299	-2.0891	-2.1683	-2.4615	-2.2348	-1.3528	-2.1731	-2.1142	-2.29	-2.016	-2.2173	-2.2897	-2.2494	-2.1609	-2.1708	-2.2048	-2.1885	-2.155	-2.2235	-2.1597	-2.1637	-2.1574	-2.1885	-1.3461	-2.1415	-2.1705	-2.2276	-2.1937	-2.2208
-2.8199	-2.2081	-2.5126	-2.2041	-2.1587	-2.1306	-1.9474	-2.1664	-2.6439	-2.3939	-2.2	-2.2505	-2.4349	-2.2075	-2.1331	-2.2642	-2.2482	-2.1275	-2.3797	-2.229	-2.4961	-2.1703	-2.0891	-2.1683	-1.9474	-2.1664	-1.3528	-2.1731	-2.1142	-2.29	-2.3349	-2.2312	-2.2897	-2.2494	-2.428	-2.2377	-2.2048	-2.1885	-2.2963	-2.2441	-2.1597	-2.1637	-2.1574	-2.1885	-3.0998	-2.2194	-2.1705	-2.2276	-2.1937	-2.2208
-2.5335	-2.2656	-2.5182	-2.2956	-2.4428	-2.1765	-1.895	-2.109	-0.7678	-2.3114	-1.9611	-2.3251	-2.2632	-2.1353	-2.0734	-2.3651	-2.1019	-2.1709	-2.3797	-2.229	-2.4961	-2.1703	-2.3188	-2.1622	-2.0034	-2.1061	-1.3528	-2.1731	-2.1142	-2.29	-2.1477	-2.2064	-2.2071	-2.1935	-2.028	-2.3454	-2.3571	-2.1555	-2.155	-2.2235	-2.106	-2.3089	-2.1574	-2.1885	-2.3845	-2.1898	-2.1705	-2.2276	-2.1937	-2.2208
-2.0009	-1.9151	-1.7597	-2.2214	-2.3086	-2.0717	-1.9474	-2.1664	-0.7678	-2.3114	-2.9642	-2.2414	-2.016	-2.2173	-2.2011	-2.2652	-2.0386	-2.0362	-2.0062	-2.151	-1.9274	-2.2194	-2.3086	-2.0717	-1.9474	-2.1664	-1.3528	-2.1731	-2.4821	-2.1331	-2.016	-2.2173	-2.0635	-2.0894	-2.1609	-2.1708	-2.2048	-2.1885	-2.155	-2.2235	-2.1597	-2.1637	-2.1574	-2.1885	-2.3845	-2.1898	-2.1705	-2.2276	-2.1937	-2.2208
-2.1273	-2.1476	-2.2686	-2.299	-2.3086	-2.0717	-2.8894	-2.3868	-0.7678	-2.3114	-2.0788	-2.2173	-2.4349	-2.2075	-1.8703	-2.1528	-2.9838	-2.5117	-2.0062	-2.151	-2.2686	-2.299	-2.3086	-2.0717	-2.4615	-2.2348	-1.3528	-2.1731	-2.0788	-2.2173	-2.3349	-2.2312	-2.2071	-2.1935	-2.428	-2.2377	-2.2048	-2.1885	-2.155	-2.2235	-2.1597	-2.1637	-2.1574	-2.1885	-2.3845	-2.1898	-2.1705	-2.2276	-2.1937	-2.2208
-1.904	-2.2986	-1.8449	-2.2266	-1.9267	-2.13	-2.0953	-2.2023	-1.3519	-2.1587	-2.3108	-2.4432	-2.2784	-2.3219	-2.2445	-2.1023	-1.9361	-2.4856	-2.0062	-2.151	-1.9274	-2.2194	-2.0891	-2.1683	-2.1016	-2.2012	-1.3528	-2.1731	-1.9466	-2.0839	-2.1477	-2.2064	-2.2071	-2.1935	-2.028	-2.3454	-2.2048	-2.1885	-2.155	-2.2235	-2.1597	-2.1637	-2.1574	-2.1885	-1.3461	-2.1415	-2.1705	-2.2276	-2.1937	-2.2208
-2.123	-2.299	-2.0558	-2.4143	-2.3086	-2.0717	-2.0138	-2.21	-0.7678	-2.3114	-2.0641	-2.2962	-2.1847	-2.0601	-2.1071	-2.4143	-2.0379	-2.1566	-2.123	-2.299	-2.1726	-2.2186	-2.3086	-2.0717	-2.1016	-2.2012	-1.3528	-2.1731	-2.1142	-2.29	-2.2098	-2.1923	-2.1071	-2.4143	-2.1609	-2.1708	-2.2048	-2.1885	-2.155	-2.2235	-2.1597	-2.1637	-2.1574	-2.1885	-2.3845	-2.1898	-2.1705	-2.2276	-2.3037	-2.1698
-2.123	-2.299	-1.8449	-2.2266	-2.2103	-1.8535	-2.0138	-2.21	-1.3519	-2.1587	-2.0173	-2.2456	-2.2784	-2.3219	-2.0897	-2.1789	-2.1019	-2.1709	-2.123	-2.299	-1.9274	-2.2194	-2.3188	-2.1622	-2.1016	-2.2012	-1.3528	-2.1731	-2.0173	-2.2456	-2.1477	-2.2064	-2.0897	-2.1789	-2.028	-2.3454	-2.2048	-2.1885	-2.155	-2.2235	-2.1597	-2.1637	-2.1574	-2.1885	-1.3461	-2.1415	-1.9776	-2.0356	-2.1937	-2.2208
-2.123	-2.299	-2.2686	-2.299	-2.2029	-2.5199	-2.0601	-2.372	-0.7678	-2.3114	-2.2004	-2.1546	-1.9589	-2.0772	-2.3344	-2.1388	-1.9432	-2.0834	-2.123	-2.299	-2.2686	-2.299	-2.1668	-2.2833	-2.0034	-2.1061	-1.3528	-2.1731	-2.1142	-2.29	-2.1477	-2.2064	-2.2071	-2.1935	-2.428	-2.2377	-2.2048	-2.1885	-2.155	-2.2235	-2.1597	-2.1637	-2.1574	-2.1885	-2.3845	-2.1898	-2.1705	-2.2276	-2.1937	-2.2208
-2.292	-2.2391	-2.0051	-2.2532	-2.1587	-2.1306	-2.2963	-2.1205	-1.4101	-1.9829	-1.9222	-2.0297	-2.2784	-2.3219	-2.3378	-2.2803	-1.9361	-2.4856	-2.3797	-2.229	-1.9274	-2.2194	-2.0891	-2.1683	-2.2963	-2.1205	-1.4101	-1.9829	-1.9466	-2.0839	-2.1477	-2.2064	-2.3378	-2.2803	-2.028	-2.3454	-2.2048	-2.1885	-2.155	-2.2235	-2.1597	-2.1637	-2.1574	-2.1885	-2.3845	-2.1898	-2.1705	-2.2276	-2.1937	-2.2208
-2.753	-2.2803	-2.0142	-2.5811	-2.0546	-2.535	-2.151	-2.1656	-1.4101	-1.9829	-1.9222	-2.0297	-2.6319	-1.8618	-2.2011	-2.2652	-2.2632	-2.1462	-2.753	-2.2803	-2.0142	-2.5811	-2.1668	-2.2833	-2.1016	-2.2012	-1.4101	-1.9829	-1.9466	-2.0839	-2.6319	-1.8618	-2.0635	-2.0894	-2.1609	-2.1708	-2.2048	-2.1885	-2.155	-2.2235	-2.1597	-2.1637	-2.1574	-2.1885	-2.3845	-2.1898	-2.1705	-2.2276	-2.1937	-2.2208
-2.753	-2.2803	-2.3239	-2.1257	-1.9267	-2.13	-2.2963	-2.1205	-3.6769	-2.1599	-2.2963	-2.1972	-2.4349	-2.2075	-2.0734	-2.3651	-2.0386	-2.0362	-2.753	-2.2803	-2.1726	-2.2186	-2.0891	-2.1683	-2.2963	-2.1205	-3.1311	-2.2569	-2.2963	-2.1972	-2.3349	-2.2312	-2.2071	-2.1935	-2.1609	-2.1708	-2.2048	-2.1885	-2.155	-2.2235	-2.1597	-2.1637	-2.1574	-2.1885	-2.3845	-2.1898	-2.1705	-2.2276	-2.1937	-2.2208
-2.3877	-2.0607	-1.7597	-2.2214	-2.3378	-2.5811	-1.895	-2.109	-1.4101	-1.9829	-1.8283	-2.1013	-2.2632	-2.1353	-1.8703	-2.1528	-2.1019	-2.1709	-2.3554	-2.1938	-1.9274	-2.2194	-2.3378	-2.5811	-2.0034	-2.1061	-1.4101	-1.9829	-1.9466	-2.0839	-2.1477	-2.2064	-2.2071	-2.1935	-2.028	-2.3454	-2.2048	-2.1885	-2.155	-2.2235	-2.1597	-2.1637	-2.1574	-2.1885	-2.3845	-2.1898	-2.1705	-2.2276	-2.1937	-2.2208
-2.123	-2.299	-2.5126	-2.2041	-2.3086	-2.0717	-2.3228	-2.1783	-0.7678	-2.3114	-2.2004	-2.1546	-2.016	-2.2173	-1.9751	-1.8089	-2.1019	-2.1709	-2.123	-2.299	-2.4961	-2.1703	-2.3086	-2.0717	-2.0034	-2.1061	-1.3528	-2.1731	-2.1142	-2.29	-2.016	-2.2173	-2.0635	-2.0894	-2.028	-2.3454	-2.2048	-2.1885	-2.2963	-2.2441	-2.1597	-2.1637	-2.1574	-2.1885	-2.3845	-2.1898	-2.1705	-2.2276	-2.1937	-2.2208
-1.904	-2.2986	-2.2686	-2.299	-2.2029	-2.5199	-1.9158	-1.9902	-0.7678	-2.3114	-1.9611	-2.3251	-2.2632	-2.1353	-2.0734	-2.3651	-2.0379	-2.1566	-2.0062	-2.151	-2.2686	-2.299	-2.1668	-2.2833	-2.0034	-2.1061	-1.3528	-2.1731	-2.1142	-2.29	-2.1477	-2.2064	-2.2071	-2.1935	-2.1609	-2.1708	-2.2048	-2.1885	-2.155	-2.2235	-2.1597	-2.1637	-2.1574	-2.1885	-2.3845	-2.1898	-2.1705	-2.2276	-2.1937	-2.2208
-2.1273	-2.1476	-2.137	-2.2805	-2.0546	-2.535	-2.1572	-2.1295	-1.3519	-2.1587	-2.0788	-2.2173	-2.4187	-2.2805	-1.902	-2.1255	-2.0342	-2.6539	-2.0062	-2.151	-2.4961	-2.1703	-2.1668	-2.2833	-2.4615	-2.2348	-1.3528	-2.1731	-2.0788	-2.2173	-2.2098	-2.1923	-2.2897	-2.2494	-2.1609	-2.1708	-2.2048	-2.1885	-2.2963	-2.2441	-2.1597	-2.1637	-2.3415	-2.1415	-1.3461	-2.1415	-2.1705	-2.2276	-2.3037	-2.1698
-2.1601	-2.3208	-2.0051	-2.2532	-2.1587	-2.1306	-2.1572	-2.1295	-2.643	-2.1435	-2.4663	-2.0772	-2.016	-2.2173	-2.2445	-2.1023	-2.1475	-2.4537	-2.3797	-2.229	-1.9274	-2.2194	-2.0891	-2.1683	-2.4615	-2.2348	-1.3528	-2.1731	-2.4821	-2.1331	-2.016	-2.2173	-2.2071	-2.1935	-2.028	-2.3454	-1.9383	-2.289	-2.155	-2.2235	-2.1597	-2.1637	-2.3415	-2.1415	-3.0998	-2.2194	-2.5655	-2.2137	-2.1937	-2.2208
-1.904	-2.2986	-1.8449	-2.2266	-2.3683	-2.2356	-2.276	-2.3208	-1.352	-2.1275	-2.0788	-2.2173	-1.9589	-2.0772	-1.8863	-2.0226	-2.2482	-2.1275	-2.0062	-2.151	-1.9274	-2.2194	-2.3188	-2.1622	-2.4615	-2.2348	-1.3528	-2.1731	-2.0788	-2.2173	-2.1477	-2.2064	-2.0635	-2.0894	-2.428	-2.2377	-2.2048	-2.1885	-2.155	-2.2235	-2.4911	-2.2288	-2.2964	-2.2504	-1.3461	-2.1415	-2.1705	-2.2276	-2.1937	-2.2208
-1.904	-2.2986	-2.3228	-2.0864	-2.6055	-2.2221	-2.0138	-2.21	-3.6769	-2.1599	-2.2	-2.2505	-2.3447	-2.3095	-2.1071	-2.4143	-2.1019	-2.1709	-2.0062	-2.151	-2.1726	-2.2186	-2.3188	-2.1622	-2.1016	-2.2012	-3.1311	-2.2569	-2.1142	-2.29	-2.3349	-2.2312	-2.1071	-2.4143	-2.028	-2.3454	-2.2048	-2.1885	-2.155	-2.2235	-2.4911	-2.2288	-2.1574	-2.1885	-2.3845	-2.1898	-2.1705	-2.2276	-2.1937	-2.2208
-2.4699	-2.5192	-2.137	-2.2805	-2.1587	-2.1306	-1.895	-2.109	-5.0617	-2.2604	-1.9222	-2.0297	-2.2058	-2.1709	-2.2011	-2.2652	-1.986	-2.1179	-2.3554	-2.1938	-2.4961	-2.1703	-2.0891	-2.1683	-2.0034	-2.1061	-4.4933	-2.1808	-1.9466	-2.0839	-2.2058	-2.1709	-2.0635	-2.0894	-1.986	-2.1179	-2.2048	-2.1885	-2.2963	-2.2441	-2.1597	-2.1637	-2.1574	-2.1885	-2.3845	-2.1898	-2.1705	-2.2276	-2.0969	-2.1316
-2.5335	-2.2656	-1.8449	-2.2266	-2.0546	-2.535	-2.151	-2.1656	-3.6769	-2.1599	-2.0173	-2.2456	-2.4349	-2.2075	-2.0897	-2.1789	-2.1861	-2.1957	-2.3797	-2.229	-1.9274	-2.2194	-2.1668	-2.2833	-2.1016	-2.2012	-3.1311	-2.2569	-2.0173	-2.2456	-2.3349	-2.2312	-2.0897	-2.1789	-2.1609	-2.1708	-2.3571	-2.1555	-2.155	-2.2235	-2.1597	-2.1637	-2.1574	-2.1885	-2.3845	-2.1898	-1.9776	-2.0356	-2.1937	-2.2208
-2.1273	-2.1476	-2.3239	-2.1257	-1.9348	-2.4856	-1.9158	-1.9902	-4.16	-2.2305	-2.2004	-2.1546	-2.3447	-2.3095	-2.1331	-2.2642	-2.1861	-2.1957	-2.0062	-2.151	-2.1726	-2.2186	-1.9348	-2.4856	-2.0034	-2.1061	-4.16	-2.2305	-2.1142	-2.29	-2.3349	-2.2312	-2.2897	-2.2494	-2.1609	-2.1708	-2.2048	-2.1885	-2.155	-2.2235	-2.106	-2.3089	-2.1574	-2.1885	-2.3845	-2.1898	-2.1705	-2.2276	-2.1937	-2.2208
-1.8051	-2.2264	-2.0558	-2.4143	-2.3086	-2.0717	-2.1445	-2.3301	-3.6769	-2.1599	-1.7596	-2.0959	-1.9589	-2.0772	-2.3378	-2.2803	-2.0379	-2.1566	-1.8051	-2.2264	-2.1726	-2.2186	-2.3086	-2.0717	-2.1016	-2.2012	-3.1311	-2.2569	-2.4821	-2.1331	-2.1477	-2.2064	-2.3378	-2.2803	-2.1609	-2.1708	-1.9383	-2.289	-2.155	-2.2235	-2.1597	-2.1637	-2.1574	-2.1885	-2.3845	-2.1898	-1.9776	-2.0356	-2.1937	-2.2208
-2.3877	-2.0607	-2.0051	-2.2532	-2.3683	-2.2356	-2.0601	-2.372	-0.7678	-2.3114	-1.9222	-2.0297	-2.1847	-2.0601	-2.5934	-2.3364	-2.2482	-2.1275	-2.3554	-2.1938	-1.9274	-2.2194	-2.3188	-2.1622	-2.0034	-2.1061	-1.3528	-2.1731	-1.9466	-2.0839	-2.2098	-2.1923	-2.2897	-2.2494	-2.428	-2.2377	-2.2048	-2.1885	-2.155	-2.2235	-2.4911	-2.2288	-2.1574	-2.1885	-2.3845	-2.1898	-2.1705	-2.2276	-2.3037	-2.1698
-2.1847	-2.0467	-1.8968	-2.3055	-2.2103	-1.8535	-1.895	-2.109	-1.3519	-2.1587	-2.6812	-2.3909	-2.4187	-2.2805	-2.1071	-2.4143	-1.9361	-2.4856	-2.3797	-2.229	-2.1726	-2.2186	-2.3188	-2.1622	-2.0034	-2.1061	-1.3528	-2.1731	-2.4821	-2.1331	-2.2098	-2.1923	-2.1071	-2.4143	-2.028	-2.3454	-2.3571	-2.1555	-2.155	-2.2235	-2.1597	-2.1637	-2.1574	-2.1885	-1.3461	-2.1415	-2.5655	-2.2137	-2.3037	-2.1698
-1.9428	-2.21	-2.1797	-1.9786	-2.6055	-2.2221	-1.9474	-2.1664	-4.3448	-2.0624	-1.8283	-2.1013	-1.9424	-2.2956	-2.0734	-2.3651	-2.4934	-2.2681	-2.0062	-2.151	-1.9274	-2.2194	-2.3188	-2.1622	-1.9474	-2.1664	-4.4933	-2.1808	-1.9466	-2.0839	-2.2098	-2.1923	-2.2071	-2.1935	-2.428	-2.2377	-2.2048	-2.1885	-2.155	-2.2235	-2.4911	-2.2288	-2.1574	-2.1885	-2.3845	-2.1898	-2.1705	-2.2276	-2.1937	-2.2208
-1.9611	-2.1909	-2.0558	-2.4143	-2.1217	-2.0117	-2.0953	-2.2023	-1.3519	-2.1587	-2.3108	-2.4432	-1.9424	-2.2956	-2.543	-2.2081	-2.4428	-2.1765	-2.0062	-2.151	-2.1726	-2.2186	-2.3188	-2.1622	-2.1016	-2.2012	-1.3528	-2.1731	-1.9466	-2.0839	-2.2098	-2.1923	-2.2897	-2.2494	-2.428	-2.2377	-2.2048	-2.1885	-2.155	-2.2235	-2.1597	-2.1637	-2.1574	-2.1885	-1.3461	-2.1415	-2.1705	-2.2276	-2.1937	-2.2208
-1.9611	-2.1909	-2.5126	-2.2041	-2.2029	-2.5199	-2.1217	-2.3812	-0.7678	-2.3114	-1.7596	-2.0959	-1.9589	-2.0772	-2.1071	-2.4143	-2.0219	-2.4818	-2.0062	-2.151	-2.4961	-2.1703	-2.1668	-2.2833	-2.4615	-2.2348	-1.3528	-2.1731	-2.4821	-2.1331	-2.1477	-2.2064	-2.1071	-2.4143	-2.428	-2.2377	-2.2048	-2.1885	-2.2963	-2.2441	-2.1597	-2.1637	-2.1574	-2.1885	-2.3845	-2.1898	-1.9776	-2.0356	-2.1937	-2.2208
-1.9124	-2.3131	-2.0142	-2.5811	-2.3683	-2.2356	-2.3228	-2.1783	-3.0301	-1.9791	-2.0641	-2.2962	-1.9848	-2.1598	-2.2011	-2.2652	-2.0386	-2.0362	-2.3797	-2.229	-2.0142	-2.5811	-2.3188	-2.1622	-2.0034	-2.1061	-3.1311	-2.2569	-2.1142	-2.29	-2.2098	-2.1923	-2.0635	-2.0894	-2.1609	-2.1708	-1.9383	-2.289	-2.155	-2.2235	-2.4911	-2.2288	-2.1574	-2.1885	-2.3845	-2.1898	-2.1705	-2.2276	-2.0969	-2.1316
-2.123	-2.299	-1.7597	-2.2214	-2.1019	-2.153	-1.895	-2.109	-2.2189	-2.3628	-2.2	-2.2505	-1.9589	-2.0772	-2.1331	-2.2642	-2.1861	-2.1957	-2.123	-2.299	-1.9274	-2.2194	-2.1668	-2.2833	-2.0034	-2.1061	-3.1311	-2.2569	-2.1142	-2.29	-2.1477	-2.2064	-2.2897	-2.2494	-2.1609	-2.1708	-2.2048	-2.1885	-2.155	-2.2235	-2.1597	-2.1637	-2.1574	-2.1885	-2.3845	-2.1898	-2.1705	-2.2276	-2.1937	-2.2208
-2.1273	-2.1476	-1.8549	-2.2615	-2.0415	-2.1462	-2.0953	-2.2023	-0.7678	-2.3114	-2.0788	-2.2173	-2.2632	-2.1353	-2.2011	-2.2652	-2.3282	-2.1616	-2.0062	-2.151	-1.9274	-2.2194	-2.0891	-2.1683	-2.1016	-2.2012	-1.3528	-2.1731	-2.0788	-2.2173	-2.1477	-2.2064	-2.0635	-2.0894	-2.1609	-2.1708	-2.2048	-2.1885	-2.155	-2.2235	-2.1597	-2.1637	-2.1574	-2.1885	-2.3845	-2.1898	-2.1705	-2.2276	-2.1937	-2.2208
-2.123	-2.299	-2.2686	-2.299	-2.3683	-2.2356	-2.276	-2.3208	-1.352	-2.1275	-2.0641	-2.2962	-2.4187	-2.2805	-1.9154	-2.2423	-2.3282	-2.1616	-2.123	-2.299	-2.2686	-2.299	-2.3188	-2.1622	-2.4615	-2.2348	-1.3528	-2.1731	-2.1142	-2.29	-2.2098	-2.1923	-2.2897	-2.2494	-2.1609	-2.1708	-2.2048	-2.1885	-2.155	-2.2235	-2.4911	-2.2288	-2.2964	-2.2504	-1.3461	-2.1415	-2.1705	-2.2276	-2.3037	-2.1698
-1.9428	-2.21	-2.137	-2.2805	-2.0546	-2.535	-2.1445	-2.3301	-0.7678	-2.3114	-1.7596	-2.0959	-2.6462	-2.1845	-2.0897	-2.1789	-1.8968	-2.2432	-2.0062	-2.151	-2.4961	-2.1703	-2.1668	-2.2833	-2.1016	-2.2012	-1.3528	-2.1731	-2.4821	-2.1331	-2.3349	-2.2312	-2.0897	-2.1789	-2.028	-2.3454	-2.2048	-2.1885	-2.2963	-2.2441	-2.1597	-2.1637	-2.1574	-2.1885	-2.3845	-2.1898	-1.9776	-2.0356	-2.1937	-2.2208
-2.123	-2.299	-2.2163	-2.1435	-2.4428	-2.1765	-2.0138	-2.21	-1.4101	-1.9829	-2.2853	-1.8302	-1.882	-2.3673	-1.902	-2.1255	-1.9152	-2.0847	-2.123	-2.299	-2.4961	-2.1703	-2.3188	-2.1622	-2.1016	-2.2012	-1.4101	-1.9829	-2.4821	-2.1331	-2.2098	-2.1923	-2.2897	-2.2494	-1.9152	-2.0847	-2.2048	-2.1885	-2.4135	-2.0458	-2.106	-2.3089	-2.1574	-2.1885	-2.3845	-2.1898	-1.9776	-2.0356	-2.1937	-2.2208
-2.292	-2.2391	-2.3222	-2.1921	-1.9348	-2.4856	-2.4189	-2.1694	-0.7678	-2.3114	-2.0173	-2.2456	-1.882	-2.3673	-1.902	-2.1255	-2.3282	-2.1616	-2.3797	-2.229	-2.4961	-2.1703	-1.9348	-2.4856	-2.4615	-2.2348	-1.3528	-2.1731	-2.0173	-2.2456	-2.2098	-2.1923	-2.2897	-2.2494	-2.1609	-2.1708	-2.2048	-2.1885	-2.155	-2.2235	-2.106	-2.3089	-2.1574	-2.1885	-2.3845	-2.1898	-1.9776	-2.0356	-2.1937	-2.2208
-2.292	-2.2391	-2.2686	-2.299	-2.3683	-2.2356	-2.1445	-2.3301	-1.4101	-1.9829	-1.7596	-2.0959	-1.9589	-2.0772	-2.3378	-2.2803	-1.986	-2.1179	-2.3797	-2.229	-2.2686	-2.299	-2.3188	-2.1622	-2.1016	-2.2012	-1.4101	-1.9829	-2.4821	-2.1331	-2.1477	-2.2064	-2.3378	-2.2803	-1.986	-2.1179	-2.2048	-2.1885	-2.155	-2.2235	-2.4911	-2.2288	-2.1574	-2.1885	-2.3845	-2.1898	-1.9776	-2.0356	-2.1937	-2.2208
-1.904	-2.2986	-2.0142	-2.5811	-2.4428	-2.1765	-2.1445	-2.3301	-1.4101	-1.9829	-2.0788	-2.2173	-2.016	-2.2173	-2.0734	-2.3651	-2.0379	-2.1566	-2.0062	-2.151	-2.0142	-2.5811	-2.3188	-2.1622	-2.1016	-2.2012	-1.4101	-1.9829	-2.0788	-2.2173	-2.016	-2.2173	-2.2071	-2.1935	-2.1609	-2.1708	-2.2048	-2.1885	-2.155	-2.2235	-2.106	-2.3089	-2.1574	-2.1885	-2.3845	-2.1898	-2.1705	-2.2276	-2.1937	-2.2208
-2.1972	-1.9655	-2.1797	-1.9786	-2.1797	-2.1189	-1.9474	-2.1664	-0.7678	-2.3114	-2.4663	-2.0772	-2.2638	-2.3578	-1.9751	-1.8089	-1.9152	-2.0847	-2.0062	-2.151	-1.9274	-2.2194	-2.0891	-2.1683	-1.9474	-2.1664	-1.3528	-2.1731	-2.4821	-2.1331	-2.1477	-2.2064	-2.0635	-2.0894	-1.9152	-2.0847	-2.2048	-2.1885	-2.155	-2.2235	-2.1597	-2.1637	-2.1574	-2.1885	-2.3845	-2.1898	-2.5655	-2.2137	-2.1937	-2.2208
-2.1972	-1.9655	-2.137	-2.2805	-2.2871	-2.1324	-1.9474	-2.1664	-0.7678	-2.3114	-2.6812	-2.3909	-1.8779	-2.0118	-2.4474	-2.7916	-1.986	-2.1179	-2.0062	-2.151	-2.4961	-2.1703	-2.0891	-2.1683	-1.9474	-2.1664	-1.3528	-2.1731	-2.4821	-2.1331	-2.1477	-2.2064	-2.2071	-2.1935	-1.986	-2.1179	-2.2048	-2.1885	-2.2963	-2.2441	-2.1597	-2.1637	-2.1574	-2.1885	-2.3845	-2.1898	-2.5655	-2.2137	-2.1937	-2.2208
-1.9428	-2.21	-2.129	-2.2376	-2.1445	-2.3462	-1.9474	-2.1664	-1.352	-2.1275	-2.0388	-2.0226	-2.2632	-2.1353	-2.0734	-2.3651	-2.1861	-2.1957	-2.0062	-2.151	-1.9274	-2.2194	-2.0891	-2.1683	-1.9474	-2.1664	-1.3528	-2.1731	-1.9466	-2.0839	-2.1477	-2.2064	-2.2071	-2.1935	-2.1609	-2.1708	-2.2048	-2.1885	-2.155	-2.2235	-2.1597	-2.1637	-2.1574	-2.1885	-1.3461	-2.1415	-2.1705	-2.2276	-2.1937	-2.2208
-2.123	-2.299	-2.1797	-1.9786	-2.1797	-2.1189	-2.1572	-2.1295	-1.352	-2.1275	-2.2	-2.2505	-1.9848	-2.1598	-2.543	-2.2081	-1.986	-2.1179	-2.123	-2.299	-1.9274	-2.2194	-2.0891	-2.1683	-2.4615	-2.2348	-1.3528	-2.1731	-2.1142	-2.29	-2.2098	-2.1923	-2.2897	-2.2494	-1.986	-2.1179	-2.2048	-2.1885	-2.155	-2.2235	-2.1597	-2.1637	-2.3415	-2.1415	-1.3461	-2.1415	-2.1705	-2.2276	-2.0969	-2.1316
-2.1847	-2.0467	-2.137	-2.2805	-1.9267	-2.13	-2.276	-2.3208	-0.7678	-2.3114	-2.0788	-2.2173	-1.9424	-2.2956	-2.3344	-2.1388	-2.382	-2.1674	-2.3797	-2.229	-2.4961	-2.1703	-2.0891	-2.1683	-2.4615	-2.2348	-1.3528	-2.1731	-2.0788	-2.2173	-2.2098	-2.1923	-2.2071	-2.1935	-2.428	-2.2377	-2.3571	-2.1555	-2.2963	-2.2441	-2.1597	-2.1637	-2.2964	-2.2504	-2.3845	-2.1898	-2.1705	-2.2276	-2.1937	-2.2208
-2.2731	-2.153	-1.8549	-2.2615	-2.0546	-2.535	-2.1148	-2.1948	-1.352	-2.1275	-1.8283	-2.1013	-2.016	-2.2173	-1.8703	-2.1528	-2.1019	-2.1709	-2.3554	-2.1938	-1.9274	-2.2194	-2.1668	-2.2833	-2.1016	-2.2012	-1.3528	-2.1731	-1.9466	-2.0839	-2.016	-2.2173	-2.2071	-2.1935	-2.028	-2.3454	-2.2048	-2.1885	-2.155	-2.2235	-2.1597	-2.1637	-2.1574	-2.1885	-1.3461	-2.1415	-2.1705	-2.2276	-2.1937	-2.2208
-1.9428	-2.21	-2.5182	-2.2956	-2.1019	-2.153	-2.1572	-2.1295	-1.352	-2.1275	-1.9222	-2.0297	-1.9848	-2.1598	-2.543	-2.2081	-2.2632	-2.1462	-2.0062	-2.151	-2.4961	-2.1703	-2.1668	-2.2833	-2.4615	-2.2348	-1.3528	-2.1731	-1.9466	-2.0839	-2.2098	-2.1923	-2.2897	-2.2494	-2.1609	-2.1708	-2.2048	-2.1885	-2.155	-2.2235	-2.1597	-2.1637	-2.3415	-2.1415	-1.3461	-2.1415	-2.1705	-2.2276	-2.0969	-2.1316
-2.1847	-2.0467	-2.137	-2.2805	-2.0546	-2.535	-2.276	-2.3208	-0.7678	-2.3114	-1.9611	-2.3251	-1.9424	-2.2956	-1.9154	-2.2423	-1.986	-2.1179	-2.3797	-2.229	-2.4961	-2.1703	-2.1668	-2.2833	-2.4615	-2.2348	-1.3528	-2.1731	-2.1142	-2.29	-2.2098	-2.1923	-2.2897	-2.2494	-1.986	-2.1179	-2.3571	-2.1555	-2.2963	-2.2441	-2.1597	-2.1637	-2.2964	-2.2504	-2.3845	-2.1898	-2.1705	-2.2276	-2.1937	-2.2208
-1.9611	-2.1909	-2.0051	-2.2532	-2.1587	-2.1306	-2.1445	-2.3301	-0.7678	-2.3114	-2.9642	-2.2414	-2.016	-2.2173	-1.8863	-2.0226	-2.0386	-2.0362	-2.0062	-2.151	-1.9274	-2.2194	-2.0891	-2.1683	-2.1016	-2.2012	-1.3528	-2.1731	-2.4821	-2.1331	-2.016	-2.2173	-2.0635	-2.0894	-2.1609	-2.1708	-2.2048	-2.1885	-2.155	-2.2235	-2.1597	-2.1637	-2.1574	-2.1885	-2.3845	-2.1898	-2.1705	-2.2276	-2.1937	-2.2208
-1.904	-2.2986	-1.8449	-2.2266	-2.1445	-2.3462	-2.8894	-2.3868	-0.7678	-2.3114	-2.0788	-2.2173	-2.0809	-2.1783	-1.8703	-2.1528	-1.8968	-2.2432	-2.0062	-2.151	-1.9274	-2.2194	-2.0891	-2.1683	-2.4615	-2.2348	-1.3528	-2.1731	-2.0788	-2.2173	-2.3349	-2.2312	-2.2071	-2.1935	-2.028	-2.3454	-2.2048	-2.1885	-2.155	-2.2235	-2.1597	-2.1637	-2.1574	-2.1885	-2.3845	-2.1898	-2.1705	-2.2276	-2.1937	-2.2208
-2.8199	-2.2081	-1.7597	-2.2214	-1.9348	-2.4856	-2.151	-2.1656	-1.3519	-2.1587	-1.9611	-2.3251	-2.4231	-2.2414	-2.1071	-2.4143	-2.2482	-2.1275	-2.3797	-2.229	-1.9274	-2.2194	-1.9348	-2.4856	-2.1016	-2.2012	-1.3528	-2.1731	-2.1142	-2.29	-2.2098	-2.1923	-2.1071	-2.4143	-2.428	-2.2377	-2.2048	-2.1885	-2.155	-2.2235	-2.106	-2.3089	-2.1574	-2.1885	-1.3461	-2.1415	-2.1705	-2.2276	-2.1937	-2.2208
-2.4699	-2.5192	-2.129	-2.2376	-2.0415	-2.1462	-1.9474	-2.1664	-0.7678	-2.3114	-2.9642	-2.2414	-2.2632	-2.1353	-2.2011	-2.2652	-2.2482	-2.1275	-2.3554	-2.1938	-1.9274	-2.2194	-2.0891	-2.1683	-1.9474	-2.1664	-1.3528	-2.1731	-2.4821	-2.1331	-2.1477	-2.2064	-2.0635	-2.0894	-2.428	-2.2377	-2.2048	-2.1885	-2.155	-2.2235	-2.1597	-2.1637	-2.1574	-2.1885	-2.3845	-2.1898	-2.1705	-2.2276	-2.1937	-2.2208
-2.8199	-2.2081	-3.1798	-1.9755	-2.0415	-2.1462	-1.9158	-1.9902	-1.352	-2.1275	-1.7596	-2.0959	-2.016	-2.2173	-2.0897	-2.1789	-2.3282	-2.1616	-2.3797	-2.229	-2.4961	-2.1703	-2.0891	-2.1683	-2.0034	-2.1061	-1.3528	-2.1731	-2.4821	-2.1331	-2.016	-2.2173	-2.0897	-2.1789	-2.1609	-2.1708	-2.2048	-2.1885	-2.155	-2.2235	-2.1597	-2.1637	-2.1574	-2.1885	-1.3461	-2.1415	-1.9776	-2.0356	-2.1937	-2.2208
-2.1217	-2.2423	-2.0051	-2.2532	-2.3222	-2.1921	-2.4052	-2.2565	-1.352	-2.1275	-2.0342	-2.425	-1.882	-2.3673	-2.1197	-2.0927	-1.9361	-2.4856	-2.3797	-2.229	-1.9274	-2.2194	-2.3188	-2.1622	-2.4615	-2.2348	-1.3528	-2.1731	-2.1142	-2.29	-2.2098	-2.1923	-2.0635	-2.0894	-2.028	-2.3454	-2.2048	-2.1885	-2.155	-2.2235	-2.1597	-2.1637	-2.2964	-2.2504	-1.3461	-2.1415	-2.1705	-2.2276	-2.1937	-2.2208
-2.1972	-1.9655	-1.7597	-2.2214	-2.2871	-2.1324	-2.1572	-2.1295	-0.7678	-2.3114	-1.9611	-2.3251	-2.2632	-2.1353	-2.1972	-2.2656	-2.2482	-2.1275	-2.0062	-2.151	-1.9274	-2.2194	-2.0891	-2.1683	-2.4615	-2.2348	-1.3528	-2.1731	-2.1142	-2.29	-2.1477	-2.2064	-2.2897	-2.2494	-2.428	-2.2377	-2.2048	-2.1885	-2.155	-2.2235	-2.1597	-2.1637	-2.3415	-2.1415	-2.3845	-2.1898	-2.1705	-2.2276	-2.1937	-2.2208
-2.8199	-2.2081	-2.129	-2.2376	-2.0415	-2.1462	-2.5335	-2.1536	-1.352	-2.1275	-2.0388	-2.0226	-2.4187	-2.2805	-2.543	-2.2081	-2.2632	-2.1462	-2.3797	-2.229	-1.9274	-2.2194	-2.0891	-2.1683	-2.4615	-2.2348	-1.3528	-2.1731	-1.9466	-2.0839	-2.2098	-2.1923	-2.2897	-2.2494	-2.1609	-2.1708	-2.2048	-2.1885	-2.155	-2.2235	-2.1597	-2.1637	-2.3415	-2.1415	-1.3461	-2.1415	-2.1705	-2.2276	-2.3037	-2.1698
-2.5335	-2.2656	-2.137	-2.2805	-2.4387	-2.0864	-2.5335	-2.1536	-0.7678	-2.3114	-1.9611	-2.3251	-2.1128	-2.0728	-2.2853	-2.2384	-2.0379	-2.1566	-2.3797	-2.229	-2.4961	-2.1703	-2.1668	-2.2833	-2.4615	-2.2348	-1.3528	-2.1731	-2.1142	-2.29	-2.2098	-2.1923	-2.2897	-2.2494	-2.1609	-2.1708	-2.3571	-2.1555	-2.2963	-2.2441	-2.1597	-2.1637	-2.3415	-2.1415	-2.3845	-2.1898	-2.1705	-2.2276	-2.0969	-2.1316
-1.9611	-2.1909	-2.3228	-2.0864	-2.6055	-2.2221	-2.8894	-2.3868	-1.352	-2.1275	-2.1894	-2.1917	-2.4231	-2.2414	-2.4159	-2.0431	-1.9361	-2.4856	-2.0062	-2.151	-2.1726	-2.2186	-2.3188	-2.1622	-2.4615	-2.2348	-1.3528	-2.1731	-2.4821	-2.1331	-2.2098	-2.1923	-2.2071	-2.1935	-2.028	-2.3454	-2.2048	-2.1885	-2.155	-2.2235	-2.4911	-2.2288	-2.1574	-2.1885	-1.3461	-2.1415	-2.1705	-2.2276	-2.1937	-2.2208
-2.8199	-2.2081	-2.137	-2.2805	-2.1217	-2.0117	-2.8894	-2.3868	-4.059	-2.2608	-1.9222	-2.0297	-2.4187	-2.2805	-2.1197	-2.0927	-2.3282	-2.1616	-2.3797	-2.229	-2.4961	-2.1703	-2.3188	-2.1622	-2.4615	-2.2348	-4.4933	-2.1808	-1.9466	-2.0839	-2.2098	-2.1923	-2.0635	-2.0894	-2.1609	-2.1708	-2.2048	-2.1885	-2.2963	-2.2441	-2.1597	-2.1637	-2.1574	-2.1885	-2.3845	-2.1898	-2.1705	-2.2276	-2.3037	-2.1698
-2.1972	-1.9655	-1.7597	-2.2214	-2.1217	-2.0117	-2.0601	-2.372	-2.2189	-2.3628	-2.2004	-2.1546	-2.2632	-2.1353	-2.1972	-2.2656	-2.382	-2.1674	-2.0062	-2.151	-1.9274	-2.2194	-2.3188	-2.1622	-2.0034	-2.1061	-3.1311	-2.2569	-2.1142	-2.29	-2.1477	-2.2064	-2.2897	-2.2494	-2.428	-2.2377	-2.2048	-2.1885	-2.155	-2.2235	-2.1597	-2.1637	-2.1574	-2.1885	-2.3845	-2.1898	-2.1705	-2.2276	-2.1937	-2.2208
-2.4699	-2.5192	-2.0051	-2.2532	-2.0415	-2.1462	-2.5335	-2.1536	-2.7347	-2.0117	-2.9642	-2.2414	-2.4187	-2.2805	-2.1972	-2.2656	-2.2482	-2.1275	-2.3554	-2.1938	-1.9274	-2.2194	-2.0891	-2.1683	-2.4615	-2.2348	-1.3528	-2.1731	-2.4821	-2.1331	-2.2098	-2.1923	-2.2897	-2.2494	-2.428	-2.2377	-2.2048	-2.1885	-2.155	-2.2235	-2.1597	-2.1637	-2.3415	-2.1415	-2.3845	-2.1898	-2.1705	-2.2276	-2.3037	-2.1698
-2.5335	-2.2656	-2.5182	-2.2956	-2.2103	-1.8535	-2.5335	-2.1536	-1.352	-2.1275	-2.4663	-2.0772	-1.9589	-2.0772	-2.3344	-2.1388	-2.0386	-2.0362	-2.3797	-2.229	-2.4961	-2.1703	-2.3188	-2.1622	-2.4615	-2.2348	-1.3528	-2.1731	-2.4821	-2.1331	-2.1477	-2.2064	-2.2071	-2.1935	-2.1609	-2.1708	-2.3571	-2.1555	-2.155	-2.2235	-2.1597	-2.1637	-2.3415	-2.1415	-1.3461	-2.1415	-2.5655	-2.2137	-2.1937	-2.2208
-2.123	-2.299	-2.5182	-2.2956	-2.3683	-2.2356	-2.2321	-2.1709	-0.7678	-2.3114	-2.4663	-2.0772	-2.0809	-2.1783	-2.1972	-2.2656	-1.9152	-2.0847	-2.123	-2.299	-2.4961	-2.1703	-2.3188	-2.1622	-2.2321	-2.1709	-1.3528	-2.1731	-2.4821	-2.1331	-2.3349	-2.2312	-2.2897	-2.2494	-1.9152	-2.0847	-2.2048	-2.1885	-2.155	-2.2235	-2.4911	-2.2288	-2.2964	-2.2504	-2.3845	-2.1898	-2.5655	-2.2137	-2.1937	-2.2208
-1.9124	-2.3131	-2.137	-2.2805	-2.3683	-2.2356	-2.2321	-2.1709	-0.7678	-2.3114	-1.9611	-2.3251	-2.6462	-2.1845	-2.3344	-2.1388	-1.9432	-2.0834	-2.3797	-2.229	-2.4961	-2.1703	-2.3188	-2.1622	-2.2321	-2.1709	-1.3528	-2.1731	-2.1142	-2.29	-2.3349	-2.2312	-2.2071	-2.1935	-2.428	-2.2377	-1.9383	-2.289	-2.2963	-2.2441	-2.4911	-2.2288	-2.2964	-2.2504	-2.3845	-2.1898	-2.1705	-2.2276	-2.1937	-2.2208
-1.9428	-2.21	-2.0051	-2.2532	-2.1019	-2.153	-1.895	-2.109	-1.352	-2.1275	-2.0788	-2.2173	-2.6319	-1.8618	-1.8703	-2.1528	-2.0219	-2.4818	-2.0062	-2.151	-1.9274	-2.2194	-2.1668	-2.2833	-2.0034	-2.1061	-1.3528	-2.1731	-2.0788	-2.2173	-2.6319	-1.8618	-2.2071	-2.1935	-2.428	-2.2377	-2.2048	-2.1885	-2.155	-2.2235	-2.1597	-2.1637	-2.1574	-2.1885	-1.3461	-2.1415	-2.1705	-2.2276	-2.1937	-2.2208
-1.9428	-2.21	-1.8968	-2.3055	-2.6055	-2.2221	-2.0138	-2.21	-2.5644	-2.1255	-1.8283	-2.1013	-2.4187	-2.2805	-2.1972	-2.2656	-2.2482	-2.1275	-2.0062	-2.151	-2.1726	-2.2186	-2.3188	-2.1622	-2.1016	-2.2012	-1.3528	-2.1731	-1.9466	-2.0839	-2.2098	-2.1923	-2.2897	-2.2494	-2.428	-2.2377	-2.2048	-2.1885	-2.155	-2.2235	-2.4911	-2.2288	-2.1574	-2.1885	-2.3845	-2.1898	-2.1705	-2.2276	-2.3037	-2.1698
-2.5335	-2.2656	-1.8449	-2.2266	-2.2871	-2.1324	-1.9158	-1.9902	-1.3519	-2.1587	-1.9222	-2.0297	-2.1307	-2.2608	-2.0734	-2.3651	-2.0219	-2.4818	-2.3797	-2.229	-1.9274	-2.2194	-2.0891	-2.1683	-2.0034	-2.1061	-1.3528	-2.1731	-1.9466	-2.0839	-2.1477	-2.2064	-2.2071	-2.1935	-2.428	-2.2377	-2.3571	-2.1555	-2.155	-2.2235	-2.1597	-2.1637	-2.1574	-2.1885	-1.3461	-2.1415	-2.1705	-2.2276	-2.1937	-2.2208
-2.1972	-1.9655	-1.8968	-2.3055	-2.0546	-2.535	-2.276	-2.3208	-4.059	-2.2608	-2.0342	-2.425	-2.1128	-2.0728	-2.1972	-2.2656	-2.9838	-2.5117	-2.0062	-2.151	-2.1726	-2.2186	-2.1668	-2.2833	-2.4615	-2.2348	-4.4933	-2.1808	-2.1142	-2.29	-2.2098	-2.1923	-2.2897	-2.2494	-2.428	-2.2377	-2.2048	-2.1885	-2.155	-2.2235	-2.1597	-2.1637	-2.2964	-2.2504	-2.3845	-2.1898	-2.1705	-2.2276	-2.0969	-2.1316
-1.9428	-2.21	-2.1797	-1.9786	-2.0219	-2.2939	-2.5335	-2.1536	-0.7678	-2.3114	-1.9222	-2.0297	-2.2638	-2.3578	-1.8703	-2.1528	-2.0379	-2.1566	-2.0062	-2.151	-1.9274	-2.2194	-2.3188	-2.1622	-2.4615	-2.2348	-1.3528	-2.1731	-1.9466	-2.0839	-2.1477	-2.2064	-2.2071	-2.1935	-2.1609	-2.1708	-2.2048	-2.1885	-2.155	-2.2235	-2.106	-2.3089	-2.3415	-2.1415	-2.3845	-2.1898	-2.1705	-2.2276	-2.1937	-2.2208
-2.8199	-2.2081	-2.0558	-2.4143	-2.0546	-2.535	-2.276	-2.3208	-1.352	-2.1275	-1.9611	-2.3251	-2.1847	-2.0601	-1.8863	-2.0226	-2.0386	-2.0362	-2.3797	-2.229	-2.1726	-2.2186	-2.1668	-2.2833	-2.4615	-2.2348	-1.3528	-2.1731	-2.1142	-2.29	-2.2098	-2.1923	-2.0635	-2.0894	-2.1609	-2.1708	-2.2048	-2.1885	-2.155	-2.2235	-2.1597	-2.1637	-2.2964	-2.2504	-1.3461	-2.1415	-2.1705	-2.2276	-2.3037	-2.1698
-2.1273	-2.1476	-1.7597	-2.2214	-2.0415	-2.1462	-2.1572	-2.1295	-0.7678	-2.3114	-2.2004	-2.1546	-2.2638	-2.3578	-2.1331	-2.2642	-2.2482	-2.1275	-2.0062	-2.151	-1.9274	-2.2194	-2.0891	-2.1683	-2.4615	-2.2348	-1.3528	-2.1731	-2.1142	-2.29	-2.1477	-2.2064	-2.2897	-2.2494	-2.428	-2.2377	-2.2048	-2.1885	-2.155	-2.2235	-2.1597	-2.1637	-2.3415	-2.1415	-2.3845	-2.1898	-2.1705	-2.2276	-2.1937	-2.2208
-2.8199	-2.2081	-2.0051	-2.2532	-2.2871	-2.1324	-2.276	-2.3208	-1.352	-2.1275	-1.9611	-2.3251	-2.1847	-2.0601	-2.1331	-2.2642	-2.0386	-2.0362	-2.3797	-2.229	-1.9274	-2.2194	-2.0891	-2.1683	-2.4615	-2.2348	-1.3528	-2.1731	-2.1142	-2.29	-2.2098	-2.1923	-2.2897	-2.2494	-2.1609	-2.1708	-2.2048	-2.1885	-2.155	-2.2235	-2.1597	-2.1637	-2.2964	-2.2504	-1.3461	-2.1415	-2.1705	-2.2276	-2.3037	-2.1698
-2.5335	-2.2656	-2.0558	-2.4143	-2.1019	-2.153	-2.1445	-2.3301	-0.7678	-2.3114	-2.6812	-2.3909	-2.4231	-2.2414	-2.0897	-2.1789	-2.382	-2.1674	-2.3797	-2.229	-2.1726	-2.2186	-2.1668	-2.2833	-2.1016	-2.2012	-1.3528	-2.1731	-2.4821	-2.1331	-2.2098	-2.1923	-2.0897	-2.1789	-2.428	-2.2377	-2.3571	-2.1555	-2.155	-2.2235	-2.1597	-2.1637	-2.1574	-2.1885	-2.3845	-2.1898	-2.5655	-2.2137	-2.1937	-2.2208
-2.2731	-2.153	-2.0051	-2.2532	-2.2103	-1.8535	-2.1572	-2.1295	-0.7678	-2.3114	-2.0788	-2.2173	-1.9424	-2.2956	-2.1197	-2.0927	-2.3282	-2.1616	-2.3554	-2.1938	-1.9274	-2.2194	-2.3188	-2.1622	-2.4615	-2.2348	-1.3528	-2.1731	-2.0788	-2.2173	-2.2098	-2.1923	-2.0635	-2.0894	-2.1609	-2.1708	-2.2048	-2.1885	-2.155	-2.2235	-2.1597	-2.1637	-2.3415	-2.1415	-2.3845	-2.1898	-2.1705	-2.2276	-2.1937	-2.2208
-1.9124	-2.3131	-2.2686	-2.299	-1.9267	-2.13	-2.0138	-2.21	-0.7678	-2.3114	-2.2853	-1.8302	-1.8779	-2.0118	-2.1197	-2.0927	-1.9432	-2.0834	-2.3797	-2.229	-2.2686	-2.299	-2.0891	-2.1683	-2.1016	-2.2012	-1.3528	-2.1731	-2.4821	-2.1331	-2.1477	-2.2064	-2.0635	-2.0894	-2.428	-2.2377	-1.9383	-2.289	-2.155	-2.2235	-2.1597	-2.1637	-2.1574	-2.1885	-2.3845	-2.1898	-1.9776	-2.0356	-2.1937	-2.2208
-2.3877	-2.0607	-1.7597	-2.2214	-2.2103	-1.8535	-2.1445	-2.3301	-2.2189	-2.3628	-1.9222	-2.0297	-2.2058	-2.1709	-2.1071	-2.4143	-2.0379	-2.1566	-2.3554	-2.1938	-1.9274	-2.2194	-2.3188	-2.1622	-2.1016	-2.2012	-3.1311	-2.2569	-1.9466	-2.0839	-2.2058	-2.1709	-2.1071	-2.4143	-2.1609	-2.1708	-2.2048	-2.1885	-2.155	-2.2235	-2.1597	-2.1637	-2.1574	-2.1885	-2.3845	-2.1898	-2.1705	-2.2276	-2.0969	-2.1316
-2.123	-2.299	-1.7597	-2.2214	-2.1587	-2.1306	-1.9474	-2.1664	-1.3519	-2.1587	-2.2	-2.2505	-2.016	-2.2173	-1.9154	-2.2423	-1.9361	-2.4856	-2.123	-2.299	-1.9274	-2.2194	-2.0891	-2.1683	-1.9474	-2.1664	-1.3528	-2.1731	-2.1142	-2.29	-2.016	-2.2173	-2.2897	-2.2494	-2.028	-2.3454	-2.2048	-2.1885	-2.155	-2.2235	-2.1597	-2.1637	-2.1574	-2.1885	-1.3461	-2.1415	-2.1705	-2.2276	-2.1937	-2.2208
-2.1273	-2.1476	-1.8549	-2.2615	-2.1445	-2.3462	-1.9474	-2.1664	-1.3519	-2.1587	-2.2	-2.2505	-2.3447	-2.3095	-1.8863	-2.0226	-2.2632	-2.1462	-2.0062	-2.151	-1.9274	-2.2194	-2.0891	-2.1683	-1.9474	-2.1664	-1.3528	-2.1731	-2.1142	-2.29	-2.3349	-2.2312	-2.0635	-2.0894	-2.1609	-2.1708	-2.2048	-2.1885	-2.155	-2.2235	-2.1597	-2.1637	-2.1574	-2.1885	-1.3461	-2.1415	-2.1705	-2.2276	-2.1937	-2.2208
-2.123	-2.299	-2.5126	-2.2041	-1.9267	-2.13	-1.895	-2.109	-2.2189	-2.3628	-1.9611	-2.3251	-2.1847	-2.0601	-2.1331	-2.2642	-2.1475	-2.4537	-2.123	-2.299	-2.4961	-2.1703	-2.0891	-2.1683	-2.0034	-2.1061	-3.1311	-2.2569	-2.1142	-2.29	-2.2098	-2.1923	-2.2897	-2.2494	-2.028	-2.3454	-2.2048	-2.1885	-2.2963	-2.2441	-2.1597	-2.1637	-2.1574	-2.1885	-2.3845	-2.1898	-2.1705	-2.2276	-2.3037	-2.1698
-1.904	-2.2986	-1.8549	-2.2615	-2.0415	-2.1462	-1.9474	-2.1664	-0.7678	-2.3114	-2.2004	-2.1546	-2.4231	-2.2414	-2.0734	-2.3651	-2.1475	-2.4537	-2.0062	-2.151	-1.9274	-2.2194	-2.0891	-2.1683	-1.9474	-2.1664	-1.3528	-2.1731	-2.1142	-2.29	-2.2098	-2.1923	-2.2071	-2.1935	-2.028	-2.3454	-2.2048	-2.1885	-2.155	-2.2235	-2.1597	-2.1637	-2.1574	-2.1885	-2.3845	-2.1898	-2.1705	-2.2276	-2.1937	-2.2208
-1.9611	-2.1909	-2.2686	-2.299	-2.2103	-1.8535	-2.1445	-2.3301	-0.7678	-2.3114	-1.9611	-2.3251	-2.0809	-2.1783	-2.1972	-2.2656	-2.4428	-2.1765	-2.0062	-2.151	-2.2686	-2.299	-2.3188	-2.1622	-2.1016	-2.2012	-1.3528	-2.1731	-2.1142	-2.29	-2.3349	-2.2312	-2.2897	-2.2494	-2.428	-2.2377	-2.2048	-2.1885	-2.155	-2.2235	-2.1597	-2.1637	-2.1574	-2.1885	-2.3845	-2.1898	-2.1705	-2.2276	-2.1937	-2.2208
-2.1601	-2.3208	-2.1797	-1.9786	-2.0415	-2.1462	-2.2321	-2.1709	-0.7678	-2.3114	-2.0388	-2.0226	-2.1847	-2.0601	-2.3344	-2.1388	-1.9361	-2.4856	-2.3797	-2.229	-1.9274	-2.2194	-2.0891	-2.1683	-2.2321	-2.1709	-1.3528	-2.1731	-1.9466	-2.0839	-2.2098	-2.1923	-2.2071	-2.1935	-2.028	-2.3454	-1.9383	-2.289	-2.155	-2.2235	-2.1597	-2.1637	-2.2964	-2.2504	-2.3845	-2.1898	-2.1705	-2.2276	-2.3037	-2.1698
-1.9611	-2.1909	-2.7421	-1.9461	-2.2103	-1.8535	-2.3228	-2.1783	-1.3519	-2.1587	-2.2	-2.2505	-2.3447	-2.3095	-2.4474	-2.7916	-2.1861	-2.1957	-2.0062	-2.151	-2.7421	-1.9461	-2.3188	-2.1622	-2.0034	-2.1061	-1.3528	-2.1731	-2.1142	-2.29	-2.3349	-2.2312	-2.2071	-2.1935	-2.1609	-2.1708	-2.2048	-2.1885	-2.4135	-2.0458	-2.1597	-2.1637	-2.1574	-2.1885	-1.3461	-2.1415	-2.1705	-2.2276	-2.1937	-2.2208
-1.9124	-2.3131	-2.129	-2.2376	-1.9348	-2.4856	-2.276	-2.3208	-0.7678	-2.3114	-2.9642	-2.2414	-1.9589	-2.0772	-2.0734	-2.3651	-2.2632	-2.1462	-2.3797	-2.229	-1.9274	-2.2194	-1.9348	-2.4856	-2.4615	-2.2348	-1.3528	-2.1731	-2.4821	-2.1331	-2.1477	-2.2064	-2.2071	-2.1935	-2.1609	-2.1708	-1.9383	-2.289	-2.155	-2.2235	-2.106	-2.3089	-2.2964	-2.2504	-2.3845	-2.1898	-2.1705	-2.2276	-2.1937	-2.2208
-2.1972	-1.9655	-2.5126	-2.2041	-2.3222	-2.1921	-2.0953	-2.2023	-0.7678	-2.3114	-2.0641	-2.2962	-2.2784	-2.3219	-2.2445	-2.1023	-2.9838	-2.5117	-2.0062	-2.151	-2.4961	-2.1703	-2.3188	-2.1622	-2.1016	-2.2012	-1.3528	-2.1731	-2.1142	-2.29	-2.1477	-2.2064	-2.2071	-2.1935	-2.428	-2.2377	-2.2048	-2.1885	-2.2963	-2.2441	-2.1597	-2.1637	-2.1574	-2.1885	-2.3845	-2.1898	-2.1705	-2.2276	-2.1937	-2.2208
-2.8199	-2.2081	-1.8449	-2.2266	-1.9267	-2.13	-2.1445	-2.3301	-0.7678	-2.3114	-2.2853	-1.8302	-2.1847	-2.0601	-1.902	-2.1255	-2.1019	-2.1709	-2.3797	-2.229	-1.9274	-2.2194	-2.0891	-2.1683	-2.1016	-2.2012	-1.3528	-2.1731	-2.4821	-2.1331	-2.2098	-2.1923	-2.2897	-2.2494	-2.028	-2.3454	-2.2048	-2.1885	-2.155	-2.2235	-2.1597	-2.1637	-2.1574	-2.1885	-2.3845	-2.1898	-1.9776	-2.0356	-2.3037	-2.1698
-2.1972	-1.9655	-2.3222	-2.1921	-2.3683	-2.2356	-1.895	-2.109	-1.3519	-2.1587	-2.2	-2.2505	-2.0809	-2.1783	-2.0734	-2.3651	-2.4428	-2.1765	-2.0062	-2.151	-2.4961	-2.1703	-2.3188	-2.1622	-2.0034	-2.1061	-1.3528	-2.1731	-2.1142	-2.29	-2.3349	-2.2312	-2.2071	-2.1935	-2.428	-2.2377	-2.2048	-2.1885	-2.155	-2.2235	-2.4911	-2.2288	-2.1574	-2.1885	-1.3461	-2.1415	-2.1705	-2.2276	-2.1937	-2.2208
-2.123	-2.299	-1.7597	-2.2214	-1.9348	-2.4856	-2.0601	-2.372	-0.7678	-2.3114	-2.2004	-2.1546	-2.016	-2.2173	-2.2445	-2.1023	-1.986	-2.1179	-2.123	-2.299	-1.9274	-2.2194	-1.9348	-2.4856	-2.0034	-2.1061	-1.3528	-2.1731	-2.1142	-2.29	-2.016	-2.2173	-2.2071	-2.1935	-1.986	-2.1179	-2.2048	-2.1885	-2.155	-2.2235	-2.106	-2.3089	-2.1574	-2.1885	-2.3845	-2.1898	-2.1705	-2.2276	-2.1937	-2.2208
-1.9124	-2.3131	-2.3228	-2.0864	-2.1445	-2.3462	-2.151	-2.1656	-0.7678	-2.3114	-2.1894	-2.1917	-2.3447	-2.3095	-2.2445	-2.1023	-1.9152	-2.0847	-2.3797	-2.229	-2.1726	-2.2186	-2.0891	-2.1683	-2.1016	-2.2012	-1.3528	-2.1731	-2.4821	-2.1331	-2.3349	-2.2312	-2.2071	-2.1935	-1.9152	-2.0847	-1.9383	-2.289	-2.155	-2.2235	-2.1597	-2.1637	-2.1574	-2.1885	-2.3845	-2.1898	-2.1705	-2.2276	-2.1937	-2.2208
-2.1601	-2.3208	-2.0558	-2.4143	-1.9348	-2.4856	-2.0138	-2.21	-0.7678	-2.3114	-2.6812	-2.3909	-2.4231	-2.2414	-2.2011	-2.2652	-2.1861	-2.1957	-2.3797	-2.229	-2.1726	-2.2186	-1.9348	-2.4856	-2.1016	-2.2012	-1.3528	-2.1731	-2.4821	-2.1331	-2.2098	-2.1923	-2.0635	-2.0894	-2.1609	-2.1708	-1.9383	-2.289	-2.155	-2.2235	-2.106	-2.3089	-2.1574	-2.1885	-2.3845	-2.1898	-2.5655	-2.2137	-2.1937	-2.2208
-1.8051	-2.2264	-1.8449	-2.2266	-2.2103	-1.8535	-2.1572	-2.1295	-0.7678	-2.3114	-1.8283	-2.1013	-1.9589	-2.0772	-1.9751	-1.8089	-1.986	-2.1179	-1.8051	-2.2264	-1.9274	-2.2194	-2.3188	-2.1622	-2.4615	-2.2348	-1.3528	-2.1731	-1.9466	-2.0839	-2.1477	-2.2064	-2.0635	-2.0894	-1.986	-2.1179	-1.9383	-2.289	-2.155	-2.2235	-2.1597	-2.1637	-2.3415	-2.1415	-2.3845	-2.1898	-2.1705	-2.2276	-2.1937	-2.2208
-1.904	-2.2986	-2.2686	-2.299	-2.3683	-2.2356	-2.0138	-2.21	-0.7678	-2.3114	-1.7596	-2.0959	-1.9589	-2.0772	-2.543	-2.2081	-1.9432	-2.0834	-2.0062	-2.151	-2.2686	-2.299	-2.3188	-2.1622	-2.1016	-2.2012	-1.3528	-2.1731	-2.4821	-2.1331	-2.1477	-2.2064	-2.2897	-2.2494	-2.428	-2.2377	-2.2048	-2.1885	-2.155	-2.2235	-2.4911	-2.2288	-2.1574	-2.1885	-2.3845	-2.1898	-1.9776	-2.0356	-2.1937	-2.2208
-2.3877	-2.0607	-1.8549	-2.2615	-2.6055	-2.2221	-2.0601	-2.372	-0.7678	-2.3114	-2.4663	-2.0772	-2.1847	-2.0601	-2.2445	-2.1023	-1.9361	-2.4856	-2.3554	-2.1938	-1.9274	-2.2194	-2.3188	-2.1622	-2.0034	-2.1061	-1.3528	-2.1731	-2.4821	-2.1331	-2.2098	-2.1923	-2.2071	-2.1935	-2.028	-2.3454	-2.2048	-2.1885	-2.155	-2.2235	-2.4911	-2.2288	-2.1574	-2.1885	-2.3845	-2.1898	-2.5655	-2.2137	-2.3037	-2.1698
-2.5335	-2.2656	-1.8968	-2.3055	-2.2103	-1.8535	-2.5335	-2.1536	-1.3519	-2.1587	-2.2004	-2.1546	-2.3447	-2.3095	-2.3344	-2.1388	-2.3282	-2.1616	-2.3797	-2.229	-2.1726	-2.2186	-2.3188	-2.1622	-2.4615	-2.2348	-1.3528	-2.1731	-2.1142	-2.29	-2.3349	-2.2312	-2.2071	-2.1935	-2.1609	-2.1708	-2.3571	-2.1555	-2.155	-2.2235	-2.1597	-2.1637	-2.3415	-2.1415	-1.3461	-2.1415	-2.1705	-2.2276	-2.1937	-2.2208
-1.9124	-2.3131	-2.129	-2.2376	-1.9348	-2.4856	-2.0138	-2.21	-0.7678	-2.3114	-1.7596	-2.0959	-1.9589	-2.0772	-2.2853	-2.2384	-1.8968	-2.2432	-2.3797	-2.229	-1.9274	-2.2194	-1.9348	-2.4856	-2.1016	-2.2012	-1.3528	-2.1731	-2.4821	-2.1331	-2.1477	-2.2064	-2.2897	-2.2494	-2.028	-2.3454	-1.9383	-2.289	-2.155	-2.2235	-2.106	-2.3089	-2.1574	-2.1885	-2.3845	-2.1898	-1.9776	-2.0356	-2.1937	-2.2208
-2.123	-2.299	-2.129	-2.2376	-2.3086	-2.0717	-2.2321	-2.1709	-2.7347	-2.0117	-1.9222	-2.0297	-2.0809	-2.1783	-2.1972	-2.2656	-1.9361	-2.4856	-2.123	-2.299	-1.9274	-2.2194	-2.3086	-2.0717	-2.2321	-2.1709	-1.3528	-2.1731	-1.9466	-2.0839	-2.3349	-2.2312	-2.2897	-2.2494	-2.028	-2.3454	-2.2048	-2.1885	-2.155	-2.2235	-2.1597	-2.1637	-2.2964	-2.2504	-2.3845	-2.1898	-2.1705	-2.2276	-2.1937	-2.2208
-1.9611	-2.1909	-2.2686	-2.299	-1.9348	-2.4856	-2.1217	-2.3812	-3.6769	-2.1599	-2.0388	-2.0226	-2.4187	-2.2805	-2.1197	-2.0927	-2.2632	-2.1462	-2.0062	-2.151	-2.2686	-2.299	-1.9348	-2.4856	-2.4615	-2.2348	-3.1311	-2.2569	-1.9466	-2.0839	-2.2098	-2.1923	-2.0635	-2.0894	-2.1609	-2.1708	-2.2048	-2.1885	-2.155	-2.2235	-2.106	-2.3089	-2.1574	-2.1885	-2.3845	-2.1898	-2.1705	-2.2276	-2.3037	-2.1698
-2.1217	-2.2423	-2.3239	-2.1257	-2.4387	-2.0864	-2.5335	-2.1536	-3.6769	-2.1599	-1.9611	-2.3251	-2.4187	-2.2805	-2.1331	-2.2642	-2.0219	-2.4818	-2.3797	-2.229	-2.1726	-2.2186	-2.1668	-2.2833	-2.4615	-2.2348	-3.1311	-2.2569	-2.1142	-2.29	-2.2098	-2.1923	-2.2897	-2.2494	-2.428	-2.2377	-2.2048	-2.1885	-2.155	-2.2235	-2.1597	-2.1637	-2.3415	-2.1415	-2.3845	-2.1898	-2.1705	-2.2276	-2.3037	-2.1698
-2.2731	-2.153	-2.129	-2.2376	-2.1445	-2.3462	-1.895	-2.109	-3.0301	-1.9791	-2.3856	-2.3141	-2.2632	-2.1353	-2.1071	-2.4143	-2.1019	-2.1709	-2.3554	-2.1938	-1.9274	-2.2194	-2.0891	-2.1683	-2.0034	-2.1061	-3.1311	-2.2569	-2.4821	-2.1331	-2.1477	-2.2064	-2.1071	-2.4143	-2.028	-2.3454	-2.2048	-2.1885	-2.155	-2.2235	-2.1597	-2.1637	-2.1574	-2.1885	-2.3845	-2.1898	-2.1705	-2.2276	-2.1937	-2.2208
-2.2731	-2.153	-1.7597	-2.2214	-2.0219	-2.2939	-2.1572	-2.1295	-4.059	-2.2608	-2.0173	-2.2456	-2.016	-2.2173	-2.2011	-2.2652	-2.0379	-2.1566	-2.3554	-2.1938	-1.9274	-2.2194	-2.3188	-2.1622	-2.4615	-2.2348	-4.4933	-2.1808	-2.0173	-2.2456	-2.016	-2.2173	-2.0635	-2.0894	-2.1609	-2.1708	-2.2048	-2.1885	-2.155	-2.2235	-2.106	-2.3089	-2.3415	-2.1415	-2.3845	-2.1898	-1.9776	-2.0356	-2.1937	-2.2208
-2.123	-2.299	-1.8449	-2.2266	-2.3086	-2.0717	-2.1445	-2.3301	-4.3448	-2.0624	-2.0788	-2.2173	-2.2632	-2.1353	-2.1071	-2.4143	-1.9361	-2.4856	-2.123	-2.299	-1.9274	-2.2194	-2.3086	-2.0717	-2.1016	-2.2012	-4.4933	-2.1808	-2.0788	-2.2173	-2.1477	-2.2064	-2.1071	-2.4143	-2.028	-2.3454	-2.2048	-2.1885	-2.155	-2.2235	-2.1597	-2.1637	-2.1574	-2.1885	-2.3845	-2.1898	-2.1705	-2.2276	-2.1937	-2.2208
-2.0009	-1.9151	-2.0558	-2.4143	-2.0219	-2.2939	-1.9474	-2.1664	-0.7678	-2.3114	-2.0388	-2.0226	-2.4231	-2.2414	-2.1197	-2.0927	-2.0219	-2.4818	-2.0062	-2.151	-2.1726	-2.2186	-2.3188	-2.1622	-1.9474	-2.1664	-1.3528	-2.1731	-1.9466	-2.0839	-2.2098	-2.1923	-2.0635	-2.0894	-2.428	-2.2377	-2.2048	-2.1885	-2.155	-2.2235	-2.106	-2.3089	-2.1574	-2.1885	-2.3845	-2.1898	-2.1705	-2.2276	-2.1937	-2.2208
-1.9124	-2.3131	-2.2686	-2.299	-2.2103	-1.8535	-2.3228	-2.1783	-0.7678	-2.3114	-1.9222	-2.0297	-2.1128	-2.0728	-2.4159	-2.0431	-2.4934	-2.2681	-2.3797	-2.229	-2.2686	-2.299	-2.3188	-2.1622	-2.0034	-2.1061	-1.3528	-2.1731	-1.9466	-2.0839	-2.2098	-2.1923	-2.2071	-2.1935	-2.428	-2.2377	-1.9383	-2.289	-2.155	-2.2235	-2.1597	-2.1637	-2.1574	-2.1885	-2.3845	-2.1898	-2.1705	-2.2276	-2.0969	-2.1316
-1.9428	-2.21	-2.5126	-2.2041	-2.4428	-2.1765	-2.0953	-2.2023	-1.352	-2.1275	-2.2004	-2.1546	-2.0809	-2.1783	-1.8703	-2.1528	-2.2632	-2.1462	-2.0062	-2.151	-2.4961	-2.1703	-2.3188	-2.1622	-2.1016	-2.2012	-1.3528	-2.1731	-2.1142	-2.29	-2.3349	-2.2312	-2.2071	-2.1935	-2.1609	-2.1708	-2.2048	-2.1885	-2.2963	-2.2441	-2.106	-2.3089	-2.1574	-2.1885	-1.3461	-2.1415	-2.1705	-2.2276	-2.1937	-2.2208
-1.8051	-2.2264	-2.3228	-2.0864	-2.2029	-2.5199	-2.0953	-2.2023	-0.7678	-2.3114	-1.7596	-2.0959	-2.4349	-2.2075	-2.4159	-2.0431	-1.9432	-2.0834	-1.8051	-2.2264	-2.1726	-2.2186	-2.1668	-2.2833	-2.1016	-2.2012	-1.3528	-2.1731	-2.4821	-2.1331	-2.3349	-2.2312	-2.2071	-2.1935	-2.428	-2.2377	-1.9383	-2.289	-2.155	-2.2235	-2.1597	-2.1637	-2.1574	-2.1885	-2.3845	-2.1898	-1.9776	-2.0356	-2.1937	-2.2208
-1.9124	-2.3131	-2.2853	-2.0577	-2.4387	-2.0864	-1.9158	-1.9902	-1.4101	-1.9829	-1.8283	-2.1013	-1.9589	-2.0772	-2.3378	-2.2803	-1.986	-2.1179	-2.3797	-2.229	-2.4961	-2.1703	-2.1668	-2.2833	-2.0034	-2.1061	-1.4101	-1.9829	-1.9466	-2.0839	-2.1477	-2.2064	-2.3378	-2.2803	-1.986	-2.1179	-1.9383	-2.289	-2.4135	-2.0458	-2.1597	-2.1637	-2.1574	-2.1885	-2.3845	-2.1898	-2.1705	-2.2276	-2.1937	-2.2208
-2.2731	-2.153	-2.0142	-2.5811	-2.1019	-2.153	-2.1445	-2.3301	-1.4101	-1.9829	-2.0788	-2.2173	-2.0809	-2.1783	-2.4159	-2.0431	-2.1475	-2.4537	-2.3554	-2.1938	-2.0142	-2.5811	-2.1668	-2.2833	-2.1016	-2.2012	-1.4101	-1.9829	-2.0788	-2.2173	-2.3349	-2.2312	-2.2071	-2.1935	-2.028	-2.3454	-2.2048	-2.1885	-2.155	-2.2235	-2.1597	-2.1637	-2.1574	-2.1885	-2.3845	-2.1898	-2.1705	-2.2276	-2.1937	-2.2208
-2.1847	-2.0467	-2.5126	-2.2041	-2.2029	-2.5199	-2.1445	-2.3301	-1.4101	-1.9829	-2.0173	-2.2456	-2.2784	-2.3219	-2.3378	-2.2803	-1.986	-2.1179	-2.3797	-2.229	-2.4961	-2.1703	-2.1668	-2.2833	-2.1016	-2.2012	-1.4101	-1.9829	-2.0173	-2.2456	-2.1477	-2.2064	-2.3378	-2.2803	-1.986	-2.1179	-2.3571	-2.1555	-2.2963	-2.2441	-2.1597	-2.1637	-2.1574	-2.1885	-2.3845	-2.1898	-1.9776	-2.0356	-2.1937	-2.2208
-1.904	-2.2986	-2.0142	-2.5811	-1.9348	-2.4856	-2.151	-2.1656	-1.4101	-1.9829	-2.0788	-2.2173	-1.9589	-2.0772	-2.0897	-2.1789	-2.0219	-2.4818	-2.0062	-2.151	-2.0142	-2.5811	-1.9348	-2.4856	-2.1016	-2.2012	-1.4101	-1.9829	-2.0788	-2.2173	-2.1477	-2.2064	-2.0897	-2.1789	-2.428	-2.2377	-2.2048	-2.1885	-2.155	-2.2235	-2.106	-2.3089	-2.1574	-2.1885	-2.3845	-2.1898	-2.1705	-2.2276	-2.1937	-2.2208
-1.9611	-2.1909	-2.0558	-2.4143	-2.3086	-2.0717	-1.9158	-1.9902	-1.4101	-1.9829	-2.0173	-2.2456	-2.2638	-2.3578	-2.3344	-2.1388	-2.1019	-2.1709	-2.0062	-2.151	-2.1726	-2.2186	-2.3086	-2.0717	-2.0034	-2.1061	-1.4101	-1.9829	-2.0173	-2.2456	-2.1477	-2.2064	-2.2071	-2.1935	-2.028	-2.3454	-2.2048	-2.1885	-2.155	-2.2235	-2.1597	-2.1637	-2.1574	-2.1885	-2.3845	-2.1898	-1.9776	-2.0356	-2.1937	-2.2208
-1.904	-2.2986	-2.137	-2.2805	-2.1019	-2.153	-1.895	-2.109	-1.4101	-1.9829	-2.2004	-2.1546	-2.1128	-2.0728	-2.0734	-2.3651	-2.2482	-2.1275	-2.0062	-2.151	-2.4961	-2.1703	-2.1668	-2.2833	-2.0034	-2.1061	-1.4101	-1.9829	-2.1142	-2.29	-2.2098	-2.1923	-2.2071	-2.1935	-2.428	-2.2377	-2.2048	-2.1885	-2.2963	-2.2441	-2.1597	-2.1637	-2.1574	-2.1885	-2.3845	-2.1898	-2.1705	-2.2276	-2.0969	-2.1316
-2.3877	-2.0607	-2.2163	-2.1435	-2.3086	-2.0717	-2.1445	-2.3301	-1.4101	-1.9829	-2.2004	-2.1546	-1.9589	-2.0772	-1.902	-2.1255	-2.1019	-2.1709	-2.3554	-2.1938	-2.4961	-2.1703	-2.3086	-2.0717	-2.1016	-2.2012	-1.4101	-1.9829	-2.1142	-2.29	-2.1477	-2.2064	-2.2897	-2.2494	-2.028	-2.3454	-2.2048	-2.1885	-2.4135	-2.0458	-2.1597	-2.1637	-2.1574	-2.1885	-2.3845	-2.1898	-2.1705	-2.2276	-2.1937	-2.2208
-2.1847	-2.0467	-1.8968	-2.3055	-1.9267	-2.13	-2.1445	-2.3301	-1.4101	-1.9829	-2.0173	-2.2456	-1.882	-2.3673	-2.1331	-2.2642	-2.2632	-2.1462	-2.3797	-2.229	-2.1726	-2.2186	-2.0891	-2.1683	-2.1016	-2.2012	-1.4101	-1.9829	-2.0173	-2.2456	-2.2098	-2.1923	-2.2897	-2.2494	-2.1609	-2.1708	-2.3571	-2.1555	-2.155	-2.2235	-2.1597	-2.1637	-2.1574	-2.1885	-2.3845	-2.1898	-1.9776	-2.0356	-2.1937	-2.2208
-2.123	-2.299	-1.8449	-2.2266	-2.3683	-2.2356	-1.895	-2.109	-0.7678	-2.3114	-1.8283	-2.1013	-2.4231	-2.2414	-1.8703	-2.1528	-2.0379	-2.1566	-2.123	-2.299	-1.9274	-2.2194	-2.3188	-2.1622	-2.0034	-2.1061	-1.3528	-2.1731	-1.9466	-2.0839	-2.2098	-2.1923	-2.2071	-2.1935	-2.1609	-2.1708	-2.2048	-2.1885	-2.155	-2.2235	-2.4911	-2.2288	-2.1574	-2.1885	-2.3845	-2.1898	-2.1705	-2.2276	-2.1937	-2.2208
-2.1847	-2.0467	-2.3239	-2.1257	-2.2103	-1.8535	-1.9158	-1.9902	-0.7678	-2.3114	-2.2871	-2.4644	-2.2784	-2.3219	-2.1197	-2.0927	-1.9152	-2.0847	-2.3797	-2.229	-2.1726	-2.2186	-2.3188	-2.1622	-2.0034	-2.1061	-1.3528	-2.1731	-2.1142	-2.29	-2.1477	-2.2064	-2.0635	-2.0894	-1.9152	-2.0847	-2.3571	-2.1555	-2.155	-2.2235	-2.1597	-2.1637	-2.1574	-2.1885	-2.3845	-2.1898	-2.1705	-2.2276	-2.1937	-2.2208
-1.9611	-2.1909	-1.8449	-2.2266	-2.3086	-2.0717	-2.1148	-2.1948	-2.6439	-2.3939	-2.2	-2.2505	-2.4231	-2.2414	-2.1972	-2.2656	-2.4934	-2.2681	-2.0062	-2.151	-1.9274	-2.2194	-2.3086	-2.0717	-2.1016	-2.2012	-1.3528	-2.1731	-2.1142	-2.29	-2.2098	-2.1923	-2.2897	-2.2494	-2.428	-2.2377	-2.2048	-2.1885	-2.155	-2.2235	-2.1597	-2.1637	-2.1574	-2.1885	-3.0998	-2.2194	-2.1705	-2.2276	-2.1937	-2.2208
-2.123	-2.299	-1.8549	-2.2615	-2.0219	-2.2939	-2.151	-2.1656	-0.7678	-2.3114	-2.4663	-2.0772	-2.1847	-2.0601	-1.9751	-1.8089	-1.986	-2.1179	-2.123	-2.299	-1.9274	-2.2194	-2.3188	-2.1622	-2.1016	-2.2012	-1.3528	-2.1731	-2.4821	-2.1331	-2.2098	-2.1923	-2.0635	-2.0894	-1.986	-2.1179	-2.2048	-2.1885	-2.155	-2.2235	-2.106	-2.3089	-2.1574	-2.1885	-2.3845	-2.1898	-2.5655	-2.2137	-2.3037	-2.1698
-2.1217	-2.2423	-2.0051	-2.2532	-2.3378	-2.5811	-2.0138	-2.21	-0.7678	-2.3114	-1.8283	-2.1013	-2.1847	-2.0601	-2.2011	-2.2652	-2.1861	-2.1957	-2.3797	-2.229	-1.9274	-2.2194	-2.3378	-2.5811	-2.1016	-2.2012	-1.3528	-2.1731	-1.9466	-2.0839	-2.2098	-2.1923	-2.0635	-2.0894	-2.1609	-2.1708	-2.2048	-2.1885	-2.155	-2.2235	-2.1597	-2.1637	-2.1574	-2.1885	-2.3845	-2.1898	-2.1705	-2.2276	-2.3037	-2.1698
-1.9428	-2.21	-3.1798	-1.9755	-2.0415	-2.1462	-2.3228	-2.1783	-0.7678	-2.3114	-2.0641	-2.2962	-2.4187	-2.2805	-2.0897	-2.1789	-2.2632	-2.1462	-2.0062	-2.151	-2.4961	-2.1703	-2.0891	-2.1683	-2.0034	-2.1061	-1.3528	-2.1731	-2.1142	-2.29	-2.2098	-2.1923	-2.0897	-2.1789	-2.1609	-2.1708	-2.2048	-2.1885	-2.155	-2.2235	-2.1597	-2.1637	-2.1574	-2.1885	-2.3845	-2.1898	-2.1705	-2.2276	-2.3037	-2.1698
-1.9428	-2.21	-2.137	-2.2805	-2.3086	-2.0717	-2.0953	-2.2023	-4.16	-2.2305	-2.0788	-2.2173	-2.016	-2.2173	-2.543	-2.2081	-1.9361	-2.4856	-2.0062	-2.151	-2.4961	-2.1703	-2.3086	-2.0717	-2.1016	-2.2012	-4.16	-2.2305	-2.0788	-2.2173	-2.016	-2.2173	-2.2897	-2.2494	-2.028	-2.3454	-2.2048	-2.1885	-2.2963	-2.2441	-2.1597	-2.1637	-2.1574	-2.1885	-2.3845	-2.1898	-2.1705	-2.2276	-2.1937	-2.2208
-2.0009	-1.9151	-2.0558	-2.4143	-2.0546	-2.535	-1.895	-2.109	-1.3519	-2.1587	-1.9222	-2.0297	-1.9424	-2.2956	-2.0734	-2.3651	-2.0342	-2.6539	-2.0062	-2.151	-2.1726	-2.2186	-2.1668	-2.2833	-2.0034	-2.1061	-1.3528	-2.1731	-1.9466	-2.0839	-2.2098	-2.1923	-2.2071	-2.1935	-2.1609	-2.1708	-2.2048	-2.1885	-2.155	-2.2235	-2.1597	-2.1637	-2.1574	-2.1885	-1.3461	-2.1415	-2.1705	-2.2276	-2.1937	-2.2208
-2.2731	-2.153	-2.2853	-2.0577	-2.3086	-2.0717	-2.1148	-2.1948	-2.2189	-2.3628	-1.9222	-2.0297	-2.4231	-2.2414	-1.8703	-2.1528	-2.4934	-2.2681	-2.3554	-2.1938	-2.4961	-2.1703	-2.3086	-2.0717	-2.1016	-2.2012	-3.1311	-2.2569	-1.9466	-2.0839	-2.2098	-2.1923	-2.2071	-2.1935	-2.428	-2.2377	-2.2048	-2.1885	-2.4135	-2.0458	-2.1597	-2.1637	-2.1574	-2.1885	-2.3845	-2.1898	-2.1705	-2.2276	-2.1937	-2.2208
-2.1601	-2.3208	-3.1798	-1.9755	-2.3086	-2.0717	-2.4189	-2.1694	-2.643	-2.1435	-2.0173	-2.2456	-2.2632	-2.1353	-2.543	-2.2081	-2.3282	-2.1616	-2.3797	-2.229	-2.4961	-2.1703	-2.3086	-2.0717	-2.4615	-2.2348	-1.3528	-2.1731	-2.0173	-2.2456	-2.1477	-2.2064	-2.2897	-2.2494	-2.1609	-2.1708	-1.9383	-2.289	-2.155	-2.2235	-2.1597	-2.1637	-2.1574	-2.1885	-3.0998	-2.2194	-1.9776	-2.0356	-2.1937	-2.2208
-2.292	-2.2391	-2.2163	-2.1435	-1.9348	-2.4856	-2.0953	-2.2023	-0.7678	-2.3114	-2.0641	-2.2962	-2.4231	-2.2414	-1.8863	-2.0226	-2.0386	-2.0362	-2.3797	-2.229	-2.4961	-2.1703	-1.9348	-2.4856	-2.1016	-2.2012	-1.3528	-2.1731	-2.1142	-2.29	-2.2098	-2.1923	-2.0635	-2.0894	-2.1609	-2.1708	-2.2048	-2.1885	-2.4135	-2.0458	-2.106	-2.3089	-2.1574	-2.1885	-2.3845	-2.1898	-2.1705	-2.2276	-2.1937	-2.2208
-1.8051	-2.2264	-2.129	-2.2376	-2.2103	-1.8535	-2.0138	-2.21	-0.7678	-2.3114	-2.0388	-2.0226	-2.2638	-2.3578	-2.2445	-2.1023	-1.9361	-2.4856	-1.8051	-2.2264	-1.9274	-2.2194	-2.3188	-2.1622	-2.1016	-2.2012	-1.3528	-2.1731	-1.9466	-2.0839	-2.1477	-2.2064	-2.2071	-2.1935	-2.028	-2.3454	-1.9383	-2.289	-2.155	-2.2235	-2.1597	-2.1637	-2.1574	-2.1885	-2.3845	-2.1898	-2.1705	-2.2276	-2.1937	-2.2208
-2.1273	-2.1476	-2.137	-2.2805	-2.1445	-2.3462	-1.9474	-2.1664	-1.352	-2.1275	-2.0388	-2.0226	-1.882	-2.3673	-2.0734	-2.3651	-2.3282	-2.1616	-2.0062	-2.151	-2.4961	-2.1703	-2.0891	-2.1683	-1.9474	-2.1664	-1.3528	-2.1731	-1.9466	-2.0839	-2.2098	-2.1923	-2.2071	-2.1935	-2.1609	-2.1708	-2.2048	-2.1885	-2.2963	-2.2441	-2.1597	-2.1637	-2.1574	-2.1885	-1.3461	-2.1415	-2.1705	-2.2276	-2.1937	-2.2208
-2.123	-2.299	-2.3228	-2.0864	-1.9267	-2.13	-2.0953	-2.2023	-2.7347	-2.0117	-2.2004	-2.1546	-2.2784	-2.3219	-2.5934	-2.3364	-2.2482	-2.1275	-2.123	-2.299	-2.1726	-2.2186	-2.0891	-2.1683	-2.1016	-2.2012	-1.3528	-2.1731	-2.1142	-2.29	-2.1477	-2.2064	-2.2897	-2.2494	-2.428	-2.2377	-2.2048	-2.1885	-2.155	-2.2235	-2.1597	-2.1637	-2.1574	-2.1885	-2.3845	-2.1898	-2.1705	-2.2276	-2.1937	-2.2208
-2.1217	-2.2423	-2.0051	-2.2532	-1.9267	-2.13	-2.1572	-2.1295	-1.352	-2.1275	-2.0641	-2.2962	-1.9848	-2.1598	-2.543	-2.2081	-2.1019	-2.1709	-2.3797	-2.229	-1.9274	-2.2194	-2.0891	-2.1683	-2.4615	-2.2348	-1.3528	-2.1731	-2.1142	-2.29	-2.2098	-2.1923	-2.2897	-2.2494	-2.028	-2.3454	-2.2048	-2.1885	-2.155	-2.2235	-2.1597	-2.1637	-2.3415	-2.1415	-1.3461	-2.1415	-2.1705	-2.2276	-2.0969	-2.1316
-2.1847	-2.0467	-2.137	-2.2805	-2.1587	-2.1306	-2.276	-2.3208	-0.7678	-2.3114	-1.8283	-2.1013	-2.4231	-2.2414	-1.9154	-2.2423	-2.3812	-2.1205	-2.3797	-2.229	-2.4961	-2.1703	-2.0891	-2.1683	-2.4615	-2.2348	-1.3528	-2.1731	-1.9466	-2.0839	-2.2098	-2.1923	-2.2897	-2.2494	-2.3812	-2.1205	-2.3571	-2.1555	-2.2963	-2.2441	-2.1597	-2.1637	-2.2964	-2.2504	-2.3845	-2.1898	-2.1705	-2.2276	-2.1937	-2.2208
-2.1217	-2.2423	-1.7597	-2.2214	-2.1445	-2.3462	-1.9474	-2.1664	-1.352	-2.1275	-1.9611	-2.3251	-2.6319	-1.8618	-1.8703	-2.1528	-2.1019	-2.1709	-2.3797	-2.229	-1.9274	-2.2194	-2.0891	-2.1683	-1.9474	-2.1664	-1.3528	-2.1731	-2.1142	-2.29	-2.6319	-1.8618	-2.2071	-2.1935	-2.028	-2.3454	-2.2048	-2.1885	-2.155	-2.2235	-2.1597	-2.1637	-2.1574	-2.1885	-1.3461	-2.1415	-2.1705	-2.2276	-2.1937	-2.2208
-1.9428	-2.21	-2.137	-2.2805	-2.1019	-2.153	-2.1572	-2.1295	-1.352	-2.1275	-2.2	-2.2505	-1.9848	-2.1598	-2.543	-2.2081	-2.0342	-2.6539	-2.0062	-2.151	-2.4961	-2.1703	-2.1668	-2.2833	-2.4615	-2.2348	-1.3528	-2.1731	-2.1142	-2.29	-2.2098	-2.1923	-2.2897	-2.2494	-2.1609	-2.1708	-2.2048	-2.1885	-2.2963	-2.2441	-2.1597	-2.1637	-2.3415	-2.1415	-1.3461	-2.1415	-2.1705	-2.2276	-2.0969	-2.1316
-2.1847	-2.0467	-2.137	-2.2805	-1.9267	-2.13	-2.276	-2.3208	-0.7678	-2.3114	-2.0342	-2.425	-2.2632	-2.1353	-1.902	-2.1255	-1.986	-2.1179	-2.3797	-2.229	-2.4961	-2.1703	-2.0891	-2.1683	-2.4615	-2.2348	-1.3528	-2.1731	-2.1142	-2.29	-2.1477	-2.2064	-2.2897	-2.2494	-1.986	-2.1179	-2.3571	-2.1555	-2.2963	-2.2441	-2.1597	-2.1637	-2.2964	-2.2504	-2.3845	-2.1898	-2.1705	-2.2276	-2.1937	-2.2208
-2.3877	-2.0607	-1.8449	-2.2266	-2.6055	-2.2221	-2.1445	-2.3301	-1.352	-2.1275	-2.0342	-2.425	-2.0809	-2.1783	-2.1972	-2.2656	-2.3812	-2.1205	-2.3554	-2.1938	-1.9274	-2.2194	-2.3188	-2.1622	-2.1016	-2.2012	-1.3528	-2.1731	-2.1142	-2.29	-2.3349	-2.2312	-2.2897	-2.2494	-2.3812	-2.1205	-2.2048	-2.1885	-2.155	-2.2235	-2.4911	-2.2288	-2.1574	-2.1885	-1.3461	-2.1415	-2.1705	-2.2276	-2.1937	-2.2208
-1.904	-2.2986	-2.137	-2.2805	-2.1797	-2.1189	-2.3228	-2.1783	-1.352	-2.1275	-2.2963	-2.1972	-2.1847	-2.0601	-2.3378	-2.2803	-2.0342	-2.6539	-2.0062	-2.151	-2.4961	-2.1703	-2.0891	-2.1683	-2.0034	-2.1061	-1.3528	-2.1731	-2.2963	-2.1972	-2.2098	-2.1923	-2.3378	-2.2803	-2.1609	-2.1708	-2.2048	-2.1885	-2.2963	-2.2441	-2.1597	-2.1637	-2.1574	-2.1885	-1.3461	-2.1415	-2.1705	-2.2276	-2.3037	-2.1698
-2.0009	-1.9151	-1.8549	-2.2615	-2.3683	-2.2356	-2.0953	-2.2023	-4.059	-2.2608	-1.9611	-2.3251	-2.1128	-2.0728	-2.1972	-2.2656	-2.2482	-2.1275	-2.0062	-2.151	-1.9274	-2.2194	-2.3188	-2.1622	-2.1016	-2.2012	-4.4933	-2.1808	-2.1142	-2.29	-2.2098	-2.1923	-2.2897	-2.2494	-2.428	-2.2377	-2.2048	-2.1885	-2.155	-2.2235	-2.4911	-2.2288	-2.1574	-2.1885	-2.3845	-2.1898	-2.1705	-2.2276	-2.0969	-2.1316
-1.9428	-2.21	-2.129	-2.2376	-2.0219	-2.2939	-2.5335	-2.1536	-1.352	-2.1275	-2.0788	-2.2173	-1.8779	-2.0118	-2.543	-2.2081	-2.2632	-2.1462	-2.0062	-2.151	-1.9274	-2.2194	-2.3188	-2.1622	-2.4615	-2.2348	-1.3528	-2.1731	-2.0788	-2.2173	-2.1477	-2.2064	-2.2897	-2.2494	-2.1609	-2.1708	-2.2048	-2.1885	-2.155	-2.2235	-2.106	-2.3089	-2.3415	-2.1415	-1.3461	-2.1415	-2.1705	-2.2276	-2.1937	-2.2208
-1.9611	-2.1909	-1.7597	-2.2214	-2.6055	-2.2221	-2.1445	-2.3301	-1.352	-2.1275	-1.8283	-2.1013	-2.1307	-2.2608	-2.1972	-2.2656	-1.9361	-2.4856	-2.0062	-2.151	-1.9274	-2.2194	-2.3188	-2.1622	-2.1016	-2.2012	-1.3528	-2.1731	-1.9466	-2.0839	-2.1477	-2.2064	-2.2897	-2.2494	-2.028	-2.3454	-2.2048	-2.1885	-2.155	-2.2235	-2.4911	-2.2288	-2.1574	-2.1885	-1.3461	-2.1415	-2.1705	-2.2276	-2.1937	-2.2208
-1.904	-2.2986	-2.137	-2.2805	-2.1019	-2.153	-2.0138	-2.21	-1.352	-2.1275	-1.9222	-2.0297	-1.9424	-2.2956	-2.2853	-2.2384	-2.1019	-2.1709	-2.0062	-2.151	-2.4961	-2.1703	-2.1668	-2.2833	-2.1016	-2.2012	-1.3528	-2.1731	-1.9466	-2.0839	-2.2098	-2.1923	-2.2897	-2.2494	-2.028	-2.3454	-2.2048	-2.1885	-2.2963	-2.2441	-2.1597	-2.1637	-2.1574	-2.1885	-1.3461	-2.1415	-2.1705	-2.2276	-2.1937	-2.2208
-1.9428	-2.21	-2.0051	-2.2532	-2.0219	-2.2939	-1.895	-2.109	-1.352	-2.1275	-1.8283	-2.1013	-2.1128	-2.0728	-2.543	-2.2081	-2.2632	-2.1462	-2.0062	-2.151	-1.9274	-2.2194	-2.3188	-2.1622	-2.0034	-2.1061	-1.3528	-2.1731	-1.9466	-2.0839	-2.2098	-2.1923	-2.2897	-2.2494	-2.1609	-2.1708	-2.2048	-2.1885	-2.155	-2.2235	-2.106	-2.3089	-2.1574	-2.1885	-1.3461	-2.1415	-2.1705	-2.2276	-2.0969	-2.1316
-2.3877	-2.0607	-2.137	-2.2805	-2.1019	-2.153	-2.4052	-2.2565	-0.7678	-2.3114	-1.9611	-2.3251	-1.882	-2.3673	-1.9751	-1.8089	-2.1861	-2.1957	-2.3554	-2.1938	-2.4961	-2.1703	-2.1668	-2.2833	-2.4615	-2.2348	-1.3528	-2.1731	-2.1142	-2.29	-2.2098	-2.1923	-2.0635	-2.0894	-2.1609	-2.1708	-2.2048	-2.1885	-2.2963	-2.2441	-2.1597	-2.1637	-2.2964	-2.2504	-2.3845	-2.1898	-2.1705	-2.2276	-2.1937	-2.2208
-1.9611	-2.1909	-1.7597	-2.2214	-2.2871	-2.1324	-2.151	-2.1656	-1.352	-2.1275	-2.2	-2.2505	-2.016	-2.2173	-2.0734	-2.3651	-2.1861	-2.1957	-2.0062	-2.151	-1.9274	-2.2194	-2.0891	-2.1683	-2.1016	-2.2012	-1.3528	-2.1731	-2.1142	-2.29	-2.016	-2.2173	-2.2071	-2.1935	-2.1609	-2.1708	-2.2048	-2.1885	-2.155	-2.2235	-2.1597	-2.1637	-2.1574	-2.1885	-1.3461	-2.1415	-2.1705	-2.2276	-2.1937	-2.2208
-2.5335	-2.2656	-2.3239	-2.1257	-2.1587	-2.1306	-2.5335	-2.1536	-1.352	-2.1275	-2.0342	-2.425	-2.4231	-2.2414	-2.543	-2.2081	-2.2632	-2.1462	-2.3797	-2.229	-2.1726	-2.2186	-2.0891	-2.1683	-2.4615	-2.2348	-1.3528	-2.1731	-2.1142	-2.29	-2.2098	-2.1923	-2.2897	-2.2494	-2.1609	-2.1708	-2.3571	-2.1555	-2.155	-2.2235	-2.1597	-2.1637	-2.3415	-2.1415	-1.3461	-2.1415	-2.1705	-2.2276	-2.1937	-2.2208
-2.5335	-2.2656	-2.137	-2.2805	-2.1797	-2.1189	-2.8894	-2.3868	-0.7678	-2.3114	-1.9611	-2.3251	-2.1847	-2.0601	-2.2853	-2.2384	-2.0379	-2.1566	-2.3797	-2.229	-2.4961	-2.1703	-2.0891	-2.1683	-2.4615	-2.2348	-1.3528	-2.1731	-2.1142	-2.29	-2.2098	-2.1923	-2.2897	-2.2494	-2.1609	-2.1708	-2.3571	-2.1555	-2.2963	-2.2441	-2.1597	-2.1637	-2.1574	-2.1885	-2.3845	-2.1898	-2.1705	-2.2276	-2.3037	-2.1698
-2.1273	-2.1476	-1.7597	-2.2214	-2.0415	-2.1462	-2.1572	-2.1295	-1.352	-2.1275	-2.4663	-2.0772	-2.016	-2.2173	-2.543	-2.2081	-2.3282	-2.1616	-2.0062	-2.151	-1.9274	-2.2194	-2.0891	-2.1683	-2.4615	-2.2348	-1.3528	-2.1731	-2.4821	-2.1331	-2.016	-2.2173	-2.2897	-2.2494	-2.1609	-2.1708	-2.2048	-2.1885	-2.155	-2.2235	-2.1597	-2.1637	-2.3415	-2.1415	-1.3461	-2.1415	-2.5655	-2.2137	-2.1937	-2.2208
-2.2554	-2.1291	-1.8449	-2.2266	-2.1445	-2.3462	-1.9474	-2.1664	-1.352	-2.1275	-2.2004	-2.1546	-2.016	-2.2173	-2.3344	-2.1388	-1.986	-2.1179	-2.3554	-2.1938	-1.9274	-2.2194	-2.0891	-2.1683	-1.9474	-2.1664	-1.3528	-2.1731	-2.1142	-2.29	-2.016	-2.2173	-2.2071	-2.1935	-1.986	-2.1179	-2.2048	-2.1885	-2.155	-2.2235	-2.1597	-2.1637	-2.1574	-2.1885	-1.3461	-2.1415	-2.1705	-2.2276	-2.1937	-2.2208
-1.9124	-2.3131	-2.0051	-2.2532	-2.1217	-2.0117	-2.1043	-2.0118	-0.7678	-2.3114	-1.8283	-2.1013	-2.016	-2.2173	-2.0897	-2.1789	-2.1019	-2.1709	-2.3797	-2.229	-1.9274	-2.2194	-2.3188	-2.1622	-2.1016	-2.2012	-1.3528	-2.1731	-1.9466	-2.0839	-2.016	-2.2173	-2.0897	-2.1789	-2.028	-2.3454	-1.9383	-2.289	-2.155	-2.2235	-2.1597	-2.1637	-2.1574	-2.1885	-2.3845	-2.1898	-2.1705	-2.2276	-2.1937	-2.2208
-2.1847	-2.0467	-2.0051	-2.2532	-2.1445	-2.3462	-1.895	-2.109	-0.7678	-2.3114	-2.0641	-2.2962	-1.882	-2.3673	-2.0897	-2.1789	-1.986	-2.1179	-2.3797	-2.229	-1.9274	-2.2194	-2.0891	-2.1683	-2.0034	-2.1061	-1.3528	-2.1731	-2.1142	-2.29	-2.2098	-2.1923	-2.0897	-2.1789	-1.986	-2.1179	-2.3571	-2.1555	-2.155	-2.2235	-2.1597	-2.1637	-2.1574	-2.1885	-2.3845	-2.1898	-2.1705	-2.2276	-2.1937	-2.2208
-1.9124	-2.3131	-1.8449	-2.2266	-1.9348	-2.4856	-2.1148	-2.1948	-0.7678	-2.3114	-2.9642	-2.2414	-2.4187	-2.2805	-2.4474	-2.7916	-2.2632	-2.1462	-2.3797	-2.229	-1.9274	-2.2194	-1.9348	-2.4856	-2.1016	-2.2012	-1.3528	-2.1731	-2.4821	-2.1331	-2.2098	-2.1923	-2.2071	-2.1935	-2.1609	-2.1708	-1.9383	-2.289	-2.155	-2.2235	-2.106	-2.3089	-2.1574	-2.1885	-2.3845	-2.1898	-2.1705	-2.2276	-2.3037	-2.1698
-1.8051	-2.2264	-1.8549	-2.2615	-2.2103	-1.8535	-2.8894	-2.3868	-1.352	-2.1275	-2.0342	-2.425	-2.2632	-2.1353	-1.9154	-2.2423	-2.1861	-2.1957	-1.8051	-2.2264	-1.9274	-2.2194	-2.3188	-2.1622	-2.4615	-2.2348	-1.3528	-2.1731	-2.1142	-2.29	-2.1477	-2.2064	-2.2897	-2.2494	-2.1609	-2.1708	-1.9383	-2.289	-2.155	-2.2235	-2.1597	-2.1637	-2.1574	-2.1885	-1.3461	-2.1415	-2.1705	-2.2276	-2.1937	-2.2208
-2.2554	-2.1291	-2.129	-2.2376	-2.1445	-2.3462	-2.151	-2.1656	-0.7678	-2.3114	-1.9222	-2.0297	-1.9848	-2.1598	-2.1331	-2.2642	-1.9152	-2.0847	-2.3554	-2.1938	-1.9274	-2.2194	-2.0891	-2.1683	-2.1016	-2.2012	-1.3528	-2.1731	-1.9466	-2.0839	-2.2098	-2.1923	-2.2897	-2.2494	-1.9152	-2.0847	-2.2048	-2.1885	-2.155	-2.2235	-2.1597	-2.1637	-2.1574	-2.1885	-2.3845	-2.1898	-2.1705	-2.2276	-2.0969	-2.1316
-2.2554	-2.1291	-1.8968	-2.3055	-2.1445	-2.3462	-2.1445	-2.3301	-0.7678	-2.3114	-2.2	-2.2505	-2.6462	-2.1845	-2.2445	-2.1023	-2.2482	-2.1275	-2.3554	-2.1938	-2.1726	-2.2186	-2.0891	-2.1683	-2.1016	-2.2012	-1.3528	-2.1731	-2.1142	-2.29	-2.3349	-2.2312	-2.2071	-2.1935	-2.428	-2.2377	-2.2048	-2.1885	-2.155	-2.2235	-2.1597	-2.1637	-2.1574	-2.1885	-2.3845	-2.1898	-2.1705	-2.2276	-2.1937	-2.2208
-2.8199	-2.2081	-1.7597	-2.2214	-2.2029	-2.5199	-2.1445	-2.3301	-1.352	-2.1275	-2.0788	-2.2173	-1.9589	-2.0772	-1.9751	-1.8089	-2.2482	-2.1275	-2.3797	-2.229	-1.9274	-2.2194	-2.1668	-2.2833	-2.1016	-2.2012	-1.3528	-2.1731	-2.0788	-2.2173	-2.1477	-2.2064	-2.0635	-2.0894	-2.428	-2.2377	-2.2048	-2.1885	-2.155	-2.2235	-2.1597	-2.1637	-2.1574	-2.1885	-1.3461	-2.1415	-2.1705	-2.2276	-2.1937	-2.2208
-1.9428	-2.21	-2.2686	-2.299	-2.1019	-2.153	-1.9474	-2.1664	-0.7678	-2.3114	-2.9642	-2.2414	-2.0809	-2.1783	-1.8703	-2.1528	-1.8968	-2.2432	-2.0062	-2.151	-2.2686	-2.299	-2.1668	-2.2833	-1.9474	-2.1664	-1.3528	-2.1731	-2.4821	-2.1331	-2.3349	-2.2312	-2.2071	-2.1935	-2.028	-2.3454	-2.2048	-2.1885	-2.155	-2.2235	-2.1597	-2.1637	-2.1574	-2.1885	-2.3845	-2.1898	-2.1705	-2.2276	-2.1937	-2.2208
-2.123	-2.299	-2.0558	-2.4143	-2.3086	-2.0717	-2.8894	-2.3868	-0.7678	-2.3114	-2.0388	-2.0226	-2.2638	-2.3578	-1.9751	-1.8089	-2.3282	-2.1616	-2.123	-2.299	-2.1726	-2.2186	-2.3086	-2.0717	-2.4615	-2.2348	-1.3528	-2.1731	-1.9466	-2.0839	-2.1477	-2.2064	-2.0635	-2.0894	-2.1609	-2.1708	-2.2048	-2.1885	-2.155	-2.2235	-2.1597	-2.1637	-2.1574	-2.1885	-2.3845	-2.1898	-2.1705	-2.2276	-2.1937	-2.2208
-2.1273	-2.1476	-3.1798	-1.9755	-2.3222	-2.1921	-2.3228	-2.1783	-0.7678	-2.3114	-2.3108	-2.4432	-2.4231	-2.2414	-2.4159	-2.0431	-2.1475	-2.4537	-2.0062	-2.151	-2.4961	-2.1703	-2.3188	-2.1622	-2.0034	-2.1061	-1.3528	-2.1731	-1.9466	-2.0839	-2.2098	-2.1923	-2.2071	-2.1935	-2.028	-2.3454	-2.2048	-2.1885	-2.155	-2.2235	-2.1597	-2.1637	-2.1574	-2.1885	-2.3845	-2.1898	-2.1705	-2.2276	-2.1937	-2.2208
-2.1972	-1.9655	-2.2853	-2.0577	-2.1217	-2.0117	-2.1445	-2.3301	-0.7678	-2.3114	-2.4663	-2.0772	-2.2784	-2.3219	-2.3344	-2.1388	-2.2482	-2.1275	-2.0062	-2.151	-2.4961	-2.1703	-2.3188	-2.1622	-2.1016	-2.2012	-1.3528	-2.1731	-2.4821	-2.1331	-2.1477	-2.2064	-2.2071	-2.1935	-2.428	-2.2377	-2.2048	-2.1885	-2.4135	-2.0458	-2.1597	-2.1637	-2.1574	-2.1885	-2.3845	-2.1898	-2.5655	-2.2137	-2.1937	-2.2208
-2.1273	-2.1476	-2.137	-2.2805	-2.6055	-2.2221	-2.3228	-2.1783	-2.2189	-2.3628	-2.2004	-2.1546	-2.3447	-2.3095	-2.2445	-2.1023	-2.1019	-2.1709	-2.0062	-2.151	-2.4961	-2.1703	-2.3188	-2.1622	-2.0034	-2.1061	-3.1311	-2.2569	-2.1142	-2.29	-2.3349	-2.2312	-2.2071	-2.1935	-2.028	-2.3454	-2.2048	-2.1885	-2.2963	-2.2441	-2.4911	-2.2288	-2.1574	-2.1885	-2.3845	-2.1898	-2.1705	-2.2276	-2.1937	-2.2208
-2.2731	-2.153	-2.137	-2.2805	-2.0415	-2.1462	-2.1148	-2.1948	-1.3519	-2.1587	-1.8283	-2.1013	-2.1307	-2.2608	-2.0734	-2.3651	-2.2482	-2.1275	-2.3554	-2.1938	-2.4961	-2.1703	-2.0891	-2.1683	-2.1016	-2.2012	-1.3528	-2.1731	-1.9466	-2.0839	-2.1477	-2.2064	-2.2071	-2.1935	-2.428	-2.2377	-2.2048	-2.1885	-2.2963	-2.2441	-2.1597	-2.1637	-2.1574	-2.1885	-1.3461	-2.1415	-2.1705	-2.2276	-2.1937	-2.2208
-2.1847	-2.0467	-2.0558	-2.4143	-2.1587	-2.1306	-2.0953	-2.2023	-1.352	-2.1275	-1.7596	-2.0959	-2.2784	-2.3219	-2.3344	-2.1388	-2.382	-2.1674	-2.3797	-2.229	-2.1726	-2.2186	-2.0891	-2.1683	-2.1016	-2.2012	-1.3528	-2.1731	-2.4821	-2.1331	-2.1477	-2.2064	-2.2071	-2.1935	-2.428	-2.2377	-2.3571	-2.1555	-2.155	-2.2235	-2.1597	-2.1637	-2.1574	-2.1885	-1.3461	-2.1415	-1.9776	-2.0356	-2.1937	-2.2208
-1.9611	-2.1909	-2.137	-2.2805	-2.0546	-2.535	-2.151	-2.1656	-4.4211	-2.0648	-2.0788	-2.2173	-1.882	-2.3673	-1.902	-2.1255	-2.3282	-2.1616	-2.0062	-2.151	-2.4961	-2.1703	-2.1668	-2.2833	-2.1016	-2.2012	-4.4933	-2.1808	-2.0788	-2.2173	-2.2098	-2.1923	-2.2897	-2.2494	-2.1609	-2.1708	-2.2048	-2.1885	-2.2963	-2.2441	-2.1597	-2.1637	-2.1574	-2.1885	-2.3845	-2.1898	-2.1705	-2.2276	-2.1937	-2.2208
-2.1217	-2.2423	-2.129	-2.2376	-2.2871	-2.1324	-2.5335	-2.1536	-1.352	-2.1275	-1.9611	-2.3251	-1.9589	-2.0772	-2.543	-2.2081	-2.1019	-2.1709	-2.3797	-2.229	-1.9274	-2.2194	-2.0891	-2.1683	-2.4615	-2.2348	-1.3528	-2.1731	-2.1142	-2.29	-2.1477	-2.2064	-2.2897	-2.2494	-2.028	-2.3454	-2.2048	-2.1885	-2.155	-2.2235	-2.1597	-2.1637	-2.3415	-2.1415	-1.3461	-2.1415	-2.1705	-2.2276	-2.1937	-2.2208
-2.4699	-2.5192	-1.8449	-2.2266	-2.1587	-2.1306	-2.1043	-2.0118	-1.352	-2.1275	-2.0788	-2.2173	-2.1307	-2.2608	-1.8703	-2.1528	-2.0386	-2.0362	-2.3554	-2.1938	-1.9274	-2.2194	-2.0891	-2.1683	-2.1016	-2.2012	-1.3528	-2.1731	-2.0788	-2.2173	-2.1477	-2.2064	-2.2071	-2.1935	-2.1609	-2.1708	-2.2048	-2.1885	-2.155	-2.2235	-2.1597	-2.1637	-2.1574	-2.1885	-1.3461	-2.1415	-2.1705	-2.2276	-2.1937	-2.2208
-1.9428	-2.21	-1.7597	-2.2214	-2.4428	-2.1765	-2.1572	-2.1295	-1.352	-2.1275	-1.8283	-2.1013	-2.1307	-2.2608	-2.543	-2.2081	-2.0379	-2.1566	-2.0062	-2.151	-1.9274	-2.2194	-2.3188	-2.1622	-2.4615	-2.2348	-1.3528	-2.1731	-1.9466	-2.0839	-2.1477	-2.2064	-2.2897	-2.2494	-2.1609	-2.1708	-2.2048	-2.1885	-2.155	-2.2235	-2.106	-2.3089	-2.3415	-2.1415	-1.3461	-2.1415	-2.1705	-2.2276	-2.1937	-2.2208
-2.1847	-2.0467	-2.137	-2.2805	-2.1019	-2.153	-2.0138	-2.21	-0.7678	-2.3114	-2.2	-2.2505	-1.882	-2.3673	-1.8703	-2.1528	-1.986	-2.1179	-2.3797	-2.229	-2.4961	-2.1703	-2.1668	-2.2833	-2.1016	-2.2012	-1.3528	-2.1731	-2.1142	-2.29	-2.2098	-2.1923	-2.2071	-2.1935	-1.986	-2.1179	-2.3571	-2.1555	-2.2963	-2.2441	-2.1597	-2.1637	-2.1574	-2.1885	-2.3845	-2.1898	-2.1705	-2.2276	-2.1937	-2.2208
-2.1601	-2.3208	-1.8449	-2.2266	-2.3683	-2.2356	-2.1043	-2.0118	-0.7678	-2.3114	-1.9222	-2.0297	-2.4231	-2.2414	-1.8703	-2.1528	-2.0386	-2.0362	-2.3797	-2.229	-1.9274	-2.2194	-2.3188	-2.1622	-2.1016	-2.2012	-1.3528	-2.1731	-1.9466	-2.0839	-2.2098	-2.1923	-2.2071	-2.1935	-2.1609	-2.1708	-1.9383	-2.289	-2.155	-2.2235	-2.4911	-2.2288	-2.1574	-2.1885	-2.3845	-2.1898	-2.1705	-2.2276	-2.1937	-2.2208
-2.1847	-2.0467	-2.1797	-1.9786	-2.2103	-1.8535	-1.895	-2.109	-0.7678	-2.3114	-2.2871	-2.4644	-2.2638	-2.3578	-2.1071	-2.4143	-2.4428	-2.1765	-2.3797	-2.229	-1.9274	-2.2194	-2.3188	-2.1622	-2.0034	-2.1061	-1.3528	-2.1731	-2.1142	-2.29	-2.1477	-2.2064	-2.1071	-2.4143	-2.428	-2.2377	-2.3571	-2.1555	-2.155	-2.2235	-2.1597	-2.1637	-2.1574	-2.1885	-2.3845	-2.1898	-2.1705	-2.2276	-2.1937	-2.2208
-1.8051	-2.2264	-1.8449	-2.2266	-1.9267	-2.13	-2.1445	-2.3301	-0.7678	-2.3114	-2.0173	-2.2456	-2.6462	-2.1845	-2.5934	-2.3364	-2.0342	-2.6539	-1.8051	-2.2264	-1.9274	-2.2194	-2.0891	-2.1683	-2.1016	-2.2012	-1.3528	-2.1731	-2.0173	-2.2456	-2.3349	-2.2312	-2.2897	-2.2494	-2.1609	-2.1708	-1.9383	-2.289	-2.155	-2.2235	-2.1597	-2.1637	-2.1574	-2.1885	-2.3845	-2.1898	-1.9776	-2.0356	-2.1937	-2.2208
-1.9428	-2.21	-2.0142	-2.5811	-2.2871	-2.1324	-1.9474	-2.1664	-2.2189	-2.3628	-2.0788	-2.2173	-2.016	-2.2173	-2.0897	-2.1789	-1.9361	-2.4856	-2.0062	-2.151	-2.0142	-2.5811	-2.0891	-2.1683	-1.9474	-2.1664	-3.1311	-2.2569	-2.0788	-2.2173	-2.016	-2.2173	-2.0897	-2.1789	-2.028	-2.3454	-2.2048	-2.1885	-2.155	-2.2235	-2.1597	-2.1637	-2.1574	-2.1885	-2.3845	-2.1898	-2.1705	-2.2276	-2.1937	-2.2208
-2.0009	-1.9151	-1.7597	-2.2214	-2.3086	-2.0717	-1.895	-2.109	-1.3519	-2.1587	-2.0388	-2.0226	-2.2058	-2.1709	-1.8703	-2.1528	-1.9152	-2.0847	-2.0062	-2.151	-1.9274	-2.2194	-2.3086	-2.0717	-2.0034	-2.1061	-1.3528	-2.1731	-1.9466	-2.0839	-2.2058	-2.1709	-2.2071	-2.1935	-1.9152	-2.0847	-2.2048	-2.1885	-2.155	-2.2235	-2.1597	-2.1637	-2.1574	-2.1885	-1.3461	-2.1415	-2.1705	-2.2276	-2.0969	-2.1316
-1.9428	-2.21	-1.8449	-2.2266	-2.0415	-2.1462	-2.1148	-2.1948	-1.3519	-2.1587	-1.8283	-2.1013	-2.1307	-2.2608	-2.1972	-2.2656	-2.1019	-2.1709	-2.0062	-2.151	-1.9274	-2.2194	-2.0891	-2.1683	-2.1016	-2.2012	-1.3528	-2.1731	-1.9466	-2.0839	-2.1477	-2.2064	-2.2897	-2.2494	-2.028	-2.3454	-2.2048	-2.1885	-2.155	-2.2235	-2.1597	-2.1637	-2.1574	-2.1885	-1.3461	-2.1415	-2.1705	-2.2276	-2.1937	-2.2208
-1.9428	-2.21	-2.129	-2.2376	-2.2871	-2.1324	-2.1572	-2.1295	-3.9974	-2.3916	-2.0641	-2.2962	-2.4187	-2.2805	-2.2011	-2.2652	-1.9432	-2.0834	-2.0062	-2.151	-1.9274	-2.2194	-2.0891	-2.1683	-2.4615	-2.2348	-3.1311	-2.2569	-2.1142	-2.29	-2.2098	-2.1923	-2.0635	-2.0894	-2.428	-2.2377	-2.2048	-2.1885	-2.155	-2.2235	-2.1597	-2.1637	-2.3415	-2.1415	-2.3845	-2.1898	-2.1705	-2.2276	-2.3037	-2.1698
-1.9611	-2.1909	-2.2686	-2.299	-2.1587	-2.1306	-2.1572	-2.1295	-1.352	-2.1275	-2.0641	-2.2962	-1.9589	-2.0772	-2.1197	-2.0927	-2.2632	-2.1462	-2.0062	-2.151	-2.2686	-2.299	-2.0891	-2.1683	-2.4615	-2.2348	-1.3528	-2.1731	-2.1142	-2.29	-2.1477	-2.2064	-2.0635	-2.0894	-2.1609	-2.1708	-2.2048	-2.1885	-2.155	-2.2235	-2.1597	-2.1637	-2.3415	-2.1415	-1.3461	-2.1415	-2.1705	-2.2276	-2.1937	-2.2208
-1.904	-2.2986	-2.3239	-2.1257	-2.0415	-2.1462	-2.1217	-2.3812	-2.6439	-2.3939	-2.0173	-2.2456	-2.2638	-2.3578	-2.2445	-2.1023	-2.2632	-2.1462	-2.0062	-2.151	-2.1726	-2.2186	-2.0891	-2.1683	-2.4615	-2.2348	-1.3528	-2.1731	-2.0173	-2.2456	-2.1477	-2.2064	-2.2071	-2.1935	-2.1609	-2.1708	-2.2048	-2.1885	-2.155	-2.2235	-2.1597	-2.1637	-2.1574	-2.1885	-3.0998	-2.2194	-1.9776	-2.0356	-2.1937	-2.2208
-1.9428	-2.21	-2.129	-2.2376	-2.0415	-2.1462	-2.0953	-2.2023	-1.3519	-2.1587	-2.2853	-1.8302	-1.9589	-2.0772	-2.5934	-2.3364	-1.9152	-2.0847	-2.0062	-2.151	-1.9274	-2.2194	-2.0891	-2.1683	-2.1016	-2.2012	-1.3528	-2.1731	-2.4821	-2.1331	-2.1477	-2.2064	-2.2897	-2.2494	-1.9152	-2.0847	-2.2048	-2.1885	-2.155	-2.2235	-2.1597	-2.1637	-2.1574	-2.1885	-1.3461	-2.1415	-1.9776	-2.0356	-2.1937	-2.2208
-1.904	-2.2986	-2.2686	-2.299	-2.0415	-2.1462	-2.0953	-2.2023	-0.7678	-2.3114	-2.2	-2.2505	-2.2058	-2.1709	-2.0734	-2.3651	-1.986	-2.1179	-2.0062	-2.151	-2.2686	-2.299	-2.0891	-2.1683	-2.1016	-2.2012	-1.3528	-2.1731	-2.1142	-2.29	-2.2058	-2.1709	-2.2071	-2.1935	-1.986	-2.1179	-2.2048	-2.1885	-2.155	-2.2235	-2.1597	-2.1637	-2.1574	-2.1885	-2.3845	-2.1898	-2.1705	-2.2276	-2.0969	-2.1316
-1.9611	-2.1909	-1.7597	-2.2214	-2.1019	-2.153	-2.0953	-2.2023	-1.3519	-2.1587	-2.0173	-2.2456	-1.9035	-2.0082	-1.637	-1.6416	-1.3362	-1.4554	-2.0062	-2.151	-1.9274	-2.2194	-2.1668	-2.2833	-2.1016	-2.2012	-1.3528	-2.1731	-2.0173	-2.2456	-1.9035	-2.0082	-1.637	-1.6416	-1.3362	-1.4554	-2.2048	-2.1885	-2.155	-2.2235	-2.1597	-2.1637	-2.1574	-2.1885	-1.3461	-2.1415	-1.9776	-2.0356	-1.9035	-2.0082
-1.9124	-2.3131	-1.7597	-2.2214	-2.3378	-2.5811	-2.151	-2.1656	-0.7678	-2.3114	-2.1894	-2.1917	-2.1847	-2.0601	-2.2853	-2.2384	-2.4934	-2.2681	-2.3797	-2.229	-1.9274	-2.2194	-2.3378	-2.5811	-2.1016	-2.2012	-1.3528	-2.1731	-2.4821	-2.1331	-2.2098	-2.1923	-2.2897	-2.2494	-2.428	-2.2377	-1.9383	-2.289	-2.155	-2.2235	-2.1597	-2.1637	-2.1574	-2.1885	-2.3845	-2.1898	-2.1705	-2.2276	-2.3037	-2.1698
-2.753	-2.2803	-1.7597	-2.2214	-2.2103	-1.8535	-2.1217	-2.3812	-1.3519	-2.1587	-2.2853	-1.8302	-2.1847	-2.0601	-2.1972	-2.2656	-1.9152	-2.0847	-2.753	-2.2803	-1.9274	-2.2194	-2.3188	-2.1622	-2.4615	-2.2348	-1.3528	-2.1731	-2.4821	-2.1331	-2.2098	-2.1923	-2.2897	-2.2494	-1.9152	-2.0847	-2.2048	-2.1885	-2.155	-2.2235	-2.1597	-2.1637	-2.1574	-2.1885	-1.3461	-2.1415	-1.9776	-2.0356	-2.3037	-2.1698
-2.1601	-2.3208	-1.7597	-2.2214	-2.2871	-2.1324	-2.3228	-2.1783	-0.7678	-2.3114	-2.0788	-2.2173	-2.1307	-2.2608	-1.9154	-2.2423	-1.9152	-2.0847	-2.3797	-2.229	-1.9274	-2.2194	-2.0891	-2.1683	-2.0034	-2.1061	-1.3528	-2.1731	-2.0788	-2.2173	-2.1477	-2.2064	-2.2897	-2.2494	-1.9152	-2.0847	-1.9383	-2.289	-2.155	-2.2235	-2.1597	-2.1637	-2.1574	-2.1885	-2.3845	-2.1898	-2.1705	-2.2276	-2.1937	-2.2208
-2.753	-2.2803	-1.7597	-2.2214	-2.0219	-2.2939	-2.1572	-2.1295	-2.5644	-2.1255	-2.0388	-2.0226	-2.2632	-2.1353	-1.8863	-2.0226	-2.3282	-2.1616	-2.753	-2.2803	-1.9274	-2.2194	-2.3188	-2.1622	-2.4615	-2.2348	-1.3528	-2.1731	-1.9466	-2.0839	-2.1477	-2.2064	-2.0635	-2.0894	-2.1609	-2.1708	-2.2048	-2.1885	-2.155	-2.2235	-2.106	-2.3089	-2.3415	-2.1415	-2.3845	-2.1898	-2.1705	-2.2276	-2.1937	-2.2208
-1.9428	-2.21	-1.7597	-2.2214	-2.3222	-2.1921	-1.9158	-1.9902	-0.7678	-2.3114	-2.9642	-2.2414	-2.4231	-2.2414	-1.8863	-2.0226	-2.4934	-2.2681	-2.0062	-2.151	-1.9274	-2.2194	-2.3188	-2.1622	-2.0034	-2.1061	-1.3528	-2.1731	-2.4821	-2.1331	-2.2098	-2.1923	-2.0635	-2.0894	-2.428	-2.2377	-2.2048	-2.1885	-2.155	-2.2235	-2.1597	-2.1637	-2.1574	-2.1885	-2.3845	-2.1898	-2.1705	-2.2276	-2.1937	-2.2208
-2.8199	-2.2081	-3.1798	-1.9755	-2.2103	-1.8535	-2.3228	-2.1783	-1.3519	-2.1587	-2.9642	-2.2414	-2.4349	-2.2075	-2.0897	-2.1789	-1.986	-2.1179	-2.3797	-2.229	-2.4961	-2.1703	-2.3188	-2.1622	-2.0034	-2.1061	-1.3528	-2.1731	-2.4821	-2.1331	-2.3349	-2.2312	-2.0897	-2.1789	-1.986	-2.1179	-2.2048	-2.1885	-2.155	-2.2235	-2.1597	-2.1637	-2.1574	-2.1885	-1.3461	-2.1415	-2.1705	-2.2276	-2.1937	-2.2208
-2.8199	-2.2081	-3.1798	-1.9755	-2.4387	-2.0864	-2.1572	-2.1295	-0.7678	-2.3114	-1.8283	-2.1013	-2.016	-2.2173	-2.0897	-2.1789	-1.9432	-2.0834	-2.3797	-2.229	-2.4961	-2.1703	-2.1668	-2.2833	-2.4615	-2.2348	-1.3528	-2.1731	-1.9466	-2.0839	-2.016	-2.2173	-2.0897	-2.1789	-2.428	-2.2377	-2.2048	-2.1885	-2.155	-2.2235	-2.1597	-2.1637	-2.3415	-2.1415	-2.3845	-2.1898	-2.1705	-2.2276	-2.1937	-2.2208
-1.9428	-2.21	-1.8549	-2.2615	-2.1019	-2.153	-1.9474	-2.1664	-1.3519	-2.1587	-1.8283	-2.1013	-1.8779	-2.0118	-1.8703	-2.1528	-1.9361	-2.4856	-2.0062	-2.151	-1.9274	-2.2194	-2.1668	-2.2833	-1.9474	-2.1664	-1.3528	-2.1731	-1.9466	-2.0839	-2.1477	-2.2064	-2.2071	-2.1935	-2.028	-2.3454	-2.2048	-2.1885	-2.155	-2.2235	-2.1597	-2.1637	-2.1574	-2.1885	-1.3461	-2.1415	-2.1705	-2.2276	-2.1937	-2.2208
-1.9428	-2.21	-2.3228	-2.0864	-2.3378	-2.5811	-1.9474	-2.1664	-0.7678	-2.3114	-2.4663	-2.0772	-2.0809	-2.1783	-2.2011	-2.2652	-2.0379	-2.1566	-2.0062	-2.151	-2.1726	-2.2186	-2.3378	-2.5811	-1.9474	-2.1664	-1.3528	-2.1731	-2.4821	-2.1331	-2.3349	-2.2312	-2.0635	-2.0894	-2.1609	-2.1708	-2.2048	-2.1885	-2.155	-2.2235	-2.1597	-2.1637	-2.1574	-2.1885	-2.3845	-2.1898	-2.5655	-2.2137	-2.1937	-2.2208
-1.9428	-2.21	-2.3228	-2.0864	-2.1019	-2.153	-2.4189	-2.1694	-1.3519	-2.1587	-2.2	-2.2505	-2.4231	-2.2414	-2.0734	-2.3651	-2.9838	-2.5117	-2.0062	-2.151	-2.1726	-2.2186	-2.1668	-2.2833	-2.4615	-2.2348	-1.3528	-2.1731	-2.1142	-2.29	-2.2098	-2.1923	-2.2071	-2.1935	-2.428	-2.2377	-2.2048	-2.1885	-2.155	-2.2235	-2.1597	-2.1637	-2.1574	-2.1885	-1.3461	-2.1415	-2.1705	-2.2276	-2.1937	-2.2208
-2.1972	-1.9655	-2.5126	-2.2041	-2.0415	-2.1462	-1.9474	-2.1664	-1.3519	-2.1587	-2.0388	-2.0226	-2.2638	-2.3578	-2.2011	-2.2652	-1.986	-2.1179	-2.0062	-2.151	-2.4961	-2.1703	-2.0891	-2.1683	-1.9474	-2.1664	-1.3528	-2.1731	-1.9466	-2.0839	-2.1477	-2.2064	-2.0635	-2.0894	-1.986	-2.1179	-2.2048	-2.1885	-2.2963	-2.2441	-2.1597	-2.1637	-2.1574	-2.1885	-1.3461	-2.1415	-2.1705	-2.2276	-2.1937	-2.2208
-1.904	-2.2986	-2.0558	-2.4143	-2.1587	-2.1306	-1.9474	-2.1664	-2.5644	-2.1255	-2.9642	-2.2414	-2.4187	-2.2805	-1.8703	-2.1528	-2.4934	-2.2681	-2.0062	-2.151	-2.1726	-2.2186	-2.0891	-2.1683	-1.9474	-2.1664	-1.3528	-2.1731	-2.4821	-2.1331	-2.2098	-2.1923	-2.2071	-2.1935	-2.428	-2.2377	-2.2048	-2.1885	-2.155	-2.2235	-2.1597	-2.1637	-2.1574	-2.1885	-2.3845	-2.1898	-2.1705	-2.2276	-2.3037	-2.1698
-2.2731	-2.153	-1.8449	-2.2266	-2.3086	-2.0717	-2.4189	-2.1694	-0.7678	-2.3114	-2.4663	-2.0772	-2.2638	-2.3578	-2.5934	-2.3364	-2.9838	-2.5117	-2.3554	-2.1938	-1.9274	-2.2194	-2.3086	-2.0717	-2.4615	-2.2348	-1.3528	-2.1731	-2.4821	-2.1331	-2.1477	-2.2064	-2.2897	-2.2494	-2.428	-2.2377	-2.2048	-2.1885	-2.155	-2.2235	-2.1597	-2.1637	-2.1574	-2.1885	-2.3845	-2.1898	-2.5655	-2.2137	-2.1937	-2.2208
-1.904	-2.2986	-2.129	-2.2376	-1.9267	-2.13	-2.0138	-2.21	-0.7678	-2.3114	-2.4663	-2.0772	-2.016	-2.2173	-2.2445	-2.1023	-1.9152	-2.0847	-2.0062	-2.151	-1.9274	-2.2194	-2.0891	-2.1683	-2.1016	-2.2012	-1.3528	-2.1731	-2.4821	-2.1331	-2.016	-2.2173	-2.2071	-2.1935	-1.9152	-2.0847	-2.2048	-2.1885	-2.155	-2.2235	-2.1597	-2.1637	-2.1574	-2.1885	-2.3845	-2.1898	-2.5655	-2.2137	-2.1937	-2.2208
-2.1273	-2.1476	-1.8449	-2.2266	-2.1019	-2.153	-1.9474	-2.1664	-0.7678	-2.3114	-1.9611	-2.3251	-2.4231	-2.2414	-2.2445	-2.1023	-1.986	-2.1179	-2.0062	-2.151	-1.9274	-2.2194	-2.1668	-2.2833	-1.9474	-2.1664	-1.3528	-2.1731	-2.1142	-2.29	-2.2098	-2.1923	-2.2071	-2.1935	-1.986	-2.1179	-2.2048	-2.1885	-2.155	-2.2235	-2.1597	-2.1637	-2.1574	-2.1885	-2.3845	-2.1898	-2.1705	-2.2276	-2.1937	-2.2208
-2.1273	-2.1476	-2.137	-2.2805	-2.3222	-2.1921	-2.1572	-2.1295	-3.9974	-2.3916	-1.9611	-2.3251	-1.9589	-2.0772	-1.8703	-2.1528	-2.1019	-2.1709	-2.0062	-2.151	-2.4961	-2.1703	-2.3188	-2.1622	-2.4615	-2.2348	-3.1311	-2.2569	-2.1142	-2.29	-2.1477	-2.2064	-2.2071	-2.1935	-2.028	-2.3454	-2.2048	-2.1885	-2.2963	-2.2441	-2.1597	-2.1637	-2.3415	-2.1415	-2.3845	-2.1898	-2.1705	-2.2276	-2.1937	-2.2208
-1.9611	-2.1909	-2.0558	-2.4143	-2.0415	-2.1462	-2.1217	-2.3812	-1.352	-2.1275	-2.0342	-2.425	-1.9424	-2.2956	-2.2853	-2.2384	-2.9838	-2.5117	-2.0062	-2.151	-2.1726	-2.2186	-2.0891	-2.1683	-2.4615	-2.2348	-1.3528	-2.1731	-2.1142	-2.29	-2.2098	-2.1923	-2.2897	-2.2494	-2.428	-2.2377	-2.2048	-2.1885	-2.155	-2.2235	-2.1597	-2.1637	-2.1574	-2.1885	-1.3461	-2.1415	-2.1705	-2.2276	-2.1937	-2.2208
-2.5335	-2.2656	-2.1797	-1.9786	-2.1217	-2.0117	-2.4052	-2.2565	-0.7678	-2.3114	-1.9222	-2.0297	-2.2784	-2.3219	-2.2445	-2.1023	-2.0379	-2.1566	-2.3797	-2.229	-1.9274	-2.2194	-2.3188	-2.1622	-2.4615	-2.2348	-1.3528	-2.1731	-1.9466	-2.0839	-2.1477	-2.2064	-2.2071	-2.1935	-2.1609	-2.1708	-2.3571	-2.1555	-2.155	-2.2235	-2.1597	-2.1637	-2.2964	-2.2504	-2.3845	-2.1898	-2.1705	-2.2276	-2.1937	-2.2208
-1.904	-2.2986	-2.0558	-2.4143	-1.9348	-2.4856	-2.0953	-2.2023	-0.7678	-2.3114	-2.0388	-2.0226	-2.1847	-2.0601	-2.1972	-2.2656	-2.382	-2.1674	-2.0062	-2.151	-2.1726	-2.2186	-1.9348	-2.4856	-2.1016	-2.2012	-1.3528	-2.1731	-1.9466	-2.0839	-2.2098	-2.1923	-2.2897	-2.2494	-2.428	-2.2377	-2.2048	-2.1885	-2.155	-2.2235	-2.106	-2.3089	-2.1574	-2.1885	-2.3845	-2.1898	-2.1705	-2.2276	-2.3037	-2.1698
-1.8051	-2.2264	-2.129	-2.2376	-2.2103	-1.8535	-2.3228	-2.1783	-1.3519	-2.1587	-2.4663	-2.0772	-1.9424	-2.2956	-1.9154	-2.2423	-1.9432	-2.0834	-1.8051	-2.2264	-1.9274	-2.2194	-2.3188	-2.1622	-2.0034	-2.1061	-1.3528	-2.1731	-2.4821	-2.1331	-2.2098	-2.1923	-2.2897	-2.2494	-2.428	-2.2377	-1.9383	-2.289	-2.155	-2.2235	-2.1597	-2.1637	-2.1574	-2.1885	-1.3461	-2.1415	-2.5655	-2.2137	-2.1937	-2.2208
-2.0009	-1.9151	-2.3228	-2.0864	-2.2029	-2.5199	-2.0601	-2.372	-0.7678	-2.3114	-2.9642	-2.2414	-2.1307	-2.2608	-2.1972	-2.2656	-1.9361	-2.4856	-2.0062	-2.151	-2.1726	-2.2186	-2.1668	-2.2833	-2.0034	-2.1061	-1.3528	-2.1731	-2.4821	-2.1331	-2.1477	-2.2064	-2.2897	-2.2494	-2.028	-2.3454	-2.2048	-2.1885	-2.155	-2.2235	-2.1597	-2.1637	-2.1574	-2.1885	-2.3845	-2.1898	-2.1705	-2.2276	-2.1937	-2.2208
-2.2731	-2.153	-2.0051	-2.2532	-2.3222	-2.1921	-2.1148	-2.1948	-3.0301	-1.9791	-2.0388	-2.0226	-2.1128	-2.0728	-2.0897	-2.1789	-2.2632	-2.1462	-2.3554	-2.1938	-1.9274	-2.2194	-2.3188	-2.1622	-2.1016	-2.2012	-3.1311	-2.2569	-1.9466	-2.0839	-2.2098	-2.1923	-2.0897	-2.1789	-2.1609	-2.1708	-2.2048	-2.1885	-2.155	-2.2235	-2.1597	-2.1637	-2.1574	-2.1885	-2.3845	-2.1898	-2.1705	-2.2276	-2.0969	-2.1316
-2.1972	-1.9655	-2.2853	-2.0577	-2.3683	-2.2356	-2.2321	-2.1709	-1.352	-2.1275	-1.8283	-2.1013	-1.9424	-2.2956	-1.902	-2.1255	-2.9838	-2.5117	-2.0062	-2.151	-2.4961	-2.1703	-2.3188	-2.1622	-2.2321	-2.1709	-1.3528	-2.1731	-1.9466	-2.0839	-2.2098	-2.1923	-2.2897	-2.2494	-2.428	-2.2377	-2.2048	-2.1885	-2.4135	-2.0458	-2.4911	-2.2288	-2.2964	-2.2504	-1.3461	-2.1415	-2.1705	-2.2276	-2.1937	-2.2208
-2.5335	-2.2656	-2.0558	-2.4143	-2.1217	-2.0117	-2.4189	-2.1694	-0.7678	-2.3114	-2.0641	-2.2962	-2.1307	-2.2608	-2.1331	-2.2642	-2.1861	-2.1957	-2.3797	-2.229	-2.1726	-2.2186	-2.3188	-2.1622	-2.4615	-2.2348	-1.3528	-2.1731	-2.1142	-2.29	-2.1477	-2.2064	-2.2897	-2.2494	-2.1609	-2.1708	-2.3571	-2.1555	-2.155	-2.2235	-2.1597	-2.1637	-2.1574	-2.1885	-2.3845	-2.1898	-2.1705	-2.2276	-2.1937	-2.2208
-1.9611	-2.1909	-2.129	-2.2376	-1.9348	-2.4856	-2.1043	-2.0118	-0.7678	-2.3114	-2.6812	-2.3909	-2.1307	-2.2608	-2.0897	-2.1789	-2.0219	-2.4818	-2.0062	-2.151	-1.9274	-2.2194	-1.9348	-2.4856	-2.1016	-2.2012	-1.3528	-2.1731	-2.4821	-2.1331	-2.1477	-2.2064	-2.0897	-2.1789	-2.428	-2.2377	-2.2048	-2.1885	-2.155	-2.2235	-2.106	-2.3089	-2.1574	-2.1885	-2.3845	-2.1898	-2.5655	-2.2137	-2.1937	-2.2208
-1.9611	-2.1909	-2.7421	-1.9461	-2.1797	-2.1189	-2.8894	-2.3868	-1.3519	-2.1587	-2.0641	-2.2962	-2.016	-2.2173	-2.2853	-2.2384	-2.1861	-2.1957	-2.0062	-2.151	-2.7421	-1.9461	-2.0891	-2.1683	-2.4615	-2.2348	-1.3528	-2.1731	-2.1142	-2.29	-2.016	-2.2173	-2.2897	-2.2494	-2.1609	-2.1708	-2.2048	-2.1885	-2.4135	-2.0458	-2.1597	-2.1637	-2.1574	-2.1885	-1.3461	-2.1415	-2.1705	-2.2276	-2.1937	-2.2208
-2.8199	-2.2081	-2.5126	-2.2041	-2.1587	-2.1306	-1.9474	-2.1664	-2.6439	-2.3939	-2.2004	-2.1546	-2.016	-2.2173	-2.4159	-2.0431	-1.9152	-2.0847	-2.3797	-2.229	-2.4961	-2.1703	-2.0891	-2.1683	-1.9474	-2.1664	-1.3528	-2.1731	-2.1142	-2.29	-2.016	-2.2173	-2.2071	-2.1935	-1.9152	-2.0847	-2.2048	-2.1885	-2.2963	-2.2441	-2.1597	-2.1637	-2.1574	-2.1885	-3.0998	-2.2194	-2.1705	-2.2276	-2.1937	-2.2208
-1.9428	-2.21	-2.1797	-1.9786	-2.0219	-2.2939	-2.4052	-2.2565	-0.7678	-2.3114	-1.8283	-2.1013	-2.1307	-2.2608	-1.8863	-2.0226	-1.986	-2.1179	-2.0062	-2.151	-1.9274	-2.2194	-2.3188	-2.1622	-2.4615	-2.2348	-1.3528	-2.1731	-1.9466	-2.0839	-2.1477	-2.2064	-2.0635	-2.0894	-1.986	-2.1179	-2.2048	-2.1885	-2.155	-2.2235	-2.106	-2.3089	-2.2964	-2.2504	-2.3845	-2.1898	-2.1705	-2.2276	-2.1937	-2.2208
-1.9428	-2.21	-2.129	-2.2376	-2.1587	-2.1306	-2.5335	-2.1536	-0.7678	-2.3114	-2.9642	-2.2414	-2.4187	-2.2805	-2.1331	-2.2642	-1.8968	-2.2432	-2.0062	-2.151	-1.9274	-2.2194	-2.0891	-2.1683	-2.4615	-2.2348	-1.3528	-2.1731	-2.4821	-2.1331	-2.2098	-2.1923	-2.2897	-2.2494	-2.028	-2.3454	-2.2048	-2.1885	-2.155	-2.2235	-2.1597	-2.1637	-2.3415	-2.1415	-2.3845	-2.1898	-2.1705	-2.2276	-2.3037	-2.1698
-1.9611	-2.1909	-1.8449	-2.2266	-2.6055	-2.2221	-2.8894	-2.3868	-0.7678	-2.3114	-2.4663	-2.0772	-1.9848	-2.1598	-1.9751	-1.8089	-2.4934	-2.2681	-2.0062	-2.151	-1.9274	-2.2194	-2.3188	-2.1622	-2.4615	-2.2348	-1.3528	-2.1731	-2.4821	-2.1331	-2.2098	-2.1923	-2.0635	-2.0894	-2.428	-2.2377	-2.2048	-2.1885	-2.155	-2.2235	-2.4911	-2.2288	-2.1574	-2.1885	-2.3845	-2.1898	-2.5655	-2.2137	-2.0969	-2.1316
-2.2731	-2.153	-2.3239	-2.1257	-2.1587	-2.1306	-1.895	-2.109	-1.3519	-2.1587	-2.2004	-2.1546	-2.2638	-2.3578	-2.5934	-2.3364	-2.2632	-2.1462	-2.3554	-2.1938	-2.1726	-2.2186	-2.0891	-2.1683	-2.0034	-2.1061	-1.3528	-2.1731	-2.1142	-2.29	-2.1477	-2.2064	-2.2897	-2.2494	-2.1609	-2.1708	-2.2048	-2.1885	-2.155	-2.2235	-2.1597	-2.1637	-2.1574	-2.1885	-1.3461	-2.1415	-2.1705	-2.2276	-2.1937	-2.2208
-2.1217	-2.2423	-2.0558	-2.4143	-1.9267	-2.13	-2.151	-2.1656	-1.3519	-2.1587	-1.9222	-2.0297	-2.1307	-2.2608	-1.9154	-2.2423	-1.986	-2.1179	-2.3797	-2.229	-2.1726	-2.2186	-2.0891	-2.1683	-2.1016	-2.2012	-1.3528	-2.1731	-1.9466	-2.0839	-2.1477	-2.2064	-2.2897	-2.2494	-1.986	-2.1179	-2.2048	-2.1885	-2.155	-2.2235	-2.1597	-2.1637	-2.1574	-2.1885	-1.3461	-2.1415	-2.1705	-2.2276	-2.1937	-2.2208
-2.2554	-2.1291	-2.0051	-2.2532	-2.6055	-2.2221	-1.9158	-1.9902	-3.0301	-1.9791	-1.9611	-2.3251	-2.2638	-2.3578	-2.1197	-2.0927	-2.2482	-2.1275	-2.3554	-2.1938	-1.9274	-2.2194	-2.3188	-2.1622	-2.0034	-2.1061	-3.1311	-2.2569	-2.1142	-2.29	-2.1477	-2.2064	-2.0635	-2.0894	-2.428	-2.2377	-2.2048	-2.1885	-2.155	-2.2235	-2.4911	-2.2288	-2.1574	-2.1885	-2.3845	-2.1898	-2.1705	-2.2276	-2.1937	-2.2208
-2.2554	-2.1291	-2.129	-2.2376	-2.2871	-2.1324	-1.895	-2.109	-1.352	-2.1275	-1.8283	-2.1013	-2.1307	-2.2608	-2.543	-2.2081	-1.9361	-2.4856	-2.3554	-2.1938	-1.9274	-2.2194	-2.0891	-2.1683	-2.0034	-2.1061	-1.3528	-2.1731	-1.9466	-2.0839	-2.1477	-2.2064	-2.2897	-2.2494	-2.028	-2.3454	-2.2048	-2.1885	-2.155	-2.2235	-2.1597	-2.1637	-2.1574	-2.1885	-1.3461	-2.1415	-2.1705	-2.2276	-2.1937	-2.2208
-2.3877	-2.0607	-2.137	-2.2805	-2.1019	-2.153	-2.0138	-2.21	-0.7678	-2.3114	-1.9222	-2.0297	-1.9848	-2.1598	-2.1197	-2.0927	-2.0386	-2.0362	-2.3554	-2.1938	-2.4961	-2.1703	-2.1668	-2.2833	-2.1016	-2.2012	-1.3528	-2.1731	-1.9466	-2.0839	-2.2098	-2.1923	-2.0635	-2.0894	-2.1609	-2.1708	-2.2048	-2.1885	-2.2963	-2.2441	-2.1597	-2.1637	-2.1574	-2.1885	-2.3845	-2.1898	-2.1705	-2.2276	-2.0969	-2.1316
-1.904	-2.2986	-2.3222	-2.1921	-2.0415	-2.1462	-2.151	-2.1656	-1.352	-2.1275	-1.9611	-2.3251	-2.1307	-2.2608	-2.1331	-2.2642	-2.0386	-2.0362	-2.0062	-2.151	-2.4961	-2.1703	-2.0891	-2.1683	-2.1016	-2.2012	-1.3528	-2.1731	-2.1142	-2.29	-2.1477	-2.2064	-2.2897	-2.2494	-2.1609	-2.1708	-2.2048	-2.1885	-2.155	-2.2235	-2.1597	-2.1637	-2.1574	-2.1885	-1.3461	-2.1415	-2.1705	-2.2276	-2.1937	-2.2208
-2.5335	-2.2656	-2.129	-2.2376	-2.1587	-2.1306	-2.276	-2.3208	-3.892	-2.3085	-2.0388	-2.0226	-1.9589	-2.0772	-2.1197	-2.0927	-2.0386	-2.0362	-2.3797	-2.229	-1.9274	-2.2194	-2.0891	-2.1683	-2.4615	-2.2348	-4.4933	-2.1808	-1.9466	-2.0839	-2.1477	-2.2064	-2.0635	-2.0894	-2.1609	-2.1708	-2.3571	-2.1555	-2.155	-2.2235	-2.1597	-2.1637	-2.2964	-2.2504	-2.3845	-2.1898	-2.1705	-2.2276	-2.1937	-2.2208
-2.1847	-2.0467	-2.129	-2.2376	-2.0415	-2.1462	-2.151	-2.1656	-0.7678	-2.3114	-2.2	-2.2505	-2.4349	-2.2075	-2.0897	-2.1789	-2.1019	-2.1709	-2.3797	-2.229	-1.9274	-2.2194	-2.0891	-2.1683	-2.1016	-2.2012	-1.3528	-2.1731	-2.1142	-2.29	-2.3349	-2.2312	-2.0897	-2.1789	-2.028	-2.3454	-2.3571	-2.1555	-2.155	-2.2235	-2.1597	-2.1637	-2.1574	-2.1885	-2.3845	-2.1898	-2.1705	-2.2276	-2.1937	-2.2208
-2.5335	-2.2656	-1.8449	-2.2266	-2.1445	-2.3462	-2.1445	-2.3301	-0.7678	-2.3114	-1.9611	-2.3251	-2.2058	-2.1709	-1.8863	-2.0226	-2.3282	-2.1616	-2.3797	-2.229	-1.9274	-2.2194	-2.0891	-2.1683	-2.1016	-2.2012	-1.3528	-2.1731	-2.1142	-2.29	-2.2058	-2.1709	-2.0635	-2.0894	-2.1609	-2.1708	-2.3571	-2.1555	-2.155	-2.2235	-2.1597	-2.1637	-2.1574	-2.1885	-2.3845	-2.1898	-2.1705	-2.2276	-2.0969	-2.1316
-2.1217	-2.2423	-1.7597	-2.2214	-2.1445	-2.3462	-2.151	-2.1656	-0.7678	-2.3114	-2.0173	-2.2456	-2.016	-2.2173	-2.0734	-2.3651	-2.9838	-2.5117	-2.3797	-2.229	-1.9274	-2.2194	-2.0891	-2.1683	-2.1016	-2.2012	-1.3528	-2.1731	-2.0173	-2.2456	-2.016	-2.2173	-2.2071	-2.1935	-2.428	-2.2377	-2.2048	-2.1885	-2.155	-2.2235	-2.1597	-2.1637	-2.1574	-2.1885	-2.3845	-2.1898	-1.9776	-2.0356	-2.1937	-2.2208
-2.1217	-2.2423	-1.8449	-2.2266	-2.0415	-2.1462	-2.151	-2.1656	-1.352	-2.1275	-1.8283	-2.1013	-1.8779	-2.0118	-2.0734	-2.3651	-1.986	-2.1179	-2.3797	-2.229	-1.9274	-2.2194	-2.0891	-2.1683	-2.1016	-2.2012	-1.3528	-2.1731	-1.9466	-2.0839	-2.1477	-2.2064	-2.2071	-2.1935	-1.986	-2.1179	-2.2048	-2.1885	-2.155	-2.2235	-2.1597	-2.1637	-2.1574	-2.1885	-1.3461	-2.1415	-2.1705	-2.2276	-2.1937	-2.2208
-2.3877	-2.0607	-2.0051	-2.2532	-2.3378	-2.5811	-2.1148	-2.1948	-1.3519	-2.1587	-1.8283	-2.1013	-2.6319	-1.8618	-2.543	-2.2081	-2.1019	-2.1709	-2.3554	-2.1938	-1.9274	-2.2194	-2.3378	-2.5811	-2.1016	-2.2012	-1.3528	-2.1731	-1.9466	-2.0839	-2.6319	-1.8618	-2.2897	-2.2494	-2.028	-2.3454	-2.2048	-2.1885	-2.155	-2.2235	-2.1597	-2.1637	-2.1574	-2.1885	-1.3461	-2.1415	-2.1705	-2.2276	-2.1937	-2.2208
-2.1972	-1.9655	-2.5126	-2.2041	-2.1019	-2.153	-2.2963	-2.1205	-0.7678	-2.3114	-1.8283	-2.1013	-2.4231	-2.2414	-2.5934	-2.3364	-2.2632	-2.1462	-2.0062	-2.151	-2.4961	-2.1703	-2.1668	-2.2833	-2.2963	-2.1205	-1.3528	-2.1731	-1.9466	-2.0839	-2.2098	-2.1923	-2.2897	-2.2494	-2.1609	-2.1708	-2.2048	-2.1885	-2.2963	-2.2441	-2.1597	-2.1637	-2.1574	-2.1885	-2.3845	-2.1898	-2.1705	-2.2276	-2.1937	-2.2208
-2.1273	-2.1476	-2.2853	-2.0577	-2.1445	-2.3462	-2.151	-2.1656	-0.7678	-2.3114	-2.0641	-2.2962	-1.882	-2.3673	-2.5934	-2.3364	-1.9361	-2.4856	-2.0062	-2.151	-2.4961	-2.1703	-2.0891	-2.1683	-2.1016	-2.2012	-1.3528	-2.1731	-2.1142	-2.29	-2.2098	-2.1923	-2.2897	-2.2494	-2.028	-2.3454	-2.2048	-2.1885	-2.4135	-2.0458	-2.1597	-2.1637	-2.1574	-2.1885	-2.3845	-2.1898	-2.1705	-2.2276	-2.1937	-2.2208
-1.8051	-2.2264	-2.2853	-2.0577	-2.1587	-2.1306	-2.151	-2.1656	-1.352	-2.1275	-1.8283	-2.1013	-2.2058	-2.1709	-1.8863	-2.0226	-2.1861	-2.1957	-1.8051	-2.2264	-2.4961	-2.1703	-2.0891	-2.1683	-2.1016	-2.2012	-1.3528	-2.1731	-1.9466	-2.0839	-2.2058	-2.1709	-2.0635	-2.0894	-2.1609	-2.1708	-1.9383	-2.289	-2.4135	-2.0458	-2.1597	-2.1637	-2.1574	-2.1885	-1.3461	-2.1415	-2.1705	-2.2276	-2.0969	-2.1316
-1.9611	-2.1909	-2.3222	-2.1921	-2.0415	-2.1462	-1.9158	-1.9902	-2.6439	-2.3939	-2.2	-2.2505	-2.2784	-2.3219	-2.1331	-2.2642	-2.1019	-2.1709	-2.0062	-2.151	-2.4961	-2.1703	-2.0891	-2.1683	-2.0034	-2.1061	-1.3528	-2.1731	-2.1142	-2.29	-2.1477	-2.2064	-2.2897	-2.2494	-2.028	-2.3454	-2.2048	-2.1885	-2.155	-2.2235	-2.1597	-2.1637	-2.1574	-2.1885	-3.0998	-2.2194	-2.1705	-2.2276	-2.1937	-2.2208
-2.292	-2.2391	-2.0142	-2.5811	-2.2103	-1.8535	-1.9474	-2.1664	-1.352	-2.1275	-2.2853	-1.8302	-2.2632	-2.1353	-2.5934	-2.3364	-2.0386	-2.0362	-2.3797	-2.229	-2.0142	-2.5811	-2.3188	-2.1622	-1.9474	-2.1664	-1.3528	-2.1731	-2.4821	-2.1331	-2.1477	-2.2064	-2.2897	-2.2494	-2.1609	-2.1708	-2.2048	-2.1885	-2.155	-2.2235	-2.1597	-2.1637	-2.1574	-2.1885	-1.3461	-2.1415	-1.9776	-2.0356	-2.1937	-2.2208
-2.1217	-2.2423	-2.0051	-2.2532	-2.1019	-2.153	-2.1217	-2.3812	-1.352	-2.1275	-2.2871	-2.4644	-2.4349	-2.2075	-2.0734	-2.3651	-1.9361	-2.4856	-2.3797	-2.229	-1.9274	-2.2194	-2.1668	-2.2833	-2.4615	-2.2348	-1.3528	-2.1731	-2.1142	-2.29	-2.3349	-2.2312	-2.2071	-2.1935	-2.028	-2.3454	-2.2048	-2.1885	-2.155	-2.2235	-2.1597	-2.1637	-2.1574	-2.1885	-1.3461	-2.1415	-2.1705	-2.2276	-2.1937	-2.2208
-2.5335	-2.2656	-2.3239	-2.1257	-2.0415	-2.1462	-2.5335	-2.1536	-1.352	-2.1275	-1.7596	-2.0959	-2.4187	-2.2805	-2.543	-2.2081	-1.986	-2.1179	-2.3797	-2.229	-2.1726	-2.2186	-2.0891	-2.1683	-2.4615	-2.2348	-1.3528	-2.1731	-2.4821	-2.1331	-2.2098	-2.1923	-2.2897	-2.2494	-1.986	-2.1179	-2.3571	-2.1555	-2.155	-2.2235	-2.1597	-2.1637	-2.3415	-2.1415	-1.3461	-2.1415	-1.9776	-2.0356	-2.3037	-2.1698
-2.5335	-2.2656	-2.137	-2.2805	-2.4428	-2.1765	-2.5335	-2.1536	-0.7678	-2.3114	-2.0788	-2.2173	-2.2784	-2.3219	-2.0897	-2.1789	-2.0386	-2.0362	-2.3797	-2.229	-2.4961	-2.1703	-2.3188	-2.1622	-2.4615	-2.2348	-1.3528	-2.1731	-2.0788	-2.2173	-2.1477	-2.2064	-2.0897	-2.1789	-2.1609	-2.1708	-2.3571	-2.1555	-2.2963	-2.2441	-2.106	-2.3089	-2.3415	-2.1415	-2.3845	-2.1898	-2.1705	-2.2276	-2.1937	-2.2208
-1.9428	-2.21	-1.7597	-2.2214	-2.6055	-2.2221	-2.151	-2.1656	-1.352	-2.1275	-2.1894	-2.1917	-2.2632	-2.1353	-1.902	-2.1255	-2.1019	-2.1709	-2.0062	-2.151	-1.9274	-2.2194	-2.3188	-2.1622	-2.1016	-2.2012	-1.3528	-2.1731	-2.4821	-2.1331	-2.1477	-2.2064	-2.2897	-2.2494	-2.028	-2.3454	-2.2048	-2.1885	-2.155	-2.2235	-2.4911	-2.2288	-2.1574	-2.1885	-1.3461	-2.1415	-2.1705	-2.2276	-2.1937	-2.2208
-2.1273	-2.1476	-2.137	-2.2805	-2.1217	-2.0117	-2.0953	-2.2023	-2.5644	-2.1255	-1.8283	-2.1013	-1.9848	-2.1598	-2.1197	-2.0927	-2.0379	-2.1566	-2.0062	-2.151	-2.4961	-2.1703	-2.3188	-2.1622	-2.1016	-2.2012	-1.3528	-2.1731	-1.9466	-2.0839	-2.2098	-2.1923	-2.0635	-2.0894	-2.1609	-2.1708	-2.2048	-2.1885	-2.2963	-2.2441	-2.1597	-2.1637	-2.1574	-2.1885	-2.3845	-2.1898	-2.1705	-2.2276	-2.0969	-2.1316
-2.1972	-1.9655	-3.1798	-1.9755	-1.9267	-2.13	-2.1217	-2.3812	-2.7347	-2.0117	-2.2004	-2.1546	-1.882	-2.3673	-2.1972	-2.2656	-2.2482	-2.1275	-2.0062	-2.151	-2.4961	-2.1703	-2.0891	-2.1683	-2.4615	-2.2348	-1.3528	-2.1731	-2.1142	-2.29	-2.2098	-2.1923	-2.2897	-2.2494	-2.428	-2.2377	-2.2048	-2.1885	-2.155	-2.2235	-2.1597	-2.1637	-2.1574	-2.1885	-2.3845	-2.1898	-2.1705	-2.2276	-2.1937	-2.2208
-2.1217	-2.2423	-2.5182	-2.2956	-2.1445	-2.3462	-2.4189	-2.1694	-1.352	-2.1275	-2.4663	-2.0772	-2.1847	-2.0601	-2.2853	-2.2384	-2.3282	-2.1616	-2.3797	-2.229	-2.4961	-2.1703	-2.0891	-2.1683	-2.4615	-2.2348	-1.3528	-2.1731	-2.4821	-2.1331	-2.2098	-2.1923	-2.2897	-2.2494	-2.1609	-2.1708	-2.2048	-2.1885	-2.155	-2.2235	-2.1597	-2.1637	-2.1574	-2.1885	-1.3461	-2.1415	-2.5655	-2.2137	-2.3037	-2.1698
-2.3877	-2.0607	-2.0558	-2.4143	-2.3086	-2.0717	-2.1445	-2.3301	-1.3519	-2.1587	-1.9611	-2.3251	-2.2784	-2.3219	-2.1197	-2.0927	-2.9838	-2.5117	-2.3554	-2.1938	-2.1726	-2.2186	-2.3086	-2.0717	-2.1016	-2.2012	-1.3528	-2.1731	-2.1142	-2.29	-2.1477	-2.2064	-2.0635	-2.0894	-2.428	-2.2377	-2.2048	-2.1885	-2.155	-2.2235	-2.1597	-2.1637	-2.1574	-2.1885	-1.3461	-2.1415	-2.1705	-2.2276	-2.1937	-2.2208
-2.1847	-2.0467	-2.129	-2.2376	-1.9267	-2.13	-1.895	-2.109	-0.7678	-2.3114	-1.9611	-2.3251	-1.9589	-2.0772	-2.1972	-2.2656	-1.986	-2.1179	-2.3797	-2.229	-1.9274	-2.2194	-2.0891	-2.1683	-2.0034	-2.1061	-1.3528	-2.1731	-2.1142	-2.29	-2.1477	-2.2064	-2.2897	-2.2494	-1.986	-2.1179	-2.3571	-2.1555	-2.155	-2.2235	-2.1597	-2.1637	-2.1574	-2.1885	-2.3845	-2.1898	-2.1705	-2.2276	-2.1937	-2.2208
-2.2731	-2.153	-2.0558	-2.4143	-1.9267	-2.13	-2.0953	-2.2023	-0.7678	-2.3114	-1.9611	-2.3251	-2.2784	-2.3219	-2.0897	-2.1789	-2.1475	-2.4537	-2.3554	-2.1938	-2.1726	-2.2186	-2.0891	-2.1683	-2.1016	-2.2012	-1.3528	-2.1731	-2.1142	-2.29	-2.1477	-2.2064	-2.0897	-2.1789	-2.028	-2.3454	-2.2048	-2.1885	-2.155	-2.2235	-2.1597	-2.1637	-2.1574	-2.1885	-2.3845	-2.1898	-2.1705	-2.2276	-2.1937	-2.2208
-1.9124	-2.3131	-2.2686	-2.299	-2.1587	-2.1306	-2.4052	-2.2565	-0.7678	-2.3114	-2.0788	-2.2173	-2.1128	-2.0728	-2.0734	-2.3651	-2.1019	-2.1709	-2.3797	-2.229	-2.2686	-2.299	-2.0891	-2.1683	-2.4615	-2.2348	-1.3528	-2.1731	-2.0788	-2.2173	-2.2098	-2.1923	-2.2071	-2.1935	-2.028	-2.3454	-1.9383	-2.289	-2.155	-2.2235	-2.1597	-2.1637	-2.2964	-2.2504	-2.3845	-2.1898	-2.1705	-2.2276	-2.0969	-2.1316
-1.9611	-2.1909	-1.7597	-2.2214	-2.0546	-2.535	-2.5335	-2.1536	-1.352	-2.1275	-2.3108	-2.4432	-2.2784	-2.3219	-2.0734	-2.3651	-2.1475	-2.4537	-2.0062	-2.151	-1.9274	-2.2194	-2.1668	-2.2833	-2.4615	-2.2348	-1.3528	-2.1731	-1.9466	-2.0839	-2.1477	-2.2064	-2.2071	-2.1935	-2.028	-2.3454	-2.2048	-2.1885	-2.155	-2.2235	-2.1597	-2.1637	-2.3415	-2.1415	-1.3461	-2.1415	-2.1705	-2.2276	-2.1937	-2.2208
-2.8199	-2.2081	-2.129	-2.2376	-2.6055	-2.2221	-2.5335	-2.1536	-1.352	-2.1275	-1.7596	-2.0959	-2.4231	-2.2414	-2.543	-2.2081	-2.2632	-2.1462	-2.3797	-2.229	-1.9274	-2.2194	-2.3188	-2.1622	-2.4615	-2.2348	-1.3528	-2.1731	-2.4821	-2.1331	-2.2098	-2.1923	-2.2897	-2.2494	-2.1609	-2.1708	-2.2048	-2.1885	-2.155	-2.2235	-2.4911	-2.2288	-2.3415	-2.1415	-1.3461	-2.1415	-1.9776	-2.0356	-2.1937	-2.2208
-2.5335	-2.2656	-2.137	-2.2805	-2.4428	-2.1765	-2.8894	-2.3868	-0.7678	-2.3114	-1.9611	-2.3251	-1.9424	-2.2956	-2.3344	-2.1388	-2.3282	-2.1616	-2.3797	-2.229	-2.4961	-2.1703	-2.3188	-2.1622	-2.4615	-2.2348	-1.3528	-2.1731	-2.1142	-2.29	-2.2098	-2.1923	-2.2071	-2.1935	-2.1609	-2.1708	-2.3571	-2.1555	-2.2963	-2.2441	-2.106	-2.3089	-2.1574	-2.1885	-2.3845	-2.1898	-2.1705	-2.2276	-2.1937	-2.2208
-2.292	-2.2391	-2.0051	-2.2532	-2.0546	-2.535	-1.895	-2.109	-1.352	-2.1275	-1.7596	-2.0959	-2.6319	-1.8618	-2.0734	-2.3651	-2.3282	-2.1616	-2.3797	-2.229	-1.9274	-2.2194	-2.1668	-2.2833	-2.0034	-2.1061	-1.3528	-2.1731	-2.4821	-2.1331	-2.6319	-1.8618	-2.2071	-2.1935	-2.1609	-2.1708	-2.2048	-2.1885	-2.155	-2.2235	-2.1597	-2.1637	-2.1574	-2.1885	-1.3461	-2.1415	-1.9776	-2.0356	-2.1937	-2.2208
-1.9428	-2.21	-2.129	-2.2376	-2.0219	-2.2939	-2.8894	-2.3868	-4.059	-2.2608	-2.2	-2.2505	-2.2632	-2.1353	-2.1972	-2.2656	-2.2482	-2.1275	-2.0062	-2.151	-1.9274	-2.2194	-2.3188	-2.1622	-2.4615	-2.2348	-4.4933	-2.1808	-2.1142	-2.29	-2.1477	-2.2064	-2.2897	-2.2494	-2.428	-2.2377	-2.2048	-2.1885	-2.155	-2.2235	-2.106	-2.3089	-2.1574	-2.1885	-2.3845	-2.1898	-2.1705	-2.2276	-2.1937	-2.2208
-1.9428	-2.21	-1.7597	-2.2214	-2.0415	-2.1462	-2.5335	-2.1536	-1.352	-2.1275	-2.4663	-2.0772	-2.4187	-2.2805	-2.543	-2.2081	-2.2482	-2.1275	-2.0062	-2.151	-1.9274	-2.2194	-2.0891	-2.1683	-2.4615	-2.2348	-1.3528	-2.1731	-2.4821	-2.1331	-2.2098	-2.1923	-2.2897	-2.2494	-2.428	-2.2377	-2.2048	-2.1885	-2.155	-2.2235	-2.1597	-2.1637	-2.3415	-2.1415	-1.3461	-2.1415	-2.5655	-2.2137	-2.3037	-2.1698
-2.5335	-2.2656	-2.137	-2.2805	-2.6055	-2.2221	-2.5335	-2.1536	-0.7678	-2.3114	-2.4663	-2.0772	-1.9424	-2.2956	-2.5934	-2.3364	-2.0379	-2.1566	-2.3797	-2.229	-2.4961	-2.1703	-2.3188	-2.1622	-2.4615	-2.2348	-1.3528	-2.1731	-2.4821	-2.1331	-2.2098	-2.1923	-2.2897	-2.2494	-2.1609	-2.1708	-2.3571	-2.1555	-2.2963	-2.2441	-2.4911	-2.2288	-2.3415	-2.1415	-2.3845	-2.1898	-2.5655	-2.2137	-2.1937	-2.2208
-2.1273	-2.1476	-1.8449	-2.2266	-2.3683	-2.2356	-1.9158	-1.9902	-0.7678	-2.3114	-2.0342	-2.425	-2.4231	-2.2414	-2.4159	-2.0431	-2.2482	-2.1275	-2.0062	-2.151	-1.9274	-2.2194	-2.3188	-2.1622	-2.0034	-2.1061	-1.3528	-2.1731	-2.1142	-2.29	-2.2098	-2.1923	-2.2071	-2.1935	-2.428	-2.2377	-2.2048	-2.1885	-2.155	-2.2235	-2.4911	-2.2288	-2.1574	-2.1885	-2.3845	-2.1898	-2.1705	-2.2276	-2.1937	-2.2208
-2.1847	-2.0467	-2.0558	-2.4143	-2.2103	-1.8535	-2.1043	-2.0118	-0.7678	-2.3114	-2.0641	-2.2962	-2.4187	-2.2805	-2.1197	-2.0927	-1.9361	-2.4856	-2.3797	-2.229	-2.1726	-2.2186	-2.3188	-2.1622	-2.1016	-2.2012	-1.3528	-2.1731	-2.1142	-2.29	-2.2098	-2.1923	-2.0635	-2.0894	-2.028	-2.3454	-2.3571	-2.1555	-2.155	-2.2235	-2.1597	-2.1637	-2.1574	-2.1885	-2.3845	-2.1898	-2.1705	-2.2276	-2.3037	-2.1698
-1.904	-2.2986	-1.8968	-2.3055	-2.3683	-2.2356	-2.2321	-2.1709	-0.7678	-2.3114	-2.4663	-2.0772	-2.2638	-2.3578	-2.0897	-2.1789	-1.9432	-2.0834	-2.0062	-2.151	-2.1726	-2.2186	-2.3188	-2.1622	-2.2321	-2.1709	-1.3528	-2.1731	-2.4821	-2.1331	-2.1477	-2.2064	-2.0897	-2.1789	-2.428	-2.2377	-2.2048	-2.1885	-2.155	-2.2235	-2.4911	-2.2288	-2.2964	-2.2504	-2.3845	-2.1898	-2.5655	-2.2137	-2.1937	-2.2208
-2.2554	-2.1291	-2.5126	-2.2041	-1.9348	-2.4856	-2.8894	-2.3868	-1.352	-2.1275	-2.2871	-2.4644	-2.016	-2.2173	-1.902	-2.1255	-2.1861	-2.1957	-2.3554	-2.1938	-2.4961	-2.1703	-1.9348	-2.4856	-2.4615	-2.2348	-1.3528	-2.1731	-2.1142	-2.29	-2.016	-2.2173	-2.2897	-2.2494	-2.1609	-2.1708	-2.2048	-2.1885	-2.2963	-2.2441	-2.106	-2.3089	-2.1574	-2.1885	-1.3461	-2.1415	-2.1705	-2.2276	-2.1937	-2.2208
-2.123	-2.299	-2.2686	-2.299	-2.1587	-2.1306	-2.0953	-2.2023	-1.352	-2.1275	-2.0641	-2.2962	-1.8779	-2.0118	-1.902	-2.1255	-2.0342	-2.6539	-2.123	-2.299	-2.2686	-2.299	-2.0891	-2.1683	-2.1016	-2.2012	-1.3528	-2.1731	-2.1142	-2.29	-2.1477	-2.2064	-2.2897	-2.2494	-2.1609	-2.1708	-2.2048	-2.1885	-2.155	-2.2235	-2.1597	-2.1637	-2.1574	-2.1885	-1.3461	-2.1415	-2.1705	-2.2276	-2.1937	-2.2208
-2.1273	-2.1476	-2.0051	-2.2532	-2.3378	-2.5811	-1.9474	-2.1664	-0.7678	-2.3114	-1.9611	-2.3251	-1.9848	-2.1598	-2.0897	-2.1789	-2.0379	-2.1566	-2.0062	-2.151	-1.9274	-2.2194	-2.3378	-2.5811	-1.9474	-2.1664	-1.3528	-2.1731	-2.1142	-2.29	-2.2098	-2.1923	-2.0897	-2.1789	-2.1609	-2.1708	-2.2048	-2.1885	-2.155	-2.2235	-2.1597	-2.1637	-2.1574	-2.1885	-2.3845	-2.1898	-2.1705	-2.2276	-2.0969	-2.1316
-1.904	-2.2986	-2.3239	-2.1257	-2.0546	-2.535	-2.1572	-2.1295	-0.7678	-2.3114	-2.4663	-2.0772	-2.2784	-2.3219	-2.2445	-2.1023	-1.9361	-2.4856	-2.0062	-2.151	-2.1726	-2.2186	-2.1668	-2.2833	-2.4615	-2.2348	-1.3528	-2.1731	-2.4821	-2.1331	-2.1477	-2.2064	-2.2071	-2.1935	-2.028	-2.3454	-2.2048	-2.1885	-2.155	-2.2235	-2.1597	-2.1637	-2.3415	-2.1415	-2.3845	-2.1898	-2.5655	-2.2137	-2.1937	-2.2208
-2.3877	-2.0607	-2.3239	-2.1257	-2.3683	-2.2356	-2.8894	-2.3868	-1.352	-2.1275	-2.2	-2.2505	-1.9589	-2.0772	-2.1197	-2.0927	-1.986	-2.1179	-2.3554	-2.1938	-2.1726	-2.2186	-2.3188	-2.1622	-2.4615	-2.2348	-1.3528	-2.1731	-2.1142	-2.29	-2.1477	-2.2064	-2.0635	-2.0894	-1.986	-2.1179	-2.2048	-2.1885	-2.155	-2.2235	-2.4911	-2.2288	-2.1574	-2.1885	-1.3461	-2.1415	-2.1705	-2.2276	-2.1937	-2.2208
-2.2731	-2.153	-1.7597	-2.2214	-2.3378	-2.5811	-1.9158	-1.9902	-1.3519	-2.1587	-2.6812	-2.3909	-1.9589	-2.0772	-1.8703	-2.1528	-1.9152	-2.0847	-2.3554	-2.1938	-1.9274	-2.2194	-2.3378	-2.5811	-2.0034	-2.1061	-1.3528	-2.1731	-2.4821	-2.1331	-2.1477	-2.2064	-2.2071	-2.1935	-1.9152	-2.0847	-2.2048	-2.1885	-2.155	-2.2235	-2.1597	-2.1637	-2.1574	-2.1885	-1.3461	-2.1415	-2.5655	-2.2137	-2.1937	-2.2208
-2.2731	-2.153	-2.0558	-2.4143	-2.1445	-2.3462	-1.895	-2.109	-0.7678	-2.3114	-2.6812	-2.3909	-2.3447	-2.3095	-2.543	-2.2081	-1.9432	-2.0834	-2.3554	-2.1938	-2.1726	-2.2186	-2.0891	-2.1683	-2.0034	-2.1061	-1.3528	-2.1731	-2.4821	-2.1331	-2.3349	-2.2312	-2.2897	-2.2494	-2.428	-2.2377	-2.2048	-2.1885	-2.155	-2.2235	-2.1597	-2.1637	-2.1574	-2.1885	-2.3845	-2.1898	-2.5655	-2.2137	-2.1937	-2.2208
-2.2731	-2.153	-2.0051	-2.2532	-2.0546	-2.535	-2.8894	-2.3868	-1.3519	-2.1587	-1.9222	-2.0297	-2.4231	-2.2414	-1.902	-2.1255	-2.0379	-2.1566	-2.3554	-2.1938	-1.9274	-2.2194	-2.1668	-2.2833	-2.4615	-2.2348	-1.3528	-2.1731	-1.9466	-2.0839	-2.2098	-2.1923	-2.2897	-2.2494	-2.1609	-2.1708	-2.2048	-2.1885	-2.155	-2.2235	-2.1597	-2.1637	-2.1574	-2.1885	-1.3461	-2.1415	-2.1705	-2.2276	-2.1937	-2.2208
-1.8051	-2.2264	-1.7597	-2.2214	-2.0546	-2.535	-2.0953	-2.2023	-0.7678	-2.3114	-2.0173	-2.2456	-1.9848	-2.1598	-2.4159	-2.0431	-2.4934	-2.2681	-1.8051	-2.2264	-1.9274	-2.2194	-2.1668	-2.2833	-2.1016	-2.2012	-1.3528	-2.1731	-2.0173	-2.2456	-2.2098	-2.1923	-2.2071	-2.1935	-2.428	-2.2377	-1.9383	-2.289	-2.155	-2.2235	-2.1597	-2.1637	-2.1574	-2.1885	-2.3845	-2.1898	-1.9776	-2.0356	-2.0969	-2.1316
-2.1972	-1.9655	-2.129	-2.2376	-2.2871	-2.1324	-2.0138	-2.21	-0.7678	-2.3114	-2.6812	-2.3909	-2.2638	-2.3578	-2.0734	-2.3651	-2.3282	-2.1616	-2.0062	-2.151	-1.9274	-2.2194	-2.0891	-2.1683	-2.1016	-2.2012	-1.3528	-2.1731	-2.4821	-2.1331	-2.1477	-2.2064	-2.2071	-2.1935	-2.1609	-2.1708	-2.2048	-2.1885	-2.155	-2.2235	-2.1597	-2.1637	-2.1574	-2.1885	-2.3845	-2.1898	-2.5655	-2.2137	-2.1937	-2.2208
-2.123	-2.299	-1.8549	-2.2615	-2.1445	-2.3462	-2.1148	-2.1948	-0.7678	-2.3114	-2.9642	-2.2414	-2.2632	-2.1353	-1.902	-2.1255	-2.2632	-2.1462	-2.123	-2.299	-1.9274	-2.2194	-2.0891	-2.1683	-2.1016	-2.2012	-1.3528	-2.1731	-2.4821	-2.1331	-2.1477	-2.2064	-2.2897	-2.2494	-2.1609	-2.1708	-2.2048	-2.1885	-2.155	-2.2235	-2.1597	-2.1637	-2.1574	-2.1885	-2.3845	-2.1898	-2.1705	-2.2276	-2.1937	-2.2208
-1.8051	-2.2264	-2.3228	-2.0864	-1.9348	-2.4856	-2.151	-2.1656	-0.7678	-2.3114	-2.0788	-2.2173	-2.3447	-2.3095	-1.9751	-1.8089	-2.2632	-2.1462	-1.8051	-2.2264	-2.1726	-2.2186	-1.9348	-2.4856	-2.1016	-2.2012	-1.3528	-2.1731	-2.0788	-2.2173	-2.3349	-2.2312	-2.0635	-2.0894	-2.1609	-2.1708	-1.9383	-2.289	-2.155	-2.2235	-2.106	-2.3089	-2.1574	-2.1885	-2.3845	-2.1898	-2.1705	-2.2276	-2.1937	-2.2208
-2.2731	-2.153	-2.0051	-2.2532	-2.3378	-2.5811	-1.9474	-2.1664	-1.3519	-2.1587	-2.0641	-2.2962	-2.4231	-2.2414	-2.0897	-2.1789	-2.382	-2.1674	-2.3554	-2.1938	-1.9274	-2.2194	-2.3378	-2.5811	-1.9474	-2.1664	-1.3528	-2.1731	-2.1142	-2.29	-2.2098	-2.1923	-2.0897	-2.1789	-2.428	-2.2377	-2.2048	-2.1885	-2.155	-2.2235	-2.1597	-2.1637	-2.1574	-2.1885	-1.3461	-2.1415	-2.1705	-2.2276	-2.1937	-2.2208
-2.753	-2.2803	-2.2686	-2.299	-2.3683	-2.2356	-2.0138	-2.21	-0.7678	-2.3114	-2.0788	-2.2173	-1.9424	-2.2956	-1.8703	-2.1528	-2.0386	-2.0362	-2.753	-2.2803	-2.2686	-2.299	-2.3188	-2.1622	-2.1016	-2.2012	-1.3528	-2.1731	-2.0788	-2.2173	-2.2098	-2.1923	-2.2071	-2.1935	-2.1609	-2.1708	-2.2048	-2.1885	-2.155	-2.2235	-2.4911	-2.2288	-2.1574	-2.1885	-2.3845	-2.1898	-2.1705	-2.2276	-2.1937	-2.2208
-2.1273	-2.1476	-1.8549	-2.2615	-1.9267	-2.13	-1.9474	-2.1664	-1.3519	-2.1587	-2.0388	-2.0226	-1.9589	-2.0772	-2.5934	-2.3364	-2.4428	-2.1765	-2.0062	-2.151	-1.9274	-2.2194	-2.0891	-2.1683	-1.9474	-2.1664	-1.3528	-2.1731	-1.9466	-2.0839	-2.1477	-2.2064	-2.2897	-2.2494	-2.428	-2.2377	-2.2048	-2.1885	-2.155	-2.2235	-2.1597	-2.1637	-2.1574	-2.1885	-1.3461	-2.1415	-2.1705	-2.2276	-2.1937	-2.2208
-1.9428	-2.21	-1.7597	-2.2214	-2.4428	-2.1765	-2.0953	-2.2023	-0.7678	-2.3114	-2.4663	-2.0772	-2.2632	-2.1353	-1.9154	-2.2423	-2.4934	-2.2681	-2.0062	-2.151	-1.9274	-2.2194	-2.3188	-2.1622	-2.1016	-2.2012	-1.3528	-2.1731	-2.4821	-2.1331	-2.1477	-2.2064	-2.2897	-2.2494	-2.428	-2.2377	-2.2048	-2.1885	-2.155	-2.2235	-2.106	-2.3089	-2.1574	-2.1885	-2.3845	-2.1898	-2.5655	-2.2137	-2.1937	-2.2208
-1.9611	-2.1909	-2.3239	-2.1257	-2.1587	-2.1306	-2.0138	-2.21	-1.352	-2.1275	-1.9611	-2.3251	-1.882	-2.3673	-2.543	-2.2081	-2.0342	-2.6539	-2.0062	-2.151	-2.1726	-2.2186	-2.0891	-2.1683	-2.1016	-2.2012	-1.3528	-2.1731	-2.1142	-2.29	-2.2098	-2.1923	-2.2897	-2.2494	-2.1609	-2.1708	-2.2048	-2.1885	-2.155	-2.2235	-2.1597	-2.1637	-2.1574	-2.1885	-1.3461	-2.1415	-2.1705	-2.2276	-2.1937	-2.2208
-2.2731	-2.153	-2.137	-2.2805	-2.1445	-2.3462	-2.151	-2.1656	-0.7678	-2.3114	-2.0388	-2.0226	-2.0809	-2.1783	-2.4159	-2.0431	-2.2482	-2.1275	-2.3554	-2.1938	-2.4961	-2.1703	-2.0891	-2.1683	-2.1016	-2.2012	-1.3528	-2.1731	-1.9466	-2.0839	-2.3349	-2.2312	-2.2071	-2.1935	-2.428	-2.2377	-2.2048	-2.1885	-2.2963	-2.2441	-2.1597	-2.1637	-2.1574	-2.1885	-2.3845	-2.1898	-2.1705	-2.2276	-2.1937	-2.2208
-1.904	-2.2986	-1.7597	-2.2214	-2.0415	-2.1462	-1.895	-2.109	-0.7678	-2.3114	-2.6812	-2.3909	-2.4231	-2.2414	-2.0734	-2.3651	-2.4934	-2.2681	-2.0062	-2.151	-1.9274	-2.2194	-2.0891	-2.1683	-2.0034	-2.1061	-1.3528	-2.1731	-2.4821	-2.1331	-2.2098	-2.1923	-2.2071	-2.1935	-2.428	-2.2377	-2.2048	-2.1885	-2.155	-2.2235	-2.1597	-2.1637	-2.1574	-2.1885	-2.3845	-2.1898	-2.5655	-2.2137	-2.1937	-2.2208
-1.9611	-2.1909	-2.3239	-2.1257	-2.2103	-1.8535	-2.1572	-2.1295	-0.7678	-2.3114	-1.9611	-2.3251	-2.1847	-2.0601	-2.543	-2.2081	-2.3282	-2.1616	-2.0062	-2.151	-2.1726	-2.2186	-2.3188	-2.1622	-2.4615	-2.2348	-1.3528	-2.1731	-2.1142	-2.29	-2.2098	-2.1923	-2.2897	-2.2494	-2.1609	-2.1708	-2.2048	-2.1885	-2.155	-2.2235	-2.1597	-2.1637	-2.3415	-2.1415	-2.3845	-2.1898	-2.1705	-2.2276	-2.3037	-2.1698
-2.8199	-2.2081	-2.5126	-2.2041	-2.2103	-1.8535	-2.0953	-2.2023	-1.3519	-2.1587	-2.9642	-2.2414	-2.1307	-2.2608	-2.5934	-2.3364	-2.1861	-2.1957	-2.3797	-2.229	-2.4961	-2.1703	-2.3188	-2.1622	-2.1016	-2.2012	-1.3528	-2.1731	-2.4821	-2.1331	-2.1477	-2.2064	-2.2897	-2.2494	-2.1609	-2.1708	-2.2048	-2.1885	-2.2963	-2.2441	-2.1597	-2.1637	-2.1574	-2.1885	-1.3461	-2.1415	-2.1705	-2.2276	-2.1937	-2.2208
-2.1847	-2.0467	-3.1798	-1.9755	-2.0415	-2.1462	-2.1572	-2.1295	-0.7678	-2.3114	-2.0641	-2.2962	-2.1847	-2.0601	-2.2445	-2.1023	-1.9432	-2.0834	-2.3797	-2.229	-2.4961	-2.1703	-2.0891	-2.1683	-2.4615	-2.2348	-1.3528	-2.1731	-2.1142	-2.29	-2.2098	-2.1923	-2.2071	-2.1935	-2.428	-2.2377	-2.3571	-2.1555	-2.155	-2.2235	-2.1597	-2.1637	-2.3415	-2.1415	-2.3845	-2.1898	-2.1705	-2.2276	-2.3037	-2.1698
-2.1273	-2.1476	-2.5126	-2.2041	-2.0546	-2.535	-2.1148	-2.1948	-1.3519	-2.1587	-1.7596	-2.0959	-2.4349	-2.2075	-2.0734	-2.3651	-2.0379	-2.1566	-2.0062	-2.151	-2.4961	-2.1703	-2.1668	-2.2833	-2.1016	-2.2012	-1.3528	-2.1731	-2.4821	-2.1331	-2.3349	-2.2312	-2.2071	-2.1935	-2.1609	-2.1708	-2.2048	-2.1885	-2.2963	-2.2441	-2.1597	-2.1637	-2.1574	-2.1885	-1.3461	-2.1415	-1.9776	-2.0356	-2.1937	-2.2208
-2.4699	-2.5192	-3.1798	-1.9755	-2.0546	-2.535	-1.9474	-2.1664	-1.3519	-2.1587	-1.9222	-2.0297	-2.4231	-2.2414	-1.8863	-2.0226	-1.9361	-2.4856	-2.3554	-2.1938	-2.4961	-2.1703	-2.1668	-2.2833	-1.9474	-2.1664	-1.3528	-2.1731	-1.9466	-2.0839	-2.2098	-2.1923	-2.0635	-2.0894	-2.028	-2.3454	-2.2048	-2.1885	-2.155	-2.2235	-2.1597	-2.1637	-2.1574	-2.1885	-1.3461	-2.1415	-2.1705	-2.2276	-2.1937	-2.2208
-2.123	-2.299	-2.0051	-2.2532	-2.1019	-2.153	-2.1572	-2.1295	-2.6439	-2.3939	-2.0342	-2.425	-2.4349	-2.2075	-2.1197	-2.0927	-1.9361	-2.4856	-2.123	-2.299	-1.9274	-2.2194	-2.1668	-2.2833	-2.4615	-2.2348	-1.3528	-2.1731	-2.1142	-2.29	-2.3349	-2.2312	-2.0635	-2.0894	-2.028	-2.3454	-2.2048	-2.1885	-2.155	-2.2235	-2.1597	-2.1637	-2.3415	-2.1415	-3.0998	-2.2194	-2.1705	-2.2276	-2.1937	-2.2208
-1.904	-2.2986	-2.0051	-2.2532	-1.9348	-2.4856	-2.1148	-2.1948	-0.7678	-2.3114	-2.9642	-2.2414	-2.1847	-2.0601	-2.4159	-2.0431	-1.8968	-2.2432	-2.0062	-2.151	-1.9274	-2.2194	-1.9348	-2.4856	-2.1016	-2.2012	-1.3528	-2.1731	-2.4821	-2.1331	-2.2098	-2.1923	-2.2071	-2.1935	-2.028	-2.3454	-2.2048	-2.1885	-2.155	-2.2235	-2.106	-2.3089	-2.1574	-2.1885	-2.3845	-2.1898	-2.1705	-2.2276	-2.3037	-2.1698
-2.5335	-2.2656	-2.137	-2.2805	-2.1445	-2.3462	-2.0953	-2.2023	-1.3519	-2.1587	-2.4663	-2.0772	-2.2784	-2.3219	-2.0734	-2.3651	-2.2482	-2.1275	-2.3797	-2.229	-2.4961	-2.1703	-2.0891	-2.1683	-2.1016	-2.2012	-1.3528	-2.1731	-2.4821	-2.1331	-2.1477	-2.2064	-2.2071	-2.1935	-2.428	-2.2377	-2.3571	-2.1555	-2.2963	-2.2441	-2.1597	-2.1637	-2.1574	-2.1885	-1.3461	-2.1415	-2.5655	-2.2137	-2.1937	-2.2208
-2.1847	-2.0467	-2.137	-2.2805	-1.9267	-2.13	-2.0953	-2.2023	-1.352	-2.1275	-1.7596	-2.0959	-1.9589	-2.0772	-1.9154	-2.2423	-2.2632	-2.1462	-2.3797	-2.229	-2.4961	-2.1703	-2.0891	-2.1683	-2.1016	-2.2012	-1.3528	-2.1731	-2.4821	-2.1331	-2.1477	-2.2064	-2.2897	-2.2494	-2.1609	-2.1708	-2.3571	-2.1555	-2.2963	-2.2441	-2.1597	-2.1637	-2.1574	-2.1885	-1.3461	-2.1415	-1.9776	-2.0356	-2.1937	-2.2208
-2.5335	-2.2656	-2.3228	-2.0864	-2.1445	-2.3462	-1.9474	-2.1664	-0.7678	-2.3114	-1.9611	-2.3251	-2.6319	-1.8618	-2.2445	-2.1023	-2.0386	-2.0362	-2.3797	-2.229	-2.1726	-2.2186	-2.0891	-2.1683	-1.9474	-2.1664	-1.3528	-2.1731	-2.1142	-2.29	-2.6319	-1.8618	-2.2071	-2.1935	-2.1609	-2.1708	-2.3571	-2.1555	-2.155	-2.2235	-2.1597	-2.1637	-2.1574	-2.1885	-2.3845	-2.1898	-2.1705	-2.2276	-2.1937	-2.2208
-2.1273	-2.1476	-1.7597	-2.2214	-2.1587	-2.1306	-1.9158	-1.9902	-0.7678	-2.3114	-2.3856	-2.3141	-2.4231	-2.2414	-1.9154	-2.2423	-2.4934	-2.2681	-2.0062	-2.151	-1.9274	-2.2194	-2.0891	-2.1683	-2.0034	-2.1061	-1.3528	-2.1731	-2.4821	-2.1331	-2.2098	-2.1923	-2.2897	-2.2494	-2.428	-2.2377	-2.2048	-2.1885	-2.155	-2.2235	-2.1597	-2.1637	-2.1574	-2.1885	-2.3845	-2.1898	-2.1705	-2.2276	-2.1937	-2.2208
-1.9428	-2.21	-2.0558	-2.4143	-2.2103	-1.8535	-2.4189	-2.1694	-0.7678	-2.3114	-2.1894	-2.1917	-2.1847	-2.0601	-2.543	-2.2081	-2.0342	-2.6539	-2.0062	-2.151	-2.1726	-2.2186	-2.3188	-2.1622	-2.4615	-2.2348	-1.3528	-2.1731	-2.4821	-2.1331	-2.2098	-2.1923	-2.2897	-2.2494	-2.1609	-2.1708	-2.2048	-2.1885	-2.155	-2.2235	-2.1597	-2.1637	-2.1574	-2.1885	-2.3845	-2.1898	-2.1705	-2.2276	-2.3037	-2.1698
-2.8199	-2.2081	-2.3222	-2.1921	-2.2103	-1.8535	-2.1217	-2.3812	-1.3519	-2.1587	-2.9642	-2.2414	-1.8779	-2.0118	-2.3344	-2.1388	-2.0386	-2.0362	-2.3797	-2.229	-2.4961	-2.1703	-2.3188	-2.1622	-2.4615	-2.2348	-1.3528	-2.1731	-2.4821	-2.1331	-2.1477	-2.2064	-2.2071	-2.1935	-2.1609	-2.1708	-2.2048	-2.1885	-2.155	-2.2235	-2.1597	-2.1637	-2.1574	-2.1885	-1.3461	-2.1415	-2.1705	-2.2276	-2.1937	-2.2208
-2.292	-2.2391	-3.1798	-1.9755	-2.1217	-2.0117	-2.1572	-2.1295	-0.7678	-2.3114	-2.0342	-2.425	-2.2784	-2.3219	-1.8703	-2.1528	-2.2482	-2.1275	-2.3797	-2.229	-2.4961	-2.1703	-2.3188	-2.1622	-2.4615	-2.2348	-1.3528	-2.1731	-2.1142	-2.29	-2.1477	-2.2064	-2.2071	-2.1935	-2.428	-2.2377	-2.2048	-2.1885	-2.155	-2.2235	-2.1597	-2.1637	-2.3415	-2.1415	-2.3845	-2.1898	-2.1705	-2.2276	-2.1937	-2.2208
-1.8051	-2.2264	-1.8549	-2.2615	-1.9267	-2.13	-1.9474	-2.1664	-1.352	-2.1275	-2.9642	-2.2414	-2.016	-2.2173	-2.5934	-2.3364	-2.0379	-2.1566	-1.8051	-2.2264	-1.9274	-2.2194	-2.0891	-2.1683	-1.9474	-2.1664	-1.3528	-2.1731	-2.4821	-2.1331	-2.016	-2.2173	-2.2897	-2.2494	-2.1609	-2.1708	-1.9383	-2.289	-2.155	-2.2235	-2.1597	-2.1637	-2.1574	-2.1885	-1.3461	-2.1415	-2.1705	-2.2276	-2.1937	-2.2208
-2.1273	-2.1476	-1.8549	-2.2615	-2.0415	-2.1462	-2.0953	-2.2023	-1.3519	-2.1587	-1.9222	-2.0297	-2.4349	-2.2075	-1.902	-2.1255	-2.3282	-2.1616	-2.0062	-2.151	-1.9274	-2.2194	-2.0891	-2.1683	-2.1016	-2.2012	-1.3528	-2.1731	-1.9466	-2.0839	-2.3349	-2.2312	-2.2897	-2.2494	-2.1609	-2.1708	-2.2048	-2.1885	-2.155	-2.2235	-2.1597	-2.1637	-2.1574	-2.1885	-1.3461	-2.1415	-2.1705	-2.2276	-2.1937	-2.2208
-2.1273	-2.1476	-2.0558	-2.4143	-2.2871	-2.1324	-2.1572	-2.1295	-1.3519	-2.1587	-2.0788	-2.2173	-2.0809	-2.1783	-1.9154	-2.2423	-1.9361	-2.4856	-2.0062	-2.151	-2.1726	-2.2186	-2.0891	-2.1683	-2.4615	-2.2348	-1.3528	-2.1731	-2.0788	-2.2173	-2.3349	-2.2312	-2.2897	-2.2494	-2.028	-2.3454	-2.2048	-2.1885	-2.155	-2.2235	-2.1597	-2.1637	-2.3415	-2.1415	-1.3461	-2.1415	-2.1705	-2.2276	-2.1937	-2.2208
-2.5335	-2.2656	-1.7597	-2.2214	-2.0415	-2.1462	-1.895	-2.109	-0.7678	-2.3114	-1.8283	-2.1013	-2.6462	-2.1845	-1.902	-2.1255	-1.9361	-2.4856	-2.3797	-2.229	-1.9274	-2.2194	-2.0891	-2.1683	-2.0034	-2.1061	-1.3528	-2.1731	-1.9466	-2.0839	-2.3349	-2.2312	-2.2897	-2.2494	-2.028	-2.3454	-2.3571	-2.1555	-2.155	-2.2235	-2.1597	-2.1637	-2.1574	-2.1885	-2.3845	-2.1898	-2.1705	-2.2276	-2.1937	-2.2208
-2.2731	-2.153	-1.8968	-2.3055	-2.3222	-2.1921	-1.895	-2.109	-0.7678	-2.3114	-2.0388	-2.0226	-2.016	-2.2173	-2.4159	-2.0431	-2.382	-2.1674	-2.3554	-2.1938	-2.1726	-2.2186	-2.3188	-2.1622	-2.0034	-2.1061	-1.3528	-2.1731	-1.9466	-2.0839	-2.016	-2.2173	-2.2071	-2.1935	-2.428	-2.2377	-2.2048	-2.1885	-2.155	-2.2235	-2.1597	-2.1637	-2.1574	-2.1885	-2.3845	-2.1898	-2.1705	-2.2276	-2.1937	-2.2208
-2.1273	-2.1476	-2.2163	-2.1435	-2.3086	-2.0717	-2.0138	-2.21	-0.7678	-2.3114	-2.3108	-2.4432	-1.882	-2.3673	-2.4159	-2.0431	-2.0219	-2.4818	-2.0062	-2.151	-2.4961	-2.1703	-2.3086	-2.0717	-2.1016	-2.2012	-1.3528	-2.1731	-1.9466	-2.0839	-2.2098	-2.1923	-2.2071	-2.1935	-2.428	-2.2377	-2.2048	-2.1885	-2.4135	-2.0458	-2.1597	-2.1637	-2.1574	-2.1885	-2.3845	-2.1898	-2.1705	-2.2276	-2.1937	-2.2208
-2.1972	-1.9655	-1.8549	-2.2615	-2.1445	-2.3462	-2.0138	-2.21	-0.7678	-2.3114	-2.2853	-1.8302	-2.1128	-2.0728	-2.2011	-2.2652	-2.382	-2.1674	-2.0062	-2.151	-1.9274	-2.2194	-2.0891	-2.1683	-2.1016	-2.2012	-1.3528	-2.1731	-2.4821	-2.1331	-2.2098	-2.1923	-2.0635	-2.0894	-2.428	-2.2377	-2.2048	-2.1885	-2.155	-2.2235	-2.1597	-2.1637	-2.1574	-2.1885	-2.3845	-2.1898	-1.9776	-2.0356	-2.0969	-2.1316
-2.5335	-2.2656	-2.2853	-2.0577	-2.1587	-2.1306	-2.0138	-2.21	-1.3519	-2.1587	-2.0641	-2.2962	-1.9589	-2.0772	-2.0734	-2.3651	-2.2482	-2.1275	-2.3797	-2.229	-2.4961	-2.1703	-2.0891	-2.1683	-2.1016	-2.2012	-1.3528	-2.1731	-2.1142	-2.29	-2.1477	-2.2064	-2.2071	-2.1935	-2.428	-2.2377	-2.3571	-2.1555	-2.4135	-2.0458	-2.1597	-2.1637	-2.1574	-2.1885	-1.3461	-2.1415	-2.1705	-2.2276	-2.1937	-2.2208
-2.1847	-2.0467	-1.8449	-2.2266	-2.1445	-2.3462	-2.0953	-2.2023	-1.352	-2.1275	-1.7596	-2.0959	-2.3447	-2.3095	-2.1331	-2.2642	-2.0342	-2.6539	-2.3797	-2.229	-1.9274	-2.2194	-2.0891	-2.1683	-2.1016	-2.2012	-1.3528	-2.1731	-2.4821	-2.1331	-2.3349	-2.2312	-2.2897	-2.2494	-2.1609	-2.1708	-2.3571	-2.1555	-2.155	-2.2235	-2.1597	-2.1637	-2.1574	-2.1885	-1.3461	-2.1415	-1.9776	-2.0356	-2.1937	-2.2208
-2.3877	-2.0607	-1.8549	-2.2615	-2.0415	-2.1462	-2.0601	-2.372	-0.7678	-2.3114	-1.8283	-2.1013	-2.4187	-2.2805	-2.5934	-2.3364	-2.0342	-2.6539	-2.3554	-2.1938	-1.9274	-2.2194	-2.0891	-2.1683	-2.0034	-2.1061	-1.3528	-2.1731	-1.9466	-2.0839	-2.2098	-2.1923	-2.2897	-2.2494	-2.1609	-2.1708	-2.2048	-2.1885	-2.155	-2.2235	-2.1597	-2.1637	-2.1574	-2.1885	-2.3845	-2.1898	-2.1705	-2.2276	-2.3037	-2.1698
-1.9611	-2.1909	-1.8968	-2.3055	-2.2103	-1.8535	-1.9158	-1.9902	-1.352	-2.1275	-2.6812	-2.3909	-1.8779	-2.0118	-2.5934	-2.3364	-2.0379	-2.1566	-2.0062	-2.151	-2.1726	-2.2186	-2.3188	-2.1622	-2.0034	-2.1061	-1.3528	-2.1731	-2.4821	-2.1331	-2.1477	-2.2064	-2.2897	-2.2494	-2.1609	-2.1708	-2.2048	-2.1885	-2.155	-2.2235	-2.1597	-2.1637	-2.1574	-2.1885	-1.3461	-2.1415	-2.5655	-2.2137	-2.1937	-2.2208
-1.8051	-2.2264	-2.3228	-2.0864	-2.3086	-2.0717	-2.3228	-2.1783	-0.7678	-2.3114	-1.9611	-2.3251	-2.016	-2.2173	-1.8703	-2.1528	-1.9432	-2.0834	-1.8051	-2.2264	-2.1726	-2.2186	-2.3086	-2.0717	-2.0034	-2.1061	-1.3528	-2.1731	-2.1142	-2.29	-2.016	-2.2173	-2.2071	-2.1935	-2.428	-2.2377	-1.9383	-2.289	-2.155	-2.2235	-2.1597	-2.1637	-2.1574	-2.1885	-2.3845	-2.1898	-2.1705	-2.2276	-2.1937	-2.2208
-2.1217	-2.2423	-1.8449	-2.2266	-2.1217	-2.0117	-2.1043	-2.0118	-1.352	-2.1275	-2.2004	-2.1546	-2.016	-2.2173	-2.0734	-2.3651	-1.9361	-2.4856	-2.3797	-2.229	-1.9274	-2.2194	-2.3188	-2.1622	-2.1016	-2.2012	-1.3528	-2.1731	-2.1142	-2.29	-2.016	-2.2173	-2.2071	-2.1935	-2.028	-2.3454	-2.2048	-2.1885	-2.155	-2.2235	-2.1597	-2.1637	-2.1574	-2.1885	-1.3461	-2.1415	-2.1705	-2.2276	-2.1937	-2.2208
-1.9611	-2.1909	-2.129	-2.2376	-2.0546	-2.535	-2.5335	-2.1536	-1.352	-2.1275	-1.7596	-2.0959	-2.4187	-2.2805	-2.543	-2.2081	-2.2632	-2.1462	-2.0062	-2.151	-1.9274	-2.2194	-2.1668	-2.2833	-2.4615	-2.2348	-1.3528	-2.1731	-2.4821	-2.1331	-2.2098	-2.1923	-2.2897	-2.2494	-2.1609	-2.1708	-2.2048	-2.1885	-2.155	-2.2235	-2.1597	-2.1637	-2.3415	-2.1415	-1.3461	-2.1415	-1.9776	-2.0356	-2.3037	-2.1698
-2.5335	-2.2656	-2.137	-2.2805	-2.4428	-2.1765	-2.5335	-2.1536	-0.7678	-2.3114	-1.9611	-2.3251	-1.8779	-2.0118	-2.2853	-2.2384	-2.0379	-2.1566	-2.3797	-2.229	-2.4961	-2.1703	-2.3188	-2.1622	-2.4615	-2.2348	-1.3528	-2.1731	-2.1142	-2.29	-2.1477	-2.2064	-2.2897	-2.2494	-2.1609	-2.1708	-2.3571	-2.1555	-2.2963	-2.2441	-2.106	-2.3089	-2.3415	-2.1415	-2.3845	-2.1898	-2.1705	-2.2276	-2.1937	-2.2208
-2.1273	-2.1476	-1.7597	-2.2214	-2.1445	-2.3462	-2.1572	-2.1295	-2.5644	-2.1255	-2.2	-2.2505	-1.8779	-2.0118	-2.5934	-2.3364	-2.0379	-2.1566	-2.0062	-2.151	-1.9274	-2.2194	-2.0891	-2.1683	-2.4615	-2.2348	-1.3528	-2.1731	-2.1142	-2.29	-2.1477	-2.2064	-2.2897	-2.2494	-2.1609	-2.1708	-2.2048	-2.1885	-2.155	-2.2235	-2.1597	-2.1637	-2.3415	-2.1415	-2.3845	-2.1898	-2.1705	-2.2276	-2.1937	-2.2208
-2.0009	-1.9151	-2.5126	-2.2041	-1.9267	-2.13	-1.9474	-2.1664	-0.7678	-2.3114	-1.9611	-2.3251	-1.9424	-2.2956	-1.8863	-2.0226	-2.1861	-2.1957	-2.0062	-2.151	-2.4961	-2.1703	-2.0891	-2.1683	-1.9474	-2.1664	-1.3528	-2.1731	-2.1142	-2.29	-2.2098	-2.1923	-2.0635	-2.0894	-2.1609	-2.1708	-2.2048	-2.1885	-2.2963	-2.2441	-2.1597	-2.1637	-2.1574	-2.1885	-2.3845	-2.1898	-2.1705	-2.2276	-2.1937	-2.2208
-1.9611	-2.1909	-2.5182	-2.2956	-2.4387	-2.0864	-2.1445	-2.3301	-0.7678	-2.3114	-1.7596	-2.0959	-2.2632	-2.1353	-1.902	-2.1255	-2.2632	-2.1462	-2.0062	-2.151	-2.4961	-2.1703	-2.1668	-2.2833	-2.1016	-2.2012	-1.3528	-2.1731	-2.4821	-2.1331	-2.1477	-2.2064	-2.2897	-2.2494	-2.1609	-2.1708	-2.2048	-2.1885	-2.155	-2.2235	-2.1597	-2.1637	-2.1574	-2.1885	-2.3845	-2.1898	-1.9776	-2.0356	-2.1937	-2.2208
-2.1273	-2.1476	-2.0051	-2.2532	-2.0219	-2.2939	-2.5335	-2.1536	-1.3519	-2.1587	-2.2853	-1.8302	-1.9589	-2.0772	-2.2445	-2.1023	-2.1861	-2.1957	-2.0062	-2.151	-1.9274	-2.2194	-2.3188	-2.1622	-2.4615	-2.2348	-1.3528	-2.1731	-2.4821	-2.1331	-2.1477	-2.2064	-2.2071	-2.1935	-2.1609	-2.1708	-2.2048	-2.1885	-2.155	-2.2235	-2.106	-2.3089	-2.3415	-2.1415	-1.3461	-2.1415	-1.9776	-2.0356	-2.1937	-2.2208
-2.123	-2.299	-1.8549	-2.2615	-1.9348	-2.4856	-2.1572	-2.1295	-0.7678	-2.3114	-2.0173	-2.2456	-2.4231	-2.2414	-2.1331	-2.2642	-1.986	-2.1179	-2.123	-2.299	-1.9274	-2.2194	-1.9348	-2.4856	-2.4615	-2.2348	-1.3528	-2.1731	-2.0173	-2.2456	-2.2098	-2.1923	-2.2897	-2.2494	-1.986	-2.1179	-2.2048	-2.1885	-2.155	-2.2235	-2.106	-2.3089	-2.3415	-2.1415	-2.3845	-2.1898	-1.9776	-2.0356	-2.1937	-2.2208
-1.8051	-2.2264	-2.5126	-2.2041	-2.2103	-1.8535	-2.2321	-2.1709	-0.7678	-2.3114	-1.7596	-2.0959	-2.016	-2.2173	-1.8703	-2.1528	-2.2482	-2.1275	-1.8051	-2.2264	-2.4961	-2.1703	-2.3188	-2.1622	-2.2321	-2.1709	-1.3528	-2.1731	-2.4821	-2.1331	-2.016	-2.2173	-2.2071	-2.1935	-2.428	-2.2377	-1.9383	-2.289	-2.2963	-2.2441	-2.1597	-2.1637	-2.2964	-2.2504	-2.3845	-2.1898	-1.9776	-2.0356	-2.1937	-2.2208
-2.1601	-2.3208	-2.2686	-2.299	-2.1587	-2.1306	-2.151	-2.1656	-0.7678	-2.3114	-1.9611	-2.3251	-2.4187	-2.2805	-2.4474	-2.7916	-1.9152	-2.0847	-2.3797	-2.229	-2.2686	-2.299	-2.0891	-2.1683	-2.1016	-2.2012	-1.3528	-2.1731	-2.1142	-2.29	-2.2098	-2.1923	-2.2071	-2.1935	-1.9152	-2.0847	-1.9383	-2.289	-2.155	-2.2235	-2.1597	-2.1637	-2.1574	-2.1885	-2.3845	-2.1898	-2.1705	-2.2276	-2.3037	-2.1698
-1.9428	-2.21	-1.7597	-2.2214	-2.2103	-1.8535	-2.0953	-2.2023	-1.352	-2.1275	-2.0342	-2.425	-2.2058	-2.1709	-2.3378	-2.2803	-1.9361	-2.4856	-2.0062	-2.151	-1.9274	-2.2194	-2.3188	-2.1622	-2.1016	-2.2012	-1.3528	-2.1731	-2.1142	-2.29	-2.2058	-2.1709	-2.3378	-2.2803	-2.028	-2.3454	-2.2048	-2.1885	-2.155	-2.2235	-2.1597	-2.1637	-2.1574	-2.1885	-1.3461	-2.1415	-2.1705	-2.2276	-2.0969	-2.1316
-2.0009	-1.9151	-2.0051	-2.2532	-2.3683	-2.2356	-1.895	-2.109	-0.7678	-2.3114	-2.2004	-2.1546	-2.4231	-2.2414	-2.2011	-2.2652	-1.9152	-2.0847	-2.0062	-2.151	-1.9274	-2.2194	-2.3188	-2.1622	-2.0034	-2.1061	-1.3528	-2.1731	-2.1142	-2.29	-2.2098	-2.1923	-2.0635	-2.0894	-1.9152	-2.0847	-2.2048	-2.1885	-2.155	-2.2235	-2.4911	-2.2288	-2.1574	-2.1885	-2.3845	-2.1898	-2.1705	-2.2276	-2.1937	-2.2208
-2.1847	-2.0467	-2.3239	-2.1257	-2.2103	-1.8535	-2.1445	-2.3301	-0.7678	-2.3114	-1.8283	-2.1013	-2.2058	-2.1709	-2.3344	-2.1388	-2.3812	-2.1205	-2.3797	-2.229	-2.1726	-2.2186	-2.3188	-2.1622	-2.1016	-2.2012	-1.3528	-2.1731	-1.9466	-2.0839	-2.2058	-2.1709	-2.2071	-2.1935	-2.3812	-2.1205	-2.3571	-2.1555	-2.155	-2.2235	-2.1597	-2.1637	-2.1574	-2.1885	-2.3845	-2.1898	-2.1705	-2.2276	-2.0969	-2.1316
-1.8051	-2.2264	-1.7597	-2.2214	-2.3378	-2.5811	-1.9474	-2.1664	-0.7678	-2.3114	-1.9611	-2.3251	-2.4187	-2.2805	-2.0897	-2.1789	-2.9838	-2.5117	-1.8051	-2.2264	-1.9274	-2.2194	-2.3378	-2.5811	-1.9474	-2.1664	-1.3528	-2.1731	-2.1142	-2.29	-2.2098	-2.1923	-2.0897	-2.1789	-2.428	-2.2377	-1.9383	-2.289	-2.155	-2.2235	-2.1597	-2.1637	-2.1574	-2.1885	-2.3845	-2.1898	-2.1705	-2.2276	-2.3037	-2.1698
-1.904	-2.2986	-1.8549	-2.2615	-2.1019	-2.153	-2.1572	-2.1295	-0.7678	-2.3114	-1.9222	-2.0297	-2.2058	-2.1709	-2.4474	-2.7916	-1.9152	-2.0847	-2.0062	-2.151	-1.9274	-2.2194	-2.1668	-2.2833	-2.4615	-2.2348	-1.3528	-2.1731	-1.9466	-2.0839	-2.2058	-2.1709	-2.2071	-2.1935	-1.9152	-2.0847	-2.2048	-2.1885	-2.155	-2.2235	-2.1597	-2.1637	-2.3415	-2.1415	-2.3845	-2.1898	-2.1705	-2.2276	-2.0969	-2.1316
-2.123	-2.299	-1.8449	-2.2266	-2.3086	-2.0717	-2.151	-2.1656	-1.352	-2.1275	-1.9611	-2.3251	-2.1847	-2.0601	-1.8703	-2.1528	-2.9838	-2.5117	-2.123	-2.299	-1.9274	-2.2194	-2.3086	-2.0717	-2.1016	-2.2012	-1.3528	-2.1731	-2.1142	-2.29	-2.2098	-2.1923	-2.2071	-2.1935	-2.428	-2.2377	-2.2048	-2.1885	-2.155	-2.2235	-2.1597	-2.1637	-2.1574	-2.1885	-1.3461	-2.1415	-2.1705	-2.2276	-2.3037	-2.1698
-1.904	-2.2986	-1.7597	-2.2214	-2.3086	-2.0717	-1.895	-2.109	-1.3519	-2.1587	-1.9611	-2.3251	-2.4231	-2.2414	-2.1331	-2.2642	-1.9152	-2.0847	-2.0062	-2.151	-1.9274	-2.2194	-2.3086	-2.0717	-2.0034	-2.1061	-1.3528	-2.1731	-2.1142	-2.29	-2.2098	-2.1923	-2.2897	-2.2494	-1.9152	-2.0847	-2.2048	-2.1885	-2.155	-2.2235	-2.1597	-2.1637	-2.1574	-2.1885	-1.3461	-2.1415	-2.1705	-2.2276	-2.1937	-2.2208
-2.123	-2.299	-2.3239	-2.1257	-2.3683	-2.2356	-2.0953	-2.2023	-0.7678	-2.3114	-1.7596	-2.0959	-2.2058	-2.1709	-2.1972	-2.2656	-2.2482	-2.1275	-2.123	-2.299	-2.1726	-2.2186	-2.3188	-2.1622	-2.1016	-2.2012	-1.3528	-2.1731	-2.4821	-2.1331	-2.2058	-2.1709	-2.2897	-2.2494	-2.428	-2.2377	-2.2048	-2.1885	-2.155	-2.2235	-2.4911	-2.2288	-2.1574	-2.1885	-2.3845	-2.1898	-1.9776	-2.0356	-2.0969	-2.1316
-2.1217	-2.2423	-2.0051	-2.2532	-2.4387	-2.0864	-2.4052	-2.2565	-1.4101	-1.9829	-2.4663	-2.0772	-1.9589	-2.0772	-2.3378	-2.2803	-1.986	-2.1179	-2.3797	-2.229	-1.9274	-2.2194	-2.1668	-2.2833	-2.4615	-2.2348	-1.4101	-1.9829	-2.4821	-2.1331	-2.1477	-2.2064	-2.3378	-2.2803	-1.986	-2.1179	-2.2048	-2.1885	-2.155	-2.2235	-2.1597	-2.1637	-2.2964	-2.2504	-2.3845	-2.1898	-2.5655	-2.2137	-2.1937	-2.2208
-1.9124	-2.3131	-2.0142	-2.5811	-2.6055	-2.2221	-2.1445	-2.3301	-1.4101	-1.9829	-2.0788	-2.2173	-1.882	-2.3673	-2.4159	-2.0431	-2.1861	-2.1957	-2.3797	-2.229	-2.0142	-2.5811	-2.3188	-2.1622	-2.1016	-2.2012	-1.4101	-1.9829	-2.0788	-2.2173	-2.2098	-2.1923	-2.2071	-2.1935	-2.1609	-2.1708	-1.9383	-2.289	-2.155	-2.2235	-2.4911	-2.2288	-2.1574	-2.1885	-2.3845	-2.1898	-2.1705	-2.2276	-2.1937	-2.2208
-2.123	-2.299	-2.137	-2.2805	-1.9267	-2.13	-2.1445	-2.3301	-1.4101	-1.9829	-2.2963	-2.1972	-1.882	-2.3673	-1.9154	-2.2423	-2.4934	-2.2681	-2.123	-2.299	-2.4961	-2.1703	-2.0891	-2.1683	-2.1016	-2.2012	-1.4101	-1.9829	-2.2963	-2.1972	-2.2098	-2.1923	-2.2897	-2.2494	-2.428	-2.2377	-2.2048	-2.1885	-2.2963	-2.2441	-2.1597	-2.1637	-2.1574	-2.1885	-2.3845	-2.1898	-2.1705	-2.2276	-2.1937	-2.2208
-2.5335	-2.2656	-1.7597	-2.2214	-2.1445	-2.3462	-2.2963	-2.1205	-1.4101	-1.9829	-2.3856	-2.3141	-1.9424	-2.2956	-2.5934	-2.3364	-2.0342	-2.6539	-2.3797	-2.229	-1.9274	-2.2194	-2.0891	-2.1683	-2.2963	-2.1205	-1.4101	-1.9829	-2.4821	-2.1331	-2.2098	-2.1923	-2.2897	-2.2494	-2.1609	-2.1708	-2.3571	-2.1555	-2.155	-2.2235	-2.1597	-2.1637	-2.1574	-2.1885	-2.3845	-2.1898	-2.1705	-2.2276	-2.1937	-2.2208
-1.9611	-2.1909	-2.2853	-2.0577	-2.6055	-2.2221	-2.4052	-2.2565	-0.7678	-2.3114	-2.2004	-2.1546	-2.2058	-2.1709	-2.2445	-2.1023	-2.3282	-2.1616	-2.0062	-2.151	-2.4961	-2.1703	-2.3188	-2.1622	-2.4615	-2.2348	-1.3528	-2.1731	-2.1142	-2.29	-2.2058	-2.1709	-2.2071	-2.1935	-2.1609	-2.1708	-2.2048	-2.1885	-2.4135	-2.0458	-2.4911	-2.2288	-2.2964	-2.2504	-2.3845	-2.1898	-2.1705	-2.2276	-2.0969	-2.1316
-2.123	-2.299	-2.129	-2.2376	-2.1445	-2.3462	-2.0953	-2.2023	-0.7678	-2.3114	-2.0173	-2.2456	-1.8779	-2.0118	-2.1972	-2.2656	-2.2482	-2.1275	-2.123	-2.299	-1.9274	-2.2194	-2.0891	-2.1683	-2.1016	-2.2012	-1.3528	-2.1731	-2.0173	-2.2456	-2.1477	-2.2064	-2.2897	-2.2494	-2.428	-2.2377	-2.2048	-2.1885	-2.155	-2.2235	-2.1597	-2.1637	-2.1574	-2.1885	-2.3845	-2.1898	-1.9776	-2.0356	-2.1937	-2.2208
-2.0009	-1.9151	-2.137	-2.2805	-2.6055	-2.2221	-2.4052	-2.2565	-0.7678	-2.3114	-2.0388	-2.0226	-2.1307	-2.2608	-1.9154	-2.2423	-1.8968	-2.2432	-2.0062	-2.151	-2.4961	-2.1703	-2.3188	-2.1622	-2.4615	-2.2348	-1.3528	-2.1731	-1.9466	-2.0839	-2.1477	-2.2064	-2.2897	-2.2494	-2.028	-2.3454	-2.2048	-2.1885	-2.2963	-2.2441	-2.4911	-2.2288	-2.2964	-2.2504	-2.3845	-2.1898	-2.1705	-2.2276	-2.1937	-2.2208
-1.9611	-2.1909	-2.2163	-2.1435	-2.0415	-2.1462	-2.3228	-2.1783	-1.4101	-1.9829	-2.3856	-2.3141	-2.1307	-2.2608	-2.543	-2.2081	-1.986	-2.1179	-2.0062	-2.151	-2.4961	-2.1703	-2.0891	-2.1683	-2.0034	-2.1061	-1.4101	-1.9829	-2.4821	-2.1331	-2.1477	-2.2064	-2.2897	-2.2494	-1.986	-2.1179	-2.2048	-2.1885	-2.4135	-2.0458	-2.1597	-2.1637	-2.1574	-2.1885	-2.3845	-2.1898	-2.1705	-2.2276	-2.1937	-2.2208
-2.4699	-2.5192	-2.0142	-2.5811	-2.3222	-2.1921	-2.0138	-2.21	-0.7678	-2.3114	-2.0788	-2.2173	-2.4231	-2.2414	-1.9751	-1.8089	-2.0219	-2.4818	-2.3554	-2.1938	-2.0142	-2.5811	-2.3188	-2.1622	-2.1016	-2.2012	-1.3528	-2.1731	-2.0788	-2.2173	-2.2098	-2.1923	-2.0635	-2.0894	-2.428	-2.2377	-2.2048	-2.1885	-2.155	-2.2235	-2.1597	-2.1637	-2.1574	-2.1885	-2.3845	-2.1898	-2.1705	-2.2276	-2.1937	-2.2208
-1.8051	-2.2264	-2.0558	-2.4143	-2.3086	-2.0717	-2.5335	-2.1536	-2.6439	-2.3939	-2.0342	-2.425	-2.4187	-2.2805	-2.1071	-2.4143	-1.9432	-2.0834	-1.8051	-2.2264	-2.1726	-2.2186	-2.3086	-2.0717	-2.4615	-2.2348	-1.3528	-2.1731	-2.1142	-2.29	-2.2098	-2.1923	-2.1071	-2.4143	-2.428	-2.2377	-1.9383	-2.289	-2.155	-2.2235	-2.1597	-2.1637	-2.3415	-2.1415	-3.0998	-2.2194	-2.1705	-2.2276	-2.3037	-2.1698
-2.1273	-2.1476	-2.129	-2.2376	-2.0546	-2.535	-1.9158	-1.9902	-2.6439	-2.3939	-2.2871	-2.4644	-2.2058	-2.1709	-2.1972	-2.2656	-2.0219	-2.4818	-2.0062	-2.151	-1.9274	-2.2194	-2.1668	-2.2833	-2.0034	-2.1061	-1.3528	-2.1731	-2.1142	-2.29	-2.2058	-2.1709	-2.2897	-2.2494	-2.428	-2.2377	-2.2048	-2.1885	-2.155	-2.2235	-2.1597	-2.1637	-2.1574	-2.1885	-3.0998	-2.2194	-2.1705	-2.2276	-2.0969	-2.1316
-1.904	-2.2986	-1.8449	-2.2266	-2.4428	-2.1765	-2.0138	-2.21	-2.643	-2.1435	-2.1894	-2.1917	-2.016	-2.2173	-1.902	-2.1255	-2.3282	-2.1616	-2.0062	-2.151	-1.9274	-2.2194	-2.3188	-2.1622	-2.1016	-2.2012	-1.3528	-2.1731	-2.4821	-2.1331	-2.016	-2.2173	-2.2897	-2.2494	-2.1609	-2.1708	-2.2048	-2.1885	-2.155	-2.2235	-2.106	-2.3089	-2.1574	-2.1885	-3.0998	-2.2194	-2.1705	-2.2276	-2.1937	-2.2208
-1.9124	-2.3131	-2.0558	-2.4143	-1.9267	-2.13	-2.0138	-2.21	-0.7678	-2.3114	-2.4663	-2.0772	-2.4231	-2.2414	-1.8703	-2.1528	-2.0379	-2.1566	-2.3797	-2.229	-2.1726	-2.2186	-2.0891	-2.1683	-2.1016	-2.2012	-1.3528	-2.1731	-2.4821	-2.1331	-2.2098	-2.1923	-2.2071	-2.1935	-2.1609	-2.1708	-1.9383	-2.289	-2.155	-2.2235	-2.1597	-2.1637	-2.1574	-2.1885	-2.3845	-2.1898	-2.5655	-2.2137	-2.1937	-2.2208
-2.1273	-2.1476	-1.8449	-2.2266	-2.2103	-1.8535	-2.5335	-2.1536	-0.7678	-2.3114	-2.2871	-2.4644	-2.2784	-2.3219	-1.8703	-2.1528	-1.986	-2.1179	-2.0062	-2.151	-1.9274	-2.2194	-2.3188	-2.1622	-2.4615	-2.2348	-1.3528	-2.1731	-2.1142	-2.29	-2.1477	-2.2064	-2.2071	-2.1935	-1.986	-2.1179	-2.2048	-2.1885	-2.155	-2.2235	-2.1597	-2.1637	-2.3415	-2.1415	-2.3845	-2.1898	-2.1705	-2.2276	-2.1937	-2.2208
-1.9611	-2.1909	-2.2686	-2.299	-2.1445	-2.3462	-2.0138	-2.21	-2.6439	-2.3939	-2.2	-2.2505	-2.2632	-2.1353	-2.1197	-2.0927	-1.9361	-2.4856	-2.0062	-2.151	-2.2686	-2.299	-2.0891	-2.1683	-2.1016	-2.2012	-1.3528	-2.1731	-2.1142	-2.29	-2.1477	-2.2064	-2.0635	-2.0894	-2.028	-2.3454	-2.2048	-2.1885	-2.155	-2.2235	-2.1597	-2.1637	-2.1574	-2.1885	-3.0998	-2.2194	-2.1705	-2.2276	-2.1937	-2.2208
-2.0009	-1.9151	-1.7597	-2.2214	-2.0546	-2.535	-2.8894	-2.3868	-1.3519	-2.1587	-1.8283	-2.1013	-1.9589	-2.0772	-1.902	-2.1255	-2.1861	-2.1957	-2.0062	-2.151	-1.9274	-2.2194	-2.1668	-2.2833	-2.4615	-2.2348	-1.3528	-2.1731	-1.9466	-2.0839	-2.1477	-2.2064	-2.2897	-2.2494	-2.1609	-2.1708	-2.2048	-2.1885	-2.155	-2.2235	-2.1597	-2.1637	-2.1574	-2.1885	-1.3461	-2.1415	-2.1705	-2.2276	-2.1937	-2.2208
-2.292	-2.2391	-2.2686	-2.299	-2.1587	-2.1306	-1.9474	-2.1664	-3.892	-2.3085	-2.0173	-2.2456	-2.2632	-2.1353	-2.0897	-2.1789	-2.0342	-2.6539	-2.3797	-2.229	-2.2686	-2.299	-2.0891	-2.1683	-1.9474	-2.1664	-4.4933	-2.1808	-2.0173	-2.2456	-2.1477	-2.2064	-2.0897	-2.1789	-2.1609	-2.1708	-2.2048	-2.1885	-2.155	-2.2235	-2.1597	-2.1637	-2.1574	-2.1885	-2.3845	-2.1898	-1.9776	-2.0356	-2.1937	-2.2208
-1.904	-2.2986	-1.7597	-2.2214	-2.0219	-2.2939	-2.0138	-2.21	-1.3519	-2.1587	-2.2871	-2.4644	-2.016	-2.2173	-2.2011	-2.2652	-2.9838	-2.5117	-2.0062	-2.151	-1.9274	-2.2194	-2.3188	-2.1622	-2.1016	-2.2012	-1.3528	-2.1731	-2.1142	-2.29	-2.016	-2.2173	-2.0635	-2.0894	-2.428	-2.2377	-2.2048	-2.1885	-2.155	-2.2235	-2.106	-2.3089	-2.1574	-2.1885	-1.3461	-2.1415	-2.1705	-2.2276	-2.1937	-2.2208
-2.123	-2.299	-2.2163	-2.1435	-2.1587	-2.1306	-2.1043	-2.0118	-1.3519	-2.1587	-1.9222	-2.0297	-2.2632	-2.1353	-1.8703	-2.1528	-2.1019	-2.1709	-2.123	-2.299	-2.4961	-2.1703	-2.0891	-2.1683	-2.1016	-2.2012	-1.3528	-2.1731	-1.9466	-2.0839	-2.1477	-2.2064	-2.2071	-2.1935	-2.028	-2.3454	-2.2048	-2.1885	-2.4135	-2.0458	-2.1597	-2.1637	-2.1574	-2.1885	-1.3461	-2.1415	-2.1705	-2.2276	-2.1937	-2.2208
-2.1847	-2.0467	-1.7597	-2.2214	-2.2103	-1.8535	-1.9474	-2.1664	-0.7678	-2.3114	-1.9222	-2.0297	-2.1307	-2.2608	-2.1197	-2.0927	-2.382	-2.1674	-2.3797	-2.229	-1.9274	-2.2194	-2.3188	-2.1622	-1.9474	-2.1664	-1.3528	-2.1731	-1.9466	-2.0839	-2.1477	-2.2064	-2.0635	-2.0894	-2.428	-2.2377	-2.3571	-2.1555	-2.155	-2.2235	-2.1597	-2.1637	-2.1574	-2.1885	-2.3845	-2.1898	-2.1705	-2.2276	-2.1937	-2.2208
-2.1847	-2.0467	-2.3239	-2.1257	-2.2871	-2.1324	-2.3228	-2.1783	-4.3448	-2.0624	-2.2004	-2.1546	-2.4187	-2.2805	-2.2011	-2.2652	-2.0386	-2.0362	-2.3797	-2.229	-2.1726	-2.2186	-2.0891	-2.1683	-2.0034	-2.1061	-4.4933	-2.1808	-2.1142	-2.29	-2.2098	-2.1923	-2.0635	-2.0894	-2.1609	-2.1708	-2.3571	-2.1555	-2.155	-2.2235	-2.1597	-2.1637	-2.1574	-2.1885	-2.3845	-2.1898	-2.1705	-2.2276	-2.3037	-2.1698
-2.1972	-1.9655	-2.3228	-2.0864	-2.0415	-2.1462	-2.1445	-2.3301	-1.352	-2.1275	-1.8283	-2.1013	-2.2638	-2.3578	-2.0734	-2.3651	-2.1019	-2.1709	-2.0062	-2.151	-2.1726	-2.2186	-2.0891	-2.1683	-2.1016	-2.2012	-1.3528	-2.1731	-1.9466	-2.0839	-2.1477	-2.2064	-2.2071	-2.1935	-2.028	-2.3454	-2.2048	-2.1885	-2.155	-2.2235	-2.1597	-2.1637	-2.1574	-2.1885	-1.3461	-2.1415	-2.1705	-2.2276	-2.1937	-2.2208
-1.904	-2.2986	-2.129	-2.2376	-2.1217	-2.0117	-2.1148	-2.1948	-1.352	-2.1275	-2.9642	-2.2414	-2.4349	-2.2075	-2.2445	-2.1023	-2.1475	-2.4537	-2.0062	-2.151	-1.9274	-2.2194	-2.3188	-2.1622	-2.1016	-2.2012	-1.3528	-2.1731	-2.4821	-2.1331	-2.3349	-2.2312	-2.2071	-2.1935	-2.028	-2.3454	-2.2048	-2.1885	-2.155	-2.2235	-2.1597	-2.1637	-2.1574	-2.1885	-1.3461	-2.1415	-2.1705	-2.2276	-2.1937	-2.2208
-2.2731	-2.153	-1.7597	-2.2214	-2.0546	-2.535	-2.2321	-2.1709	-2.643	-2.1435	-2.3856	-2.3141	-2.0809	-2.1783	-1.9751	-1.8089	-2.1861	-2.1957	-2.3554	-2.1938	-1.9274	-2.2194	-2.1668	-2.2833	-2.2321	-2.1709	-1.3528	-2.1731	-2.4821	-2.1331	-2.3349	-2.2312	-2.0635	-2.0894	-2.1609	-2.1708	-2.2048	-2.1885	-2.155	-2.2235	-2.1597	-2.1637	-2.2964	-2.2504	-3.0998	-2.2194	-2.1705	-2.2276	-2.1937	-2.2208
-2.4699	-2.5192	-2.5126	-2.2041	-2.0546	-2.535	-2.4189	-2.1694	-2.7347	-2.0117	-1.8283	-2.1013	-1.882	-2.3673	-2.5934	-2.3364	-2.1019	-2.1709	-2.3554	-2.1938	-2.4961	-2.1703	-2.1668	-2.2833	-2.4615	-2.2348	-1.3528	-2.1731	-1.9466	-2.0839	-2.2098	-2.1923	-2.2897	-2.2494	-2.028	-2.3454	-2.2048	-2.1885	-2.2963	-2.2441	-2.1597	-2.1637	-2.1574	-2.1885	-2.3845	-2.1898	-2.1705	-2.2276	-2.1937	-2.2208
-2.123	-2.299	-1.7597	-2.2214	-2.3086	-2.0717	-2.8894	-2.3868	-1.4101	-1.9829	-2.6812	-2.3909	-1.882	-2.3673	-2.1071	-2.4143	-1.986	-2.1179	-2.123	-2.299	-1.9274	-2.2194	-2.3086	-2.0717	-2.4615	-2.2348	-1.4101	-1.9829	-2.4821	-2.1331	-2.2098	-2.1923	-2.1071	-2.4143	-1.986	-2.1179	-2.2048	-2.1885	-2.155	-2.2235	-2.1597	-2.1637	-2.1574	-2.1885	-2.3845	-2.1898	-2.5655	-2.2137	-2.1937	-2.2208
-2.1847	-2.0467	-2.3222	-2.1921	-1.9348	-2.4856	-1.9474	-2.1664	-1.4101	-1.9829	-2.0641	-2.2962	-1.8779	-2.0118	-1.8863	-2.0226	-2.3812	-2.1205	-2.3797	-2.229	-2.4961	-2.1703	-1.9348	-2.4856	-1.9474	-2.1664	-1.4101	-1.9829	-2.1142	-2.29	-2.1477	-2.2064	-2.0635	-2.0894	-2.3812	-2.1205	-2.3571	-2.1555	-2.155	-2.2235	-2.106	-2.3089	-2.1574	-2.1885	-2.3845	-2.1898	-2.1705	-2.2276	-2.1937	-2.2208
-2.1601	-2.3208	-2.2853	-2.0577	-2.4387	-2.0864	-2.1148	-2.1948	-1.4101	-1.9829	-2.0788	-2.2173	-2.1128	-2.0728	-2.3378	-2.2803	-2.4428	-2.1765	-2.3797	-2.229	-2.4961	-2.1703	-2.1668	-2.2833	-2.1016	-2.2012	-1.4101	-1.9829	-2.0788	-2.2173	-2.2098	-2.1923	-2.3378	-2.2803	-2.428	-2.2377	-1.9383	-2.289	-2.4135	-2.0458	-2.1597	-2.1637	-2.1574	-2.1885	-2.3845	-2.1898	-2.1705	-2.2276	-2.0969	-2.1316
-2.1972	-1.9655	-2.0142	-2.5811	-2.3086	-2.0717	-2.4052	-2.2565	-1.4101	-1.9829	-1.7596	-2.0959	-1.9589	-2.0772	-1.9154	-2.2423	-2.0379	-2.1566	-2.0062	-2.151	-2.0142	-2.5811	-2.3086	-2.0717	-2.4615	-2.2348	-1.4101	-1.9829	-2.4821	-2.1331	-2.1477	-2.2064	-2.2897	-2.2494	-2.1609	-2.1708	-2.2048	-2.1885	-2.155	-2.2235	-2.1597	-2.1637	-2.2964	-2.2504	-2.3845	-2.1898	-1.9776	-2.0356	-2.1937	-2.2208
-2.1217	-2.2423	-1.7597	-2.2214	-1.9348	-2.4856	-2.1148	-2.1948	-0.7678	-2.3114	-1.9611	-2.3251	-2.1847	-2.0601	-2.0897	-2.1789	-1.986	-2.1179	-2.3797	-2.229	-1.9274	-2.2194	-1.9348	-2.4856	-2.1016	-2.2012	-1.3528	-2.1731	-2.1142	-2.29	-2.2098	-2.1923	-2.0897	-2.1789	-1.986	-2.1179	-2.2048	-2.1885	-2.155	-2.2235	-2.106	-2.3089	-2.1574	-2.1885	-2.3845	-2.1898	-2.1705	-2.2276	-2.3037	-2.1698
-1.8051	-2.2264	-1.8549	-2.2615	-2.2103	-1.8535	-2.0953	-2.2023	-1.3519	-2.1587	-2.0788	-2.2173	-2.016	-2.2173	-2.3344	-2.1388	-2.0379	-2.1566	-1.8051	-2.2264	-1.9274	-2.2194	-2.3188	-2.1622	-2.1016	-2.2012	-1.3528	-2.1731	-2.0788	-2.2173	-2.016	-2.2173	-2.2071	-2.1935	-2.1609	-2.1708	-1.9383	-2.289	-2.155	-2.2235	-2.1597	-2.1637	-2.1574	-2.1885	-1.3461	-2.1415	-2.1705	-2.2276	-2.1937	-2.2208
-2.1601	-2.3208	-2.2163	-2.1435	-2.1445	-2.3462	-2.0138	-2.21	-0.7678	-2.3114	-2.4663	-2.0772	-1.9848	-2.1598	-2.1972	-2.2656	-2.2482	-2.1275	-2.3797	-2.229	-2.4961	-2.1703	-2.0891	-2.1683	-2.1016	-2.2012	-1.3528	-2.1731	-2.4821	-2.1331	-2.2098	-2.1923	-2.2897	-2.2494	-2.428	-2.2377	-1.9383	-2.289	-2.4135	-2.0458	-2.1597	-2.1637	-2.1574	-2.1885	-2.3845	-2.1898	-2.5655	-2.2137	-2.0969	-2.1316
-2.292	-2.2391	-2.129	-2.2376	-1.9267	-2.13	-2.0953	-2.2023	-0.7678	-2.3114	-2.2853	-1.8302	-2.0809	-2.1783	-2.543	-2.2081	-1.3362	-1.4554	-2.3797	-2.229	-1.9274	-2.2194	-2.0891	-2.1683	-2.1016	-2.2012	-1.3528	-2.1731	-2.4821	-2.1331	-2.3349	-2.2312	-2.2897	-2.2494	-1.3362	-1.4554	-2.2048	-2.1885	-2.155	-2.2235	-2.1597	-2.1637	-2.1574	-2.1885	-2.3845	-2.1898	-1.9776	-2.0356	-2.1937	-2.2208
-1.9611	-2.1909	-3.1798	-1.9755	-2.0219	-2.2939	-2.3228	-2.1783	-0.7678	-2.3114	-2.268	-2.7353	-1.9035	-2.0082	-1.637	-1.6416	-1.3362	-1.4554	-2.0062	-2.151	-2.4961	-2.1703	-2.3188	-2.1622	-2.0034	-2.1061	-1.3528	-2.1731	-2.268	-2.7353	-1.9035	-2.0082	-1.637	-1.6416	-1.3362	-1.4554	-2.2048	-2.1885	-2.155	-2.2235	-2.106	-2.3089	-2.1574	-2.1885	-2.3845	-2.1898	-2.268	-2.7353	-1.9035	-2.0082
-2.2731	-2.153	-1.8968	-2.3055	-2.2103	-1.8535	-2.8894	-2.3868	-0.7678	-2.3114	-2.9642	-2.2414	-2.4231	-2.2414	-1.637	-1.6416	-1.3362	-1.4554	-2.3554	-2.1938	-2.1726	-2.2186	-2.3188	-2.1622	-2.4615	-2.2348	-1.3528	-2.1731	-2.4821	-2.1331	-2.2098	-2.1923	-1.637	-1.6416	-1.3362	-1.4554	-2.2048	-2.1885	-2.155	-2.2235	-2.1597	-2.1637	-2.1574	-2.1885	-2.3845	-2.1898	-2.1705	-2.2276	-2.1937	-2.2208
-2.8199	-2.2081	-3.1798	-1.9755	-2.2103	-1.8535	-2.8894	-2.3868	-0.7678	-2.3114	-2.268	-2.7353	-1.9035	-2.0082	-1.637	-1.6416	-1.3362	-1.4554	-2.3797	-2.229	-2.4961	-2.1703	-2.3188	-2.1622	-2.4615	-2.2348	-1.3528	-2.1731	-2.268	-2.7353	-1.9035	-2.0082	-1.637	-1.6416	-1.3362	-1.4554	-2.2048	-2.1885	-2.155	-2.2235	-2.1597	-2.1637	-2.1574	-2.1885	-2.3845	-2.1898	-2.268	-2.7353	-1.9035	-2.0082
-2.1601	-2.3208	-2.0558	-2.4143	-1.9348	-2.4856	-1.9474	-2.1664	-0.7678	-2.3114	-2.1894	-2.1917	-2.4187	-2.2805	-1.902	-2.1255	-1.9432	-2.0834	-2.3797	-2.229	-2.1726	-2.2186	-1.9348	-2.4856	-1.9474	-2.1664	-1.3528	-2.1731	-2.4821	-2.1331	-2.2098	-2.1923	-2.2897	-2.2494	-2.428	-2.2377	-1.9383	-2.289	-2.155	-2.2235	-2.106	-2.3089	-2.1574	-2.1885	-2.3845	-2.1898	-2.1705	-2.2276	-2.3037	-2.1698
-1.8051	-2.2264	-2.2686	-2.299	-2.2103	-1.8535	-2.1217	-2.3812	-1.352	-2.1275	-2.3856	-2.3141	-1.882	-2.3673	-1.902	-2.1255	-2.0386	-2.0362	-1.8051	-2.2264	-2.2686	-2.299	-2.3188	-2.1622	-2.4615	-2.2348	-1.3528	-2.1731	-2.4821	-2.1331	-2.2098	-2.1923	-2.2897	-2.2494	-2.1609	-2.1708	-1.9383	-2.289	-2.155	-2.2235	-2.1597	-2.1637	-2.1574	-2.1885	-1.3461	-2.1415	-2.1705	-2.2276	-2.1937	-2.2208
-1.9611	-2.1909	-2.2686	-2.299	-2.1019	-2.153	-2.1445	-2.3301	-0.7678	-2.3114	-2.3108	-2.4432	-1.9589	-2.0772	-1.9154	-2.2423	-2.2632	-2.1462	-2.0062	-2.151	-2.2686	-2.299	-2.1668	-2.2833	-2.1016	-2.2012	-1.3528	-2.1731	-1.9466	-2.0839	-2.1477	-2.2064	-2.2897	-2.2494	-2.1609	-2.1708	-2.2048	-2.1885	-2.155	-2.2235	-2.1597	-2.1637	-2.1574	-2.1885	-2.3845	-2.1898	-2.1705	-2.2276	-2.1937	-2.2208
-1.9124	-2.3131	-2.3222	-2.1921	-2.1445	-2.3462	-2.1043	-2.0118	-4.16	-2.2305	-2.9642	-2.2414	-1.882	-2.3673	-1.9751	-1.8089	-2.1861	-2.1957	-2.3797	-2.229	-2.4961	-2.1703	-2.0891	-2.1683	-2.1016	-2.2012	-4.16	-2.2305	-2.4821	-2.1331	-2.2098	-2.1923	-2.0635	-2.0894	-2.1609	-2.1708	-1.9383	-2.289	-2.155	-2.2235	-2.1597	-2.1637	-2.1574	-2.1885	-2.3845	-2.1898	-2.1705	-2.2276	-2.1937	-2.2208
-2.292	-2.2391	-2.0051	-2.2532	-2.1797	-2.1189	-1.9474	-2.1664	-0.7678	-2.3114	-2.3856	-2.3141	-2.6462	-2.1845	-2.2445	-2.1023	-2.0379	-2.1566	-2.3797	-2.229	-1.9274	-2.2194	-2.0891	-2.1683	-1.9474	-2.1664	-1.3528	-2.1731	-2.4821	-2.1331	-2.3349	-2.2312	-2.2071	-2.1935	-2.1609	-2.1708	-2.2048	-2.1885	-2.155	-2.2235	-2.1597	-2.1637	-2.1574	-2.1885	-2.3845	-2.1898	-2.1705	-2.2276	-2.1937	-2.2208
-2.4699	-2.5192	-2.1797	-1.9786	-2.2871	-2.1324	-2.1148	-2.1948	-1.4101	-1.9829	-1.8283	-2.1013	-2.2638	-2.3578	-2.1071	-2.4143	-1.986	-2.1179	-2.3554	-2.1938	-1.9274	-2.2194	-2.0891	-2.1683	-2.1016	-2.2012	-1.4101	-1.9829	-1.9466	-2.0839	-2.1477	-2.2064	-2.1071	-2.4143	-1.986	-2.1179	-2.2048	-2.1885	-2.155	-2.2235	-2.1597	-2.1637	-2.1574	-2.1885	-2.3845	-2.1898	-2.1705	-2.2276	-2.1937	-2.2208
-2.1972	-1.9655	-1.8549	-2.2615	-2.3378	-2.5811	-1.9158	-1.9902	-3.892	-2.3085	-2.0173	-2.2456	-2.016	-2.2173	-2.543	-2.2081	-1.9361	-2.4856	-2.0062	-2.151	-1.9274	-2.2194	-2.3378	-2.5811	-2.0034	-2.1061	-4.4933	-2.1808	-2.0173	-2.2456	-2.016	-2.2173	-2.2897	-2.2494	-2.028	-2.3454	-2.2048	-2.1885	-2.155	-2.2235	-2.1597	-2.1637	-2.1574	-2.1885	-2.3845	-2.1898	-1.9776	-2.0356	-2.1937	-2.2208
-2.2731	-2.153	-1.8549	-2.2615	-1.9348	-2.4856	-1.9474	-2.1664	-0.7678	-2.3114	-1.9222	-2.0297	-2.2632	-2.1353	-2.3344	-2.1388	-2.2482	-2.1275	-2.3554	-2.1938	-1.9274	-2.2194	-1.9348	-2.4856	-1.9474	-2.1664	-1.3528	-2.1731	-1.9466	-2.0839	-2.1477	-2.2064	-2.2071	-2.1935	-2.428	-2.2377	-2.2048	-2.1885	-2.155	-2.2235	-2.106	-2.3089	-2.1574	-2.1885	-2.3845	-2.1898	-2.1705	-2.2276	-2.1937	-2.2208
-2.8199	-2.2081	-2.3239	-2.1257	-2.0415	-2.1462	-2.151	-2.1656	-1.352	-2.1275	-2.2853	-1.8302	-2.016	-2.2173	-2.2011	-2.2652	-2.0379	-2.1566	-2.3797	-2.229	-2.1726	-2.2186	-2.0891	-2.1683	-2.1016	-2.2012	-1.3528	-2.1731	-2.4821	-2.1331	-2.016	-2.2173	-2.0635	-2.0894	-2.1609	-2.1708	-2.2048	-2.1885	-2.155	-2.2235	-2.1597	-2.1637	-2.1574	-2.1885	-1.3461	-2.1415	-1.9776	-2.0356	-2.1937	-2.2208
-2.4699	-2.5192	-2.3222	-2.1921	-2.0415	-2.1462	-2.1217	-2.3812	-0.7678	-2.3114	-2.4663	-2.0772	-1.882	-2.3673	-2.3344	-2.1388	-2.1861	-2.1957	-2.3554	-2.1938	-2.4961	-2.1703	-2.0891	-2.1683	-2.4615	-2.2348	-1.3528	-2.1731	-2.4821	-2.1331	-2.2098	-2.1923	-2.2071	-2.1935	-2.1609	-2.1708	-2.2048	-2.1885	-2.155	-2.2235	-2.1597	-2.1637	-2.1574	-2.1885	-2.3845	-2.1898	-2.5655	-2.2137	-2.1937	-2.2208
-1.904	-2.2986	-1.8549	-2.2615	-1.9267	-2.13	-1.9158	-1.9902	-1.352	-2.1275	-2.3856	-2.3141	-2.3447	-2.3095	-2.1071	-2.4143	-2.2632	-2.1462	-2.0062	-2.151	-1.9274	-2.2194	-2.0891	-2.1683	-2.0034	-2.1061	-1.3528	-2.1731	-2.4821	-2.1331	-2.3349	-2.2312	-2.1071	-2.4143	-2.1609	-2.1708	-2.2048	-2.1885	-2.155	-2.2235	-2.1597	-2.1637	-2.1574	-2.1885	-1.3461	-2.1415	-2.1705	-2.2276	-2.1937	-2.2208
-1.8051	-2.2264	-2.3239	-2.1257	-2.3086	-2.0717	-2.0953	-2.2023	-1.3519	-2.1587	-2.2871	-2.4644	-1.9424	-2.2956	-2.0734	-2.3651	-2.3282	-2.1616	-1.8051	-2.2264	-2.1726	-2.2186	-2.3086	-2.0717	-2.1016	-2.2012	-1.3528	-2.1731	-2.1142	-2.29	-2.2098	-2.1923	-2.2071	-2.1935	-2.1609	-2.1708	-1.9383	-2.289	-2.155	-2.2235	-2.1597	-2.1637	-2.1574	-2.1885	-1.3461	-2.1415	-2.1705	-2.2276	-2.1937	-2.2208
-1.904	-2.2986	-1.8449	-2.2266	-2.4387	-2.0864	-2.8894	-2.3868	-2.2189	-2.3628	-2.0388	-2.0226	-1.9848	-2.1598	-1.8703	-2.1528	-2.1861	-2.1957	-2.0062	-2.151	-1.9274	-2.2194	-2.1668	-2.2833	-2.4615	-2.2348	-3.1311	-2.2569	-1.9466	-2.0839	-2.2098	-2.1923	-2.2071	-2.1935	-2.1609	-2.1708	-2.2048	-2.1885	-2.155	-2.2235	-2.1597	-2.1637	-2.1574	-2.1885	-2.3845	-2.1898	-2.1705	-2.2276	-2.0969	-2.1316
-1.9428	-2.21	-2.3228	-2.0864	-2.2103	-1.8535	-2.3228	-2.1783	-2.2189	-2.3628	-1.7596	-2.0959	-2.2638	-2.3578	-2.2445	-2.1023	-2.4934	-2.2681	-2.0062	-2.151	-2.1726	-2.2186	-2.3188	-2.1622	-2.0034	-2.1061	-3.1311	-2.2569	-2.4821	-2.1331	-2.1477	-2.2064	-2.2071	-2.1935	-2.428	-2.2377	-2.2048	-2.1885	-2.155	-2.2235	-2.1597	-2.1637	-2.1574	-2.1885	-2.3845	-2.1898	-1.9776	-2.0356	-2.1937	-2.2208
-1.8051	-2.2264	-2.5126	-2.2041	-2.1445	-2.3462	-2.1148	-2.1948	-0.7678	-2.3114	-2.6812	-2.3909	-2.2784	-2.3219	-1.8703	-2.1528	-1.986	-2.1179	-1.8051	-2.2264	-2.4961	-2.1703	-2.0891	-2.1683	-2.1016	-2.2012	-1.3528	-2.1731	-2.4821	-2.1331	-2.1477	-2.2064	-2.2071	-2.1935	-1.986	-2.1179	-1.9383	-2.289	-2.2963	-2.2441	-2.1597	-2.1637	-2.1574	-2.1885	-2.3845	-2.1898	-2.5655	-2.2137	-2.1937	-2.2208
-2.1847	-2.0467	-2.0051	-2.2532	-2.2871	-2.1324	-2.8894	-2.3868	-1.3519	-2.1587	-2.2	-2.2505	-2.2638	-2.3578	-2.0897	-2.1789	-2.9838	-2.5117	-2.3797	-2.229	-1.9274	-2.2194	-2.0891	-2.1683	-2.4615	-2.2348	-1.3528	-2.1731	-2.1142	-2.29	-2.1477	-2.2064	-2.0897	-2.1789	-2.428	-2.2377	-2.3571	-2.1555	-2.155	-2.2235	-2.1597	-2.1637	-2.1574	-2.1885	-1.3461	-2.1415	-2.1705	-2.2276	-2.1937	-2.2208
-2.1847	-2.0467	-1.7597	-2.2214	-2.2871	-2.1324	-1.9474	-2.1664	-0.7678	-2.3114	-2.2004	-2.1546	-2.2058	-2.1709	-2.3344	-2.1388	-2.0379	-2.1566	-2.3797	-2.229	-1.9274	-2.2194	-2.0891	-2.1683	-1.9474	-2.1664	-1.3528	-2.1731	-2.1142	-2.29	-2.2058	-2.1709	-2.2071	-2.1935	-2.1609	-2.1708	-2.3571	-2.1555	-2.155	-2.2235	-2.1597	-2.1637	-2.1574	-2.1885	-2.3845	-2.1898	-2.1705	-2.2276	-2.0969	-2.1316
-2.2554	-2.1291	-2.3228	-2.0864	-2.1019	-2.153	-2.1445	-2.3301	-1.352	-2.1275	-2.2871	-2.4644	-2.016	-2.2173	-2.3344	-2.1388	-2.3282	-2.1616	-2.3554	-2.1938	-2.1726	-2.2186	-2.1668	-2.2833	-2.1016	-2.2012	-1.3528	-2.1731	-2.1142	-2.29	-2.016	-2.2173	-2.2071	-2.1935	-2.1609	-2.1708	-2.2048	-2.1885	-2.155	-2.2235	-2.1597	-2.1637	-2.1574	-2.1885	-1.3461	-2.1415	-2.1705	-2.2276	-2.1937	-2.2208
-1.904	-2.2986	-1.8449	-2.2266	-2.6055	-2.2221	-1.9474	-2.1664	-1.352	-2.1275	-2.1894	-2.1917	-2.4187	-2.2805	-2.0734	-2.3651	-2.9838	-2.5117	-2.0062	-2.151	-1.9274	-2.2194	-2.3188	-2.1622	-1.9474	-2.1664	-1.3528	-2.1731	-2.4821	-2.1331	-2.2098	-2.1923	-2.2071	-2.1935	-2.428	-2.2377	-2.2048	-2.1885	-2.155	-2.2235	-2.4911	-2.2288	-2.1574	-2.1885	-1.3461	-2.1415	-2.1705	-2.2276	-2.3037	-2.1698
-2.1273	-2.1476	-2.129	-2.2376	-2.0219	-2.2939	-2.1043	-2.0118	-1.352	-2.1275	-2.0342	-2.425	-1.9848	-2.1598	-2.543	-2.2081	-2.0219	-2.4818	-2.0062	-2.151	-1.9274	-2.2194	-2.3188	-2.1622	-2.1016	-2.2012	-1.3528	-2.1731	-2.1142	-2.29	-2.2098	-2.1923	-2.2897	-2.2494	-2.428	-2.2377	-2.2048	-2.1885	-2.155	-2.2235	-2.106	-2.3089	-2.1574	-2.1885	-1.3461	-2.1415	-2.1705	-2.2276	-2.0969	-2.1316
-2.0009	-1.9151	-2.137	-2.2805	-2.1797	-2.1189	-2.276	-2.3208	-0.7678	-2.3114	-2.2853	-1.8302	-2.1128	-2.0728	-2.0897	-2.1789	-2.0386	-2.0362	-2.0062	-2.151	-2.4961	-2.1703	-2.0891	-2.1683	-2.4615	-2.2348	-1.3528	-2.1731	-2.4821	-2.1331	-2.2098	-2.1923	-2.0897	-2.1789	-2.1609	-2.1708	-2.2048	-2.1885	-2.2963	-2.2441	-2.1597	-2.1637	-2.2964	-2.2504	-2.3845	-2.1898	-1.9776	-2.0356	-2.0969	-2.1316
-1.9611	-2.1909	-1.7597	-2.2214	-1.9267	-2.13	-2.0138	-2.21	-1.352	-2.1275	-1.9611	-2.3251	-2.2638	-2.3578	-2.0734	-2.3651	-2.3282	-2.1616	-2.0062	-2.151	-1.9274	-2.2194	-2.0891	-2.1683	-2.1016	-2.2012	-1.3528	-2.1731	-2.1142	-2.29	-2.1477	-2.2064	-2.2071	-2.1935	-2.1609	-2.1708	-2.2048	-2.1885	-2.155	-2.2235	-2.1597	-2.1637	-2.1574	-2.1885	-1.3461	-2.1415	-2.1705	-2.2276	-2.1937	-2.2208
-1.904	-2.2986	-2.0051	-2.2532	-2.0219	-2.2939	-2.1572	-2.1295	-1.352	-2.1275	-2.0388	-2.0226	-2.4349	-2.2075	-2.543	-2.2081	-2.0379	-2.1566	-2.0062	-2.151	-1.9274	-2.2194	-2.3188	-2.1622	-2.4615	-2.2348	-1.3528	-2.1731	-1.9466	-2.0839	-2.3349	-2.2312	-2.2897	-2.2494	-2.1609	-2.1708	-2.2048	-2.1885	-2.155	-2.2235	-2.106	-2.3089	-2.3415	-2.1415	-1.3461	-2.1415	-2.1705	-2.2276	-2.1937	-2.2208
-2.1847	-2.0467	-2.137	-2.2805	-2.4387	-2.0864	-1.9158	-1.9902	-0.7678	-2.3114	-2.2	-2.2505	-1.882	-2.3673	-1.8863	-2.0226	-1.986	-2.1179	-2.3797	-2.229	-2.4961	-2.1703	-2.1668	-2.2833	-2.0034	-2.1061	-1.3528	-2.1731	-2.1142	-2.29	-2.2098	-2.1923	-2.0635	-2.0894	-1.986	-2.1179	-2.3571	-2.1555	-2.2963	-2.2441	-2.1597	-2.1637	-2.1574	-2.1885	-2.3845	-2.1898	-2.1705	-2.2276	-2.1937	-2.2208
-2.1273	-2.1476	-1.8449	-2.2266	-2.3683	-2.2356	-2.2963	-2.1205	-0.7678	-2.3114	-1.8283	-2.1013	-2.4231	-2.2414	-2.3344	-2.1388	-2.1861	-2.1957	-2.0062	-2.151	-1.9274	-2.2194	-2.3188	-2.1622	-2.2963	-2.1205	-1.3528	-2.1731	-1.9466	-2.0839	-2.2098	-2.1923	-2.2071	-2.1935	-2.1609	-2.1708	-2.2048	-2.1885	-2.155	-2.2235	-2.4911	-2.2288	-2.1574	-2.1885	-2.3845	-2.1898	-2.1705	-2.2276	-2.1937	-2.2208
-2.1847	-2.0467	-2.0142	-2.5811	-2.2103	-1.8535	-1.9158	-1.9902	-0.7678	-2.3114	-2.2	-2.2505	-1.9589	-2.0772	-1.8703	-2.1528	-1.986	-2.1179	-2.3797	-2.229	-2.0142	-2.5811	-2.3188	-2.1622	-2.0034	-2.1061	-1.3528	-2.1731	-2.1142	-2.29	-2.1477	-2.2064	-2.2071	-2.1935	-1.986	-2.1179	-2.3571	-2.1555	-2.155	-2.2235	-2.1597	-2.1637	-2.1574	-2.1885	-2.3845	-2.1898	-2.1705	-2.2276	-2.1937	-2.2208
-1.8051	-2.2264	-2.0051	-2.2532	-2.0219	-2.2939	-2.151	-2.1656	-0.7678	-2.3114	-1.9611	-2.3251	-2.4187	-2.2805	-1.9154	-2.2423	-2.0379	-2.1566	-1.8051	-2.2264	-1.9274	-2.2194	-2.3188	-2.1622	-2.1016	-2.2012	-1.3528	-2.1731	-2.1142	-2.29	-2.2098	-2.1923	-2.2897	-2.2494	-2.1609	-2.1708	-1.9383	-2.289	-2.155	-2.2235	-2.106	-2.3089	-2.1574	-2.1885	-2.3845	-2.1898	-2.1705	-2.2276	-2.3037	-2.1698
-2.1273	-2.1476	-2.3239	-2.1257	-2.0415	-2.1462	-2.1572	-2.1295	-0.7678	-2.3114	-2.2	-2.2505	-2.4187	-2.2805	-1.8863	-2.0226	-2.0379	-2.1566	-2.0062	-2.151	-2.1726	-2.2186	-2.0891	-2.1683	-2.4615	-2.2348	-1.3528	-2.1731	-2.1142	-2.29	-2.2098	-2.1923	-2.0635	-2.0894	-2.1609	-2.1708	-2.2048	-2.1885	-2.155	-2.2235	-2.1597	-2.1637	-2.3415	-2.1415	-2.3845	-2.1898	-2.1705	-2.2276	-2.3037	-2.1698
-1.9611	-2.1909	-1.7597	-2.2214	-2.0415	-2.1462	-1.9158	-1.9902	-1.3519	-2.1587	-2.2963	-2.1972	-1.882	-2.3673	-2.1071	-2.4143	-1.986	-2.1179	-2.0062	-2.151	-1.9274	-2.2194	-2.0891	-2.1683	-2.0034	-2.1061	-1.3528	-2.1731	-2.2963	-2.1972	-2.2098	-2.1923	-2.1071	-2.4143	-1.986	-2.1179	-2.2048	-2.1885	-2.155	-2.2235	-2.1597	-2.1637	-2.1574	-2.1885	-1.3461	-2.1415	-2.1705	-2.2276	-2.1937	-2.2208
-2.1601	-2.3208	-2.5126	-2.2041	-1.9267	-2.13	-2.1572	-2.1295	-2.2189	-2.3628	-2.0641	-2.2962	-2.016	-2.2173	-2.1972	-2.2656	-2.2632	-2.1462	-2.3797	-2.229	-2.4961	-2.1703	-2.0891	-2.1683	-2.4615	-2.2348	-3.1311	-2.2569	-2.1142	-2.29	-2.016	-2.2173	-2.2897	-2.2494	-2.1609	-2.1708	-1.9383	-2.289	-2.2963	-2.2441	-2.1597	-2.1637	-2.3415	-2.1415	-2.3845	-2.1898	-2.1705	-2.2276	-2.1937	-2.2208
-2.292	-2.2391	-2.5182	-2.2956	-1.9267	-2.13	-2.5335	-2.1536	-0.7678	-2.3114	-1.9222	-2.0297	-2.2784	-2.3219	-1.9154	-2.2423	-2.3812	-2.1205	-2.3797	-2.229	-2.4961	-2.1703	-2.0891	-2.1683	-2.4615	-2.2348	-1.3528	-2.1731	-1.9466	-2.0839	-2.1477	-2.2064	-2.2897	-2.2494	-2.3812	-2.1205	-2.2048	-2.1885	-2.155	-2.2235	-2.1597	-2.1637	-2.3415	-2.1415	-2.3845	-2.1898	-2.1705	-2.2276	-2.1937	-2.2208
-1.9611	-2.1909	-2.129	-2.2376	-1.9267	-2.13	-2.151	-2.1656	-0.7678	-2.3114	-2.6812	-2.3909	-2.2784	-2.3219	-2.0897	-2.1789	-2.9838	-2.5117	-2.0062	-2.151	-1.9274	-2.2194	-2.0891	-2.1683	-2.1016	-2.2012	-1.3528	-2.1731	-2.4821	-2.1331	-2.1477	-2.2064	-2.0897	-2.1789	-2.428	-2.2377	-2.2048	-2.1885	-2.155	-2.2235	-2.1597	-2.1637	-2.1574	-2.1885	-2.3845	-2.1898	-2.5655	-2.2137	-2.1937	-2.2208
-1.9611	-2.1909	-1.7597	-2.2214	-1.9267	-2.13	-2.8894	-2.3868	-1.3519	-2.1587	-2.2	-2.2505	-2.016	-2.2173	-2.543	-2.2081	-2.1475	-2.4537	-2.0062	-2.151	-1.9274	-2.2194	-2.0891	-2.1683	-2.4615	-2.2348	-1.3528	-2.1731	-2.1142	-2.29	-2.016	-2.2173	-2.2897	-2.2494	-2.028	-2.3454	-2.2048	-2.1885	-2.155	-2.2235	-2.1597	-2.1637	-2.1574	-2.1885	-1.3461	-2.1415	-2.1705	-2.2276	-2.1937	-2.2208
-2.8199	-2.2081	-2.5126	-2.2041	-1.9267	-2.13	-1.9474	-2.1664	-0.7678	-2.3114	-2.0388	-2.0226	-2.6319	-1.8618	-1.902	-2.1255	-2.4934	-2.2681	-2.3797	-2.229	-2.4961	-2.1703	-2.0891	-2.1683	-1.9474	-2.1664	-1.3528	-2.1731	-1.9466	-2.0839	-2.6319	-1.8618	-2.2897	-2.2494	-2.428	-2.2377	-2.2048	-2.1885	-2.2963	-2.2441	-2.1597	-2.1637	-2.1574	-2.1885	-2.3845	-2.1898	-2.1705	-2.2276	-2.1937	-2.2208
-2.123	-2.299	-2.0051	-2.2532	-2.2029	-2.5199	-2.1217	-2.3812	-0.7678	-2.3114	-2.4663	-2.0772	-2.1128	-2.0728	-2.2445	-2.1023	-1.986	-2.1179	-2.123	-2.299	-1.9274	-2.2194	-2.1668	-2.2833	-2.4615	-2.2348	-1.3528	-2.1731	-2.4821	-2.1331	-2.2098	-2.1923	-2.2071	-2.1935	-1.986	-2.1179	-2.2048	-2.1885	-2.155	-2.2235	-2.1597	-2.1637	-2.1574	-2.1885	-2.3845	-2.1898	-2.5655	-2.2137	-2.0969	-2.1316
-2.1273	-2.1476	-1.8449	-2.2266	-2.6055	-2.2221	-1.9474	-2.1664	-0.7678	-2.3114	-2.2004	-2.1546	-2.2632	-2.1353	-2.0734	-2.3651	-2.0219	-2.4818	-2.0062	-2.151	-1.9274	-2.2194	-2.3188	-2.1622	-1.9474	-2.1664	-1.3528	-2.1731	-2.1142	-2.29	-2.1477	-2.2064	-2.2071	-2.1935	-2.428	-2.2377	-2.2048	-2.1885	-2.155	-2.2235	-2.4911	-2.2288	-2.1574	-2.1885	-2.3845	-2.1898	-2.1705	-2.2276	-2.1937	-2.2208
-1.9428	-2.21	-2.2163	-2.1435	-2.0415	-2.1462	-2.0601	-2.372	-1.3519	-2.1587	-2.4663	-2.0772	-2.1128	-2.0728	-2.0897	-2.1789	-2.0219	-2.4818	-2.0062	-2.151	-2.4961	-2.1703	-2.0891	-2.1683	-2.0034	-2.1061	-1.3528	-2.1731	-2.4821	-2.1331	-2.2098	-2.1923	-2.0897	-2.1789	-2.428	-2.2377	-2.2048	-2.1885	-2.4135	-2.0458	-2.1597	-2.1637	-2.1574	-2.1885	-1.3461	-2.1415	-2.5655	-2.2137	-2.0969	-2.1316
-2.3877	-2.0607	-2.2853	-2.0577	-2.2871	-2.1324	-2.0953	-2.2023	-1.3519	-2.1587	-2.6812	-2.3909	-1.9589	-2.0772	-2.0734	-2.3651	-2.2482	-2.1275	-2.3554	-2.1938	-2.4961	-2.1703	-2.0891	-2.1683	-2.1016	-2.2012	-1.3528	-2.1731	-2.4821	-2.1331	-2.1477	-2.2064	-2.2071	-2.1935	-2.428	-2.2377	-2.2048	-2.1885	-2.4135	-2.0458	-2.1597	-2.1637	-2.1574	-2.1885	-1.3461	-2.1415	-2.5655	-2.2137	-2.1937	-2.2208
-2.1847	-2.0467	-2.5126	-2.2041	-2.1445	-2.3462	-2.0953	-2.2023	-1.352	-2.1275	-1.7596	-2.0959	-1.9424	-2.2956	-2.3344	-2.1388	-1.9361	-2.4856	-2.3797	-2.229	-2.4961	-2.1703	-2.0891	-2.1683	-2.1016	-2.2012	-1.3528	-2.1731	-2.4821	-2.1331	-2.2098	-2.1923	-2.2071	-2.1935	-2.028	-2.3454	-2.3571	-2.1555	-2.2963	-2.2441	-2.1597	-2.1637	-2.1574	-2.1885	-1.3461	-2.1415	-1.9776	-2.0356	-2.1937	-2.2208
-2.292	-2.2391	-2.0558	-2.4143	-1.9348	-2.4856	-1.9158	-1.9902	-1.3519	-2.1587	-2.0173	-2.2456	-1.882	-2.3673	-2.2011	-2.2652	-1.986	-2.1179	-2.3797	-2.229	-2.1726	-2.2186	-1.9348	-2.4856	-2.0034	-2.1061	-1.3528	-2.1731	-2.0173	-2.2456	-2.2098	-2.1923	-2.0635	-2.0894	-1.986	-2.1179	-2.2048	-2.1885	-2.155	-2.2235	-2.106	-2.3089	-2.1574	-2.1885	-1.3461	-2.1415	-1.9776	-2.0356	-2.1937	-2.2208
-1.8051	-2.2264	-2.0558	-2.4143	-2.3683	-2.2356	-2.2321	-2.1709	-2.5644	-2.1255	-1.8283	-2.1013	-2.016	-2.2173	-1.8703	-2.1528	-2.4934	-2.2681	-1.8051	-2.2264	-2.1726	-2.2186	-2.3188	-2.1622	-2.2321	-2.1709	-1.3528	-2.1731	-1.9466	-2.0839	-2.016	-2.2173	-2.2071	-2.1935	-2.428	-2.2377	-1.9383	-2.289	-2.155	-2.2235	-2.4911	-2.2288	-2.2964	-2.2504	-2.3845	-2.1898	-2.1705	-2.2276	-2.1937	-2.2208
-2.4699	-2.5192	-2.2686	-2.299	-2.3683	-2.2356	-2.4189	-2.1694	-3.0301	-1.9791	-2.0788	-2.2173	-1.9848	-2.1598	-2.0897	-2.1789	-1.986	-2.1179	-2.3554	-2.1938	-2.2686	-2.299	-2.3188	-2.1622	-2.4615	-2.2348	-3.1311	-2.2569	-2.0788	-2.2173	-2.2098	-2.1923	-2.0897	-2.1789	-1.986	-2.1179	-2.2048	-2.1885	-2.155	-2.2235	-2.4911	-2.2288	-2.1574	-2.1885	-2.3845	-2.1898	-2.1705	-2.2276	-2.0969	-2.1316
-2.1847	-2.0467	-2.3222	-2.1921	-2.2029	-2.5199	-1.9474	-2.1664	-2.643	-2.1435	-2.0788	-2.2173	-2.016	-2.2173	-2.1972	-2.2656	-2.1861	-2.1957	-2.3797	-2.229	-2.4961	-2.1703	-2.1668	-2.2833	-1.9474	-2.1664	-1.3528	-2.1731	-2.0788	-2.2173	-2.016	-2.2173	-2.2897	-2.2494	-2.1609	-2.1708	-2.3571	-2.1555	-2.155	-2.2235	-2.1597	-2.1637	-2.1574	-2.1885	-3.0998	-2.2194	-2.1705	-2.2276	-2.1937	-2.2208
-2.123	-2.299	-2.5126	-2.2041	-2.3086	-2.0717	-1.9158	-1.9902	-4.16	-2.2305	-1.9611	-2.3251	-1.882	-2.3673	-2.1197	-2.0927	-1.986	-2.1179	-2.123	-2.299	-2.4961	-2.1703	-2.3086	-2.0717	-2.0034	-2.1061	-4.16	-2.2305	-2.1142	-2.29	-2.2098	-2.1923	-2.0635	-2.0894	-1.986	-2.1179	-2.2048	-2.1885	-2.2963	-2.2441	-2.1597	-2.1637	-2.1574	-2.1885	-2.3845	-2.1898	-2.1705	-2.2276	-2.1937	-2.2208
-2.1847	-2.0467	-2.2686	-2.299	-2.1019	-2.153	-1.9474	-2.1664	-4.3448	-2.0624	-2.3856	-2.3141	-2.3447	-2.3095	-2.0897	-2.1789	-1.9432	-2.0834	-2.3797	-2.229	-2.2686	-2.299	-2.1668	-2.2833	-1.9474	-2.1664	-4.4933	-2.1808	-2.4821	-2.1331	-2.3349	-2.2312	-2.0897	-2.1789	-2.428	-2.2377	-2.3571	-2.1555	-2.155	-2.2235	-2.1597	-2.1637	-2.1574	-2.1885	-2.3845	-2.1898	-2.1705	-2.2276	-2.1937	-2.2208
-2.123	-2.299	-2.0558	-2.4143	-2.3086	-2.0717	-2.0953	-2.2023	-2.5644	-2.1255	-1.9222	-2.0297	-2.016	-2.2173	-1.902	-2.1255	-2.0386	-2.0362	-2.123	-2.299	-2.1726	-2.2186	-2.3086	-2.0717	-2.1016	-2.2012	-1.3528	-2.1731	-1.9466	-2.0839	-2.016	-2.2173	-2.2897	-2.2494	-2.1609	-2.1708	-2.2048	-2.1885	-2.155	-2.2235	-2.1597	-2.1637	-2.1574	-2.1885	-2.3845	-2.1898	-2.1705	-2.2276	-2.1937	-2.2208
-2.2731	-2.153	-2.2686	-2.299	-2.0415	-2.1462	-2.4189	-2.1694	-3.6769	-2.1599	-2.0788	-2.2173	-1.882	-2.3673	-1.8703	-2.1528	-2.4428	-2.1765	-2.3554	-2.1938	-2.2686	-2.299	-2.0891	-2.1683	-2.4615	-2.2348	-3.1311	-2.2569	-2.0788	-2.2173	-2.2098	-2.1923	-2.2071	-2.1935	-2.428	-2.2377	-2.2048	-2.1885	-2.155	-2.2235	-2.1597	-2.1637	-2.1574	-2.1885	-2.3845	-2.1898	-2.1705	-2.2276	-2.1937	-2.2208
-2.1847	-2.0467	-2.0051	-2.2532	-2.1445	-2.3462	-2.0953	-2.2023	-0.7678	-2.3114	-2.4663	-2.0772	-2.2784	-2.3219	-2.2011	-2.2652	-2.9838	-2.5117	-2.3797	-2.229	-1.9274	-2.2194	-2.0891	-2.1683	-2.1016	-2.2012	-1.3528	-2.1731	-2.4821	-2.1331	-2.1477	-2.2064	-2.0635	-2.0894	-2.428	-2.2377	-2.3571	-2.1555	-2.155	-2.2235	-2.1597	-2.1637	-2.1574	-2.1885	-2.3845	-2.1898	-2.5655	-2.2137	-2.1937	-2.2208
-2.8199	-2.2081	-2.137	-2.2805	-1.9267	-2.13	-1.9158	-1.9902	-0.7678	-2.3114	-1.9611	-2.3251	-1.9589	-2.0772	-2.2011	-2.2652	-2.4934	-2.2681	-2.3797	-2.229	-2.4961	-2.1703	-2.0891	-2.1683	-2.0034	-2.1061	-1.3528	-2.1731	-2.1142	-2.29	-2.1477	-2.2064	-2.0635	-2.0894	-2.428	-2.2377	-2.2048	-2.1885	-2.2963	-2.2441	-2.1597	-2.1637	-2.1574	-2.1885	-2.3845	-2.1898	-2.1705	-2.2276	-2.1937	-2.2208
-1.9611	-2.1909	-2.2686	-2.299	-1.9267	-2.13	-2.0138	-2.21	-2.2189	-2.3628	-2.1894	-2.1917	-1.882	-2.3673	-2.1972	-2.2656	-1.9361	-2.4856	-2.0062	-2.151	-2.2686	-2.299	-2.0891	-2.1683	-2.1016	-2.2012	-3.1311	-2.2569	-2.4821	-2.1331	-2.2098	-2.1923	-2.2897	-2.2494	-2.028	-2.3454	-2.2048	-2.1885	-2.155	-2.2235	-2.1597	-2.1637	-2.1574	-2.1885	-2.3845	-2.1898	-2.1705	-2.2276	-2.1937	-2.2208
-2.123	-2.299	-2.129	-2.2376	-2.1587	-2.1306	-2.4189	-2.1694	-1.352	-2.1275	-1.9611	-2.3251	-2.1307	-2.2608	-2.1197	-2.0927	-2.4934	-2.2681	-2.123	-2.299	-1.9274	-2.2194	-2.0891	-2.1683	-2.4615	-2.2348	-1.3528	-2.1731	-2.1142	-2.29	-2.1477	-2.2064	-2.0635	-2.0894	-2.428	-2.2377	-2.2048	-2.1885	-2.155	-2.2235	-2.1597	-2.1637	-2.1574	-2.1885	-1.3461	-2.1415	-2.1705	-2.2276	-2.1937	-2.2208
-2.123	-2.299	-2.0051	-2.2532	-2.4387	-2.0864	-2.1445	-2.3301	-1.4101	-1.9829	-1.9611	-2.3251	-2.1128	-2.0728	-2.3378	-2.2803	-1.986	-2.1179	-2.123	-2.299	-1.9274	-2.2194	-2.1668	-2.2833	-2.1016	-2.2012	-1.4101	-1.9829	-2.1142	-2.29	-2.2098	-2.1923	-2.3378	-2.2803	-1.986	-2.1179	-2.2048	-2.1885	-2.155	-2.2235	-2.1597	-2.1637	-2.1574	-2.1885	-2.3845	-2.1898	-2.1705	-2.2276	-2.0969	-2.1316
-1.904	-2.2986	-2.0142	-2.5811	-2.0415	-2.1462	-2.4052	-2.2565	-1.4101	-1.9829	-2.0788	-2.2173	-2.0809	-2.1783	-2.1972	-2.2656	-2.0379	-2.1566	-2.0062	-2.151	-2.0142	-2.5811	-2.0891	-2.1683	-2.4615	-2.2348	-1.4101	-1.9829	-2.0788	-2.2173	-2.3349	-2.2312	-2.2897	-2.2494	-2.1609	-2.1708	-2.2048	-2.1885	-2.155	-2.2235	-2.1597	-2.1637	-2.2964	-2.2504	-2.3845	-2.1898	-2.1705	-2.2276	-2.1937	-2.2208
-2.1273	-2.1476	-2.2853	-2.0577	-2.1445	-2.3462	-1.895	-2.109	-1.4101	-1.9829	-2.0788	-2.2173	-2.1128	-2.0728	-2.3378	-2.2803	-1.986	-2.1179	-2.0062	-2.151	-2.4961	-2.1703	-2.0891	-2.1683	-2.0034	-2.1061	-1.4101	-1.9829	-2.0788	-2.2173	-2.2098	-2.1923	-2.3378	-2.2803	-1.986	-2.1179	-2.2048	-2.1885	-2.4135	-2.0458	-2.1597	-2.1637	-2.1574	-2.1885	-2.3845	-2.1898	-2.1705	-2.2276	-2.0969	-2.1316
-2.3877	-2.0607	-2.0142	-2.5811	-2.3086	-2.0717	-2.4052	-2.2565	-1.4101	-1.9829	-2.0788	-2.2173	-1.882	-2.3673	-2.0897	-2.1789	-2.0379	-2.1566	-2.3554	-2.1938	-2.0142	-2.5811	-2.3086	-2.0717	-2.4615	-2.2348	-1.4101	-1.9829	-2.0788	-2.2173	-2.2098	-2.1923	-2.0897	-2.1789	-2.1609	-2.1708	-2.2048	-2.1885	-2.155	-2.2235	-2.1597	-2.1637	-2.2964	-2.2504	-2.3845	-2.1898	-2.1705	-2.2276	-2.1937	-2.2208
-2.1601	-2.3208	-1.7597	-2.2214	-1.9267	-2.13	-2.4189	-2.1694	-1.352	-2.1275	-2.2853	-1.8302	-1.9589	-2.0772	-2.1972	-2.2656	-2.2482	-2.1275	-2.3797	-2.229	-1.9274	-2.2194	-2.0891	-2.1683	-2.4615	-2.2348	-1.3528	-2.1731	-2.4821	-2.1331	-2.1477	-2.2064	-2.2897	-2.2494	-2.428	-2.2377	-1.9383	-2.289	-2.155	-2.2235	-2.1597	-2.1637	-2.1574	-2.1885	-1.3461	-2.1415	-1.9776	-2.0356	-2.1937	-2.2208
-2.5335	-2.2656	-2.2853	-2.0577	-2.1445	-2.3462	-2.5335	-2.1536	-1.352	-2.1275	-2.2871	-2.4644	-2.1128	-2.0728	-2.2853	-2.2384	-1.986	-2.1179	-2.3797	-2.229	-2.4961	-2.1703	-2.0891	-2.1683	-2.4615	-2.2348	-1.3528	-2.1731	-2.1142	-2.29	-2.2098	-2.1923	-2.2897	-2.2494	-1.986	-2.1179	-2.3571	-2.1555	-2.4135	-2.0458	-2.1597	-2.1637	-2.3415	-2.1415	-1.3461	-2.1415	-2.1705	-2.2276	-2.0969	-2.1316
-1.904	-2.2986	-1.8449	-2.2266	-2.0415	-2.1462	-2.1572	-2.1295	-1.352	-2.1275	-2.4663	-2.0772	-1.9589	-2.0772	-2.2445	-2.1023	-2.4934	-2.2681	-2.0062	-2.151	-1.9274	-2.2194	-2.0891	-2.1683	-2.4615	-2.2348	-1.3528	-2.1731	-2.4821	-2.1331	-2.1477	-2.2064	-2.2071	-2.1935	-2.428	-2.2377	-2.2048	-2.1885	-2.155	-2.2235	-2.1597	-2.1637	-2.3415	-2.1415	-1.3461	-2.1415	-2.5655	-2.2137	-2.1937	-2.2208
-2.5335	-2.2656	-2.137	-2.2805	-2.1445	-2.3462	-2.1445	-2.3301	-1.3519	-2.1587	-2.1894	-2.1917	-1.8779	-2.0118	-2.1972	-2.2656	-2.1861	-2.1957	-2.3797	-2.229	-2.4961	-2.1703	-2.0891	-2.1683	-2.1016	-2.2012	-1.3528	-2.1731	-2.4821	-2.1331	-2.1477	-2.2064	-2.2897	-2.2494	-2.1609	-2.1708	-2.3571	-2.1555	-2.2963	-2.2441	-2.1597	-2.1637	-2.1574	-2.1885	-1.3461	-2.1415	-2.1705	-2.2276	-2.1937	-2.2208
-1.904	-2.2986	-2.5126	-2.2041	-2.1217	-2.0117	-2.1043	-2.0118	-1.352	-2.1275	-2.2004	-2.1546	-2.4187	-2.2805	-2.4159	-2.0431	-2.382	-2.1674	-2.0062	-2.151	-2.4961	-2.1703	-2.3188	-2.1622	-2.1016	-2.2012	-1.3528	-2.1731	-2.1142	-2.29	-2.2098	-2.1923	-2.2071	-2.1935	-2.428	-2.2377	-2.2048	-2.1885	-2.2963	-2.2441	-2.1597	-2.1637	-2.1574	-2.1885	-1.3461	-2.1415	-2.1705	-2.2276	-2.3037	-2.1698
-1.9428	-2.21	-2.2163	-2.1435	-2.1445	-2.3462	-2.0953	-2.2023	-1.352	-2.1275	-2.2	-2.2505	-2.1307	-2.2608	-2.1972	-2.2656	-1.9432	-2.0834	-2.0062	-2.151	-2.4961	-2.1703	-2.0891	-2.1683	-2.1016	-2.2012	-1.3528	-2.1731	-2.1142	-2.29	-2.1477	-2.2064	-2.2897	-2.2494	-2.428	-2.2377	-2.2048	-2.1885	-2.4135	-2.0458	-2.1597	-2.1637	-2.1574	-2.1885	-1.3461	-2.1415	-2.1705	-2.2276	-2.1937	-2.2208
-1.9611	-2.1909	-2.137	-2.2805	-1.9267	-2.13	-2.0138	-2.21	-1.352	-2.1275	-2.3856	-2.3141	-2.1307	-2.2608	-2.0734	-2.3651	-2.4934	-2.2681	-2.0062	-2.151	-2.4961	-2.1703	-2.0891	-2.1683	-2.1016	-2.2012	-1.3528	-2.1731	-2.4821	-2.1331	-2.1477	-2.2064	-2.2071	-2.1935	-2.428	-2.2377	-2.2048	-2.1885	-2.2963	-2.2441	-2.1597	-2.1637	-2.1574	-2.1885	-1.3461	-2.1415	-2.1705	-2.2276	-2.1937	-2.2208
-2.5335	-2.2656	-1.7597	-2.2214	-2.1587	-2.1306	-2.5335	-2.1536	-2.5644	-2.1255	-2.0641	-2.2962	-2.2632	-2.1353	-2.5934	-2.3364	-2.0219	-2.4818	-2.3797	-2.229	-1.9274	-2.2194	-2.0891	-2.1683	-2.4615	-2.2348	-1.3528	-2.1731	-2.1142	-2.29	-2.1477	-2.2064	-2.2897	-2.2494	-2.428	-2.2377	-2.3571	-2.1555	-2.155	-2.2235	-2.1597	-2.1637	-2.3415	-2.1415	-2.3845	-2.1898	-2.1705	-2.2276	-2.1937	-2.2208
-2.5335	-2.2656	-2.3222	-2.1921	-2.1587	-2.1306	-2.0953	-2.2023	-1.3519	-2.1587	-2.2853	-1.8302	-2.6319	-1.8618	-2.543	-2.2081	-2.4934	-2.2681	-2.3797	-2.229	-2.4961	-2.1703	-2.0891	-2.1683	-2.1016	-2.2012	-1.3528	-2.1731	-2.4821	-2.1331	-2.6319	-1.8618	-2.2897	-2.2494	-2.428	-2.2377	-2.3571	-2.1555	-2.155	-2.2235	-2.1597	-2.1637	-2.1574	-2.1885	-1.3461	-2.1415	-1.9776	-2.0356	-2.1937	-2.2208
-1.904	-2.2986	-2.0142	-2.5811	-2.4428	-2.1765	-2.1043	-2.0118	-1.3519	-2.1587	-1.9222	-2.0297	-2.1128	-2.0728	-2.2445	-2.1023	-2.4934	-2.2681	-2.0062	-2.151	-2.0142	-2.5811	-2.3188	-2.1622	-2.1016	-2.2012	-1.3528	-2.1731	-1.9466	-2.0839	-2.2098	-2.1923	-2.2071	-2.1935	-2.428	-2.2377	-2.2048	-2.1885	-2.155	-2.2235	-2.106	-2.3089	-2.1574	-2.1885	-1.3461	-2.1415	-2.1705	-2.2276	-2.0969	-2.1316
-2.1847	-2.0467	-2.3239	-2.1257	-2.0219	-2.2939	-2.1445	-2.3301	-1.3519	-2.1587	-2.6812	-2.3909	-2.2784	-2.3219	-1.8863	-2.0226	-2.2482	-2.1275	-2.3797	-2.229	-2.1726	-2.2186	-2.3188	-2.1622	-2.1016	-2.2012	-1.3528	-2.1731	-2.4821	-2.1331	-2.1477	-2.2064	-2.0635	-2.0894	-2.428	-2.2377	-2.3571	-2.1555	-2.155	-2.2235	-2.106	-2.3089	-2.1574	-2.1885	-1.3461	-2.1415	-2.5655	-2.2137	-2.1937	-2.2208
-1.9611	-2.1909	-2.2686	-2.299	-2.3222	-2.1921	-2.0138	-2.21	-1.352	-2.1275	-2.0641	-2.2962	-2.1307	-2.2608	-2.0734	-2.3651	-2.4934	-2.2681	-2.0062	-2.151	-2.2686	-2.299	-2.3188	-2.1622	-2.1016	-2.2012	-1.3528	-2.1731	-2.1142	-2.29	-2.1477	-2.2064	-2.2071	-2.1935	-2.428	-2.2377	-2.2048	-2.1885	-2.155	-2.2235	-2.1597	-2.1637	-2.1574	-2.1885	-1.3461	-2.1415	-2.1705	-2.2276	-2.1937	-2.2208
-2.5335	-2.2656	-1.8449	-2.2266	-2.1587	-2.1306	-2.0953	-2.2023	-1.3519	-2.1587	-2.0388	-2.0226	-2.2632	-2.1353	-2.2011	-2.2652	-1.9432	-2.0834	-2.3797	-2.229	-1.9274	-2.2194	-2.0891	-2.1683	-2.1016	-2.2012	-1.3528	-2.1731	-1.9466	-2.0839	-2.1477	-2.2064	-2.0635	-2.0894	-2.428	-2.2377	-2.3571	-2.1555	-2.155	-2.2235	-2.1597	-2.1637	-2.1574	-2.1885	-1.3461	-2.1415	-2.1705	-2.2276	-2.1937	-2.2208
-2.4699	-2.5192	-2.3239	-2.1257	-2.0415	-2.1462	-2.276	-2.3208	-0.7678	-2.3114	-2.0388	-2.0226	-1.882	-2.3673	-2.0734	-2.3651	-2.4934	-2.2681	-2.3554	-2.1938	-2.1726	-2.2186	-2.0891	-2.1683	-2.4615	-2.2348	-1.3528	-2.1731	-1.9466	-2.0839	-2.2098	-2.1923	-2.2071	-2.1935	-2.428	-2.2377	-2.2048	-2.1885	-2.155	-2.2235	-2.1597	-2.1637	-2.2964	-2.2504	-2.3845	-2.1898	-2.1705	-2.2276	-2.1937	-2.2208
-2.3877	-2.0607	-2.129	-2.2376	-2.4428	-2.1765	-2.8894	-2.3868	-2.2189	-2.3628	-2.3856	-2.3141	-2.2632	-2.1353	-2.5934	-2.3364	-2.0386	-2.0362	-2.3554	-2.1938	-1.9274	-2.2194	-2.3188	-2.1622	-2.4615	-2.2348	-3.1311	-2.2569	-2.4821	-2.1331	-2.1477	-2.2064	-2.2897	-2.2494	-2.1609	-2.1708	-2.2048	-2.1885	-2.155	-2.2235	-2.106	-2.3089	-2.1574	-2.1885	-2.3845	-2.1898	-2.1705	-2.2276	-2.1937	-2.2208
-1.9611	-2.1909	-2.0558	-2.4143	-2.0415	-2.1462	-2.2321	-2.1709	-2.2189	-2.3628	-1.9222	-2.0297	-2.1128	-2.0728	-2.2011	-2.2652	-2.0379	-2.1566	-2.0062	-2.151	-2.1726	-2.2186	-2.0891	-2.1683	-2.2321	-2.1709	-3.1311	-2.2569	-1.9466	-2.0839	-2.2098	-2.1923	-2.0635	-2.0894	-2.1609	-2.1708	-2.2048	-2.1885	-2.155	-2.2235	-2.1597	-2.1637	-2.2964	-2.2504	-2.3845	-2.1898	-2.1705	-2.2276	-2.0969	-2.1316
-1.904	-2.2986	-2.1797	-1.9786	-2.3222	-2.1921	-1.9158	-1.9902	-2.2189	-2.3628	-2.0388	-2.0226	-2.1307	-2.2608	-2.0897	-2.1789	-2.0379	-2.1566	-2.0062	-2.151	-1.9274	-2.2194	-2.3188	-2.1622	-2.0034	-2.1061	-3.1311	-2.2569	-1.9466	-2.0839	-2.1477	-2.2064	-2.0897	-2.1789	-2.1609	-2.1708	-2.2048	-2.1885	-2.155	-2.2235	-2.1597	-2.1637	-2.1574	-2.1885	-2.3845	-2.1898	-2.1705	-2.2276	-2.1937	-2.2208
-2.0009	-1.9151	-2.3222	-2.1921	-2.1019	-2.153	-2.3228	-2.1783	-2.2189	-2.3628	-2.0641	-2.2962	-2.016	-2.2173	-2.3344	-2.1388	-2.0379	-2.1566	-2.0062	-2.151	-2.4961	-2.1703	-2.1668	-2.2833	-2.0034	-2.1061	-3.1311	-2.2569	-2.1142	-2.29	-2.016	-2.2173	-2.2071	-2.1935	-2.1609	-2.1708	-2.2048	-2.1885	-2.155	-2.2235	-2.1597	-2.1637	-2.1574	-2.1885	-2.3845	-2.1898	-2.1705	-2.2276	-2.1937	-2.2208
-2.5335	-2.2656	-1.8549	-2.2615	-2.4387	-2.0864	-2.0601	-2.372	-0.7678	-2.3114	-1.9222	-2.0297	-2.1847	-2.0601	-1.8703	-2.1528	-2.2482	-2.1275	-2.3797	-2.229	-1.9274	-2.2194	-2.1668	-2.2833	-2.0034	-2.1061	-1.3528	-2.1731	-1.9466	-2.0839	-2.2098	-2.1923	-2.2071	-2.1935	-2.428	-2.2377	-2.3571	-2.1555	-2.155	-2.2235	-2.1597	-2.1637	-2.1574	-2.1885	-2.3845	-2.1898	-2.1705	-2.2276	-2.3037	-2.1698
-2.4699	-2.5192	-1.8968	-2.3055	-2.2103	-1.8535	-1.895	-2.109	-1.3519	-2.1587	-2.2871	-2.4644	-2.4187	-2.2805	-2.2011	-2.2652	-1.8968	-2.2432	-2.3554	-2.1938	-2.1726	-2.2186	-2.3188	-2.1622	-2.0034	-2.1061	-1.3528	-2.1731	-2.1142	-2.29	-2.2098	-2.1923	-2.0635	-2.0894	-2.028	-2.3454	-2.2048	-2.1885	-2.155	-2.2235	-2.1597	-2.1637	-2.1574	-2.1885	-1.3461	-2.1415	-2.1705	-2.2276	-2.3037	-2.1698
-2.753	-2.2803	-2.3222	-2.1921	-1.9267	-2.13	-2.1043	-2.0118	-0.7678	-2.3114	-2.0788	-2.2173	-2.3447	-2.3095	-1.902	-2.1255	-1.986	-2.1179	-2.753	-2.2803	-2.4961	-2.1703	-2.0891	-2.1683	-2.1016	-2.2012	-1.3528	-2.1731	-2.0788	-2.2173	-2.3349	-2.2312	-2.2897	-2.2494	-1.986	-2.1179	-2.2048	-2.1885	-2.155	-2.2235	-2.1597	-2.1637	-2.1574	-2.1885	-2.3845	-2.1898	-2.1705	-2.2276	-2.1937	-2.2208
-1.9611	-2.1909	-2.5126	-2.2041	-2.4387	-2.0864	-2.151	-2.1656	-0.7678	-2.3114	-2.2	-2.2505	-2.1847	-2.0601	-2.2445	-2.1023	-2.0342	-2.6539	-2.0062	-2.151	-2.4961	-2.1703	-2.1668	-2.2833	-2.1016	-2.2012	-1.3528	-2.1731	-2.1142	-2.29	-2.2098	-2.1923	-2.2071	-2.1935	-2.1609	-2.1708	-2.2048	-2.1885	-2.2963	-2.2441	-2.1597	-2.1637	-2.1574	-2.1885	-2.3845	-2.1898	-2.1705	-2.2276	-2.3037	-2.1698
-2.4699	-2.5192	-1.7597	-2.2214	-2.2103	-1.8535	-2.151	-2.1656	-1.3519	-2.1587	-2.2004	-2.1546	-1.8779	-2.0118	-2.5934	-2.3364	-1.986	-2.1179	-2.3554	-2.1938	-1.9274	-2.2194	-2.3188	-2.1622	-2.1016	-2.2012	-1.3528	-2.1731	-2.1142	-2.29	-2.1477	-2.2064	-2.2897	-2.2494	-1.986	-2.1179	-2.2048	-2.1885	-2.155	-2.2235	-2.1597	-2.1637	-2.1574	-2.1885	-1.3461	-2.1415	-2.1705	-2.2276	-2.1937	-2.2208
-2.1972	-1.9655	-1.8549	-2.2615	-2.3683	-2.2356	-2.1043	-2.0118	-0.7678	-2.3114	-2.0342	-2.425	-1.8779	-2.0118	-2.2445	-2.1023	-1.9361	-2.4856	-2.0062	-2.151	-1.9274	-2.2194	-2.3188	-2.1622	-2.1016	-2.2012	-1.3528	-2.1731	-2.1142	-2.29	-2.1477	-2.2064	-2.2071	-2.1935	-2.028	-2.3454	-2.2048	-2.1885	-2.155	-2.2235	-2.4911	-2.2288	-2.1574	-2.1885	-2.3845	-2.1898	-2.1705	-2.2276	-2.1937	-2.2208
-2.1847	-2.0467	-1.8449	-2.2266	-2.6055	-2.2221	-2.1445	-2.3301	-1.3519	-2.1587	-2.0788	-2.2173	-2.016	-2.2173	-2.2445	-2.1023	-1.986	-2.1179	-2.3797	-2.229	-1.9274	-2.2194	-2.3188	-2.1622	-2.1016	-2.2012	-1.3528	-2.1731	-2.0788	-2.2173	-2.016	-2.2173	-2.2071	-2.1935	-1.986	-2.1179	-2.3571	-2.1555	-2.155	-2.2235	-2.4911	-2.2288	-2.1574	-2.1885	-1.3461	-2.1415	-2.1705	-2.2276	-2.1937	-2.2208
-2.1273	-2.1476	-2.137	-2.2805	-2.6055	-2.2221	-2.1445	-2.3301	-1.352	-2.1275	-2.2871	-2.4644	-2.1847	-2.0601	-2.3344	-2.1388	-2.9838	-2.5117	-2.0062	-2.151	-2.4961	-2.1703	-2.3188	-2.1622	-2.1016	-2.2012	-1.3528	-2.1731	-2.1142	-2.29	-2.2098	-2.1923	-2.2071	-2.1935	-2.428	-2.2377	-2.2048	-2.1885	-2.2963	-2.2441	-2.4911	-2.2288	-2.1574	-2.1885	-1.3461	-2.1415	-2.1705	-2.2276	-2.3037	-2.1698
-2.5335	-2.2656	-2.0051	-2.2532	-2.6055	-2.2221	-2.1148	-2.1948	-1.3519	-2.1587	-2.2	-2.2505	-2.4231	-2.2414	-2.1071	-2.4143	-2.1019	-2.1709	-2.3797	-2.229	-1.9274	-2.2194	-2.3188	-2.1622	-2.1016	-2.2012	-1.3528	-2.1731	-2.1142	-2.29	-2.2098	-2.1923	-2.1071	-2.4143	-2.028	-2.3454	-2.3571	-2.1555	-2.155	-2.2235	-2.4911	-2.2288	-2.1574	-2.1885	-1.3461	-2.1415	-2.1705	-2.2276	-2.1937	-2.2208
-2.292	-2.2391	-1.8549	-2.2615	-2.4428	-2.1765	-2.2963	-2.1205	-1.352	-2.1275	-2.0641	-2.2962	-2.1128	-2.0728	-2.1071	-2.4143	-1.986	-2.1179	-2.3797	-2.229	-1.9274	-2.2194	-2.3188	-2.1622	-2.2963	-2.1205	-1.3528	-2.1731	-2.1142	-2.29	-2.2098	-2.1923	-2.1071	-2.4143	-1.986	-2.1179	-2.2048	-2.1885	-2.155	-2.2235	-2.106	-2.3089	-2.1574	-2.1885	-1.3461	-2.1415	-2.1705	-2.2276	-2.0969	-2.1316
-2.1601	-2.3208	-2.0142	-2.5811	-2.6055	-2.2221	-2.0138	-2.21	-2.6439	-2.3939	-2.0173	-2.2456	-2.016	-2.2173	-2.2445	-2.1023	-2.4934	-2.2681	-2.3797	-2.229	-2.0142	-2.5811	-2.3188	-2.1622	-2.1016	-2.2012	-1.3528	-2.1731	-2.0173	-2.2456	-2.016	-2.2173	-2.2071	-2.1935	-2.428	-2.2377	-1.9383	-2.289	-2.155	-2.2235	-2.4911	-2.2288	-2.1574	-2.1885	-3.0998	-2.2194	-1.9776	-2.0356	-2.1937	-2.2208
-1.904	-2.2986	-2.0558	-2.4143	-2.0415	-2.1462	-1.9474	-2.1664	-0.7678	-2.3114	-2.4663	-2.0772	-2.2632	-2.1353	-1.9751	-1.8089	-1.9152	-2.0847	-2.0062	-2.151	-2.1726	-2.2186	-2.0891	-2.1683	-1.9474	-2.1664	-1.3528	-2.1731	-2.4821	-2.1331	-2.1477	-2.2064	-2.0635	-2.0894	-1.9152	-2.0847	-2.2048	-2.1885	-2.155	-2.2235	-2.1597	-2.1637	-2.1574	-2.1885	-2.3845	-2.1898	-2.5655	-2.2137	-2.1937	-2.2208
-1.8051	-2.2264	-1.8449	-2.2266	-2.1019	-2.153	-2.5335	-2.1536	-0.7678	-2.3114	-1.8283	-2.1013	-2.4187	-2.2805	-2.4159	-2.0431	-2.0219	-2.4818	-1.8051	-2.2264	-1.9274	-2.2194	-2.1668	-2.2833	-2.4615	-2.2348	-1.3528	-2.1731	-1.9466	-2.0839	-2.2098	-2.1923	-2.2071	-2.1935	-2.428	-2.2377	-1.9383	-2.289	-2.155	-2.2235	-2.1597	-2.1637	-2.3415	-2.1415	-2.3845	-2.1898	-2.1705	-2.2276	-2.3037	-2.1698
-1.8051	-2.2264	-2.3228	-2.0864	-2.6055	-2.2221	-1.9158	-1.9902	-0.7678	-2.3114	-2.0788	-2.2173	-2.016	-2.2173	-2.2445	-2.1023	-2.1019	-2.1709	-1.8051	-2.2264	-2.1726	-2.2186	-2.3188	-2.1622	-2.0034	-2.1061	-1.3528	-2.1731	-2.0788	-2.2173	-2.016	-2.2173	-2.2071	-2.1935	-2.028	-2.3454	-1.9383	-2.289	-2.155	-2.2235	-2.4911	-2.2288	-2.1574	-2.1885	-2.3845	-2.1898	-2.1705	-2.2276	-2.1937	-2.2208
-2.1847	-2.0467	-2.7421	-1.9461	-2.1587	-2.1306	-1.895	-2.109	-1.4101	-1.9829	-2.0788	-2.2173	-2.1847	-2.0601	-2.2011	-2.2652	-2.1861	-2.1957	-2.3797	-2.229	-2.7421	-1.9461	-2.0891	-2.1683	-2.0034	-2.1061	-1.4101	-1.9829	-2.0788	-2.2173	-2.2098	-2.1923	-2.0635	-2.0894	-2.1609	-2.1708	-2.3571	-2.1555	-2.4135	-2.0458	-2.1597	-2.1637	-2.1574	-2.1885	-2.3845	-2.1898	-2.1705	-2.2276	-2.3037	-2.1698
-1.9428	-2.21	-2.3239	-2.1257	-2.3378	-2.5811	-1.9474	-2.1664	-1.3519	-2.1587	-1.8283	-2.1013	-1.9589	-2.0772	-2.0734	-2.3651	-2.382	-2.1674	-2.0062	-2.151	-2.1726	-2.2186	-2.3378	-2.5811	-1.9474	-2.1664	-1.3528	-2.1731	-1.9466	-2.0839	-2.1477	-2.2064	-2.2071	-2.1935	-2.428	-2.2377	-2.2048	-2.1885	-2.155	-2.2235	-2.1597	-2.1637	-2.1574	-2.1885	-1.3461	-2.1415	-2.1705	-2.2276	-2.1937	-2.2208
-1.9611	-2.1909	-2.0051	-2.2532	-2.2871	-2.1324	-2.0953	-2.2023	-0.7678	-2.3114	-2.0342	-2.425	-2.1847	-2.0601	-2.1197	-2.0927	-2.3282	-2.1616	-2.0062	-2.151	-1.9274	-2.2194	-2.0891	-2.1683	-2.1016	-2.2012	-1.3528	-2.1731	-2.1142	-2.29	-2.2098	-2.1923	-2.0635	-2.0894	-2.1609	-2.1708	-2.2048	-2.1885	-2.155	-2.2235	-2.1597	-2.1637	-2.1574	-2.1885	-2.3845	-2.1898	-2.1705	-2.2276	-2.3037	-2.1698
-2.2731	-2.153	-2.7421	-1.9461	-2.4387	-2.0864	-2.151	-2.1656	-1.3519	-2.1587	-2.6812	-2.3909	-1.9848	-2.1598	-2.3344	-2.1388	-1.986	-2.1179	-2.3554	-2.1938	-2.7421	-1.9461	-2.1668	-2.2833	-2.1016	-2.2012	-1.3528	-2.1731	-2.4821	-2.1331	-2.2098	-2.1923	-2.2071	-2.1935	-1.986	-2.1179	-2.2048	-2.1885	-2.4135	-2.0458	-2.1597	-2.1637	-2.1574	-2.1885	-1.3461	-2.1415	-2.5655	-2.2137	-2.0969	-2.1316
-1.8051	-2.2264	-2.3228	-2.0864	-1.9267	-2.13	-2.1572	-2.1295	-1.3519	-2.1587	-1.7596	-2.0959	-2.2784	-2.3219	-2.0897	-2.1789	-2.1861	-2.1957	-1.8051	-2.2264	-2.1726	-2.2186	-2.0891	-2.1683	-2.4615	-2.2348	-1.3528	-2.1731	-2.4821	-2.1331	-2.1477	-2.2064	-2.0897	-2.1789	-2.1609	-2.1708	-1.9383	-2.289	-2.155	-2.2235	-2.1597	-2.1637	-2.3415	-2.1415	-1.3461	-2.1415	-1.9776	-2.0356	-2.1937	-2.2208
-2.1972	-1.9655	-2.0558	-2.4143	-2.3378	-2.5811	-2.0601	-2.372	-1.352	-2.1275	-2.4663	-2.0772	-2.4231	-2.2414	-2.0897	-2.1789	-1.986	-2.1179	-2.0062	-2.151	-2.1726	-2.2186	-2.3378	-2.5811	-2.0034	-2.1061	-1.3528	-2.1731	-2.4821	-2.1331	-2.2098	-2.1923	-2.0897	-2.1789	-1.986	-2.1179	-2.2048	-2.1885	-2.155	-2.2235	-2.1597	-2.1637	-2.1574	-2.1885	-1.3461	-2.1415	-2.5655	-2.2137	-2.1937	-2.2208
-2.2731	-2.153	-2.0142	-2.5811	-2.2029	-2.5199	-2.5335	-2.1536	-1.352	-2.1275	-2.9642	-2.2414	-2.016	-2.2173	-2.0897	-2.1789	-1.986	-2.1179	-2.3554	-2.1938	-2.0142	-2.5811	-2.1668	-2.2833	-2.4615	-2.2348	-1.3528	-2.1731	-2.4821	-2.1331	-2.016	-2.2173	-2.0897	-2.1789	-1.986	-2.1179	-2.2048	-2.1885	-2.155	-2.2235	-2.1597	-2.1637	-2.3415	-2.1415	-1.3461	-2.1415	-2.1705	-2.2276	-2.1937	-2.2208
-2.3877	-2.0607	-1.7597	-2.2214	-2.1587	-2.1306	-2.2963	-2.1205	-1.3519	-2.1587	-2.0641	-2.2962	-2.4349	-2.2075	-1.9751	-1.8089	-2.1861	-2.1957	-2.3554	-2.1938	-1.9274	-2.2194	-2.0891	-2.1683	-2.2963	-2.1205	-1.3528	-2.1731	-2.1142	-2.29	-2.3349	-2.2312	-2.0635	-2.0894	-2.1609	-2.1708	-2.2048	-2.1885	-2.155	-2.2235	-2.1597	-2.1637	-2.1574	-2.1885	-1.3461	-2.1415	-2.1705	-2.2276	-2.1937	-2.2208
-2.5335	-2.2656	-2.2853	-2.0577	-2.3683	-2.2356	-2.0953	-2.2023	-0.7678	-2.3114	-1.8283	-2.1013	-2.2058	-2.1709	-1.902	-2.1255	-2.2482	-2.1275	-2.3797	-2.229	-2.4961	-2.1703	-2.3188	-2.1622	-2.1016	-2.2012	-1.3528	-2.1731	-1.9466	-2.0839	-2.2058	-2.1709	-2.2897	-2.2494	-2.428	-2.2377	-2.3571	-2.1555	-2.4135	-2.0458	-2.4911	-2.2288	-2.1574	-2.1885	-2.3845	-2.1898	-2.1705	-2.2276	-2.0969	-2.1316
-2.5162	-2.0082	-2.5162	-2.3581	-2.8473	-2.5932	-2.8894	-2.3868	-0.7678	-2.3114	-2.9642	-2.2414	-2.4231	-2.2414	-2.543	-2.2081	-2.9838	-2.5117	-2.5162	-2.0082	-2.5162	-2.3581	-2.8473	-2.5932	-2.4615	-2.2348	-1.3528	-2.1731	-2.4821	-2.1331	-2.2098	-2.1923	-2.2897	-2.2494	-2.428	-2.2377	-2.5162	-2.0082	-2.5162	-2.3581	-2.8473	-2.5932	-2.1574	-2.1885	-2.3845	-2.1898	-2.1705	-2.2276	-2.1937	-2.2208
-2.5162	-2.0082	-2.5162	-2.3581	-2.2103	-1.8535	-2.8894	-2.3868	-0.7678	-2.3114	-2.9642	-2.2414	-2.4231	-2.2414	-2.543	-2.2081	-2.4934	-2.2681	-2.5162	-2.0082	-2.5162	-2.3581	-2.3188	-2.1622	-2.4615	-2.2348	-1.3528	-2.1731	-2.4821	-2.1331	-2.2098	-2.1923	-2.2897	-2.2494	-2.428	-2.2377	-2.5162	-2.0082	-2.5162	-2.3581	-2.1597	-2.1637	-2.1574	-2.1885	-2.3845	-2.1898	-2.1705	-2.2276	-2.1937	-2.2208
-2.8199	-2.2081	-3.1798	-1.9755	-2.2103	-1.8535	-2.8894	-2.3868	-1.3519	-2.1587	-2.2871	-2.4644	-2.4231	-2.2414	-2.2445	-2.1023	-2.2482	-2.1275	-2.3797	-2.229	-2.4961	-2.1703	-2.3188	-2.1622	-2.4615	-2.2348	-1.3528	-2.1731	-2.1142	-2.29	-2.2098	-2.1923	-2.2071	-2.1935	-2.428	-2.2377	-2.2048	-2.1885	-2.155	-2.2235	-2.1597	-2.1637	-2.1574	-2.1885	-1.3461	-2.1415	-2.1705	-2.2276	-2.1937	-2.2208
-2.292	-2.2391	-2.2163	-2.1435	-2.2103	-1.8535	-2.1148	-2.1948	-2.643	-2.1435	-2.4663	-2.0772	-2.2058	-2.1709	-2.2445	-2.1023	-1.9361	-2.4856	-2.3797	-2.229	-2.4961	-2.1703	-2.3188	-2.1622	-2.1016	-2.2012	-1.3528	-2.1731	-2.4821	-2.1331	-2.2058	-2.1709	-2.2071	-2.1935	-2.028	-2.3454	-2.2048	-2.1885	-2.4135	-2.0458	-2.1597	-2.1637	-2.1574	-2.1885	-3.0998	-2.2194	-2.5655	-2.2137	-2.0969	-2.1316
-2.1601	-2.3208	-3.1798	-1.9755	-2.2871	-2.1324	-2.276	-2.3208	-1.352	-2.1275	-2.0173	-2.2456	-1.9589	-2.0772	-2.1197	-2.0927	-2.3812	-2.1205	-2.3797	-2.229	-2.4961	-2.1703	-2.0891	-2.1683	-2.4615	-2.2348	-1.3528	-2.1731	-2.0173	-2.2456	-2.1477	-2.2064	-2.0635	-2.0894	-2.3812	-2.1205	-1.9383	-2.289	-2.155	-2.2235	-2.1597	-2.1637	-2.2964	-2.2504	-1.3461	-2.1415	-1.9776	-2.0356	-2.1937	-2.2208
-2.123	-2.299	-2.2163	-2.1435	-1.9267	-2.13	-2.1445	-2.3301	-1.3519	-2.1587	-2.0342	-2.425	-1.8779	-2.0118	-2.2011	-2.2652	-2.4934	-2.2681	-2.123	-2.299	-2.4961	-2.1703	-2.0891	-2.1683	-2.1016	-2.2012	-1.3528	-2.1731	-2.1142	-2.29	-2.1477	-2.2064	-2.0635	-2.0894	-2.428	-2.2377	-2.2048	-2.1885	-2.4135	-2.0458	-2.1597	-2.1637	-2.1574	-2.1885	-1.3461	-2.1415	-2.1705	-2.2276	-2.1937	-2.2208
-2.1847	-2.0467	-2.1797	-1.9786	-2.1797	-2.1189	-1.9158	-1.9902	-1.3519	-2.1587	-1.9222	-2.0297	-2.4231	-2.2414	-2.2011	-2.2652	-1.8968	-2.2432	-2.3797	-2.229	-1.9274	-2.2194	-2.0891	-2.1683	-2.0034	-2.1061	-1.3528	-2.1731	-1.9466	-2.0839	-2.2098	-2.1923	-2.0635	-2.0894	-2.028	-2.3454	-2.3571	-2.1555	-2.155	-2.2235	-2.1597	-2.1637	-2.1574	-2.1885	-1.3461	-2.1415	-2.1705	-2.2276	-2.1937	-2.2208
-2.123	-2.299	-2.0051	-2.2532	-2.3086	-2.0717	-2.2321	-2.1709	-0.7678	-2.3114	-2.2	-2.2505	-2.1847	-2.0601	-1.9154	-2.2423	-2.1475	-2.4537	-2.123	-2.299	-1.9274	-2.2194	-2.3086	-2.0717	-2.2321	-2.1709	-1.3528	-2.1731	-2.1142	-2.29	-2.2098	-2.1923	-2.2897	-2.2494	-2.028	-2.3454	-2.2048	-2.1885	-2.155	-2.2235	-2.1597	-2.1637	-2.2964	-2.2504	-2.3845	-2.1898	-2.1705	-2.2276	-2.3037	-2.1698
-2.123	-2.299	-2.7421	-1.9461	-2.2103	-1.8535	-2.151	-2.1656	-1.3519	-2.1587	-2.1894	-2.1917	-2.0809	-2.1783	-2.5934	-2.3364	-2.1861	-2.1957	-2.123	-2.299	-2.7421	-1.9461	-2.3188	-2.1622	-2.1016	-2.2012	-1.3528	-2.1731	-2.4821	-2.1331	-2.3349	-2.2312	-2.2897	-2.2494	-2.1609	-2.1708	-2.2048	-2.1885	-2.4135	-2.0458	-2.1597	-2.1637	-2.1574	-2.1885	-1.3461	-2.1415	-2.1705	-2.2276	-2.1937	-2.2208
-1.8051	-2.2264	-2.2686	-2.299	-2.2871	-2.1324	-2.2321	-2.1709	-0.7678	-2.3114	-2.4663	-2.0772	-2.016	-2.2173	-1.8863	-2.0226	-2.2632	-2.1462	-1.8051	-2.2264	-2.2686	-2.299	-2.0891	-2.1683	-2.2321	-2.1709	-1.3528	-2.1731	-2.4821	-2.1331	-2.016	-2.2173	-2.0635	-2.0894	-2.1609	-2.1708	-1.9383	-2.289	-2.155	-2.2235	-2.1597	-2.1637	-2.2964	-2.2504	-2.3845	-2.1898	-2.5655	-2.2137	-2.1937	-2.2208
-1.9124	-2.3131	-2.2853	-2.0577	-2.6055	-2.2221	-2.4052	-2.2565	-0.7678	-2.3114	-2.2004	-2.1546	-2.2058	-2.1709	-2.2445	-2.1023	-2.3282	-2.1616	-2.3797	-2.229	-2.4961	-2.1703	-2.3188	-2.1622	-2.4615	-2.2348	-1.3528	-2.1731	-2.1142	-2.29	-2.2058	-2.1709	-2.2071	-2.1935	-2.1609	-2.1708	-1.9383	-2.289	-2.4135	-2.0458	-2.4911	-2.2288	-2.2964	-2.2504	-2.3845	-2.1898	-2.1705	-2.2276	-2.0969	-2.1316
-1.9124	-2.3131	-2.137	-2.2805	-2.1587	-2.1306	-2.2321	-2.1709	-0.7678	-2.3114	-2.0173	-2.2456	-1.882	-2.3673	-2.2011	-2.2652	-2.1019	-2.1709	-2.3797	-2.229	-2.4961	-2.1703	-2.0891	-2.1683	-2.2321	-2.1709	-1.3528	-2.1731	-2.0173	-2.2456	-2.2098	-2.1923	-2.0635	-2.0894	-2.028	-2.3454	-1.9383	-2.289	-2.2963	-2.2441	-2.1597	-2.1637	-2.2964	-2.2504	-2.3845	-2.1898	-1.9776	-2.0356	-2.1937	-2.2208
-2.292	-2.2391	-2.0558	-2.4143	-2.1019	-2.153	-2.5335	-2.1536	-0.7678	-2.3114	-2.9642	-2.2414	-2.1307	-2.2608	-2.1331	-2.2642	-1.8968	-2.2432	-2.3797	-2.229	-2.1726	-2.2186	-2.1668	-2.2833	-2.4615	-2.2348	-1.3528	-2.1731	-2.4821	-2.1331	-2.1477	-2.2064	-2.2897	-2.2494	-2.028	-2.3454	-2.2048	-2.1885	-2.155	-2.2235	-2.1597	-2.1637	-2.3415	-2.1415	-2.3845	-2.1898	-2.1705	-2.2276	-2.1937	-2.2208
-1.9611	-2.1909	-1.7597	-2.2214	-2.0546	-2.535	-2.3228	-2.1783	-1.4101	-1.9829	-2.3856	-2.3141	-2.1307	-2.2608	-2.543	-2.2081	-1.986	-2.1179	-2.0062	-2.151	-1.9274	-2.2194	-2.1668	-2.2833	-2.0034	-2.1061	-1.4101	-1.9829	-2.4821	-2.1331	-2.1477	-2.2064	-2.2897	-2.2494	-1.986	-2.1179	-2.2048	-2.1885	-2.155	-2.2235	-2.1597	-2.1637	-2.1574	-2.1885	-2.3845	-2.1898	-2.1705	-2.2276	-2.1937	-2.2208
-2.4699	-2.5192	-2.0142	-2.5811	-2.3222	-2.1921	-2.0138	-2.21	-0.7678	-2.3114	-2.0788	-2.2173	-2.2784	-2.3219	-1.9751	-1.8089	-2.2482	-2.1275	-2.3554	-2.1938	-2.0142	-2.5811	-2.3188	-2.1622	-2.1016	-2.2012	-1.3528	-2.1731	-2.0788	-2.2173	-2.1477	-2.2064	-2.0635	-2.0894	-2.428	-2.2377	-2.2048	-2.1885	-2.155	-2.2235	-2.1597	-2.1637	-2.1574	-2.1885	-2.3845	-2.1898	-2.1705	-2.2276	-2.1937	-2.2208
-2.0009	-1.9151	-2.129	-2.2376	-2.3222	-2.1921	-2.151	-2.1656	-0.7678	-2.3114	-1.9222	-2.0297	-2.4231	-2.2414	-2.0734	-2.3651	-2.0386	-2.0362	-2.0062	-2.151	-1.9274	-2.2194	-2.3188	-2.1622	-2.1016	-2.2012	-1.3528	-2.1731	-1.9466	-2.0839	-2.2098	-2.1923	-2.2071	-2.1935	-2.1609	-2.1708	-2.2048	-2.1885	-2.155	-2.2235	-2.1597	-2.1637	-2.1574	-2.1885	-2.3845	-2.1898	-2.1705	-2.2276	-2.1937	-2.2208
-2.292	-2.2391	-1.7597	-2.2214	-2.2103	-1.8535	-1.895	-2.109	-0.7678	-2.3114	-1.9611	-2.3251	-2.2638	-2.3578	-1.9154	-2.2423	-2.1475	-2.4537	-2.3797	-2.229	-1.9274	-2.2194	-2.3188	-2.1622	-2.0034	-2.1061	-1.3528	-2.1731	-2.1142	-2.29	-2.1477	-2.2064	-2.2897	-2.2494	-2.028	-2.3454	-2.2048	-2.1885	-2.155	-2.2235	-2.1597	-2.1637	-2.1574	-2.1885	-2.3845	-2.1898	-2.1705	-2.2276	-2.1937	-2.2208
-1.8051	-2.2264	-2.0051	-2.2532	-2.2103	-1.8535	-2.0138	-2.21	-0.7678	-2.3114	-2.2004	-2.1546	-2.2632	-2.1353	-2.1972	-2.2656	-2.382	-2.1674	-1.8051	-2.2264	-1.9274	-2.2194	-2.3188	-2.1622	-2.1016	-2.2012	-1.3528	-2.1731	-2.1142	-2.29	-2.1477	-2.2064	-2.2897	-2.2494	-2.428	-2.2377	-1.9383	-2.289	-2.155	-2.2235	-2.1597	-2.1637	-2.1574	-2.1885	-2.3845	-2.1898	-2.1705	-2.2276	-2.1937	-2.2208
-2.123	-2.299	-1.8449	-2.2266	-2.3086	-2.0717	-1.895	-2.109	-1.3519	-2.1587	-1.9222	-2.0297	-1.882	-2.3673	-2.2445	-2.1023	-2.0379	-2.1566	-2.123	-2.299	-1.9274	-2.2194	-2.3086	-2.0717	-2.0034	-2.1061	-1.3528	-2.1731	-1.9466	-2.0839	-2.2098	-2.1923	-2.2071	-2.1935	-2.1609	-2.1708	-2.2048	-2.1885	-2.155	-2.2235	-2.1597	-2.1637	-2.1574	-2.1885	-1.3461	-2.1415	-2.1705	-2.2276	-2.1937	-2.2208
-2.1972	-1.9655	-2.0558	-2.4143	-2.0415	-2.1462	-2.2321	-2.1709	-0.7678	-2.3114	-2.3108	-2.4432	-1.9848	-2.1598	-2.4474	-2.7916	-2.0219	-2.4818	-2.0062	-2.151	-2.1726	-2.2186	-2.0891	-2.1683	-2.2321	-2.1709	-1.3528	-2.1731	-1.9466	-2.0839	-2.2098	-2.1923	-2.2071	-2.1935	-2.428	-2.2377	-2.2048	-2.1885	-2.155	-2.2235	-2.1597	-2.1637	-2.2964	-2.2504	-2.3845	-2.1898	-2.1705	-2.2276	-2.0969	-2.1316
-2.5335	-2.2656	-1.8549	-2.2615	-2.0219	-2.2939	-2.1043	-2.0118	-0.7678	-2.3114	-2.4663	-2.0772	-1.9424	-2.2956	-2.4159	-2.0431	-2.2482	-2.1275	-2.3797	-2.229	-1.9274	-2.2194	-2.3188	-2.1622	-2.1016	-2.2012	-1.3528	-2.1731	-2.4821	-2.1331	-2.2098	-2.1923	-2.2071	-2.1935	-2.428	-2.2377	-2.3571	-2.1555	-2.155	-2.2235	-2.106	-2.3089	-2.1574	-2.1885	-2.3845	-2.1898	-2.5655	-2.2137	-2.1937	-2.2208
-2.1972	-1.9655	-2.2853	-2.0577	-2.1797	-2.1189	-2.8894	-2.3868	-1.352	-2.1275	-2.1894	-2.1917	-2.1307	-2.2608	-2.1972	-2.2656	-1.9432	-2.0834	-2.0062	-2.151	-2.4961	-2.1703	-2.0891	-2.1683	-2.4615	-2.2348	-1.3528	-2.1731	-2.4821	-2.1331	-2.1477	-2.2064	-2.2897	-2.2494	-2.428	-2.2377	-2.2048	-2.1885	-2.4135	-2.0458	-2.1597	-2.1637	-2.1574	-2.1885	-1.3461	-2.1415	-2.1705	-2.2276	-2.1937	-2.2208
-2.8199	-2.2081	-2.137	-2.2805	-2.1217	-2.0117	-2.0138	-2.21	-1.352	-2.1275	-2.3856	-2.3141	-2.4187	-2.2805	-1.8863	-2.0226	-2.3282	-2.1616	-2.3797	-2.229	-2.4961	-2.1703	-2.3188	-2.1622	-2.1016	-2.2012	-1.3528	-2.1731	-2.4821	-2.1331	-2.2098	-2.1923	-2.0635	-2.0894	-2.1609	-2.1708	-2.2048	-2.1885	-2.2963	-2.2441	-2.1597	-2.1637	-2.1574	-2.1885	-1.3461	-2.1415	-2.1705	-2.2276	-2.3037	-2.1698
-1.9428	-2.21	-2.3228	-2.0864	-2.3222	-2.1921	-2.1445	-2.3301	-0.7678	-2.3114	-1.9222	-2.0297	-2.1847	-2.0601	-1.902	-2.1255	-2.0219	-2.4818	-2.0062	-2.151	-2.1726	-2.2186	-2.3188	-2.1622	-2.1016	-2.2012	-1.3528	-2.1731	-1.9466	-2.0839	-2.2098	-2.1923	-2.2897	-2.2494	-2.428	-2.2377	-2.2048	-2.1885	-2.155	-2.2235	-2.1597	-2.1637	-2.1574	-2.1885	-2.3845	-2.1898	-2.1705	-2.2276	-2.3037	-2.1698
-2.1847	-2.0467	-1.8549	-2.2615	-1.9267	-2.13	-2.2321	-2.1709	-0.7678	-2.3114	-2.0342	-2.425	-2.1128	-2.0728	-2.1972	-2.2656	-2.2482	-2.1275	-2.3797	-2.229	-1.9274	-2.2194	-2.0891	-2.1683	-2.2321	-2.1709	-1.3528	-2.1731	-2.1142	-2.29	-2.2098	-2.1923	-2.2897	-2.2494	-2.428	-2.2377	-2.3571	-2.1555	-2.155	-2.2235	-2.1597	-2.1637	-2.2964	-2.2504	-2.3845	-2.1898	-2.1705	-2.2276	-2.0969	-2.1316
-2.1972	-1.9655	-1.7597	-2.2214	-1.9348	-2.4856	-2.8894	-2.3868	-4.1538	-2.2388	-2.2853	-1.8302	-2.4187	-2.2805	-2.1972	-2.2656	-2.2482	-2.1275	-2.0062	-2.151	-1.9274	-2.2194	-1.9348	-2.4856	-2.4615	-2.2348	-4.4933	-2.1808	-2.4821	-2.1331	-2.2098	-2.1923	-2.2897	-2.2494	-2.428	-2.2377	-2.2048	-2.1885	-2.155	-2.2235	-2.106	-2.3089	-2.1574	-2.1885	-2.3845	-2.1898	-1.9776	-2.0356	-2.3037	-2.1698
-2.8199	-2.2081	-2.1797	-1.9786	-2.0219	-2.2939	-2.5335	-2.1536	-1.352	-2.1275	-2.4663	-2.0772	-2.4187	-2.2805	-2.2445	-2.1023	-2.0386	-2.0362	-2.3797	-2.229	-1.9274	-2.2194	-2.3188	-2.1622	-2.4615	-2.2348	-1.3528	-2.1731	-2.4821	-2.1331	-2.2098	-2.1923	-2.2071	-2.1935	-2.1609	-2.1708	-2.2048	-2.1885	-2.155	-2.2235	-2.106	-2.3089	-2.3415	-2.1415	-1.3461	-2.1415	-2.5655	-2.2137	-2.3037	-2.1698
-2.3877	-2.0607	-2.0051	-2.2532	-2.3086	-2.0717	-1.9158	-1.9902	-2.643	-2.1435	-2.2853	-1.8302	-1.9424	-2.2956	-2.1071	-2.4143	-1.9432	-2.0834	-2.3554	-2.1938	-1.9274	-2.2194	-2.3086	-2.0717	-2.0034	-2.1061	-1.3528	-2.1731	-2.4821	-2.1331	-2.2098	-2.1923	-2.1071	-2.4143	-2.428	-2.2377	-2.2048	-2.1885	-2.155	-2.2235	-2.1597	-2.1637	-2.1574	-2.1885	-3.0998	-2.2194	-1.9776	-2.0356	-2.1937	-2.2208
-2.123	-2.299	-1.7597	-2.2214	-2.0546	-2.535	-2.4052	-2.2565	-2.2189	-2.3628	-2.2	-2.2505	-2.1128	-2.0728	-2.0897	-2.1789	-1.9152	-2.0847	-2.123	-2.299	-1.9274	-2.2194	-2.1668	-2.2833	-2.4615	-2.2348	-3.1311	-2.2569	-2.1142	-2.29	-2.2098	-2.1923	-2.0897	-2.1789	-1.9152	-2.0847	-2.2048	-2.1885	-2.155	-2.2235	-2.1597	-2.1637	-2.2964	-2.2504	-2.3845	-2.1898	-2.1705	-2.2276	-2.0969	-2.1316
-2.1601	-2.3208	-2.2853	-2.0577	-2.3683	-2.2356	-2.3228	-2.1783	-0.7678	-2.3114	-2.0641	-2.2962	-2.4187	-2.2805	-2.1972	-2.2656	-1.986	-2.1179	-2.3797	-2.229	-2.4961	-2.1703	-2.3188	-2.1622	-2.0034	-2.1061	-1.3528	-2.1731	-2.1142	-2.29	-2.2098	-2.1923	-2.2897	-2.2494	-1.986	-2.1179	-1.9383	-2.289	-2.4135	-2.0458	-2.4911	-2.2288	-2.1574	-2.1885	-2.3845	-2.1898	-2.1705	-2.2276	-2.3037	-2.1698
-2.5335	-2.2656	-2.137	-2.2805	-2.3086	-2.0717	-2.5335	-2.1536	-1.352	-2.1275	-2.2004	-2.1546	-2.2638	-2.3578	-1.8863	-2.0226	-2.382	-2.1674	-2.3797	-2.229	-2.4961	-2.1703	-2.3086	-2.0717	-2.4615	-2.2348	-1.3528	-2.1731	-2.1142	-2.29	-2.1477	-2.2064	-2.0635	-2.0894	-2.428	-2.2377	-2.3571	-2.1555	-2.2963	-2.2441	-2.1597	-2.1637	-2.3415	-2.1415	-1.3461	-2.1415	-2.1705	-2.2276	-2.1937	-2.2208
-1.9611	-2.1909	-2.2686	-2.299	-2.1445	-2.3462	-2.2321	-2.1709	-0.7678	-2.3114	-1.9222	-2.0297	-2.2058	-2.1709	-1.9154	-2.2423	-2.4428	-2.1765	-2.0062	-2.151	-2.2686	-2.299	-2.0891	-2.1683	-2.2321	-2.1709	-1.3528	-2.1731	-1.9466	-2.0839	-2.2058	-2.1709	-2.2897	-2.2494	-2.428	-2.2377	-2.2048	-2.1885	-2.155	-2.2235	-2.1597	-2.1637	-2.2964	-2.2504	-2.3845	-2.1898	-2.1705	-2.2276	-2.0969	-2.1316
-2.123	-2.299	-1.7597	-2.2214	-2.1445	-2.3462	-2.0138	-2.21	-1.352	-2.1275	-1.7596	-2.0959	-1.9848	-2.1598	-2.1331	-2.2642	-2.0379	-2.1566	-2.123	-2.299	-1.9274	-2.2194	-2.0891	-2.1683	-2.1016	-2.2012	-1.3528	-2.1731	-2.4821	-2.1331	-2.2098	-2.1923	-2.2897	-2.2494	-2.1609	-2.1708	-2.2048	-2.1885	-2.155	-2.2235	-2.1597	-2.1637	-2.1574	-2.1885	-1.3461	-2.1415	-1.9776	-2.0356	-2.0969	-2.1316
-1.9611	-2.1909	-2.129	-2.2376	-2.6055	-2.2221	-1.9158	-1.9902	-0.7678	-2.3114	-2.0641	-2.2962	-2.4231	-2.2414	-2.0734	-2.3651	-2.4934	-2.2681	-2.0062	-2.151	-1.9274	-2.2194	-2.3188	-2.1622	-2.0034	-2.1061	-1.3528	-2.1731	-2.1142	-2.29	-2.2098	-2.1923	-2.2071	-2.1935	-2.428	-2.2377	-2.2048	-2.1885	-2.155	-2.2235	-2.4911	-2.2288	-2.1574	-2.1885	-2.3845	-2.1898	-2.1705	-2.2276	-2.1937	-2.2208
-2.8199	-2.2081	-2.0558	-2.4143	-1.9348	-2.4856	-1.9474	-2.1664	-0.7678	-2.3114	-1.8283	-2.1013	-2.2058	-2.1709	-2.1972	-2.2656	-1.9361	-2.4856	-2.3797	-2.229	-2.1726	-2.2186	-1.9348	-2.4856	-1.9474	-2.1664	-1.3528	-2.1731	-1.9466	-2.0839	-2.2058	-2.1709	-2.2897	-2.2494	-2.028	-2.3454	-2.2048	-2.1885	-2.155	-2.2235	-2.106	-2.3089	-2.1574	-2.1885	-2.3845	-2.1898	-2.1705	-2.2276	-2.0969	-2.1316
-2.1273	-2.1476	-1.8549	-2.2615	-2.0546	-2.535	-1.9474	-2.1664	-1.3519	-2.1587	-2.2871	-2.4644	-2.1307	-2.2608	-1.8703	-2.1528	-2.1861	-2.1957	-2.0062	-2.151	-1.9274	-2.2194	-2.1668	-2.2833	-1.9474	-2.1664	-1.3528	-2.1731	-2.1142	-2.29	-2.1477	-2.2064	-2.2071	-2.1935	-2.1609	-2.1708	-2.2048	-2.1885	-2.155	-2.2235	-2.1597	-2.1637	-2.1574	-2.1885	-1.3461	-2.1415	-2.1705	-2.2276	-2.1937	-2.2208
-1.9611	-2.1909	-2.0558	-2.4143	-2.3086	-2.0717	-2.1445	-2.3301	-1.3519	-2.1587	-1.9611	-2.3251	-2.2784	-2.3219	-2.2011	-2.2652	-2.9838	-2.5117	-2.0062	-2.151	-2.1726	-2.2186	-2.3086	-2.0717	-2.1016	-2.2012	-1.3528	-2.1731	-2.1142	-2.29	-2.1477	-2.2064	-2.0635	-2.0894	-2.428	-2.2377	-2.2048	-2.1885	-2.155	-2.2235	-2.1597	-2.1637	-2.1574	-2.1885	-1.3461	-2.1415	-2.1705	-2.2276	-2.1937	-2.2208
-2.1847	-2.0467	-2.129	-2.2376	-1.9267	-2.13	-1.9158	-1.9902	-0.7678	-2.3114	-1.9611	-2.3251	-2.1307	-2.2608	-2.1972	-2.2656	-1.986	-2.1179	-2.3797	-2.229	-1.9274	-2.2194	-2.0891	-2.1683	-2.0034	-2.1061	-1.3528	-2.1731	-2.1142	-2.29	-2.1477	-2.2064	-2.2897	-2.2494	-1.986	-2.1179	-2.3571	-2.1555	-2.155	-2.2235	-2.1597	-2.1637	-2.1574	-2.1885	-2.3845	-2.1898	-2.1705	-2.2276	-2.1937	-2.2208
-2.1273	-2.1476	-2.2686	-2.299	-1.9267	-2.13	-2.1445	-2.3301	-0.7678	-2.3114	-2.0788	-2.2173	-1.8779	-2.0118	-2.0734	-2.3651	-2.9838	-2.5117	-2.0062	-2.151	-2.2686	-2.299	-2.0891	-2.1683	-2.1016	-2.2012	-1.3528	-2.1731	-2.0788	-2.2173	-2.1477	-2.2064	-2.2071	-2.1935	-2.428	-2.2377	-2.2048	-2.1885	-2.155	-2.2235	-2.1597	-2.1637	-2.1574	-2.1885	-2.3845	-2.1898	-2.1705	-2.2276	-2.1937	-2.2208
-2.4699	-2.5192	-2.3222	-2.1921	-2.1019	-2.153	-2.2321	-2.1709	-0.7678	-2.3114	-2.0788	-2.2173	-1.9589	-2.0772	-2.0734	-2.3651	-1.9432	-2.0834	-2.3554	-2.1938	-2.4961	-2.1703	-2.1668	-2.2833	-2.2321	-2.1709	-1.3528	-2.1731	-2.0788	-2.2173	-2.1477	-2.2064	-2.2071	-2.1935	-2.428	-2.2377	-2.2048	-2.1885	-2.155	-2.2235	-2.1597	-2.1637	-2.2964	-2.2504	-2.3845	-2.1898	-2.1705	-2.2276	-2.1937	-2.2208
-2.8199	-2.2081	-2.2686	-2.299	-2.1445	-2.3462	-2.0953	-2.2023	-2.5644	-2.1255	-1.9611	-2.3251	-2.1307	-2.2608	-2.3344	-2.1388	-2.0379	-2.1566	-2.3797	-2.229	-2.2686	-2.299	-2.0891	-2.1683	-2.1016	-2.2012	-1.3528	-2.1731	-2.1142	-2.29	-2.1477	-2.2064	-2.2071	-2.1935	-2.1609	-2.1708	-2.2048	-2.1885	-2.155	-2.2235	-2.1597	-2.1637	-2.1574	-2.1885	-2.3845	-2.1898	-2.1705	-2.2276	-2.1937	-2.2208
-2.1273	-2.1476	-2.0558	-2.4143	-1.9267	-2.13	-2.151	-2.1656	-1.3519	-2.1587	-1.8283	-2.1013	-2.1307	-2.2608	-1.9154	-2.2423	-1.986	-2.1179	-2.0062	-2.151	-2.1726	-2.2186	-2.0891	-2.1683	-2.1016	-2.2012	-1.3528	-2.1731	-1.9466	-2.0839	-2.1477	-2.2064	-2.2897	-2.2494	-1.986	-2.1179	-2.2048	-2.1885	-2.155	-2.2235	-2.1597	-2.1637	-2.1574	-2.1885	-1.3461	-2.1415	-2.1705	-2.2276	-2.1937	-2.2208
-1.9428	-2.21	-2.129	-2.2376	-2.2871	-2.1324	-2.1043	-2.0118	-1.352	-2.1275	-1.9222	-2.0297	-1.9589	-2.0772	-2.543	-2.2081	-2.2632	-2.1462	-2.0062	-2.151	-1.9274	-2.2194	-2.0891	-2.1683	-2.1016	-2.2012	-1.3528	-2.1731	-1.9466	-2.0839	-2.1477	-2.2064	-2.2897	-2.2494	-2.1609	-2.1708	-2.2048	-2.1885	-2.155	-2.2235	-2.1597	-2.1637	-2.1574	-2.1885	-1.3461	-2.1415	-2.1705	-2.2276	-2.1937	-2.2208
-2.0009	-1.9151	-2.137	-2.2805	-2.0546	-2.535	-2.1445	-2.3301	-0.7678	-2.3114	-1.9611	-2.3251	-2.1128	-2.0728	-2.1197	-2.0927	-2.1475	-2.4537	-2.0062	-2.151	-2.4961	-2.1703	-2.1668	-2.2833	-2.1016	-2.2012	-1.3528	-2.1731	-2.1142	-2.29	-2.2098	-2.1923	-2.0635	-2.0894	-2.028	-2.3454	-2.2048	-2.1885	-2.2963	-2.2441	-2.1597	-2.1637	-2.1574	-2.1885	-2.3845	-2.1898	-2.1705	-2.2276	-2.0969	-2.1316
-2.3877	-2.0607	-2.0558	-2.4143	-1.9267	-2.13	-2.151	-2.1656	-1.352	-2.1275	-1.9222	-2.0297	-2.2638	-2.3578	-2.3344	-2.1388	-2.0386	-2.0362	-2.3554	-2.1938	-2.1726	-2.2186	-2.0891	-2.1683	-2.1016	-2.2012	-1.3528	-2.1731	-1.9466	-2.0839	-2.1477	-2.2064	-2.2071	-2.1935	-2.1609	-2.1708	-2.2048	-2.1885	-2.155	-2.2235	-2.1597	-2.1637	-2.1574	-2.1885	-1.3461	-2.1415	-2.1705	-2.2276	-2.1937	-2.2208
-2.5335	-2.2656	-2.3239	-2.1257	-2.2871	-2.1324	-2.151	-2.1656	-3.892	-2.3085	-2.0388	-2.0226	-2.3447	-2.3095	-2.0897	-2.1789	-2.0386	-2.0362	-2.3797	-2.229	-2.1726	-2.2186	-2.0891	-2.1683	-2.1016	-2.2012	-4.4933	-2.1808	-1.9466	-2.0839	-2.3349	-2.2312	-2.0897	-2.1789	-2.1609	-2.1708	-2.3571	-2.1555	-2.155	-2.2235	-2.1597	-2.1637	-2.1574	-2.1885	-2.3845	-2.1898	-2.1705	-2.2276	-2.1937	-2.2208
-1.9428	-2.21	-1.8449	-2.2266	-2.4428	-2.1765	-2.1572	-2.1295	-1.352	-2.1275	-1.9222	-2.0297	-1.9589	-2.0772	-2.543	-2.2081	-1.986	-2.1179	-2.0062	-2.151	-1.9274	-2.2194	-2.3188	-2.1622	-2.4615	-2.2348	-1.3528	-2.1731	-1.9466	-2.0839	-2.1477	-2.2064	-2.2897	-2.2494	-1.986	-2.1179	-2.2048	-2.1885	-2.155	-2.2235	-2.106	-2.3089	-2.3415	-2.1415	-1.3461	-2.1415	-2.1705	-2.2276	-2.1937	-2.2208
-2.1847	-2.0467	-2.137	-2.2805	-2.0546	-2.535	-2.1445	-2.3301	-0.7678	-2.3114	-2.0788	-2.2173	-2.0809	-2.1783	-1.8863	-2.0226	-2.3282	-2.1616	-2.3797	-2.229	-2.4961	-2.1703	-2.1668	-2.2833	-2.1016	-2.2012	-1.3528	-2.1731	-2.0788	-2.2173	-2.3349	-2.2312	-2.0635	-2.0894	-2.1609	-2.1708	-2.3571	-2.1555	-2.2963	-2.2441	-2.1597	-2.1637	-2.1574	-2.1885	-2.3845	-2.1898	-2.1705	-2.2276	-2.1937	-2.2208
-2.5335	-2.2656	-2.3222	-2.1921	-2.6055	-2.2221	-2.0138	-2.21	-1.352	-2.1275	-2.0388	-2.0226	-2.4349	-2.2075	-2.1972	-2.2656	-2.4934	-2.2681	-2.3797	-2.229	-2.4961	-2.1703	-2.3188	-2.1622	-2.1016	-2.2012	-1.3528	-2.1731	-1.9466	-2.0839	-2.3349	-2.2312	-2.2897	-2.2494	-2.428	-2.2377	-2.3571	-2.1555	-2.155	-2.2235	-2.4911	-2.2288	-2.1574	-2.1885	-1.3461	-2.1415	-2.1705	-2.2276	-2.1937	-2.2208
-1.9428	-2.21	-2.137	-2.2805	-2.4387	-2.0864	-1.9158	-1.9902	-1.352	-2.1275	-2.6812	-2.3909	-2.1307	-2.2608	-1.8863	-2.0226	-2.4934	-2.2681	-2.0062	-2.151	-2.4961	-2.1703	-2.1668	-2.2833	-2.0034	-2.1061	-1.3528	-2.1731	-2.4821	-2.1331	-2.1477	-2.2064	-2.0635	-2.0894	-2.428	-2.2377	-2.2048	-2.1885	-2.2963	-2.2441	-2.1597	-2.1637	-2.1574	-2.1885	-1.3461	-2.1415	-2.5655	-2.2137	-2.1937	-2.2208
-2.3877	-2.0607	-2.3239	-2.1257	-1.9267	-2.13	-1.895	-2.109	-1.3519	-2.1587	-2.6812	-2.3909	-2.1847	-2.0601	-1.9751	-1.8089	-2.4934	-2.2681	-2.3554	-2.1938	-2.1726	-2.2186	-2.0891	-2.1683	-2.0034	-2.1061	-1.3528	-2.1731	-2.4821	-2.1331	-2.2098	-2.1923	-2.0635	-2.0894	-2.428	-2.2377	-2.2048	-2.1885	-2.155	-2.2235	-2.1597	-2.1637	-2.1574	-2.1885	-1.3461	-2.1415	-2.5655	-2.2137	-2.3037	-2.1698
-2.1273	-2.1476	-2.3239	-2.1257	-2.3683	-2.2356	-2.1572	-2.1295	-1.3519	-2.1587	-2.3108	-2.4432	-2.1847	-2.0601	-1.8703	-2.1528	-1.3362	-1.4554	-2.0062	-2.151	-2.1726	-2.2186	-2.3188	-2.1622	-2.4615	-2.2348	-1.3528	-2.1731	-1.9466	-2.0839	-2.2098	-2.1923	-2.2071	-2.1935	-1.3362	-1.4554	-2.2048	-2.1885	-2.155	-2.2235	-2.4911	-2.2288	-2.3415	-2.1415	-1.3461	-2.1415	-2.1705	-2.2276	-2.3037	-2.1698
-2.1847	-2.0467	-2.5126	-2.2041	-2.3683	-2.2356	-2.0601	-2.372	-1.3519	-2.1587	-2.2871	-2.4644	-1.9035	-2.0082	-1.637	-1.6416	-1.3362	-1.4554	-2.3797	-2.229	-2.4961	-2.1703	-2.3188	-2.1622	-2.0034	-2.1061	-1.3528	-2.1731	-2.1142	-2.29	-1.9035	-2.0082	-1.637	-1.6416	-1.3362	-1.4554	-2.3571	-2.1555	-2.2963	-2.2441	-2.4911	-2.2288	-2.1574	-2.1885	-1.3461	-2.1415	-2.1705	-2.2276	-1.9035	-2.0082
-2.123	-2.299	-1.8549	-2.2615	-2.0415	-2.1462	-2.2321	-2.1709	-0.7678	-2.3114	-2.0388	-2.0226	-2.1847	-2.0601	-2.5934	-2.3364	-2.3282	-2.1616	-2.123	-2.299	-1.9274	-2.2194	-2.0891	-2.1683	-2.2321	-2.1709	-1.3528	-2.1731	-1.9466	-2.0839	-2.2098	-2.1923	-2.2897	-2.2494	-2.1609	-2.1708	-2.2048	-2.1885	-2.155	-2.2235	-2.1597	-2.1637	-2.2964	-2.2504	-2.3845	-2.1898	-2.1705	-2.2276	-2.3037	-2.1698
-1.9611	-2.1909	-2.7421	-1.9461	-2.2103	-1.8535	-2.3228	-2.1783	-1.3519	-2.1587	-2.6812	-2.3909	-2.1307	-2.2608	-2.1972	-2.2656	-2.2632	-2.1462	-2.0062	-2.151	-2.7421	-1.9461	-2.3188	-2.1622	-2.0034	-2.1061	-1.3528	-2.1731	-2.4821	-2.1331	-2.1477	-2.2064	-2.2897	-2.2494	-2.1609	-2.1708	-2.2048	-2.1885	-2.4135	-2.0458	-2.1597	-2.1637	-2.1574	-2.1885	-1.3461	-2.1415	-2.5655	-2.2137	-2.1937	-2.2208
-2.1601	-2.3208	-2.2686	-2.299	-2.2871	-2.1324	-2.0138	-2.21	-0.7678	-2.3114	-2.1894	-2.1917	-2.2632	-2.1353	-2.1972	-2.2656	-2.3812	-2.1205	-2.3797	-2.229	-2.2686	-2.299	-2.0891	-2.1683	-2.1016	-2.2012	-1.3528	-2.1731	-2.4821	-2.1331	-2.1477	-2.2064	-2.2897	-2.2494	-2.3812	-2.1205	-1.9383	-2.289	-2.155	-2.2235	-2.1597	-2.1637	-2.1574	-2.1885	-2.3845	-2.1898	-2.1705	-2.2276	-2.1937	-2.2208
-1.904	-2.2986	-1.8449	-2.2266	-2.2871	-2.1324	-1.9474	-2.1664	-1.3519	-2.1587	-2.0342	-2.425	-2.016	-2.2173	-2.2853	-2.2384	-2.2632	-2.1462	-2.0062	-2.151	-1.9274	-2.2194	-2.0891	-2.1683	-1.9474	-2.1664	-1.3528	-2.1731	-2.1142	-2.29	-2.016	-2.2173	-2.2897	-2.2494	-2.1609	-2.1708	-2.2048	-2.1885	-2.155	-2.2235	-2.1597	-2.1637	-2.1574	-2.1885	-1.3461	-2.1415	-2.1705	-2.2276	-2.1937	-2.2208
-2.1972	-1.9655	-3.1798	-1.9755	-2.1587	-2.1306	-1.9474	-2.1664	-1.3519	-2.1587	-2.2	-2.2505	-2.6319	-1.8618	-1.8863	-2.0226	-2.2632	-2.1462	-2.0062	-2.151	-2.4961	-2.1703	-2.0891	-2.1683	-1.9474	-2.1664	-1.3528	-2.1731	-2.1142	-2.29	-2.6319	-1.8618	-2.0635	-2.0894	-2.1609	-2.1708	-2.2048	-2.1885	-2.155	-2.2235	-2.1597	-2.1637	-2.1574	-2.1885	-1.3461	-2.1415	-2.1705	-2.2276	-2.1937	-2.2208
-2.123	-2.299	-2.5126	-2.2041	-1.9267	-2.13	-2.2963	-2.1205	-2.2189	-2.3628	-1.9611	-2.3251	-1.882	-2.3673	-2.0897	-2.1789	-2.1475	-2.4537	-2.123	-2.299	-2.4961	-2.1703	-2.0891	-2.1683	-2.2963	-2.1205	-3.1311	-2.2569	-2.1142	-2.29	-2.2098	-2.1923	-2.0897	-2.1789	-2.028	-2.3454	-2.2048	-2.1885	-2.2963	-2.2441	-2.1597	-2.1637	-2.1574	-2.1885	-2.3845	-2.1898	-2.1705	-2.2276	-2.1937	-2.2208
-2.4699	-2.5192	-2.2686	-2.299	-2.2103	-1.8535	-2.1445	-2.3301	-0.7678	-2.3114	-2.3856	-2.3141	-2.0809	-2.1783	-2.1972	-2.2656	-2.4428	-2.1765	-2.3554	-2.1938	-2.2686	-2.299	-2.3188	-2.1622	-2.1016	-2.2012	-1.3528	-2.1731	-2.4821	-2.1331	-2.3349	-2.2312	-2.2897	-2.2494	-2.428	-2.2377	-2.2048	-2.1885	-2.155	-2.2235	-2.1597	-2.1637	-2.1574	-2.1885	-2.3845	-2.1898	-2.1705	-2.2276	-2.1937	-2.2208
-2.1847	-2.0467	-1.8968	-2.3055	-2.0219	-2.2939	-2.1572	-2.1295	-0.7678	-2.3114	-2.4663	-2.0772	-2.4187	-2.2805	-2.4474	-2.7916	-2.9838	-2.5117	-2.3797	-2.229	-2.1726	-2.2186	-2.3188	-2.1622	-2.4615	-2.2348	-1.3528	-2.1731	-2.4821	-2.1331	-2.2098	-2.1923	-2.2071	-2.1935	-2.428	-2.2377	-2.3571	-2.1555	-2.155	-2.2235	-2.106	-2.3089	-2.3415	-2.1415	-2.3845	-2.1898	-2.5655	-2.2137	-2.3037	-2.1698
-2.8199	-2.2081	-2.137	-2.2805	-2.6055	-2.2221	-2.1043	-2.0118	-0.7678	-2.3114	-1.7596	-2.0959	-1.9424	-2.2956	-1.902	-2.1255	-1.8968	-2.2432	-2.3797	-2.229	-2.4961	-2.1703	-2.3188	-2.1622	-2.1016	-2.2012	-1.3528	-2.1731	-2.4821	-2.1331	-2.2098	-2.1923	-2.2897	-2.2494	-2.028	-2.3454	-2.2048	-2.1885	-2.2963	-2.2441	-2.4911	-2.2288	-2.1574	-2.1885	-2.3845	-2.1898	-1.9776	-2.0356	-2.1937	-2.2208
-2.2554	-2.1291	-2.2686	-2.299	-1.9348	-2.4856	-2.0601	-2.372	-1.352	-2.1275	-2.0173	-2.2456	-2.1307	-2.2608	-1.8863	-2.0226	-2.2482	-2.1275	-2.3554	-2.1938	-2.2686	-2.299	-1.9348	-2.4856	-2.0034	-2.1061	-1.3528	-2.1731	-2.0173	-2.2456	-2.1477	-2.2064	-2.0635	-2.0894	-2.428	-2.2377	-2.2048	-2.1885	-2.155	-2.2235	-2.106	-2.3089	-2.1574	-2.1885	-1.3461	-2.1415	-1.9776	-2.0356	-2.1937	-2.2208
-1.9611	-2.1909	-1.8549	-2.2615	-2.0415	-2.1462	-1.895	-2.109	-1.4101	-1.9829	-2.1894	-2.1917	-1.9424	-2.2956	-1.8863	-2.0226	-2.2482	-2.1275	-2.0062	-2.151	-1.9274	-2.2194	-2.0891	-2.1683	-2.0034	-2.1061	-1.4101	-1.9829	-2.4821	-2.1331	-2.2098	-2.1923	-2.0635	-2.0894	-2.428	-2.2377	-2.2048	-2.1885	-2.155	-2.2235	-2.1597	-2.1637	-2.1574	-2.1885	-2.3845	-2.1898	-2.1705	-2.2276	-2.1937	-2.2208
-2.1972	-1.9655	-3.1798	-1.9755	-1.9267	-2.13	-1.9474	-2.1664	-1.3519	-2.1587	-2.0388	-2.0226	-2.1307	-2.2608	-1.8863	-2.0226	-2.2482	-2.1275	-2.0062	-2.151	-2.4961	-2.1703	-2.0891	-2.1683	-1.9474	-2.1664	-1.3528	-2.1731	-1.9466	-2.0839	-2.1477	-2.2064	-2.0635	-2.0894	-2.428	-2.2377	-2.2048	-2.1885	-2.155	-2.2235	-2.1597	-2.1637	-2.1574	-2.1885	-1.3461	-2.1415	-2.1705	-2.2276	-2.1937	-2.2208
-2.123	-2.299	-2.5126	-2.2041	-2.4387	-2.0864	-2.0138	-2.21	-2.2189	-2.3628	-2.4663	-2.0772	-2.0809	-2.1783	-2.0897	-2.1789	-1.9152	-2.0847	-2.123	-2.299	-2.4961	-2.1703	-2.1668	-2.2833	-2.1016	-2.2012	-3.1311	-2.2569	-2.4821	-2.1331	-2.3349	-2.2312	-2.0897	-2.1789	-1.9152	-2.0847	-2.2048	-2.1885	-2.2963	-2.2441	-2.1597	-2.1637	-2.1574	-2.1885	-2.3845	-2.1898	-2.5655	-2.2137	-2.1937	-2.2208
-2.2731	-2.153	-2.2686	-2.299	-2.3683	-2.2356	-2.1445	-2.3301	-0.7678	-2.3114	-1.9611	-2.3251	-2.3447	-2.3095	-1.9751	-1.8089	-2.2632	-2.1462	-2.3554	-2.1938	-2.2686	-2.299	-2.3188	-2.1622	-2.1016	-2.2012	-1.3528	-2.1731	-2.1142	-2.29	-2.3349	-2.2312	-2.0635	-2.0894	-2.1609	-2.1708	-2.2048	-2.1885	-2.155	-2.2235	-2.4911	-2.2288	-2.1574	-2.1885	-2.3845	-2.1898	-2.1705	-2.2276	-2.1937	-2.2208
-2.753	-2.2803	-2.0051	-2.2532	-2.1587	-2.1306	-1.9474	-2.1664	-0.7678	-2.3114	-2.3856	-2.3141	-1.9589	-2.0772	-2.0734	-2.3651	-1.986	-2.1179	-2.753	-2.2803	-1.9274	-2.2194	-2.0891	-2.1683	-1.9474	-2.1664	-1.3528	-2.1731	-2.4821	-2.1331	-2.1477	-2.2064	-2.2071	-2.1935	-1.986	-2.1179	-2.2048	-2.1885	-2.155	-2.2235	-2.1597	-2.1637	-2.1574	-2.1885	-2.3845	-2.1898	-2.1705	-2.2276	-2.1937	-2.2208
-1.9611	-2.1909	-2.2686	-2.299	-1.9267	-2.13	-2.2963	-2.1205	-1.4101	-1.9829	-1.8283	-2.1013	-2.2632	-2.1353	-2.4159	-2.0431	-2.4934	-2.2681	-2.0062	-2.151	-2.2686	-2.299	-2.0891	-2.1683	-2.2963	-2.1205	-1.4101	-1.9829	-1.9466	-2.0839	-2.1477	-2.2064	-2.2071	-2.1935	-2.428	-2.2377	-2.2048	-2.1885	-2.155	-2.2235	-2.1597	-2.1637	-2.1574	-2.1885	-2.3845	-2.1898	-2.1705	-2.2276	-2.1937	-2.2208
-2.292	-2.2391	-1.8449	-2.2266	-2.3086	-2.0717	-1.895	-2.109	-1.4101	-1.9829	-2.2004	-2.1546	-2.3447	-2.3095	-1.902	-2.1255	-2.2632	-2.1462	-2.3797	-2.229	-1.9274	-2.2194	-2.3086	-2.0717	-2.0034	-2.1061	-1.4101	-1.9829	-2.1142	-2.29	-2.3349	-2.2312	-2.2897	-2.2494	-2.1609	-2.1708	-2.2048	-2.1885	-2.155	-2.2235	-2.1597	-2.1637	-2.1574	-2.1885	-2.3845	-2.1898	-2.1705	-2.2276	-2.1937	-2.2208
-1.9611	-2.1909	-1.8549	-2.2615	-2.0546	-2.535	-2.1217	-2.3812	-2.6439	-2.3939	-1.9611	-2.3251	-2.3447	-2.3095	-2.1197	-2.0927	-2.3282	-2.1616	-2.0062	-2.151	-1.9274	-2.2194	-2.1668	-2.2833	-2.4615	-2.2348	-1.3528	-2.1731	-2.1142	-2.29	-2.3349	-2.2312	-2.0635	-2.0894	-2.1609	-2.1708	-2.2048	-2.1885	-2.155	-2.2235	-2.1597	-2.1637	-2.1574	-2.1885	-3.0998	-2.2194	-2.1705	-2.2276	-2.1937	-2.2208
-2.2731	-2.153	-2.3239	-2.1257	-1.9267	-2.13	-2.8894	-2.3868	-0.7678	-2.3114	-2.0641	-2.2962	-2.4349	-2.2075	-2.4159	-2.0431	-2.3812	-2.1205	-2.3554	-2.1938	-2.1726	-2.2186	-2.0891	-2.1683	-2.4615	-2.2348	-1.3528	-2.1731	-2.1142	-2.29	-2.3349	-2.2312	-2.2071	-2.1935	-2.3812	-2.1205	-2.2048	-2.1885	-2.155	-2.2235	-2.1597	-2.1637	-2.1574	-2.1885	-2.3845	-2.1898	-2.1705	-2.2276	-2.1937	-2.2208
-2.1273	-2.1476	-3.1798	-1.9755	-2.2103	-1.8535	-2.0138	-2.21	-3.9974	-2.3916	-2.0641	-2.2962	-2.6319	-1.8618	-2.2011	-2.2652	-1.986	-2.1179	-2.0062	-2.151	-2.4961	-2.1703	-2.3188	-2.1622	-2.1016	-2.2012	-3.1311	-2.2569	-2.1142	-2.29	-2.6319	-1.8618	-2.0635	-2.0894	-1.986	-2.1179	-2.2048	-2.1885	-2.155	-2.2235	-2.1597	-2.1637	-2.1574	-2.1885	-2.3845	-2.1898	-2.1705	-2.2276	-2.1937	-2.2208
-2.123	-2.299	-1.8449	-2.2266	-2.1587	-2.1306	-2.8894	-2.3868	-0.7678	-2.3114	-2.0788	-2.2173	-2.2632	-2.1353	-1.8703	-2.1528	-2.2632	-2.1462	-2.123	-2.299	-1.9274	-2.2194	-2.0891	-2.1683	-2.4615	-2.2348	-1.3528	-2.1731	-2.0788	-2.2173	-2.1477	-2.2064	-2.2071	-2.1935	-2.1609	-2.1708	-2.2048	-2.1885	-2.155	-2.2235	-2.1597	-2.1637	-2.1574	-2.1885	-2.3845	-2.1898	-2.1705	-2.2276	-2.1937	-2.2208
-1.9428	-2.21	-3.1798	-1.9755	-2.2103	-1.8535	-1.9474	-2.1664	-4.3448	-2.0624	-2.2871	-2.4644	-2.2632	-2.1353	-2.2445	-2.1023	-1.9152	-2.0847	-2.0062	-2.151	-2.4961	-2.1703	-2.3188	-2.1622	-1.9474	-2.1664	-4.4933	-2.1808	-2.1142	-2.29	-2.1477	-2.2064	-2.2071	-2.1935	-1.9152	-2.0847	-2.2048	-2.1885	-2.155	-2.2235	-2.1597	-2.1637	-2.1574	-2.1885	-2.3845	-2.1898	-2.1705	-2.2276	-2.1937	-2.2208
-2.1972	-1.9655	-2.137	-2.2805	-2.0546	-2.535	-1.9158	-1.9902	-2.2189	-2.3628	-2.2004	-2.1546	-1.9848	-2.1598	-2.2011	-2.2652	-1.9152	-2.0847	-2.0062	-2.151	-2.4961	-2.1703	-2.1668	-2.2833	-2.0034	-2.1061	-3.1311	-2.2569	-2.1142	-2.29	-2.2098	-2.1923	-2.0635	-2.0894	-1.9152	-2.0847	-2.2048	-2.1885	-2.2963	-2.2441	-2.1597	-2.1637	-2.1574	-2.1885	-2.3845	-2.1898	-2.1705	-2.2276	-2.0969	-2.1316
-2.123	-2.299	-2.0051	-2.2532	-2.1797	-2.1189	-2.1148	-2.1948	-1.352	-2.1275	-1.9611	-2.3251	-2.4349	-2.2075	-2.543	-2.2081	-1.9361	-2.4856	-2.123	-2.299	-1.9274	-2.2194	-2.0891	-2.1683	-2.1016	-2.2012	-1.3528	-2.1731	-2.1142	-2.29	-2.3349	-2.2312	-2.2897	-2.2494	-2.028	-2.3454	-2.2048	-2.1885	-2.155	-2.2235	-2.1597	-2.1637	-2.1574	-2.1885	-1.3461	-2.1415	-2.1705	-2.2276	-2.1937	-2.2208
-2.1273	-2.1476	-2.129	-2.2376	-2.0415	-2.1462	-2.2321	-2.1709	-2.7347	-2.0117	-2.2	-2.2505	-2.1847	-2.0601	-2.4159	-2.0431	-1.9361	-2.4856	-2.0062	-2.151	-1.9274	-2.2194	-2.0891	-2.1683	-2.2321	-2.1709	-1.3528	-2.1731	-2.1142	-2.29	-2.2098	-2.1923	-2.2071	-2.1935	-2.028	-2.3454	-2.2048	-2.1885	-2.155	-2.2235	-2.1597	-2.1637	-2.2964	-2.2504	-2.3845	-2.1898	-2.1705	-2.2276	-2.3037	-2.1698
-2.1847	-2.0467	-2.2686	-2.299	-2.6055	-2.2221	-1.9474	-2.1664	-1.4101	-1.9829	-2.2	-2.2505	-2.3447	-2.3095	-2.2445	-2.1023	-2.4934	-2.2681	-2.3797	-2.229	-2.2686	-2.299	-2.3188	-2.1622	-1.9474	-2.1664	-1.4101	-1.9829	-2.1142	-2.29	-2.3349	-2.2312	-2.2071	-2.1935	-2.428	-2.2377	-2.3571	-2.1555	-2.155	-2.2235	-2.4911	-2.2288	-2.1574	-2.1885	-2.3845	-2.1898	-2.1705	-2.2276	-2.1937	-2.2208
-1.9428	-2.21	-2.0051	-2.2532	-2.1445	-2.3462	-2.1217	-2.3812	-0.7678	-2.3114	-2.4663	-2.0772	-2.1307	-2.2608	-2.5934	-2.3364	-2.9838	-2.5117	-2.0062	-2.151	-1.9274	-2.2194	-2.0891	-2.1683	-2.4615	-2.2348	-1.3528	-2.1731	-2.4821	-2.1331	-2.1477	-2.2064	-2.2897	-2.2494	-2.428	-2.2377	-2.2048	-2.1885	-2.155	-2.2235	-2.1597	-2.1637	-2.1574	-2.1885	-2.3845	-2.1898	-2.5655	-2.2137	-2.1937	-2.2208
-2.8199	-2.2081	-2.137	-2.2805	-2.1587	-2.1306	-2.1572	-2.1295	-0.7678	-2.3114	-1.8283	-2.1013	-1.882	-2.3673	-2.0897	-2.1789	-2.3282	-2.1616	-2.3797	-2.229	-2.4961	-2.1703	-2.0891	-2.1683	-2.4615	-2.2348	-1.3528	-2.1731	-1.9466	-2.0839	-2.2098	-2.1923	-2.0897	-2.1789	-2.1609	-2.1708	-2.2048	-2.1885	-2.2963	-2.2441	-2.1597	-2.1637	-2.3415	-2.1415	-2.3845	-2.1898	-2.1705	-2.2276	-2.1937	-2.2208
-2.123	-2.299	-2.0051	-2.2532	-2.2103	-1.8535	-1.895	-2.109	-1.3519	-2.1587	-2.2	-2.2505	-1.882	-2.3673	-2.1972	-2.2656	-2.1019	-2.1709	-2.123	-2.299	-1.9274	-2.2194	-2.3188	-2.1622	-2.0034	-2.1061	-1.3528	-2.1731	-2.1142	-2.29	-2.2098	-2.1923	-2.2897	-2.2494	-2.028	-2.3454	-2.2048	-2.1885	-2.155	-2.2235	-2.1597	-2.1637	-2.1574	-2.1885	-1.3461	-2.1415	-2.1705	-2.2276	-2.1937	-2.2208
-2.3877	-2.0607	-2.3228	-2.0864	-2.0546	-2.535	-1.9474	-2.1664	-0.7678	-2.3114	-2.0788	-2.2173	-1.9589	-2.0772	-2.0897	-2.1789	-2.0219	-2.4818	-2.3554	-2.1938	-2.1726	-2.2186	-2.1668	-2.2833	-1.9474	-2.1664	-1.3528	-2.1731	-2.0788	-2.2173	-2.1477	-2.2064	-2.0897	-2.1789	-2.428	-2.2377	-2.2048	-2.1885	-2.155	-2.2235	-2.1597	-2.1637	-2.1574	-2.1885	-2.3845	-2.1898	-2.1705	-2.2276	-2.1937	-2.2208
-1.904	-2.2986	-1.8549	-2.2615	-2.1019	-2.153	-2.0138	-2.21	-1.352	-2.1275	-2.0173	-2.2456	-1.8779	-2.0118	-2.4159	-2.0431	-1.9432	-2.0834	-2.0062	-2.151	-1.9274	-2.2194	-2.1668	-2.2833	-2.1016	-2.2012	-1.3528	-2.1731	-2.0173	-2.2456	-2.1477	-2.2064	-2.2071	-2.1935	-2.428	-2.2377	-2.2048	-2.1885	-2.155	-2.2235	-2.1597	-2.1637	-2.1574	-2.1885	-1.3461	-2.1415	-1.9776	-2.0356	-2.1937	-2.2208
-2.3877	-2.0607	-2.129	-2.2376	-2.1217	-2.0117	-2.1148	-2.1948	-1.352	-2.1275	-2.9642	-2.2414	-2.4349	-2.2075	-2.3344	-2.1388	-2.0379	-2.1566	-2.3554	-2.1938	-1.9274	-2.2194	-2.3188	-2.1622	-2.1016	-2.2012	-1.3528	-2.1731	-2.4821	-2.1331	-2.3349	-2.2312	-2.2071	-2.1935	-2.1609	-2.1708	-2.2048	-2.1885	-2.155	-2.2235	-2.1597	-2.1637	-2.1574	-2.1885	-1.3461	-2.1415	-2.1705	-2.2276	-2.1937	-2.2208
-2.3877	-2.0607	-2.129	-2.2376	-2.1019	-2.153	-1.9474	-2.1664	-4.16	-2.2305	-2.6812	-2.3909	-2.3447	-2.3095	-2.0734	-2.3651	-2.0379	-2.1566	-2.3554	-2.1938	-1.9274	-2.2194	-2.1668	-2.2833	-1.9474	-2.1664	-4.16	-2.2305	-2.4821	-2.1331	-2.3349	-2.2312	-2.2071	-2.1935	-2.1609	-2.1708	-2.2048	-2.1885	-2.155	-2.2235	-2.1597	-2.1637	-2.1574	-2.1885	-2.3845	-2.1898	-2.5655	-2.2137	-2.1937	-2.2208
-2.123	-2.299	-2.0558	-2.4143	-2.6055	-2.2221	-1.9158	-1.9902	-3.892	-2.3085	-1.7596	-2.0959	-2.2784	-2.3219	-2.5934	-2.3364	-2.1475	-2.4537	-2.123	-2.299	-2.1726	-2.2186	-2.3188	-2.1622	-2.0034	-2.1061	-4.4933	-2.1808	-2.4821	-2.1331	-2.1477	-2.2064	-2.2897	-2.2494	-2.028	-2.3454	-2.2048	-2.1885	-2.155	-2.2235	-2.4911	-2.2288	-2.1574	-2.1885	-2.3845	-2.1898	-1.9776	-2.0356	-2.1937	-2.2208
-2.2731	-2.153	-2.137	-2.2805	-2.1019	-2.153	-2.1148	-2.1948	-2.643	-2.1435	-2.2	-2.2505	-2.1847	-2.0601	-1.8863	-2.0226	-2.1475	-2.4537	-2.3554	-2.1938	-2.4961	-2.1703	-2.1668	-2.2833	-2.1016	-2.2012	-1.3528	-2.1731	-2.1142	-2.29	-2.2098	-2.1923	-2.0635	-2.0894	-2.028	-2.3454	-2.2048	-2.1885	-2.2963	-2.2441	-2.1597	-2.1637	-2.1574	-2.1885	-3.0998	-2.2194	-2.1705	-2.2276	-2.3037	-2.1698
-1.9611	-2.1909	-2.2163	-2.1435	-1.9267	-2.13	-2.5335	-2.1536	-1.3519	-2.1587	-1.7596	-2.0959	-2.2784	-2.3219	-2.543	-2.2081	-2.0386	-2.0362	-2.0062	-2.151	-2.4961	-2.1703	-2.0891	-2.1683	-2.4615	-2.2348	-1.3528	-2.1731	-2.4821	-2.1331	-2.1477	-2.2064	-2.2897	-2.2494	-2.1609	-2.1708	-2.2048	-2.1885	-2.4135	-2.0458	-2.1597	-2.1637	-2.3415	-2.1415	-1.3461	-2.1415	-1.9776	-2.0356	-2.1937	-2.2208
-2.1273	-2.1476	-1.7597	-2.2214	-2.6055	-2.2221	-2.0953	-2.2023	-1.352	-2.1275	-2.1894	-2.1917	-2.6319	-1.8618	-2.0734	-2.3651	-2.3282	-2.1616	-2.0062	-2.151	-1.9274	-2.2194	-2.3188	-2.1622	-2.1016	-2.2012	-1.3528	-2.1731	-2.4821	-2.1331	-2.6319	-1.8618	-2.2071	-2.1935	-2.1609	-2.1708	-2.2048	-2.1885	-2.155	-2.2235	-2.4911	-2.2288	-2.1574	-2.1885	-1.3461	-2.1415	-2.1705	-2.2276	-2.1937	-2.2208
-1.9428	-2.21	-1.7597	-2.2214	-2.1217	-2.0117	-2.5335	-2.1536	-1.352	-2.1275	-2.0641	-2.2962	-2.4187	-2.2805	-2.543	-2.2081	-2.2482	-2.1275	-2.0062	-2.151	-1.9274	-2.2194	-2.3188	-2.1622	-2.4615	-2.2348	-1.3528	-2.1731	-2.1142	-2.29	-2.2098	-2.1923	-2.2897	-2.2494	-2.428	-2.2377	-2.2048	-2.1885	-2.155	-2.2235	-2.1597	-2.1637	-2.3415	-2.1415	-1.3461	-2.1415	-2.1705	-2.2276	-2.3037	-2.1698
-2.5335	-2.2656	-2.137	-2.2805	-2.1587	-2.1306	-2.5335	-2.1536	-0.7678	-2.3114	-2.4663	-2.0772	-2.2632	-2.1353	-1.9751	-1.8089	-2.0386	-2.0362	-2.3797	-2.229	-2.4961	-2.1703	-2.0891	-2.1683	-2.4615	-2.2348	-1.3528	-2.1731	-2.4821	-2.1331	-2.1477	-2.2064	-2.0635	-2.0894	-2.1609	-2.1708	-2.3571	-2.1555	-2.2963	-2.2441	-2.1597	-2.1637	-2.3415	-2.1415	-2.3845	-2.1898	-2.5655	-2.2137	-2.1937	-2.2208
-2.8199	-2.2081	-2.2853	-2.0577	-2.3222	-2.1921	-2.2963	-2.1205	-1.352	-2.1275	-2.2871	-2.4644	-2.1128	-2.0728	-2.0734	-2.3651	-2.2632	-2.1462	-2.3797	-2.229	-2.4961	-2.1703	-2.3188	-2.1622	-2.2963	-2.1205	-1.3528	-2.1731	-2.1142	-2.29	-2.2098	-2.1923	-2.2071	-2.1935	-2.1609	-2.1708	-2.2048	-2.1885	-2.4135	-2.0458	-2.1597	-2.1637	-2.1574	-2.1885	-1.3461	-2.1415	-2.1705	-2.2276	-2.0969	-2.1316
-2.1273	-2.1476	-2.129	-2.2376	-2.4428	-2.1765	-2.5335	-2.1536	-1.352	-2.1275	-2.2	-2.2505	-1.9589	-2.0772	-2.543	-2.2081	-2.9838	-2.5117	-2.0062	-2.151	-1.9274	-2.2194	-2.3188	-2.1622	-2.4615	-2.2348	-1.3528	-2.1731	-2.1142	-2.29	-2.1477	-2.2064	-2.2897	-2.2494	-2.428	-2.2377	-2.2048	-2.1885	-2.155	-2.2235	-2.106	-2.3089	-2.3415	-2.1415	-1.3461	-2.1415	-2.1705	-2.2276	-2.1937	-2.2208
-2.5335	-2.2656	-2.137	-2.2805	-1.9267	-2.13	-2.1445	-2.3301	-0.7678	-2.3114	-2.9642	-2.2414	-2.4187	-2.2805	-1.9154	-2.2423	-2.1861	-2.1957	-2.3797	-2.229	-2.4961	-2.1703	-2.0891	-2.1683	-2.1016	-2.2012	-1.3528	-2.1731	-2.4821	-2.1331	-2.2098	-2.1923	-2.2897	-2.2494	-2.1609	-2.1708	-2.3571	-2.1555	-2.2963	-2.2441	-2.1597	-2.1637	-2.1574	-2.1885	-2.3845	-2.1898	-2.1705	-2.2276	-2.3037	-2.1698
-2.123	-2.299	-2.129	-2.2376	-2.2871	-2.1324	-2.0138	-2.21	-1.352	-2.1275	-1.9611	-2.3251	-1.9848	-2.1598	-2.1197	-2.0927	-2.3812	-2.1205	-2.123	-2.299	-1.9274	-2.2194	-2.0891	-2.1683	-2.1016	-2.2012	-1.3528	-2.1731	-2.1142	-2.29	-2.2098	-2.1923	-2.0635	-2.0894	-2.3812	-2.1205	-2.2048	-2.1885	-2.155	-2.2235	-2.1597	-2.1637	-2.1574	-2.1885	-1.3461	-2.1415	-2.1705	-2.2276	-2.0969	-2.1316
-2.1273	-2.1476	-1.7597	-2.2214	-2.0219	-2.2939	-1.895	-2.109	-1.352	-2.1275	-1.9611	-2.3251	-1.9848	-2.1598	-2.543	-2.2081	-2.1475	-2.4537	-2.0062	-2.151	-1.9274	-2.2194	-2.3188	-2.1622	-2.0034	-2.1061	-1.3528	-2.1731	-2.1142	-2.29	-2.2098	-2.1923	-2.2897	-2.2494	-2.028	-2.3454	-2.2048	-2.1885	-2.155	-2.2235	-2.106	-2.3089	-2.1574	-2.1885	-1.3461	-2.1415	-2.1705	-2.2276	-2.0969	-2.1316
-2.3877	-2.0607	-2.137	-2.2805	-2.0415	-2.1462	-2.276	-2.3208	-0.7678	-2.3114	-2.0388	-2.0226	-1.9424	-2.2956	-2.0897	-2.1789	-2.1475	-2.4537	-2.3554	-2.1938	-2.4961	-2.1703	-2.0891	-2.1683	-2.4615	-2.2348	-1.3528	-2.1731	-1.9466	-2.0839	-2.2098	-2.1923	-2.0897	-2.1789	-2.028	-2.3454	-2.2048	-2.1885	-2.2963	-2.2441	-2.1597	-2.1637	-2.2964	-2.2504	-2.3845	-2.1898	-2.1705	-2.2276	-2.1937	-2.2208
-1.9428	-2.21	-1.8449	-2.2266	-2.0546	-2.535	-2.1148	-2.1948	-1.3519	-2.1587	-1.8283	-2.1013	-2.1847	-2.0601	-2.3344	-2.1388	-2.1861	-2.1957	-2.0062	-2.151	-1.9274	-2.2194	-2.1668	-2.2833	-2.1016	-2.2012	-1.3528	-2.1731	-1.9466	-2.0839	-2.2098	-2.1923	-2.2071	-2.1935	-2.1609	-2.1708	-2.2048	-2.1885	-2.155	-2.2235	-2.1597	-2.1637	-2.1574	-2.1885	-1.3461	-2.1415	-2.1705	-2.2276	-2.3037	-2.1698
-2.3877	-2.0607	-1.8549	-2.2615	-2.3683	-2.2356	-1.9158	-1.9902	-1.3519	-2.1587	-2.2	-2.2505	-1.9589	-2.0772	-2.0897	-2.1789	-2.2632	-2.1462	-2.3554	-2.1938	-1.9274	-2.2194	-2.3188	-2.1622	-2.0034	-2.1061	-1.3528	-2.1731	-2.1142	-2.29	-2.1477	-2.2064	-2.0897	-2.1789	-2.1609	-2.1708	-2.2048	-2.1885	-2.155	-2.2235	-2.4911	-2.2288	-2.1574	-2.1885	-1.3461	-2.1415	-2.1705	-2.2276	-2.1937	-2.2208
-2.123	-2.299	-1.8449	-2.2266	-2.3378	-2.5811	-1.9158	-1.9902	-1.3519	-2.1587	-2.0641	-2.2962	-2.3447	-2.3095	-2.1331	-2.2642	-1.9361	-2.4856	-2.123	-2.299	-1.9274	-2.2194	-2.3378	-2.5811	-2.0034	-2.1061	-1.3528	-2.1731	-2.1142	-2.29	-2.3349	-2.2312	-2.2897	-2.2494	-2.028	-2.3454	-2.2048	-2.1885	-2.155	-2.2235	-2.1597	-2.1637	-2.1574	-2.1885	-1.3461	-2.1415	-2.1705	-2.2276	-2.1937	-2.2208
-2.123	-2.299	-2.0142	-2.5811	-1.9267	-2.13	-2.1043	-2.0118	-0.7678	-2.3114	-2.0788	-2.2173	-1.9589	-2.0772	-2.0897	-2.1789	-2.0379	-2.1566	-2.123	-2.299	-2.0142	-2.5811	-2.0891	-2.1683	-2.1016	-2.2012	-1.3528	-2.1731	-2.0788	-2.2173	-2.1477	-2.2064	-2.0897	-2.1789	-2.1609	-2.1708	-2.2048	-2.1885	-2.155	-2.2235	-2.1597	-2.1637	-2.1574	-2.1885	-2.3845	-2.1898	-2.1705	-2.2276	-2.1937	-2.2208
-2.2731	-2.153	-1.7597	-2.2214	-2.3378	-2.5811	-2.1445	-2.3301	-1.352	-2.1275	-1.9611	-2.3251	-2.2784	-2.3219	-2.4159	-2.0431	-1.9361	-2.4856	-2.3554	-2.1938	-1.9274	-2.2194	-2.3378	-2.5811	-2.1016	-2.2012	-1.3528	-2.1731	-2.1142	-2.29	-2.1477	-2.2064	-2.2071	-2.1935	-2.028	-2.3454	-2.2048	-2.1885	-2.155	-2.2235	-2.1597	-2.1637	-2.1574	-2.1885	-1.3461	-2.1415	-2.1705	-2.2276	-2.1937	-2.2208
-2.3877	-2.0607	-1.8449	-2.2266	-2.0219	-2.2939	-2.151	-2.1656	-1.352	-2.1275	-2.6812	-2.3909	-1.9424	-2.2956	-2.2445	-2.1023	-2.0379	-2.1566	-2.3554	-2.1938	-1.9274	-2.2194	-2.3188	-2.1622	-2.1016	-2.2012	-1.3528	-2.1731	-2.4821	-2.1331	-2.2098	-2.1923	-2.2071	-2.1935	-2.1609	-2.1708	-2.2048	-2.1885	-2.155	-2.2235	-2.106	-2.3089	-2.1574	-2.1885	-1.3461	-2.1415	-2.5655	-2.2137	-2.1937	-2.2208
-1.904	-2.2986	-2.129	-2.2376	-2.1445	-2.3462	-1.9474	-2.1664	-1.3519	-2.1587	-2.3108	-2.4432	-2.016	-2.2173	-2.0897	-2.1789	-2.1861	-2.1957	-2.0062	-2.151	-1.9274	-2.2194	-2.0891	-2.1683	-1.9474	-2.1664	-1.3528	-2.1731	-1.9466	-2.0839	-2.016	-2.2173	-2.0897	-2.1789	-2.1609	-2.1708	-2.2048	-2.1885	-2.155	-2.2235	-2.1597	-2.1637	-2.1574	-2.1885	-1.3461	-2.1415	-2.1705	-2.2276	-2.1937	-2.2208
-2.1273	-2.1476	-2.3239	-2.1257	-1.9267	-2.13	-1.9474	-2.1664	-1.3519	-2.1587	-2.3856	-2.3141	-2.2638	-2.3578	-1.8863	-2.0226	-2.0386	-2.0362	-2.0062	-2.151	-2.1726	-2.2186	-2.0891	-2.1683	-1.9474	-2.1664	-1.3528	-2.1731	-2.4821	-2.1331	-2.1477	-2.2064	-2.0635	-2.0894	-2.1609	-2.1708	-2.2048	-2.1885	-2.155	-2.2235	-2.1597	-2.1637	-2.1574	-2.1885	-1.3461	-2.1415	-2.1705	-2.2276	-2.1937	-2.2208
-2.123	-2.299	-2.5126	-2.2041	-2.3222	-2.1921	-2.1148	-2.1948	-2.2189	-2.3628	-2.2871	-2.4644	-2.4349	-2.2075	-2.0897	-2.1789	-2.1861	-2.1957	-2.123	-2.299	-2.4961	-2.1703	-2.3188	-2.1622	-2.1016	-2.2012	-3.1311	-2.2569	-2.1142	-2.29	-2.3349	-2.2312	-2.0897	-2.1789	-2.1609	-2.1708	-2.2048	-2.1885	-2.2963	-2.2441	-2.1597	-2.1637	-2.1574	-2.1885	-2.3845	-2.1898	-2.1705	-2.2276	-2.1937	-2.2208
-1.904	-2.2986	-1.7597	-2.2214	-2.0415	-2.1462	-1.9474	-2.1664	-2.5644	-2.1255	-2.9642	-2.2414	-2.1847	-2.0601	-2.543	-2.2081	-2.0379	-2.1566	-2.0062	-2.151	-1.9274	-2.2194	-2.0891	-2.1683	-1.9474	-2.1664	-1.3528	-2.1731	-2.4821	-2.1331	-2.2098	-2.1923	-2.2897	-2.2494	-2.1609	-2.1708	-2.2048	-2.1885	-2.155	-2.2235	-2.1597	-2.1637	-2.1574	-2.1885	-2.3845	-2.1898	-2.1705	-2.2276	-2.3037	-2.1698
-2.1273	-2.1476	-2.0051	-2.2532	-2.0415	-2.1462	-1.9474	-2.1664	-0.7678	-2.3114	-2.0388	-2.0226	-2.2058	-2.1709	-2.2445	-2.1023	-1.8968	-2.2432	-2.0062	-2.151	-1.9274	-2.2194	-2.0891	-2.1683	-1.9474	-2.1664	-1.3528	-2.1731	-1.9466	-2.0839	-2.2058	-2.1709	-2.2071	-2.1935	-2.028	-2.3454	-2.2048	-2.1885	-2.155	-2.2235	-2.1597	-2.1637	-2.1574	-2.1885	-2.3845	-2.1898	-2.1705	-2.2276	-2.0969	-2.1316
-2.4699	-2.5192	-1.7597	-2.2214	-2.3378	-2.5811	-1.9474	-2.1664	-0.7678	-2.3114	-2.6812	-2.3909	-2.4231	-2.2414	-1.902	-2.1255	-2.0379	-2.1566	-2.3554	-2.1938	-1.9274	-2.2194	-2.3378	-2.5811	-1.9474	-2.1664	-1.3528	-2.1731	-2.4821	-2.1331	-2.2098	-2.1923	-2.2897	-2.2494	-2.1609	-2.1708	-2.2048	-2.1885	-2.155	-2.2235	-2.1597	-2.1637	-2.1574	-2.1885	-2.3845	-2.1898	-2.5655	-2.2137	-2.1937	-2.2208
-2.753	-2.2803	-2.2686	-2.299	-2.2103	-1.8535	-2.1572	-2.1295	-0.7678	-2.3114	-2.3856	-2.3141	-2.2784	-2.3219	-1.9154	-2.2423	-2.1475	-2.4537	-2.753	-2.2803	-2.2686	-2.299	-2.3188	-2.1622	-2.4615	-2.2348	-1.3528	-2.1731	-2.4821	-2.1331	-2.1477	-2.2064	-2.2897	-2.2494	-2.028	-2.3454	-2.2048	-2.1885	-2.155	-2.2235	-2.1597	-2.1637	-2.3415	-2.1415	-2.3845	-2.1898	-2.1705	-2.2276	-2.1937	-2.2208
-2.1217	-2.2423	-2.5126	-2.2041	-2.4387	-2.0864	-2.0953	-2.2023	-1.3519	-2.1587	-1.8283	-2.1013	-2.2632	-2.1353	-2.0734	-2.3651	-2.2482	-2.1275	-2.3797	-2.229	-2.4961	-2.1703	-2.1668	-2.2833	-2.1016	-2.2012	-1.3528	-2.1731	-1.9466	-2.0839	-2.1477	-2.2064	-2.2071	-2.1935	-2.428	-2.2377	-2.2048	-2.1885	-2.2963	-2.2441	-2.1597	-2.1637	-2.1574	-2.1885	-1.3461	-2.1415	-2.1705	-2.2276	-2.1937	-2.2208
-2.1847	-2.0467	-2.0558	-2.4143	-2.0415	-2.1462	-2.0953	-2.2023	-1.352	-2.1275	-1.7596	-2.0959	-2.1307	-2.2608	-2.2445	-2.1023	-2.2632	-2.1462	-2.3797	-2.229	-2.1726	-2.2186	-2.0891	-2.1683	-2.1016	-2.2012	-1.3528	-2.1731	-2.4821	-2.1331	-2.1477	-2.2064	-2.2071	-2.1935	-2.1609	-2.1708	-2.3571	-2.1555	-2.155	-2.2235	-2.1597	-2.1637	-2.1574	-2.1885	-1.3461	-2.1415	-1.9776	-2.0356	-2.1937	-2.2208
-1.9124	-2.3131	-2.2163	-2.1435	-2.2871	-2.1324	-2.4189	-2.1694	-0.7678	-2.3114	-2.2004	-2.1546	-2.2784	-2.3219	-2.0897	-2.1789	-2.1861	-2.1957	-2.3797	-2.229	-2.4961	-2.1703	-2.0891	-2.1683	-2.4615	-2.2348	-1.3528	-2.1731	-2.1142	-2.29	-2.1477	-2.2064	-2.0897	-2.1789	-2.1609	-2.1708	-1.9383	-2.289	-2.4135	-2.0458	-2.1597	-2.1637	-2.1574	-2.1885	-2.3845	-2.1898	-2.1705	-2.2276	-2.1937	-2.2208
-1.9611	-2.1909	-2.129	-2.2376	-1.9267	-2.13	-2.151	-2.1656	-0.7678	-2.3114	-2.6812	-2.3909	-2.0809	-2.1783	-2.0734	-2.3651	-2.0219	-2.4818	-2.0062	-2.151	-1.9274	-2.2194	-2.0891	-2.1683	-2.1016	-2.2012	-1.3528	-2.1731	-2.4821	-2.1331	-2.3349	-2.2312	-2.2071	-2.1935	-2.428	-2.2377	-2.2048	-2.1885	-2.155	-2.2235	-2.1597	-2.1637	-2.1574	-2.1885	-2.3845	-2.1898	-2.5655	-2.2137	-2.1937	-2.2208
-1.9611	-2.1909	-1.7597	-2.2214	-1.9267	-2.13	-2.8894	-2.3868	-1.3519	-2.1587	-2.0388	-2.0226	-2.2632	-2.1353	-2.2853	-2.2384	-2.2482	-2.1275	-2.0062	-2.151	-1.9274	-2.2194	-2.0891	-2.1683	-2.4615	-2.2348	-1.3528	-2.1731	-1.9466	-2.0839	-2.1477	-2.2064	-2.2897	-2.2494	-2.428	-2.2377	-2.2048	-2.1885	-2.155	-2.2235	-2.1597	-2.1637	-2.1574	-2.1885	-1.3461	-2.1415	-2.1705	-2.2276	-2.1937	-2.2208
-2.292	-2.2391	-2.3222	-2.1921	-2.1587	-2.1306	-2.0601	-2.372	-0.7678	-2.3114	-2.0788	-2.2173	-2.2784	-2.3219	-2.2445	-2.1023	-1.986	-2.1179	-2.3797	-2.229	-2.4961	-2.1703	-2.0891	-2.1683	-2.0034	-2.1061	-1.3528	-2.1731	-2.0788	-2.2173	-2.1477	-2.2064	-2.2071	-2.1935	-1.986	-2.1179	-2.2048	-2.1885	-2.155	-2.2235	-2.1597	-2.1637	-2.1574	-2.1885	-2.3845	-2.1898	-2.1705	-2.2276	-2.1937	-2.2208
-1.9611	-2.1909	-1.8449	-2.2266	-2.0415	-2.1462	-2.4052	-2.2565	-0.7678	-2.3114	-1.8283	-2.1013	-1.9589	-2.0772	-2.0897	-2.1789	-1.9361	-2.4856	-2.0062	-2.151	-1.9274	-2.2194	-2.0891	-2.1683	-2.4615	-2.2348	-1.3528	-2.1731	-1.9466	-2.0839	-2.1477	-2.2064	-2.0897	-2.1789	-2.028	-2.3454	-2.2048	-2.1885	-2.155	-2.2235	-2.1597	-2.1637	-2.2964	-2.2504	-2.3845	-2.1898	-2.1705	-2.2276	-2.1937	-2.2208
-1.9428	-2.21	-2.129	-2.2376	-2.0219	-2.2939	-2.8894	-2.3868	-3.9974	-2.3916	-2.2004	-2.1546	-2.016	-2.2173	-2.1197	-2.0927	-2.2632	-2.1462	-2.0062	-2.151	-1.9274	-2.2194	-2.3188	-2.1622	-2.4615	-2.2348	-3.1311	-2.2569	-2.1142	-2.29	-2.016	-2.2173	-2.0635	-2.0894	-2.1609	-2.1708	-2.2048	-2.1885	-2.155	-2.2235	-2.106	-2.3089	-2.1574	-2.1885	-2.3845	-2.1898	-2.1705	-2.2276	-2.1937	-2.2208
-1.904	-2.2986	-2.3228	-2.0864	-2.1445	-2.3462	-2.0953	-2.2023	-1.3519	-2.1587	-2.0388	-2.0226	-2.1307	-2.2608	-2.1972	-2.2656	-2.9838	-2.5117	-2.0062	-2.151	-2.1726	-2.2186	-2.0891	-2.1683	-2.1016	-2.2012	-1.3528	-2.1731	-1.9466	-2.0839	-2.1477	-2.2064	-2.2897	-2.2494	-2.428	-2.2377	-2.2048	-2.1885	-2.155	-2.2235	-2.1597	-2.1637	-2.1574	-2.1885	-1.3461	-2.1415	-2.1705	-2.2276	-2.1937	-2.2208
-1.9428	-2.21	-2.137	-2.2805	-2.2103	-1.8535	-2.4189	-2.1694	-2.643	-2.1435	-2.6812	-2.3909	-2.2638	-2.3578	-2.1071	-2.4143	-1.986	-2.1179	-2.0062	-2.151	-2.4961	-2.1703	-2.3188	-2.1622	-2.4615	-2.2348	-1.3528	-2.1731	-2.4821	-2.1331	-2.1477	-2.2064	-2.1071	-2.4143	-1.986	-2.1179	-2.2048	-2.1885	-2.2963	-2.2441	-2.1597	-2.1637	-2.1574	-2.1885	-3.0998	-2.2194	-2.5655	-2.2137	-2.1937	-2.2208
-2.5335	-2.2656	-1.8449	-2.2266	-2.1445	-2.3462	-2.1572	-2.1295	-2.5644	-2.1255	-2.2004	-2.1546	-1.9589	-2.0772	-2.5934	-2.3364	-2.0342	-2.6539	-2.3797	-2.229	-1.9274	-2.2194	-2.0891	-2.1683	-2.4615	-2.2348	-1.3528	-2.1731	-2.1142	-2.29	-2.1477	-2.2064	-2.2897	-2.2494	-2.1609	-2.1708	-2.3571	-2.1555	-2.155	-2.2235	-2.1597	-2.1637	-2.3415	-2.1415	-2.3845	-2.1898	-2.1705	-2.2276	-2.1937	-2.2208
-1.904	-2.2986	-2.5126	-2.2041	-2.1797	-2.1189	-2.0953	-2.2023	-0.7678	-2.3114	-2.2871	-2.4644	-2.2638	-2.3578	-1.8863	-2.0226	-2.3282	-2.1616	-2.0062	-2.151	-2.4961	-2.1703	-2.0891	-2.1683	-2.1016	-2.2012	-1.3528	-2.1731	-2.1142	-2.29	-2.1477	-2.2064	-2.0635	-2.0894	-2.1609	-2.1708	-2.2048	-2.1885	-2.2963	-2.2441	-2.1597	-2.1637	-2.1574	-2.1885	-2.3845	-2.1898	-2.1705	-2.2276	-2.1937	-2.2208
-2.1972	-1.9655	-1.8549	-2.2615	-2.4387	-2.0864	-2.0138	-2.21	-0.7678	-2.3114	-2.0388	-2.0226	-2.3447	-2.3095	-1.8703	-2.1528	-1.9152	-2.0847	-2.0062	-2.151	-1.9274	-2.2194	-2.1668	-2.2833	-2.1016	-2.2012	-1.3528	-2.1731	-1.9466	-2.0839	-2.3349	-2.2312	-2.2071	-2.1935	-1.9152	-2.0847	-2.2048	-2.1885	-2.155	-2.2235	-2.1597	-2.1637	-2.1574	-2.1885	-2.3845	-2.1898	-2.1705	-2.2276	-2.1937	-2.2208
-2.123	-2.299	-1.8549	-2.2615	-2.6055	-2.2221	-2.1217	-2.3812	-1.3519	-2.1587	-2.2004	-2.1546	-2.4187	-2.2805	-2.4159	-2.0431	-1.8968	-2.2432	-2.123	-2.299	-1.9274	-2.2194	-2.3188	-2.1622	-2.4615	-2.2348	-1.3528	-2.1731	-2.1142	-2.29	-2.2098	-2.1923	-2.2071	-2.1935	-2.028	-2.3454	-2.2048	-2.1885	-2.155	-2.2235	-2.4911	-2.2288	-2.1574	-2.1885	-1.3461	-2.1415	-2.1705	-2.2276	-2.3037	-2.1698
-1.9428	-2.21	-2.129	-2.2376	-2.1587	-2.1306	-2.1572	-2.1295	-1.352	-2.1275	-2.0342	-2.425	-1.9848	-2.1598	-2.543	-2.2081	-2.2632	-2.1462	-2.0062	-2.151	-1.9274	-2.2194	-2.0891	-2.1683	-2.4615	-2.2348	-1.3528	-2.1731	-2.1142	-2.29	-2.2098	-2.1923	-2.2897	-2.2494	-2.1609	-2.1708	-2.2048	-2.1885	-2.155	-2.2235	-2.1597	-2.1637	-2.3415	-2.1415	-1.3461	-2.1415	-2.1705	-2.2276	-2.0969	-2.1316
-2.1847	-2.0467	-2.129	-2.2376	-2.3683	-2.2356	-2.1217	-2.3812	-1.352	-2.1275	-2.6812	-2.3909	-2.2632	-2.1353	-2.2011	-2.2652	-2.3282	-2.1616	-2.3797	-2.229	-1.9274	-2.2194	-2.3188	-2.1622	-2.4615	-2.2348	-1.3528	-2.1731	-2.4821	-2.1331	-2.1477	-2.2064	-2.0635	-2.0894	-2.1609	-2.1708	-2.3571	-2.1555	-2.155	-2.2235	-2.4911	-2.2288	-2.1574	-2.1885	-1.3461	-2.1415	-2.5655	-2.2137	-2.1937	-2.2208
-1.9428	-2.21	-1.8449	-2.2266	-2.6055	-2.2221	-2.5335	-2.1536	-1.352	-2.1275	-2.1894	-2.1917	-2.2632	-2.1353	-2.543	-2.2081	-2.0379	-2.1566	-2.0062	-2.151	-1.9274	-2.2194	-2.3188	-2.1622	-2.4615	-2.2348	-1.3528	-2.1731	-2.4821	-2.1331	-2.1477	-2.2064	-2.2897	-2.2494	-2.1609	-2.1708	-2.2048	-2.1885	-2.155	-2.2235	-2.4911	-2.2288	-2.3415	-2.1415	-1.3461	-2.1415	-2.1705	-2.2276	-2.1937	-2.2208
-2.5335	-2.2656	-2.137	-2.2805	-2.1217	-2.0117	-2.0953	-2.2023	-0.7678	-2.3114	-2.2	-2.2505	-2.4349	-2.2075	-1.8863	-2.0226	-2.1475	-2.4537	-2.3797	-2.229	-2.4961	-2.1703	-2.3188	-2.1622	-2.1016	-2.2012	-1.3528	-2.1731	-2.1142	-2.29	-2.3349	-2.2312	-2.0635	-2.0894	-2.028	-2.3454	-2.3571	-2.1555	-2.2963	-2.2441	-2.1597	-2.1637	-2.1574	-2.1885	-2.3845	-2.1898	-2.1705	-2.2276	-2.1937	-2.2208
-1.8051	-2.2264	-2.3222	-2.1921	-2.0546	-2.535	-2.1148	-2.1948	-0.7678	-2.3114	-1.9611	-2.3251	-2.2638	-2.3578	-1.9154	-2.2423	-2.1019	-2.1709	-1.8051	-2.2264	-2.4961	-2.1703	-2.1668	-2.2833	-2.1016	-2.2012	-1.3528	-2.1731	-2.1142	-2.29	-2.1477	-2.2064	-2.2897	-2.2494	-2.028	-2.3454	-1.9383	-2.289	-2.155	-2.2235	-2.1597	-2.1637	-2.1574	-2.1885	-2.3845	-2.1898	-2.1705	-2.2276	-2.1937	-2.2208
-1.904	-2.2986	-2.2686	-2.299	-1.9267	-2.13	-2.151	-2.1656	-0.7678	-2.3114	-2.6812	-2.3909	-2.2784	-2.3219	-2.0897	-2.1789	-2.0219	-2.4818	-2.0062	-2.151	-2.2686	-2.299	-2.0891	-2.1683	-2.1016	-2.2012	-1.3528	-2.1731	-2.4821	-2.1331	-2.1477	-2.2064	-2.0897	-2.1789	-2.428	-2.2377	-2.2048	-2.1885	-2.155	-2.2235	-2.1597	-2.1637	-2.1574	-2.1885	-2.3845	-2.1898	-2.5655	-2.2137	-2.1937	-2.2208
-2.123	-2.299	-1.7597	-2.2214	-1.9267	-2.13	-2.8894	-2.3868	-1.3519	-2.1587	-2.2	-2.2505	-2.016	-2.2173	-2.2853	-2.2384	-2.3282	-2.1616	-2.123	-2.299	-1.9274	-2.2194	-2.0891	-2.1683	-2.4615	-2.2348	-1.3528	-2.1731	-2.1142	-2.29	-2.016	-2.2173	-2.2897	-2.2494	-2.1609	-2.1708	-2.2048	-2.1885	-2.155	-2.2235	-2.1597	-2.1637	-2.1574	-2.1885	-1.3461	-2.1415	-2.1705	-2.2276	-2.1937	-2.2208
-2.8199	-2.2081	-2.5126	-2.2041	-1.9267	-2.13	-1.9474	-2.1664	-2.6439	-2.3939	-2.0641	-2.2962	-1.8779	-2.0118	-2.0734	-2.3651	-2.0379	-2.1566	-2.3797	-2.229	-2.4961	-2.1703	-2.0891	-2.1683	-1.9474	-2.1664	-1.3528	-2.1731	-2.1142	-2.29	-2.1477	-2.2064	-2.2071	-2.1935	-2.1609	-2.1708	-2.2048	-2.1885	-2.2963	-2.2441	-2.1597	-2.1637	-2.1574	-2.1885	-3.0998	-2.2194	-2.1705	-2.2276	-2.1937	-2.2208
-2.0009	-1.9151	-2.3239	-2.1257	-2.2029	-2.5199	-1.9474	-2.1664	-0.7678	-2.3114	-2.6812	-2.3909	-2.4187	-2.2805	-1.8863	-2.0226	-2.0379	-2.1566	-2.0062	-2.151	-2.1726	-2.2186	-2.1668	-2.2833	-1.9474	-2.1664	-1.3528	-2.1731	-2.4821	-2.1331	-2.2098	-2.1923	-2.0635	-2.0894	-2.1609	-2.1708	-2.2048	-2.1885	-2.155	-2.2235	-2.1597	-2.1637	-2.1574	-2.1885	-2.3845	-2.1898	-2.5655	-2.2137	-2.3037	-2.1698
-2.0009	-1.9151	-1.8449	-2.2266	-2.4428	-2.1765	-2.1148	-2.1948	-0.7678	-2.3114	-1.9222	-2.0297	-2.2638	-2.3578	-1.8863	-2.0226	-1.9152	-2.0847	-2.0062	-2.151	-1.9274	-2.2194	-2.3188	-2.1622	-2.1016	-2.2012	-1.3528	-2.1731	-1.9466	-2.0839	-2.1477	-2.2064	-2.0635	-2.0894	-1.9152	-2.0847	-2.2048	-2.1885	-2.155	-2.2235	-2.106	-2.3089	-2.1574	-2.1885	-2.3845	-2.1898	-2.1705	-2.2276	-2.1937	-2.2208
-1.9428	-2.21	-2.2163	-2.1435	-2.2871	-2.1324	-2.8894	-2.3868	-3.6769	-2.1599	-2.2871	-2.4644	-2.0809	-2.1783	-2.1071	-2.4143	-1.8968	-2.2432	-2.0062	-2.151	-2.4961	-2.1703	-2.0891	-2.1683	-2.4615	-2.2348	-3.1311	-2.2569	-2.1142	-2.29	-2.3349	-2.2312	-2.1071	-2.4143	-2.028	-2.3454	-2.2048	-2.1885	-2.4135	-2.0458	-2.1597	-2.1637	-2.1574	-2.1885	-2.3845	-2.1898	-2.1705	-2.2276	-2.1937	-2.2208
-2.1972	-1.9655	-2.3222	-2.1921	-2.0219	-2.2939	-2.1148	-2.1948	-1.3519	-2.1587	-2.2	-2.2505	-2.0809	-2.1783	-2.2011	-2.2652	-2.0219	-2.4818	-2.0062	-2.151	-2.4961	-2.1703	-2.3188	-2.1622	-2.1016	-2.2012	-1.3528	-2.1731	-2.1142	-2.29	-2.3349	-2.2312	-2.0635	-2.0894	-2.428	-2.2377	-2.2048	-2.1885	-2.155	-2.2235	-2.106	-2.3089	-2.1574	-2.1885	-1.3461	-2.1415	-2.1705	-2.2276	-2.1937	-2.2208
-2.1273	-2.1476	-1.8549	-2.2615	-2.1019	-2.153	-2.8894	-2.3868	-0.7678	-2.3114	-2.0173	-2.2456	-2.2784	-2.3219	-2.3344	-2.1388	-2.0219	-2.4818	-2.0062	-2.151	-1.9274	-2.2194	-2.1668	-2.2833	-2.4615	-2.2348	-1.3528	-2.1731	-2.0173	-2.2456	-2.1477	-2.2064	-2.2071	-2.1935	-2.428	-2.2377	-2.2048	-2.1885	-2.155	-2.2235	-2.1597	-2.1637	-2.1574	-2.1885	-2.3845	-2.1898	-1.9776	-2.0356	-2.1937	-2.2208
-1.9611	-2.1909	-2.0051	-2.2532	-1.9267	-2.13	-1.895	-2.109	-4.16	-2.2305	-2.0388	-2.0226	-2.016	-2.2173	-2.3344	-2.1388	-1.9361	-2.4856	-2.0062	-2.151	-1.9274	-2.2194	-2.0891	-2.1683	-2.0034	-2.1061	-4.16	-2.2305	-1.9466	-2.0839	-2.016	-2.2173	-2.2071	-2.1935	-2.028	-2.3454	-2.2048	-2.1885	-2.155	-2.2235	-2.1597	-2.1637	-2.1574	-2.1885	-2.3845	-2.1898	-2.1705	-2.2276	-2.1937	-2.2208
-1.904	-2.2986	-2.5126	-2.2041	-2.0415	-2.1462	-1.9158	-1.9902	-0.7678	-2.3114	-2.0388	-2.0226	-2.3447	-2.3095	-2.2011	-2.2652	-2.2482	-2.1275	-2.0062	-2.151	-2.4961	-2.1703	-2.0891	-2.1683	-2.0034	-2.1061	-1.3528	-2.1731	-1.9466	-2.0839	-2.3349	-2.2312	-2.0635	-2.0894	-2.428	-2.2377	-2.2048	-2.1885	-2.2963	-2.2441	-2.1597	-2.1637	-2.1574	-2.1885	-2.3845	-2.1898	-2.1705	-2.2276	-2.1937	-2.2208
-2.8199	-2.2081	-2.3228	-2.0864	-2.0546	-2.535	-1.9158	-1.9902	-1.352	-2.1275	-2.2004	-2.1546	-2.2638	-2.3578	-2.0897	-2.1789	-2.0379	-2.1566	-2.3797	-2.229	-2.1726	-2.2186	-2.1668	-2.2833	-2.0034	-2.1061	-1.3528	-2.1731	-2.1142	-2.29	-2.1477	-2.2064	-2.0897	-2.1789	-2.1609	-2.1708	-2.2048	-2.1885	-2.155	-2.2235	-2.1597	-2.1637	-2.1574	-2.1885	-1.3461	-2.1415	-2.1705	-2.2276	-2.1937	-2.2208
-2.4699	-2.5192	-2.5126	-2.2041	-2.1019	-2.153	-2.1572	-2.1295	-2.643	-2.1435	-2.3856	-2.3141	-1.882	-2.3673	-1.8863	-2.0226	-2.1475	-2.4537	-2.3554	-2.1938	-2.4961	-2.1703	-2.1668	-2.2833	-2.4615	-2.2348	-1.3528	-2.1731	-2.4821	-2.1331	-2.2098	-2.1923	-2.0635	-2.0894	-2.028	-2.3454	-2.2048	-2.1885	-2.2963	-2.2441	-2.1597	-2.1637	-2.3415	-2.1415	-3.0998	-2.2194	-2.1705	-2.2276	-2.1937	-2.2208
-1.9124	-2.3131	-2.2686	-2.299	-2.0546	-2.535	-1.9474	-2.1664	-3.0301	-1.9791	-1.9222	-2.0297	-2.016	-2.2173	-2.1197	-2.0927	-2.0386	-2.0362	-2.3797	-2.229	-2.2686	-2.299	-2.1668	-2.2833	-1.9474	-2.1664	-3.1311	-2.2569	-1.9466	-2.0839	-2.016	-2.2173	-2.0635	-2.0894	-2.1609	-2.1708	-1.9383	-2.289	-2.155	-2.2235	-2.1597	-2.1637	-2.1574	-2.1885	-2.3845	-2.1898	-2.1705	-2.2276	-2.1937	-2.2208
-1.8051	-2.2264	-2.5126	-2.2041	-2.1587	-2.1306	-2.2963	-2.1205	-0.7678	-2.3114	-2.4663	-2.0772	-2.2784	-2.3219	-2.3344	-2.1388	-1.986	-2.1179	-1.8051	-2.2264	-2.4961	-2.1703	-2.0891	-2.1683	-2.2963	-2.1205	-1.3528	-2.1731	-2.4821	-2.1331	-2.1477	-2.2064	-2.2071	-2.1935	-1.986	-2.1179	-1.9383	-2.289	-2.2963	-2.2441	-2.1597	-2.1637	-2.1574	-2.1885	-2.3845	-2.1898	-2.5655	-2.2137	-2.1937	-2.2208
-2.5335	-2.2656	-1.7597	-2.2214	-1.9267	-2.13	-1.9474	-2.1664	-0.7678	-2.3114	-2.2004	-2.1546	-2.2058	-2.1709	-2.3344	-2.1388	-2.0386	-2.0362	-2.3797	-2.229	-1.9274	-2.2194	-2.0891	-2.1683	-1.9474	-2.1664	-1.3528	-2.1731	-2.1142	-2.29	-2.2058	-2.1709	-2.2071	-2.1935	-2.1609	-2.1708	-2.3571	-2.1555	-2.155	-2.2235	-2.1597	-2.1637	-2.1574	-2.1885	-2.3845	-2.1898	-2.1705	-2.2276	-2.0969	-2.1316
-2.2554	-2.1291	-1.8549	-2.2615	-2.1019	-2.153	-2.1445	-2.3301	-1.352	-2.1275	-2.2871	-2.4644	-2.016	-2.2173	-2.3344	-2.1388	-2.3812	-2.1205	-2.3554	-2.1938	-1.9274	-2.2194	-2.1668	-2.2833	-2.1016	-2.2012	-1.3528	-2.1731	-2.1142	-2.29	-2.016	-2.2173	-2.2071	-2.1935	-2.3812	-2.1205	-2.2048	-2.1885	-2.155	-2.2235	-2.1597	-2.1637	-2.1574	-2.1885	-1.3461	-2.1415	-2.1705	-2.2276	-2.1937	-2.2208
-1.9611	-2.1909	-2.2853	-2.0577	-2.6055	-2.2221	-2.4052	-2.2565	-0.7678	-2.3114	-2.0641	-2.2962	-2.2058	-2.1709	-2.2445	-2.1023	-2.1861	-2.1957	-2.0062	-2.151	-2.4961	-2.1703	-2.3188	-2.1622	-2.4615	-2.2348	-1.3528	-2.1731	-2.1142	-2.29	-2.2058	-2.1709	-2.2071	-2.1935	-2.1609	-2.1708	-2.2048	-2.1885	-2.4135	-2.0458	-2.4911	-2.2288	-2.2964	-2.2504	-2.3845	-2.1898	-2.1705	-2.2276	-2.0969	-2.1316
-1.8051	-2.2264	-2.0051	-2.2532	-2.1445	-2.3462	-2.5335	-2.1536	-4.4211	-2.0648	-2.9642	-2.2414	-2.016	-2.2173	-2.543	-2.2081	-2.2482	-2.1275	-1.8051	-2.2264	-1.9274	-2.2194	-2.0891	-2.1683	-2.4615	-2.2348	-4.4933	-2.1808	-2.4821	-2.1331	-2.016	-2.2173	-2.2897	-2.2494	-2.428	-2.2377	-1.9383	-2.289	-2.155	-2.2235	-2.1597	-2.1637	-2.3415	-2.1415	-2.3845	-2.1898	-2.1705	-2.2276	-2.1937	-2.2208
-2.123	-2.299	-2.3239	-2.1257	-2.1445	-2.3462	-2.0953	-2.2023	-0.7678	-2.3114	-2.0173	-2.2456	-1.8779	-2.0118	-2.2011	-2.2652	-1.9152	-2.0847	-2.123	-2.299	-2.1726	-2.2186	-2.0891	-2.1683	-2.1016	-2.2012	-1.3528	-2.1731	-2.0173	-2.2456	-2.1477	-2.2064	-2.0635	-2.0894	-1.9152	-2.0847	-2.2048	-2.1885	-2.155	-2.2235	-2.1597	-2.1637	-2.1574	-2.1885	-2.3845	-2.1898	-1.9776	-2.0356	-2.1937	-2.2208
-2.0009	-1.9151	-2.0558	-2.4143	-1.9348	-2.4856	-2.5335	-2.1536	-0.7678	-2.3114	-2.0388	-2.0226	-2.1307	-2.2608	-2.0734	-2.3651	-1.8968	-2.2432	-2.0062	-2.151	-2.1726	-2.2186	-1.9348	-2.4856	-2.4615	-2.2348	-1.3528	-2.1731	-1.9466	-2.0839	-2.1477	-2.2064	-2.2071	-2.1935	-2.028	-2.3454	-2.2048	-2.1885	-2.155	-2.2235	-2.106	-2.3089	-2.3415	-2.1415	-2.3845	-2.1898	-2.1705	-2.2276	-2.1937	-2.2208
-2.2731	-2.153	-2.129	-2.2376	-2.3683	-2.2356	-2.1572	-2.1295	-2.7347	-2.0117	-2.2004	-2.1546	-2.2784	-2.3219	-2.1972	-2.2656	-2.2632	-2.1462	-2.3554	-2.1938	-1.9274	-2.2194	-2.3188	-2.1622	-2.4615	-2.2348	-1.3528	-2.1731	-2.1142	-2.29	-2.1477	-2.2064	-2.2897	-2.2494	-2.1609	-2.1708	-2.2048	-2.1885	-2.155	-2.2235	-2.4911	-2.2288	-2.3415	-2.1415	-2.3845	-2.1898	-2.1705	-2.2276	-2.1937	-2.2208
-1.9611	-2.1909	-2.3228	-2.0864	-2.6055	-2.2221	-2.1148	-2.1948	-1.4101	-1.9829	-2.3856	-2.3141	-2.2784	-2.3219	-2.543	-2.2081	-1.986	-2.1179	-2.0062	-2.151	-2.1726	-2.2186	-2.3188	-2.1622	-2.1016	-2.2012	-1.4101	-1.9829	-2.4821	-2.1331	-2.1477	-2.2064	-2.2897	-2.2494	-1.986	-2.1179	-2.2048	-2.1885	-2.155	-2.2235	-2.4911	-2.2288	-2.1574	-2.1885	-2.3845	-2.1898	-2.1705	-2.2276	-2.1937	-2.2208
-2.1972	-1.9655	-2.0142	-2.5811	-2.3222	-2.1921	-2.151	-2.1656	-0.7678	-2.3114	-2.0788	-2.2173	-1.9589	-2.0772	-1.9751	-1.8089	-1.9361	-2.4856	-2.0062	-2.151	-2.0142	-2.5811	-2.3188	-2.1622	-2.1016	-2.2012	-1.3528	-2.1731	-2.0788	-2.2173	-2.1477	-2.2064	-2.0635	-2.0894	-2.028	-2.3454	-2.2048	-2.1885	-2.155	-2.2235	-2.1597	-2.1637	-2.1574	-2.1885	-2.3845	-2.1898	-2.1705	-2.2276	-2.1937	-2.2208
-2.1601	-2.3208	-2.2686	-2.299	-2.4387	-2.0864	-2.0953	-2.2023	-1.3519	-2.1587	-2.4663	-2.0772	-1.9589	-2.0772	-2.0734	-2.3651	-2.2482	-2.1275	-2.3797	-2.229	-2.2686	-2.299	-2.1668	-2.2833	-2.1016	-2.2012	-1.3528	-2.1731	-2.4821	-2.1331	-2.1477	-2.2064	-2.2071	-2.1935	-2.428	-2.2377	-1.9383	-2.289	-2.155	-2.2235	-2.1597	-2.1637	-2.1574	-2.1885	-1.3461	-2.1415	-2.5655	-2.2137	-2.1937	-2.2208
-2.1847	-2.0467	-2.137	-2.2805	-2.1445	-2.3462	-2.0953	-2.2023	-1.352	-2.1275	-1.7596	-2.0959	-2.1307	-2.2608	-2.0734	-2.3651	-2.1019	-2.1709	-2.3797	-2.229	-2.4961	-2.1703	-2.0891	-2.1683	-2.1016	-2.2012	-1.3528	-2.1731	-2.4821	-2.1331	-2.1477	-2.2064	-2.2071	-2.1935	-2.028	-2.3454	-2.3571	-2.1555	-2.2963	-2.2441	-2.1597	-2.1637	-2.1574	-2.1885	-1.3461	-2.1415	-1.9776	-2.0356	-2.1937	-2.2208
-2.123	-2.299	-2.3239	-2.1257	-2.0546	-2.535	-2.0138	-2.21	-0.7678	-2.3114	-2.6812	-2.3909	-2.4231	-2.2414	-2.2011	-2.2652	-2.4934	-2.2681	-2.123	-2.299	-2.1726	-2.2186	-2.1668	-2.2833	-2.1016	-2.2012	-1.3528	-2.1731	-2.4821	-2.1331	-2.2098	-2.1923	-2.0635	-2.0894	-2.428	-2.2377	-2.2048	-2.1885	-2.155	-2.2235	-2.1597	-2.1637	-2.1574	-2.1885	-2.3845	-2.1898	-2.5655	-2.2137	-2.1937	-2.2208
-2.3877	-2.0607	-1.8449	-2.2266	-2.2103	-1.8535	-2.1572	-2.1295	-0.7678	-2.3114	-1.8283	-2.1013	-2.1847	-2.0601	-2.1197	-2.0927	-2.9838	-2.5117	-2.3554	-2.1938	-1.9274	-2.2194	-2.3188	-2.1622	-2.4615	-2.2348	-1.3528	-2.1731	-1.9466	-2.0839	-2.2098	-2.1923	-2.0635	-2.0894	-2.428	-2.2377	-2.2048	-2.1885	-2.155	-2.2235	-2.1597	-2.1637	-2.3415	-2.1415	-2.3845	-2.1898	-2.1705	-2.2276	-2.3037	-2.1698
-2.2731	-2.153	-2.5126	-2.2041	-2.0546	-2.535	-2.8894	-2.3868	-1.4101	-1.9829	-2.2871	-2.4644	-2.2784	-2.3219	-2.2853	-2.2384	-2.0379	-2.1566	-2.3554	-2.1938	-2.4961	-2.1703	-2.1668	-2.2833	-2.4615	-2.2348	-1.4101	-1.9829	-2.1142	-2.29	-2.1477	-2.2064	-2.2897	-2.2494	-2.1609	-2.1708	-2.2048	-2.1885	-2.2963	-2.2441	-2.1597	-2.1637	-2.1574	-2.1885	-2.3845	-2.1898	-2.1705	-2.2276	-2.1937	-2.2208
-2.3877	-2.0607	-1.8449	-2.2266	-2.3086	-2.0717	-2.151	-2.1656	-0.7678	-2.3114	-1.7596	-2.0959	-1.9589	-2.0772	-2.1972	-2.2656	-1.9432	-2.0834	-2.3554	-2.1938	-1.9274	-2.2194	-2.3086	-2.0717	-2.1016	-2.2012	-1.3528	-2.1731	-2.4821	-2.1331	-2.1477	-2.2064	-2.2897	-2.2494	-2.428	-2.2377	-2.2048	-2.1885	-2.155	-2.2235	-2.1597	-2.1637	-2.1574	-2.1885	-2.3845	-2.1898	-1.9776	-2.0356	-2.1937	-2.2208
-1.9124	-2.3131	-1.8449	-2.2266	-1.9348	-2.4856	-1.9474	-2.1664	-2.5644	-2.1255	-2.0788	-2.2173	-2.016	-2.2173	-2.1972	-2.2656	-2.0342	-2.6539	-2.3797	-2.229	-1.9274	-2.2194	-1.9348	-2.4856	-1.9474	-2.1664	-1.3528	-2.1731	-2.0788	-2.2173	-2.016	-2.2173	-2.2897	-2.2494	-2.1609	-2.1708	-1.9383	-2.289	-2.155	-2.2235	-2.106	-2.3089	-2.1574	-2.1885	-2.3845	-2.1898	-2.1705	-2.2276	-2.1937	-2.2208
-1.9428	-2.21	-2.3222	-2.1921	-2.4428	-2.1765	-1.895	-2.109	-1.352	-2.1275	-2.2853	-1.8302	-2.4187	-2.2805	-2.1197	-2.0927	-2.0219	-2.4818	-2.0062	-2.151	-2.4961	-2.1703	-2.3188	-2.1622	-2.0034	-2.1061	-1.3528	-2.1731	-2.4821	-2.1331	-2.2098	-2.1923	-2.0635	-2.0894	-2.428	-2.2377	-2.2048	-2.1885	-2.155	-2.2235	-2.106	-2.3089	-2.1574	-2.1885	-1.3461	-2.1415	-1.9776	-2.0356	-2.3037	-2.1698
-2.1273	-2.1476	-2.0558	-2.4143	-2.2103	-1.8535	-2.151	-2.1656	-4.3448	-2.0624	-2.0342	-2.425	-2.016	-2.2173	-1.8703	-2.1528	-2.3812	-2.1205	-2.0062	-2.151	-2.1726	-2.2186	-2.3188	-2.1622	-2.1016	-2.2012	-4.4933	-2.1808	-2.1142	-2.29	-2.016	-2.2173	-2.2071	-2.1935	-2.3812	-2.1205	-2.2048	-2.1885	-2.155	-2.2235	-2.1597	-2.1637	-2.1574	-2.1885	-2.3845	-2.1898	-2.1705	-2.2276	-2.1937	-2.2208
-2.8199	-2.2081	-1.7597	-2.2214	-2.0415	-2.1462	-2.1043	-2.0118	-4.16	-2.2305	-2.2871	-2.4644	-2.6319	-1.8618	-1.9154	-2.2423	-1.986	-2.1179	-2.3797	-2.229	-1.9274	-2.2194	-2.0891	-2.1683	-2.1016	-2.2012	-4.16	-2.2305	-2.1142	-2.29	-2.6319	-1.8618	-2.2897	-2.2494	-1.986	-2.1179	-2.2048	-2.1885	-2.155	-2.2235	-2.1597	-2.1637	-2.1574	-2.1885	-2.3845	-2.1898	-2.1705	-2.2276	-2.1937	-2.2208
-2.1273	-2.1476	-2.129	-2.2376	-2.1797	-2.1189	-1.9474	-2.1664	-3.892	-2.3085	-2.2963	-2.1972	-1.9424	-2.2956	-2.0897	-2.1789	-2.4428	-2.1765	-2.0062	-2.151	-1.9274	-2.2194	-2.0891	-2.1683	-1.9474	-2.1664	-4.4933	-2.1808	-2.2963	-2.1972	-2.2098	-2.1923	-2.0897	-2.1789	-2.428	-2.2377	-2.2048	-2.1885	-2.155	-2.2235	-2.1597	-2.1637	-2.1574	-2.1885	-2.3845	-2.1898	-2.1705	-2.2276	-2.1937	-2.2208
-1.9611	-2.1909	-2.1797	-1.9786	-2.3086	-2.0717	-2.1148	-2.1948	-1.4101	-1.9829	-2.1894	-2.1917	-2.016	-2.2173	-2.1331	-2.2642	-2.1475	-2.4537	-2.0062	-2.151	-1.9274	-2.2194	-2.3086	-2.0717	-2.1016	-2.2012	-1.4101	-1.9829	-2.4821	-2.1331	-2.016	-2.2173	-2.2897	-2.2494	-2.028	-2.3454	-2.2048	-2.1885	-2.155	-2.2235	-2.1597	-2.1637	-2.1574	-2.1885	-2.3845	-2.1898	-2.1705	-2.2276	-2.1937	-2.2208
-2.0009	-1.9151	-2.2686	-2.299	-2.2871	-2.1324	-2.2963	-2.1205	-2.7347	-2.0117	-2.0788	-2.2173	-1.9848	-2.1598	-1.8863	-2.0226	-2.3812	-2.1205	-2.0062	-2.151	-2.2686	-2.299	-2.0891	-2.1683	-2.2963	-2.1205	-1.3528	-2.1731	-2.0788	-2.2173	-2.2098	-2.1923	-2.0635	-2.0894	-2.3812	-2.1205	-2.2048	-2.1885	-2.155	-2.2235	-2.1597	-2.1637	-2.1574	-2.1885	-2.3845	-2.1898	-2.1705	-2.2276	-2.0969	-2.1316
-2.123	-2.299	-1.8549	-2.2615	-2.3378	-2.5811	-2.1217	-2.3812	-4.16	-2.2305	-1.7596	-2.0959	-2.0809	-2.1783	-2.3378	-2.2803	-2.0379	-2.1566	-2.123	-2.299	-1.9274	-2.2194	-2.3378	-2.5811	-2.4615	-2.2348	-4.16	-2.2305	-2.4821	-2.1331	-2.3349	-2.2312	-2.3378	-2.2803	-2.1609	-2.1708	-2.2048	-2.1885	-2.155	-2.2235	-2.1597	-2.1637	-2.1574	-2.1885	-2.3845	-2.1898	-1.9776	-2.0356	-2.1937	-2.2208
-1.9611	-2.1909	-1.8449	-2.2266	-2.0415	-2.1462	-1.9474	-2.1664	-1.352	-2.1275	-1.8283	-2.1013	-2.016	-2.2173	-2.0734	-2.3651	-2.9838	-2.5117	-2.0062	-2.151	-1.9274	-2.2194	-2.0891	-2.1683	-1.9474	-2.1664	-1.3528	-2.1731	-1.9466	-2.0839	-2.016	-2.2173	-2.2071	-2.1935	-2.428	-2.2377	-2.2048	-2.1885	-2.155	-2.2235	-2.1597	-2.1637	-2.1574	-2.1885	-1.3461	-2.1415	-2.1705	-2.2276	-2.1937	-2.2208
-2.2731	-2.153	-2.129	-2.2376	-2.0415	-2.1462	-2.0953	-2.2023	-1.352	-2.1275	-2.2	-2.2505	-2.1307	-2.2608	-2.543	-2.2081	-2.3282	-2.1616	-2.3554	-2.1938	-1.9274	-2.2194	-2.0891	-2.1683	-2.1016	-2.2012	-1.3528	-2.1731	-2.1142	-2.29	-2.1477	-2.2064	-2.2897	-2.2494	-2.1609	-2.1708	-2.2048	-2.1885	-2.155	-2.2235	-2.1597	-2.1637	-2.1574	-2.1885	-1.3461	-2.1415	-2.1705	-2.2276	-2.1937	-2.2208
-1.9611	-2.1909	-2.137	-2.2805	-1.9267	-2.13	-2.0138	-2.21	-0.7678	-2.3114	-2.0641	-2.2962	-2.016	-2.2173	-2.3344	-2.1388	-2.2482	-2.1275	-2.0062	-2.151	-2.4961	-2.1703	-2.0891	-2.1683	-2.1016	-2.2012	-1.3528	-2.1731	-2.1142	-2.29	-2.016	-2.2173	-2.2071	-2.1935	-2.428	-2.2377	-2.2048	-2.1885	-2.2963	-2.2441	-2.1597	-2.1637	-2.1574	-2.1885	-2.3845	-2.1898	-2.1705	-2.2276	-2.1937	-2.2208
-2.123	-2.299	-2.137	-2.2805	-2.1587	-2.1306	-2.3228	-2.1783	-1.352	-2.1275	-1.8283	-2.1013	-2.3447	-2.3095	-2.5934	-2.3364	-2.0342	-2.6539	-2.123	-2.299	-2.4961	-2.1703	-2.0891	-2.1683	-2.0034	-2.1061	-1.3528	-2.1731	-1.9466	-2.0839	-2.3349	-2.2312	-2.2897	-2.2494	-2.1609	-2.1708	-2.2048	-2.1885	-2.2963	-2.2441	-2.1597	-2.1637	-2.1574	-2.1885	-1.3461	-2.1415	-2.1705	-2.2276	-2.1937	-2.2208
-1.9611	-2.1909	-2.2853	-2.0577	-1.9267	-2.13	-2.0953	-2.2023	-1.352	-2.1275	-1.9222	-2.0297	-1.9589	-2.0772	-2.543	-2.2081	-2.2632	-2.1462	-2.0062	-2.151	-2.4961	-2.1703	-2.0891	-2.1683	-2.1016	-2.2012	-1.3528	-2.1731	-1.9466	-2.0839	-2.1477	-2.2064	-2.2897	-2.2494	-2.1609	-2.1708	-2.2048	-2.1885	-2.4135	-2.0458	-2.1597	-2.1637	-2.1574	-2.1885	-1.3461	-2.1415	-2.1705	-2.2276	-2.1937	-2.2208
-1.9124	-2.3131	-1.8549	-2.2615	-2.2103	-1.8535	-2.151	-2.1656	-1.4101	-1.9829	-2.0173	-2.2456	-2.1307	-2.2608	-2.3378	-2.2803	-1.986	-2.1179	-2.3797	-2.229	-1.9274	-2.2194	-2.3188	-2.1622	-2.1016	-2.2012	-1.4101	-1.9829	-2.0173	-2.2456	-2.1477	-2.2064	-2.3378	-2.2803	-1.986	-2.1179	-1.9383	-2.289	-2.155	-2.2235	-2.1597	-2.1637	-2.1574	-2.1885	-2.3845	-2.1898	-1.9776	-2.0356	-2.1937	-2.2208
-2.1273	-2.1476	-2.0142	-2.5811	-1.9348	-2.4856	-2.0138	-2.21	-1.4101	-1.9829	-2.0788	-2.2173	-2.0809	-2.1783	-2.4159	-2.0431	-2.9838	-2.5117	-2.0062	-2.151	-2.0142	-2.5811	-1.9348	-2.4856	-2.1016	-2.2012	-1.4101	-1.9829	-2.0788	-2.2173	-2.3349	-2.2312	-2.2071	-2.1935	-2.428	-2.2377	-2.2048	-2.1885	-2.155	-2.2235	-2.106	-2.3089	-2.1574	-2.1885	-2.3845	-2.1898	-2.1705	-2.2276	-2.1937	-2.2208
-2.1847	-2.0467	-1.8549	-2.2615	-2.6055	-2.2221	-2.4052	-2.2565	-1.4101	-1.9829	-2.0173	-2.2456	-2.1307	-2.2608	-2.3378	-2.2803	-2.0386	-2.0362	-2.3797	-2.229	-1.9274	-2.2194	-2.3188	-2.1622	-2.4615	-2.2348	-1.4101	-1.9829	-2.0173	-2.2456	-2.1477	-2.2064	-2.3378	-2.2803	-2.1609	-2.1708	-2.3571	-2.1555	-2.155	-2.2235	-2.4911	-2.2288	-2.2964	-2.2504	-2.3845	-2.1898	-1.9776	-2.0356	-2.1937	-2.2208
-1.9124	-2.3131	-2.0142	-2.5811	-1.9348	-2.4856	-2.0138	-2.21	-1.4101	-1.9829	-2.2871	-2.4644	-1.9848	-2.1598	-2.1071	-2.4143	-2.0219	-2.4818	-2.3797	-2.229	-2.0142	-2.5811	-1.9348	-2.4856	-2.1016	-2.2012	-1.4101	-1.9829	-2.1142	-2.29	-2.2098	-2.1923	-2.1071	-2.4143	-2.428	-2.2377	-1.9383	-2.289	-2.155	-2.2235	-2.106	-2.3089	-2.1574	-2.1885	-2.3845	-2.1898	-2.1705	-2.2276	-2.0969	-2.1316
-2.2731	-2.153	-2.1797	-1.9786	-2.6055	-2.2221	-2.0138	-2.21	-0.7678	-2.3114	-2.9642	-2.2414	-2.4349	-2.2075	-2.2853	-2.2384	-2.9838	-2.5117	-2.3554	-2.1938	-1.9274	-2.2194	-2.3188	-2.1622	-2.1016	-2.2012	-1.3528	-2.1731	-2.4821	-2.1331	-2.3349	-2.2312	-2.2897	-2.2494	-2.428	-2.2377	-2.2048	-2.1885	-2.155	-2.2235	-2.4911	-2.2288	-2.1574	-2.1885	-2.3845	-2.1898	-2.1705	-2.2276	-2.1937	-2.2208
-2.123	-2.299	-3.1798	-1.9755	-2.0415	-2.1462	-2.4189	-2.1694	-0.7678	-2.3114	-1.9222	-2.0297	-1.8779	-2.0118	-1.8703	-2.1528	-1.8968	-2.2432	-2.123	-2.299	-2.4961	-2.1703	-2.0891	-2.1683	-2.4615	-2.2348	-1.3528	-2.1731	-1.9466	-2.0839	-2.1477	-2.2064	-2.2071	-2.1935	-2.028	-2.3454	-2.2048	-2.1885	-2.155	-2.2235	-2.1597	-2.1637	-2.1574	-2.1885	-2.3845	-2.1898	-2.1705	-2.2276	-2.1937	-2.2208
-1.9428	-2.21	-1.7597	-2.2214	-2.3086	-2.0717	-2.1445	-2.3301	-1.3519	-2.1587	-2.2004	-2.1546	-2.6462	-2.1845	-2.1972	-2.2656	-2.9838	-2.5117	-2.0062	-2.151	-1.9274	-2.2194	-2.3086	-2.0717	-2.1016	-2.2012	-1.3528	-2.1731	-2.1142	-2.29	-2.3349	-2.2312	-2.2897	-2.2494	-2.428	-2.2377	-2.2048	-2.1885	-2.155	-2.2235	-2.1597	-2.1637	-2.1574	-2.1885	-1.3461	-2.1415	-2.1705	-2.2276	-2.1937	-2.2208
-2.1847	-2.0467	-2.0051	-2.2532	-2.2029	-2.5199	-2.5335	-2.1536	-0.7678	-2.3114	-1.9611	-2.3251	-2.0809	-2.1783	-1.8863	-2.0226	-2.0379	-2.1566	-2.3797	-2.229	-1.9274	-2.2194	-2.1668	-2.2833	-2.4615	-2.2348	-1.3528	-2.1731	-2.1142	-2.29	-2.3349	-2.2312	-2.0635	-2.0894	-2.1609	-2.1708	-2.3571	-2.1555	-2.155	-2.2235	-2.1597	-2.1637	-2.3415	-2.1415	-2.3845	-2.1898	-2.1705	-2.2276	-2.1937	-2.2208
-1.904	-2.2986	-1.7597	-2.2214	-2.1019	-2.153	-2.1572	-2.1295	-0.7678	-2.3114	-1.9611	-2.3251	-1.9424	-2.2956	-1.8703	-2.1528	-2.0379	-2.1566	-2.0062	-2.151	-1.9274	-2.2194	-2.1668	-2.2833	-2.4615	-2.2348	-1.3528	-2.1731	-2.1142	-2.29	-2.2098	-2.1923	-2.2071	-2.1935	-2.1609	-2.1708	-2.2048	-2.1885	-2.155	-2.2235	-2.1597	-2.1637	-2.3415	-2.1415	-2.3845	-2.1898	-2.1705	-2.2276	-2.1937	-2.2208
-2.8199	-2.2081	-2.1797	-1.9786	-2.1445	-2.3462	-2.4189	-2.1694	-1.352	-2.1275	-2.2004	-2.1546	-2.4187	-2.2805	-2.1972	-2.2656	-2.1475	-2.4537	-2.3797	-2.229	-1.9274	-2.2194	-2.0891	-2.1683	-2.4615	-2.2348	-1.3528	-2.1731	-2.1142	-2.29	-2.2098	-2.1923	-2.2897	-2.2494	-2.028	-2.3454	-2.2048	-2.1885	-2.155	-2.2235	-2.1597	-2.1637	-2.1574	-2.1885	-1.3461	-2.1415	-2.1705	-2.2276	-2.3037	-2.1698
-1.904	-2.2986	-1.8968	-2.3055	-1.9267	-2.13	-1.9158	-1.9902	-1.3519	-2.1587	-1.9611	-2.3251	-2.2632	-2.1353	-2.0897	-2.1789	-2.9838	-2.5117	-2.0062	-2.151	-2.1726	-2.2186	-2.0891	-2.1683	-2.0034	-2.1061	-1.3528	-2.1731	-2.1142	-2.29	-2.1477	-2.2064	-2.0897	-2.1789	-2.428	-2.2377	-2.2048	-2.1885	-2.155	-2.2235	-2.1597	-2.1637	-2.1574	-2.1885	-1.3461	-2.1415	-2.1705	-2.2276	-2.1937	-2.2208
-2.1847	-2.0467	-2.129	-2.2376	-2.0415	-2.1462	-1.9474	-2.1664	-0.7678	-2.3114	-1.9611	-2.3251	-2.016	-2.2173	-2.1197	-2.0927	-2.3282	-2.1616	-2.3797	-2.229	-1.9274	-2.2194	-2.0891	-2.1683	-1.9474	-2.1664	-1.3528	-2.1731	-2.1142	-2.29	-2.016	-2.2173	-2.0635	-2.0894	-2.1609	-2.1708	-2.3571	-2.1555	-2.155	-2.2235	-2.1597	-2.1637	-2.1574	-2.1885	-2.3845	-2.1898	-2.1705	-2.2276	-2.1937	-2.2208
-2.1601	-2.3208	-2.1797	-1.9786	-2.0415	-2.1462	-2.1572	-2.1295	-0.7678	-2.3114	-2.0342	-2.425	-2.2632	-2.1353	-2.1331	-2.2642	-2.2482	-2.1275	-2.3797	-2.229	-1.9274	-2.2194	-2.0891	-2.1683	-2.4615	-2.2348	-1.3528	-2.1731	-2.1142	-2.29	-2.1477	-2.2064	-2.2897	-2.2494	-2.428	-2.2377	-1.9383	-2.289	-2.155	-2.2235	-2.1597	-2.1637	-2.3415	-2.1415	-2.3845	-2.1898	-2.1705	-2.2276	-2.1937	-2.2208
-2.8199	-2.2081	-2.1797	-1.9786	-2.0415	-2.1462	-2.276	-2.3208	-1.352	-2.1275	-2.4663	-2.0772	-2.6319	-1.8618	-1.8863	-2.0226	-2.1475	-2.4537	-2.3797	-2.229	-1.9274	-2.2194	-2.0891	-2.1683	-2.4615	-2.2348	-1.3528	-2.1731	-2.4821	-2.1331	-2.6319	-1.8618	-2.0635	-2.0894	-2.028	-2.3454	-2.2048	-2.1885	-2.155	-2.2235	-2.1597	-2.1637	-2.2964	-2.2504	-1.3461	-2.1415	-2.5655	-2.2137	-2.1937	-2.2208
-2.1601	-2.3208	-1.8449	-2.2266	-2.6055	-2.2221	-2.1217	-2.3812	-0.7678	-2.3114	-2.2	-2.2505	-2.3447	-2.3095	-2.1972	-2.2656	-2.1019	-2.1709	-2.3797	-2.229	-1.9274	-2.2194	-2.3188	-2.1622	-2.4615	-2.2348	-1.3528	-2.1731	-2.1142	-2.29	-2.3349	-2.2312	-2.2897	-2.2494	-2.028	-2.3454	-1.9383	-2.289	-2.155	-2.2235	-2.4911	-2.2288	-2.1574	-2.1885	-2.3845	-2.1898	-2.1705	-2.2276	-2.1937	-2.2208
-2.123	-2.299	-2.3228	-2.0864	-2.1445	-2.3462	-2.1148	-2.1948	-1.352	-2.1275	-2.1894	-2.1917	-2.2638	-2.3578	-2.1972	-2.2656	-2.3282	-2.1616	-2.123	-2.299	-2.1726	-2.2186	-2.0891	-2.1683	-2.1016	-2.2012	-1.3528	-2.1731	-2.4821	-2.1331	-2.1477	-2.2064	-2.2897	-2.2494	-2.1609	-2.1708	-2.2048	-2.1885	-2.155	-2.2235	-2.1597	-2.1637	-2.1574	-2.1885	-1.3461	-2.1415	-2.1705	-2.2276	-2.1937	-2.2208
-2.1972	-1.9655	-2.137	-2.2805	-2.1217	-2.0117	-2.1148	-2.1948	-1.352	-2.1275	-2.0641	-2.2962	-2.2632	-2.1353	-2.3378	-2.2803	-2.1475	-2.4537	-2.0062	-2.151	-2.4961	-2.1703	-2.3188	-2.1622	-2.1016	-2.2012	-1.3528	-2.1731	-2.1142	-2.29	-2.1477	-2.2064	-2.3378	-2.2803	-2.028	-2.3454	-2.2048	-2.1885	-2.2963	-2.2441	-2.1597	-2.1637	-2.1574	-2.1885	-1.3461	-2.1415	-2.1705	-2.2276	-2.1937	-2.2208
-1.9428	-2.21	-1.7597	-2.2214	-2.3222	-2.1921	-2.5335	-2.1536	-1.352	-2.1275	-2.2853	-1.8302	-2.4231	-2.2414	-2.4474	-2.7916	-2.2632	-2.1462	-2.0062	-2.151	-1.9274	-2.2194	-2.3188	-2.1622	-2.4615	-2.2348	-1.3528	-2.1731	-2.4821	-2.1331	-2.2098	-2.1923	-2.2071	-2.1935	-2.1609	-2.1708	-2.2048	-2.1885	-2.155	-2.2235	-2.1597	-2.1637	-2.3415	-2.1415	-1.3461	-2.1415	-1.9776	-2.0356	-2.1937	-2.2208
-2.1273	-2.1476	-2.0051	-2.2532	-2.1797	-2.1189	-2.0953	-2.2023	-2.2189	-2.3628	-2.0788	-2.2173	-2.4349	-2.2075	-2.1071	-2.4143	-2.1475	-2.4537	-2.0062	-2.151	-1.9274	-2.2194	-2.0891	-2.1683	-2.1016	-2.2012	-3.1311	-2.2569	-2.0788	-2.2173	-2.3349	-2.2312	-2.1071	-2.4143	-2.028	-2.3454	-2.2048	-2.1885	-2.155	-2.2235	-2.1597	-2.1637	-2.1574	-2.1885	-2.3845	-2.1898	-2.1705	-2.2276	-2.1937	-2.2208
-2.5335	-2.2656	-2.5182	-2.2956	-2.1217	-2.0117	-2.0953	-2.2023	-0.7678	-2.3114	-2.3856	-2.3141	-2.2784	-2.3219	-2.1972	-2.2656	-2.382	-2.1674	-2.3797	-2.229	-2.4961	-2.1703	-2.3188	-2.1622	-2.1016	-2.2012	-1.3528	-2.1731	-2.4821	-2.1331	-2.1477	-2.2064	-2.2897	-2.2494	-2.428	-2.2377	-2.3571	-2.1555	-2.155	-2.2235	-2.1597	-2.1637	-2.1574	-2.1885	-2.3845	-2.1898	-2.1705	-2.2276	-2.1937	-2.2208
-2.8199	-2.2081	-2.3222	-2.1921	-1.9267	-2.13	-2.5335	-2.1536	-2.7347	-2.0117	-2.9642	-2.2414	-2.2784	-2.3219	-1.902	-2.1255	-2.2482	-2.1275	-2.3797	-2.229	-2.4961	-2.1703	-2.0891	-2.1683	-2.4615	-2.2348	-1.3528	-2.1731	-2.4821	-2.1331	-2.1477	-2.2064	-2.2897	-2.2494	-2.428	-2.2377	-2.2048	-2.1885	-2.155	-2.2235	-2.1597	-2.1637	-2.3415	-2.1415	-2.3845	-2.1898	-2.1705	-2.2276	-2.1937	-2.2208
-2.292	-2.2391	-1.7597	-2.2214	-2.6055	-2.2221	-2.1217	-2.3812	-0.7678	-2.3114	-2.2	-2.2505	-1.882	-2.3673	-2.1972	-2.2656	-2.3282	-2.1616	-2.3797	-2.229	-1.9274	-2.2194	-2.3188	-2.1622	-2.4615	-2.2348	-1.3528	-2.1731	-2.1142	-2.29	-2.2098	-2.1923	-2.2897	-2.2494	-2.1609	-2.1708	-2.2048	-2.1885	-2.155	-2.2235	-2.4911	-2.2288	-2.1574	-2.1885	-2.3845	-2.1898	-2.1705	-2.2276	-2.1937	-2.2208
-2.1217	-2.2423	-3.1798	-1.9755	-1.9267	-2.13	-2.4189	-2.1694	-1.352	-2.1275	-2.0641	-2.2962	-1.9424	-2.2956	-2.5934	-2.3364	-2.2482	-2.1275	-2.3797	-2.229	-2.4961	-2.1703	-2.0891	-2.1683	-2.4615	-2.2348	-1.3528	-2.1731	-2.1142	-2.29	-2.2098	-2.1923	-2.2897	-2.2494	-2.428	-2.2377	-2.2048	-2.1885	-2.155	-2.2235	-2.1597	-2.1637	-2.1574	-2.1885	-1.3461	-2.1415	-2.1705	-2.2276	-2.1937	-2.2208
-1.9428	-2.21	-2.0051	-2.2532	-2.0546	-2.535	-2.0953	-2.2023	-0.7678	-2.3114	-1.9222	-2.0297	-2.2784	-2.3219	-2.1071	-2.4143	-2.2482	-2.1275	-2.0062	-2.151	-1.9274	-2.2194	-2.1668	-2.2833	-2.1016	-2.2012	-1.3528	-2.1731	-1.9466	-2.0839	-2.1477	-2.2064	-2.1071	-2.4143	-2.428	-2.2377	-2.2048	-2.1885	-2.155	-2.2235	-2.1597	-2.1637	-2.1574	-2.1885	-2.3845	-2.1898	-2.1705	-2.2276	-2.1937	-2.2208
-1.904	-2.2986	-2.2686	-2.299	-2.2029	-2.5199	-2.1217	-2.3812	-3.6769	-2.1599	-2.4663	-2.0772	-2.016	-2.2173	-1.902	-2.1255	-2.1019	-2.1709	-2.0062	-2.151	-2.2686	-2.299	-2.1668	-2.2833	-2.4615	-2.2348	-3.1311	-2.2569	-2.4821	-2.1331	-2.016	-2.2173	-2.2897	-2.2494	-2.028	-2.3454	-2.2048	-2.1885	-2.155	-2.2235	-2.1597	-2.1637	-2.1574	-2.1885	-2.3845	-2.1898	-2.5655	-2.2137	-2.1937	-2.2208
-1.9611	-2.1909	-2.5126	-2.2041	-2.2103	-1.8535	-2.151	-2.1656	-1.352	-2.1275	-2.2004	-2.1546	-2.2784	-2.3219	-1.8863	-2.0226	-2.4934	-2.2681	-2.0062	-2.151	-2.4961	-2.1703	-2.3188	-2.1622	-2.1016	-2.2012	-1.3528	-2.1731	-2.1142	-2.29	-2.1477	-2.2064	-2.0635	-2.0894	-2.428	-2.2377	-2.2048	-2.1885	-2.2963	-2.2441	-2.1597	-2.1637	-2.1574	-2.1885	-1.3461	-2.1415	-2.1705	-2.2276	-2.1937	-2.2208
-2.1972	-1.9655	-1.7597	-2.2214	-2.0415	-2.1462	-2.2321	-2.1709	-0.7678	-2.3114	-2.0173	-2.2456	-2.2058	-2.1709	-2.543	-2.2081	-2.0379	-2.1566	-2.0062	-2.151	-1.9274	-2.2194	-2.0891	-2.1683	-2.2321	-2.1709	-1.3528	-2.1731	-2.0173	-2.2456	-2.2058	-2.1709	-2.2897	-2.2494	-2.1609	-2.1708	-2.2048	-2.1885	-2.155	-2.2235	-2.1597	-2.1637	-2.2964	-2.2504	-2.3845	-2.1898	-1.9776	-2.0356	-2.0969	-2.1316
-1.904	-2.2986	-3.1798	-1.9755	-2.0546	-2.535	-2.2321	-2.1709	-0.7678	-2.3114	-2.3108	-2.4432	-2.1307	-2.2608	-2.2011	-2.2652	-1.9361	-2.4856	-2.0062	-2.151	-2.4961	-2.1703	-2.1668	-2.2833	-2.2321	-2.1709	-1.3528	-2.1731	-1.9466	-2.0839	-2.1477	-2.2064	-2.0635	-2.0894	-2.028	-2.3454	-2.2048	-2.1885	-2.155	-2.2235	-2.1597	-2.1637	-2.2964	-2.2504	-2.3845	-2.1898	-2.1705	-2.2276	-2.1937	-2.2208
-2.1972	-1.9655	-2.2163	-2.1435	-2.1445	-2.3462	-2.1572	-2.1295	-2.2189	-2.3628	-2.0788	-2.2173	-2.4349	-2.2075	-2.4159	-2.0431	-2.1019	-2.1709	-2.0062	-2.151	-2.4961	-2.1703	-2.0891	-2.1683	-2.4615	-2.2348	-3.1311	-2.2569	-2.0788	-2.2173	-2.3349	-2.2312	-2.2071	-2.1935	-2.028	-2.3454	-2.2048	-2.1885	-2.4135	-2.0458	-2.1597	-2.1637	-2.3415	-2.1415	-2.3845	-2.1898	-2.1705	-2.2276	-2.1937	-2.2208
-2.5335	-2.2656	-2.129	-2.2376	-2.2871	-2.1324	-2.0953	-2.2023	-1.352	-2.1275	-2.2004	-2.1546	-2.1128	-2.0728	-2.1197	-2.0927	-1.986	-2.1179	-2.3797	-2.229	-1.9274	-2.2194	-2.0891	-2.1683	-2.1016	-2.2012	-1.3528	-2.1731	-2.1142	-2.29	-2.2098	-2.1923	-2.0635	-2.0894	-1.986	-2.1179	-2.3571	-2.1555	-2.155	-2.2235	-2.1597	-2.1637	-2.1574	-2.1885	-1.3461	-2.1415	-2.1705	-2.2276	-2.0969	-2.1316
-2.0009	-1.9151	-1.8449	-2.2266	-2.3683	-2.2356	-2.0138	-2.21	-0.7678	-2.3114	-1.9222	-2.0297	-2.4231	-2.2414	-2.4159	-2.0431	-2.1861	-2.1957	-2.0062	-2.151	-1.9274	-2.2194	-2.3188	-2.1622	-2.1016	-2.2012	-1.3528	-2.1731	-1.9466	-2.0839	-2.2098	-2.1923	-2.2071	-2.1935	-2.1609	-2.1708	-2.2048	-2.1885	-2.155	-2.2235	-2.4911	-2.2288	-2.1574	-2.1885	-2.3845	-2.1898	-2.1705	-2.2276	-2.1937	-2.2208
-2.1847	-2.0467	-1.8449	-2.2266	-2.2103	-1.8535	-1.895	-2.109	-0.7678	-2.3114	-2.0641	-2.2962	-1.9589	-2.0772	-1.8703	-2.1528	-2.4934	-2.2681	-2.3797	-2.229	-1.9274	-2.2194	-2.3188	-2.1622	-2.0034	-2.1061	-1.3528	-2.1731	-2.1142	-2.29	-2.1477	-2.2064	-2.2071	-2.1935	-2.428	-2.2377	-2.3571	-2.1555	-2.155	-2.2235	-2.1597	-2.1637	-2.1574	-2.1885	-2.3845	-2.1898	-2.1705	-2.2276	-2.1937	-2.2208
-1.904	-2.2986	-2.3239	-2.1257	-2.1019	-2.153	-1.895	-2.109	-0.7678	-2.3114	-1.7596	-2.0959	-1.9848	-2.1598	-2.2853	-2.2384	-1.986	-2.1179	-2.0062	-2.151	-2.1726	-2.2186	-2.1668	-2.2833	-2.0034	-2.1061	-1.3528	-2.1731	-2.4821	-2.1331	-2.2098	-2.1923	-2.2897	-2.2494	-1.986	-2.1179	-2.2048	-2.1885	-2.155	-2.2235	-2.1597	-2.1637	-2.1574	-2.1885	-2.3845	-2.1898	-1.9776	-2.0356	-2.0969	-2.1316
-1.9611	-2.1909	-2.3228	-2.0864	-2.3086	-2.0717	-2.0953	-2.2023	-1.352	-2.1275	-2.0641	-2.2962	-2.0809	-2.1783	-1.8863	-2.0226	-2.1019	-2.1709	-2.0062	-2.151	-2.1726	-2.2186	-2.3086	-2.0717	-2.1016	-2.2012	-1.3528	-2.1731	-2.1142	-2.29	-2.3349	-2.2312	-2.0635	-2.0894	-2.028	-2.3454	-2.2048	-2.1885	-2.155	-2.2235	-2.1597	-2.1637	-2.1574	-2.1885	-1.3461	-2.1415	-2.1705	-2.2276	-2.1937	-2.2208
-2.4699	-2.5192	-2.129	-2.2376	-1.9267	-2.13	-2.0138	-2.21	-1.352	-2.1275	-2.2871	-2.4644	-2.3447	-2.3095	-2.4474	-2.7916	-1.9432	-2.0834	-2.3554	-2.1938	-1.9274	-2.2194	-2.0891	-2.1683	-2.1016	-2.2012	-1.3528	-2.1731	-2.1142	-2.29	-2.3349	-2.2312	-2.2071	-2.1935	-2.428	-2.2377	-2.2048	-2.1885	-2.155	-2.2235	-2.1597	-2.1637	-2.1574	-2.1885	-1.3461	-2.1415	-2.1705	-2.2276	-2.1937	-2.2208
-1.8051	-2.2264	-2.0051	-2.2532	-2.1587	-2.1306	-2.0953	-2.2023	-0.7678	-2.3114	-2.0641	-2.2962	-2.4187	-2.2805	-2.1331	-2.2642	-2.1475	-2.4537	-1.8051	-2.2264	-1.9274	-2.2194	-2.0891	-2.1683	-2.1016	-2.2012	-1.3528	-2.1731	-2.1142	-2.29	-2.2098	-2.1923	-2.2897	-2.2494	-2.028	-2.3454	-1.9383	-2.289	-2.155	-2.2235	-2.1597	-2.1637	-2.1574	-2.1885	-2.3845	-2.1898	-2.1705	-2.2276	-2.3037	-2.1698
-1.9611	-2.1909	-3.1798	-1.9755	-2.1587	-2.1306	-2.5335	-2.1536	-2.643	-2.1435	-2.0388	-2.0226	-2.1847	-2.0601	-2.0734	-2.3651	-2.0379	-2.1566	-2.0062	-2.151	-2.4961	-2.1703	-2.0891	-2.1683	-2.4615	-2.2348	-1.3528	-2.1731	-1.9466	-2.0839	-2.2098	-2.1923	-2.2071	-2.1935	-2.1609	-2.1708	-2.2048	-2.1885	-2.155	-2.2235	-2.1597	-2.1637	-2.3415	-2.1415	-3.0998	-2.2194	-2.1705	-2.2276	-2.3037	-2.1698
-1.904	-2.2986	-1.8449	-2.2266	-2.0415	-2.1462	-1.895	-2.109	-1.3519	-2.1587	-2.0342	-2.425	-2.4231	-2.2414	-1.902	-2.1255	-2.0379	-2.1566	-2.0062	-2.151	-1.9274	-2.2194	-2.0891	-2.1683	-2.0034	-2.1061	-1.3528	-2.1731	-2.1142	-2.29	-2.2098	-2.1923	-2.2897	-2.2494	-2.1609	-2.1708	-2.2048	-2.1885	-2.155	-2.2235	-2.1597	-2.1637	-2.1574	-2.1885	-1.3461	-2.1415	-2.1705	-2.2276	-2.1937	-2.2208
-1.9611	-2.1909	-2.3239	-2.1257	-2.3683	-2.2356	-2.1043	-2.0118	-0.7678	-2.3114	-2.3856	-2.3141	-2.2784	-2.3219	-2.5934	-2.3364	-1.986	-2.1179	-2.0062	-2.151	-2.1726	-2.2186	-2.3188	-2.1622	-2.1016	-2.2012	-1.3528	-2.1731	-2.4821	-2.1331	-2.1477	-2.2064	-2.2897	-2.2494	-1.986	-2.1179	-2.2048	-2.1885	-2.155	-2.2235	-2.4911	-2.2288	-2.1574	-2.1885	-2.3845	-2.1898	-2.1705	-2.2276	-2.1937	-2.2208
-2.1847	-2.0467	-2.1797	-1.9786	-2.1587	-2.1306	-1.9158	-1.9902	-1.352	-2.1275	-2.4663	-2.0772	-2.2632	-2.1353	-2.3344	-2.1388	-1.9152	-2.0847	-2.3797	-2.229	-1.9274	-2.2194	-2.0891	-2.1683	-2.0034	-2.1061	-1.3528	-2.1731	-2.4821	-2.1331	-2.1477	-2.2064	-2.2071	-2.1935	-1.9152	-2.0847	-2.3571	-2.1555	-2.155	-2.2235	-2.1597	-2.1637	-2.1574	-2.1885	-1.3461	-2.1415	-2.5655	-2.2137	-2.1937	-2.2208
-2.2554	-2.1291	-2.0558	-2.4143	-2.4428	-2.1765	-2.0953	-2.2023	-3.0301	-1.9791	-1.8283	-2.1013	-2.2632	-2.1353	-2.1972	-2.2656	-2.2482	-2.1275	-2.3554	-2.1938	-2.1726	-2.2186	-2.3188	-2.1622	-2.1016	-2.2012	-3.1311	-2.2569	-1.9466	-2.0839	-2.1477	-2.2064	-2.2897	-2.2494	-2.428	-2.2377	-2.2048	-2.1885	-2.155	-2.2235	-2.106	-2.3089	-2.1574	-2.1885	-2.3845	-2.1898	-2.1705	-2.2276	-2.1937	-2.2208
-2.2554	-2.1291	-2.0558	-2.4143	-2.0415	-2.1462	-2.5335	-2.1536	-1.352	-2.1275	-2.3856	-2.3141	-1.9848	-2.1598	-2.543	-2.2081	-1.986	-2.1179	-2.3554	-2.1938	-2.1726	-2.2186	-2.0891	-2.1683	-2.4615	-2.2348	-1.3528	-2.1731	-2.4821	-2.1331	-2.2098	-2.1923	-2.2897	-2.2494	-1.986	-2.1179	-2.2048	-2.1885	-2.155	-2.2235	-2.1597	-2.1637	-2.3415	-2.1415	-1.3461	-2.1415	-2.1705	-2.2276	-2.0969	-2.1316
-2.5335	-2.2656	-2.137	-2.2805	-2.3222	-2.1921	-2.276	-2.3208	-0.7678	-2.3114	-2.0788	-2.2173	-2.1847	-2.0601	-2.3344	-2.1388	-2.0379	-2.1566	-2.3797	-2.229	-2.4961	-2.1703	-2.3188	-2.1622	-2.4615	-2.2348	-1.3528	-2.1731	-2.0788	-2.2173	-2.2098	-2.1923	-2.2071	-2.1935	-2.1609	-2.1708	-2.3571	-2.1555	-2.2963	-2.2441	-2.1597	-2.1637	-2.2964	-2.2504	-2.3845	-2.1898	-2.1705	-2.2276	-2.3037	-2.1698
-2.2731	-2.153	-2.3239	-2.1257	-2.2871	-2.1324	-2.1217	-2.3812	-1.352	-2.1275	-1.7596	-2.0959	-2.2632	-2.1353	-2.5934	-2.3364	-2.0386	-2.0362	-2.3554	-2.1938	-2.1726	-2.2186	-2.0891	-2.1683	-2.4615	-2.2348	-1.3528	-2.1731	-2.4821	-2.1331	-2.1477	-2.2064	-2.2897	-2.2494	-2.1609	-2.1708	-2.2048	-2.1885	-2.155	-2.2235	-2.1597	-2.1637	-2.1574	-2.1885	-1.3461	-2.1415	-1.9776	-2.0356	-2.1937	-2.2208
-1.9428	-2.21	-2.129	-2.2376	-2.0415	-2.1462	-2.1572	-2.1295	-1.352	-2.1275	-2.2853	-1.8302	-1.9848	-2.1598	-2.543	-2.2081	-2.2482	-2.1275	-2.0062	-2.151	-1.9274	-2.2194	-2.0891	-2.1683	-2.4615	-2.2348	-1.3528	-2.1731	-2.4821	-2.1331	-2.2098	-2.1923	-2.2897	-2.2494	-2.428	-2.2377	-2.2048	-2.1885	-2.155	-2.2235	-2.1597	-2.1637	-2.3415	-2.1415	-1.3461	-2.1415	-1.9776	-2.0356	-2.0969	-2.1316
-2.1847	-2.0467	-2.137	-2.2805	-2.0219	-2.2939	-2.276	-2.3208	-0.7678	-2.3114	-2.4663	-2.0772	-2.4349	-2.2075	-2.0734	-2.3651	-2.1475	-2.4537	-2.3797	-2.229	-2.4961	-2.1703	-2.3188	-2.1622	-2.4615	-2.2348	-1.3528	-2.1731	-2.4821	-2.1331	-2.3349	-2.2312	-2.2071	-2.1935	-2.028	-2.3454	-2.3571	-2.1555	-2.2963	-2.2441	-2.106	-2.3089	-2.2964	-2.2504	-2.3845	-2.1898	-2.5655	-2.2137	-2.1937	-2.2208
-2.1273	-2.1476	-2.0051	-2.2532	-2.2029	-2.5199	-2.5335	-2.1536	-2.5644	-2.1255	-2.3856	-2.3141	-1.9848	-2.1598	-2.1972	-2.2656	-2.3812	-2.1205	-2.0062	-2.151	-1.9274	-2.2194	-2.1668	-2.2833	-2.4615	-2.2348	-1.3528	-2.1731	-2.4821	-2.1331	-2.2098	-2.1923	-2.2897	-2.2494	-2.3812	-2.1205	-2.2048	-2.1885	-2.155	-2.2235	-2.1597	-2.1637	-2.3415	-2.1415	-2.3845	-2.1898	-2.1705	-2.2276	-2.0969	-2.1316
-2.1601	-2.3208	-2.137	-2.2805	-2.3378	-2.5811	-2.3228	-2.1783	-0.7678	-2.3114	-2.2963	-2.1972	-2.3447	-2.3095	-2.1197	-2.0927	-1.9432	-2.0834	-2.3797	-2.229	-2.4961	-2.1703	-2.3378	-2.5811	-2.0034	-2.1061	-1.3528	-2.1731	-2.2963	-2.1972	-2.3349	-2.2312	-2.0635	-2.0894	-2.428	-2.2377	-1.9383	-2.289	-2.2963	-2.2441	-2.1597	-2.1637	-2.1574	-2.1885	-2.3845	-2.1898	-2.1705	-2.2276	-2.1937	-2.2208
-2.753	-2.2803	-2.3239	-2.1257	-2.0546	-2.535	-2.4189	-2.1694	-0.7678	-2.3114	-2.0173	-2.2456	-2.2632	-2.1353	-2.3344	-2.1388	-2.3812	-2.1205	-2.753	-2.2803	-2.1726	-2.2186	-2.1668	-2.2833	-2.4615	-2.2348	-1.3528	-2.1731	-2.0173	-2.2456	-2.1477	-2.2064	-2.2071	-2.1935	-2.3812	-2.1205	-2.2048	-2.1885	-2.155	-2.2235	-2.1597	-2.1637	-2.1574	-2.1885	-2.3845	-2.1898	-1.9776	-2.0356	-2.1937	-2.2208
-2.2731	-2.153	-2.3222	-2.1921	-2.3683	-2.2356	-2.5335	-2.1536	-1.3519	-2.1587	-1.7596	-2.0959	-2.4187	-2.2805	-2.4159	-2.0431	-2.1861	-2.1957	-2.3554	-2.1938	-2.4961	-2.1703	-2.3188	-2.1622	-2.4615	-2.2348	-1.3528	-2.1731	-2.4821	-2.1331	-2.2098	-2.1923	-2.2071	-2.1935	-2.1609	-2.1708	-2.2048	-2.1885	-2.155	-2.2235	-2.4911	-2.2288	-2.3415	-2.1415	-1.3461	-2.1415	-1.9776	-2.0356	-2.3037	-2.1698
-2.123	-2.299	-1.8968	-2.3055	-2.3683	-2.2356	-2.0138	-2.21	-0.7678	-2.3114	-2.2963	-2.1972	-2.4231	-2.2414	-2.2011	-2.2652	-2.1861	-2.1957	-2.123	-2.299	-2.1726	-2.2186	-2.3188	-2.1622	-2.1016	-2.2012	-1.3528	-2.1731	-2.2963	-2.1972	-2.2098	-2.1923	-2.0635	-2.0894	-2.1609	-2.1708	-2.2048	-2.1885	-2.155	-2.2235	-2.4911	-2.2288	-2.1574	-2.1885	-2.3845	-2.1898	-2.1705	-2.2276	-2.1937	-2.2208
-2.1847	-2.0467	-1.8449	-2.2266	-2.2103	-1.8535	-2.2963	-2.1205	-0.7678	-2.3114	-1.8283	-2.1013	-1.9589	-2.0772	-1.8703	-2.1528	-1.9361	-2.4856	-2.3797	-2.229	-1.9274	-2.2194	-2.3188	-2.1622	-2.2963	-2.1205	-1.3528	-2.1731	-1.9466	-2.0839	-2.1477	-2.2064	-2.2071	-2.1935	-2.028	-2.3454	-2.3571	-2.1555	-2.155	-2.2235	-2.1597	-2.1637	-2.1574	-2.1885	-2.3845	-2.1898	-2.1705	-2.2276	-2.1937	-2.2208
-2.1273	-2.1476	-1.7597	-2.2214	-2.3086	-2.0717	-1.9158	-1.9902	-1.352	-2.1275	-2.0641	-2.2962	-2.4349	-2.2075	-2.0734	-2.3651	-2.1861	-2.1957	-2.0062	-2.151	-1.9274	-2.2194	-2.3086	-2.0717	-2.0034	-2.1061	-1.3528	-2.1731	-2.1142	-2.29	-2.3349	-2.2312	-2.2071	-2.1935	-2.1609	-2.1708	-2.2048	-2.1885	-2.155	-2.2235	-2.1597	-2.1637	-2.1574	-2.1885	-1.3461	-2.1415	-2.1705	-2.2276	-2.1937	-2.2208
-2.1847	-2.0467	-2.0051	-2.2532	-2.0546	-2.535	-2.1445	-2.3301	-0.7678	-2.3114	-2.0342	-2.425	-2.2784	-2.3219	-2.0734	-2.3651	-2.0386	-2.0362	-2.3797	-2.229	-1.9274	-2.2194	-2.1668	-2.2833	-2.1016	-2.2012	-1.3528	-2.1731	-2.1142	-2.29	-2.1477	-2.2064	-2.2071	-2.1935	-2.1609	-2.1708	-2.3571	-2.1555	-2.155	-2.2235	-2.1597	-2.1637	-2.1574	-2.1885	-2.3845	-2.1898	-2.1705	-2.2276	-2.1937	-2.2208
-1.904	-2.2986	-2.0051	-2.2532	-2.0415	-2.1462	-2.0953	-2.2023	-0.7678	-2.3114	-1.9611	-2.3251	-2.016	-2.2173	-2.5934	-2.3364	-1.9152	-2.0847	-2.0062	-2.151	-1.9274	-2.2194	-2.0891	-2.1683	-2.1016	-2.2012	-1.3528	-2.1731	-2.1142	-2.29	-2.016	-2.2173	-2.2897	-2.2494	-1.9152	-2.0847	-2.2048	-2.1885	-2.155	-2.2235	-2.1597	-2.1637	-2.1574	-2.1885	-2.3845	-2.1898	-2.1705	-2.2276	-2.1937	-2.2208
-2.2731	-2.153	-2.2686	-2.299	-2.3086	-2.0717	-1.895	-2.109	-1.3519	-2.1587	-2.3108	-2.4432	-2.4231	-2.2414	-2.0897	-2.1789	-2.0219	-2.4818	-2.3554	-2.1938	-2.2686	-2.299	-2.3086	-2.0717	-2.0034	-2.1061	-1.3528	-2.1731	-1.9466	-2.0839	-2.2098	-2.1923	-2.0897	-2.1789	-2.428	-2.2377	-2.2048	-2.1885	-2.155	-2.2235	-2.1597	-2.1637	-2.1574	-2.1885	-1.3461	-2.1415	-2.1705	-2.2276	-2.1937	-2.2208
-2.3877	-2.0607	-2.0558	-2.4143	-2.3683	-2.2356	-2.4052	-2.2565	-0.7678	-2.3114	-2.0641	-2.2962	-2.4231	-2.2414	-2.1331	-2.2642	-1.986	-2.1179	-2.3554	-2.1938	-2.1726	-2.2186	-2.3188	-2.1622	-2.4615	-2.2348	-1.3528	-2.1731	-2.1142	-2.29	-2.2098	-2.1923	-2.2897	-2.2494	-1.986	-2.1179	-2.2048	-2.1885	-2.155	-2.2235	-2.4911	-2.2288	-2.2964	-2.2504	-2.3845	-2.1898	-2.1705	-2.2276	-2.1937	-2.2208
-2.1847	-2.0467	-2.2853	-2.0577	-2.2103	-1.8535	-2.0138	-2.21	-0.7678	-2.3114	-1.7596	-2.0959	-2.016	-2.2173	-2.5934	-2.3364	-1.9361	-2.4856	-2.3797	-2.229	-2.4961	-2.1703	-2.3188	-2.1622	-2.1016	-2.2012	-1.3528	-2.1731	-2.4821	-2.1331	-2.016	-2.2173	-2.2897	-2.2494	-2.028	-2.3454	-2.3571	-2.1555	-2.4135	-2.0458	-2.1597	-2.1637	-2.1574	-2.1885	-2.3845	-2.1898	-1.9776	-2.0356	-2.1937	-2.2208
-2.2554	-2.1291	-1.7597	-2.2214	-2.1587	-2.1306	-1.9158	-1.9902	-0.7678	-2.3114	-2.2853	-1.8302	-2.4231	-2.2414	-1.8863	-2.0226	-2.4934	-2.2681	-2.3554	-2.1938	-1.9274	-2.2194	-2.0891	-2.1683	-2.0034	-2.1061	-1.3528	-2.1731	-2.4821	-2.1331	-2.2098	-2.1923	-2.0635	-2.0894	-2.428	-2.2377	-2.2048	-2.1885	-2.155	-2.2235	-2.1597	-2.1637	-2.1574	-2.1885	-2.3845	-2.1898	-1.9776	-2.0356	-2.1937	-2.2208
-1.9428	-2.21	-2.0558	-2.4143	-2.2103	-1.8535	-2.4052	-2.2565	-0.7678	-2.3114	-2.0388	-2.0226	-2.1847	-2.0601	-2.543	-2.2081	-2.3812	-2.1205	-2.0062	-2.151	-2.1726	-2.2186	-2.3188	-2.1622	-2.4615	-2.2348	-1.3528	-2.1731	-1.9466	-2.0839	-2.2098	-2.1923	-2.2897	-2.2494	-2.3812	-2.1205	-2.2048	-2.1885	-2.155	-2.2235	-2.1597	-2.1637	-2.2964	-2.2504	-2.3845	-2.1898	-2.1705	-2.2276	-2.3037	-2.1698
-2.8199	-2.2081	-2.2853	-2.0577	-2.2103	-1.8535	-2.3228	-2.1783	-1.3519	-2.1587	-2.9642	-2.2414	-2.6319	-1.8618	-2.0897	-2.1789	-2.0379	-2.1566	-2.3797	-2.229	-2.4961	-2.1703	-2.3188	-2.1622	-2.0034	-2.1061	-1.3528	-2.1731	-2.4821	-2.1331	-2.6319	-1.8618	-2.0897	-2.1789	-2.1609	-2.1708	-2.2048	-2.1885	-2.4135	-2.0458	-2.1597	-2.1637	-2.1574	-2.1885	-1.3461	-2.1415	-2.1705	-2.2276	-2.1937	-2.2208
-1.9124	-2.3131	-3.1798	-1.9755	-2.4387	-2.0864	-2.1572	-2.1295	-0.7678	-2.3114	-2.2963	-2.1972	-2.016	-2.2173	-2.3344	-2.1388	-2.0379	-2.1566	-2.3797	-2.229	-2.4961	-2.1703	-2.1668	-2.2833	-2.4615	-2.2348	-1.3528	-2.1731	-2.2963	-2.1972	-2.016	-2.2173	-2.2071	-2.1935	-2.1609	-2.1708	-1.9383	-2.289	-2.155	-2.2235	-2.1597	-2.1637	-2.3415	-2.1415	-2.3845	-2.1898	-2.1705	-2.2276	-2.1937	-2.2208
-2.5335	-2.2656	-2.129	-2.2376	-2.2103	-1.8535	-1.9474	-2.1664	-0.7678	-2.3114	-1.9222	-2.0297	-2.1847	-2.0601	-2.5934	-2.3364	-2.9838	-2.5117	-2.3797	-2.229	-1.9274	-2.2194	-2.3188	-2.1622	-1.9474	-2.1664	-1.3528	-2.1731	-1.9466	-2.0839	-2.2098	-2.1923	-2.2897	-2.2494	-2.428	-2.2377	-2.3571	-2.1555	-2.155	-2.2235	-2.1597	-2.1637	-2.1574	-2.1885	-2.3845	-2.1898	-2.1705	-2.2276	-2.3037	-2.1698
-2.1273	-2.1476	-1.8549	-2.2615	-2.3378	-2.5811	-1.9474	-2.1664	-1.3519	-2.1587	-1.9611	-2.3251	-2.2784	-2.3219	-2.0897	-2.1789	-2.2482	-2.1275	-2.0062	-2.151	-1.9274	-2.2194	-2.3378	-2.5811	-1.9474	-2.1664	-1.3528	-2.1731	-2.1142	-2.29	-2.1477	-2.2064	-2.0897	-2.1789	-2.428	-2.2377	-2.2048	-2.1885	-2.155	-2.2235	-2.1597	-2.1637	-2.1574	-2.1885	-1.3461	-2.1415	-2.1705	-2.2276	-2.1937	-2.2208
-2.1273	-2.1476	-1.8449	-2.2266	-1.9348	-2.4856	-1.9474	-2.1664	-0.7678	-2.3114	-2.0788	-2.2173	-2.016	-2.2173	-2.3344	-2.1388	-2.0379	-2.1566	-2.0062	-2.151	-1.9274	-2.2194	-1.9348	-2.4856	-1.9474	-2.1664	-1.3528	-2.1731	-2.0788	-2.2173	-2.016	-2.2173	-2.2071	-2.1935	-2.1609	-2.1708	-2.2048	-2.1885	-2.155	-2.2235	-2.106	-2.3089	-2.1574	-2.1885	-2.3845	-2.1898	-2.1705	-2.2276	-2.1937	-2.2208
-1.9428	-2.21	-2.3239	-2.1257	-1.9348	-2.4856	-2.151	-2.1656	-1.352	-2.1275	-2.9642	-2.2414	-2.2632	-2.1353	-2.0734	-2.3651	-2.0386	-2.0362	-2.0062	-2.151	-2.1726	-2.2186	-1.9348	-2.4856	-2.1016	-2.2012	-1.3528	-2.1731	-2.4821	-2.1331	-2.1477	-2.2064	-2.2071	-2.1935	-2.1609	-2.1708	-2.2048	-2.1885	-2.155	-2.2235	-2.106	-2.3089	-2.1574	-2.1885	-1.3461	-2.1415	-2.1705	-2.2276	-2.1937	-2.2208
-1.9611	-2.1909	-2.0142	-2.5811	-2.1217	-2.0117	-2.1043	-2.0118	-2.7347	-2.0117	-1.9611	-2.3251	-2.1307	-2.2608	-2.5934	-2.3364	-2.2482	-2.1275	-2.0062	-2.151	-2.0142	-2.5811	-2.3188	-2.1622	-2.1016	-2.2012	-1.3528	-2.1731	-2.1142	-2.29	-2.1477	-2.2064	-2.2897	-2.2494	-2.428	-2.2377	-2.2048	-2.1885	-2.155	-2.2235	-2.1597	-2.1637	-2.1574	-2.1885	-2.3845	-2.1898	-2.1705	-2.2276	-2.1937	-2.2208
-2.1217	-2.2423	-2.129	-2.2376	-2.1587	-2.1306	-2.1572	-2.1295	-1.352	-2.1275	-2.2	-2.2505	-1.9848	-2.1598	-2.543	-2.2081	-1.9361	-2.4856	-2.3797	-2.229	-1.9274	-2.2194	-2.0891	-2.1683	-2.4615	-2.2348	-1.3528	-2.1731	-2.1142	-2.29	-2.2098	-2.1923	-2.2897	-2.2494	-2.028	-2.3454	-2.2048	-2.1885	-2.155	-2.2235	-2.1597	-2.1637	-2.3415	-2.1415	-1.3461	-2.1415	-2.1705	-2.2276	-2.0969	-2.1316
-2.1847	-2.0467	-2.137	-2.2805	-1.9267	-2.13	-2.276	-2.3208	-0.7678	-2.3114	-1.9222	-2.0297	-1.9424	-2.2956	-2.2011	-2.2652	-2.382	-2.1674	-2.3797	-2.229	-2.4961	-2.1703	-2.0891	-2.1683	-2.4615	-2.2348	-1.3528	-2.1731	-1.9466	-2.0839	-2.2098	-2.1923	-2.0635	-2.0894	-2.428	-2.2377	-2.3571	-2.1555	-2.2963	-2.2441	-2.1597	-2.1637	-2.2964	-2.2504	-2.3845	-2.1898	-2.1705	-2.2276	-2.1937	-2.2208
-2.3877	-2.0607	-1.8549	-2.2615	-2.0546	-2.535	-2.1148	-2.1948	-1.352	-2.1275	-2.0388	-2.0226	-1.9589	-2.0772	-2.3344	-2.1388	-2.1019	-2.1709	-2.3554	-2.1938	-1.9274	-2.2194	-2.1668	-2.2833	-2.1016	-2.2012	-1.3528	-2.1731	-1.9466	-2.0839	-2.1477	-2.2064	-2.2071	-2.1935	-2.028	-2.3454	-2.2048	-2.1885	-2.155	-2.2235	-2.1597	-2.1637	-2.1574	-2.1885	-1.3461	-2.1415	-2.1705	-2.2276	-2.1937	-2.2208
-1.9611	-2.1909	-2.5182	-2.2956	-2.0546	-2.535	-2.1572	-2.1295	-1.352	-2.1275	-1.9611	-2.3251	-1.9848	-2.1598	-2.543	-2.2081	-2.0342	-2.6539	-2.0062	-2.151	-2.4961	-2.1703	-2.1668	-2.2833	-2.4615	-2.2348	-1.3528	-2.1731	-2.1142	-2.29	-2.2098	-2.1923	-2.2897	-2.2494	-2.1609	-2.1708	-2.2048	-2.1885	-2.155	-2.2235	-2.1597	-2.1637	-2.3415	-2.1415	-1.3461	-2.1415	-2.1705	-2.2276	-2.0969	-2.1316
-2.1847	-2.0467	-2.137	-2.2805	-2.0415	-2.1462	-2.276	-2.3208	-0.7678	-2.3114	-2.0342	-2.425	-2.4349	-2.2075	-2.3344	-2.1388	-1.986	-2.1179	-2.3797	-2.229	-2.4961	-2.1703	-2.0891	-2.1683	-2.4615	-2.2348	-1.3528	-2.1731	-2.1142	-2.29	-2.3349	-2.2312	-2.2071	-2.1935	-1.986	-2.1179	-2.3571	-2.1555	-2.2963	-2.2441	-2.1597	-2.1637	-2.2964	-2.2504	-2.3845	-2.1898	-2.1705	-2.2276	-2.1937	-2.2208
-2.0009	-1.9151	-1.8449	-2.2266	-2.3683	-2.2356	-2.0138	-2.21	-0.7678	-2.3114	-2.2963	-2.1972	-2.4231	-2.2414	-2.4159	-2.0431	-2.0379	-2.1566	-2.0062	-2.151	-1.9274	-2.2194	-2.3188	-2.1622	-2.1016	-2.2012	-1.3528	-2.1731	-2.2963	-2.1972	-2.2098	-2.1923	-2.2071	-2.1935	-2.1609	-2.1708	-2.2048	-2.1885	-2.155	-2.2235	-2.4911	-2.2288	-2.1574	-2.1885	-2.3845	-2.1898	-2.1705	-2.2276	-2.1937	-2.2208
-2.1847	-2.0467	-1.8449	-2.2266	-2.2103	-1.8535	-2.2963	-2.1205	-0.7678	-2.3114	-2.0641	-2.2962	-2.2784	-2.3219	-2.1071	-2.4143	-2.2632	-2.1462	-2.3797	-2.229	-1.9274	-2.2194	-2.3188	-2.1622	-2.2963	-2.1205	-1.3528	-2.1731	-2.1142	-2.29	-2.1477	-2.2064	-2.1071	-2.4143	-2.1609	-2.1708	-2.3571	-2.1555	-2.155	-2.2235	-2.1597	-2.1637	-2.1574	-2.1885	-2.3845	-2.1898	-2.1705	-2.2276	-2.1937	-2.2208
-1.9428	-2.21	-2.129	-2.2376	-2.1019	-2.153	-2.2321	-2.1709	-0.7678	-2.3114	-2.9642	-2.2414	-1.882	-2.3673	-1.902	-2.1255	-1.986	-2.1179	-2.0062	-2.151	-1.9274	-2.2194	-2.1668	-2.2833	-2.2321	-2.1709	-1.3528	-2.1731	-2.4821	-2.1331	-2.2098	-2.1923	-2.2897	-2.2494	-1.986	-2.1179	-2.2048	-2.1885	-2.155	-2.2235	-2.1597	-2.1637	-2.2964	-2.2504	-2.3845	-2.1898	-2.1705	-2.2276	-2.1937	-2.2208
-2.1273	-2.1476	-2.7421	-1.9461	-2.3086	-2.0717	-2.1217	-2.3812	-1.352	-2.1275	-2.0641	-2.2962	-1.9848	-2.1598	-2.4159	-2.0431	-2.1475	-2.4537	-2.0062	-2.151	-2.7421	-1.9461	-2.3086	-2.0717	-2.4615	-2.2348	-1.3528	-2.1731	-2.1142	-2.29	-2.2098	-2.1923	-2.2071	-2.1935	-2.028	-2.3454	-2.2048	-2.1885	-2.4135	-2.0458	-2.1597	-2.1637	-2.1574	-2.1885	-1.3461	-2.1415	-2.1705	-2.2276	-2.0969	-2.1316
-2.4699	-2.5192	-1.8449	-2.2266	-1.9267	-2.13	-2.0138	-2.21	-1.352	-2.1275	-2.2871	-2.4644	-2.2058	-2.1709	-1.8703	-2.1528	-2.4934	-2.2681	-2.3554	-2.1938	-1.9274	-2.2194	-2.0891	-2.1683	-2.1016	-2.2012	-1.3528	-2.1731	-2.1142	-2.29	-2.2058	-2.1709	-2.2071	-2.1935	-2.428	-2.2377	-2.2048	-2.1885	-2.155	-2.2235	-2.1597	-2.1637	-2.1574	-2.1885	-1.3461	-2.1415	-2.1705	-2.2276	-2.0969	-2.1316
-1.8051	-2.2264	-2.0051	-2.2532	-2.1587	-2.1306	-2.0953	-2.2023	-0.7678	-2.3114	-2.0173	-2.2456	-2.4187	-2.2805	-2.1331	-2.2642	-1.9432	-2.0834	-1.8051	-2.2264	-1.9274	-2.2194	-2.0891	-2.1683	-2.1016	-2.2012	-1.3528	-2.1731	-2.0173	-2.2456	-2.2098	-2.1923	-2.2897	-2.2494	-2.428	-2.2377	-1.9383	-2.289	-2.155	-2.2235	-2.1597	-2.1637	-2.1574	-2.1885	-2.3845	-2.1898	-1.9776	-2.0356	-2.3037	-2.1698
-2.1972	-1.9655	-2.0051	-2.2532	-2.0415	-2.1462	-1.895	-2.109	-1.3519	-2.1587	-1.9611	-2.3251	-2.4231	-2.2414	-1.902	-2.1255	-2.1861	-2.1957	-2.0062	-2.151	-1.9274	-2.2194	-2.0891	-2.1683	-2.0034	-2.1061	-1.3528	-2.1731	-2.1142	-2.29	-2.2098	-2.1923	-2.2897	-2.2494	-2.1609	-2.1708	-2.2048	-2.1885	-2.155	-2.2235	-2.1597	-2.1637	-2.1574	-2.1885	-1.3461	-2.1415	-2.1705	-2.2276	-2.1937	-2.2208
-1.9611	-2.1909	-2.3239	-2.1257	-2.3683	-2.2356	-2.0953	-2.2023	-0.7678	-2.3114	-2.3856	-2.3141	-1.9589	-2.0772	-2.2853	-2.2384	-2.1019	-2.1709	-2.0062	-2.151	-2.1726	-2.2186	-2.3188	-2.1622	-2.1016	-2.2012	-1.3528	-2.1731	-2.4821	-2.1331	-2.1477	-2.2064	-2.2897	-2.2494	-2.028	-2.3454	-2.2048	-2.1885	-2.155	-2.2235	-2.4911	-2.2288	-2.1574	-2.1885	-2.3845	-2.1898	-2.1705	-2.2276	-2.1937	-2.2208
-2.1217	-2.2423	-1.7597	-2.2214	-2.1445	-2.3462	-1.895	-2.109	-0.7678	-2.3114	-2.3108	-2.4432	-2.2784	-2.3219	-1.902	-2.1255	-2.1019	-2.1709	-2.3797	-2.229	-1.9274	-2.2194	-2.0891	-2.1683	-2.0034	-2.1061	-1.3528	-2.1731	-1.9466	-2.0839	-2.1477	-2.2064	-2.2897	-2.2494	-2.028	-2.3454	-2.2048	-2.1885	-2.155	-2.2235	-2.1597	-2.1637	-2.1574	-2.1885	-2.3845	-2.1898	-2.1705	-2.2276	-2.1937	-2.2208
-2.2554	-2.1291	-1.7597	-2.2214	-2.3222	-2.1921	-1.9158	-1.9902	-0.7678	-2.3114	-1.9611	-2.3251	-1.9589	-2.0772	-2.2445	-2.1023	-2.2482	-2.1275	-2.3554	-2.1938	-1.9274	-2.2194	-2.3188	-2.1622	-2.0034	-2.1061	-1.3528	-2.1731	-2.1142	-2.29	-2.1477	-2.2064	-2.2071	-2.1935	-2.428	-2.2377	-2.2048	-2.1885	-2.155	-2.2235	-2.1597	-2.1637	-2.1574	-2.1885	-2.3845	-2.1898	-2.1705	-2.2276	-2.1937	-2.2208
-1.9611	-2.1909	-2.3239	-2.1257	-2.0415	-2.1462	-2.151	-2.1656	-0.7678	-2.3114	-1.9611	-2.3251	-2.2632	-2.1353	-2.2445	-2.1023	-1.9432	-2.0834	-2.0062	-2.151	-2.1726	-2.2186	-2.0891	-2.1683	-2.1016	-2.2012	-1.3528	-2.1731	-2.1142	-2.29	-2.1477	-2.2064	-2.2071	-2.1935	-2.428	-2.2377	-2.2048	-2.1885	-2.155	-2.2235	-2.1597	-2.1637	-2.1574	-2.1885	-2.3845	-2.1898	-2.1705	-2.2276	-2.1937	-2.2208
-2.8199	-2.2081	-2.129	-2.2376	-2.0415	-2.1462	-2.1445	-2.3301	-2.5644	-2.1255	-2.2871	-2.4644	-2.016	-2.2173	-1.9154	-2.2423	-2.1475	-2.4537	-2.3797	-2.229	-1.9274	-2.2194	-2.0891	-2.1683	-2.1016	-2.2012	-1.3528	-2.1731	-2.1142	-2.29	-2.016	-2.2173	-2.2897	-2.2494	-2.028	-2.3454	-2.2048	-2.1885	-2.155	-2.2235	-2.1597	-2.1637	-2.1574	-2.1885	-2.3845	-2.1898	-2.1705	-2.2276	-2.1937	-2.2208
-1.9428	-2.21	-2.7421	-1.9461	-2.3222	-2.1921	-1.895	-2.109	-4.059	-2.2608	-1.9222	-2.0297	-2.1307	-2.2608	-1.637	-1.6416	-1.3362	-1.4554	-2.0062	-2.151	-2.7421	-1.9461	-2.3188	-2.1622	-2.0034	-2.1061	-4.4933	-2.1808	-1.9466	-2.0839	-2.1477	-2.2064	-1.637	-1.6416	-1.3362	-1.4554	-2.2048	-2.1885	-2.4135	-2.0458	-2.1597	-2.1637	-2.1574	-2.1885	-2.3845	-2.1898	-2.1705	-2.2276	-2.1937	-2.2208
-2.292	-2.2391	-2.3239	-2.1257	-2.1587	-2.1306	-1.895	-2.109	-4.059	-2.2608	-2.268	-2.7353	-1.9035	-2.0082	-1.637	-1.6416	-1.3362	-1.4554	-2.3797	-2.229	-2.1726	-2.2186	-2.0891	-2.1683	-2.0034	-2.1061	-4.4933	-2.1808	-2.268	-2.7353	-1.9035	-2.0082	-1.637	-1.6416	-1.3362	-1.4554	-2.2048	-2.1885	-2.155	-2.2235	-2.1597	-2.1637	-2.1574	-2.1885	-2.3845	-2.1898	-2.268	-2.7353	-1.9035	-2.0082
-1.9428	-2.21	-1.7597	-2.2214	-1.9267	-2.13	-1.9158	-1.9902	-0.7678	-2.3114	-1.9611	-2.3251	-2.4231	-2.2414	-1.8703	-2.1528	-2.4934	-2.2681	-2.0062	-2.151	-1.9274	-2.2194	-2.0891	-2.1683	-2.0034	-2.1061	-1.3528	-2.1731	-2.1142	-2.29	-2.2098	-2.1923	-2.2071	-2.1935	-2.428	-2.2377	-2.2048	-2.1885	-2.155	-2.2235	-2.1597	-2.1637	-2.1574	-2.1885	-2.3845	-2.1898	-2.1705	-2.2276	-2.1937	-2.2208
-2.1273	-2.1476	-2.0558	-2.4143	-2.2103	-1.8535	-2.0953	-2.2023	-0.7678	-2.3114	-2.2871	-2.4644	-2.1847	-2.0601	-2.543	-2.2081	-2.1861	-2.1957	-2.0062	-2.151	-2.1726	-2.2186	-2.3188	-2.1622	-2.1016	-2.2012	-1.3528	-2.1731	-2.1142	-2.29	-2.2098	-2.1923	-2.2897	-2.2494	-2.1609	-2.1708	-2.2048	-2.1885	-2.155	-2.2235	-2.1597	-2.1637	-2.1574	-2.1885	-2.3845	-2.1898	-2.1705	-2.2276	-2.3037	-2.1698
-2.8199	-2.2081	-2.129	-2.2376	-2.2103	-1.8535	-2.1148	-2.1948	-1.3519	-2.1587	-2.9642	-2.2414	-1.9589	-2.0772	-2.0897	-2.1789	-2.2632	-2.1462	-2.3797	-2.229	-1.9274	-2.2194	-2.3188	-2.1622	-2.1016	-2.2012	-1.3528	-2.1731	-2.4821	-2.1331	-2.1477	-2.2064	-2.0897	-2.1789	-2.1609	-2.1708	-2.2048	-2.1885	-2.155	-2.2235	-2.1597	-2.1637	-2.1574	-2.1885	-1.3461	-2.1415	-2.1705	-2.2276	-2.1937	-2.2208
-1.9611	-2.1909	-3.1798	-1.9755	-2.2871	-2.1324	-2.1572	-2.1295	-0.7678	-2.3114	-2.2004	-2.1546	-2.016	-2.2173	-2.0734	-2.3651	-2.1861	-2.1957	-2.0062	-2.151	-2.4961	-2.1703	-2.0891	-2.1683	-2.4615	-2.2348	-1.3528	-2.1731	-2.1142	-2.29	-2.016	-2.2173	-2.2071	-2.1935	-2.1609	-2.1708	-2.2048	-2.1885	-2.155	-2.2235	-2.1597	-2.1637	-2.3415	-2.1415	-2.3845	-2.1898	-2.1705	-2.2276	-2.1937	-2.2208
-2.8199	-2.2081	-1.7597	-2.2214	-1.9348	-2.4856	-1.9474	-2.1664	-0.7678	-2.3114	-1.9222	-2.0297	-2.2058	-2.1709	-2.0897	-2.1789	-2.9838	-2.5117	-2.3797	-2.229	-1.9274	-2.2194	-1.9348	-2.4856	-1.9474	-2.1664	-1.3528	-2.1731	-1.9466	-2.0839	-2.2058	-2.1709	-2.0897	-2.1789	-2.428	-2.2377	-2.2048	-2.1885	-2.155	-2.2235	-2.106	-2.3089	-2.1574	-2.1885	-2.3845	-2.1898	-2.1705	-2.2276	-2.0969	-2.1316
-1.904	-2.2986	-1.8549	-2.2615	-2.0546	-2.535	-1.9474	-2.1664	-1.3519	-2.1587	-2.2	-2.2505	-2.2784	-2.3219	-1.8703	-2.1528	-2.4428	-2.1765	-2.0062	-2.151	-1.9274	-2.2194	-2.1668	-2.2833	-1.9474	-2.1664	-1.3528	-2.1731	-2.1142	-2.29	-2.1477	-2.2064	-2.2071	-2.1935	-2.428	-2.2377	-2.2048	-2.1885	-2.155	-2.2235	-2.1597	-2.1637	-2.1574	-2.1885	-1.3461	-2.1415	-2.1705	-2.2276	-2.1937	-2.2208
-1.904	-2.2986	-3.1798	-1.9755	-1.9348	-2.4856	-1.9474	-2.1664	-0.7678	-2.3114	-2.0788	-2.2173	-2.2058	-2.1709	-2.0897	-2.1789	-2.1019	-2.1709	-2.0062	-2.151	-2.4961	-2.1703	-1.9348	-2.4856	-1.9474	-2.1664	-1.3528	-2.1731	-2.0788	-2.2173	-2.2058	-2.1709	-2.0897	-2.1789	-2.028	-2.3454	-2.2048	-2.1885	-2.155	-2.2235	-2.106	-2.3089	-2.1574	-2.1885	-2.3845	-2.1898	-2.1705	-2.2276	-2.0969	-2.1316
-2.8199	-2.2081	-2.2686	-2.299	-1.9267	-2.13	-2.276	-2.3208	-1.3519	-2.1587	-2.0641	-2.2962	-2.0809	-2.1783	-1.8863	-2.0226	-2.2632	-2.1462	-2.3797	-2.229	-2.2686	-2.299	-2.0891	-2.1683	-2.4615	-2.2348	-1.3528	-2.1731	-2.1142	-2.29	-2.3349	-2.2312	-2.0635	-2.0894	-2.1609	-2.1708	-2.2048	-2.1885	-2.155	-2.2235	-2.1597	-2.1637	-2.2964	-2.2504	-1.3461	-2.1415	-2.1705	-2.2276	-2.1937	-2.2208
-2.123	-2.299	-1.7597	-2.2214	-2.1019	-2.153	-1.895	-2.109	-0.7678	-2.3114	-2.2	-2.2505	-2.4187	-2.2805	-2.1972	-2.2656	-2.1019	-2.1709	-2.123	-2.299	-1.9274	-2.2194	-2.1668	-2.2833	-2.0034	-2.1061	-1.3528	-2.1731	-2.1142	-2.29	-2.2098	-2.1923	-2.2897	-2.2494	-2.028	-2.3454	-2.2048	-2.1885	-2.155	-2.2235	-2.1597	-2.1637	-2.1574	-2.1885	-2.3845	-2.1898	-2.1705	-2.2276	-2.3037	-2.1698
-2.3877	-2.0607	-2.2686	-2.299	-2.1445	-2.3462	-2.4189	-2.1694	-1.4101	-1.9829	-2.0173	-2.2456	-2.2632	-2.1353	-2.4159	-2.0431	-2.4934	-2.2681	-2.3554	-2.1938	-2.2686	-2.299	-2.0891	-2.1683	-2.4615	-2.2348	-1.4101	-1.9829	-2.0173	-2.2456	-2.1477	-2.2064	-2.2071	-2.1935	-2.428	-2.2377	-2.2048	-2.1885	-2.155	-2.2235	-2.1597	-2.1637	-2.1574	-2.1885	-2.3845	-2.1898	-1.9776	-2.0356	-2.1937	-2.2208
-1.904	-2.2986	-2.3222	-2.1921	-2.3378	-2.5811	-2.2321	-2.1709	-4.3448	-2.0624	-2.0641	-2.2962	-2.1847	-2.0601	-2.0897	-2.1789	-2.0379	-2.1566	-2.0062	-2.151	-2.4961	-2.1703	-2.3378	-2.5811	-2.2321	-2.1709	-4.4933	-2.1808	-2.1142	-2.29	-2.2098	-2.1923	-2.0897	-2.1789	-2.1609	-2.1708	-2.2048	-2.1885	-2.155	-2.2235	-2.1597	-2.1637	-2.2964	-2.2504	-2.3845	-2.1898	-2.1705	-2.2276	-2.3037	-2.1698
-1.9611	-2.1909	-2.5182	-2.2956	-2.0415	-2.1462	-2.1445	-2.3301	-1.352	-2.1275	-2.9642	-2.2414	-2.0809	-2.1783	-2.1972	-2.2656	-2.3282	-2.1616	-2.0062	-2.151	-2.4961	-2.1703	-2.0891	-2.1683	-2.1016	-2.2012	-1.3528	-2.1731	-2.4821	-2.1331	-2.3349	-2.2312	-2.2897	-2.2494	-2.1609	-2.1708	-2.2048	-2.1885	-2.155	-2.2235	-2.1597	-2.1637	-2.1574	-2.1885	-1.3461	-2.1415	-2.1705	-2.2276	-2.1937	-2.2208
-1.9611	-2.1909	-2.0051	-2.2532	-2.6055	-2.2221	-2.8894	-2.3868	-2.2189	-2.3628	-2.4663	-2.0772	-2.1307	-2.2608	-2.0734	-2.3651	-2.4428	-2.1765	-2.0062	-2.151	-1.9274	-2.2194	-2.3188	-2.1622	-2.4615	-2.2348	-3.1311	-2.2569	-2.4821	-2.1331	-2.1477	-2.2064	-2.2071	-2.1935	-2.428	-2.2377	-2.2048	-2.1885	-2.155	-2.2235	-2.4911	-2.2288	-2.1574	-2.1885	-2.3845	-2.1898	-2.5655	-2.2137	-2.1937	-2.2208
-1.904	-2.2986	-2.137	-2.2805	-2.2103	-1.8535	-2.3228	-2.1783	-1.352	-2.1275	-2.0641	-2.2962	-2.2632	-2.1353	-2.1331	-2.2642	-2.1475	-2.4537	-2.0062	-2.151	-2.4961	-2.1703	-2.3188	-2.1622	-2.0034	-2.1061	-1.3528	-2.1731	-2.1142	-2.29	-2.1477	-2.2064	-2.2897	-2.2494	-2.028	-2.3454	-2.2048	-2.1885	-2.2963	-2.2441	-2.1597	-2.1637	-2.1574	-2.1885	-1.3461	-2.1415	-2.1705	-2.2276	-2.1937	-2.2208
-2.292	-2.2391	-1.7597	-2.2214	-2.3222	-2.1921	-2.5335	-2.1536	-1.352	-2.1275	-2.2853	-1.8302	-2.2632	-2.1353	-2.0734	-2.3651	-1.9432	-2.0834	-2.3797	-2.229	-1.9274	-2.2194	-2.3188	-2.1622	-2.4615	-2.2348	-1.3528	-2.1731	-2.4821	-2.1331	-2.1477	-2.2064	-2.2071	-2.1935	-2.428	-2.2377	-2.2048	-2.1885	-2.155	-2.2235	-2.1597	-2.1637	-2.3415	-2.1415	-1.3461	-2.1415	-1.9776	-2.0356	-2.1937	-2.2208
-2.292	-2.2391	-1.7597	-2.2214	-2.1797	-2.1189	-2.1572	-2.1295	-1.352	-2.1275	-2.4663	-2.0772	-1.882	-2.3673	-2.0897	-2.1789	-2.1475	-2.4537	-2.3797	-2.229	-1.9274	-2.2194	-2.0891	-2.1683	-2.4615	-2.2348	-1.3528	-2.1731	-2.4821	-2.1331	-2.2098	-2.1923	-2.0897	-2.1789	-2.028	-2.3454	-2.2048	-2.1885	-2.155	-2.2235	-2.1597	-2.1637	-2.3415	-2.1415	-1.3461	-2.1415	-2.5655	-2.2137	-2.1937	-2.2208
-2.123	-2.299	-2.3228	-2.0864	-1.9348	-2.4856	-2.4189	-2.1694	-0.7678	-2.3114	-2.0641	-2.2962	-2.1847	-2.0601	-2.3344	-2.1388	-1.8968	-2.2432	-2.123	-2.299	-2.1726	-2.2186	-1.9348	-2.4856	-2.4615	-2.2348	-1.3528	-2.1731	-2.1142	-2.29	-2.2098	-2.1923	-2.2071	-2.1935	-2.028	-2.3454	-2.2048	-2.1885	-2.155	-2.2235	-2.106	-2.3089	-2.1574	-2.1885	-2.3845	-2.1898	-2.1705	-2.2276	-2.3037	-2.1698
-2.1273	-2.1476	-2.3228	-2.0864	-2.0546	-2.535	-2.3228	-2.1783	-1.352	-2.1275	-1.9222	-2.0297	-1.9424	-2.2956	-2.4159	-2.0431	-1.9152	-2.0847	-2.0062	-2.151	-2.1726	-2.2186	-2.1668	-2.2833	-2.0034	-2.1061	-1.3528	-2.1731	-1.9466	-2.0839	-2.2098	-2.1923	-2.2071	-2.1935	-1.9152	-2.0847	-2.2048	-2.1885	-2.155	-2.2235	-2.1597	-2.1637	-2.1574	-2.1885	-1.3461	-2.1415	-2.1705	-2.2276	-2.1937	-2.2208
-2.4699	-2.5192	-1.8549	-2.2615	-2.1019	-2.153	-2.5335	-2.1536	-0.7678	-2.3114	-2.4663	-2.0772	-2.4187	-2.2805	-2.0734	-2.3651	-2.4934	-2.2681	-2.3554	-2.1938	-1.9274	-2.2194	-2.1668	-2.2833	-2.4615	-2.2348	-1.3528	-2.1731	-2.4821	-2.1331	-2.2098	-2.1923	-2.2071	-2.1935	-2.428	-2.2377	-2.2048	-2.1885	-2.155	-2.2235	-2.1597	-2.1637	-2.3415	-2.1415	-2.3845	-2.1898	-2.5655	-2.2137	-2.3037	-2.1698
-2.8199	-2.2081	-2.137	-2.2805	-2.6055	-2.2221	-2.0953	-2.2023	-1.3519	-2.1587	-2.2004	-2.1546	-1.9848	-2.1598	-2.543	-2.2081	-2.2632	-2.1462	-2.3797	-2.229	-2.4961	-2.1703	-2.3188	-2.1622	-2.1016	-2.2012	-1.3528	-2.1731	-2.1142	-2.29	-2.2098	-2.1923	-2.2897	-2.2494	-2.1609	-2.1708	-2.2048	-2.1885	-2.2963	-2.2441	-2.4911	-2.2288	-2.1574	-2.1885	-1.3461	-2.1415	-2.1705	-2.2276	-2.0969	-2.1316
-1.9611	-2.1909	-2.5126	-2.2041	-2.1445	-2.3462	-2.276	-2.3208	-0.7678	-2.3114	-1.9611	-2.3251	-1.9848	-2.1598	-2.1972	-2.2656	-2.2482	-2.1275	-2.0062	-2.151	-2.4961	-2.1703	-2.0891	-2.1683	-2.4615	-2.2348	-1.3528	-2.1731	-2.1142	-2.29	-2.2098	-2.1923	-2.2897	-2.2494	-2.428	-2.2377	-2.2048	-2.1885	-2.2963	-2.2441	-2.1597	-2.1637	-2.2964	-2.2504	-2.3845	-2.1898	-2.1705	-2.2276	-2.0969	-2.1316
-2.0009	-1.9151	-1.7597	-2.2214	-2.4387	-2.0864	-2.1445	-2.3301	-1.352	-2.1275	-2.0173	-2.2456	-1.9589	-2.0772	-2.1071	-2.4143	-2.0379	-2.1566	-2.0062	-2.151	-1.9274	-2.2194	-2.1668	-2.2833	-2.1016	-2.2012	-1.3528	-2.1731	-2.0173	-2.2456	-2.1477	-2.2064	-2.1071	-2.4143	-2.1609	-2.1708	-2.2048	-2.1885	-2.155	-2.2235	-2.1597	-2.1637	-2.1574	-2.1885	-1.3461	-2.1415	-1.9776	-2.0356	-2.1937	-2.2208
-2.1601	-2.3208	-1.7597	-2.2214	-1.9267	-2.13	-2.1445	-2.3301	-1.3519	-2.1587	-2.3108	-2.4432	-2.016	-2.2173	-2.543	-2.2081	-2.2632	-2.1462	-2.3797	-2.229	-1.9274	-2.2194	-2.0891	-2.1683	-2.1016	-2.2012	-1.3528	-2.1731	-1.9466	-2.0839	-2.016	-2.2173	-2.2897	-2.2494	-2.1609	-2.1708	-1.9383	-2.289	-2.155	-2.2235	-2.1597	-2.1637	-2.1574	-2.1885	-1.3461	-2.1415	-2.1705	-2.2276	-2.1937	-2.2208
-1.904	-2.2986	-2.5126	-2.2041	-2.2029	-2.5199	-1.9474	-2.1664	-0.7678	-2.3114	-1.9611	-2.3251	-2.2784	-2.3219	-1.8703	-2.1528	-2.2482	-2.1275	-2.0062	-2.151	-2.4961	-2.1703	-2.1668	-2.2833	-1.9474	-2.1664	-1.3528	-2.1731	-2.1142	-2.29	-2.1477	-2.2064	-2.2071	-2.1935	-2.428	-2.2377	-2.2048	-2.1885	-2.2963	-2.2441	-2.1597	-2.1637	-2.1574	-2.1885	-2.3845	-2.1898	-2.1705	-2.2276	-2.1937	-2.2208
-1.9428	-2.21	-2.129	-2.2376	-2.0415	-2.1462	-2.3228	-2.1783	-0.7678	-2.3114	-2.0641	-2.2962	-1.9424	-2.2956	-1.9154	-2.2423	-2.1019	-2.1709	-2.0062	-2.151	-1.9274	-2.2194	-2.0891	-2.1683	-2.0034	-2.1061	-1.3528	-2.1731	-2.1142	-2.29	-2.2098	-2.1923	-2.2897	-2.2494	-2.028	-2.3454	-2.2048	-2.1885	-2.155	-2.2235	-2.1597	-2.1637	-2.1574	-2.1885	-2.3845	-2.1898	-2.1705	-2.2276	-2.1937	-2.2208
-2.1847	-2.0467	-2.2686	-2.299	-2.1217	-2.0117	-2.151	-2.1656	-1.3519	-2.1587	-1.7596	-2.0959	-2.4231	-2.2414	-1.9751	-1.8089	-1.9361	-2.4856	-2.3797	-2.229	-2.2686	-2.299	-2.3188	-2.1622	-2.1016	-2.2012	-1.3528	-2.1731	-2.4821	-2.1331	-2.2098	-2.1923	-2.0635	-2.0894	-2.028	-2.3454	-2.3571	-2.1555	-2.155	-2.2235	-2.1597	-2.1637	-2.1574	-2.1885	-1.3461	-2.1415	-1.9776	-2.0356	-2.1937	-2.2208
-2.1217	-2.2423	-1.7597	-2.2214	-2.3683	-2.2356	-2.276	-2.3208	-0.7678	-2.3114	-2.3108	-2.4432	-2.3447	-2.3095	-1.8703	-2.1528	-2.1019	-2.1709	-2.3797	-2.229	-1.9274	-2.2194	-2.3188	-2.1622	-2.4615	-2.2348	-1.3528	-2.1731	-1.9466	-2.0839	-2.3349	-2.2312	-2.2071	-2.1935	-2.028	-2.3454	-2.2048	-2.1885	-2.155	-2.2235	-2.4911	-2.2288	-2.2964	-2.2504	-2.3845	-2.1898	-2.1705	-2.2276	-2.1937	-2.2208
-2.2731	-2.153	-1.8549	-2.2615	-2.2871	-2.1324	-2.0953	-2.2023	-1.352	-2.1275	-2.0641	-2.2962	-2.2784	-2.3219	-1.8863	-2.0226	-1.9152	-2.0847	-2.3554	-2.1938	-1.9274	-2.2194	-2.0891	-2.1683	-2.1016	-2.2012	-1.3528	-2.1731	-2.1142	-2.29	-2.1477	-2.2064	-2.0635	-2.0894	-1.9152	-2.0847	-2.2048	-2.1885	-2.155	-2.2235	-2.1597	-2.1637	-2.1574	-2.1885	-1.3461	-2.1415	-2.1705	-2.2276	-2.1937	-2.2208
-2.1273	-2.1476	-2.129	-2.2376	-2.0415	-2.1462	-1.9158	-1.9902	-2.7347	-2.0117	-2.2004	-2.1546	-2.1847	-2.0601	-2.4159	-2.0431	-2.9838	-2.5117	-2.0062	-2.151	-1.9274	-2.2194	-2.0891	-2.1683	-2.0034	-2.1061	-1.3528	-2.1731	-2.1142	-2.29	-2.2098	-2.1923	-2.2071	-2.1935	-2.428	-2.2377	-2.2048	-2.1885	-2.155	-2.2235	-2.1597	-2.1637	-2.1574	-2.1885	-2.3845	-2.1898	-2.1705	-2.2276	-2.3037	-2.1698
-1.9428	-2.21	-2.137	-2.2805	-2.6055	-2.2221	-1.9474	-2.1664	-1.4101	-1.9829	-2.2	-2.2505	-2.3447	-2.3095	-2.4159	-2.0431	-1.9152	-2.0847	-2.0062	-2.151	-2.4961	-2.1703	-2.3188	-2.1622	-1.9474	-2.1664	-1.4101	-1.9829	-2.1142	-2.29	-2.3349	-2.2312	-2.2071	-2.1935	-1.9152	-2.0847	-2.2048	-2.1885	-2.2963	-2.2441	-2.4911	-2.2288	-2.1574	-2.1885	-2.3845	-2.1898	-2.1705	-2.2276	-2.1937	-2.2208
-1.9428	-2.21	-2.0142	-2.5811	-2.1587	-2.1306	-2.1217	-2.3812	-0.7678	-2.3114	-2.4663	-2.0772	-1.8779	-2.0118	-2.5934	-2.3364	-2.9838	-2.5117	-2.0062	-2.151	-2.0142	-2.5811	-2.0891	-2.1683	-2.4615	-2.2348	-1.3528	-2.1731	-2.4821	-2.1331	-2.1477	-2.2064	-2.2897	-2.2494	-2.428	-2.2377	-2.2048	-2.1885	-2.155	-2.2235	-2.1597	-2.1637	-2.1574	-2.1885	-2.3845	-2.1898	-2.5655	-2.2137	-2.1937	-2.2208
-2.8199	-2.2081	-2.137	-2.2805	-2.1797	-2.1189	-2.1572	-2.1295	-0.7678	-2.3114	-2.2	-2.2505	-1.9589	-2.0772	-2.0897	-2.1789	-2.0219	-2.4818	-2.3797	-2.229	-2.4961	-2.1703	-2.0891	-2.1683	-2.4615	-2.2348	-1.3528	-2.1731	-2.1142	-2.29	-2.1477	-2.2064	-2.0897	-2.1789	-2.428	-2.2377	-2.2048	-2.1885	-2.2963	-2.2441	-2.1597	-2.1637	-2.3415	-2.1415	-2.3845	-2.1898	-2.1705	-2.2276	-2.1937	-2.2208
-1.9611	-2.1909	-1.8549	-2.2615	-1.9348	-2.4856	-2.151	-2.1656	-0.7678	-2.3114	-2.2004	-2.1546	-2.4231	-2.2414	-2.2853	-2.2384	-2.4934	-2.2681	-2.0062	-2.151	-1.9274	-2.2194	-1.9348	-2.4856	-2.1016	-2.2012	-1.3528	-2.1731	-2.1142	-2.29	-2.2098	-2.1923	-2.2897	-2.2494	-2.428	-2.2377	-2.2048	-2.1885	-2.155	-2.2235	-2.106	-2.3089	-2.1574	-2.1885	-2.3845	-2.1898	-2.1705	-2.2276	-2.1937	-2.2208
-1.8051	-2.2264	-1.7597	-2.2214	-2.2103	-1.8535	-2.1445	-2.3301	-0.7678	-2.3114	-2.2853	-1.8302	-2.1847	-2.0601	-2.2011	-2.2652	-2.9838	-2.5117	-1.8051	-2.2264	-1.9274	-2.2194	-2.3188	-2.1622	-2.1016	-2.2012	-1.3528	-2.1731	-2.4821	-2.1331	-2.2098	-2.1923	-2.0635	-2.0894	-2.428	-2.2377	-1.9383	-2.289	-2.155	-2.2235	-2.1597	-2.1637	-2.1574	-2.1885	-2.3845	-2.1898	-1.9776	-2.0356	-2.3037	-2.1698
-1.9124	-2.3131	-2.5126	-2.2041	-2.1019	-2.153	-2.8894	-2.3868	-1.352	-2.1275	-2.0788	-2.2173	-2.1307	-2.2608	-2.3344	-2.1388	-2.1861	-2.1957	-2.3797	-2.229	-2.4961	-2.1703	-2.1668	-2.2833	-2.4615	-2.2348	-1.3528	-2.1731	-2.0788	-2.2173	-2.1477	-2.2064	-2.2071	-2.1935	-2.1609	-2.1708	-1.9383	-2.289	-2.2963	-2.2441	-2.1597	-2.1637	-2.1574	-2.1885	-1.3461	-2.1415	-2.1705	-2.2276	-2.1937	-2.2208
-1.9611	-2.1909	-2.2686	-2.299	-2.1019	-2.153	-2.2321	-2.1709	-0.7678	-2.3114	-1.9222	-2.0297	-2.0809	-2.1783	-2.1331	-2.2642	-2.0342	-2.6539	-2.0062	-2.151	-2.2686	-2.299	-2.1668	-2.2833	-2.2321	-2.1709	-1.3528	-2.1731	-1.9466	-2.0839	-2.3349	-2.2312	-2.2897	-2.2494	-2.1609	-2.1708	-2.2048	-2.1885	-2.155	-2.2235	-2.1597	-2.1637	-2.2964	-2.2504	-2.3845	-2.1898	-2.1705	-2.2276	-2.1937	-2.2208
-2.1601	-2.3208	-1.8449	-2.2266	-2.1445	-2.3462	-2.1572	-2.1295	-0.7678	-2.3114	-2.0388	-2.0226	-2.4231	-2.2414	-2.1972	-2.2656	-2.1475	-2.4537	-2.3797	-2.229	-1.9274	-2.2194	-2.0891	-2.1683	-2.4615	-2.2348	-1.3528	-2.1731	-1.9466	-2.0839	-2.2098	-2.1923	-2.2897	-2.2494	-2.028	-2.3454	-1.9383	-2.289	-2.155	-2.2235	-2.1597	-2.1637	-2.3415	-2.1415	-2.3845	-2.1898	-2.1705	-2.2276	-2.1937	-2.2208
-1.904	-2.2986	-2.5126	-2.2041	-2.2103	-1.8535	-2.3228	-2.1783	-0.7678	-2.3114	-2.4663	-2.0772	-2.0809	-2.1783	-2.543	-2.2081	-2.1019	-2.1709	-2.0062	-2.151	-2.4961	-2.1703	-2.3188	-2.1622	-2.0034	-2.1061	-1.3528	-2.1731	-2.4821	-2.1331	-2.3349	-2.2312	-2.2897	-2.2494	-2.028	-2.3454	-2.2048	-2.1885	-2.2963	-2.2441	-2.1597	-2.1637	-2.1574	-2.1885	-2.3845	-2.1898	-2.5655	-2.2137	-2.1937	-2.2208
-2.5335	-2.2656	-2.3228	-2.0864	-2.2103	-1.8535	-1.9158	-1.9902	-1.352	-2.1275	-1.8283	-2.1013	-2.2638	-2.3578	-1.8863	-2.0226	-2.3812	-2.1205	-2.3797	-2.229	-2.1726	-2.2186	-2.3188	-2.1622	-2.0034	-2.1061	-1.3528	-2.1731	-1.9466	-2.0839	-2.1477	-2.2064	-2.0635	-2.0894	-2.3812	-2.1205	-2.3571	-2.1555	-2.155	-2.2235	-2.1597	-2.1637	-2.1574	-2.1885	-1.3461	-2.1415	-2.1705	-2.2276	-2.1937	-2.2208
-1.9611	-2.1909	-2.3222	-2.1921	-2.1019	-2.153	-2.1445	-2.3301	-0.7678	-2.3114	-1.9222	-2.0297	-2.0809	-2.1783	-2.1331	-2.2642	-2.0379	-2.1566	-2.0062	-2.151	-2.4961	-2.1703	-2.1668	-2.2833	-2.1016	-2.2012	-1.3528	-2.1731	-1.9466	-2.0839	-2.3349	-2.2312	-2.2897	-2.2494	-2.1609	-2.1708	-2.2048	-2.1885	-2.155	-2.2235	-2.1597	-2.1637	-2.1574	-2.1885	-2.3845	-2.1898	-2.1705	-2.2276	-2.1937	-2.2208
-2.0009	-1.9151	-1.8449	-2.2266	-2.3683	-2.2356	-2.0138	-2.21	-0.7678	-2.3114	-2.0641	-2.2962	-2.4231	-2.2414	-2.0897	-2.1789	-1.986	-2.1179	-2.0062	-2.151	-1.9274	-2.2194	-2.3188	-2.1622	-2.1016	-2.2012	-1.3528	-2.1731	-2.1142	-2.29	-2.2098	-2.1923	-2.0897	-2.1789	-1.986	-2.1179	-2.2048	-2.1885	-2.155	-2.2235	-2.4911	-2.2288	-2.1574	-2.1885	-2.3845	-2.1898	-2.1705	-2.2276	-2.1937	-2.2208
-2.1847	-2.0467	-1.8449	-2.2266	-2.2103	-1.8535	-2.0138	-2.21	-0.7678	-2.3114	-2.0788	-2.2173	-2.016	-2.2173	-1.8863	-2.0226	-1.986	-2.1179	-2.3797	-2.229	-1.9274	-2.2194	-2.3188	-2.1622	-2.1016	-2.2012	-1.3528	-2.1731	-2.0788	-2.2173	-2.016	-2.2173	-2.0635	-2.0894	-1.986	-2.1179	-2.3571	-2.1555	-2.155	-2.2235	-2.1597	-2.1637	-2.1574	-2.1885	-2.3845	-2.1898	-2.1705	-2.2276	-2.1937	-2.2208
-2.123	-2.299	-1.8449	-2.2266	-2.2103	-1.8535	-2.151	-2.1656	-1.352	-2.1275	-2.0788	-2.2173	-2.2058	-2.1709	-1.8703	-2.1528	-2.1861	-2.1957	-2.123	-2.299	-1.9274	-2.2194	-2.3188	-2.1622	-2.1016	-2.2012	-1.3528	-2.1731	-2.0788	-2.2173	-2.2058	-2.1709	-2.2071	-2.1935	-2.1609	-2.1708	-2.2048	-2.1885	-2.155	-2.2235	-2.1597	-2.1637	-2.1574	-2.1885	-1.3461	-2.1415	-2.1705	-2.2276	-2.0969	-2.1316
-2.1601	-2.3208	-2.129	-2.2376	-2.3086	-2.0717	-2.0953	-2.2023	-2.7347	-2.0117	-2.0173	-2.2456	-2.1128	-2.0728	-2.1972	-2.2656	-1.8968	-2.2432	-2.3797	-2.229	-1.9274	-2.2194	-2.3086	-2.0717	-2.1016	-2.2012	-1.3528	-2.1731	-2.0173	-2.2456	-2.2098	-2.1923	-2.2897	-2.2494	-2.028	-2.3454	-1.9383	-2.289	-2.155	-2.2235	-2.1597	-2.1637	-2.1574	-2.1885	-2.3845	-2.1898	-1.9776	-2.0356	-2.0969	-2.1316
-1.9611	-2.1909	-2.3239	-2.1257	-2.1797	-2.1189	-1.9474	-2.1664	-0.7678	-2.3114	-1.8283	-2.1013	-2.1847	-2.0601	-2.0734	-2.3651	-2.4934	-2.2681	-2.0062	-2.151	-2.1726	-2.2186	-2.0891	-2.1683	-1.9474	-2.1664	-1.3528	-2.1731	-1.9466	-2.0839	-2.2098	-2.1923	-2.2071	-2.1935	-2.428	-2.2377	-2.2048	-2.1885	-2.155	-2.2235	-2.1597	-2.1637	-2.1574	-2.1885	-2.3845	-2.1898	-2.1705	-2.2276	-2.3037	-2.1698
-2.3877	-2.0607	-3.1798	-1.9755	-2.1797	-2.1189	-1.9158	-1.9902	-0.7678	-2.3114	-2.2	-2.2505	-2.0809	-2.1783	-1.902	-2.1255	-2.2632	-2.1462	-2.3554	-2.1938	-2.4961	-2.1703	-2.0891	-2.1683	-2.0034	-2.1061	-1.3528	-2.1731	-2.1142	-2.29	-2.3349	-2.2312	-2.2897	-2.2494	-2.1609	-2.1708	-2.2048	-2.1885	-2.155	-2.2235	-2.1597	-2.1637	-2.1574	-2.1885	-2.3845	-2.1898	-2.1705	-2.2276	-2.1937	-2.2208
-1.9428	-2.21	-1.7597	-2.2214	-2.1587	-2.1306	-1.9158	-1.9902	-1.3519	-2.1587	-1.9222	-2.0297	-1.8779	-2.0118	-2.1331	-2.2642	-2.2632	-2.1462	-2.0062	-2.151	-1.9274	-2.2194	-2.0891	-2.1683	-2.0034	-2.1061	-1.3528	-2.1731	-1.9466	-2.0839	-2.1477	-2.2064	-2.2897	-2.2494	-2.1609	-2.1708	-2.2048	-2.1885	-2.155	-2.2235	-2.1597	-2.1637	-2.1574	-2.1885	-1.3461	-2.1415	-2.1705	-2.2276	-2.1937	-2.2208
-1.9428	-2.21	-2.137	-2.2805	-2.1445	-2.3462	-2.1217	-2.3812	-0.7678	-2.3114	-2.9642	-2.2414	-2.4231	-2.2414	-2.0734	-2.3651	-2.9838	-2.5117	-2.0062	-2.151	-2.4961	-2.1703	-2.0891	-2.1683	-2.4615	-2.2348	-1.3528	-2.1731	-2.4821	-2.1331	-2.2098	-2.1923	-2.2071	-2.1935	-2.428	-2.2377	-2.2048	-2.1885	-2.2963	-2.2441	-2.1597	-2.1637	-2.1574	-2.1885	-2.3845	-2.1898	-2.1705	-2.2276	-2.1937	-2.2208
-2.8199	-2.2081	-3.1798	-1.9755	-2.2103	-1.8535	-2.0953	-2.2023	-0.7678	-2.3114	-2.0641	-2.2962	-2.2632	-2.1353	-2.1197	-2.0927	-2.3812	-2.1205	-2.3797	-2.229	-2.4961	-2.1703	-2.3188	-2.1622	-2.1016	-2.2012	-1.3528	-2.1731	-2.1142	-2.29	-2.1477	-2.2064	-2.0635	-2.0894	-2.3812	-2.1205	-2.2048	-2.1885	-2.155	-2.2235	-2.1597	-2.1637	-2.1574	-2.1885	-2.3845	-2.1898	-2.1705	-2.2276	-2.1937	-2.2208
-2.123	-2.299	-1.8449	-2.2266	-2.0415	-2.1462	-2.3228	-2.1783	-1.3519	-2.1587	-2.0788	-2.2173	-2.4349	-2.2075	-2.0897	-2.1789	-2.1475	-2.4537	-2.123	-2.299	-1.9274	-2.2194	-2.0891	-2.1683	-2.0034	-2.1061	-1.3528	-2.1731	-2.0788	-2.2173	-2.3349	-2.2312	-2.0897	-2.1789	-2.028	-2.3454	-2.2048	-2.1885	-2.155	-2.2235	-2.1597	-2.1637	-2.1574	-2.1885	-1.3461	-2.1415	-2.1705	-2.2276	-2.1937	-2.2208
-1.904	-2.2986	-2.7421	-1.9461	-2.3378	-2.5811	-2.4189	-2.1694	-1.3519	-2.1587	-2.0788	-2.2173	-2.016	-2.2173	-2.4159	-2.0431	-1.9361	-2.4856	-2.0062	-2.151	-2.7421	-1.9461	-2.3378	-2.5811	-2.4615	-2.2348	-1.3528	-2.1731	-2.0788	-2.2173	-2.016	-2.2173	-2.2071	-2.1935	-2.028	-2.3454	-2.2048	-2.1885	-2.4135	-2.0458	-2.1597	-2.1637	-2.1574	-2.1885	-1.3461	-2.1415	-2.1705	-2.2276	-2.1937	-2.2208
-1.904	-2.2986	-2.0051	-2.2532	-2.1019	-2.153	-1.9158	-1.9902	-1.3519	-2.1587	-2.2004	-2.1546	-2.4231	-2.2414	-1.8863	-2.0226	-2.0386	-2.0362	-2.0062	-2.151	-1.9274	-2.2194	-2.1668	-2.2833	-2.0034	-2.1061	-1.3528	-2.1731	-2.1142	-2.29	-2.2098	-2.1923	-2.0635	-2.0894	-2.1609	-2.1708	-2.2048	-2.1885	-2.155	-2.2235	-2.1597	-2.1637	-2.1574	-2.1885	-1.3461	-2.1415	-2.1705	-2.2276	-2.1937	-2.2208
-1.9428	-2.21	-1.8449	-2.2266	-2.0546	-2.535	-1.9474	-2.1664	-1.3519	-2.1587	-2.2	-2.2505	-2.4349	-2.2075	-1.902	-2.1255	-1.9432	-2.0834	-2.0062	-2.151	-1.9274	-2.2194	-2.1668	-2.2833	-1.9474	-2.1664	-1.3528	-2.1731	-2.1142	-2.29	-2.3349	-2.2312	-2.2897	-2.2494	-2.428	-2.2377	-2.2048	-2.1885	-2.155	-2.2235	-2.1597	-2.1637	-2.1574	-2.1885	-1.3461	-2.1415	-2.1705	-2.2276	-2.1937	-2.2208
-1.904	-2.2986	-2.0051	-2.2532	-1.9348	-2.4856	-1.9474	-2.1664	-2.5644	-2.1255	-2.9642	-2.2414	-2.1847	-2.0601	-2.4159	-2.0431	-1.9432	-2.0834	-2.0062	-2.151	-1.9274	-2.2194	-1.9348	-2.4856	-1.9474	-2.1664	-1.3528	-2.1731	-2.4821	-2.1331	-2.2098	-2.1923	-2.2071	-2.1935	-2.428	-2.2377	-2.2048	-2.1885	-2.155	-2.2235	-2.106	-2.3089	-2.1574	-2.1885	-2.3845	-2.1898	-2.1705	-2.2276	-2.3037	-2.1698
-1.9428	-2.21	-2.7421	-1.9461	-2.1445	-2.3462	-2.151	-2.1656	-0.7678	-2.3114	-2.9642	-2.2414	-1.882	-2.3673	-2.3344	-2.1388	-2.1019	-2.1709	-2.0062	-2.151	-2.7421	-1.9461	-2.0891	-2.1683	-2.1016	-2.2012	-1.3528	-2.1731	-2.4821	-2.1331	-2.2098	-2.1923	-2.2071	-2.1935	-2.028	-2.3454	-2.2048	-2.1885	-2.4135	-2.0458	-2.1597	-2.1637	-2.1574	-2.1885	-2.3845	-2.1898	-2.1705	-2.2276	-2.1937	-2.2208
-2.3877	-2.0607	-1.7597	-2.2214	-2.0546	-2.535	-1.9474	-2.1664	-0.7678	-2.3114	-2.0641	-2.2962	-2.4231	-2.2414	-2.2011	-2.2652	-2.382	-2.1674	-2.3554	-2.1938	-1.9274	-2.2194	-2.1668	-2.2833	-1.9474	-2.1664	-1.3528	-2.1731	-2.1142	-2.29	-2.2098	-2.1923	-2.0635	-2.0894	-2.428	-2.2377	-2.2048	-2.1885	-2.155	-2.2235	-2.1597	-2.1637	-2.1574	-2.1885	-2.3845	-2.1898	-2.1705	-2.2276	-2.1937	-2.2208
-2.4699	-2.5192	-2.0558	-2.4143	-2.1445	-2.3462	-2.1445	-2.3301	-2.2189	-2.3628	-2.2871	-2.4644	-2.2058	-2.1709	-2.2445	-2.1023	-2.4428	-2.1765	-2.3554	-2.1938	-2.1726	-2.2186	-2.0891	-2.1683	-2.1016	-2.2012	-3.1311	-2.2569	-2.1142	-2.29	-2.2058	-2.1709	-2.2071	-2.1935	-2.428	-2.2377	-2.2048	-2.1885	-2.155	-2.2235	-2.1597	-2.1637	-2.1574	-2.1885	-2.3845	-2.1898	-2.1705	-2.2276	-2.0969	-2.1316
-1.8051	-2.2264	-2.0051	-2.2532	-2.4428	-2.1765	-1.9474	-2.1664	-2.643	-2.1435	-2.2963	-2.1972	-2.2632	-2.1353	-2.0734	-2.3651	-2.0379	-2.1566	-1.8051	-2.2264	-1.9274	-2.2194	-2.3188	-2.1622	-1.9474	-2.1664	-1.3528	-2.1731	-2.2963	-2.1972	-2.1477	-2.2064	-2.2071	-2.1935	-2.1609	-2.1708	-1.9383	-2.289	-2.155	-2.2235	-2.106	-2.3089	-2.1574	-2.1885	-3.0998	-2.2194	-2.1705	-2.2276	-2.1937	-2.2208
-1.9428	-2.21	-1.8549	-2.2615	-1.9267	-2.13	-1.9474	-2.1664	-1.3519	-2.1587	-2.2004	-2.1546	-2.0809	-2.1783	-2.0897	-2.1789	-2.0219	-2.4818	-2.0062	-2.151	-1.9274	-2.2194	-2.0891	-2.1683	-1.9474	-2.1664	-1.3528	-2.1731	-2.1142	-2.29	-2.3349	-2.2312	-2.0897	-2.1789	-2.428	-2.2377	-2.2048	-2.1885	-2.155	-2.2235	-2.1597	-2.1637	-2.1574	-2.1885	-1.3461	-2.1415	-2.1705	-2.2276	-2.1937	-2.2208
-1.9428	-2.21	-2.0051	-2.2532	-2.3222	-2.1921	-2.0953	-2.2023	-1.352	-2.1275	-2.3856	-2.3141	-2.4349	-2.2075	-2.2011	-2.2652	-2.9838	-2.5117	-2.0062	-2.151	-1.9274	-2.2194	-2.3188	-2.1622	-2.1016	-2.2012	-1.3528	-2.1731	-2.4821	-2.1331	-2.3349	-2.2312	-2.0635	-2.0894	-2.428	-2.2377	-2.2048	-2.1885	-2.155	-2.2235	-2.1597	-2.1637	-2.1574	-2.1885	-1.3461	-2.1415	-2.1705	-2.2276	-2.1937	-2.2208
-1.904	-2.2986	-2.3222	-2.1921	-2.0415	-2.1462	-2.5335	-2.1536	-2.5644	-2.1255	-1.8283	-2.1013	-2.4349	-2.2075	-2.543	-2.2081	-1.986	-2.1179	-2.0062	-2.151	-2.4961	-2.1703	-2.0891	-2.1683	-2.4615	-2.2348	-1.3528	-2.1731	-1.9466	-2.0839	-2.3349	-2.2312	-2.2897	-2.2494	-1.986	-2.1179	-2.2048	-2.1885	-2.155	-2.2235	-2.1597	-2.1637	-2.3415	-2.1415	-2.3845	-2.1898	-2.1705	-2.2276	-2.1937	-2.2208
-1.9428	-2.21	-2.0558	-2.4143	-2.1797	-2.1189	-1.9474	-2.1664	-2.5644	-2.1255	-2.9642	-2.2414	-2.4349	-2.2075	-1.9751	-1.8089	-2.0386	-2.0362	-2.0062	-2.151	-2.1726	-2.2186	-2.0891	-2.1683	-1.9474	-2.1664	-1.3528	-2.1731	-2.4821	-2.1331	-2.3349	-2.2312	-2.0635	-2.0894	-2.1609	-2.1708	-2.2048	-2.1885	-2.155	-2.2235	-2.1597	-2.1637	-2.1574	-2.1885	-2.3845	-2.1898	-2.1705	-2.2276	-2.1937	-2.2208
-1.9428	-2.21	-2.0051	-2.2532	-2.3683	-2.2356	-2.1148	-2.1948	-0.7678	-2.3114	-1.9611	-2.3251	-2.4187	-2.2805	-2.2011	-2.2652	-2.1019	-2.1709	-2.0062	-2.151	-1.9274	-2.2194	-2.3188	-2.1622	-2.1016	-2.2012	-1.3528	-2.1731	-2.1142	-2.29	-2.2098	-2.1923	-2.0635	-2.0894	-2.028	-2.3454	-2.2048	-2.1885	-2.155	-2.2235	-2.4911	-2.2288	-2.1574	-2.1885	-2.3845	-2.1898	-2.1705	-2.2276	-2.3037	-2.1698
-1.9428	-2.21	-1.8549	-2.2615	-2.3086	-2.0717	-1.9158	-1.9902	-0.7678	-2.3114	-1.8283	-2.1013	-2.4231	-2.2414	-2.2445	-2.1023	-1.9152	-2.0847	-2.0062	-2.151	-1.9274	-2.2194	-2.3086	-2.0717	-2.0034	-2.1061	-1.3528	-2.1731	-1.9466	-2.0839	-2.2098	-2.1923	-2.2071	-2.1935	-1.9152	-2.0847	-2.2048	-2.1885	-2.155	-2.2235	-2.1597	-2.1637	-2.1574	-2.1885	-2.3845	-2.1898	-2.1705	-2.2276	-2.1937	-2.2208
-2.123	-2.299	-2.0558	-2.4143	-2.2103	-1.8535	-1.9158	-1.9902	-0.7678	-2.3114	-2.2004	-2.1546	-2.2058	-2.1709	-2.1197	-2.0927	-2.2632	-2.1462	-2.123	-2.299	-2.1726	-2.2186	-2.3188	-2.1622	-2.0034	-2.1061	-1.3528	-2.1731	-2.1142	-2.29	-2.2058	-2.1709	-2.0635	-2.0894	-2.1609	-2.1708	-2.2048	-2.1885	-2.155	-2.2235	-2.1597	-2.1637	-2.1574	-2.1885	-2.3845	-2.1898	-2.1705	-2.2276	-2.0969	-2.1316
-2.1217	-2.2423	-1.8449	-2.2266	-2.6055	-2.2221	-2.2321	-2.1709	-0.7678	-2.3114	-2.2871	-2.4644	-2.4187	-2.2805	-2.0734	-2.3651	-2.9838	-2.5117	-2.3797	-2.229	-1.9274	-2.2194	-2.3188	-2.1622	-2.2321	-2.1709	-1.3528	-2.1731	-2.1142	-2.29	-2.2098	-2.1923	-2.2071	-2.1935	-2.428	-2.2377	-2.2048	-2.1885	-2.155	-2.2235	-2.4911	-2.2288	-2.2964	-2.2504	-2.3845	-2.1898	-2.1705	-2.2276	-2.3037	-2.1698
-2.123	-2.299	-2.0051	-2.2532	-2.1445	-2.3462	-2.151	-2.1656	-0.7678	-2.3114	-2.4663	-2.0772	-2.2784	-2.3219	-1.8863	-2.0226	-2.0386	-2.0362	-2.123	-2.299	-1.9274	-2.2194	-2.0891	-2.1683	-2.1016	-2.2012	-1.3528	-2.1731	-2.4821	-2.1331	-2.1477	-2.2064	-2.0635	-2.0894	-2.1609	-2.1708	-2.2048	-2.1885	-2.155	-2.2235	-2.1597	-2.1637	-2.1574	-2.1885	-2.3845	-2.1898	-2.5655	-2.2137	-2.1937	-2.2208
-2.1273	-2.1476	-1.8449	-2.2266	-2.1445	-2.3462	-2.0138	-2.21	-1.3519	-2.1587	-1.8283	-2.1013	-2.0809	-2.1783	-2.1972	-2.2656	-2.9838	-2.5117	-2.0062	-2.151	-1.9274	-2.2194	-2.0891	-2.1683	-2.1016	-2.2012	-1.3528	-2.1731	-1.9466	-2.0839	-2.3349	-2.2312	-2.2897	-2.2494	-2.428	-2.2377	-2.2048	-2.1885	-2.155	-2.2235	-2.1597	-2.1637	-2.1574	-2.1885	-1.3461	-2.1415	-2.1705	-2.2276	-2.1937	-2.2208
-2.1847	-2.0467	-2.0558	-2.4143	-2.4387	-2.0864	-2.5335	-2.1536	-0.7678	-2.3114	-1.9611	-2.3251	-2.0809	-2.1783	-1.8863	-2.0226	-2.1861	-2.1957	-2.3797	-2.229	-2.1726	-2.2186	-2.1668	-2.2833	-2.4615	-2.2348	-1.3528	-2.1731	-2.1142	-2.29	-2.3349	-2.2312	-2.0635	-2.0894	-2.1609	-2.1708	-2.3571	-2.1555	-2.155	-2.2235	-2.1597	-2.1637	-2.3415	-2.1415	-2.3845	-2.1898	-2.1705	-2.2276	-2.1937	-2.2208
-2.4699	-2.5192	-2.2686	-2.299	-2.0415	-2.1462	-2.1445	-2.3301	-1.3519	-2.1587	-1.9611	-2.3251	-2.1307	-2.2608	-2.1197	-2.0927	-2.9838	-2.5117	-2.3554	-2.1938	-2.2686	-2.299	-2.0891	-2.1683	-2.1016	-2.2012	-1.3528	-2.1731	-2.1142	-2.29	-2.1477	-2.2064	-2.0635	-2.0894	-2.428	-2.2377	-2.2048	-2.1885	-2.155	-2.2235	-2.1597	-2.1637	-2.1574	-2.1885	-1.3461	-2.1415	-2.1705	-2.2276	-2.1937	-2.2208
-2.1847	-2.0467	-2.129	-2.2376	-2.1587	-2.1306	-1.895	-2.109	-0.7678	-2.3114	-2.0641	-2.2962	-2.2784	-2.3219	-2.1972	-2.2656	-2.1475	-2.4537	-2.3797	-2.229	-1.9274	-2.2194	-2.0891	-2.1683	-2.0034	-2.1061	-1.3528	-2.1731	-2.1142	-2.29	-2.1477	-2.2064	-2.2897	-2.2494	-2.028	-2.3454	-2.3571	-2.1555	-2.155	-2.2235	-2.1597	-2.1637	-2.1574	-2.1885	-2.3845	-2.1898	-2.1705	-2.2276	-2.1937	-2.2208
-2.5335	-2.2656	-1.8968	-2.3055	-2.0415	-2.1462	-2.2963	-2.1205	-0.7678	-2.3114	-1.7596	-2.0959	-2.1307	-2.2608	-2.1972	-2.2656	-2.9838	-2.5117	-2.3797	-2.229	-2.1726	-2.2186	-2.0891	-2.1683	-2.2963	-2.1205	-1.3528	-2.1731	-2.4821	-2.1331	-2.1477	-2.2064	-2.2897	-2.2494	-2.428	-2.2377	-2.3571	-2.1555	-2.155	-2.2235	-2.1597	-2.1637	-2.1574	-2.1885	-2.3845	-2.1898	-1.9776	-2.0356	-2.1937	-2.2208
-2.4699	-2.5192	-2.5126	-2.2041	-2.1587	-2.1306	-2.0953	-2.2023	-0.7678	-2.3114	-2.0788	-2.2173	-2.2632	-2.1353	-2.0897	-2.1789	-2.0379	-2.1566	-2.3554	-2.1938	-2.4961	-2.1703	-2.0891	-2.1683	-2.1016	-2.2012	-1.3528	-2.1731	-2.0788	-2.2173	-2.1477	-2.2064	-2.0897	-2.1789	-2.1609	-2.1708	-2.2048	-2.1885	-2.2963	-2.2441	-2.1597	-2.1637	-2.1574	-2.1885	-2.3845	-2.1898	-2.1705	-2.2276	-2.1937	-2.2208
-2.8199	-2.2081	-2.2686	-2.299	-2.0415	-2.1462	-1.9474	-2.1664	-5.0617	-2.2604	-1.9611	-2.3251	-2.1307	-2.2608	-2.2445	-2.1023	-2.0386	-2.0362	-2.3797	-2.229	-2.2686	-2.299	-2.0891	-2.1683	-1.9474	-2.1664	-4.4933	-2.1808	-2.1142	-2.29	-2.1477	-2.2064	-2.2071	-2.1935	-2.1609	-2.1708	-2.2048	-2.1885	-2.155	-2.2235	-2.1597	-2.1637	-2.1574	-2.1885	-2.3845	-2.1898	-2.1705	-2.2276	-2.1937	-2.2208
-2.3877	-2.0607	-2.5182	-2.2956	-2.1587	-2.1306	-2.151	-2.1656	-2.2189	-2.3628	-2.9642	-2.2414	-1.9424	-2.2956	-2.0897	-2.1789	-2.4428	-2.1765	-2.3554	-2.1938	-2.4961	-2.1703	-2.0891	-2.1683	-2.1016	-2.2012	-3.1311	-2.2569	-2.4821	-2.1331	-2.2098	-2.1923	-2.0897	-2.1789	-2.428	-2.2377	-2.2048	-2.1885	-2.155	-2.2235	-2.1597	-2.1637	-2.1574	-2.1885	-2.3845	-2.1898	-2.1705	-2.2276	-2.1937	-2.2208
-2.1217	-2.2423	-1.8449	-2.2266	-1.9267	-2.13	-2.3228	-2.1783	-0.7678	-2.3114	-2.1894	-2.1917	-2.016	-2.2173	-2.1331	-2.2642	-2.0386	-2.0362	-2.3797	-2.229	-1.9274	-2.2194	-2.0891	-2.1683	-2.0034	-2.1061	-1.3528	-2.1731	-2.4821	-2.1331	-2.016	-2.2173	-2.2897	-2.2494	-2.1609	-2.1708	-2.2048	-2.1885	-2.155	-2.2235	-2.1597	-2.1637	-2.1574	-2.1885	-2.3845	-2.1898	-2.1705	-2.2276	-2.1937	-2.2208
-1.9124	-2.3131	-2.5126	-2.2041	-2.3222	-2.1921	-1.9474	-2.1664	-2.2189	-2.3628	-1.9611	-2.3251	-2.016	-2.2173	-1.902	-2.1255	-2.1861	-2.1957	-2.3797	-2.229	-2.4961	-2.1703	-2.3188	-2.1622	-1.9474	-2.1664	-3.1311	-2.2569	-2.1142	-2.29	-2.016	-2.2173	-2.2897	-2.2494	-2.1609	-2.1708	-1.9383	-2.289	-2.2963	-2.2441	-2.1597	-2.1637	-2.1574	-2.1885	-2.3845	-2.1898	-2.1705	-2.2276	-2.1937	-2.2208
-1.8051	-2.2264	-2.5182	-2.2956	-2.3222	-2.1921	-2.276	-2.3208	-0.7678	-2.3114	-2.2004	-2.1546	-2.3447	-2.3095	-2.0734	-2.3651	-2.2632	-2.1462	-1.8051	-2.2264	-2.4961	-2.1703	-2.3188	-2.1622	-2.4615	-2.2348	-1.3528	-2.1731	-2.1142	-2.29	-2.3349	-2.2312	-2.2071	-2.1935	-2.1609	-2.1708	-1.9383	-2.289	-2.155	-2.2235	-2.1597	-2.1637	-2.2964	-2.2504	-2.3845	-2.1898	-2.1705	-2.2276	-2.1937	-2.2208
-1.904	-2.2986	-2.0051	-2.2532	-1.9267	-2.13	-1.9158	-1.9902	-0.7678	-2.3114	-2.0788	-2.2173	-2.4231	-2.2414	-1.8863	-2.0226	-2.4934	-2.2681	-2.0062	-2.151	-1.9274	-2.2194	-2.0891	-2.1683	-2.0034	-2.1061	-1.3528	-2.1731	-2.0788	-2.2173	-2.2098	-2.1923	-2.0635	-2.0894	-2.428	-2.2377	-2.2048	-2.1885	-2.155	-2.2235	-2.1597	-2.1637	-2.1574	-2.1885	-2.3845	-2.1898	-2.1705	-2.2276	-2.1937	-2.2208
-2.1273	-2.1476	-2.0558	-2.4143	-2.2103	-1.8535	-1.9474	-2.1664	-0.7678	-2.3114	-2.0388	-2.0226	-2.1847	-2.0601	-2.543	-2.2081	-2.3282	-2.1616	-2.0062	-2.151	-2.1726	-2.2186	-2.3188	-2.1622	-1.9474	-2.1664	-1.3528	-2.1731	-1.9466	-2.0839	-2.2098	-2.1923	-2.2897	-2.2494	-2.1609	-2.1708	-2.2048	-2.1885	-2.155	-2.2235	-2.1597	-2.1637	-2.1574	-2.1885	-2.3845	-2.1898	-2.1705	-2.2276	-2.3037	-2.1698
-2.8199	-2.2081	-2.2686	-2.299	-2.2103	-1.8535	-2.3228	-2.1783	-1.3519	-2.1587	-2.9642	-2.2414	-2.1307	-2.2608	-2.0897	-2.1789	-1.986	-2.1179	-2.3797	-2.229	-2.2686	-2.299	-2.3188	-2.1622	-2.0034	-2.1061	-1.3528	-2.1731	-2.4821	-2.1331	-2.1477	-2.2064	-2.0897	-2.1789	-1.986	-2.1179	-2.2048	-2.1885	-2.155	-2.2235	-2.1597	-2.1637	-2.1574	-2.1885	-1.3461	-2.1415	-2.1705	-2.2276	-2.1937	-2.2208
-2.123	-2.299	-3.1798	-1.9755	-2.4387	-2.0864	-2.1572	-2.1295	-0.7678	-2.3114	-2.0641	-2.2962	-2.016	-2.2173	-2.0897	-2.1789	-2.0379	-2.1566	-2.123	-2.299	-2.4961	-2.1703	-2.1668	-2.2833	-2.4615	-2.2348	-1.3528	-2.1731	-2.1142	-2.29	-2.016	-2.2173	-2.0897	-2.1789	-2.1609	-2.1708	-2.2048	-2.1885	-2.155	-2.2235	-2.1597	-2.1637	-2.3415	-2.1415	-2.3845	-2.1898	-2.1705	-2.2276	-2.1937	-2.2208
-1.904	-2.2986	-2.0051	-2.2532	-2.1019	-2.153	-1.9474	-2.1664	-1.4101	-1.9829	-1.9222	-2.0297	-2.4231	-2.2414	-2.0734	-2.3651	-1.986	-2.1179	-2.0062	-2.151	-1.9274	-2.2194	-2.1668	-2.2833	-1.9474	-2.1664	-1.4101	-1.9829	-1.9466	-2.0839	-2.2098	-2.1923	-2.2071	-2.1935	-1.986	-2.1179	-2.2048	-2.1885	-2.155	-2.2235	-2.1597	-2.1637	-2.1574	-2.1885	-2.3845	-2.1898	-2.1705	-2.2276	-2.1937	-2.2208
-2.2731	-2.153	-2.2686	-2.299	-2.3378	-2.5811	-1.895	-2.109	-0.7678	-2.3114	-1.9611	-2.3251	-2.016	-2.2173	-2.4159	-2.0431	-2.0379	-2.1566	-2.3554	-2.1938	-2.2686	-2.299	-2.3378	-2.5811	-2.0034	-2.1061	-1.3528	-2.1731	-2.1142	-2.29	-2.016	-2.2173	-2.2071	-2.1935	-2.1609	-2.1708	-2.2048	-2.1885	-2.155	-2.2235	-2.1597	-2.1637	-2.1574	-2.1885	-2.3845	-2.1898	-2.1705	-2.2276	-2.1937	-2.2208
-1.904	-2.2986	-1.7597	-2.2214	-2.1019	-2.153	-1.9474	-2.1664	-0.7678	-2.3114	-2.2963	-2.1972	-2.4349	-2.2075	-2.0897	-2.1789	-2.3282	-2.1616	-2.0062	-2.151	-1.9274	-2.2194	-2.1668	-2.2833	-1.9474	-2.1664	-1.3528	-2.1731	-2.2963	-2.1972	-2.3349	-2.2312	-2.0897	-2.1789	-2.1609	-2.1708	-2.2048	-2.1885	-2.155	-2.2235	-2.1597	-2.1637	-2.1574	-2.1885	-2.3845	-2.1898	-2.1705	-2.2276	-2.1937	-2.2208
-2.0009	-1.9151	-2.3222	-2.1921	-2.3683	-2.2356	-2.151	-2.1656	-0.7678	-2.3114	-1.9611	-2.3251	-2.4231	-2.2414	-2.0734	-2.3651	-1.9361	-2.4856	-2.0062	-2.151	-2.4961	-2.1703	-2.3188	-2.1622	-2.1016	-2.2012	-1.3528	-2.1731	-2.1142	-2.29	-2.2098	-2.1923	-2.2071	-2.1935	-2.028	-2.3454	-2.2048	-2.1885	-2.155	-2.2235	-2.4911	-2.2288	-2.1574	-2.1885	-2.3845	-2.1898	-2.1705	-2.2276	-2.1937	-2.2208
-2.1847	-2.0467	-1.7597	-2.2214	-2.2103	-1.8535	-2.0953	-2.2023	-0.7678	-2.3114	-1.9611	-2.3251	-2.3447	-2.3095	-1.9154	-2.2423	-2.1475	-2.4537	-2.3797	-2.229	-1.9274	-2.2194	-2.3188	-2.1622	-2.1016	-2.2012	-1.3528	-2.1731	-2.1142	-2.29	-2.3349	-2.2312	-2.2897	-2.2494	-2.028	-2.3454	-2.3571	-2.1555	-2.155	-2.2235	-2.1597	-2.1637	-2.1574	-2.1885	-2.3845	-2.1898	-2.1705	-2.2276	-2.1937	-2.2208
-1.8051	-2.2264	-2.0051	-2.2532	-2.1217	-2.0117	-1.895	-2.109	-0.7678	-2.3114	-2.2	-2.2505	-2.3447	-2.3095	-2.1972	-2.2656	-1.9432	-2.0834	-1.8051	-2.2264	-1.9274	-2.2194	-2.3188	-2.1622	-2.0034	-2.1061	-1.3528	-2.1731	-2.1142	-2.29	-2.3349	-2.2312	-2.2897	-2.2494	-2.428	-2.2377	-1.9383	-2.289	-2.155	-2.2235	-2.1597	-2.1637	-2.1574	-2.1885	-2.3845	-2.1898	-2.1705	-2.2276	-2.1937	-2.2208
-2.2731	-2.153	-1.7597	-2.2214	-2.1797	-2.1189	-2.0953	-2.2023	-0.7678	-2.3114	-2.2963	-2.1972	-2.1307	-2.2608	-2.543	-2.2081	-1.9361	-2.4856	-2.3554	-2.1938	-1.9274	-2.2194	-2.0891	-2.1683	-2.1016	-2.2012	-1.3528	-2.1731	-2.2963	-2.1972	-2.1477	-2.2064	-2.2897	-2.2494	-2.028	-2.3454	-2.2048	-2.1885	-2.155	-2.2235	-2.1597	-2.1637	-2.1574	-2.1885	-2.3845	-2.1898	-2.1705	-2.2276	-2.1937	-2.2208
-1.904	-2.2986	-1.7597	-2.2214	-2.3086	-2.0717	-1.895	-2.109	-1.3519	-2.1587	-2.0641	-2.2962	-2.3447	-2.3095	-2.0734	-2.3651	-1.986	-2.1179	-2.0062	-2.151	-1.9274	-2.2194	-2.3086	-2.0717	-2.0034	-2.1061	-1.3528	-2.1731	-2.1142	-2.29	-2.3349	-2.2312	-2.2071	-2.1935	-1.986	-2.1179	-2.2048	-2.1885	-2.155	-2.2235	-2.1597	-2.1637	-2.1574	-2.1885	-1.3461	-2.1415	-2.1705	-2.2276	-2.1937	-2.2208
-2.0009	-1.9151	-2.0051	-2.2532	-2.3683	-2.2356	-2.0953	-2.2023	-0.7678	-2.3114	-1.8283	-2.1013	-2.4231	-2.2414	-2.4159	-2.0431	-1.9361	-2.4856	-2.0062	-2.151	-1.9274	-2.2194	-2.3188	-2.1622	-2.1016	-2.2012	-1.3528	-2.1731	-1.9466	-2.0839	-2.2098	-2.1923	-2.2071	-2.1935	-2.028	-2.3454	-2.2048	-2.1885	-2.155	-2.2235	-2.4911	-2.2288	-2.1574	-2.1885	-2.3845	-2.1898	-2.1705	-2.2276	-2.1937	-2.2208
-2.1847	-2.0467	-2.129	-2.2376	-2.2103	-1.8535	-1.9158	-1.9902	-0.7678	-2.3114	-2.0641	-2.2962	-2.3447	-2.3095	-2.543	-2.2081	-1.8968	-2.2432	-2.3797	-2.229	-1.9274	-2.2194	-2.3188	-2.1622	-2.0034	-2.1061	-1.3528	-2.1731	-2.1142	-2.29	-2.3349	-2.2312	-2.2897	-2.2494	-2.028	-2.3454	-2.3571	-2.1555	-2.155	-2.2235	-2.1597	-2.1637	-2.1574	-2.1885	-2.3845	-2.1898	-2.1705	-2.2276	-2.1937	-2.2208
-1.904	-2.2986	-2.0051	-2.2532	-2.3086	-2.0717	-2.1148	-2.1948	-2.6439	-2.3939	-2.2963	-2.1972	-2.2638	-2.3578	-2.2445	-2.1023	-2.4428	-2.1765	-2.0062	-2.151	-1.9274	-2.2194	-2.3086	-2.0717	-2.1016	-2.2012	-1.3528	-2.1731	-2.2963	-2.1972	-2.1477	-2.2064	-2.2071	-2.1935	-2.428	-2.2377	-2.2048	-2.1885	-2.155	-2.2235	-2.1597	-2.1637	-2.1574	-2.1885	-3.0998	-2.2194	-2.1705	-2.2276	-2.1937	-2.2208
-2.123	-2.299	-1.8549	-2.2615	-2.0219	-2.2939	-2.2963	-2.1205	-3.892	-2.3085	-2.2004	-2.1546	-1.9848	-2.1598	-2.5934	-2.3364	-2.1861	-2.1957	-2.123	-2.299	-1.9274	-2.2194	-2.3188	-2.1622	-2.2963	-2.1205	-4.4933	-2.1808	-2.1142	-2.29	-2.2098	-2.1923	-2.2897	-2.2494	-2.1609	-2.1708	-2.2048	-2.1885	-2.155	-2.2235	-2.106	-2.3089	-2.1574	-2.1885	-2.3845	-2.1898	-2.1705	-2.2276	-2.0969	-2.1316
-1.8051	-2.2264	-2.0051	-2.2532	-1.9267	-2.13	-2.1445	-2.3301	-0.7678	-2.3114	-2.2963	-2.1972	-2.4187	-2.2805	-1.902	-2.1255	-2.2632	-2.1462	-1.8051	-2.2264	-1.9274	-2.2194	-2.0891	-2.1683	-2.1016	-2.2012	-1.3528	-2.1731	-2.2963	-2.1972	-2.2098	-2.1923	-2.2897	-2.2494	-2.1609	-2.1708	-1.9383	-2.289	-2.155	-2.2235	-2.1597	-2.1637	-2.1574	-2.1885	-2.3845	-2.1898	-2.1705	-2.2276	-2.3037	-2.1698
-2.1273	-2.1476	-3.1798	-1.9755	-2.1445	-2.3462	-2.2963	-2.1205	-0.7678	-2.3114	-2.2004	-2.1546	-2.3447	-2.3095	-2.1197	-2.0927	-1.9152	-2.0847	-2.0062	-2.151	-2.4961	-2.1703	-2.0891	-2.1683	-2.2963	-2.1205	-1.3528	-2.1731	-2.1142	-2.29	-2.3349	-2.2312	-2.0635	-2.0894	-1.9152	-2.0847	-2.2048	-2.1885	-2.155	-2.2235	-2.1597	-2.1637	-2.1574	-2.1885	-2.3845	-2.1898	-2.1705	-2.2276	-2.1937	-2.2208
-2.753	-2.2803	-1.7597	-2.2214	-2.1445	-2.3462	-1.895	-2.109	-1.3519	-2.1587	-2.9642	-2.2414	-2.3447	-2.3095	-2.1071	-2.4143	-2.3812	-2.1205	-2.753	-2.2803	-1.9274	-2.2194	-2.0891	-2.1683	-2.0034	-2.1061	-1.3528	-2.1731	-2.4821	-2.1331	-2.3349	-2.2312	-2.1071	-2.4143	-2.3812	-2.1205	-2.2048	-2.1885	-2.155	-2.2235	-2.1597	-2.1637	-2.1574	-2.1885	-1.3461	-2.1415	-2.1705	-2.2276	-2.1937	-2.2208
-2.1847	-2.0467	-2.5126	-2.2041	-2.3086	-2.0717	-2.1148	-2.1948	-2.2189	-2.3628	-2.6812	-2.3909	-1.9589	-2.0772	-1.9154	-2.2423	-2.1475	-2.4537	-2.3797	-2.229	-2.4961	-2.1703	-2.3086	-2.0717	-2.1016	-2.2012	-3.1311	-2.2569	-2.4821	-2.1331	-2.1477	-2.2064	-2.2897	-2.2494	-2.028	-2.3454	-2.3571	-2.1555	-2.2963	-2.2441	-2.1597	-2.1637	-2.1574	-2.1885	-2.3845	-2.1898	-2.5655	-2.2137	-2.1937	-2.2208
-2.2731	-2.153	-2.7421	-1.9461	-2.1019	-2.153	-2.2321	-2.1709	-2.2189	-2.3628	-2.0173	-2.2456	-2.1307	-2.2608	-2.1071	-2.4143	-2.9838	-2.5117	-2.3554	-2.1938	-2.7421	-1.9461	-2.1668	-2.2833	-2.2321	-2.1709	-3.1311	-2.2569	-2.0173	-2.2456	-2.1477	-2.2064	-2.1071	-2.4143	-2.428	-2.2377	-2.2048	-2.1885	-2.4135	-2.0458	-2.1597	-2.1637	-2.2964	-2.2504	-2.3845	-2.1898	-1.9776	-2.0356	-2.1937	-2.2208
-2.0009	-1.9151	-2.2163	-2.1435	-2.0415	-2.1462	-1.895	-2.109	-0.7678	-2.3114	-2.2	-2.2505	-2.4231	-2.2414	-1.8703	-2.1528	-2.0342	-2.6539	-2.0062	-2.151	-2.4961	-2.1703	-2.0891	-2.1683	-2.0034	-2.1061	-1.3528	-2.1731	-2.1142	-2.29	-2.2098	-2.1923	-2.2071	-2.1935	-2.1609	-2.1708	-2.2048	-2.1885	-2.4135	-2.0458	-2.1597	-2.1637	-2.1574	-2.1885	-2.3845	-2.1898	-2.1705	-2.2276	-2.1937	-2.2208
-1.9611	-2.1909	-2.3239	-2.1257	-2.2103	-1.8535	-2.151	-2.1656	-0.7678	-2.3114	-2.2871	-2.4644	-1.8779	-2.0118	-2.2445	-2.1023	-2.1019	-2.1709	-2.0062	-2.151	-2.1726	-2.2186	-2.3188	-2.1622	-2.1016	-2.2012	-1.3528	-2.1731	-2.1142	-2.29	-2.1477	-2.2064	-2.2071	-2.1935	-2.028	-2.3454	-2.2048	-2.1885	-2.155	-2.2235	-2.1597	-2.1637	-2.1574	-2.1885	-2.3845	-2.1898	-2.1705	-2.2276	-2.1937	-2.2208
-2.4699	-2.5192	-2.0558	-2.4143	-2.3683	-2.2356	-2.1148	-2.1948	-0.7678	-2.3114	-2.0641	-2.2962	-2.1847	-2.0601	-2.1197	-2.0927	-1.986	-2.1179	-2.3554	-2.1938	-2.1726	-2.2186	-2.3188	-2.1622	-2.1016	-2.2012	-1.3528	-2.1731	-2.1142	-2.29	-2.2098	-2.1923	-2.0635	-2.0894	-1.986	-2.1179	-2.2048	-2.1885	-2.155	-2.2235	-2.4911	-2.2288	-2.1574	-2.1885	-2.3845	-2.1898	-2.1705	-2.2276	-2.3037	-2.1698
-2.1847	-2.0467	-1.8549	-2.2615	-2.2103	-1.8535	-2.0138	-2.21	-1.3519	-2.1587	-1.9222	-2.0297	-2.016	-2.2173	-2.0897	-2.1789	-2.2632	-2.1462	-2.3797	-2.229	-1.9274	-2.2194	-2.3188	-2.1622	-2.1016	-2.2012	-1.3528	-2.1731	-1.9466	-2.0839	-2.016	-2.2173	-2.0897	-2.1789	-2.1609	-2.1708	-2.3571	-2.1555	-2.155	-2.2235	-2.1597	-2.1637	-2.1574	-2.1885	-1.3461	-2.1415	-2.1705	-2.2276	-2.1937	-2.2208
-2.3877	-2.0607	-2.2686	-2.299	-2.2029	-2.5199	-2.0138	-2.21	-2.2189	-2.3628	-1.9611	-2.3251	-2.4349	-2.2075	-2.3344	-2.1388	-2.1019	-2.1709	-2.3554	-2.1938	-2.2686	-2.299	-2.1668	-2.2833	-2.1016	-2.2012	-3.1311	-2.2569	-2.1142	-2.29	-2.3349	-2.2312	-2.2071	-2.1935	-2.028	-2.3454	-2.2048	-2.1885	-2.155	-2.2235	-2.1597	-2.1637	-2.1574	-2.1885	-2.3845	-2.1898	-2.1705	-2.2276	-2.1937	-2.2208
-2.5335	-2.2656	-1.8449	-2.2266	-2.1217	-2.0117	-2.3228	-2.1783	-0.7678	-2.3114	-2.2	-2.2505	-2.2784	-2.3219	-1.902	-2.1255	-2.1019	-2.1709	-2.3797	-2.229	-1.9274	-2.2194	-2.3188	-2.1622	-2.0034	-2.1061	-1.3528	-2.1731	-2.1142	-2.29	-2.1477	-2.2064	-2.2897	-2.2494	-2.028	-2.3454	-2.3571	-2.1555	-2.155	-2.2235	-2.1597	-2.1637	-2.1574	-2.1885	-2.3845	-2.1898	-2.1705	-2.2276	-2.1937	-2.2208
-2.1273	-2.1476	-1.7597	-2.2214	-2.3222	-2.1921	-1.9158	-1.9902	-0.7678	-2.3114	-2.2	-2.2505	-1.9589	-2.0772	-2.0734	-2.3651	-2.2482	-2.1275	-2.0062	-2.151	-1.9274	-2.2194	-2.3188	-2.1622	-2.0034	-2.1061	-1.3528	-2.1731	-2.1142	-2.29	-2.1477	-2.2064	-2.2071	-2.1935	-2.428	-2.2377	-2.2048	-2.1885	-2.155	-2.2235	-2.1597	-2.1637	-2.1574	-2.1885	-2.3845	-2.1898	-2.1705	-2.2276	-2.1937	-2.2208
-2.753	-2.2803	-2.0558	-2.4143	-2.0415	-2.1462	-2.1217	-2.3812	-0.7678	-2.3114	-1.9611	-2.3251	-2.2632	-2.1353	-2.4159	-2.0431	-1.9432	-2.0834	-2.753	-2.2803	-2.1726	-2.2186	-2.0891	-2.1683	-2.4615	-2.2348	-1.3528	-2.1731	-2.1142	-2.29	-2.1477	-2.2064	-2.2071	-2.1935	-2.428	-2.2377	-2.2048	-2.1885	-2.155	-2.2235	-2.1597	-2.1637	-2.1574	-2.1885	-2.3845	-2.1898	-2.1705	-2.2276	-2.1937	-2.2208
-2.8199	-2.2081	-2.129	-2.2376	-2.0415	-2.1462	-2.0138	-2.21	-2.5644	-2.1255	-2.1894	-2.1917	-2.016	-2.2173	-1.9154	-2.2423	-2.0379	-2.1566	-2.3797	-2.229	-1.9274	-2.2194	-2.0891	-2.1683	-2.1016	-2.2012	-1.3528	-2.1731	-2.4821	-2.1331	-2.016	-2.2173	-2.2897	-2.2494	-2.1609	-2.1708	-2.2048	-2.1885	-2.155	-2.2235	-2.1597	-2.1637	-2.1574	-2.1885	-2.3845	-2.1898	-2.1705	-2.2276	-2.1937	-2.2208
-2.1273	-2.1476	-1.7597	-2.2214	-2.1019	-2.153	-2.0601	-2.372	-0.7678	-2.3114	-1.8283	-2.1013	-2.4187	-2.2805	-2.0734	-2.3651	-2.2632	-2.1462	-2.0062	-2.151	-1.9274	-2.2194	-2.1668	-2.2833	-2.0034	-2.1061	-1.3528	-2.1731	-1.9466	-2.0839	-2.2098	-2.1923	-2.2071	-2.1935	-2.1609	-2.1708	-2.2048	-2.1885	-2.155	-2.2235	-2.1597	-2.1637	-2.1574	-2.1885	-2.3845	-2.1898	-2.1705	-2.2276	-2.3037	-2.1698
-2.2731	-2.153	-1.8968	-2.3055	-2.2103	-1.8535	-1.9158	-1.9902	-1.352	-2.1275	-1.9611	-2.3251	-2.2632	-2.1353	-1.8703	-2.1528	-2.9838	-2.5117	-2.3554	-2.1938	-2.1726	-2.2186	-2.3188	-2.1622	-2.0034	-2.1061	-1.3528	-2.1731	-2.1142	-2.29	-2.1477	-2.2064	-2.2071	-2.1935	-2.428	-2.2377	-2.2048	-2.1885	-2.155	-2.2235	-2.1597	-2.1637	-2.1574	-2.1885	-1.3461	-2.1415	-2.1705	-2.2276	-2.1937	-2.2208
-2.8199	-2.2081	-2.2163	-2.1435	-2.0415	-2.1462	-2.1445	-2.3301	-0.7678	-2.3114	-2.0788	-2.2173	-1.9848	-2.1598	-2.3344	-2.1388	-1.9152	-2.0847	-2.3797	-2.229	-2.4961	-2.1703	-2.0891	-2.1683	-2.1016	-2.2012	-1.3528	-2.1731	-2.0788	-2.2173	-2.2098	-2.1923	-2.2071	-2.1935	-1.9152	-2.0847	-2.2048	-2.1885	-2.4135	-2.0458	-2.1597	-2.1637	-2.1574	-2.1885	-2.3845	-2.1898	-2.1705	-2.2276	-2.0969	-2.1316
-2.8199	-2.2081	-1.7597	-2.2214	-1.9267	-2.13	-1.9158	-1.9902	-0.7678	-2.3114	-2.6812	-2.3909	-2.1847	-2.0601	-2.2445	-2.1023	-2.3282	-2.1616	-2.3797	-2.229	-1.9274	-2.2194	-2.0891	-2.1683	-2.0034	-2.1061	-1.3528	-2.1731	-2.4821	-2.1331	-2.2098	-2.1923	-2.2071	-2.1935	-2.1609	-2.1708	-2.2048	-2.1885	-2.155	-2.2235	-2.1597	-2.1637	-2.1574	-2.1885	-2.3845	-2.1898	-2.5655	-2.2137	-2.3037	-2.1698
-2.1273	-2.1476	-2.0558	-2.4143	-2.2103	-1.8535	-2.1572	-2.1295	-1.3519	-2.1587	-2.2004	-2.1546	-2.1307	-2.2608	-2.0897	-2.1789	-1.9361	-2.4856	-2.0062	-2.151	-2.1726	-2.2186	-2.3188	-2.1622	-2.4615	-2.2348	-1.3528	-2.1731	-2.1142	-2.29	-2.1477	-2.2064	-2.0897	-2.1789	-2.028	-2.3454	-2.2048	-2.1885	-2.155	-2.2235	-2.1597	-2.1637	-2.3415	-2.1415	-1.3461	-2.1415	-2.1705	-2.2276	-2.1937	-2.2208
-2.123	-2.299	-1.8549	-2.2615	-2.0546	-2.535	-2.1148	-2.1948	-0.7678	-2.3114	-2.6812	-2.3909	-1.9589	-2.0772	-2.1972	-2.2656	-2.2482	-2.1275	-2.123	-2.299	-1.9274	-2.2194	-2.1668	-2.2833	-2.1016	-2.2012	-1.3528	-2.1731	-2.4821	-2.1331	-2.1477	-2.2064	-2.2897	-2.2494	-2.428	-2.2377	-2.2048	-2.1885	-2.155	-2.2235	-2.1597	-2.1637	-2.1574	-2.1885	-2.3845	-2.1898	-2.5655	-2.2137	-2.1937	-2.2208
-1.9611	-2.1909	-2.0142	-2.5811	-2.3086	-2.0717	-2.1445	-2.3301	-1.4101	-1.9829	-1.8283	-2.1013	-2.0809	-2.1783	-2.2445	-2.1023	-2.9838	-2.5117	-2.0062	-2.151	-2.0142	-2.5811	-2.3086	-2.0717	-2.1016	-2.2012	-1.4101	-1.9829	-1.9466	-2.0839	-2.3349	-2.2312	-2.2071	-2.1935	-2.428	-2.2377	-2.2048	-2.1885	-2.155	-2.2235	-2.1597	-2.1637	-2.1574	-2.1885	-2.3845	-2.1898	-2.1705	-2.2276	-2.1937	-2.2208
-1.9611	-2.1909	-2.5126	-2.2041	-2.0415	-2.1462	-2.2321	-2.1709	-2.643	-2.1435	-2.0788	-2.2173	-2.3447	-2.3095	-2.3344	-2.1388	-1.9361	-2.4856	-2.0062	-2.151	-2.4961	-2.1703	-2.0891	-2.1683	-2.2321	-2.1709	-1.3528	-2.1731	-2.0788	-2.2173	-2.3349	-2.2312	-2.2071	-2.1935	-2.028	-2.3454	-2.2048	-2.1885	-2.2963	-2.2441	-2.1597	-2.1637	-2.2964	-2.2504	-3.0998	-2.2194	-2.1705	-2.2276	-2.1937	-2.2208
-1.8051	-2.2264	-2.0142	-2.5811	-2.1587	-2.1306	-2.0953	-2.2023	-1.4101	-1.9829	-2.0788	-2.2173	-1.9589	-2.0772	-2.543	-2.2081	-1.3362	-1.4554	-1.8051	-2.2264	-2.0142	-2.5811	-2.0891	-2.1683	-2.1016	-2.2012	-1.4101	-1.9829	-2.0788	-2.2173	-2.1477	-2.2064	-2.2897	-2.2494	-1.3362	-1.4554	-1.9383	-2.289	-2.155	-2.2235	-2.1597	-2.1637	-2.1574	-2.1885	-2.3845	-2.1898	-2.1705	-2.2276	-2.1937	-2.2208
-2.1217	-2.2423	-2.2686	-2.299	-1.9267	-2.13	-1.9474	-2.1664	-0.7678	-2.3114	-2.0641	-2.2962	-2.1307	-2.2608	-2.4159	-2.0431	-2.4428	-2.1765	-2.3797	-2.229	-2.2686	-2.299	-2.0891	-2.1683	-1.9474	-2.1664	-1.3528	-2.1731	-2.1142	-2.29	-2.1477	-2.2064	-2.2071	-2.1935	-2.428	-2.2377	-2.2048	-2.1885	-2.155	-2.2235	-2.1597	-2.1637	-2.1574	-2.1885	-2.3845	-2.1898	-2.1705	-2.2276	-2.1937	-2.2208
-1.9124	-2.3131	-2.2163	-2.1435	-2.1587	-2.1306	-2.4189	-2.1694	-0.7678	-2.3114	-2.2	-2.2505	-1.8779	-2.0118	-2.4159	-2.0431	-2.2482	-2.1275	-2.3797	-2.229	-2.4961	-2.1703	-2.0891	-2.1683	-2.4615	-2.2348	-1.3528	-2.1731	-2.1142	-2.29	-2.1477	-2.2064	-2.2071	-2.1935	-2.428	-2.2377	-1.9383	-2.289	-2.4135	-2.0458	-2.1597	-2.1637	-2.1574	-2.1885	-2.3845	-2.1898	-2.1705	-2.2276	-2.1937	-2.2208
-1.9611	-2.1909	-1.7597	-2.2214	-2.1019	-2.153	-2.1148	-2.1948	-2.2189	-2.3628	-2.2963	-2.1972	-2.2632	-2.1353	-1.902	-2.1255	-1.9152	-2.0847	-2.0062	-2.151	-1.9274	-2.2194	-2.1668	-2.2833	-2.1016	-2.2012	-3.1311	-2.2569	-2.2963	-2.1972	-2.1477	-2.2064	-2.2897	-2.2494	-1.9152	-2.0847	-2.2048	-2.1885	-2.155	-2.2235	-2.1597	-2.1637	-2.1574	-2.1885	-2.3845	-2.1898	-2.1705	-2.2276	-2.1937	-2.2208
-2.123	-2.299	-1.8968	-2.3055	-1.9267	-2.13	-2.0601	-2.372	-1.352	-2.1275	-2.0173	-2.2456	-2.016	-2.2173	-1.9751	-1.8089	-1.986	-2.1179	-2.123	-2.299	-2.1726	-2.2186	-2.0891	-2.1683	-2.0034	-2.1061	-1.3528	-2.1731	-2.0173	-2.2456	-2.016	-2.2173	-2.0635	-2.0894	-1.986	-2.1179	-2.2048	-2.1885	-2.155	-2.2235	-2.1597	-2.1637	-2.1574	-2.1885	-1.3461	-2.1415	-1.9776	-2.0356	-2.1937	-2.2208
-1.904	-2.2986	-2.2163	-2.1435	-1.9267	-2.13	-2.1572	-2.1295	-0.7678	-2.3114	-2.2871	-2.4644	-1.882	-2.3673	-1.9154	-2.2423	-2.1861	-2.1957	-2.0062	-2.151	-2.4961	-2.1703	-2.0891	-2.1683	-2.4615	-2.2348	-1.3528	-2.1731	-2.1142	-2.29	-2.2098	-2.1923	-2.2897	-2.2494	-2.1609	-2.1708	-2.2048	-2.1885	-2.4135	-2.0458	-2.1597	-2.1637	-2.3415	-2.1415	-2.3845	-2.1898	-2.1705	-2.2276	-2.1937	-2.2208
-1.9124	-2.3131	-2.2686	-2.299	-2.1019	-2.153	-2.1445	-2.3301	-0.7678	-2.3114	-2.6812	-2.3909	-2.4349	-2.2075	-2.0734	-2.3651	-2.0379	-2.1566	-2.3797	-2.229	-2.2686	-2.299	-2.1668	-2.2833	-2.1016	-2.2012	-1.3528	-2.1731	-2.4821	-2.1331	-2.3349	-2.2312	-2.2071	-2.1935	-2.1609	-2.1708	-1.9383	-2.289	-2.155	-2.2235	-2.1597	-2.1637	-2.1574	-2.1885	-2.3845	-2.1898	-2.5655	-2.2137	-2.1937	-2.2208
-1.8051	-2.2264	-2.2163	-2.1435	-1.9267	-2.13	-2.8894	-2.3868	-0.7678	-2.3114	-2.2004	-2.1546	-2.2632	-2.1353	-1.8703	-2.1528	-1.9361	-2.4856	-1.8051	-2.2264	-2.4961	-2.1703	-2.0891	-2.1683	-2.4615	-2.2348	-1.3528	-2.1731	-2.1142	-2.29	-2.1477	-2.2064	-2.2071	-2.1935	-2.028	-2.3454	-1.9383	-2.289	-2.4135	-2.0458	-2.1597	-2.1637	-2.1574	-2.1885	-2.3845	-2.1898	-2.1705	-2.2276	-2.1937	-2.2208
-1.9611	-2.1909	-1.8549	-2.2615	-2.4387	-2.0864	-2.151	-2.1656	-2.2189	-2.3628	-2.0641	-2.2962	-2.2784	-2.3219	-2.5934	-2.3364	-1.9152	-2.0847	-2.0062	-2.151	-1.9274	-2.2194	-2.1668	-2.2833	-2.1016	-2.2012	-3.1311	-2.2569	-2.1142	-2.29	-2.1477	-2.2064	-2.2897	-2.2494	-1.9152	-2.0847	-2.2048	-2.1885	-2.155	-2.2235	-2.1597	-2.1637	-2.1574	-2.1885	-2.3845	-2.1898	-2.1705	-2.2276	-2.1937	-2.2208
-2.292	-2.2391	-3.1798	-1.9755	-2.4428	-2.1765	-2.0138	-2.21	-1.352	-2.1275	-2.0641	-2.2962	-2.0809	-2.1783	-2.2011	-2.2652	-2.382	-2.1674	-2.3797	-2.229	-2.4961	-2.1703	-2.3188	-2.1622	-2.1016	-2.2012	-1.3528	-2.1731	-2.1142	-2.29	-2.3349	-2.2312	-2.0635	-2.0894	-2.428	-2.2377	-2.2048	-2.1885	-2.155	-2.2235	-2.106	-2.3089	-2.1574	-2.1885	-1.3461	-2.1415	-2.1705	-2.2276	-2.1937	-2.2208
-1.904	-2.2986	-1.7597	-2.2214	-2.2103	-1.8535	-1.9158	-1.9902	-0.7678	-2.3114	-2.2853	-1.8302	-2.4231	-2.2414	-2.1071	-2.4143	-1.986	-2.1179	-2.0062	-2.151	-1.9274	-2.2194	-2.3188	-2.1622	-2.0034	-2.1061	-1.3528	-2.1731	-2.4821	-2.1331	-2.2098	-2.1923	-2.1071	-2.4143	-1.986	-2.1179	-2.2048	-2.1885	-2.155	-2.2235	-2.1597	-2.1637	-2.1574	-2.1885	-2.3845	-2.1898	-1.9776	-2.0356	-2.1937	-2.2208
-2.8199	-2.2081	-2.0558	-2.4143	-2.2103	-1.8535	-2.4052	-2.2565	-0.7678	-2.3114	-2.0173	-2.2456	-2.016	-2.2173	-2.5934	-2.3364	-1.9361	-2.4856	-2.3797	-2.229	-2.1726	-2.2186	-2.3188	-2.1622	-2.4615	-2.2348	-1.3528	-2.1731	-2.0173	-2.2456	-2.016	-2.2173	-2.2897	-2.2494	-2.028	-2.3454	-2.2048	-2.1885	-2.155	-2.2235	-2.1597	-2.1637	-2.2964	-2.2504	-2.3845	-2.1898	-1.9776	-2.0356	-2.1937	-2.2208
-1.8051	-2.2264	-2.2686	-2.299	-2.0219	-2.2939	-2.0138	-2.21	-1.4101	-1.9829	-2.2004	-2.1546	-2.2638	-2.3578	-2.1972	-2.2656	-2.0219	-2.4818	-1.8051	-2.2264	-2.2686	-2.299	-2.3188	-2.1622	-2.1016	-2.2012	-1.4101	-1.9829	-2.1142	-2.29	-2.1477	-2.2064	-2.2897	-2.2494	-2.428	-2.2377	-1.9383	-2.289	-2.155	-2.2235	-2.106	-2.3089	-2.1574	-2.1885	-2.3845	-2.1898	-2.1705	-2.2276	-2.1937	-2.2208
-1.9124	-2.3131	-2.5126	-2.2041	-2.1019	-2.153	-2.0953	-2.2023	-1.4101	-1.9829	-2.0641	-2.2962	-2.2058	-2.1709	-2.3378	-2.2803	-2.1861	-2.1957	-2.3797	-2.229	-2.4961	-2.1703	-2.1668	-2.2833	-2.1016	-2.2012	-1.4101	-1.9829	-2.1142	-2.29	-2.2058	-2.1709	-2.3378	-2.2803	-2.1609	-2.1708	-1.9383	-2.289	-2.2963	-2.2441	-2.1597	-2.1637	-2.1574	-2.1885	-2.3845	-2.1898	-2.1705	-2.2276	-2.0969	-2.1316
-2.4699	-2.5192	-1.7597	-2.2214	-2.0219	-2.2939	-2.1148	-2.1948	-2.6439	-2.3939	-2.2853	-1.8302	-2.0809	-2.1783	-2.543	-2.2081	-1.8968	-2.2432	-2.3554	-2.1938	-1.9274	-2.2194	-2.3188	-2.1622	-2.1016	-2.2012	-1.3528	-2.1731	-2.4821	-2.1331	-2.3349	-2.2312	-2.2897	-2.2494	-2.028	-2.3454	-2.2048	-2.1885	-2.155	-2.2235	-2.106	-2.3089	-2.1574	-2.1885	-3.0998	-2.2194	-1.9776	-2.0356	-2.1937	-2.2208
-2.1972	-1.9655	-2.2853	-2.0577	-2.0219	-2.2939	-2.3228	-2.1783	-0.7678	-2.3114	-2.3108	-2.4432	-2.1847	-2.0601	-2.4159	-2.0431	-2.4428	-2.1765	-2.0062	-2.151	-2.4961	-2.1703	-2.3188	-2.1622	-2.0034	-2.1061	-1.3528	-2.1731	-1.9466	-2.0839	-2.2098	-2.1923	-2.2071	-2.1935	-2.428	-2.2377	-2.2048	-2.1885	-2.4135	-2.0458	-2.106	-2.3089	-2.1574	-2.1885	-2.3845	-2.1898	-2.1705	-2.2276	-2.3037	-2.1698
-2.1972	-1.9655	-2.2163	-2.1435	-2.3683	-2.2356	-2.151	-2.1656	-0.7678	-2.3114	-2.2	-2.2505	-2.2632	-2.1353	-1.8863	-2.0226	-2.4934	-2.2681	-2.0062	-2.151	-2.4961	-2.1703	-2.3188	-2.1622	-2.1016	-2.2012	-1.3528	-2.1731	-2.1142	-2.29	-2.1477	-2.2064	-2.0635	-2.0894	-2.428	-2.2377	-2.2048	-2.1885	-2.4135	-2.0458	-2.4911	-2.2288	-2.1574	-2.1885	-2.3845	-2.1898	-2.1705	-2.2276	-2.1937	-2.2208
-2.1972	-1.9655	-2.129	-2.2376	-2.1445	-2.3462	-1.895	-2.109	-0.7678	-2.3114	-1.8283	-2.1013	-2.2058	-2.1709	-2.2011	-2.2652	-2.3282	-2.1616	-2.0062	-2.151	-1.9274	-2.2194	-2.0891	-2.1683	-2.0034	-2.1061	-1.3528	-2.1731	-1.9466	-2.0839	-2.2058	-2.1709	-2.0635	-2.0894	-2.1609	-2.1708	-2.2048	-2.1885	-2.155	-2.2235	-2.1597	-2.1637	-2.1574	-2.1885	-2.3845	-2.1898	-2.1705	-2.2276	-2.0969	-2.1316
-2.1972	-1.9655	-2.3228	-2.0864	-2.1445	-2.3462	-2.3228	-2.1783	-2.5644	-2.1255	-2.6812	-2.3909	-2.4231	-2.2414	-2.4474	-2.7916	-2.1019	-2.1709	-2.0062	-2.151	-2.1726	-2.2186	-2.0891	-2.1683	-2.0034	-2.1061	-1.3528	-2.1731	-2.4821	-2.1331	-2.2098	-2.1923	-2.2071	-2.1935	-2.028	-2.3454	-2.2048	-2.1885	-2.155	-2.2235	-2.1597	-2.1637	-2.1574	-2.1885	-2.3845	-2.1898	-2.5655	-2.2137	-2.1937	-2.2208
-1.904	-2.2986	-2.3228	-2.0864	-2.3222	-2.1921	-2.1572	-2.1295	-0.7678	-2.3114	-2.0342	-2.425	-2.4349	-2.2075	-2.1197	-2.0927	-2.0386	-2.0362	-2.0062	-2.151	-2.1726	-2.2186	-2.3188	-2.1622	-2.4615	-2.2348	-1.3528	-2.1731	-2.1142	-2.29	-2.3349	-2.2312	-2.0635	-2.0894	-2.1609	-2.1708	-2.2048	-2.1885	-2.155	-2.2235	-2.1597	-2.1637	-2.3415	-2.1415	-2.3845	-2.1898	-2.1705	-2.2276	-2.1937	-2.2208
-2.2554	-2.1291	-2.137	-2.2805	-2.3086	-2.0717	-2.0953	-2.2023	-1.352	-2.1275	-2.2004	-2.1546	-1.9589	-2.0772	-2.4474	-2.7916	-1.8968	-2.2432	-2.3554	-2.1938	-2.4961	-2.1703	-2.3086	-2.0717	-2.1016	-2.2012	-1.3528	-2.1731	-2.1142	-2.29	-2.1477	-2.2064	-2.2071	-2.1935	-2.028	-2.3454	-2.2048	-2.1885	-2.2963	-2.2441	-2.1597	-2.1637	-2.1574	-2.1885	-1.3461	-2.1415	-2.1705	-2.2276	-2.1937	-2.2208
-2.3877	-2.0607	-2.2163	-2.1435	-2.1019	-2.153	-2.151	-2.1656	-1.4101	-1.9829	-2.0173	-2.2456	-2.2632	-2.1353	-2.3378	-2.2803	-1.986	-2.1179	-2.3554	-2.1938	-2.4961	-2.1703	-2.1668	-2.2833	-2.1016	-2.2012	-1.4101	-1.9829	-2.0173	-2.2456	-2.1477	-2.2064	-2.3378	-2.2803	-1.986	-2.1179	-2.2048	-2.1885	-2.4135	-2.0458	-2.1597	-2.1637	-2.1574	-2.1885	-2.3845	-2.1898	-1.9776	-2.0356	-2.1937	-2.2208
-2.1273	-2.1476	-2.0142	-2.5811	-1.9348	-2.4856	-2.0953	-2.2023	-1.4101	-1.9829	-2.0788	-2.2173	-2.3447	-2.3095	-2.1071	-2.4143	-1.9152	-2.0847	-2.0062	-2.151	-2.0142	-2.5811	-1.9348	-2.4856	-2.1016	-2.2012	-1.4101	-1.9829	-2.0788	-2.2173	-2.3349	-2.2312	-2.1071	-2.4143	-1.9152	-2.0847	-2.2048	-2.1885	-2.155	-2.2235	-2.106	-2.3089	-2.1574	-2.1885	-2.3845	-2.1898	-2.1705	-2.2276	-2.1937	-2.2208
-2.1601	-2.3208	-2.3228	-2.0864	-1.9267	-2.13	-1.895	-2.109	-1.4101	-1.9829	-1.9222	-2.0297	-2.2784	-2.3219	-2.3378	-2.2803	-2.2632	-2.1462	-2.3797	-2.229	-2.1726	-2.2186	-2.0891	-2.1683	-2.0034	-2.1061	-1.4101	-1.9829	-1.9466	-2.0839	-2.1477	-2.2064	-2.3378	-2.2803	-2.1609	-2.1708	-1.9383	-2.289	-2.155	-2.2235	-2.1597	-2.1637	-2.1574	-2.1885	-2.3845	-2.1898	-2.1705	-2.2276	-2.1937	-2.2208
-2.3877	-2.0607	-2.0142	-2.5811	-2.0546	-2.535	-2.151	-2.1656	-1.4101	-1.9829	-1.9611	-2.3251	-2.6319	-1.8618	-2.1972	-2.2656	-1.8968	-2.2432	-2.3554	-2.1938	-2.0142	-2.5811	-2.1668	-2.2833	-2.1016	-2.2012	-1.4101	-1.9829	-2.1142	-2.29	-2.6319	-1.8618	-2.2897	-2.2494	-2.028	-2.3454	-2.2048	-2.1885	-2.155	-2.2235	-2.1597	-2.1637	-2.1574	-2.1885	-2.3845	-2.1898	-2.1705	-2.2276	-2.1937	-2.2208
-1.904	-2.2986	-2.2163	-2.1435	-2.1587	-2.1306	-2.4052	-2.2565	-1.4101	-1.9829	-1.9222	-2.0297	-2.4231	-2.2414	-2.3378	-2.2803	-2.2482	-2.1275	-2.0062	-2.151	-2.4961	-2.1703	-2.0891	-2.1683	-2.4615	-2.2348	-1.4101	-1.9829	-1.9466	-2.0839	-2.2098	-2.1923	-2.3378	-2.2803	-2.428	-2.2377	-2.2048	-2.1885	-2.4135	-2.0458	-2.1597	-2.1637	-2.2964	-2.2504	-2.3845	-2.1898	-2.1705	-2.2276	-2.1937	-2.2208
-1.9124	-2.3131	-2.0142	-2.5811	-2.0546	-2.535	-2.8894	-2.3868	-1.4101	-1.9829	-2.4663	-2.0772	-2.4187	-2.2805	-2.1197	-2.0927	-2.0219	-2.4818	-2.3797	-2.229	-2.0142	-2.5811	-2.1668	-2.2833	-2.4615	-2.2348	-1.4101	-1.9829	-2.4821	-2.1331	-2.2098	-2.1923	-2.0635	-2.0894	-2.428	-2.2377	-1.9383	-2.289	-2.155	-2.2235	-2.1597	-2.1637	-2.1574	-2.1885	-2.3845	-2.1898	-2.5655	-2.2137	-2.3037	-2.1698
-2.1601	-2.3208	-2.129	-2.2376	-2.6055	-2.2221	-1.9158	-1.9902	-1.4101	-1.9829	-2.0173	-2.2456	-2.3447	-2.3095	-2.3378	-2.2803	-2.382	-2.1674	-2.3797	-2.229	-1.9274	-2.2194	-2.3188	-2.1622	-2.0034	-2.1061	-1.4101	-1.9829	-2.0173	-2.2456	-2.3349	-2.2312	-2.3378	-2.2803	-2.428	-2.2377	-1.9383	-2.289	-2.155	-2.2235	-2.4911	-2.2288	-2.1574	-2.1885	-2.3845	-2.1898	-1.9776	-2.0356	-2.1937	-2.2208
-2.2731	-2.153	-2.0142	-2.5811	-1.9348	-2.4856	-1.895	-2.109	-1.4101	-1.9829	-2.1894	-2.1917	-2.016	-2.2173	-1.8863	-2.0226	-2.0379	-2.1566	-2.3554	-2.1938	-2.0142	-2.5811	-1.9348	-2.4856	-2.0034	-2.1061	-1.4101	-1.9829	-2.4821	-2.1331	-2.016	-2.2173	-2.0635	-2.0894	-2.1609	-2.1708	-2.2048	-2.1885	-2.155	-2.2235	-2.106	-2.3089	-2.1574	-2.1885	-2.3845	-2.1898	-2.1705	-2.2276	-2.1937	-2.2208
-1.9611	-2.1909	-1.7597	-2.2214	-1.9267	-2.13	-1.895	-2.109	-1.3519	-2.1587	-2.0641	-2.2962	-2.4231	-2.2414	-2.0897	-2.1789	-1.9432	-2.0834	-2.0062	-2.151	-1.9274	-2.2194	-2.0891	-2.1683	-2.0034	-2.1061	-1.3528	-2.1731	-2.1142	-2.29	-2.2098	-2.1923	-2.0897	-2.1789	-2.428	-2.2377	-2.2048	-2.1885	-2.155	-2.2235	-2.1597	-2.1637	-2.1574	-2.1885	-1.3461	-2.1415	-2.1705	-2.2276	-2.1937	-2.2208
-2.1273	-2.1476	-2.3239	-2.1257	-2.3683	-2.2356	-2.0138	-2.21	-0.7678	-2.3114	-2.0788	-2.2173	-1.882	-2.3673	-2.2011	-2.2652	-2.1019	-2.1709	-2.0062	-2.151	-2.1726	-2.2186	-2.3188	-2.1622	-2.1016	-2.2012	-1.3528	-2.1731	-2.0788	-2.2173	-2.2098	-2.1923	-2.0635	-2.0894	-2.028	-2.3454	-2.2048	-2.1885	-2.155	-2.2235	-2.4911	-2.2288	-2.1574	-2.1885	-2.3845	-2.1898	-2.1705	-2.2276	-2.1937	-2.2208
-2.2554	-2.1291	-1.7597	-2.2214	-1.9267	-2.13	-1.9474	-2.1664	-1.3519	-2.1587	-2.0641	-2.2962	-2.2784	-2.3219	-2.4474	-2.7916	-1.9152	-2.0847	-2.3554	-2.1938	-1.9274	-2.2194	-2.0891	-2.1683	-1.9474	-2.1664	-1.3528	-2.1731	-2.1142	-2.29	-2.1477	-2.2064	-2.2071	-2.1935	-1.9152	-2.0847	-2.2048	-2.1885	-2.155	-2.2235	-2.1597	-2.1637	-2.1574	-2.1885	-1.3461	-2.1415	-2.1705	-2.2276	-2.1937	-2.2208
-2.4699	-2.5192	-2.2686	-2.299	-2.2103	-1.8535	-2.0138	-2.21	-0.7678	-2.3114	-2.1894	-2.1917	-1.9424	-2.2956	-2.3344	-2.1388	-2.0379	-2.1566	-2.3554	-2.1938	-2.2686	-2.299	-2.3188	-2.1622	-2.1016	-2.2012	-1.3528	-2.1731	-2.4821	-2.1331	-2.2098	-2.1923	-2.2071	-2.1935	-2.1609	-2.1708	-2.2048	-2.1885	-2.155	-2.2235	-2.1597	-2.1637	-2.1574	-2.1885	-2.3845	-2.1898	-2.1705	-2.2276	-2.1937	-2.2208
-1.8051	-2.2264	-1.8449	-2.2266	-1.9267	-2.13	-2.0138	-2.21	-0.7678	-2.3114	-2.0788	-2.2173	-2.2784	-2.3219	-2.1197	-2.0927	-2.0379	-2.1566	-1.8051	-2.2264	-1.9274	-2.2194	-2.0891	-2.1683	-2.1016	-2.2012	-1.3528	-2.1731	-2.0788	-2.2173	-2.1477	-2.2064	-2.0635	-2.0894	-2.1609	-2.1708	-1.9383	-2.289	-2.155	-2.2235	-2.1597	-2.1637	-2.1574	-2.1885	-2.3845	-2.1898	-2.1705	-2.2276	-2.1937	-2.2208
-2.1972	-1.9655	-1.8549	-2.2615	-2.0546	-2.535	-2.1572	-2.1295	-0.7678	-2.3114	-2.2	-2.2505	-2.3447	-2.3095	-1.8703	-2.1528	-2.0379	-2.1566	-2.0062	-2.151	-1.9274	-2.2194	-2.1668	-2.2833	-2.4615	-2.2348	-1.3528	-2.1731	-2.1142	-2.29	-2.3349	-2.2312	-2.2071	-2.1935	-2.1609	-2.1708	-2.2048	-2.1885	-2.155	-2.2235	-2.1597	-2.1637	-2.3415	-2.1415	-2.3845	-2.1898	-2.1705	-2.2276	-2.1937	-2.2208
-2.1217	-2.2423	-1.8449	-2.2266	-2.0546	-2.535	-2.1445	-2.3301	-1.352	-2.1275	-2.3856	-2.3141	-2.4349	-2.2075	-2.1197	-2.0927	-2.1475	-2.4537	-2.3797	-2.229	-1.9274	-2.2194	-2.1668	-2.2833	-2.1016	-2.2012	-1.3528	-2.1731	-2.4821	-2.1331	-2.3349	-2.2312	-2.0635	-2.0894	-2.028	-2.3454	-2.2048	-2.1885	-2.155	-2.2235	-2.1597	-2.1637	-2.1574	-2.1885	-1.3461	-2.1415	-2.1705	-2.2276	-2.1937	-2.2208
-2.123	-2.299	-1.8449	-2.2266	-2.2103	-1.8535	-2.151	-2.1656	-1.3519	-2.1587	-2.2004	-2.1546	-1.882	-2.3673	-1.902	-2.1255	-2.3282	-2.1616	-2.123	-2.299	-1.9274	-2.2194	-2.3188	-2.1622	-2.1016	-2.2012	-1.3528	-2.1731	-2.1142	-2.29	-2.2098	-2.1923	-2.2897	-2.2494	-2.1609	-2.1708	-2.2048	-2.1885	-2.155	-2.2235	-2.1597	-2.1637	-2.1574	-2.1885	-1.3461	-2.1415	-2.1705	-2.2276	-2.1937	-2.2208
-1.904	-2.2986	-2.3222	-2.1921	-2.4387	-2.0864	-2.0138	-2.21	-0.7678	-2.3114	-2.0641	-2.2962	-2.2632	-2.1353	-2.0897	-2.1789	-2.1019	-2.1709	-2.0062	-2.151	-2.4961	-2.1703	-2.1668	-2.2833	-2.1016	-2.2012	-1.3528	-2.1731	-2.1142	-2.29	-2.1477	-2.2064	-2.0897	-2.1789	-2.028	-2.3454	-2.2048	-2.1885	-2.155	-2.2235	-2.1597	-2.1637	-2.1574	-2.1885	-2.3845	-2.1898	-2.1705	-2.2276	-2.1937	-2.2208
-1.8051	-2.2264	-2.0558	-2.4143	-1.9267	-2.13	-2.151	-2.1656	-1.352	-2.1275	-1.7596	-2.0959	-2.2638	-2.3578	-2.1071	-2.4143	-1.9152	-2.0847	-1.8051	-2.2264	-2.1726	-2.2186	-2.0891	-2.1683	-2.1016	-2.2012	-1.3528	-2.1731	-2.4821	-2.1331	-2.1477	-2.2064	-2.1071	-2.4143	-1.9152	-2.0847	-1.9383	-2.289	-2.155	-2.2235	-2.1597	-2.1637	-2.1574	-2.1885	-1.3461	-2.1415	-1.9776	-2.0356	-2.1937	-2.2208
-2.3877	-2.0607	-2.5126	-2.2041	-2.3086	-2.0717	-2.0138	-2.21	-4.4211	-2.0648	-2.3856	-2.3141	-2.4187	-2.2805	-1.902	-2.1255	-2.0379	-2.1566	-2.3554	-2.1938	-2.4961	-2.1703	-2.3086	-2.0717	-2.1016	-2.2012	-4.4933	-2.1808	-2.4821	-2.1331	-2.2098	-2.1923	-2.2897	-2.2494	-2.1609	-2.1708	-2.2048	-2.1885	-2.2963	-2.2441	-2.1597	-2.1637	-2.1574	-2.1885	-2.3845	-2.1898	-2.1705	-2.2276	-2.3037	-2.1698
-2.1972	-1.9655	-2.3228	-2.0864	-2.3086	-2.0717	-2.1148	-2.1948	-2.7347	-2.0117	-2.0641	-2.2962	-2.2632	-2.1353	-2.4474	-2.7916	-2.2482	-2.1275	-2.0062	-2.151	-2.1726	-2.2186	-2.3086	-2.0717	-2.1016	-2.2012	-1.3528	-2.1731	-2.1142	-2.29	-2.1477	-2.2064	-2.2071	-2.1935	-2.428	-2.2377	-2.2048	-2.1885	-2.155	-2.2235	-2.1597	-2.1637	-2.1574	-2.1885	-2.3845	-2.1898	-2.1705	-2.2276	-2.1937	-2.2208
-2.1217	-2.2423	-1.8449	-2.2266	-2.0415	-2.1462	-2.1043	-2.0118	-1.352	-2.1275	-2.3856	-2.3141	-2.1307	-2.2608	-2.543	-2.2081	-1.9361	-2.4856	-2.3797	-2.229	-1.9274	-2.2194	-2.0891	-2.1683	-2.1016	-2.2012	-1.3528	-2.1731	-2.4821	-2.1331	-2.1477	-2.2064	-2.2897	-2.2494	-2.028	-2.3454	-2.2048	-2.1885	-2.155	-2.2235	-2.1597	-2.1637	-2.1574	-2.1885	-1.3461	-2.1415	-2.1705	-2.2276	-2.1937	-2.2208
-2.1972	-1.9655	-2.129	-2.2376	-2.0415	-2.1462	-2.1445	-2.3301	-1.352	-2.1275	-2.0788	-2.2173	-2.1307	-2.2608	-1.8703	-2.1528	-2.0386	-2.0362	-2.0062	-2.151	-1.9274	-2.2194	-2.0891	-2.1683	-2.1016	-2.2012	-1.3528	-2.1731	-2.0788	-2.2173	-2.1477	-2.2064	-2.2071	-2.1935	-2.1609	-2.1708	-2.2048	-2.1885	-2.155	-2.2235	-2.1597	-2.1637	-2.1574	-2.1885	-1.3461	-2.1415	-2.1705	-2.2276	-2.1937	-2.2208
-1.9428	-2.21	-2.3239	-2.1257	-2.4428	-2.1765	-2.1572	-2.1295	-1.352	-2.1275	-2.0788	-2.2173	-2.2784	-2.3219	-2.543	-2.2081	-2.3812	-2.1205	-2.0062	-2.151	-2.1726	-2.2186	-2.3188	-2.1622	-2.4615	-2.2348	-1.3528	-2.1731	-2.0788	-2.2173	-2.1477	-2.2064	-2.2897	-2.2494	-2.3812	-2.1205	-2.2048	-2.1885	-2.155	-2.2235	-2.106	-2.3089	-2.3415	-2.1415	-1.3461	-2.1415	-2.1705	-2.2276	-2.1937	-2.2208
-2.1847	-2.0467	-2.137	-2.2805	-2.3086	-2.0717	-2.151	-2.1656	-0.7678	-2.3114	-2.2963	-2.1972	-2.1847	-2.0601	-1.8703	-2.1528	-2.2632	-2.1462	-2.3797	-2.229	-2.4961	-2.1703	-2.3086	-2.0717	-2.1016	-2.2012	-1.3528	-2.1731	-2.2963	-2.1972	-2.2098	-2.1923	-2.2071	-2.1935	-2.1609	-2.1708	-2.3571	-2.1555	-2.2963	-2.2441	-2.1597	-2.1637	-2.1574	-2.1885	-2.3845	-2.1898	-2.1705	-2.2276	-2.3037	-2.1698
-2.1217	-2.2423	-2.0051	-2.2532	-2.4387	-2.0864	-2.151	-2.1656	-0.7678	-2.3114	-2.2	-2.2505	-2.4231	-2.2414	-2.4159	-2.0431	-2.1019	-2.1709	-2.3797	-2.229	-1.9274	-2.2194	-2.1668	-2.2833	-2.1016	-2.2012	-1.3528	-2.1731	-2.1142	-2.29	-2.2098	-2.1923	-2.2071	-2.1935	-2.028	-2.3454	-2.2048	-2.1885	-2.155	-2.2235	-2.1597	-2.1637	-2.1574	-2.1885	-2.3845	-2.1898	-2.1705	-2.2276	-2.1937	-2.2208
-2.4699	-2.5192	-1.7597	-2.2214	-2.2103	-1.8535	-2.151	-2.1656	-0.7678	-2.3114	-2.0641	-2.2962	-2.4349	-2.2075	-2.2445	-2.1023	-1.986	-2.1179	-2.3554	-2.1938	-1.9274	-2.2194	-2.3188	-2.1622	-2.1016	-2.2012	-1.3528	-2.1731	-2.1142	-2.29	-2.3349	-2.2312	-2.2071	-2.1935	-1.986	-2.1179	-2.2048	-2.1885	-2.155	-2.2235	-2.1597	-2.1637	-2.1574	-2.1885	-2.3845	-2.1898	-2.1705	-2.2276	-2.1937	-2.2208
-1.9611	-2.1909	-1.7597	-2.2214	-2.0415	-2.1462	-1.9474	-2.1664	-0.7678	-2.3114	-2.2	-2.2505	-2.2784	-2.3219	-2.1197	-2.0927	-2.2632	-2.1462	-2.0062	-2.151	-1.9274	-2.2194	-2.0891	-2.1683	-1.9474	-2.1664	-1.3528	-2.1731	-2.1142	-2.29	-2.1477	-2.2064	-2.0635	-2.0894	-2.1609	-2.1708	-2.2048	-2.1885	-2.155	-2.2235	-2.1597	-2.1637	-2.1574	-2.1885	-2.3845	-2.1898	-2.1705	-2.2276	-2.1937	-2.2208
-1.9124	-2.3131	-2.2163	-2.1435	-2.1587	-2.1306	-2.1572	-2.1295	-0.7678	-2.3114	-2.2	-2.2505	-1.882	-2.3673	-2.3344	-2.1388	-2.0342	-2.6539	-2.3797	-2.229	-2.4961	-2.1703	-2.0891	-2.1683	-2.4615	-2.2348	-1.3528	-2.1731	-2.1142	-2.29	-2.2098	-2.1923	-2.2071	-2.1935	-2.1609	-2.1708	-1.9383	-2.289	-2.4135	-2.0458	-2.1597	-2.1637	-2.3415	-2.1415	-2.3845	-2.1898	-2.1705	-2.2276	-2.1937	-2.2208
-2.123	-2.299	-2.2853	-2.0577	-1.9267	-2.13	-2.8894	-2.3868	-0.7678	-2.3114	-2.2	-2.2505	-2.2632	-2.1353	-1.8703	-2.1528	-2.0386	-2.0362	-2.123	-2.299	-2.4961	-2.1703	-2.0891	-2.1683	-2.4615	-2.2348	-1.3528	-2.1731	-2.1142	-2.29	-2.1477	-2.2064	-2.2071	-2.1935	-2.1609	-2.1708	-2.2048	-2.1885	-2.4135	-2.0458	-2.1597	-2.1637	-2.1574	-2.1885	-2.3845	-2.1898	-2.1705	-2.2276	-2.1937	-2.2208
-2.3877	-2.0607	-2.5182	-2.2956	-2.2871	-2.1324	-2.151	-2.1656	-2.2189	-2.3628	-2.2004	-2.1546	-2.2638	-2.3578	-2.1972	-2.2656	-1.9152	-2.0847	-2.3554	-2.1938	-2.4961	-2.1703	-2.0891	-2.1683	-2.1016	-2.2012	-3.1311	-2.2569	-2.1142	-2.29	-2.1477	-2.2064	-2.2897	-2.2494	-1.9152	-2.0847	-2.2048	-2.1885	-2.155	-2.2235	-2.1597	-2.1637	-2.1574	-2.1885	-2.3845	-2.1898	-2.1705	-2.2276	-2.1937	-2.2208
-2.123	-2.299	-2.3222	-2.1921	-2.4428	-2.1765	-2.0138	-2.21	-1.352	-2.1275	-2.2	-2.2505	-2.2638	-2.3578	-2.0897	-2.1789	-2.2482	-2.1275	-2.123	-2.299	-2.4961	-2.1703	-2.3188	-2.1622	-2.1016	-2.2012	-1.3528	-2.1731	-2.1142	-2.29	-2.1477	-2.2064	-2.0897	-2.1789	-2.428	-2.2377	-2.2048	-2.1885	-2.155	-2.2235	-2.106	-2.3089	-2.1574	-2.1885	-1.3461	-2.1415	-2.1705	-2.2276	-2.1937	-2.2208
-2.1972	-1.9655	-2.129	-2.2376	-2.3222	-2.1921	-2.2321	-2.1709	-0.7678	-2.3114	-2.2	-2.2505	-2.4231	-2.2414	-2.3344	-2.1388	-2.2482	-2.1275	-2.0062	-2.151	-1.9274	-2.2194	-2.3188	-2.1622	-2.2321	-2.1709	-1.3528	-2.1731	-2.1142	-2.29	-2.2098	-2.1923	-2.2071	-2.1935	-2.428	-2.2377	-2.2048	-2.1885	-2.155	-2.2235	-2.1597	-2.1637	-2.2964	-2.2504	-2.3845	-2.1898	-2.1705	-2.2276	-2.1937	-2.2208
-2.292	-2.2391	-2.7421	-1.9461	-2.2103	-1.8535	-2.151	-2.1656	-0.7678	-2.3114	-2.2	-2.2505	-2.4187	-2.2805	-1.8703	-2.1528	-1.9361	-2.4856	-2.3797	-2.229	-2.7421	-1.9461	-2.3188	-2.1622	-2.1016	-2.2012	-1.3528	-2.1731	-2.1142	-2.29	-2.2098	-2.1923	-2.2071	-2.1935	-2.028	-2.3454	-2.2048	-2.1885	-2.4135	-2.0458	-2.1597	-2.1637	-2.1574	-2.1885	-2.3845	-2.1898	-2.1705	-2.2276	-2.3037	-2.1698
-2.1273	-2.1476	-2.0051	-2.2532	-2.0546	-2.535	-2.1445	-2.3301	-0.7678	-2.3114	-2.2871	-2.4644	-1.8779	-2.0118	-2.1972	-2.2656	-1.9361	-2.4856	-2.0062	-2.151	-1.9274	-2.2194	-2.1668	-2.2833	-2.1016	-2.2012	-1.3528	-2.1731	-2.1142	-2.29	-2.1477	-2.2064	-2.2897	-2.2494	-2.028	-2.3454	-2.2048	-2.1885	-2.155	-2.2235	-2.1597	-2.1637	-2.1574	-2.1885	-2.3845	-2.1898	-2.1705	-2.2276	-2.1937	-2.2208
-1.9611	-2.1909	-1.8449	-2.2266	-2.0415	-2.1462	-1.9158	-1.9902	-1.3519	-2.1587	-2.0788	-2.2173	-2.2784	-2.3219	-2.1197	-2.0927	-1.9361	-2.4856	-2.0062	-2.151	-1.9274	-2.2194	-2.0891	-2.1683	-2.0034	-2.1061	-1.3528	-2.1731	-2.0788	-2.2173	-2.1477	-2.2064	-2.0635	-2.0894	-2.028	-2.3454	-2.2048	-2.1885	-2.155	-2.2235	-2.1597	-2.1637	-2.1574	-2.1885	-1.3461	-2.1415	-2.1705	-2.2276	-2.1937	-2.2208
-1.9611	-2.1909	-2.0051	-2.2532	-2.2103	-1.8535	-1.9474	-2.1664	-0.7678	-2.3114	-2.3856	-2.3141	-2.2058	-2.1709	-2.2445	-2.1023	-2.0379	-2.1566	-2.0062	-2.151	-1.9274	-2.2194	-2.3188	-2.1622	-1.9474	-2.1664	-1.3528	-2.1731	-2.4821	-2.1331	-2.2058	-2.1709	-2.2071	-2.1935	-2.1609	-2.1708	-2.2048	-2.1885	-2.155	-2.2235	-2.1597	-2.1637	-2.1574	-2.1885	-2.3845	-2.1898	-2.1705	-2.2276	-2.0969	-2.1316
-1.904	-2.2986	-2.2686	-2.299	-2.1587	-2.1306	-2.2963	-2.1205	-1.4101	-1.9829	-1.8283	-2.1013	-2.016	-2.2173	-1.902	-2.1255	-2.2482	-2.1275	-2.0062	-2.151	-2.2686	-2.299	-2.0891	-2.1683	-2.2963	-2.1205	-1.4101	-1.9829	-1.9466	-2.0839	-2.016	-2.2173	-2.2897	-2.2494	-2.428	-2.2377	-2.2048	-2.1885	-2.155	-2.2235	-2.1597	-2.1637	-2.1574	-2.1885	-2.3845	-2.1898	-2.1705	-2.2276	-2.1937	-2.2208
-2.8199	-2.2081	-2.1797	-1.9786	-2.3086	-2.0717	-1.895	-2.109	-1.4101	-1.9829	-2.2004	-2.1546	-2.1847	-2.0601	-1.902	-2.1255	-1.9361	-2.4856	-2.3797	-2.229	-1.9274	-2.2194	-2.3086	-2.0717	-2.0034	-2.1061	-1.4101	-1.9829	-2.1142	-2.29	-2.2098	-2.1923	-2.2897	-2.2494	-2.028	-2.3454	-2.2048	-2.1885	-2.155	-2.2235	-2.1597	-2.1637	-2.1574	-2.1885	-2.3845	-2.1898	-2.1705	-2.2276	-2.3037	-2.1698
-1.9611	-2.1909	-2.1797	-1.9786	-2.2103	-1.8535	-2.5335	-2.1536	-2.6439	-2.3939	-1.9611	-2.3251	-1.9589	-2.0772	-2.0734	-2.3651	-2.3282	-2.1616	-2.0062	-2.151	-1.9274	-2.2194	-2.3188	-2.1622	-2.4615	-2.2348	-1.3528	-2.1731	-2.1142	-2.29	-2.1477	-2.2064	-2.2071	-2.1935	-2.1609	-2.1708	-2.2048	-2.1885	-2.155	-2.2235	-2.1597	-2.1637	-2.3415	-2.1415	-3.0998	-2.2194	-2.1705	-2.2276	-2.1937	-2.2208
-1.9124	-2.3131	-1.8549	-2.2615	-2.0415	-2.1462	-2.0138	-2.21	-1.352	-2.1275	-2.0388	-2.0226	-2.1128	-2.0728	-2.1071	-2.4143	-2.4428	-2.1765	-2.3797	-2.229	-1.9274	-2.2194	-2.0891	-2.1683	-2.1016	-2.2012	-1.3528	-2.1731	-1.9466	-2.0839	-2.2098	-2.1923	-2.1071	-2.4143	-2.428	-2.2377	-1.9383	-2.289	-2.155	-2.2235	-2.1597	-2.1637	-2.1574	-2.1885	-1.3461	-2.1415	-2.1705	-2.2276	-2.0969	-2.1316
-1.9611	-2.1909	-1.8449	-2.2266	-2.6055	-2.2221	-2.3228	-2.1783	-2.6439	-2.3939	-2.0173	-2.2456	-1.9848	-2.1598	-2.1972	-2.2656	-1.9152	-2.0847	-2.0062	-2.151	-1.9274	-2.2194	-2.3188	-2.1622	-2.0034	-2.1061	-1.3528	-2.1731	-2.0173	-2.2456	-2.2098	-2.1923	-2.2897	-2.2494	-1.9152	-2.0847	-2.2048	-2.1885	-2.155	-2.2235	-2.4911	-2.2288	-2.1574	-2.1885	-3.0998	-2.2194	-1.9776	-2.0356	-2.0969	-2.1316
-2.123	-2.299	-2.0051	-2.2532	-1.9267	-2.13	-2.151	-2.1656	-1.3519	-2.1587	-2.2871	-2.4644	-2.016	-2.2173	-2.543	-2.2081	-2.2632	-2.1462	-2.123	-2.299	-1.9274	-2.2194	-2.0891	-2.1683	-2.1016	-2.2012	-1.3528	-2.1731	-2.1142	-2.29	-2.016	-2.2173	-2.2897	-2.2494	-2.1609	-2.1708	-2.2048	-2.1885	-2.155	-2.2235	-2.1597	-2.1637	-2.1574	-2.1885	-1.3461	-2.1415	-2.1705	-2.2276	-2.1937	-2.2208
-2.1273	-2.1476	-2.5126	-2.2041	-2.2871	-2.1324	-1.9474	-2.1664	-0.7678	-2.3114	-1.9611	-2.3251	-2.2784	-2.3219	-1.8863	-2.0226	-1.986	-2.1179	-2.0062	-2.151	-2.4961	-2.1703	-2.0891	-2.1683	-1.9474	-2.1664	-1.3528	-2.1731	-2.1142	-2.29	-2.1477	-2.2064	-2.0635	-2.0894	-1.986	-2.1179	-2.2048	-2.1885	-2.2963	-2.2441	-2.1597	-2.1637	-2.1574	-2.1885	-2.3845	-2.1898	-2.1705	-2.2276	-2.1937	-2.2208
-2.1273	-2.1476	-1.8549	-2.2615	-2.3086	-2.0717	-2.1043	-2.0118	-1.3519	-2.1587	-2.2004	-2.1546	-1.882	-2.3673	-2.5934	-2.3364	-1.9432	-2.0834	-2.0062	-2.151	-1.9274	-2.2194	-2.3086	-2.0717	-2.1016	-2.2012	-1.3528	-2.1731	-2.1142	-2.29	-2.2098	-2.1923	-2.2897	-2.2494	-2.428	-2.2377	-2.2048	-2.1885	-2.155	-2.2235	-2.1597	-2.1637	-2.1574	-2.1885	-1.3461	-2.1415	-2.1705	-2.2276	-2.1937	-2.2208
-2.1273	-2.1476	-2.2163	-2.1435	-2.3086	-2.0717	-2.0601	-2.372	-1.3519	-2.1587	-2.6812	-2.3909	-2.1847	-2.0601	-2.3344	-2.1388	-2.1861	-2.1957	-2.0062	-2.151	-2.4961	-2.1703	-2.3086	-2.0717	-2.0034	-2.1061	-1.3528	-2.1731	-2.4821	-2.1331	-2.2098	-2.1923	-2.2071	-2.1935	-2.1609	-2.1708	-2.2048	-2.1885	-2.4135	-2.0458	-2.1597	-2.1637	-2.1574	-2.1885	-1.3461	-2.1415	-2.5655	-2.2137	-2.3037	-2.1698
-2.123	-2.299	-1.8968	-2.3055	-2.3683	-2.2356	-2.1572	-2.1295	-1.3519	-2.1587	-2.2	-2.2505	-1.9589	-2.0772	-2.2445	-2.1023	-1.986	-2.1179	-2.123	-2.299	-2.1726	-2.2186	-2.3188	-2.1622	-2.4615	-2.2348	-1.3528	-2.1731	-2.1142	-2.29	-2.1477	-2.2064	-2.2071	-2.1935	-1.986	-2.1179	-2.2048	-2.1885	-2.155	-2.2235	-2.4911	-2.2288	-2.3415	-2.1415	-1.3461	-2.1415	-2.1705	-2.2276	-2.1937	-2.2208
-1.904	-2.2986	-1.8968	-2.3055	-2.1217	-2.0117	-2.151	-2.1656	-1.3519	-2.1587	-2.1894	-2.1917	-2.2638	-2.3578	-2.1071	-2.4143	-2.0386	-2.0362	-2.0062	-2.151	-2.1726	-2.2186	-2.3188	-2.1622	-2.1016	-2.2012	-1.3528	-2.1731	-2.4821	-2.1331	-2.1477	-2.2064	-2.1071	-2.4143	-2.1609	-2.1708	-2.2048	-2.1885	-2.155	-2.2235	-2.1597	-2.1637	-2.1574	-2.1885	-1.3461	-2.1415	-2.1705	-2.2276	-2.1937	-2.2208
-2.1273	-2.1476	-1.8449	-2.2266	-2.2871	-2.1324	-1.9474	-2.1664	-0.7678	-2.3114	-2.1894	-2.1917	-1.882	-2.3673	-2.1071	-2.4143	-2.4934	-2.2681	-2.0062	-2.151	-1.9274	-2.2194	-2.0891	-2.1683	-1.9474	-2.1664	-1.3528	-2.1731	-2.4821	-2.1331	-2.2098	-2.1923	-2.1071	-2.4143	-2.428	-2.2377	-2.2048	-2.1885	-2.155	-2.2235	-2.1597	-2.1637	-2.1574	-2.1885	-2.3845	-2.1898	-2.1705	-2.2276	-2.1937	-2.2208
-2.8199	-2.2081	-2.5182	-2.2956	-2.3222	-2.1921	-2.2321	-2.1709	-1.3519	-2.1587	-1.8283	-2.1013	-2.1847	-2.0601	-2.2011	-2.2652	-2.3282	-2.1616	-2.3797	-2.229	-2.4961	-2.1703	-2.3188	-2.1622	-2.2321	-2.1709	-1.3528	-2.1731	-1.9466	-2.0839	-2.2098	-2.1923	-2.0635	-2.0894	-2.1609	-2.1708	-2.2048	-2.1885	-2.155	-2.2235	-2.1597	-2.1637	-2.2964	-2.2504	-1.3461	-2.1415	-2.1705	-2.2276	-2.3037	-2.1698
-2.292	-2.2391	-2.7421	-1.9461	-2.3683	-2.2356	-1.9158	-1.9902	-1.3519	-2.1587	-1.8283	-2.1013	-2.1307	-2.2608	-2.3378	-2.2803	-1.9361	-2.4856	-2.3797	-2.229	-2.7421	-1.9461	-2.3188	-2.1622	-2.0034	-2.1061	-1.3528	-2.1731	-1.9466	-2.0839	-2.1477	-2.2064	-2.3378	-2.2803	-2.028	-2.3454	-2.2048	-2.1885	-2.4135	-2.0458	-2.4911	-2.2288	-2.1574	-2.1885	-1.3461	-2.1415	-2.1705	-2.2276	-2.1937	-2.2208
-1.8051	-2.2264	-2.5126	-2.2041	-2.1019	-2.153	-2.1572	-2.1295	-3.9974	-2.3916	-2.0641	-2.2962	-2.6319	-1.8618	-2.1197	-2.0927	-2.2632	-2.1462	-1.8051	-2.2264	-2.4961	-2.1703	-2.1668	-2.2833	-2.4615	-2.2348	-3.1311	-2.2569	-2.1142	-2.29	-2.6319	-1.8618	-2.0635	-2.0894	-2.1609	-2.1708	-1.9383	-2.289	-2.2963	-2.2441	-2.1597	-2.1637	-2.3415	-2.1415	-2.3845	-2.1898	-2.1705	-2.2276	-2.1937	-2.2208
-1.904	-2.2986	-1.8449	-2.2266	-1.9267	-2.13	-2.1445	-2.3301	-1.3519	-2.1587	-2.9642	-2.2414	-1.882	-2.3673	-2.1972	-2.2656	-2.4428	-2.1765	-2.0062	-2.151	-1.9274	-2.2194	-2.0891	-2.1683	-2.1016	-2.2012	-1.3528	-2.1731	-2.4821	-2.1331	-2.2098	-2.1923	-2.2897	-2.2494	-2.428	-2.2377	-2.2048	-2.1885	-2.155	-2.2235	-2.1597	-2.1637	-2.1574	-2.1885	-1.3461	-2.1415	-2.1705	-2.2276	-2.1937	-2.2208
-2.5335	-2.2656	-2.0051	-2.2532	-2.1587	-2.1306	-2.1572	-2.1295	-0.7678	-2.3114	-2.1894	-2.1917	-1.9848	-2.1598	-2.4159	-2.0431	-2.2632	-2.1462	-2.3797	-2.229	-1.9274	-2.2194	-2.0891	-2.1683	-2.4615	-2.2348	-1.3528	-2.1731	-2.4821	-2.1331	-2.2098	-2.1923	-2.2071	-2.1935	-2.1609	-2.1708	-2.3571	-2.1555	-2.155	-2.2235	-2.1597	-2.1637	-2.3415	-2.1415	-2.3845	-2.1898	-2.1705	-2.2276	-2.0969	-2.1316
-1.904	-2.2986	-1.8449	-2.2266	-2.3683	-2.2356	-2.8894	-2.3868	-2.7347	-2.0117	-1.7596	-2.0959	-2.1307	-2.2608	-2.0734	-2.3651	-1.9432	-2.0834	-2.0062	-2.151	-1.9274	-2.2194	-2.3188	-2.1622	-2.4615	-2.2348	-1.3528	-2.1731	-2.4821	-2.1331	-2.1477	-2.2064	-2.2071	-2.1935	-2.428	-2.2377	-2.2048	-2.1885	-2.155	-2.2235	-2.4911	-2.2288	-2.1574	-2.1885	-2.3845	-2.1898	-1.9776	-2.0356	-2.1937	-2.2208
-1.8051	-2.2264	-2.0051	-2.2532	-2.3086	-2.0717	-2.2963	-2.1205	-3.9974	-2.3916	-1.9611	-2.3251	-2.4349	-2.2075	-2.4159	-2.0431	-2.0379	-2.1566	-1.8051	-2.2264	-1.9274	-2.2194	-2.3086	-2.0717	-2.2963	-2.1205	-3.1311	-2.2569	-2.1142	-2.29	-2.3349	-2.2312	-2.2071	-2.1935	-2.1609	-2.1708	-1.9383	-2.289	-2.155	-2.2235	-2.1597	-2.1637	-2.1574	-2.1885	-2.3845	-2.1898	-2.1705	-2.2276	-2.1937	-2.2208
-1.9611	-2.1909	-1.8449	-2.2266	-2.1587	-2.1306	-1.895	-2.109	-1.3519	-2.1587	-1.9222	-2.0297	-2.2784	-2.3219	-2.3344	-2.1388	-2.0386	-2.0362	-2.0062	-2.151	-1.9274	-2.2194	-2.0891	-2.1683	-2.0034	-2.1061	-1.3528	-2.1731	-1.9466	-2.0839	-2.1477	-2.2064	-2.2071	-2.1935	-2.1609	-2.1708	-2.2048	-2.1885	-2.155	-2.2235	-2.1597	-2.1637	-2.1574	-2.1885	-1.3461	-2.1415	-2.1705	-2.2276	-2.1937	-2.2208
-1.9428	-2.21	-1.7597	-2.2214	-2.1445	-2.3462	-1.9158	-1.9902	-0.7678	-2.3114	-1.8283	-2.1013	-2.4231	-2.2414	-2.1197	-2.0927	-2.4934	-2.2681	-2.0062	-2.151	-1.9274	-2.2194	-2.0891	-2.1683	-2.0034	-2.1061	-1.3528	-2.1731	-1.9466	-2.0839	-2.2098	-2.1923	-2.0635	-2.0894	-2.428	-2.2377	-2.2048	-2.1885	-2.155	-2.2235	-2.1597	-2.1637	-2.1574	-2.1885	-2.3845	-2.1898	-2.1705	-2.2276	-2.1937	-2.2208
-1.904	-2.2986	-2.0558	-2.4143	-2.2103	-1.8535	-1.9158	-1.9902	-0.7678	-2.3114	-1.9222	-2.0297	-2.1847	-2.0601	-2.543	-2.2081	-2.3282	-2.1616	-2.0062	-2.151	-2.1726	-2.2186	-2.3188	-2.1622	-2.0034	-2.1061	-1.3528	-2.1731	-1.9466	-2.0839	-2.2098	-2.1923	-2.2897	-2.2494	-2.1609	-2.1708	-2.2048	-2.1885	-2.155	-2.2235	-2.1597	-2.1637	-2.1574	-2.1885	-2.3845	-2.1898	-2.1705	-2.2276	-2.3037	-2.1698
-2.8199	-2.2081	-2.0558	-2.4143	-2.2103	-1.8535	-1.895	-2.109	-1.3519	-2.1587	-2.9642	-2.2414	-2.1307	-2.2608	-2.0897	-2.1789	-1.9432	-2.0834	-2.3797	-2.229	-2.1726	-2.2186	-2.3188	-2.1622	-2.0034	-2.1061	-1.3528	-2.1731	-2.4821	-2.1331	-2.1477	-2.2064	-2.0897	-2.1789	-2.428	-2.2377	-2.2048	-2.1885	-2.155	-2.2235	-2.1597	-2.1637	-2.1574	-2.1885	-1.3461	-2.1415	-2.1705	-2.2276	-2.1937	-2.2208
-2.2731	-2.153	-3.1798	-1.9755	-2.0546	-2.535	-2.1572	-2.1295	-0.7678	-2.3114	-2.0641	-2.2962	-2.016	-2.2173	-1.902	-2.1255	-2.1861	-2.1957	-2.3554	-2.1938	-2.4961	-2.1703	-2.1668	-2.2833	-2.4615	-2.2348	-1.3528	-2.1731	-2.1142	-2.29	-2.016	-2.2173	-2.2897	-2.2494	-2.1609	-2.1708	-2.2048	-2.1885	-2.155	-2.2235	-2.1597	-2.1637	-2.3415	-2.1415	-2.3845	-2.1898	-2.1705	-2.2276	-2.1937	-2.2208
-1.9428	-2.21	-1.8968	-2.3055	-2.3683	-2.2356	-2.1572	-2.1295	-2.5644	-2.1255	-1.9222	-2.0297	-1.882	-2.3673	-2.1197	-2.0927	-2.0379	-2.1566	-2.0062	-2.151	-2.1726	-2.2186	-2.3188	-2.1622	-2.4615	-2.2348	-1.3528	-2.1731	-1.9466	-2.0839	-2.2098	-2.1923	-2.0635	-2.0894	-2.1609	-2.1708	-2.2048	-2.1885	-2.155	-2.2235	-2.4911	-2.2288	-2.3415	-2.1415	-2.3845	-2.1898	-2.1705	-2.2276	-2.1937	-2.2208
-2.4699	-2.5192	-1.7597	-2.2214	-2.3086	-2.0717	-1.9474	-2.1664	-1.3519	-2.1587	-2.2	-2.2505	-2.1847	-2.0601	-1.902	-2.1255	-2.1861	-2.1957	-2.3554	-2.1938	-1.9274	-2.2194	-2.3086	-2.0717	-1.9474	-2.1664	-1.3528	-2.1731	-2.1142	-2.29	-2.2098	-2.1923	-2.2897	-2.2494	-2.1609	-2.1708	-2.2048	-2.1885	-2.155	-2.2235	-2.1597	-2.1637	-2.1574	-2.1885	-1.3461	-2.1415	-2.1705	-2.2276	-2.3037	-2.1698
-1.9124	-2.3131	-1.8549	-2.2615	-2.3222	-2.1921	-2.8894	-2.3868	-0.7678	-2.3114	-2.9642	-2.2414	-2.1847	-2.0601	-2.2011	-2.2652	-1.9432	-2.0834	-2.3797	-2.229	-1.9274	-2.2194	-2.3188	-2.1622	-2.4615	-2.2348	-1.3528	-2.1731	-2.4821	-2.1331	-2.2098	-2.1923	-2.0635	-2.0894	-2.428	-2.2377	-1.9383	-2.289	-2.155	-2.2235	-2.1597	-2.1637	-2.1574	-2.1885	-2.3845	-2.1898	-2.1705	-2.2276	-2.3037	-2.1698
-1.9611	-2.1909	-2.3222	-2.1921	-2.0546	-2.535	-2.0601	-2.372	-0.7678	-2.3114	-1.8283	-2.1013	-2.1847	-2.0601	-2.2445	-2.1023	-2.1019	-2.1709	-2.0062	-2.151	-2.4961	-2.1703	-2.1668	-2.2833	-2.0034	-2.1061	-1.3528	-2.1731	-1.9466	-2.0839	-2.2098	-2.1923	-2.2071	-2.1935	-2.028	-2.3454	-2.2048	-2.1885	-2.155	-2.2235	-2.1597	-2.1637	-2.1574	-2.1885	-2.3845	-2.1898	-2.1705	-2.2276	-2.3037	-2.1698
-2.3877	-2.0607	-1.8968	-2.3055	-2.2103	-1.8535	-1.9158	-1.9902	-1.3519	-2.1587	-2.2004	-2.1546	-2.4349	-2.2075	-1.8703	-2.1528	-2.1861	-2.1957	-2.3554	-2.1938	-2.1726	-2.2186	-2.3188	-2.1622	-2.0034	-2.1061	-1.3528	-2.1731	-2.1142	-2.29	-2.3349	-2.2312	-2.2071	-2.1935	-2.1609	-2.1708	-2.2048	-2.1885	-2.155	-2.2235	-2.1597	-2.1637	-2.1574	-2.1885	-1.3461	-2.1415	-2.1705	-2.2276	-2.1937	-2.2208
-2.1601	-2.3208	-2.129	-2.2376	-2.1019	-2.153	-2.1217	-2.3812	-0.7678	-2.3114	-2.0388	-2.0226	-2.2632	-2.1353	-2.2445	-2.1023	-2.2632	-2.1462	-2.3797	-2.229	-1.9274	-2.2194	-2.1668	-2.2833	-2.4615	-2.2348	-1.3528	-2.1731	-1.9466	-2.0839	-2.1477	-2.2064	-2.2071	-2.1935	-2.1609	-2.1708	-1.9383	-2.289	-2.155	-2.2235	-2.1597	-2.1637	-2.1574	-2.1885	-2.3845	-2.1898	-2.1705	-2.2276	-2.1937	-2.2208
-2.1601	-2.3208	-2.2163	-2.1435	-1.9267	-2.13	-2.4189	-2.1694	-2.643	-2.1435	-2.2004	-2.1546	-2.4349	-2.2075	-2.3344	-2.1388	-2.2632	-2.1462	-2.3797	-2.229	-2.4961	-2.1703	-2.0891	-2.1683	-2.4615	-2.2348	-1.3528	-2.1731	-2.1142	-2.29	-2.3349	-2.2312	-2.2071	-2.1935	-2.1609	-2.1708	-1.9383	-2.289	-2.4135	-2.0458	-2.1597	-2.1637	-2.1574	-2.1885	-3.0998	-2.2194	-2.1705	-2.2276	-2.1937	-2.2208
-2.1273	-2.1476	-2.0558	-2.4143	-1.9348	-2.4856	-2.1148	-2.1948	-0.7678	-2.3114	-2.1894	-2.1917	-2.1847	-2.0601	-2.0897	-2.1789	-2.0386	-2.0362	-2.0062	-2.151	-2.1726	-2.2186	-1.9348	-2.4856	-2.1016	-2.2012	-1.3528	-2.1731	-2.4821	-2.1331	-2.2098	-2.1923	-2.0897	-2.1789	-2.1609	-2.1708	-2.2048	-2.1885	-2.155	-2.2235	-2.106	-2.3089	-2.1574	-2.1885	-2.3845	-2.1898	-2.1705	-2.2276	-2.3037	-2.1698
-1.8051	-2.2264	-1.8549	-2.2615	-2.2103	-1.8535	-2.1217	-2.3812	-1.3519	-2.1587	-2.0788	-2.2173	-2.2638	-2.3578	-1.8863	-2.0226	-2.3282	-2.1616	-1.8051	-2.2264	-1.9274	-2.2194	-2.3188	-2.1622	-2.4615	-2.2348	-1.3528	-2.1731	-2.0788	-2.2173	-2.1477	-2.2064	-2.0635	-2.0894	-2.1609	-2.1708	-1.9383	-2.289	-2.155	-2.2235	-2.1597	-2.1637	-2.1574	-2.1885	-1.3461	-2.1415	-2.1705	-2.2276	-2.1937	-2.2208
-1.9611	-2.1909	-3.1798	-1.9755	-2.1797	-2.1189	-2.2963	-2.1205	-0.7678	-2.3114	-2.2853	-1.8302	-2.3447	-2.3095	-2.4159	-2.0431	-1.9152	-2.0847	-2.0062	-2.151	-2.4961	-2.1703	-2.0891	-2.1683	-2.2963	-2.1205	-1.3528	-2.1731	-2.4821	-2.1331	-2.3349	-2.2312	-2.2071	-2.1935	-1.9152	-2.0847	-2.2048	-2.1885	-2.155	-2.2235	-2.1597	-2.1637	-2.1574	-2.1885	-2.3845	-2.1898	-1.9776	-2.0356	-2.1937	-2.2208
-2.3877	-2.0607	-2.1797	-1.9786	-2.3683	-2.2356	-1.9158	-1.9902	-2.643	-2.1435	-2.2004	-2.1546	-1.9424	-2.2956	-2.1071	-2.4143	-2.2632	-2.1462	-2.3554	-2.1938	-1.9274	-2.2194	-2.3188	-2.1622	-2.0034	-2.1061	-1.3528	-2.1731	-2.1142	-2.29	-2.2098	-2.1923	-2.1071	-2.4143	-2.1609	-2.1708	-2.2048	-2.1885	-2.155	-2.2235	-2.4911	-2.2288	-2.1574	-2.1885	-3.0998	-2.2194	-2.1705	-2.2276	-2.1937	-2.2208
-2.1217	-2.2423	-2.2686	-2.299	-2.3683	-2.2356	-1.9158	-1.9902	-1.352	-2.1275	-2.0173	-2.2456	-2.2632	-2.1353	-2.1197	-2.0927	-2.1861	-2.1957	-2.3797	-2.229	-2.2686	-2.299	-2.3188	-2.1622	-2.0034	-2.1061	-1.3528	-2.1731	-2.0173	-2.2456	-2.1477	-2.2064	-2.0635	-2.0894	-2.1609	-2.1708	-2.2048	-2.1885	-2.155	-2.2235	-2.4911	-2.2288	-2.1574	-2.1885	-1.3461	-2.1415	-1.9776	-2.0356	-2.1937	-2.2208
-1.904	-2.2986	-2.3222	-2.1921	-2.1445	-2.3462	-2.5335	-2.1536	-1.352	-2.1275	-2.0788	-2.2173	-1.9848	-2.1598	-2.543	-2.2081	-2.0379	-2.1566	-2.0062	-2.151	-2.4961	-2.1703	-2.0891	-2.1683	-2.4615	-2.2348	-1.3528	-2.1731	-2.0788	-2.2173	-2.2098	-2.1923	-2.2897	-2.2494	-2.1609	-2.1708	-2.2048	-2.1885	-2.155	-2.2235	-2.1597	-2.1637	-2.3415	-2.1415	-1.3461	-2.1415	-2.1705	-2.2276	-2.0969	-2.1316
-2.5335	-2.2656	-2.137	-2.2805	-2.3086	-2.0717	-2.276	-2.3208	-0.7678	-2.3114	-2.2	-2.2505	-2.6462	-2.1845	-2.0734	-2.3651	-2.0342	-2.6539	-2.3797	-2.229	-2.4961	-2.1703	-2.3086	-2.0717	-2.4615	-2.2348	-1.3528	-2.1731	-2.1142	-2.29	-2.3349	-2.2312	-2.2071	-2.1935	-2.1609	-2.1708	-2.3571	-2.1555	-2.2963	-2.2441	-2.1597	-2.1637	-2.2964	-2.2504	-2.3845	-2.1898	-2.1705	-2.2276	-2.1937	-2.2208
-2.2731	-2.153	-1.8549	-2.2615	-2.1587	-2.1306	-1.9158	-1.9902	-1.3519	-2.1587	-1.7596	-2.0959	-2.1847	-2.0601	-2.0897	-2.1789	-2.0219	-2.4818	-2.3554	-2.1938	-1.9274	-2.2194	-2.0891	-2.1683	-2.0034	-2.1061	-1.3528	-2.1731	-2.4821	-2.1331	-2.2098	-2.1923	-2.0897	-2.1789	-2.428	-2.2377	-2.2048	-2.1885	-2.155	-2.2235	-2.1597	-2.1637	-2.1574	-2.1885	-1.3461	-2.1415	-1.9776	-2.0356	-2.3037	-2.1698
-2.0009	-1.9151	-1.7597	-2.2214	-2.1019	-2.153	-2.5335	-2.1536	-1.352	-2.1275	-1.9611	-2.3251	-2.4231	-2.2414	-2.543	-2.2081	-2.0379	-2.1566	-2.0062	-2.151	-1.9274	-2.2194	-2.1668	-2.2833	-2.4615	-2.2348	-1.3528	-2.1731	-2.1142	-2.29	-2.2098	-2.1923	-2.2897	-2.2494	-2.1609	-2.1708	-2.2048	-2.1885	-2.155	-2.2235	-2.1597	-2.1637	-2.3415	-2.1415	-1.3461	-2.1415	-2.1705	-2.2276	-2.1937	-2.2208
-2.5335	-2.2656	-2.137	-2.2805	-2.0415	-2.1462	-2.8894	-2.3868	-0.7678	-2.3114	-2.2	-2.2505	-2.2638	-2.3578	-2.2445	-2.1023	-1.986	-2.1179	-2.3797	-2.229	-2.4961	-2.1703	-2.0891	-2.1683	-2.4615	-2.2348	-1.3528	-2.1731	-2.1142	-2.29	-2.1477	-2.2064	-2.2071	-2.1935	-1.986	-2.1179	-2.3571	-2.1555	-2.2963	-2.2441	-2.1597	-2.1637	-2.1574	-2.1885	-2.3845	-2.1898	-2.1705	-2.2276	-2.1937	-2.2208
-2.5335	-2.2656	-2.137	-2.2805	-2.0415	-2.1462	-2.5335	-2.1536	-2.6439	-2.3939	-1.8283	-2.1013	-1.9589	-2.0772	-2.1972	-2.2656	-2.1861	-2.1957	-2.3797	-2.229	-2.4961	-2.1703	-2.0891	-2.1683	-2.4615	-2.2348	-1.3528	-2.1731	-1.9466	-2.0839	-2.1477	-2.2064	-2.2897	-2.2494	-2.1609	-2.1708	-2.3571	-2.1555	-2.2963	-2.2441	-2.1597	-2.1637	-2.3415	-2.1415	-3.0998	-2.2194	-2.1705	-2.2276	-2.1937	-2.2208
-1.9428	-2.21	-1.8549	-2.2615	-2.0415	-2.1462	-1.9158	-1.9902	-2.643	-2.1435	-2.2004	-2.1546	-2.1128	-2.0728	-2.5934	-2.3364	-1.986	-2.1179	-2.0062	-2.151	-1.9274	-2.2194	-2.0891	-2.1683	-2.0034	-2.1061	-1.3528	-2.1731	-2.1142	-2.29	-2.2098	-2.1923	-2.2897	-2.2494	-1.986	-2.1179	-2.2048	-2.1885	-2.155	-2.2235	-2.1597	-2.1637	-2.1574	-2.1885	-3.0998	-2.2194	-2.1705	-2.2276	-2.0969	-2.1316
-2.1273	-2.1476	-3.1798	-1.9755	-2.1797	-2.1189	-2.1043	-2.0118	-2.643	-2.1435	-2.2	-2.2505	-2.0809	-2.1783	-2.1197	-2.0927	-2.4428	-2.1765	-2.0062	-2.151	-2.4961	-2.1703	-2.0891	-2.1683	-2.1016	-2.2012	-1.3528	-2.1731	-2.1142	-2.29	-2.3349	-2.2312	-2.0635	-2.0894	-2.428	-2.2377	-2.2048	-2.1885	-2.155	-2.2235	-2.1597	-2.1637	-2.1574	-2.1885	-3.0998	-2.2194	-2.1705	-2.2276	-2.1937	-2.2208
-2.1273	-2.1476	-3.1798	-1.9755	-2.1587	-2.1306	-1.895	-2.109	-1.3519	-2.1587	-1.8283	-2.1013	-2.4231	-2.2414	-2.3344	-2.1388	-2.3282	-2.1616	-2.0062	-2.151	-2.4961	-2.1703	-2.0891	-2.1683	-2.0034	-2.1061	-1.3528	-2.1731	-1.9466	-2.0839	-2.2098	-2.1923	-2.2071	-2.1935	-2.1609	-2.1708	-2.2048	-2.1885	-2.155	-2.2235	-2.1597	-2.1637	-2.1574	-2.1885	-1.3461	-2.1415	-2.1705	-2.2276	-2.1937	-2.2208
-1.9428	-2.21	-2.3239	-2.1257	-2.3683	-2.2356	-1.9158	-1.9902	-0.7678	-2.3114	-2.2	-2.2505	-2.1307	-2.2608	-2.0897	-2.1789	-1.986	-2.1179	-2.0062	-2.151	-2.1726	-2.2186	-2.3188	-2.1622	-2.0034	-2.1061	-1.3528	-2.1731	-2.1142	-2.29	-2.1477	-2.2064	-2.0897	-2.1789	-1.986	-2.1179	-2.2048	-2.1885	-2.155	-2.2235	-2.4911	-2.2288	-2.1574	-2.1885	-2.3845	-2.1898	-2.1705	-2.2276	-2.1937	-2.2208
-1.904	-2.2986	-1.8549	-2.2615	-2.1019	-2.153	-1.9474	-2.1664	-1.3519	-2.1587	-2.2	-2.2505	-2.2632	-2.1353	-2.5934	-2.3364	-2.0219	-2.4818	-2.0062	-2.151	-1.9274	-2.2194	-2.1668	-2.2833	-1.9474	-2.1664	-1.3528	-2.1731	-2.1142	-2.29	-2.1477	-2.2064	-2.2897	-2.2494	-2.428	-2.2377	-2.2048	-2.1885	-2.155	-2.2235	-2.1597	-2.1637	-2.1574	-2.1885	-1.3461	-2.1415	-2.1705	-2.2276	-2.1937	-2.2208
-1.9611	-2.1909	-2.2686	-2.299	-2.2103	-1.8535	-2.151	-2.1656	-0.7678	-2.3114	-2.0388	-2.0226	-2.3447	-2.3095	-2.2011	-2.2652	-1.9432	-2.0834	-2.0062	-2.151	-2.2686	-2.299	-2.3188	-2.1622	-2.1016	-2.2012	-1.3528	-2.1731	-1.9466	-2.0839	-2.3349	-2.2312	-2.0635	-2.0894	-2.428	-2.2377	-2.2048	-2.1885	-2.155	-2.2235	-2.1597	-2.1637	-2.1574	-2.1885	-2.3845	-2.1898	-2.1705	-2.2276	-2.1937	-2.2208
-2.1972	-1.9655	-2.129	-2.2376	-2.2871	-2.1324	-2.5335	-2.1536	-1.352	-2.1275	-1.9611	-2.3251	-2.1128	-2.0728	-2.543	-2.2081	-2.1019	-2.1709	-2.0062	-2.151	-1.9274	-2.2194	-2.0891	-2.1683	-2.4615	-2.2348	-1.3528	-2.1731	-2.1142	-2.29	-2.2098	-2.1923	-2.2897	-2.2494	-2.028	-2.3454	-2.2048	-2.1885	-2.155	-2.2235	-2.1597	-2.1637	-2.3415	-2.1415	-1.3461	-2.1415	-2.1705	-2.2276	-2.0969	-2.1316
-2.292	-2.2391	-3.1798	-1.9755	-2.1587	-2.1306	-2.1445	-2.3301	-1.352	-2.1275	-2.0788	-2.2173	-1.8779	-2.0118	-2.3344	-2.1388	-2.2632	-2.1462	-2.3797	-2.229	-2.4961	-2.1703	-2.0891	-2.1683	-2.1016	-2.2012	-1.3528	-2.1731	-2.0788	-2.2173	-2.1477	-2.2064	-2.2071	-2.1935	-2.1609	-2.1708	-2.2048	-2.1885	-2.155	-2.2235	-2.1597	-2.1637	-2.1574	-2.1885	-1.3461	-2.1415	-2.1705	-2.2276	-2.1937	-2.2208
-1.9428	-2.21	-2.2686	-2.299	-2.3683	-2.2356	-2.1572	-2.1295	-1.352	-2.1275	-1.7596	-2.0959	-1.9848	-2.1598	-2.543	-2.2081	-2.0342	-2.6539	-2.0062	-2.151	-2.2686	-2.299	-2.3188	-2.1622	-2.4615	-2.2348	-1.3528	-2.1731	-2.4821	-2.1331	-2.2098	-2.1923	-2.2897	-2.2494	-2.1609	-2.1708	-2.2048	-2.1885	-2.155	-2.2235	-2.4911	-2.2288	-2.3415	-2.1415	-1.3461	-2.1415	-1.9776	-2.0356	-2.0969	-2.1316
-2.1847	-2.0467	-2.137	-2.2805	-2.4428	-2.1765	-2.276	-2.3208	-0.7678	-2.3114	-2.0342	-2.425	-2.2632	-2.1353	-1.9751	-1.8089	-1.986	-2.1179	-2.3797	-2.229	-2.4961	-2.1703	-2.3188	-2.1622	-2.4615	-2.2348	-1.3528	-2.1731	-2.1142	-2.29	-2.1477	-2.2064	-2.0635	-2.0894	-1.986	-2.1179	-2.3571	-2.1555	-2.2963	-2.2441	-2.106	-2.3089	-2.2964	-2.2504	-2.3845	-2.1898	-2.1705	-2.2276	-2.1937	-2.2208
-2.123	-2.299	-2.7421	-1.9461	-2.1217	-2.0117	-1.895	-2.109	-2.643	-2.1435	-2.2871	-2.4644	-2.016	-2.2173	-2.4159	-2.0431	-2.3282	-2.1616	-2.123	-2.299	-2.7421	-1.9461	-2.3188	-2.1622	-2.0034	-2.1061	-1.3528	-2.1731	-2.1142	-2.29	-2.016	-2.2173	-2.2071	-2.1935	-2.1609	-2.1708	-2.2048	-2.1885	-2.4135	-2.0458	-2.1597	-2.1637	-2.1574	-2.1885	-3.0998	-2.2194	-2.1705	-2.2276	-2.1937	-2.2208
-1.9124	-2.3131	-2.0051	-2.2532	-2.3086	-2.0717	-1.9158	-1.9902	-0.7678	-2.3114	-2.0788	-2.2173	-2.1128	-2.0728	-2.1197	-2.0927	-2.3282	-2.1616	-2.3797	-2.229	-1.9274	-2.2194	-2.3086	-2.0717	-2.0034	-2.1061	-1.3528	-2.1731	-2.0788	-2.2173	-2.2098	-2.1923	-2.0635	-2.0894	-2.1609	-2.1708	-1.9383	-2.289	-2.155	-2.2235	-2.1597	-2.1637	-2.1574	-2.1885	-2.3845	-2.1898	-2.1705	-2.2276	-2.0969	-2.1316
-1.8051	-2.2264	-2.137	-2.2805	-2.4387	-2.0864	-2.0601	-2.372	-2.2189	-2.3628	-2.2	-2.2505	-2.2632	-2.1353	-2.1197	-2.0927	-1.986	-2.1179	-1.8051	-2.2264	-2.4961	-2.1703	-2.1668	-2.2833	-2.0034	-2.1061	-3.1311	-2.2569	-2.1142	-2.29	-2.1477	-2.2064	-2.0635	-2.0894	-1.986	-2.1179	-1.9383	-2.289	-2.2963	-2.2441	-2.1597	-2.1637	-2.1574	-2.1885	-2.3845	-2.1898	-2.1705	-2.2276	-2.1937	-2.2208
-2.2731	-2.153	-1.7597	-2.2214	-2.2029	-2.5199	-2.0953	-2.2023	-0.7678	-2.3114	-1.9222	-2.0297	-2.2784	-2.3219	-2.0897	-2.1789	-2.1861	-2.1957	-2.3554	-2.1938	-1.9274	-2.2194	-2.1668	-2.2833	-2.1016	-2.2012	-1.3528	-2.1731	-1.9466	-2.0839	-2.1477	-2.2064	-2.0897	-2.1789	-2.1609	-2.1708	-2.2048	-2.1885	-2.155	-2.2235	-2.1597	-2.1637	-2.1574	-2.1885	-2.3845	-2.1898	-2.1705	-2.2276	-2.1937	-2.2208
-1.9611	-2.1909	-2.2686	-2.299	-1.9267	-2.13	-2.151	-2.1656	-0.7678	-2.3114	-2.6812	-2.3909	-1.9589	-2.0772	-2.0897	-2.1789	-2.2482	-2.1275	-2.0062	-2.151	-2.2686	-2.299	-2.0891	-2.1683	-2.1016	-2.2012	-1.3528	-2.1731	-2.4821	-2.1331	-2.1477	-2.2064	-2.0897	-2.1789	-2.428	-2.2377	-2.2048	-2.1885	-2.155	-2.2235	-2.1597	-2.1637	-2.1574	-2.1885	-2.3845	-2.1898	-2.5655	-2.2137	-2.1937	-2.2208
-2.123	-2.299	-1.7597	-2.2214	-1.9267	-2.13	-2.8894	-2.3868	-1.3519	-2.1587	-2.2004	-2.1546	-2.016	-2.2173	-2.1972	-2.2656	-2.1861	-2.1957	-2.123	-2.299	-1.9274	-2.2194	-2.0891	-2.1683	-2.4615	-2.2348	-1.3528	-2.1731	-2.1142	-2.29	-2.016	-2.2173	-2.2897	-2.2494	-2.1609	-2.1708	-2.2048	-2.1885	-2.155	-2.2235	-2.1597	-2.1637	-2.1574	-2.1885	-1.3461	-2.1415	-2.1705	-2.2276	-2.1937	-2.2208
-2.1972	-1.9655	-2.2686	-2.299	-2.1019	-2.153	-1.895	-2.109	-0.7678	-2.3114	-2.2963	-2.1972	-2.4187	-2.2805	-2.2445	-2.1023	-1.986	-2.1179	-2.0062	-2.151	-2.2686	-2.299	-2.1668	-2.2833	-2.0034	-2.1061	-1.3528	-2.1731	-2.2963	-2.1972	-2.2098	-2.1923	-2.2071	-2.1935	-1.986	-2.1179	-2.2048	-2.1885	-2.155	-2.2235	-2.1597	-2.1637	-2.1574	-2.1885	-2.3845	-2.1898	-2.1705	-2.2276	-2.3037	-2.1698
-2.2731	-2.153	-1.8449	-2.2266	-1.9267	-2.13	-2.3228	-2.1783	-0.7678	-2.3114	-2.9642	-2.2414	-2.1847	-2.0601	-2.4159	-2.0431	-2.2482	-2.1275	-2.3554	-2.1938	-1.9274	-2.2194	-2.0891	-2.1683	-2.0034	-2.1061	-1.3528	-2.1731	-2.4821	-2.1331	-2.2098	-2.1923	-2.2071	-2.1935	-2.428	-2.2377	-2.2048	-2.1885	-2.155	-2.2235	-2.1597	-2.1637	-2.1574	-2.1885	-2.3845	-2.1898	-2.1705	-2.2276	-2.3037	-2.1698
-1.9428	-2.21	-1.7597	-2.2214	-2.4387	-2.0864	-2.8894	-2.3868	-0.7678	-2.3114	-2.6812	-2.3909	-2.1307	-2.2608	-2.1972	-2.2656	-2.2632	-2.1462	-2.0062	-2.151	-1.9274	-2.2194	-2.1668	-2.2833	-2.4615	-2.2348	-1.3528	-2.1731	-2.4821	-2.1331	-2.1477	-2.2064	-2.2897	-2.2494	-2.1609	-2.1708	-2.2048	-2.1885	-2.155	-2.2235	-2.1597	-2.1637	-2.1574	-2.1885	-2.3845	-2.1898	-2.5655	-2.2137	-2.1937	-2.2208
-1.904	-2.2986	-2.129	-2.2376	-2.2871	-2.1324	-2.0953	-2.2023	-1.3519	-2.1587	-2.4663	-2.0772	-2.0809	-2.1783	-2.3378	-2.2803	-2.1019	-2.1709	-2.0062	-2.151	-1.9274	-2.2194	-2.0891	-2.1683	-2.1016	-2.2012	-1.3528	-2.1731	-2.4821	-2.1331	-2.3349	-2.2312	-2.3378	-2.2803	-2.028	-2.3454	-2.2048	-2.1885	-2.155	-2.2235	-2.1597	-2.1637	-2.1574	-2.1885	-1.3461	-2.1415	-2.5655	-2.2137	-2.1937	-2.2208
-2.1601	-2.3208	-1.7597	-2.2214	-2.3086	-2.0717	-2.1148	-2.1948	-1.352	-2.1275	-2.0788	-2.2173	-2.4231	-2.2414	-2.2853	-2.2384	-1.9152	-2.0847	-2.3797	-2.229	-1.9274	-2.2194	-2.3086	-2.0717	-2.1016	-2.2012	-1.3528	-2.1731	-2.0788	-2.2173	-2.2098	-2.1923	-2.2897	-2.2494	-1.9152	-2.0847	-1.9383	-2.289	-2.155	-2.2235	-2.1597	-2.1637	-2.1574	-2.1885	-1.3461	-2.1415	-2.1705	-2.2276	-2.1937	-2.2208
-1.9428	-2.21	-2.5182	-2.2956	-1.9267	-2.13	-2.1572	-2.1295	-0.7678	-2.3114	-2.2963	-2.1972	-2.2784	-2.3219	-2.3344	-2.1388	-2.1475	-2.4537	-2.0062	-2.151	-2.4961	-2.1703	-2.0891	-2.1683	-2.4615	-2.2348	-1.3528	-2.1731	-2.2963	-2.1972	-2.1477	-2.2064	-2.2071	-2.1935	-2.028	-2.3454	-2.2048	-2.1885	-2.155	-2.2235	-2.1597	-2.1637	-2.3415	-2.1415	-2.3845	-2.1898	-2.1705	-2.2276	-2.1937	-2.2208
-2.3877	-2.0607	-3.1798	-1.9755	-2.0219	-2.2939	-2.1445	-2.3301	-0.7678	-2.3114	-2.6812	-2.3909	-2.1307	-2.2608	-2.0734	-2.3651	-2.0386	-2.0362	-2.3554	-2.1938	-2.4961	-2.1703	-2.3188	-2.1622	-2.1016	-2.2012	-1.3528	-2.1731	-2.4821	-2.1331	-2.1477	-2.2064	-2.2071	-2.1935	-2.1609	-2.1708	-2.2048	-2.1885	-2.155	-2.2235	-2.106	-2.3089	-2.1574	-2.1885	-2.3845	-2.1898	-2.5655	-2.2137	-2.1937	-2.2208
-2.123	-2.299	-2.2853	-2.0577	-1.9267	-2.13	-2.8894	-2.3868	-0.7678	-2.3114	-2.2963	-2.1972	-2.3447	-2.3095	-1.8703	-2.1528	-2.0379	-2.1566	-2.123	-2.299	-2.4961	-2.1703	-2.0891	-2.1683	-2.4615	-2.2348	-1.3528	-2.1731	-2.2963	-2.1972	-2.3349	-2.2312	-2.2071	-2.1935	-2.1609	-2.1708	-2.2048	-2.1885	-2.4135	-2.0458	-2.1597	-2.1637	-2.1574	-2.1885	-2.3845	-2.1898	-2.1705	-2.2276	-2.1937	-2.2208
-2.1273	-2.1476	-3.1798	-1.9755	-2.2103	-1.8535	-2.2963	-2.1205	-3.6769	-2.1599	-2.2871	-2.4644	-2.2784	-2.3219	-2.3344	-2.1388	-2.2482	-2.1275	-2.0062	-2.151	-2.4961	-2.1703	-2.3188	-2.1622	-2.2963	-2.1205	-3.1311	-2.2569	-2.1142	-2.29	-2.1477	-2.2064	-2.2071	-2.1935	-2.428	-2.2377	-2.2048	-2.1885	-2.155	-2.2235	-2.1597	-2.1637	-2.1574	-2.1885	-2.3845	-2.1898	-2.1705	-2.2276	-2.1937	-2.2208
-2.123	-2.299	-2.3222	-2.1921	-2.4428	-2.1765	-2.1148	-2.1948	-1.352	-2.1275	-1.8283	-2.1013	-2.2638	-2.3578	-2.4474	-2.7916	-1.986	-2.1179	-2.123	-2.299	-2.4961	-2.1703	-2.3188	-2.1622	-2.1016	-2.2012	-1.3528	-2.1731	-1.9466	-2.0839	-2.1477	-2.2064	-2.2071	-2.1935	-1.986	-2.1179	-2.2048	-2.1885	-2.155	-2.2235	-2.106	-2.3089	-2.1574	-2.1885	-1.3461	-2.1415	-2.1705	-2.2276	-2.1937	-2.2208
-2.2731	-2.153	-2.129	-2.2376	-1.9348	-2.4856	-2.5335	-2.1536	-0.7678	-2.3114	-1.7596	-2.0959	-2.4231	-2.2414	-2.1197	-2.0927	-2.382	-2.1674	-2.3554	-2.1938	-1.9274	-2.2194	-1.9348	-2.4856	-2.4615	-2.2348	-1.3528	-2.1731	-2.4821	-2.1331	-2.2098	-2.1923	-2.0635	-2.0894	-2.428	-2.2377	-2.2048	-2.1885	-2.155	-2.2235	-2.106	-2.3089	-2.3415	-2.1415	-2.3845	-2.1898	-1.9776	-2.0356	-2.1937	-2.2208
-1.8051	-2.2264	-2.137	-2.2805	-2.2103	-1.8535	-2.276	-2.3208	-0.7678	-2.3114	-1.9222	-2.0297	-1.9424	-2.2956	-1.902	-2.1255	-2.2632	-2.1462	-1.8051	-2.2264	-2.4961	-2.1703	-2.3188	-2.1622	-2.4615	-2.2348	-1.3528	-2.1731	-1.9466	-2.0839	-2.2098	-2.1923	-2.2897	-2.2494	-2.1609	-2.1708	-1.9383	-2.289	-2.2963	-2.2441	-2.1597	-2.1637	-2.2964	-2.2504	-2.3845	-2.1898	-2.1705	-2.2276	-2.1937	-2.2208
-2.123	-2.299	-1.8968	-2.3055	-2.3378	-2.5811	-2.1148	-2.1948	-0.7678	-2.3114	-2.0788	-2.2173	-2.4231	-2.2414	-2.4474	-2.7916	-1.9432	-2.0834	-2.123	-2.299	-2.1726	-2.2186	-2.3378	-2.5811	-2.1016	-2.2012	-1.3528	-2.1731	-2.0788	-2.2173	-2.2098	-2.1923	-2.2071	-2.1935	-2.428	-2.2377	-2.2048	-2.1885	-2.155	-2.2235	-2.1597	-2.1637	-2.1574	-2.1885	-2.3845	-2.1898	-2.1705	-2.2276	-2.1937	-2.2208
-1.9611	-2.1909	-2.0051	-2.2532	-2.1019	-2.153	-2.151	-2.1656	-1.3519	-2.1587	-2.0788	-2.2173	-2.016	-2.2173	-1.8703	-2.1528	-2.3282	-2.1616	-2.0062	-2.151	-1.9274	-2.2194	-2.1668	-2.2833	-2.1016	-2.2012	-1.3528	-2.1731	-2.0788	-2.2173	-2.016	-2.2173	-2.2071	-2.1935	-2.1609	-2.1708	-2.2048	-2.1885	-2.155	-2.2235	-2.1597	-2.1637	-2.1574	-2.1885	-1.3461	-2.1415	-2.1705	-2.2276	-2.1937	-2.2208
-1.8051	-2.2264	-2.2163	-2.1435	-2.1019	-2.153	-2.8894	-2.3868	-2.2189	-2.3628	-2.0388	-2.0226	-2.2632	-2.1353	-2.2445	-2.1023	-2.2632	-2.1462	-1.8051	-2.2264	-2.4961	-2.1703	-2.1668	-2.2833	-2.4615	-2.2348	-3.1311	-2.2569	-1.9466	-2.0839	-2.1477	-2.2064	-2.2071	-2.1935	-2.1609	-2.1708	-1.9383	-2.289	-2.4135	-2.0458	-2.1597	-2.1637	-2.1574	-2.1885	-2.3845	-2.1898	-2.1705	-2.2276	-2.1937	-2.2208
-1.8051	-2.2264	-2.3228	-2.0864	-2.2871	-2.1324	-1.895	-2.109	-2.2189	-2.3628	-1.9222	-2.0297	-2.016	-2.2173	-2.0734	-2.3651	-2.0386	-2.0362	-1.8051	-2.2264	-2.1726	-2.2186	-2.0891	-2.1683	-2.0034	-2.1061	-3.1311	-2.2569	-1.9466	-2.0839	-2.016	-2.2173	-2.2071	-2.1935	-2.1609	-2.1708	-1.9383	-2.289	-2.155	-2.2235	-2.1597	-2.1637	-2.1574	-2.1885	-2.3845	-2.1898	-2.1705	-2.2276	-2.1937	-2.2208
-2.1601	-2.3208	-2.0051	-2.2532	-1.9348	-2.4856	-1.895	-2.109	-0.7678	-2.3114	-1.9611	-2.3251	-1.9589	-2.0772	-2.2445	-2.1023	-2.2632	-2.1462	-2.3797	-2.229	-1.9274	-2.2194	-1.9348	-2.4856	-2.0034	-2.1061	-1.3528	-2.1731	-2.1142	-2.29	-2.1477	-2.2064	-2.2071	-2.1935	-2.1609	-2.1708	-1.9383	-2.289	-2.155	-2.2235	-2.106	-2.3089	-2.1574	-2.1885	-2.3845	-2.1898	-2.1705	-2.2276	-2.1937	-2.2208
-1.9611	-2.1909	-2.1797	-1.9786	-2.0546	-2.535	-2.151	-2.1656	-1.3519	-2.1587	-2.0788	-2.2173	-2.016	-2.2173	-1.8863	-2.0226	-2.1861	-2.1957	-2.0062	-2.151	-1.9274	-2.2194	-2.1668	-2.2833	-2.1016	-2.2012	-1.3528	-2.1731	-2.0788	-2.2173	-2.016	-2.2173	-2.0635	-2.0894	-2.1609	-2.1708	-2.2048	-2.1885	-2.155	-2.2235	-2.1597	-2.1637	-2.1574	-2.1885	-1.3461	-2.1415	-2.1705	-2.2276	-2.1937	-2.2208
-1.8051	-2.2264	-2.0051	-2.2532	-2.6055	-2.2221	-1.9474	-2.1664	-2.2189	-2.3628	-2.2	-2.2505	-2.2632	-2.1353	-2.2445	-2.1023	-2.2632	-2.1462	-1.8051	-2.2264	-1.9274	-2.2194	-2.3188	-2.1622	-1.9474	-2.1664	-3.1311	-2.2569	-2.1142	-2.29	-2.1477	-2.2064	-2.2071	-2.1935	-2.1609	-2.1708	-1.9383	-2.289	-2.155	-2.2235	-2.4911	-2.2288	-2.1574	-2.1885	-2.3845	-2.1898	-2.1705	-2.2276	-2.1937	-2.2208
-2.1601	-2.3208	-2.3228	-2.0864	-2.4387	-2.0864	-1.9474	-2.1664	-2.2189	-2.3628	-1.8283	-2.1013	-2.016	-2.2173	-2.0734	-2.3651	-2.0386	-2.0362	-2.3797	-2.229	-2.1726	-2.2186	-2.1668	-2.2833	-1.9474	-2.1664	-3.1311	-2.2569	-1.9466	-2.0839	-2.016	-2.2173	-2.2071	-2.1935	-2.1609	-2.1708	-1.9383	-2.289	-2.155	-2.2235	-2.1597	-2.1637	-2.1574	-2.1885	-2.3845	-2.1898	-2.1705	-2.2276	-2.1937	-2.2208
-2.0009	-1.9151	-2.129	-2.2376	-1.9348	-2.4856	-2.4189	-2.1694	-0.7678	-2.3114	-1.9611	-2.3251	-1.9589	-2.0772	-2.2445	-2.1023	-1.9361	-2.4856	-2.0062	-2.151	-1.9274	-2.2194	-1.9348	-2.4856	-2.4615	-2.2348	-1.3528	-2.1731	-2.1142	-2.29	-2.1477	-2.2064	-2.2071	-2.1935	-2.028	-2.3454	-2.2048	-2.1885	-2.155	-2.2235	-2.106	-2.3089	-2.1574	-2.1885	-2.3845	-2.1898	-2.1705	-2.2276	-2.1937	-2.2208
-2.8199	-2.2081	-2.5126	-2.2041	-2.1587	-2.1306	-1.895	-2.109	-0.7678	-2.3114	-1.8283	-2.1013	-2.2638	-2.3578	-2.1331	-2.2642	-2.1861	-2.1957	-2.3797	-2.229	-2.4961	-2.1703	-2.0891	-2.1683	-2.0034	-2.1061	-1.3528	-2.1731	-1.9466	-2.0839	-2.1477	-2.2064	-2.2897	-2.2494	-2.1609	-2.1708	-2.2048	-2.1885	-2.2963	-2.2441	-2.1597	-2.1637	-2.1574	-2.1885	-2.3845	-2.1898	-2.1705	-2.2276	-2.1937	-2.2208
-1.9611	-2.1909	-2.129	-2.2376	-1.9267	-2.13	-2.151	-2.1656	-0.7678	-2.3114	-2.6812	-2.3909	-2.1307	-2.2608	-2.2853	-2.2384	-2.4428	-2.1765	-2.0062	-2.151	-1.9274	-2.2194	-2.0891	-2.1683	-2.1016	-2.2012	-1.3528	-2.1731	-2.4821	-2.1331	-2.1477	-2.2064	-2.2897	-2.2494	-2.428	-2.2377	-2.2048	-2.1885	-2.155	-2.2235	-2.1597	-2.1637	-2.1574	-2.1885	-2.3845	-2.1898	-2.5655	-2.2137	-2.1937	-2.2208
-1.9611	-2.1909	-1.7597	-2.2214	-1.9267	-2.13	-2.8894	-2.3868	-1.3519	-2.1587	-2.0641	-2.2962	-2.1128	-2.0728	-2.1331	-2.2642	-1.9152	-2.0847	-2.0062	-2.151	-1.9274	-2.2194	-2.0891	-2.1683	-2.4615	-2.2348	-1.3528	-2.1731	-2.1142	-2.29	-2.2098	-2.1923	-2.2897	-2.2494	-1.9152	-2.0847	-2.2048	-2.1885	-2.155	-2.2235	-2.1597	-2.1637	-2.1574	-2.1885	-1.3461	-2.1415	-2.1705	-2.2276	-2.0969	-2.1316
-2.2731	-2.153	-2.2686	-2.299	-2.1445	-2.3462	-2.1572	-2.1295	-0.7678	-2.3114	-1.9611	-2.3251	-2.4187	-2.2805	-2.1197	-2.0927	-1.986	-2.1179	-2.3554	-2.1938	-2.2686	-2.299	-2.0891	-2.1683	-2.4615	-2.2348	-1.3528	-2.1731	-2.1142	-2.29	-2.2098	-2.1923	-2.0635	-2.0894	-1.986	-2.1179	-2.2048	-2.1885	-2.155	-2.2235	-2.1597	-2.1637	-2.3415	-2.1415	-2.3845	-2.1898	-2.1705	-2.2276	-2.3037	-2.1698
-1.9611	-2.1909	-1.8449	-2.2266	-2.4428	-2.1765	-1.895	-2.109	-0.7678	-2.3114	-1.7596	-2.0959	-2.4349	-2.2075	-2.1071	-2.4143	-2.1019	-2.1709	-2.0062	-2.151	-1.9274	-2.2194	-2.3188	-2.1622	-2.0034	-2.1061	-1.3528	-2.1731	-2.4821	-2.1331	-2.3349	-2.2312	-2.1071	-2.4143	-2.028	-2.3454	-2.2048	-2.1885	-2.155	-2.2235	-2.106	-2.3089	-2.1574	-2.1885	-2.3845	-2.1898	-1.9776	-2.0356	-2.1937	-2.2208
-2.1273	-2.1476	-2.5182	-2.2956	-2.3683	-2.2356	-2.0953	-2.2023	-1.3519	-2.1587	-1.7596	-2.0959	-2.2784	-2.3219	-2.5934	-2.3364	-2.2632	-2.1462	-2.0062	-2.151	-2.4961	-2.1703	-2.3188	-2.1622	-2.1016	-2.2012	-1.3528	-2.1731	-2.4821	-2.1331	-2.1477	-2.2064	-2.2897	-2.2494	-2.1609	-2.1708	-2.2048	-2.1885	-2.155	-2.2235	-2.4911	-2.2288	-2.1574	-2.1885	-1.3461	-2.1415	-1.9776	-2.0356	-2.1937	-2.2208
-2.292	-2.2391	-2.129	-2.2376	-2.3222	-2.1921	-2.151	-2.1656	-1.3519	-2.1587	-2.4663	-2.0772	-1.9589	-2.0772	-2.1197	-2.0927	-2.2482	-2.1275	-2.3797	-2.229	-1.9274	-2.2194	-2.3188	-2.1622	-2.1016	-2.2012	-1.3528	-2.1731	-2.4821	-2.1331	-2.1477	-2.2064	-2.0635	-2.0894	-2.428	-2.2377	-2.2048	-2.1885	-2.155	-2.2235	-2.1597	-2.1637	-2.1574	-2.1885	-1.3461	-2.1415	-2.5655	-2.2137	-2.1937	-2.2208
-2.1847	-2.0467	-2.137	-2.2805	-2.1445	-2.3462	-1.895	-2.109	-1.352	-2.1275	-1.7596	-2.0959	-2.2784	-2.3219	-2.4159	-2.0431	-2.1019	-2.1709	-2.3797	-2.229	-2.4961	-2.1703	-2.0891	-2.1683	-2.0034	-2.1061	-1.3528	-2.1731	-2.4821	-2.1331	-2.1477	-2.2064	-2.2071	-2.1935	-2.028	-2.3454	-2.3571	-2.1555	-2.2963	-2.2441	-2.1597	-2.1637	-2.1574	-2.1885	-1.3461	-2.1415	-1.9776	-2.0356	-2.1937	-2.2208
-2.1273	-2.1476	-2.137	-2.2805	-1.9267	-2.13	-2.0138	-2.21	-1.3519	-2.1587	-1.8283	-2.1013	-1.9589	-2.0772	-2.0734	-2.3651	-2.2482	-2.1275	-2.0062	-2.151	-2.4961	-2.1703	-2.0891	-2.1683	-2.1016	-2.2012	-1.3528	-2.1731	-1.9466	-2.0839	-2.1477	-2.2064	-2.2071	-2.1935	-2.428	-2.2377	-2.2048	-2.1885	-2.2963	-2.2441	-2.1597	-2.1637	-2.1574	-2.1885	-1.3461	-2.1415	-2.1705	-2.2276	-2.1937	-2.2208
-2.1847	-2.0467	-2.0558	-2.4143	-2.1445	-2.3462	-2.0953	-2.2023	-1.352	-2.1275	-1.7596	-2.0959	-1.9589	-2.0772	-1.9154	-2.2423	-2.1019	-2.1709	-2.3797	-2.229	-2.1726	-2.2186	-2.0891	-2.1683	-2.1016	-2.2012	-1.3528	-2.1731	-2.4821	-2.1331	-2.1477	-2.2064	-2.2897	-2.2494	-2.028	-2.3454	-2.3571	-2.1555	-2.155	-2.2235	-2.1597	-2.1637	-2.1574	-2.1885	-1.3461	-2.1415	-1.9776	-2.0356	-2.1937	-2.2208
-2.2731	-2.153	-1.8449	-2.2266	-2.0546	-2.535	-2.8894	-2.3868	-0.7678	-2.3114	-2.0788	-2.2173	-1.9589	-2.0772	-2.2011	-2.2652	-2.1861	-2.1957	-2.3554	-2.1938	-1.9274	-2.2194	-2.1668	-2.2833	-2.4615	-2.2348	-1.3528	-2.1731	-2.0788	-2.2173	-2.1477	-2.2064	-2.0635	-2.0894	-2.1609	-2.1708	-2.2048	-2.1885	-2.155	-2.2235	-2.1597	-2.1637	-2.1574	-2.1885	-2.3845	-2.1898	-2.1705	-2.2276	-2.1937	-2.2208
-2.123	-2.299	-2.129	-2.2376	-1.9267	-2.13	-2.151	-2.1656	-0.7678	-2.3114	-2.6812	-2.3909	-2.0809	-2.1783	-2.0897	-2.1789	-2.9838	-2.5117	-2.123	-2.299	-1.9274	-2.2194	-2.0891	-2.1683	-2.1016	-2.2012	-1.3528	-2.1731	-2.4821	-2.1331	-2.3349	-2.2312	-2.0897	-2.1789	-2.428	-2.2377	-2.2048	-2.1885	-2.155	-2.2235	-2.1597	-2.1637	-2.1574	-2.1885	-2.3845	-2.1898	-2.5655	-2.2137	-2.1937	-2.2208
-1.9611	-2.1909	-1.7597	-2.2214	-1.9267	-2.13	-2.8894	-2.3868	-1.3519	-2.1587	-2.0388	-2.0226	-2.016	-2.2173	-2.543	-2.2081	-2.9838	-2.5117	-2.0062	-2.151	-1.9274	-2.2194	-2.0891	-2.1683	-2.4615	-2.2348	-1.3528	-2.1731	-1.9466	-2.0839	-2.016	-2.2173	-2.2897	-2.2494	-2.428	-2.2377	-2.2048	-2.1885	-2.155	-2.2235	-2.1597	-2.1637	-2.1574	-2.1885	-1.3461	-2.1415	-2.1705	-2.2276	-2.1937	-2.2208
-2.8199	-2.2081	-2.5126	-2.2041	-2.4387	-2.0864	-1.9474	-2.1664	-0.7678	-2.3114	-2.9642	-2.2414	-2.4231	-2.2414	-2.1197	-2.0927	-1.9152	-2.0847	-2.3797	-2.229	-2.4961	-2.1703	-2.1668	-2.2833	-1.9474	-2.1664	-1.3528	-2.1731	-2.4821	-2.1331	-2.2098	-2.1923	-2.0635	-2.0894	-1.9152	-2.0847	-2.2048	-2.1885	-2.2963	-2.2441	-2.1597	-2.1637	-2.1574	-2.1885	-2.3845	-2.1898	-2.1705	-2.2276	-2.1937	-2.2208
-2.1273	-2.1476	-1.8968	-2.3055	-2.0219	-2.2939	-2.4052	-2.2565	-0.7678	-2.3114	-2.0173	-2.2456	-2.1307	-2.2608	-2.1972	-2.2656	-1.986	-2.1179	-2.0062	-2.151	-2.1726	-2.2186	-2.3188	-2.1622	-2.4615	-2.2348	-1.3528	-2.1731	-2.0173	-2.2456	-2.1477	-2.2064	-2.2897	-2.2494	-1.986	-2.1179	-2.2048	-2.1885	-2.155	-2.2235	-2.106	-2.3089	-2.2964	-2.2504	-2.3845	-2.1898	-1.9776	-2.0356	-2.1937	-2.2208
-1.9428	-2.21	-1.8449	-2.2266	-2.3086	-2.0717	-2.1217	-2.3812	-0.7678	-2.3114	-2.4663	-2.0772	-2.4187	-2.2805	-2.2011	-2.2652	-2.3282	-2.1616	-2.0062	-2.151	-1.9274	-2.2194	-2.3086	-2.0717	-2.4615	-2.2348	-1.3528	-2.1731	-2.4821	-2.1331	-2.2098	-2.1923	-2.0635	-2.0894	-2.1609	-2.1708	-2.2048	-2.1885	-2.155	-2.2235	-2.1597	-2.1637	-2.1574	-2.1885	-2.3845	-2.1898	-2.5655	-2.2137	-2.3037	-2.1698
-1.9428	-2.21	-2.2686	-2.299	-2.1217	-2.0117	-2.8894	-2.3868	-1.352	-2.1275	-2.4663	-2.0772	-2.4349	-2.2075	-2.4159	-2.0431	-1.9432	-2.0834	-2.0062	-2.151	-2.2686	-2.299	-2.3188	-2.1622	-2.4615	-2.2348	-1.3528	-2.1731	-2.4821	-2.1331	-2.3349	-2.2312	-2.2071	-2.1935	-2.428	-2.2377	-2.2048	-2.1885	-2.155	-2.2235	-2.1597	-2.1637	-2.1574	-2.1885	-1.3461	-2.1415	-2.5655	-2.2137	-2.1937	-2.2208
-1.904	-2.2986	-2.3239	-2.1257	-2.0546	-2.535	-2.0953	-2.2023	-2.5644	-2.1255	-1.9611	-2.3251	-1.8779	-2.0118	-2.5934	-2.3364	-2.4428	-2.1765	-2.0062	-2.151	-2.1726	-2.2186	-2.1668	-2.2833	-2.1016	-2.2012	-1.3528	-2.1731	-2.1142	-2.29	-2.1477	-2.2064	-2.2897	-2.2494	-2.428	-2.2377	-2.2048	-2.1885	-2.155	-2.2235	-2.1597	-2.1637	-2.1574	-2.1885	-2.3845	-2.1898	-2.1705	-2.2276	-2.1937	-2.2208
-2.4699	-2.5192	-2.0558	-2.4143	-2.3086	-2.0717	-2.1043	-2.0118	-1.3519	-2.1587	-2.2963	-2.1972	-2.2638	-2.3578	-2.4159	-2.0431	-2.9838	-2.5117	-2.3554	-2.1938	-2.1726	-2.2186	-2.3086	-2.0717	-2.1016	-2.2012	-1.3528	-2.1731	-2.2963	-2.1972	-2.1477	-2.2064	-2.2071	-2.1935	-2.428	-2.2377	-2.2048	-2.1885	-2.155	-2.2235	-2.1597	-2.1637	-2.1574	-2.1885	-1.3461	-2.1415	-2.1705	-2.2276	-2.1937	-2.2208
-2.1847	-2.0467	-2.0142	-2.5811	-2.2871	-2.1324	-2.0138	-2.21	-0.7678	-2.3114	-2.2963	-2.1972	-1.9589	-2.0772	-2.1972	-2.2656	-1.9361	-2.4856	-2.3797	-2.229	-2.0142	-2.5811	-2.0891	-2.1683	-2.1016	-2.2012	-1.3528	-2.1731	-2.2963	-2.1972	-2.1477	-2.2064	-2.2897	-2.2494	-2.028	-2.3454	-2.3571	-2.1555	-2.155	-2.2235	-2.1597	-2.1637	-2.1574	-2.1885	-2.3845	-2.1898	-2.1705	-2.2276	-2.1937	-2.2208
[truncated: 1,111 more rows]
[truncated: 41 more columns]
