# Supplementary material for: The Identification of Metal Ion Ligand-Binding Residues by Adding the Reclassified Relative Solvent Accessibility
Source: Front Genet. 2020 Mar 19;11:214. doi: 10.3389/fgene.2020.00214 (PMC7096583; doi:10.3389/fgene.2020.00214)
Supplement: SUPPLEMENTARY MATERIAL 4 — The PDB IDs of protein chains in the datasets. [file Data_Sheet_4.zip › features_parameter/feature_K.csv]

a1	a2	a3	a4	a5	a6	a7	a8	a9	a10	a11	a12	a13	a14	a15	a16	a17	a18	a19	a20	a21	a22	b1	b2	b3	b4	b5	b6	b7	b8	b9	b10	b11	b12	b13	b14	b15	b16	b17	b18	b19	b20	b21	b22	c1	c2	c3	c4	c5	c6
-2.5305	-2.2754	-2.0983	-2.7828	-2.5338	-2.5072	-2.4197	-2.3006	-2.2213	-2.3145	-2.3276	-2.3918	-2.0983	-2.0952	-2.1155	-2.4024	-2.1467	-2.291	-2.3186	-2.3827	-1.9884	-2.6977	-2.5305	-2.2754	-2.2137	-2.4059	-2.4008	-2.4394	-2.3752	-2.4108	-2.3907	-2.3961	-2.1391	-2.4037	-2.4281	-2.4307	-2.3944	-2.4037	-2.4066	-2.4561	-2.3542	-2.3525	-2.4598	-2.3921	-2.4176	-2.3876	-2.3776	-2.4136	-2.3703	-2.3749
-2.6244	-2.4024	-2.0612	-2.3679	-2.4637	-2.1861	-2.6136	-2.6141	-2.4061	-2.5841	-2.0601	-2.4024	-2.1467	-2.5131	-2.2317	-2.6474	-2.6306	-2.1913	-2.4129	-2.5351	-2.3371	-2.4407	-2.3756	-2.4702	-2.2137	-2.4059	-2.2912	-2.3722	-2.3881	-2.4096	-2.3907	-2.3961	-2.1391	-2.4037	-2.4281	-2.4307	-2.3351	-2.5954	-2.5082	-2.3414	-2.4129	-2.5351	-2.3638	-2.3872	-2.4176	-2.3876	-2.3776	-2.4136	-2.3703	-2.3749
-2.1193	-2.3679	-2.2411	-2.6346	-2.6822	-2.3918	-2.1668	-2.8992	-2.6244	-2.1803	-2.7448	-2.1431	-2.2742	-2.4514	-2.5444	-2.1913	-2.3077	-2.3852	-2.4149	-2.3426	-1.9884	-2.6977	-2.2818	-2.401	-2.2137	-2.4059	-2.4008	-2.4394	-2.3752	-2.4108	-2.5011	-2.3749	-2.687	-2.3395	-2.3933	-2.4989	-2.3944	-2.4037	-2.3077	-2.3852	-2.3542	-2.3525	-2.4598	-2.3921	-2.4176	-2.3876	-2.3776	-2.4136	-2.5908	-2.4748
-2.1829	-2.4174	-2.4324	-2.3592	-2.6047	-1.8956	-2.3741	-2.3539	-2.2843	-2.5641	-2.2742	-2.605	-2.5444	-2.4991	-2.2278	-2.5351	-2.3624	-2.4757	-2.2588	-2.4991	-2.6152	-2.5545	-2.2818	-2.401	-2.4598	-2.4827	-2.2912	-2.3722	-2.3881	-2.4096	-2.3907	-2.3961	-2.2891	-2.4109	-2.4331	-2.3414	-2.2278	-2.5351	-2.3165	-2.2973	-2.3695	-2.3305	-2.4598	-2.3921	-2.4176	-2.3876	-2.4925	-2.2707	-2.3703	-2.3749
-2.1193	-2.3679	-2.2411	-2.6346	-2.2244	-2.4912	-2.4637	-2.2574	-2.4305	-2.2395	-1.9864	-2.2503	-2.4149	-2.5495	-2.387	-2.4203	-2.3077	-2.3852	-2.2104	-2.5532	-2.6152	-2.5545	-2.2818	-2.401	-2.2137	-2.4059	-2.2912	-2.3722	-2.3752	-2.4108	-2.3907	-2.3961	-2.1391	-2.4037	-2.3933	-2.4989	-2.3944	-2.4037	-2.3077	-2.3852	-2.2104	-2.5532	-2.4598	-2.3921	-2.4176	-2.3876	-2.3776	-2.4136	-2.3703	-2.3749
-2.1829	-2.4174	-2.0612	-2.3679	-2.4637	-2.1861	-2.383	-2.698	-2.4422	-2.3644	-2.3624	-2.3742	-2.5143	-2.2872	-2.2278	-2.5351	-2.1284	-2.6528	-2.34	-2.0979	-2.359	-2.3624	-2.2818	-2.401	-2.2137	-2.4059	-2.2912	-2.3722	-2.3752	-2.4108	-2.5011	-2.3749	-2.2891	-2.4109	-2.4331	-2.3414	-2.2278	-2.5351	-2.1284	-2.6528	-2.3695	-2.3305	-2.4013	-2.4059	-2.4176	-2.3876	-2.3776	-2.4136	-2.3703	-2.3749
-2.1193	-2.3679	-2.2411	-2.6346	-2.1017	-2.5683	-2.3911	-2.3951	-2.1347	-2.7621	-2.6091	-2.2872	-2.2126	-2.3622	-2.3641	-2.4203	-2.6615	-2.4922	-2.441	-2.624	-2.1055	-2.1828	-2.2818	-2.401	-2.2137	-2.4059	-2.2912	-2.3722	-2.3881	-2.4096	-2.2712	-2.5256	-2.1391	-2.4037	-2.2126	-2.3622	-2.3641	-2.4203	-2.5082	-2.3414	-2.4782	-2.4459	-2.4598	-2.3921	-2.4176	-2.3876	-2.3776	-2.4136	-2.3703	-2.3749
-2.2736	-2.3346	-2.0983	-2.7828	-2.2244	-2.4912	-2.444	-2.4646	-2.2213	-2.3145	-2.2742	-2.605	-2.1467	-2.5131	-2.3856	-2.1763	-2.3276	-2.6141	-2.387	-2.5332	-2.2818	-2.2951	-2.3756	-2.4702	-2.2137	-2.4059	-2.2912	-2.3722	-2.3752	-2.4108	-2.3907	-2.3961	-2.2891	-2.4109	-2.4281	-2.4307	-2.5013	-2.3214	-2.5082	-2.3414	-2.3695	-2.3305	-2.4013	-2.4059	-2.3124	-2.3569	-2.3776	-2.4136	-2.3703	-2.3749
-2.441	-2.4992	-2.3479	-2.2268	-2.2591	-2.4422	-2.2591	-2.265	-2.4389	-2.4877	-2.6091	-2.2872	-2.4129	-2.4992	-2.71	-2.4335	-2.5781	-2.4024	-2.2588	-2.4991	-2.6152	-2.5545	-2.2818	-2.401	-2.4598	-2.4827	-2.2912	-2.3722	-2.3752	-2.4108	-2.2712	-2.5256	-2.1391	-2.4037	-2.4281	-2.4307	-2.3944	-2.4037	-2.5082	-2.3414	-2.3695	-2.3305	-2.4598	-2.3921	-2.4176	-2.3876	-2.4925	-2.2707	-2.3703	-2.3749
-2.441	-2.4992	-2.4703	-2.1201	-2.6483	-2.4579	-2.4197	-2.3006	-2.7557	-2.2671	-1.9948	-2.6559	-2.5143	-2.2872	-2.504	-2.4653	-2.5303	-2.4992	-2.5531	-2.4594	-2.4017	-2.5131	-2.2818	-2.401	-2.521	-2.2149	-2.5675	-2.423	-2.3752	-2.4108	-2.5011	-2.3749	-2.1391	-2.4037	-2.4331	-2.3414	-2.5013	-2.3214	-2.4066	-2.4561	-2.3695	-2.3305	-2.4013	-2.4059	-2.4176	-2.3876	-2.3776	-2.4136	-2.3703	-2.3749
-2.8056	-2.5119	-2.4421	-2.6288	-2.2244	-2.4912	-2.6136	-2.6141	-2.34	-2.3781	-2.6091	-2.2872	-2.6626	-2.5178	-2.3856	-2.1763	-2.6136	-2.3644	-2.444	-2.291	-2.4389	-2.4165	-2.5795	-2.4109	-2.521	-2.2149	-2.2912	-2.3722	-2.3881	-2.4096	-2.5011	-2.3749	-2.1391	-2.4037	-2.4281	-2.4307	-2.5013	-2.3214	-2.5082	-2.3414	-2.4782	-2.4459	-2.3638	-2.3872	-2.4176	-2.3876	-2.3776	-2.4136	-2.3703	-2.3749
-2.1193	-2.3679	-2.4324	-2.3592	-2.2419	-2.3003	-2.4276	-2.2565	-2.4751	-2.4912	-2.562	-2.2421	-2.4163	-2.4932	-2.1794	-2.2143	-2.1712	-2.229	-2.387	-2.5332	-2.0526	-2.5532	-2.2818	-2.401	-2.4598	-2.4827	-2.4008	-2.4394	-2.3881	-2.4096	-2.3907	-2.3961	-2.687	-2.3395	-2.4331	-2.3414	-2.5013	-2.3214	-2.3165	-2.2973	-2.3695	-2.3305	-2.0526	-2.5532	-2.4176	-2.3876	-2.4925	-2.2707	-2.3695	-2.4463
-2.4324	-2.6565	-2.4879	-2.5229	-2.4276	-2.7068	-2.4197	-2.3006	-2.562	-2.4703	-1.9864	-2.2503	-2.1467	-2.5131	-2.2317	-2.6474	-2.1726	-2.1425	-2.2104	-2.5532	-2.4017	-2.5131	-2.3756	-2.4702	-2.4598	-2.4827	-2.4008	-2.4394	-2.3752	-2.4108	-2.3907	-2.3961	-2.1391	-2.4037	-2.4281	-2.4307	-2.3351	-2.5954	-2.5082	-2.3414	-2.2104	-2.5532	-2.4013	-2.4059	-2.3612	-2.5295	-2.4145	-2.4943	-2.5908	-2.4748
-2.5305	-2.2754	-2.0612	-2.3679	-2.3766	-2.2964	-2.4422	-2.3119	-2.3314	-2.2667	-2.562	-2.2421	-2.2126	-2.3622	-2.2317	-2.6474	-2.1284	-2.6528	-2.4421	-2.2678	-2.1055	-2.1828	-2.5305	-2.2754	-2.2137	-2.4059	-2.3766	-2.2964	-2.4446	-2.319	-2.3314	-2.2667	-2.687	-2.3395	-2.2126	-2.3622	-2.3351	-2.5954	-2.1284	-2.6528	-2.3542	-2.3525	-2.4598	-2.3921	-2.4176	-2.3876	-2.3776	-2.4136	-2.3703	-2.3749
-2.5305	-2.2754	-2.6055	-2.2009	-2.673	-2.3406	-2.3818	-2.4579	-2.7557	-2.2671	-1.9864	-2.2503	-2.5143	-2.2872	-2.3856	-2.1763	-2.3624	-2.4757	-2.441	-2.624	-2.2818	-2.2951	-2.5305	-2.2754	-2.521	-2.2149	-2.673	-2.3406	-2.4446	-2.319	-2.5011	-2.3749	-2.1391	-2.4037	-2.4331	-2.3414	-2.5013	-2.3214	-2.3165	-2.2973	-2.4782	-2.4459	-2.4013	-2.4059	-2.4176	-2.3876	-2.3776	-2.4136	-2.5908	-2.4748
-2.4324	-2.6565	-2.3664	-2.4594	-2.4276	-2.7068	-2.2591	-2.265	-2.1347	-2.7621	-2.562	-2.2421	-2.5688	-2.4847	-2.3856	-2.1763	-2.4804	-2.4535	-2.1707	-2.5735	-2.4552	-2.4979	-2.3756	-2.4702	-2.4598	-2.4827	-2.4008	-2.4394	-2.3752	-2.4108	-2.2712	-2.5256	-2.687	-2.3395	-2.4281	-2.4307	-2.5013	-2.3214	-2.4066	-2.4561	-2.3695	-2.3305	-2.4013	-2.4059	-2.3612	-2.5295	-2.4145	-2.4943	-2.5908	-2.4748
-2.5864	-2.1653	-2.2411	-2.6346	-2.2244	-2.4912	-2.3077	-2.2964	-2.562	-2.4703	-1.9864	-2.2503	-2.4065	-2.3312	-2.2278	-2.5351	-2.3624	-2.4757	-2.4149	-2.3426	-2.2712	-2.1457	-2.5864	-2.1653	-2.2137	-2.4059	-2.2912	-2.3722	-2.3077	-2.2964	-2.3907	-2.3961	-2.1391	-2.4037	-2.4281	-2.4307	-2.2278	-2.5351	-2.3165	-2.2973	-2.3542	-2.3525	-2.3638	-2.3872	-2.3612	-2.5295	-2.3776	-2.4136	-2.3703	-2.3749
-2.1193	-2.3679	-2.6173	-2.7115	-2.2591	-2.4422	-2.3911	-2.3951	-2.4305	-2.2395	-2.4316	-2.4573	-2.4149	-2.5495	-2.3125	-2.3426	-2.6483	-2.2254	-2.3186	-2.3827	-2.0928	-2.4525	-2.2818	-2.401	-2.6173	-2.7115	-2.2912	-2.3722	-2.3881	-2.4096	-2.3907	-2.3961	-2.4316	-2.4573	-2.3933	-2.4989	-2.3351	-2.5954	-2.3165	-2.2973	-2.3542	-2.3525	-2.0928	-2.4525	-2.4176	-2.3876	-2.3776	-2.4136	-2.3703	-2.3749
-2.2736	-2.3346	-2.1744	-2.1718	-2.3766	-2.2964	-2.4422	-2.3119	-2.1347	-2.7621	-2.1716	-2.2254	-2.2742	-2.4514	-2.3777	-1.7656	-2.342	-2.4401	-2.4129	-2.5351	-2.447	-2.3914	-2.3756	-2.4702	-2.2137	-2.4059	-2.3766	-2.2964	-2.4446	-2.319	-2.2712	-2.5256	-2.2891	-2.4109	-2.3933	-2.4989	-2.3777	-1.7656	-2.4066	-2.4561	-2.4129	-2.5351	-2.4013	-2.4059	-2.3124	-2.3569	-2.3776	-2.4136	-2.3703	-2.3749
-2.1744	-2.2572	-2.6173	-2.7115	-2.4422	-2.2821	-2.4422	-2.3119	-2.4421	-2.4579	-2.2742	-2.605	-2.4941	-2.736	-2.504	-2.4653	-2.3077	-2.3852	-2.7714	-2.3914	-2.4017	-2.5131	-2.2818	-2.401	-2.6173	-2.7115	-2.5675	-2.423	-2.4446	-2.319	-2.2712	-2.5256	-2.2891	-2.4109	-2.4941	-2.736	-2.5013	-2.3214	-2.3077	-2.3852	-2.4782	-2.4459	-2.4013	-2.4059	-2.4176	-2.3876	-2.3776	-2.4136	-2.3703	-2.3749
-2.6244	-2.4024	-2.0612	-2.3679	-2.1017	-2.5683	-2.2591	-2.265	-2.2843	-2.5641	-1.9864	-2.2503	-2.4065	-2.3312	-2.2278	-2.5351	-2.3077	-2.3852	-2.4129	-2.5351	-2.3371	-2.4407	-2.3756	-2.4702	-2.2137	-2.4059	-2.2912	-2.3722	-2.3752	-2.4108	-2.3907	-2.3961	-2.1391	-2.4037	-2.4281	-2.4307	-2.2278	-2.5351	-2.3077	-2.3852	-2.4129	-2.5351	-2.3638	-2.3872	-2.4176	-2.3876	-2.3776	-2.4136	-2.3703	-2.3749
-2.1193	-2.3679	-2.1744	-2.1718	-2.2591	-2.4422	-2.444	-2.4646	-2.4422	-2.3644	-2.7093	-2.5683	-2.2126	-2.3622	-2.2278	-2.5351	-2.3077	-2.3852	-2.4149	-2.3426	-2.4017	-2.5131	-2.2818	-2.401	-2.2137	-2.4059	-2.2912	-2.3722	-2.3752	-2.4108	-2.5011	-2.3749	-2.687	-2.3395	-2.2126	-2.3622	-2.2278	-2.5351	-2.3077	-2.3852	-2.3542	-2.3525	-2.4013	-2.4059	-2.4176	-2.3876	-2.3776	-2.4136	-2.3703	-2.3749
-2.1744	-2.2572	-2.2357	-2.3883	-2.444	-2.4646	-2.3911	-2.3951	-2.4305	-2.2395	-2.4316	-2.4573	-2.2126	-2.3622	-2.2278	-2.5351	-2.3624	-2.4757	-2.444	-2.291	-2.7117	-2.3057	-2.2818	-2.401	-2.2137	-2.4059	-2.2912	-2.3722	-2.3881	-2.4096	-2.3907	-2.3961	-2.4316	-2.4573	-2.2126	-2.3622	-2.2278	-2.5351	-2.3165	-2.2973	-2.4782	-2.4459	-2.4598	-2.3921	-2.4176	-2.3876	-2.3776	-2.4136	-2.3703	-2.3749
-2.2736	-2.3346	-2.1744	-2.1718	-2.3766	-2.2964	-2.3077	-2.2964	-2.4129	-2.2149	-2.3624	-2.3742	-2.1467	-2.5131	-2.3424	-2.3644	-2.342	-2.4401	-2.3186	-2.3827	-2.359	-2.3624	-2.3756	-2.4702	-2.2137	-2.4059	-2.3766	-2.2964	-2.3077	-2.2964	-2.4129	-2.2149	-2.2891	-2.4109	-2.4281	-2.4307	-2.3944	-2.4037	-2.4066	-2.4561	-2.3542	-2.3525	-2.4013	-2.4059	-2.3124	-2.3569	-2.3776	-2.4136	-2.3703	-2.3749
-2.1744	-2.2572	-2.6173	-2.7115	-2.3766	-2.2964	-2.3077	-2.2964	-2.1347	-2.7621	-2.7448	-2.1431	-2.4163	-2.4932	-2.504	-2.4653	-2.1712	-2.229	-2.441	-2.624	-2.4552	-2.4979	-2.2818	-2.401	-2.6173	-2.7115	-2.3766	-2.2964	-2.3077	-2.2964	-2.2712	-2.5256	-2.687	-2.3395	-2.4331	-2.3414	-2.5013	-2.3214	-2.3165	-2.2973	-2.4782	-2.4459	-2.4013	-2.4059	-2.4176	-2.3876	-2.3776	-2.4136	-2.3703	-2.3749
-2.5305	-2.2754	-2.6173	-2.7115	-2.3766	-2.2964	-2.4422	-2.3119	-2.2843	-2.5641	-1.9864	-2.2503	-2.6626	-2.5178	-2.2317	-2.6474	-2.5303	-2.4992	-2.6172	-2.4535	-2.3371	-2.4407	-2.5305	-2.2754	-2.6173	-2.7115	-2.3766	-2.2964	-2.4446	-2.319	-2.3907	-2.3961	-2.1391	-2.4037	-2.4281	-2.4307	-2.3351	-2.5954	-2.4066	-2.4561	-2.4782	-2.4459	-2.3638	-2.3872	-2.4176	-2.3876	-2.3776	-2.4136	-2.3703	-2.3749
-2.1103	-2.8063	-2.6055	-2.2009	-2.2591	-2.4422	-2.3741	-2.3539	-2.3314	-2.2667	-1.9864	-2.2503	-2.5709	-2.2757	-2.5688	-2.4618	-2.342	-2.4401	-2.2818	-2.5082	-2.2712	-2.1457	-2.3756	-2.4702	-2.521	-2.2149	-2.2912	-2.3722	-2.3881	-2.4096	-2.3314	-2.2667	-2.1391	-2.4037	-2.4331	-2.3414	-2.5013	-2.3214	-2.4066	-2.4561	-2.4782	-2.4459	-2.3638	-2.3872	-2.3612	-2.5295	-2.3776	-2.4136	-2.3703	-2.3749
-2.1829	-2.4174	-2.6173	-2.7115	-2.4276	-2.7068	-2.383	-2.698	-2.4422	-2.3644	-2.1985	-2.8141	-2.4065	-2.3312	-2.1794	-2.2143	-2.1712	-2.229	-2.4129	-2.5351	-2.7211	-2.4979	-2.2818	-2.401	-2.6173	-2.7115	-2.4008	-2.4394	-2.3752	-2.4108	-2.5011	-2.3749	-2.1391	-2.4037	-2.4281	-2.4307	-2.5013	-2.3214	-2.3165	-2.2973	-2.4129	-2.5351	-2.4013	-2.4059	-2.4176	-2.3876	-2.3776	-2.4136	-2.5908	-2.4748
-2.5305	-2.2754	-2.3479	-2.2268	-2.1017	-2.5683	-2.3911	-2.3951	-2.3229	-2.4128	-2.7093	-2.5683	-2.1467	-2.5131	-2.2317	-2.6474	-2.3077	-2.3852	-2.1668	-2.2123	-2.4552	-2.4979	-2.5305	-2.2754	-2.4598	-2.4827	-2.2912	-2.3722	-2.3881	-2.4096	-2.5011	-2.3749	-2.687	-2.3395	-2.4281	-2.4307	-2.3351	-2.5954	-2.3077	-2.3852	-2.4782	-2.4459	-2.4013	-2.4059	-2.4176	-2.3876	-2.4925	-2.2707	-2.3703	-2.3749
-2.1103	-2.8063	-2.1744	-2.1718	-2.4688	-2.641	-2.3229	-2.1272	-2.4305	-2.2395	-2.7448	-2.1431	-2.2742	-2.4514	-2.2278	-2.5351	-2.3198	-2.4979	-2.6172	-2.4535	-2.4389	-2.4165	-2.3756	-2.4702	-2.2137	-2.4059	-2.4008	-2.4394	-2.3881	-2.4096	-2.3907	-2.3961	-2.687	-2.3395	-2.3933	-2.4989	-2.2278	-2.5351	-2.4066	-2.4561	-2.4782	-2.4459	-2.3638	-2.3872	-2.3612	-2.5295	-2.3776	-2.4136	-2.3695	-2.4463
-2.1744	-2.2572	-2.3664	-2.4594	-2.465	-2.2599	-2.383	-2.698	-2.2843	-2.5641	-2.2742	-2.605	-2.2126	-2.3622	-3.0046	-2.2764	-2.4804	-2.4535	-2.3186	-2.3827	-2.1055	-2.1828	-2.2818	-2.401	-2.4598	-2.4827	-2.4008	-2.4394	-2.3752	-2.4108	-2.3907	-2.3961	-2.2891	-2.4109	-2.2126	-2.3622	-2.5013	-2.3214	-2.4066	-2.4561	-2.3542	-2.3525	-2.4598	-2.3921	-2.4176	-2.3876	-2.4145	-2.4943	-2.3703	-2.3749
-2.0811	-2.3583	-2.1744	-2.1718	-2.444	-2.4646	-2.3818	-2.4579	-2.1347	-2.7621	-2.3624	-2.3742	-2.5444	-2.4991	-2.504	-2.4653	-2.1712	-2.229	-2.5531	-2.4594	-2.0526	-2.5532	-2.5795	-2.4109	-2.2137	-2.4059	-2.2912	-2.3722	-2.4446	-2.319	-2.2712	-2.5256	-2.2891	-2.4109	-2.4331	-2.3414	-2.5013	-2.3214	-2.3165	-2.2973	-2.3695	-2.3305	-2.0526	-2.5532	-2.4176	-2.3876	-2.3776	-2.4136	-2.3703	-2.3749
-2.1744	-2.2572	-2.6342	-2.4646	-2.6483	-2.4579	-2.4422	-2.3119	-2.1347	-2.7621	-2.1985	-2.8141	-2.6626	-2.5178	-2.2317	-2.6474	-2.6136	-2.3644	-2.2104	-2.5532	-2.4552	-2.4979	-2.2818	-2.401	-2.2137	-2.4059	-2.5675	-2.423	-2.4446	-2.319	-2.2712	-2.5256	-2.1391	-2.4037	-2.4281	-2.4307	-2.3351	-2.5954	-2.5082	-2.3414	-2.2104	-2.5532	-2.4013	-2.4059	-2.4176	-2.3876	-2.3776	-2.4136	-2.3703	-2.3749
-2.7448	-2.5641	-2.4421	-2.6288	-2.4422	-2.2821	-2.4422	-2.3119	-2.3229	-2.4128	-2.5961	-2.1977	-2.2742	-2.4514	-2.3424	-2.3644	-2.1284	-2.6528	-2.6172	-2.4535	-2.0526	-2.5532	-2.2818	-2.401	-2.521	-2.2149	-2.5675	-2.423	-2.4446	-2.319	-2.5011	-2.3749	-2.687	-2.3395	-2.3933	-2.4989	-2.3944	-2.4037	-2.1284	-2.6528	-2.4782	-2.4459	-2.0526	-2.5532	-2.4176	-2.3876	-2.3776	-2.4136	-2.3703	-2.3749
-2.0811	-2.3583	-2.4703	-2.1201	-2.4422	-2.2821	-2.3229	-2.1272	-2.4751	-2.4912	-2.2742	-2.605	-2.4163	-2.4932	-2.3641	-2.4203	-2.4804	-2.4535	-2.2104	-2.5532	-2.2818	-2.2951	-2.5795	-2.4109	-2.521	-2.2149	-2.5675	-2.423	-2.3881	-2.4096	-2.3907	-2.3961	-2.2891	-2.4109	-2.4331	-2.3414	-2.3641	-2.4203	-2.4066	-2.4561	-2.2104	-2.5532	-2.4013	-2.4059	-2.4176	-2.3876	-2.3776	-2.4136	-2.3703	-2.3749
-2.8056	-2.5119	-2.4703	-2.1201	-2.465	-2.2599	-2.4197	-2.3006	-2.4389	-2.4877	-1.9864	-2.2503	-2.3641	-2.1336	-2.647	-2.2752	-2.1284	-2.6528	-2.2818	-2.5082	-2.2818	-2.2951	-2.5795	-2.4109	-2.521	-2.2149	-2.4008	-2.4394	-2.3752	-2.4108	-2.2712	-2.5256	-2.1391	-2.4037	-2.3641	-2.1336	-2.5013	-2.3214	-2.1284	-2.6528	-2.4782	-2.4459	-2.4013	-2.4059	-2.4176	-2.3876	-2.3776	-2.4136	-2.3703	-2.3749
-2.1829	-2.4174	-2.2411	-2.6346	-2.5338	-2.5072	-2.2736	-2.4054	-2.2213	-2.3145	-2.3624	-2.3742	-2.2126	-2.3622	-2.1794	-2.2143	-2.3077	-2.3852	-2.4149	-2.3426	-2.4389	-2.4165	-2.2818	-2.401	-2.2137	-2.4059	-2.4008	-2.4394	-2.3881	-2.4096	-2.3907	-2.3961	-2.2891	-2.4109	-2.2126	-2.3622	-2.5013	-2.3214	-2.3077	-2.3852	-2.3542	-2.3525	-2.3638	-2.3872	-2.4176	-2.3876	-2.3776	-2.4136	-2.3703	-2.3749
-2.1829	-2.4174	-2.4914	-2.8305	-2.2419	-2.3003	-2.4637	-2.2574	-2.1347	-2.7621	-2.4316	-2.4573	-2.1467	-2.5131	-2.2278	-2.5351	-2.3624	-2.4757	-2.3186	-2.3827	-2.447	-2.3914	-2.2818	-2.401	-2.4598	-2.4827	-2.4008	-2.4394	-2.3752	-2.4108	-2.2712	-2.5256	-2.4316	-2.4573	-2.4281	-2.4307	-2.2278	-2.5351	-2.3165	-2.2973	-2.3542	-2.3525	-2.4013	-2.4059	-2.4176	-2.3876	-2.3776	-2.4136	-2.3695	-2.4463
-2.375	-2.3781	-2.2411	-2.6346	-2.4422	-2.2821	-2.3077	-2.2964	-2.2843	-2.5641	-2.4316	-2.4573	-2.4149	-2.5495	-2.2317	-2.6474	-2.342	-2.4401	-2.441	-2.624	-2.7211	-2.4979	-2.3756	-2.4702	-2.2137	-2.4059	-2.5675	-2.423	-2.3077	-2.2964	-2.3907	-2.3961	-2.4316	-2.4573	-2.3933	-2.4989	-2.3351	-2.5954	-2.4066	-2.4561	-2.4782	-2.4459	-2.4013	-2.4059	-2.3124	-2.3569	-2.3776	-2.4136	-2.3703	-2.3749
-2.1829	-2.4174	-2.4703	-2.1201	-2.3766	-2.2964	-2.444	-2.4646	-2.4129	-2.2149	-2.3624	-2.3742	-2.2742	-2.4514	-2.504	-2.4653	-2.5303	-2.4992	-2.1668	-2.2123	-2.0928	-2.4525	-2.2818	-2.401	-2.521	-2.2149	-2.3766	-2.2964	-2.3752	-2.4108	-2.4129	-2.2149	-2.2891	-2.4109	-2.3933	-2.4989	-2.5013	-2.3214	-2.4066	-2.4561	-2.4782	-2.4459	-2.0928	-2.4525	-2.4176	-2.3876	-2.3776	-2.4136	-2.3703	-2.3749
-2.5004	-2.4979	-2.2735	-1.9718	-2.673	-2.3406	-2.4637	-2.2574	-2.34	-2.3781	-2.7843	-2.396	-2.2126	-2.3622	-2.3856	-2.1763	-2.6615	-2.4922	-2.441	-2.624	-2.5143	-2.3853	-2.2818	-2.401	-2.2735	-1.9718	-2.673	-2.3406	-2.3752	-2.4108	-2.5011	-2.3749	-2.687	-2.3395	-2.2126	-2.3622	-2.5013	-2.3214	-2.5082	-2.3414	-2.4782	-2.4459	-2.4598	-2.3921	-2.4176	-2.3876	-2.3776	-2.4136	-2.5908	-2.4748
-2.1791	-2.5842	-2.673	-2.2318	-2.4637	-2.1861	-2.2736	-2.4054	-2.2213	-2.3145	-2.4316	-2.4573	-2.4129	-2.4992	-2.71	-2.4335	-2.5303	-2.4992	-2.387	-2.5332	-2.2818	-2.2951	-2.1791	-2.5842	-2.673	-2.2318	-2.2912	-2.3722	-2.3881	-2.4096	-2.3907	-2.3961	-2.4316	-2.4573	-2.4281	-2.4307	-2.3944	-2.4037	-2.4066	-2.4561	-2.3695	-2.3305	-2.4013	-2.4059	-2.4176	-2.3876	-2.4925	-2.2707	-2.3703	-2.3749
-2.5864	-2.1653	-2.2411	-2.6346	-2.2419	-2.3003	-2.4637	-2.2574	-2.4129	-2.2149	-2.562	-2.2421	-2.5709	-2.2757	-2.3856	-2.1763	-2.1726	-2.1425	-2.2818	-2.5082	-2.5143	-2.3853	-2.5864	-2.1653	-2.2137	-2.4059	-2.4008	-2.4394	-2.3752	-2.4108	-2.4129	-2.2149	-2.687	-2.3395	-2.4331	-2.3414	-2.5013	-2.3214	-2.5082	-2.3414	-2.4782	-2.4459	-2.4598	-2.3921	-2.3612	-2.5295	-2.3776	-2.4136	-2.3695	-2.4463
-2.1829	-2.4174	-2.4879	-2.5229	-2.4637	-2.1861	-2.3077	-2.2964	-2.562	-2.4703	-1.9948	-2.6559	-2.4129	-2.4992	-2.387	-2.4203	-2.4889	-2.5082	-2.387	-2.5332	-2.0526	-2.5532	-2.2818	-2.401	-2.4598	-2.4827	-2.2912	-2.3722	-2.3077	-2.2964	-2.3907	-2.3961	-2.1391	-2.4037	-2.4281	-2.4307	-2.3944	-2.4037	-2.4066	-2.4561	-2.3695	-2.3305	-2.0526	-2.5532	-2.4176	-2.3876	-2.4145	-2.4943	-2.3703	-2.3749
-2.375	-2.3781	-2.2411	-2.6346	-2.3766	-2.2964	-2.2591	-2.265	-2.34	-2.3781	-2.562	-2.2421	-2.5143	-2.2872	-2.5688	-2.4618	-2.1726	-2.1425	-2.2104	-2.5532	-2.4389	-2.4165	-2.3756	-2.4702	-2.2137	-2.4059	-2.3766	-2.2964	-2.3752	-2.4108	-2.5011	-2.3749	-2.687	-2.3395	-2.4331	-2.3414	-2.5013	-2.3214	-2.5082	-2.3414	-2.2104	-2.5532	-2.3638	-2.3872	-2.3124	-2.3569	-2.3776	-2.4136	-2.3703	-2.3749
-2.4324	-2.6565	-2.1744	-2.1718	-2.3766	-2.2964	-2.3769	-2.7061	-2.2735	-2.915	-2.5961	-2.1977	-2.4065	-2.3312	-2.3125	-2.3426	-2.4889	-2.5082	-2.2104	-2.5532	-2.3371	-2.4407	-2.3756	-2.4702	-2.2137	-2.4059	-2.3766	-2.2964	-2.3881	-2.4096	-2.2735	-2.915	-2.687	-2.3395	-2.4281	-2.4307	-2.3351	-2.5954	-2.4066	-2.4561	-2.2104	-2.5532	-2.3638	-2.3872	-2.3612	-2.5295	-2.3776	-2.4136	-2.3703	-2.3749
-2.1744	-2.2572	-2.6173	-2.7115	-1.9488	-2.2125	-2.3777	-2.4525	-2.4751	-2.4912	-2.7093	-2.5683	-2.4149	-2.5495	-2.5688	-2.4618	-2.1284	-2.6528	-2.4149	-2.3426	-2.3371	-2.4407	-2.2818	-2.401	-2.6173	-2.7115	-2.4008	-2.4394	-2.3777	-2.4525	-2.3907	-2.3961	-2.687	-2.3395	-2.3933	-2.4989	-2.5013	-2.3214	-2.1284	-2.6528	-2.3542	-2.3525	-2.3638	-2.3872	-2.4176	-2.3876	-2.3776	-2.4136	-2.3703	-2.3749
-2.5305	-2.2754	-2.5425	-2.4564	-2.2735	-2.736	-2.4197	-2.3006	-2.4305	-2.2395	-2.3624	-2.3742	-2.5688	-2.4847	-2.3641	-2.4203	-2.3624	-2.4757	-2.4149	-2.3426	-2.2818	-2.2951	-2.5305	-2.2754	-2.4598	-2.4827	-2.2735	-2.736	-2.3752	-2.4108	-2.3907	-2.3961	-2.2891	-2.4109	-2.4281	-2.4307	-2.3641	-2.4203	-2.3165	-2.2973	-2.3542	-2.3525	-2.4013	-2.4059	-2.4176	-2.3876	-2.3776	-2.4136	-2.3703	-2.3749
-2.6369	-2.5735	-2.2735	-1.9718	-2.2244	-2.4912	-2.383	-2.698	-2.1347	-2.7621	-2.7843	-2.396	-2.3641	-2.1336	-2.3125	-2.3426	-2.3624	-2.4757	-2.2818	-2.5082	-2.447	-2.3914	-2.3756	-2.4702	-2.2735	-1.9718	-2.2912	-2.3722	-2.3752	-2.4108	-2.2712	-2.5256	-2.687	-2.3395	-2.3641	-2.1336	-2.3351	-2.5954	-2.3165	-2.2973	-2.4782	-2.4459	-2.4013	-2.4059	-2.4176	-2.3876	-2.3776	-2.4136	-2.3703	-2.3749
-2.1791	-2.5842	-2.0612	-2.3679	-2.1017	-2.5683	-2.4422	-2.3119	-2.2213	-2.3145	-2.6288	-2.6018	-2.4149	-2.5495	-2.3125	-2.3426	-2.4889	-2.5082	-2.7714	-2.3914	-2.4017	-2.5131	-2.1791	-2.5842	-2.2137	-2.4059	-2.2912	-2.3722	-2.4446	-2.319	-2.3907	-2.3961	-2.6288	-2.6018	-2.3933	-2.4989	-2.3351	-2.5954	-2.4066	-2.4561	-2.4782	-2.4459	-2.4013	-2.4059	-2.4176	-2.3876	-2.3776	-2.4136	-2.3703	-2.3749
-2.1193	-2.3679	-2.1744	-2.1718	-2.4422	-2.2821	-2.4637	-2.2574	-2.3314	-2.2667	-2.3624	-2.3742	-2.4149	-2.5495	-2.5688	-2.4618	-2.342	-2.4401	-2.444	-2.291	-2.5338	-2.3076	-2.2818	-2.401	-2.2137	-2.4059	-2.5675	-2.423	-2.3752	-2.4108	-2.3314	-2.2667	-2.2891	-2.4109	-2.3933	-2.4989	-2.5013	-2.3214	-2.4066	-2.4561	-2.4782	-2.4459	-2.4598	-2.3921	-2.4176	-2.3876	-2.3776	-2.4136	-2.3703	-2.3749
-2.1744	-2.2572	-2.4703	-2.1201	-2.4637	-2.1861	-2.6288	-2.6528	-2.1347	-2.7621	-2.3624	-2.3742	-2.5688	-2.4847	-2.504	-2.4653	-2.1467	-2.291	-2.3379	-2.2209	-2.6402	-2.4086	-2.2818	-2.401	-2.521	-2.2149	-2.2912	-2.3722	-2.6288	-2.6528	-2.2712	-2.5256	-2.2891	-2.4109	-2.4281	-2.4307	-2.5013	-2.3214	-2.4066	-2.4561	-2.3695	-2.3305	-2.6402	-2.4086	-2.4176	-2.3876	-2.3776	-2.4136	-2.3703	-2.3749
-2.1791	-2.5842	-2.4719	-1.8776	-2.4637	-2.1861	-2.4197	-2.3006	-2.3314	-2.2667	-2.7211	-2.5841	-2.0983	-2.0952	-2.71	-2.4335	-2.3077	-2.3852	-2.5531	-2.4594	-2.4017	-2.5131	-2.1791	-2.5842	-2.521	-2.2149	-2.2912	-2.3722	-2.3752	-2.4108	-2.3314	-2.2667	-2.687	-2.3395	-2.4281	-2.4307	-2.3944	-2.4037	-2.3077	-2.3852	-2.3695	-2.3305	-2.4013	-2.4059	-2.4176	-2.3876	-2.3776	-2.4136	-2.3703	-2.3749
-2.1829	-2.4174	-2.0612	-2.3679	-2.673	-2.3406	-2.1668	-2.8992	-2.4061	-2.5841	-1.9948	-2.6559	-2.2126	-2.3622	-2.3424	-2.3644	-2.1467	-2.291	-2.441	-2.624	-2.359	-2.3624	-2.2818	-2.401	-2.2137	-2.4059	-2.673	-2.3406	-2.3752	-2.4108	-2.3907	-2.3961	-2.1391	-2.4037	-2.2126	-2.3622	-2.3944	-2.4037	-2.4066	-2.4561	-2.4782	-2.4459	-2.4013	-2.4059	-2.4176	-2.3876	-2.3776	-2.4136	-2.5908	-2.4748
-2.5004	-2.4979	-2.0983	-2.7828	-2.2419	-2.3003	-2.3077	-2.2964	-2.4422	-2.3644	-2.7448	-2.1431	-2.4129	-2.4992	-2.3856	-2.1763	-2.6615	-2.4922	-2.3379	-2.2209	-2.7117	-2.3057	-2.2818	-2.401	-2.2137	-2.4059	-2.4008	-2.4394	-2.3077	-2.2964	-2.5011	-2.3749	-2.687	-2.3395	-2.4281	-2.4307	-2.5013	-2.3214	-2.5082	-2.3414	-2.3695	-2.3305	-2.4598	-2.3921	-2.4176	-2.3876	-2.3776	-2.4136	-2.3695	-2.4463
-2.1829	-2.4174	-2.2411	-2.6346	-2.2244	-2.4912	-2.3911	-2.3951	-2.2213	-2.3145	-2.562	-2.2421	-2.2742	-2.4514	-2.3424	-2.3644	-2.342	-2.4401	-2.34	-2.0979	-2.6402	-2.4086	-2.2818	-2.401	-2.2137	-2.4059	-2.2912	-2.3722	-2.3881	-2.4096	-2.3907	-2.3961	-2.687	-2.3395	-2.3933	-2.4989	-2.3944	-2.4037	-2.4066	-2.4561	-2.3695	-2.3305	-2.6402	-2.4086	-2.4176	-2.3876	-2.3776	-2.4136	-2.3703	-2.3749
-2.1829	-2.4174	-2.0612	-2.3679	-2.4688	-2.641	-2.4637	-2.2574	-2.562	-2.4703	-2.2742	-2.605	-2.4163	-2.4932	-2.504	-2.4653	-2.6615	-2.4922	-2.4129	-2.5351	-2.447	-2.3914	-2.2818	-2.401	-2.2137	-2.4059	-2.4008	-2.4394	-2.3752	-2.4108	-2.3907	-2.3961	-2.2891	-2.4109	-2.4331	-2.3414	-2.5013	-2.3214	-2.5082	-2.3414	-2.4129	-2.5351	-2.4013	-2.4059	-2.4176	-2.3876	-2.3776	-2.4136	-2.3695	-2.4463
-2.1193	-2.3679	-2.3664	-2.4594	-2.4637	-2.1861	-2.2591	-2.265	-2.4389	-2.4877	-1.9864	-2.2503	-2.6626	-2.5178	-2.71	-2.4335	-2.3077	-2.3852	-2.7714	-2.3914	-2.359	-2.3624	-2.2818	-2.401	-2.4598	-2.4827	-2.2912	-2.3722	-2.3752	-2.4108	-2.2712	-2.5256	-2.1391	-2.4037	-2.4281	-2.4307	-2.3944	-2.4037	-2.3077	-2.3852	-2.4782	-2.4459	-2.4013	-2.4059	-2.4176	-2.3876	-2.4145	-2.4943	-2.3703	-2.3749
-2.2736	-2.3346	-2.2411	-2.6346	-2.2591	-2.4422	-2.4914	-2.2009	-2.4422	-2.3644	-2.5961	-2.1977	-2.5709	-2.2757	-2.2278	-2.5351	-2.342	-2.4401	-2.441	-2.624	-2.3371	-2.4407	-2.3756	-2.4702	-2.2137	-2.4059	-2.2912	-2.3722	-2.4446	-2.319	-2.5011	-2.3749	-2.687	-2.3395	-2.4331	-2.3414	-2.2278	-2.5351	-2.4066	-2.4561	-2.4782	-2.4459	-2.3638	-2.3872	-2.3124	-2.3569	-2.3776	-2.4136	-2.3703	-2.3749
-2.6362	-2.35	-2.3664	-2.4594	-2.2244	-2.4912	-2.2736	-2.4054	-2.4129	-2.2149	-2.5961	-2.1977	-2.4129	-2.4992	-2.3125	-2.3426	-2.1284	-2.6528	-2.444	-2.291	-2.0526	-2.5532	-2.5795	-2.4109	-2.4598	-2.4827	-2.2912	-2.3722	-2.3881	-2.4096	-2.4129	-2.2149	-2.687	-2.3395	-2.4281	-2.4307	-2.3351	-2.5954	-2.1284	-2.6528	-2.4782	-2.4459	-2.0526	-2.5532	-2.4176	-2.3876	-2.4145	-2.4943	-2.3703	-2.3749
-2.2736	-2.3346	-2.0612	-2.3679	-2.2419	-2.3003	-2.3077	-2.2964	-2.4751	-2.4912	-2.562	-2.2421	-2.4149	-2.5495	-2.3641	-2.4203	-2.1467	-2.291	-2.2104	-2.5532	-2.6402	-2.4086	-2.3756	-2.4702	-2.2137	-2.4059	-2.4008	-2.4394	-2.3077	-2.2964	-2.3907	-2.3961	-2.687	-2.3395	-2.3933	-2.4989	-2.3641	-2.4203	-2.4066	-2.4561	-2.2104	-2.5532	-2.6402	-2.4086	-2.3124	-2.3569	-2.3776	-2.4136	-2.3695	-2.4463
-2.375	-2.3781	-2.6173	-2.7115	-2.2244	-2.4912	-2.2591	-2.265	-2.1347	-2.7621	-2.6288	-2.6018	-2.1467	-2.5131	-2.3641	-2.4203	-2.3077	-2.3852	-2.4129	-2.5351	-2.359	-2.3624	-2.3756	-2.4702	-2.6173	-2.7115	-2.2912	-2.3722	-2.3752	-2.4108	-2.2712	-2.5256	-2.6288	-2.6018	-2.4281	-2.4307	-2.3641	-2.4203	-2.3077	-2.3852	-2.4129	-2.5351	-2.4013	-2.4059	-2.3124	-2.3569	-2.3776	-2.4136	-2.3703	-2.3749
-2.5305	-2.2754	-2.2411	-2.6346	-2.4422	-2.2821	-2.444	-2.4646	-2.34	-2.3781	-2.3624	-2.3742	-2.4129	-2.4992	-2.1155	-2.4024	-2.1284	-2.6528	-2.2818	-2.5082	-2.5338	-2.3076	-2.5305	-2.2754	-2.2137	-2.4059	-2.5675	-2.423	-2.3752	-2.4108	-2.5011	-2.3749	-2.2891	-2.4109	-2.4281	-2.4307	-2.3944	-2.4037	-2.1284	-2.6528	-2.4782	-2.4459	-2.4598	-2.3921	-2.4176	-2.3876	-2.3776	-2.4136	-2.3703	-2.3749
-2.1829	-2.4174	-2.4703	-2.1201	-2.444	-2.4646	-2.2736	-2.4054	-2.1347	-2.7621	-2.562	-2.2421	-2.3029	-2.5072	-2.3641	-2.4203	-2.4889	-2.5082	-2.3379	-2.2209	-2.6402	-2.4086	-2.2818	-2.401	-2.521	-2.2149	-2.2912	-2.3722	-2.3881	-2.4096	-2.2712	-2.5256	-2.687	-2.3395	-2.4331	-2.3414	-2.3641	-2.4203	-2.4066	-2.4561	-2.3695	-2.3305	-2.6402	-2.4086	-2.4176	-2.3876	-2.3776	-2.4136	-2.3703	-2.3749
-2.7448	-2.5641	-2.4879	-2.5229	-2.4422	-2.2821	-2.2591	-2.265	-2.6244	-2.1803	-2.6288	-2.6018	-2.5688	-2.4847	-2.1155	-2.4024	-2.3077	-2.3852	-2.34	-2.0979	-2.447	-2.3914	-2.2818	-2.401	-2.4598	-2.4827	-2.5675	-2.423	-2.3752	-2.4108	-2.5011	-2.3749	-2.6288	-2.6018	-2.4281	-2.4307	-2.3944	-2.4037	-2.3077	-2.3852	-2.3695	-2.3305	-2.4013	-2.4059	-2.4176	-2.3876	-2.4145	-2.4943	-2.3703	-2.3749
-2.1829	-2.4174	-2.4914	-2.8305	-2.3766	-2.2964	-2.2736	-2.4054	-2.4751	-2.4912	-2.7093	-2.5683	-2.5688	-2.4847	-2.387	-2.4203	-2.342	-2.4401	-2.1707	-2.5735	-2.1055	-2.1828	-2.2818	-2.401	-2.4598	-2.4827	-2.3766	-2.2964	-2.3881	-2.4096	-2.3907	-2.3961	-2.687	-2.3395	-2.4281	-2.4307	-2.3944	-2.4037	-2.4066	-2.4561	-2.3695	-2.3305	-2.4598	-2.3921	-2.4176	-2.3876	-2.3776	-2.4136	-2.3703	-2.3749
-2.1829	-2.4174	-2.1744	-2.1718	-2.2419	-2.3003	-2.4422	-2.3119	-2.4305	-2.2395	-1.9864	-2.2503	-2.4149	-2.5495	-2.2278	-2.5351	-2.1726	-2.1425	-2.2104	-2.5532	-2.4552	-2.4979	-2.2818	-2.401	-2.2137	-2.4059	-2.4008	-2.4394	-2.4446	-2.319	-2.3907	-2.3961	-2.1391	-2.4037	-2.3933	-2.4989	-2.2278	-2.5351	-2.5082	-2.3414	-2.2104	-2.5532	-2.4013	-2.4059	-2.4176	-2.3876	-2.3776	-2.4136	-2.3695	-2.4463
-2.7448	-2.5641	-2.3479	-2.2268	-2.673	-2.3406	-2.4914	-2.2009	-2.34	-2.3781	-2.5961	-2.1977	-2.4149	-2.5495	-2.3641	-2.4203	-2.4804	-2.4535	-2.4149	-2.3426	-2.2818	-2.2951	-2.2818	-2.401	-2.4598	-2.4827	-2.673	-2.3406	-2.4446	-2.319	-2.5011	-2.3749	-2.687	-2.3395	-2.3933	-2.4989	-2.3641	-2.4203	-2.4066	-2.4561	-2.3542	-2.3525	-2.4013	-2.4059	-2.4176	-2.3876	-2.4925	-2.2707	-2.5908	-2.4748
-2.1103	-2.8063	-2.673	-2.2318	-2.6362	-2.5253	-2.2736	-2.4054	-2.4751	-2.4912	-2.3624	-2.3742	-2.3641	-2.1336	-2.647	-2.2752	-2.3624	-2.4757	-2.2818	-2.5082	-2.4552	-2.4979	-2.3756	-2.4702	-2.673	-2.2318	-2.5675	-2.423	-2.3881	-2.4096	-2.3907	-2.3961	-2.2891	-2.4109	-2.3641	-2.1336	-2.5013	-2.3214	-2.3165	-2.2973	-2.4782	-2.4459	-2.4013	-2.4059	-2.3612	-2.5295	-2.4925	-2.2707	-2.3703	-2.3749
-2.5004	-2.4979	-2.673	-2.2318	-2.2244	-2.4912	-2.3077	-2.2964	-2.4129	-2.2149	-2.1716	-2.2254	-2.5143	-2.2872	-2.9893	-2.3516	-2.1712	-2.229	-2.4129	-2.5351	-2.447	-2.3914	-2.2818	-2.401	-2.673	-2.2318	-2.2912	-2.3722	-2.3077	-2.2964	-2.4129	-2.2149	-2.2891	-2.4109	-2.4331	-2.3414	-2.3944	-2.4037	-2.3165	-2.2973	-2.4129	-2.5351	-2.4013	-2.4059	-2.4176	-2.3876	-2.4925	-2.2707	-2.3703	-2.3749
-2.5864	-2.1653	-2.0612	-2.3679	-2.3766	-2.2964	-2.3077	-2.2964	-2.4421	-2.4579	-2.6091	-2.2872	-2.3033	-2.2125	-2.2317	-2.6474	-2.3077	-2.3852	-2.7714	-2.3914	-2.6402	-2.4086	-2.5864	-2.1653	-2.2137	-2.4059	-2.3766	-2.2964	-2.3077	-2.2964	-2.2712	-2.5256	-2.1391	-2.4037	-2.4331	-2.3414	-2.3351	-2.5954	-2.3077	-2.3852	-2.4782	-2.4459	-2.6402	-2.4086	-2.3612	-2.5295	-2.3776	-2.4136	-2.3703	-2.3749
-2.5305	-2.2754	-2.4421	-2.6288	-2.4276	-2.7068	-2.3769	-2.7061	-2.4389	-2.4877	-2.4316	-2.4573	-2.6626	-2.5178	-2.2278	-2.5351	-2.3276	-2.6141	-2.34	-2.0979	-2.5338	-2.3076	-2.5305	-2.2754	-2.521	-2.2149	-2.4008	-2.4394	-2.3881	-2.4096	-2.2712	-2.5256	-2.4316	-2.4573	-2.4281	-2.4307	-2.2278	-2.5351	-2.5082	-2.3414	-2.3695	-2.3305	-2.4598	-2.3921	-2.4176	-2.3876	-2.3776	-2.4136	-2.5908	-2.4748
-2.0811	-2.3583	-2.3479	-2.2268	-1.9488	-2.2125	-2.4914	-2.2009	-2.4129	-2.2149	-2.5961	-2.1977	-2.2126	-2.3622	-2.1885	-2.5344	-2.6615	-2.4922	-2.3379	-2.2209	-2.6402	-2.4086	-2.5795	-2.4109	-2.4598	-2.4827	-2.4008	-2.4394	-2.4446	-2.319	-2.4129	-2.2149	-2.687	-2.3395	-2.2126	-2.3622	-2.3944	-2.4037	-2.5082	-2.3414	-2.3695	-2.3305	-2.6402	-2.4086	-2.4176	-2.3876	-2.4925	-2.2707	-2.3703	-2.3749
-2.6244	-2.4024	-2.673	-2.2318	-2.2591	-2.4422	-2.3229	-2.1272	-2.562	-2.4703	-1.9948	-2.6559	-2.6626	-2.5178	-2.2278	-2.5351	-2.3624	-2.4757	-2.4129	-2.5351	-2.5143	-2.3853	-2.3756	-2.4702	-2.673	-2.2318	-2.2912	-2.3722	-2.3881	-2.4096	-2.3907	-2.3961	-2.1391	-2.4037	-2.4281	-2.4307	-2.2278	-2.5351	-2.3165	-2.2973	-2.4129	-2.5351	-2.4598	-2.3921	-2.4176	-2.3876	-2.4925	-2.2707	-2.3703	-2.3749
-2.5864	-2.1653	-2.2357	-2.3883	-2.465	-2.2599	-2.2591	-2.265	-2.34	-2.3781	-2.5961	-2.1977	-2.2126	-2.3622	-2.3125	-2.3426	-2.3077	-2.3852	-2.387	-2.5332	-2.6402	-2.4086	-2.5864	-2.1653	-2.2137	-2.4059	-2.4008	-2.4394	-2.3752	-2.4108	-2.5011	-2.3749	-2.687	-2.3395	-2.2126	-2.3622	-2.3351	-2.5954	-2.3077	-2.3852	-2.3695	-2.3305	-2.6402	-2.4086	-2.3612	-2.5295	-2.3776	-2.4136	-2.3703	-2.3749
-2.441	-2.4992	-2.8293	-3.0976	-2.2591	-2.4422	-2.2736	-2.4054	-2.4751	-2.4912	-2.4316	-2.4573	-2.4149	-2.5495	-2.2278	-2.5351	-2.1726	-2.1425	-2.4129	-2.5351	-2.4563	-2.5735	-2.2818	-2.401	-2.4598	-2.4827	-2.2912	-2.3722	-2.3881	-2.4096	-2.3907	-2.3961	-2.4316	-2.4573	-2.3933	-2.4989	-2.2278	-2.5351	-2.5082	-2.3414	-2.4129	-2.5351	-2.4598	-2.3921	-2.4176	-2.3876	-2.3776	-2.4136	-2.3703	-2.3749
-2.5444	-2.067	-2.2357	-2.3883	-2.2419	-2.3003	-2.4197	-2.3006	-2.4129	-2.2149	-2.3624	-2.3742	-2.2126	-2.3622	-2.387	-2.4203	-2.3077	-2.3852	-2.1707	-2.5735	-2.4017	-2.5131	-2.3756	-2.4702	-2.2137	-2.4059	-2.4008	-2.4394	-2.3752	-2.4108	-2.4129	-2.2149	-2.2891	-2.4109	-2.2126	-2.3622	-2.3944	-2.4037	-2.3077	-2.3852	-2.3695	-2.3305	-2.4013	-2.4059	-2.4176	-2.3876	-2.3776	-2.4136	-2.3695	-2.4463
-2.1103	-2.8063	-2.4324	-2.3592	-2.2244	-2.4912	-2.3818	-2.4579	-2.4305	-2.2395	-2.0601	-2.4024	-2.1467	-2.5131	-2.2317	-2.6474	-2.6136	-2.3644	-2.2104	-2.5532	-2.3402	-2.9596	-2.3756	-2.4702	-2.4598	-2.4827	-2.2912	-2.3722	-2.4446	-2.319	-2.3907	-2.3961	-2.1391	-2.4037	-2.4281	-2.4307	-2.3351	-2.5954	-2.5082	-2.3414	-2.2104	-2.5532	-2.3638	-2.3872	-2.3612	-2.5295	-2.4925	-2.2707	-2.3703	-2.3749
-2.4324	-2.6565	-2.0612	-2.3679	-2.6483	-2.4579	-2.383	-2.698	-2.6244	-2.1803	-2.7448	-2.1431	-2.2742	-2.4514	-2.3424	-2.3644	-2.1284	-2.6528	-2.1195	-2.5624	-2.0526	-2.5532	-2.3756	-2.4702	-2.2137	-2.4059	-2.5675	-2.423	-2.3752	-2.4108	-2.5011	-2.3749	-2.687	-2.3395	-2.3933	-2.4989	-2.3944	-2.4037	-2.1284	-2.6528	-2.3542	-2.3525	-2.0526	-2.5532	-2.3612	-2.5295	-2.3776	-2.4136	-2.3703	-2.3749
-2.1193	-2.3679	-2.4421	-2.6288	-2.1017	-2.5683	-2.3741	-2.3539	-2.2843	-2.5641	-2.2742	-2.605	-2.4163	-2.4932	-2.3641	-2.4203	-2.3402	-2.1625	-2.2104	-2.5532	-2.5143	-2.3853	-2.2818	-2.401	-2.521	-2.2149	-2.2912	-2.3722	-2.3881	-2.4096	-2.3907	-2.3961	-2.2891	-2.4109	-2.4331	-2.3414	-2.3641	-2.4203	-2.3165	-2.2973	-2.2104	-2.5532	-2.4598	-2.3921	-2.4176	-2.3876	-2.3776	-2.4136	-2.3703	-2.3749
-2.6362	-2.35	-2.1744	-2.1718	-2.4276	-2.7068	-2.4914	-2.2009	-2.2843	-2.5641	-2.2742	-2.605	-2.5709	-2.2757	-2.5062	-2.7614	-2.3077	-2.3852	-2.6172	-2.4535	-2.4552	-2.4979	-2.5795	-2.4109	-2.2137	-2.4059	-2.4008	-2.4394	-2.4446	-2.319	-2.3907	-2.3961	-2.2891	-2.4109	-2.4331	-2.3414	-2.3351	-2.5954	-2.3077	-2.3852	-2.4782	-2.4459	-2.4013	-2.4059	-2.4176	-2.3876	-2.3776	-2.4136	-2.5908	-2.4748
-2.7448	-2.5641	-2.6055	-2.2009	-2.2419	-2.3003	-2.3818	-2.4579	-2.4129	-2.2149	-2.7093	-2.5683	-2.4065	-2.3312	-2.647	-2.2752	-2.3624	-2.4757	-2.4421	-2.2678	-2.447	-2.3914	-2.2818	-2.401	-2.521	-2.2149	-2.4008	-2.4394	-2.4446	-2.319	-2.4129	-2.2149	-2.687	-2.3395	-2.4281	-2.4307	-2.5013	-2.3214	-2.3165	-2.2973	-2.3542	-2.3525	-2.4013	-2.4059	-2.4176	-2.3876	-2.3776	-2.4136	-2.3695	-2.4463
-2.1829	-2.4174	-2.4879	-2.5229	-2.2244	-2.4912	-2.2736	-2.4054	-1.9389	-2.0582	-2.3276	-2.3918	-2.4149	-2.5495	-2.3059	-2.8593	-2.0264	-2.3616	-1.8082	-2.0308	-1.6292	-1.7827	-2.2818	-2.401	-2.4598	-2.4827	-2.2912	-2.3722	-2.3881	-2.4096	-2.2712	-2.5256	-2.1391	-2.4037	-2.3933	-2.4989	-2.3059	-2.8593	-2.0264	-2.3616	-1.8082	-2.0308	-1.6292	-1.7827	-2.4176	-2.3876	-2.4145	-2.4943	-2.3703	-2.3749
-2.1744	-2.2572	-2.0612	-2.3679	-2.4637	-2.1861	-2.3077	-2.2964	-2.4129	-2.2149	-2.4316	-2.4573	-2.2126	-2.3622	-2.71	-2.4335	-2.3077	-2.3852	-2.3379	-2.2209	-2.5338	-2.3076	-2.2818	-2.401	-2.2137	-2.4059	-2.2912	-2.3722	-2.3077	-2.2964	-2.4129	-2.2149	-2.4316	-2.4573	-2.2126	-2.3622	-2.3944	-2.4037	-2.3077	-2.3852	-2.3695	-2.3305	-2.4598	-2.3921	-2.4176	-2.3876	-2.3776	-2.4136	-2.3703	-2.3749
-2.1193	-2.3679	-2.2411	-2.6346	-2.3766	-2.2964	-2.3077	-2.2964	-2.4129	-2.2149	-2.4316	-2.4573	-2.5709	-2.2757	-2.2278	-2.5351	-2.5781	-2.4024	-2.3379	-2.2209	-2.6402	-2.4086	-2.2818	-2.401	-2.2137	-2.4059	-2.3766	-2.2964	-2.3077	-2.2964	-2.4129	-2.2149	-2.4316	-2.4573	-2.4331	-2.3414	-2.2278	-2.5351	-2.5082	-2.3414	-2.3695	-2.3305	-2.6402	-2.4086	-2.4176	-2.3876	-2.3776	-2.4136	-2.3703	-2.3749
-2.1829	-2.4174	-2.6173	-2.7115	-2.3766	-2.2964	-2.3077	-2.2964	-2.4129	-2.2149	-1.9948	-2.6559	-2.2126	-2.3622	-2.1155	-2.4024	-2.5781	-2.4024	-2.4129	-2.5351	-2.359	-2.3624	-2.2818	-2.401	-2.6173	-2.7115	-2.3766	-2.2964	-2.3077	-2.2964	-2.4129	-2.2149	-2.1391	-2.4037	-2.2126	-2.3622	-2.3944	-2.4037	-2.5082	-2.3414	-2.4129	-2.5351	-2.4013	-2.4059	-2.4176	-2.3876	-2.3776	-2.4136	-2.3703	-2.3749
-2.5305	-2.2754	-2.6173	-2.7115	-2.3766	-2.2964	-2.3077	-2.2964	-2.34	-2.3781	-2.4316	-2.4573	-2.3029	-2.5072	-2.1155	-2.4024	-2.3077	-2.3852	-2.441	-2.624	-2.0526	-2.5532	-2.5305	-2.2754	-2.6173	-2.7115	-2.3766	-2.2964	-2.3077	-2.2964	-2.5011	-2.3749	-2.4316	-2.4573	-2.4331	-2.3414	-2.3944	-2.4037	-2.3077	-2.3852	-2.4782	-2.4459	-2.0526	-2.5532	-2.4176	-2.3876	-2.3776	-2.4136	-2.3703	-2.3749
-2.5305	-2.2754	-2.6173	-2.7115	-2.2419	-2.3003	-2.3077	-2.2964	-2.6244	-2.1803	-2.0601	-2.4024	-2.2126	-2.3622	-2.3856	-2.1763	-2.1284	-2.6528	-2.3379	-2.2209	-2.5143	-2.3853	-2.5305	-2.2754	-2.6173	-2.7115	-2.4008	-2.4394	-2.3077	-2.2964	-2.5011	-2.3749	-2.1391	-2.4037	-2.2126	-2.3622	-2.5013	-2.3214	-2.1284	-2.6528	-2.3695	-2.3305	-2.4598	-2.3921	-2.4176	-2.3876	-2.3776	-2.4136	-2.3695	-2.4463
-2.5305	-2.2754	-2.4879	-2.5229	-2.3766	-2.2964	-2.3741	-2.3539	-2.6244	-2.1803	-2.4316	-2.4573	-2.4129	-2.4992	-2.3641	-2.4203	-2.5781	-2.4024	-2.387	-2.5332	-2.4552	-2.4979	-2.5305	-2.2754	-2.4598	-2.4827	-2.3766	-2.2964	-2.3881	-2.4096	-2.5011	-2.3749	-2.4316	-2.4573	-2.4281	-2.4307	-2.3641	-2.4203	-2.5082	-2.3414	-2.3695	-2.3305	-2.4013	-2.4059	-2.4176	-2.3876	-2.4145	-2.4943	-2.3703	-2.3749
-2.375	-2.3781	-2.6173	-2.7115	-2.5338	-2.5072	-2.3741	-2.3539	-2.4129	-2.2149	-2.562	-2.2421	-2.3641	-2.1336	-2.1155	-2.4024	-2.1726	-2.1425	-2.6172	-2.4535	-2.3371	-2.4407	-2.3756	-2.4702	-2.6173	-2.7115	-2.4008	-2.4394	-2.3881	-2.4096	-2.4129	-2.2149	-2.687	-2.3395	-2.3641	-2.1336	-2.3944	-2.4037	-2.5082	-2.3414	-2.4782	-2.4459	-2.3638	-2.3872	-2.3124	-2.3569	-2.3776	-2.4136	-2.3703	-2.3749
-2.6244	-2.4024	-2.4914	-2.8305	-2.3766	-2.2964	-2.2591	-2.265	-2.3314	-2.2667	-2.0601	-2.4024	-2.5143	-2.2872	-2.647	-2.2752	-2.3624	-2.4757	-2.7714	-2.3914	-2.4552	-2.4979	-2.3756	-2.4702	-2.4598	-2.4827	-2.3766	-2.2964	-2.3752	-2.4108	-2.3314	-2.2667	-2.1391	-2.4037	-2.4331	-2.3414	-2.5013	-2.3214	-2.3165	-2.2973	-2.4782	-2.4459	-2.4013	-2.4059	-2.4176	-2.3876	-2.3776	-2.4136	-2.3703	-2.3749
-2.375	-2.3781	-2.6342	-2.4646	-2.4637	-2.1861	-2.383	-2.698	-2.34	-2.3781	-1.9864	-2.2503	-2.3029	-2.5072	-2.3424	-2.3644	-2.6136	-2.3644	-2.3186	-2.3827	-2.0526	-2.5532	-2.3756	-2.4702	-2.2137	-2.4059	-2.2912	-2.3722	-2.3752	-2.4108	-2.5011	-2.3749	-2.1391	-2.4037	-2.4331	-2.3414	-2.3944	-2.4037	-2.5082	-2.3414	-2.3542	-2.3525	-2.0526	-2.5532	-2.3124	-2.3569	-2.3776	-2.4136	-2.3703	-2.3749
-2.2736	-2.3346	-2.6055	-2.2009	-2.673	-2.3406	-2.4422	-2.3119	-2.2213	-2.3145	-2.562	-2.2421	-2.4163	-2.4932	-2.5688	-2.4618	-2.1712	-2.229	-2.387	-2.5332	-2.6402	-2.4086	-2.3756	-2.4702	-2.521	-2.2149	-2.673	-2.3406	-2.4446	-2.319	-2.3907	-2.3961	-2.687	-2.3395	-2.4331	-2.3414	-2.5013	-2.3214	-2.3165	-2.2973	-2.3695	-2.3305	-2.6402	-2.4086	-2.3124	-2.3569	-2.3776	-2.4136	-2.5908	-2.4748
-2.6362	-2.35	-2.673	-2.2318	-2.4422	-2.2821	-2.4637	-2.2574	-2.562	-2.4703	-1.9864	-2.2503	-2.5688	-2.4847	-2.2317	-2.6474	-2.1726	-2.1425	-2.4129	-2.5351	-2.359	-2.3624	-2.5795	-2.4109	-2.673	-2.2318	-2.5675	-2.423	-2.3752	-2.4108	-2.3907	-2.3961	-2.1391	-2.4037	-2.4281	-2.4307	-2.3351	-2.5954	-2.5082	-2.3414	-2.4129	-2.5351	-2.4013	-2.4059	-2.4176	-2.3876	-2.4925	-2.2707	-2.3703	-2.3749
-2.2736	-2.3346	-2.4421	-2.6288	-2.4422	-2.2821	-2.4276	-2.2565	-2.4305	-2.2395	-2.5961	-2.1977	-2.5062	-2.5685	-2.3856	-2.1763	-2.1712	-2.229	-2.3276	-2.2382	-2.6152	-2.5545	-2.3756	-2.4702	-2.521	-2.2149	-2.5675	-2.423	-2.3881	-2.4096	-2.3907	-2.3961	-2.687	-2.3395	-2.3933	-2.4989	-2.5013	-2.3214	-2.3165	-2.2973	-2.3695	-2.3305	-2.4598	-2.3921	-2.3124	-2.3569	-2.3776	-2.4136	-2.3703	-2.3749
-2.0811	-2.3583	-2.4703	-2.1201	-2.4276	-2.7068	-2.383	-2.698	-2.4751	-2.4912	-2.1716	-2.2254	-2.4129	-2.4992	-2.2317	-2.6474	-2.3276	-2.6141	-2.34	-2.0979	-2.6402	-2.4086	-2.5795	-2.4109	-2.521	-2.2149	-2.4008	-2.4394	-2.3752	-2.4108	-2.3907	-2.3961	-2.2891	-2.4109	-2.4281	-2.4307	-2.3351	-2.5954	-2.5082	-2.3414	-2.3695	-2.3305	-2.6402	-2.4086	-2.4176	-2.3876	-2.3776	-2.4136	-2.5908	-2.4748
-2.4324	-2.6565	-2.6173	-2.7115	-2.2419	-2.3003	-2.4197	-2.3006	-2.6091	-2.5332	-1.9864	-2.2503	-2.4065	-2.3312	-2.5444	-2.1913	-2.1467	-2.291	-2.3186	-2.3827	-2.3371	-2.4407	-2.3756	-2.4702	-2.6173	-2.7115	-2.4008	-2.4394	-2.3752	-2.4108	-2.5011	-2.3749	-2.1391	-2.4037	-2.4281	-2.4307	-2.3944	-2.4037	-2.4066	-2.4561	-2.3542	-2.3525	-2.3638	-2.3872	-2.3612	-2.5295	-2.3776	-2.4136	-2.3695	-2.4463
-2.5305	-2.2754	-2.4879	-2.5229	-2.2244	-2.4912	-2.4276	-2.2565	-2.4422	-2.3644	-2.7093	-2.5683	-2.5444	-2.4991	-2.1794	-2.2143	-2.1712	-2.229	-2.4149	-2.3426	-2.7117	-2.3057	-2.5305	-2.2754	-2.4598	-2.4827	-2.2912	-2.3722	-2.3881	-2.4096	-2.5011	-2.3749	-2.687	-2.3395	-2.4331	-2.3414	-2.5013	-2.3214	-2.3165	-2.2973	-2.3542	-2.3525	-2.4598	-2.3921	-2.4176	-2.3876	-2.4145	-2.4943	-2.3703	-2.3749
-2.375	-2.3781	-2.0612	-2.3679	-2.4276	-2.7068	-2.3911	-2.3951	-2.4305	-2.2395	-2.1985	-2.8141	-2.1467	-2.5131	-2.2317	-2.6474	-2.3624	-2.4757	-2.5531	-2.4594	-2.6402	-2.4086	-2.3756	-2.4702	-2.2137	-2.4059	-2.4008	-2.4394	-2.3881	-2.4096	-2.3907	-2.3961	-2.1391	-2.4037	-2.4281	-2.4307	-2.3351	-2.5954	-2.3165	-2.2973	-2.3695	-2.3305	-2.6402	-2.4086	-2.3124	-2.3569	-2.3776	-2.4136	-2.5908	-2.4748
-2.6237	-2.4106	-2.6055	-2.2009	-2.1017	-2.5683	-2.4914	-2.2009	-2.6091	-2.5332	-2.562	-2.2421	-2.3029	-2.5072	-2.1794	-2.2143	-2.5303	-2.4992	-2.2818	-2.5082	-2.7117	-2.3057	-2.5795	-2.4109	-2.521	-2.2149	-2.2912	-2.3722	-2.4446	-2.319	-2.5011	-2.3749	-2.687	-2.3395	-2.4331	-2.3414	-2.5013	-2.3214	-2.4066	-2.4561	-2.4782	-2.4459	-2.4598	-2.3921	-2.4176	-2.3876	-2.3776	-2.4136	-2.3703	-2.3749
-2.6362	-2.35	-2.1744	-2.1718	-2.6362	-2.5253	-2.4276	-2.2565	-2.562	-2.4703	-2.0601	-2.4024	-2.1467	-2.5131	-2.3856	-2.1763	-2.4889	-2.5082	-2.5531	-2.4594	-2.7117	-2.3057	-2.5795	-2.4109	-2.2137	-2.4059	-2.5675	-2.423	-2.3881	-2.4096	-2.3907	-2.3961	-2.1391	-2.4037	-2.4281	-2.4307	-2.5013	-2.3214	-2.4066	-2.4561	-2.3695	-2.3305	-2.4598	-2.3921	-2.4176	-2.3876	-2.3776	-2.4136	-2.3703	-2.3749
-2.6362	-2.35	-2.6342	-2.4646	-2.4637	-2.1861	-2.2591	-2.265	-2.1347	-2.7621	-1.9948	-2.6559	-2.6626	-2.5178	-2.3125	-2.3426	-2.5303	-2.4992	-2.3186	-2.3827	-2.0526	-2.5532	-2.5795	-2.4109	-2.2137	-2.4059	-2.2912	-2.3722	-2.3752	-2.4108	-2.2712	-2.5256	-2.1391	-2.4037	-2.4281	-2.4307	-2.3351	-2.5954	-2.4066	-2.4561	-2.3542	-2.3525	-2.0526	-2.5532	-2.4176	-2.3876	-2.3776	-2.4136	-2.3703	-2.3749
-2.6362	-2.35	-2.1744	-2.1718	-2.6822	-2.3918	-2.2591	-2.265	-2.2213	-2.3145	-2.4316	-2.4573	-2.4163	-2.4932	-2.3856	-2.1763	-3.4543	-2.736	-2.7714	-2.3914	-2.4017	-2.5131	-2.5795	-2.4109	-2.2137	-2.4059	-2.4008	-2.4394	-2.3752	-2.4108	-2.3907	-2.3961	-2.4316	-2.4573	-2.4331	-2.3414	-2.5013	-2.3214	-3.4543	-2.736	-2.4782	-2.4459	-2.4013	-2.4059	-2.4176	-2.3876	-2.3776	-2.4136	-2.5908	-2.4748
-2.441	-2.4992	-2.2411	-2.6346	-2.3766	-2.2964	-2.3911	-2.3951	-2.562	-2.4703	-2.4941	-2.3361	-2.6626	-2.5178	-2.1794	-2.2143	-2.3624	-2.4757	-2.3379	-2.2209	-2.3371	-2.4407	-2.2818	-2.401	-2.2137	-2.4059	-2.3766	-2.2964	-2.3881	-2.4096	-2.3907	-2.3961	-2.4941	-2.3361	-2.4281	-2.4307	-2.5013	-2.3214	-2.3165	-2.2973	-2.3695	-2.3305	-2.3638	-2.3872	-2.4176	-2.3876	-2.3776	-2.4136	-2.3703	-2.3749
-2.1829	-2.4174	-2.6173	-2.7115	-2.4688	-2.641	-2.2591	-2.265	-2.2735	-2.915	-2.5961	-2.1977	-2.1467	-2.5131	-2.3125	-2.3426	-2.5781	-2.4024	-2.4149	-2.3426	-2.5338	-2.3076	-2.2818	-2.401	-2.6173	-2.7115	-2.4008	-2.4394	-2.3752	-2.4108	-2.2735	-2.915	-2.687	-2.3395	-2.4281	-2.4307	-2.3351	-2.5954	-2.5082	-2.3414	-2.3542	-2.3525	-2.4598	-2.3921	-2.4176	-2.3876	-2.3776	-2.4136	-2.3695	-2.4463
-2.2736	-2.3346	-2.2357	-2.3883	-2.2735	-2.736	-2.4197	-2.3006	-2.2843	-2.5641	-2.3624	-2.3742	-2.3029	-2.5072	-2.3125	-2.3426	-2.5781	-2.4024	-2.444	-2.291	-2.3371	-2.4407	-2.3756	-2.4702	-2.2137	-2.4059	-2.2735	-2.736	-2.3752	-2.4108	-2.3907	-2.3961	-2.2891	-2.4109	-2.4331	-2.3414	-2.3351	-2.5954	-2.5082	-2.3414	-2.4782	-2.4459	-2.3638	-2.3872	-2.3124	-2.3569	-2.3776	-2.4136	-2.3703	-2.3749
-2.1193	-2.3679	-2.4703	-2.1201	-2.673	-2.3406	-2.3741	-2.3539	-2.3314	-2.2667	-2.3276	-2.3918	-2.3787	-2.2671	-2.71	-2.4335	-2.1712	-2.229	-2.5531	-2.4594	-2.4552	-2.4979	-2.2818	-2.401	-2.521	-2.2149	-2.673	-2.3406	-2.3881	-2.4096	-2.3314	-2.2667	-2.1391	-2.4037	-2.4331	-2.3414	-2.3944	-2.4037	-2.3165	-2.2973	-2.3695	-2.3305	-2.4013	-2.4059	-2.4176	-2.3876	-2.3776	-2.4136	-2.5908	-2.4748
-2.8056	-2.5119	-2.673	-2.2318	-2.5338	-2.5072	-2.6288	-2.6528	-2.7557	-2.2671	-2.3276	-2.3918	-2.5709	-2.2757	-2.2317	-2.6474	-2.6136	-2.3644	-2.6172	-2.4535	-2.4563	-2.5735	-2.5795	-2.4109	-2.673	-2.2318	-2.4008	-2.4394	-2.6288	-2.6528	-2.5011	-2.3749	-2.1391	-2.4037	-2.4331	-2.3414	-2.3351	-2.5954	-2.5082	-2.3414	-2.4782	-2.4459	-2.4598	-2.3921	-2.4176	-2.3876	-2.4925	-2.2707	-2.3703	-2.3749
-2.5864	-2.1653	-2.4914	-2.8305	-2.673	-2.3406	-2.6136	-2.6141	-2.7557	-2.2671	-1.9948	-2.6559	-2.2742	-2.4514	-2.3424	-2.3644	-2.4804	-2.4535	-2.1707	-2.5735	-2.2818	-2.2951	-2.5864	-2.1653	-2.4598	-2.4827	-2.673	-2.3406	-2.3881	-2.4096	-2.5011	-2.3749	-2.1391	-2.4037	-2.3933	-2.4989	-2.3944	-2.4037	-2.4066	-2.4561	-2.3695	-2.3305	-2.4013	-2.4059	-2.3612	-2.5295	-2.3776	-2.4136	-2.5908	-2.4748
-2.4324	-2.6565	-2.4324	-2.3592	-2.2419	-2.3003	-2.4914	-2.2009	-2.4422	-2.3644	-2.7093	-2.5683	-2.3033	-2.2125	-2.5688	-2.4618	-2.4804	-2.4535	-2.1707	-2.5735	-2.4389	-2.4165	-2.3756	-2.4702	-2.4598	-2.4827	-2.4008	-2.4394	-2.4446	-2.319	-2.5011	-2.3749	-2.687	-2.3395	-2.4331	-2.3414	-2.5013	-2.3214	-2.4066	-2.4561	-2.3695	-2.3305	-2.3638	-2.3872	-2.3612	-2.5295	-2.4925	-2.2707	-2.3695	-2.4463
-2.1103	-2.8063	-2.3664	-2.4594	-2.5338	-2.5072	-2.444	-2.4646	-2.2735	-2.915	-2.7843	-2.396	-2.5709	-2.2757	-2.2278	-2.5351	-2.1712	-2.229	-2.1195	-2.5624	-2.7117	-2.3057	-2.3756	-2.4702	-2.4598	-2.4827	-2.4008	-2.4394	-2.3752	-2.4108	-2.2735	-2.915	-2.687	-2.3395	-2.4331	-2.3414	-2.2278	-2.5351	-2.3165	-2.2973	-2.3542	-2.3525	-2.4598	-2.3921	-2.3612	-2.5295	-2.4145	-2.4943	-2.3703	-2.3749
-2.2736	-2.3346	-2.4914	-2.8305	-2.444	-2.4646	-2.3777	-2.4525	-2.2213	-2.3145	-1.9948	-2.6559	-2.2126	-2.3622	-2.2317	-2.6474	-2.3402	-2.1625	-2.5531	-2.4594	-2.4017	-2.5131	-2.3756	-2.4702	-2.4598	-2.4827	-2.2912	-2.3722	-2.3777	-2.4525	-2.3907	-2.3961	-2.1391	-2.4037	-2.2126	-2.3622	-2.3351	-2.5954	-2.3165	-2.2973	-2.3695	-2.3305	-2.4013	-2.4059	-2.3124	-2.3569	-2.3776	-2.4136	-2.3703	-2.3749
-2.6244	-2.4024	-2.6342	-2.4646	-2.2735	-2.736	-2.4637	-2.2574	-2.34	-2.3781	-2.4316	-2.4573	-2.2742	-2.4514	-2.8027	-3.239	-2.6136	-2.3644	-2.444	-2.291	-2.5338	-2.3076	-2.3756	-2.4702	-2.2137	-2.4059	-2.2735	-2.736	-2.3752	-2.4108	-2.5011	-2.3749	-2.4316	-2.4573	-2.3933	-2.4989	-2.3351	-2.5954	-2.5082	-2.3414	-2.4782	-2.4459	-2.4598	-2.3921	-2.4176	-2.3876	-2.3776	-2.4136	-2.3703	-2.3749
-2.7448	-2.5641	-2.2735	-1.9718	-2.4637	-2.1861	-2.2736	-2.4054	-2.4129	-2.2149	-2.2742	-2.605	-2.8027	-2.2789	-2.3424	-2.3644	-2.1467	-2.291	-2.3379	-2.2209	-2.7117	-2.3057	-2.2818	-2.401	-2.2735	-1.9718	-2.2912	-2.3722	-2.3881	-2.4096	-2.4129	-2.2149	-2.2891	-2.4109	-2.3933	-2.4989	-2.3944	-2.4037	-2.4066	-2.4561	-2.3695	-2.3305	-2.4598	-2.3921	-2.4176	-2.3876	-2.3776	-2.4136	-2.3703	-2.3749
-2.1791	-2.5842	-2.2411	-2.6346	-2.2419	-2.3003	-2.3077	-2.2964	-2.4389	-2.4877	-2.3402	-2.4106	-2.4163	-2.4932	-2.1794	-2.2143	-2.5781	-2.4024	-2.5531	-2.4594	-2.5338	-2.3076	-2.1791	-2.5842	-2.2137	-2.4059	-2.4008	-2.4394	-2.3077	-2.2964	-2.2712	-2.5256	-2.2891	-2.4109	-2.4331	-2.3414	-2.5013	-2.3214	-2.5082	-2.3414	-2.3695	-2.3305	-2.4598	-2.3921	-2.4176	-2.3876	-2.3776	-2.4136	-2.3695	-2.4463
-2.7448	-2.5641	-2.4914	-2.8305	-2.4688	-2.641	-2.3741	-2.3539	-2.1347	-2.7621	-2.0601	-2.4024	-2.4065	-2.3312	-2.3641	-2.4203	-2.1726	-2.1425	-2.2104	-2.5532	-2.1055	-2.1828	-2.2818	-2.401	-2.4598	-2.4827	-2.4008	-2.4394	-2.3881	-2.4096	-2.2712	-2.5256	-2.1391	-2.4037	-2.4281	-2.4307	-2.3641	-2.4203	-2.5082	-2.3414	-2.2104	-2.5532	-2.4598	-2.3921	-2.4176	-2.3876	-2.3776	-2.4136	-2.3695	-2.4463
-2.1829	-2.4174	-2.2411	-2.6346	-2.6362	-2.5253	-2.383	-2.698	-2.562	-2.4703	-2.1716	-2.2254	-2.2126	-2.3622	-2.647	-2.2752	-2.6136	-2.3644	-2.7714	-2.3914	-2.5338	-2.3076	-2.2818	-2.401	-2.2137	-2.4059	-2.5675	-2.423	-2.3752	-2.4108	-2.3907	-2.3961	-2.2891	-2.4109	-2.2126	-2.3622	-2.5013	-2.3214	-2.5082	-2.3414	-2.4782	-2.4459	-2.4598	-2.3921	-2.4176	-2.3876	-2.3776	-2.4136	-2.3703	-2.3749
-2.6244	-2.4024	-2.0612	-2.3679	-2.5338	-2.5072	-2.4637	-2.2574	-2.4563	-2.5735	-2.3624	-2.3742	-2.8027	-2.2789	-2.1794	-2.2143	-2.6483	-2.2254	-2.6172	-2.4535	-2.0526	-2.5532	-2.3756	-2.4702	-2.2137	-2.4059	-2.4008	-2.4394	-2.3752	-2.4108	-2.5011	-2.3749	-2.2891	-2.4109	-2.3933	-2.4989	-2.5013	-2.3214	-2.3165	-2.2973	-2.4782	-2.4459	-2.0526	-2.5532	-2.4176	-2.3876	-2.3776	-2.4136	-2.3703	-2.3749
-2.1193	-2.3679	-2.4914	-2.8305	-2.4637	-2.1861	-2.3769	-2.7061	-2.1347	-2.7621	-2.3402	-2.4106	-2.1467	-2.5131	-2.5062	-2.7614	-2.4804	-2.4535	-2.2104	-2.5532	-2.3371	-2.4407	-2.2818	-2.401	-2.4598	-2.4827	-2.2912	-2.3722	-2.3881	-2.4096	-2.2712	-2.5256	-2.2891	-2.4109	-2.4281	-2.4307	-2.3351	-2.5954	-2.4066	-2.4561	-2.2104	-2.5532	-2.3638	-2.3872	-2.4176	-2.3876	-2.3776	-2.4136	-2.3703	-2.3749
-2.6244	-2.4024	-2.2411	-2.6346	-1.9488	-2.2125	-2.4422	-2.3119	-1.9389	-2.0582	-2.7448	-2.1431	-2.5062	-2.5685	-2.647	-2.2752	-2.1284	-2.6528	-2.4149	-2.3426	-2.4552	-2.4979	-2.3756	-2.4702	-2.2137	-2.4059	-2.4008	-2.4394	-2.4446	-2.319	-2.2712	-2.5256	-2.687	-2.3395	-2.3933	-2.4989	-2.5013	-2.3214	-2.1284	-2.6528	-2.3542	-2.3525	-2.4013	-2.4059	-2.4176	-2.3876	-2.3776	-2.4136	-2.3703	-2.3749
-2.1103	-2.8063	-2.6055	-2.2009	-2.1017	-2.5683	-2.3769	-2.7061	-2.4422	-2.3644	-2.7843	-2.396	-2.3029	-2.5072	-2.1794	-2.2143	-2.1726	-2.1425	-2.3276	-2.2382	-2.359	-2.3624	-2.3756	-2.4702	-2.521	-2.2149	-2.2912	-2.3722	-2.3881	-2.4096	-2.5011	-2.3749	-2.687	-2.3395	-2.4331	-2.3414	-2.5013	-2.3214	-2.5082	-2.3414	-2.3695	-2.3305	-2.4013	-2.4059	-2.3612	-2.5295	-2.3776	-2.4136	-2.3703	-2.3749
-2.1744	-2.2572	-2.0983	-2.7828	-2.6047	-1.8956	-2.3229	-2.1272	-2.4389	-2.4877	-2.5961	-2.1977	-2.4065	-2.3312	-2.5688	-2.4618	-2.4889	-2.5082	-2.3276	-2.2382	-2.5338	-2.3076	-2.2818	-2.401	-2.2137	-2.4059	-2.2912	-2.3722	-2.3881	-2.4096	-2.2712	-2.5256	-2.687	-2.3395	-2.4281	-2.4307	-2.5013	-2.3214	-2.4066	-2.4561	-2.3695	-2.3305	-2.4598	-2.3921	-2.4176	-2.3876	-2.3776	-2.4136	-2.3703	-2.3749
-2.5004	-2.4979	-2.0983	-2.7828	-2.465	-2.2599	-2.4914	-2.2009	-2.4751	-2.4912	-2.7093	-2.5683	-2.5688	-2.4847	-2.5688	-2.4618	-2.3276	-2.6141	-2.3379	-2.2209	-2.447	-2.3914	-2.2818	-2.401	-2.2137	-2.4059	-2.4008	-2.4394	-2.4446	-2.319	-2.3907	-2.3961	-2.687	-2.3395	-2.4281	-2.4307	-2.5013	-2.3214	-2.5082	-2.3414	-2.3695	-2.3305	-2.4013	-2.4059	-2.4176	-2.3876	-2.3776	-2.4136	-2.3703	-2.3749
-2.5444	-2.067	-2.6055	-2.2009	-2.2244	-2.4912	-2.383	-2.698	-2.2213	-2.3145	-2.7843	-2.396	-2.3787	-2.2671	-2.1155	-2.4024	-2.342	-2.4401	-2.387	-2.5332	-2.6152	-2.5545	-2.3756	-2.4702	-2.521	-2.2149	-2.2912	-2.3722	-2.3752	-2.4108	-2.3907	-2.3961	-2.687	-2.3395	-2.4331	-2.3414	-2.3944	-2.4037	-2.4066	-2.4561	-2.3695	-2.3305	-2.4598	-2.3921	-2.4176	-2.3876	-2.3776	-2.4136	-2.3703	-2.3749
-2.6362	-2.35	-2.0612	-2.3679	-2.1017	-2.5683	-2.4637	-2.2574	-2.2213	-2.3145	-2.3276	-2.3918	-2.3029	-2.5072	-2.504	-2.4653	-2.1726	-2.1425	-2.34	-2.0979	-2.2818	-2.2951	-2.5795	-2.4109	-2.2137	-2.4059	-2.2912	-2.3722	-2.3752	-2.4108	-2.3907	-2.3961	-2.1391	-2.4037	-2.4331	-2.3414	-2.5013	-2.3214	-2.5082	-2.3414	-2.3695	-2.3305	-2.4013	-2.4059	-2.4176	-2.3876	-2.3776	-2.4136	-2.3703	-2.3749
-2.441	-2.4992	-2.6173	-2.7115	-2.3766	-2.2964	-2.3077	-2.2964	-2.4389	-2.4877	-2.0601	-2.4024	-2.4065	-2.3312	-2.647	-2.2752	-2.4804	-2.4535	-2.4149	-2.3426	-2.1055	-2.1828	-2.2818	-2.401	-2.6173	-2.7115	-2.3766	-2.2964	-2.3077	-2.2964	-2.2712	-2.5256	-2.1391	-2.4037	-2.4281	-2.4307	-2.5013	-2.3214	-2.4066	-2.4561	-2.3542	-2.3525	-2.4598	-2.3921	-2.4176	-2.3876	-2.3776	-2.4136	-2.3703	-2.3749
-2.5305	-2.2754	-2.2411	-2.6346	-2.4637	-2.1861	-2.6288	-2.6528	-2.4061	-2.5841	-2.2348	-2.2568	-2.3029	-2.5072	-2.3856	-2.1763	-2.3077	-2.3852	-2.2818	-2.5082	-2.2712	-2.1457	-2.5305	-2.2754	-2.2137	-2.4059	-2.2912	-2.3722	-2.6288	-2.6528	-2.3907	-2.3961	-2.1391	-2.4037	-2.4331	-2.3414	-2.5013	-2.3214	-2.3077	-2.3852	-2.4782	-2.4459	-2.3638	-2.3872	-2.4176	-2.3876	-2.3776	-2.4136	-2.3703	-2.3749
-2.1829	-2.4174	-2.0612	-2.3679	-2.1017	-2.5683	-2.3077	-2.2964	-2.6244	-2.1803	-2.7843	-2.396	-2.2126	-2.3622	-2.2317	-2.6474	-2.1467	-2.291	-2.444	-2.291	-2.5143	-2.3853	-2.2818	-2.401	-2.2137	-2.4059	-2.2912	-2.3722	-2.3077	-2.2964	-2.5011	-2.3749	-2.687	-2.3395	-2.2126	-2.3622	-2.3351	-2.5954	-2.4066	-2.4561	-2.4782	-2.4459	-2.4598	-2.3921	-2.4176	-2.3876	-2.3776	-2.4136	-2.3703	-2.3749
-2.1193	-2.3679	-2.1744	-2.1718	-2.3766	-2.2964	-2.3741	-2.3539	-2.2213	-2.3145	-2.4316	-2.4573	-2.2742	-2.4514	-2.1794	-2.2143	-2.1467	-2.291	-2.387	-2.5332	-2.5338	-2.3076	-2.2818	-2.401	-2.2137	-2.4059	-2.3766	-2.2964	-2.3881	-2.4096	-2.3907	-2.3961	-2.4316	-2.4573	-2.3933	-2.4989	-2.5013	-2.3214	-2.4066	-2.4561	-2.3695	-2.3305	-2.4598	-2.3921	-2.4176	-2.3876	-2.3776	-2.4136	-2.3703	-2.3749
-2.1744	-2.2572	-2.6173	-2.7115	-2.5338	-2.5072	-2.4637	-2.2574	-2.4129	-2.2149	-2.2742	-2.605	-2.1467	-2.5131	-2.1794	-2.2143	-2.1726	-2.1425	-2.3379	-2.2209	-2.0526	-2.5532	-2.2818	-2.401	-2.6173	-2.7115	-2.4008	-2.4394	-2.3752	-2.4108	-2.4129	-2.2149	-2.2891	-2.4109	-2.4281	-2.4307	-2.5013	-2.3214	-2.5082	-2.3414	-2.3695	-2.3305	-2.0526	-2.5532	-2.4176	-2.3876	-2.3776	-2.4136	-2.3703	-2.3749
-2.1193	-2.3679	-2.4879	-2.5229	-2.1017	-2.5683	-2.2736	-2.4054	-2.3314	-2.2667	-1.9948	-2.6559	-2.3641	-2.1336	-2.1155	-2.4024	-2.4804	-2.4535	-2.4421	-2.2678	-1.6292	-1.7827	-2.2818	-2.401	-2.4598	-2.4827	-2.2912	-2.3722	-2.3881	-2.4096	-2.3314	-2.2667	-2.1391	-2.4037	-2.3641	-2.1336	-2.3944	-2.4037	-2.4066	-2.4561	-2.3542	-2.3525	-1.6292	-1.7827	-2.4176	-2.3876	-2.4145	-2.4943	-2.3703	-2.3749
-2.375	-2.3781	-2.1744	-2.1718	-2.2419	-2.3003	-2.6288	-2.6528	-2.34	-2.3781	-2.6288	-2.6018	-2.3029	-2.5072	-2.647	-2.2752	-2.6483	-2.2254	-1.8082	-2.0308	-1.6292	-1.7827	-2.3756	-2.4702	-2.2137	-2.4059	-2.4008	-2.4394	-2.6288	-2.6528	-2.5011	-2.3749	-2.6288	-2.6018	-2.4331	-2.3414	-2.5013	-2.3214	-2.3165	-2.2973	-1.8082	-2.0308	-1.6292	-1.7827	-2.3124	-2.3569	-2.3776	-2.4136	-2.3695	-2.4463
-2.1744	-2.2572	-2.2411	-2.6346	-2.6362	-2.5253	-2.3229	-2.1272	-2.7557	-2.2671	-1.9948	-2.6559	-2.1467	-2.5131	-2.3125	-2.3426	-2.1712	-2.229	-2.1195	-2.5624	-2.1055	-2.1828	-2.2818	-2.401	-2.2137	-2.4059	-2.5675	-2.423	-2.3881	-2.4096	-2.5011	-2.3749	-2.1391	-2.4037	-2.4281	-2.4307	-2.3351	-2.5954	-2.3165	-2.2973	-2.3542	-2.3525	-2.4598	-2.3921	-2.4176	-2.3876	-2.3776	-2.4136	-2.3703	-2.3749
-2.1193	-2.3679	-2.2357	-2.3883	-2.2244	-2.4912	-2.3777	-2.4525	-2.4389	-2.4877	-2.3624	-2.3742	-2.2126	-2.3622	-2.3856	-2.1763	-2.3077	-2.3852	-2.4129	-2.5351	-2.0526	-2.5532	-2.2818	-2.401	-2.2137	-2.4059	-2.2912	-2.3722	-2.3777	-2.4525	-2.2712	-2.5256	-2.2891	-2.4109	-2.2126	-2.3622	-2.5013	-2.3214	-2.3077	-2.3852	-2.4129	-2.5351	-2.0526	-2.5532	-2.4176	-2.3876	-2.3776	-2.4136	-2.3703	-2.3749
-2.441	-2.4992	-2.0612	-2.3679	-2.2735	-2.736	-2.4914	-2.2009	-2.1347	-2.7621	-2.4316	-2.4573	-2.4129	-2.4992	-2.2278	-2.5351	-2.3077	-2.3852	-2.2104	-2.5532	-2.4389	-2.4165	-2.2818	-2.401	-2.2137	-2.4059	-2.2735	-2.736	-2.4446	-2.319	-2.2712	-2.5256	-2.4316	-2.4573	-2.4281	-2.4307	-2.2278	-2.5351	-2.3077	-2.3852	-2.2104	-2.5532	-2.3638	-2.3872	-2.4176	-2.3876	-2.3776	-2.4136	-2.3703	-2.3749
-2.1193	-2.3679	-2.2735	-1.9718	-2.6362	-2.5253	-2.4422	-2.3119	-2.4129	-2.2149	-2.562	-2.2421	-2.2126	-2.3622	-2.2278	-2.5351	-2.1284	-2.6528	-2.3186	-2.3827	-2.3371	-2.4407	-2.2818	-2.401	-2.2735	-1.9718	-2.5675	-2.423	-2.4446	-2.319	-2.4129	-2.2149	-2.687	-2.3395	-2.2126	-2.3622	-2.2278	-2.5351	-2.1284	-2.6528	-2.3542	-2.3525	-2.3638	-2.3872	-2.4176	-2.3876	-2.3776	-2.4136	-2.3703	-2.3749
-2.5305	-2.2754	-2.2357	-2.3883	-2.3766	-2.2964	-2.3077	-2.2964	-2.3314	-2.2667	-2.2742	-2.605	-2.4149	-2.5495	-2.2317	-2.6474	-2.5303	-2.4992	-2.2818	-2.5082	-2.447	-2.3914	-2.5305	-2.2754	-2.2137	-2.4059	-2.3766	-2.2964	-2.3077	-2.2964	-2.3314	-2.2667	-2.2891	-2.4109	-2.3933	-2.4989	-2.3351	-2.5954	-2.4066	-2.4561	-2.4782	-2.4459	-2.4013	-2.4059	-2.4176	-2.3876	-2.3776	-2.4136	-2.3703	-2.3749
-2.5444	-2.067	-2.3479	-2.2268	-2.4688	-2.641	-2.383	-2.698	-2.4422	-2.3644	-2.3276	-2.3918	-2.6626	-2.5178	-3.0046	-2.2764	-2.6136	-2.3644	-2.4421	-2.2678	-1.9884	-2.6977	-2.3756	-2.4702	-2.4598	-2.4827	-2.4008	-2.4394	-2.3752	-2.4108	-2.5011	-2.3749	-2.1391	-2.4037	-2.4281	-2.4307	-2.5013	-2.3214	-2.5082	-2.3414	-2.3542	-2.3525	-2.4598	-2.3921	-2.4176	-2.3876	-2.4925	-2.2707	-2.3695	-2.4463
-2.1103	-2.8063	-2.3664	-2.4594	-2.1017	-2.5683	-2.3911	-2.3951	-2.7557	-2.2671	-2.5961	-2.1977	-2.0983	-2.0952	-2.3424	-2.3644	-2.6483	-2.2254	-2.2588	-2.4991	-2.4017	-2.5131	-2.3756	-2.4702	-2.4598	-2.4827	-2.2912	-2.3722	-2.3881	-2.4096	-2.5011	-2.3749	-2.687	-2.3395	-2.4281	-2.4307	-2.3944	-2.4037	-2.3165	-2.2973	-2.3695	-2.3305	-2.4013	-2.4059	-2.3612	-2.5295	-2.4145	-2.4943	-2.3703	-2.3749
-2.2736	-2.3346	-2.1744	-2.1718	-2.4688	-2.641	-2.6136	-2.6141	-2.4751	-2.4912	-2.7211	-2.5841	-2.4163	-2.4932	-2.5062	-2.7614	-2.6306	-2.1913	-2.444	-2.291	-2.3371	-2.4407	-2.3756	-2.4702	-2.2137	-2.4059	-2.4008	-2.4394	-2.3881	-2.4096	-2.3907	-2.3961	-2.687	-2.3395	-2.4331	-2.3414	-2.3351	-2.5954	-2.5082	-2.3414	-2.4782	-2.4459	-2.3638	-2.3872	-2.3124	-2.3569	-2.3776	-2.4136	-2.3695	-2.4463
-2.1744	-2.2572	-2.3664	-2.4594	-2.6822	-2.3918	-2.4197	-2.3006	-2.4061	-2.5841	-1.9864	-2.2503	-2.5062	-2.5685	-2.5444	-2.1913	-2.1467	-2.291	-2.4149	-2.3426	-2.3371	-2.4407	-2.2818	-2.401	-2.4598	-2.4827	-2.4008	-2.4394	-2.3752	-2.4108	-2.3907	-2.3961	-2.1391	-2.4037	-2.3933	-2.4989	-2.3944	-2.4037	-2.4066	-2.4561	-2.3542	-2.3525	-2.3638	-2.3872	-2.4176	-2.3876	-2.4145	-2.4943	-2.5908	-2.4748
-2.2736	-2.3346	-2.4324	-2.3592	-2.2244	-2.4912	-2.1668	-2.8992	-2.4422	-2.3644	-2.1716	-2.2254	-2.5444	-2.4991	-2.1794	-2.2143	-2.3624	-2.4757	-2.4149	-2.3426	-2.2818	-2.2951	-2.3756	-2.4702	-2.4598	-2.4827	-2.2912	-2.3722	-2.3752	-2.4108	-2.5011	-2.3749	-2.2891	-2.4109	-2.4331	-2.3414	-2.5013	-2.3214	-2.3165	-2.2973	-2.3542	-2.3525	-2.4013	-2.4059	-2.3124	-2.3569	-2.4925	-2.2707	-2.3703	-2.3749
-2.4324	-2.6565	-2.0612	-2.3679	-2.6047	-1.8956	-2.3911	-2.3951	-2.4421	-2.4579	-2.1985	-2.8141	-2.1467	-2.5131	-2.3125	-2.3426	-2.3624	-2.4757	-2.2818	-2.5082	-2.0526	-2.5532	-2.3756	-2.4702	-2.2137	-2.4059	-2.2912	-2.3722	-2.3881	-2.4096	-2.2712	-2.5256	-2.1391	-2.4037	-2.4281	-2.4307	-2.3351	-2.5954	-2.3165	-2.2973	-2.4782	-2.4459	-2.0526	-2.5532	-2.3612	-2.5295	-2.3776	-2.4136	-2.3703	-2.3749
-2.1193	-2.3679	-2.0983	-2.7828	-2.4688	-2.641	-2.3818	-2.4579	-2.3229	-2.4128	-2.7448	-2.1431	-2.4149	-2.5495	-2.3125	-2.3426	-2.4889	-2.5082	-2.2104	-2.5532	-2.7211	-2.4979	-2.2818	-2.401	-2.2137	-2.4059	-2.4008	-2.4394	-2.4446	-2.319	-2.5011	-2.3749	-2.687	-2.3395	-2.3933	-2.4989	-2.3351	-2.5954	-2.4066	-2.4561	-2.2104	-2.5532	-2.4013	-2.4059	-2.4176	-2.3876	-2.3776	-2.4136	-2.3695	-2.4463
-2.5864	-2.1653	-2.0983	-2.7828	-2.465	-2.2599	-2.3077	-2.2964	-2.2843	-2.5641	-2.4316	-2.4573	-2.1467	-2.5131	-2.2278	-2.5351	-2.4804	-2.4535	-2.2104	-2.5532	-2.3371	-2.4407	-2.5864	-2.1653	-2.2137	-2.4059	-2.4008	-2.4394	-2.3077	-2.2964	-2.3907	-2.3961	-2.4316	-2.4573	-2.4281	-2.4307	-2.2278	-2.5351	-2.4066	-2.4561	-2.2104	-2.5532	-2.3638	-2.3872	-2.3612	-2.5295	-2.3776	-2.4136	-2.3703	-2.3749
-2.5004	-2.4979	-2.8293	-3.0976	-2.3766	-2.2964	-2.444	-2.4646	-2.4129	-2.2149	-2.7448	-2.1431	-2.2126	-2.3622	-2.647	-2.2752	-2.1284	-2.6528	-2.4149	-2.3426	-2.4389	-2.4165	-2.2818	-2.401	-2.4598	-2.4827	-2.3766	-2.2964	-2.3752	-2.4108	-2.4129	-2.2149	-2.687	-2.3395	-2.2126	-2.3622	-2.5013	-2.3214	-2.1284	-2.6528	-2.3542	-2.3525	-2.3638	-2.3872	-2.4176	-2.3876	-2.3776	-2.4136	-2.3703	-2.3749
-2.5305	-2.2754	-2.6342	-2.4646	-2.3766	-2.2964	-2.444	-2.4646	-2.4129	-2.2149	-2.7093	-2.5683	-2.3641	-2.1336	-2.3125	-2.3426	-2.1712	-2.229	-2.3276	-2.2382	-2.2818	-2.2951	-2.5305	-2.2754	-2.2137	-2.4059	-2.3766	-2.2964	-2.3752	-2.4108	-2.4129	-2.2149	-2.687	-2.3395	-2.3641	-2.1336	-2.3351	-2.5954	-2.3165	-2.2973	-2.3695	-2.3305	-2.4013	-2.4059	-2.4176	-2.3876	-2.3776	-2.4136	-2.3703	-2.3749
-2.7448	-2.5641	-2.6173	-2.7115	-2.444	-2.4646	-2.3077	-2.2964	-2.4305	-2.2395	-2.6288	-2.6018	-2.4149	-2.5495	-2.2317	-2.6474	-2.3276	-2.6141	-2.2818	-2.5082	-2.2712	-2.1457	-2.2818	-2.401	-2.6173	-2.7115	-2.2912	-2.3722	-2.3077	-2.2964	-2.3907	-2.3961	-2.6288	-2.6018	-2.3933	-2.4989	-2.3351	-2.5954	-2.5082	-2.3414	-2.4782	-2.4459	-2.3638	-2.3872	-2.4176	-2.3876	-2.3776	-2.4136	-2.3703	-2.3749
-2.1193	-2.3679	-2.3664	-2.4594	-2.1017	-2.5683	-2.3818	-2.4579	-2.4129	-2.2149	-2.6091	-2.2872	-2.5688	-2.4847	-2.504	-2.4653	-2.3077	-2.3852	-2.6172	-2.4535	-1.9884	-2.6977	-2.2818	-2.401	-2.4598	-2.4827	-2.2912	-2.3722	-2.4446	-2.319	-2.4129	-2.2149	-2.1391	-2.4037	-2.4281	-2.4307	-2.5013	-2.3214	-2.3077	-2.3852	-2.4782	-2.4459	-2.4598	-2.3921	-2.4176	-2.3876	-2.4145	-2.4943	-2.3703	-2.3749
-2.6244	-2.4024	-2.6173	-2.7115	-2.4688	-2.641	-2.1668	-2.8992	-2.1347	-2.7621	-2.1716	-2.2254	-2.5688	-2.4847	-2.1885	-2.5344	-2.4804	-2.4535	-2.4129	-2.5351	-2.4017	-2.5131	-2.3756	-2.4702	-2.6173	-2.7115	-2.4008	-2.4394	-2.3752	-2.4108	-2.2712	-2.5256	-2.2891	-2.4109	-2.4281	-2.4307	-2.3944	-2.4037	-2.4066	-2.4561	-2.4129	-2.5351	-2.4013	-2.4059	-2.4176	-2.3876	-2.3776	-2.4136	-2.3695	-2.4463
-2.0811	-2.3583	-2.4703	-2.1201	-2.4688	-2.641	-2.1668	-2.8992	-2.4305	-2.2395	-2.6288	-2.6018	-2.5709	-2.2757	-2.1794	-2.2143	-2.3077	-2.3852	-2.4129	-2.5351	-2.7117	-2.3057	-2.5795	-2.4109	-2.521	-2.2149	-2.4008	-2.4394	-2.3752	-2.4108	-2.3907	-2.3961	-2.6288	-2.6018	-2.4331	-2.3414	-2.5013	-2.3214	-2.3077	-2.3852	-2.4129	-2.5351	-2.4598	-2.3921	-2.4176	-2.3876	-2.3776	-2.4136	-2.3695	-2.4463
-2.8056	-2.5119	-2.3664	-2.4594	-2.6047	-1.8956	-2.383	-2.698	-2.3314	-2.2667	-1.9948	-2.6559	-2.1467	-2.5131	-2.2278	-2.5351	-2.3077	-2.3852	-2.5531	-2.4594	-2.3371	-2.4407	-2.5795	-2.4109	-2.4598	-2.4827	-2.2912	-2.3722	-2.3752	-2.4108	-2.3314	-2.2667	-2.1391	-2.4037	-2.4281	-2.4307	-2.2278	-2.5351	-2.3077	-2.3852	-2.3695	-2.3305	-2.3638	-2.3872	-2.4176	-2.3876	-2.4145	-2.4943	-2.3703	-2.3749
-2.1103	-2.8063	-2.4914	-2.8305	-2.6047	-1.8956	-2.4914	-2.2009	-2.1347	-2.7621	-2.1716	-2.2254	-2.6626	-2.5178	-2.3424	-2.3644	-2.6483	-2.2254	-2.441	-2.624	-2.359	-2.3624	-2.3756	-2.4702	-2.4598	-2.4827	-2.2912	-2.3722	-2.4446	-2.319	-2.2712	-2.5256	-2.2891	-2.4109	-2.4281	-2.4307	-2.3944	-2.4037	-2.3165	-2.2973	-2.4782	-2.4459	-2.4013	-2.4059	-2.3612	-2.5295	-2.3776	-2.4136	-2.3703	-2.3749
-2.1193	-2.3679	-2.3664	-2.4594	-2.6483	-2.4579	-2.2591	-2.265	-2.562	-2.4703	-2.0601	-2.4024	-2.3033	-2.2125	-2.3856	-2.1763	-2.6136	-2.3644	-2.3186	-2.3827	-2.7117	-2.3057	-2.2818	-2.401	-2.4598	-2.4827	-2.5675	-2.423	-2.3752	-2.4108	-2.3907	-2.3961	-2.1391	-2.4037	-2.4331	-2.3414	-2.5013	-2.3214	-2.5082	-2.3414	-2.3542	-2.3525	-2.4598	-2.3921	-2.4176	-2.3876	-2.4145	-2.4943	-2.3703	-2.3749
-2.2736	-2.3346	-2.4421	-2.6288	-2.2591	-2.4422	-2.2591	-2.265	-2.6244	-2.1803	-2.2348	-2.2568	-2.4129	-2.4992	-2.3424	-2.3644	-2.1712	-2.229	-2.5531	-2.4594	-2.5338	-2.3076	-2.3756	-2.4702	-2.521	-2.2149	-2.2912	-2.3722	-2.3752	-2.4108	-2.5011	-2.3749	-2.1391	-2.4037	-2.4281	-2.4307	-2.3944	-2.4037	-2.3165	-2.2973	-2.3695	-2.3305	-2.4598	-2.3921	-2.3124	-2.3569	-2.3776	-2.4136	-2.3703	-2.3749
-2.0811	-2.3583	-2.2357	-2.3883	-2.2591	-2.4422	-2.3741	-2.3539	-2.4563	-2.5735	-2.562	-2.2421	-2.4163	-2.4932	-2.2317	-2.6474	-2.6136	-2.3644	-2.3379	-2.2209	-2.5143	-2.3853	-2.5795	-2.4109	-2.2137	-2.4059	-2.2912	-2.3722	-2.3881	-2.4096	-2.5011	-2.3749	-2.687	-2.3395	-2.4331	-2.3414	-2.3351	-2.5954	-2.5082	-2.3414	-2.3695	-2.3305	-2.4598	-2.3921	-2.4176	-2.3876	-2.3776	-2.4136	-2.3703	-2.3749
-2.1103	-2.8063	-2.1744	-2.1718	-2.3766	-2.2964	-2.4197	-2.3006	-2.4129	-2.2149	-2.2742	-2.605	-2.4163	-2.4932	-2.3424	-2.3644	-2.3624	-2.4757	-2.7714	-2.3914	-2.2818	-2.2951	-2.3756	-2.4702	-2.2137	-2.4059	-2.3766	-2.2964	-2.3752	-2.4108	-2.4129	-2.2149	-2.2891	-2.4109	-2.4331	-2.3414	-2.3944	-2.4037	-2.3165	-2.2973	-2.4782	-2.4459	-2.4013	-2.4059	-2.3612	-2.5295	-2.3776	-2.4136	-2.3703	-2.3749
-2.1744	-2.2572	-2.6173	-2.7115	-2.2591	-2.4422	-2.3077	-2.2964	-2.4061	-2.5841	-1.9864	-2.2503	-2.4149	-2.5495	-2.3777	-1.7656	-2.342	-2.4401	-2.441	-2.624	-2.0526	-2.5532	-2.2818	-2.401	-2.6173	-2.7115	-2.2912	-2.3722	-2.3077	-2.2964	-2.3907	-2.3961	-2.1391	-2.4037	-2.3933	-2.4989	-2.3777	-1.7656	-2.4066	-2.4561	-2.4782	-2.4459	-2.0526	-2.5532	-2.4176	-2.3876	-2.3776	-2.4136	-2.3703	-2.3749
-2.1744	-2.2572	-2.6055	-2.2009	-2.1017	-2.5683	-2.4197	-2.3006	-2.4563	-2.5735	-2.3624	-2.3742	-2.4149	-2.5495	-2.3424	-2.3644	-2.6483	-2.2254	-2.441	-2.624	-2.2712	-2.1457	-2.2818	-2.401	-2.521	-2.2149	-2.2912	-2.3722	-2.3752	-2.4108	-2.5011	-2.3749	-2.2891	-2.4109	-2.3933	-2.4989	-2.3944	-2.4037	-2.3165	-2.2973	-2.4782	-2.4459	-2.3638	-2.3872	-2.4176	-2.3876	-2.3776	-2.4136	-2.3703	-2.3749
-2.6362	-2.35	-2.1744	-2.1718	-2.2244	-2.4912	-2.3769	-2.7061	-2.1347	-2.7621	-2.3624	-2.3742	-2.4163	-2.4932	-2.5062	-2.7614	-2.5303	-2.4992	-2.4421	-2.2678	-2.0526	-2.5532	-2.5795	-2.4109	-2.2137	-2.4059	-2.2912	-2.3722	-2.3881	-2.4096	-2.2712	-2.5256	-2.2891	-2.4109	-2.4331	-2.3414	-2.3351	-2.5954	-2.4066	-2.4561	-2.3542	-2.3525	-2.0526	-2.5532	-2.4176	-2.3876	-2.3776	-2.4136	-2.3703	-2.3749
-2.1744	-2.2572	-2.0612	-2.3679	-1.9488	-2.2125	-2.4422	-2.3119	-2.1347	-2.7621	-1.9864	-2.2503	-2.5062	-2.5685	-2.3856	-2.1763	-2.6483	-2.2254	-2.2104	-2.5532	-2.359	-2.3624	-2.2818	-2.401	-2.2137	-2.4059	-2.4008	-2.4394	-2.4446	-2.319	-2.2712	-2.5256	-2.1391	-2.4037	-2.3933	-2.4989	-2.5013	-2.3214	-2.3165	-2.2973	-2.2104	-2.5532	-2.4013	-2.4059	-2.4176	-2.3876	-2.3776	-2.4136	-2.3703	-2.3749
-2.1829	-2.4174	-2.4914	-2.8305	-2.2244	-2.4912	-2.383	-2.698	-2.4389	-2.4877	-1.9864	-2.2503	-2.4065	-2.3312	-2.5062	-2.7614	-2.4889	-2.5082	-2.1668	-2.2123	-2.6402	-2.4086	-2.2818	-2.401	-2.4598	-2.4827	-2.2912	-2.3722	-2.3752	-2.4108	-2.2712	-2.5256	-2.1391	-2.4037	-2.4281	-2.4307	-2.3351	-2.5954	-2.4066	-2.4561	-2.4782	-2.4459	-2.6402	-2.4086	-2.4176	-2.3876	-2.3776	-2.4136	-2.3703	-2.3749
-2.7448	-2.5641	-2.2357	-2.3883	-2.6362	-2.5253	-2.4422	-2.3119	-2.4129	-2.2149	-2.0601	-2.4024	-2.2742	-2.4514	-2.5688	-2.4618	-2.3276	-2.6141	-2.3186	-2.3827	-2.4563	-2.5735	-2.2818	-2.401	-2.2137	-2.4059	-2.5675	-2.423	-2.4446	-2.319	-2.4129	-2.2149	-2.1391	-2.4037	-2.3933	-2.4989	-2.5013	-2.3214	-2.5082	-2.3414	-2.3542	-2.3525	-2.4598	-2.3921	-2.4176	-2.3876	-2.3776	-2.4136	-2.3703	-2.3749
-2.6244	-2.4024	-2.6055	-2.2009	-2.4637	-2.1861	-2.6136	-2.6141	-2.4389	-2.4877	-2.2348	-2.2568	-2.0983	-2.0952	-2.5688	-2.4618	-2.6615	-2.4922	-2.4129	-2.5351	-2.3402	-2.9596	-2.3756	-2.4702	-2.521	-2.2149	-2.2912	-2.3722	-2.3881	-2.4096	-2.2712	-2.5256	-2.1391	-2.4037	-2.4281	-2.4307	-2.5013	-2.3214	-2.5082	-2.3414	-2.4129	-2.5351	-2.3638	-2.3872	-2.4176	-2.3876	-2.3776	-2.4136	-2.3703	-2.3749
-2.4324	-2.6565	-2.6055	-2.2009	-1.9488	-2.2125	-2.1668	-2.8992	-2.2213	-2.3145	-1.9948	-2.6559	-2.2126	-2.3622	-2.8027	-3.239	-2.3077	-2.3852	-2.387	-2.5332	-2.6152	-2.5545	-2.3756	-2.4702	-2.521	-2.2149	-2.4008	-2.4394	-2.3752	-2.4108	-2.3907	-2.3961	-2.1391	-2.4037	-2.2126	-2.3622	-2.3351	-2.5954	-2.3077	-2.3852	-2.3695	-2.3305	-2.4598	-2.3921	-2.3612	-2.5295	-2.3776	-2.4136	-2.3703	-2.3749
-2.5305	-2.2754	-2.4719	-1.8776	-2.5338	-2.5072	-2.4197	-2.3006	-2.4421	-2.4579	-2.2742	-2.605	-2.5688	-2.4847	-2.2278	-2.5351	-2.5303	-2.4992	-2.34	-2.0979	-2.3371	-2.4407	-2.5305	-2.2754	-2.521	-2.2149	-2.4008	-2.4394	-2.3752	-2.4108	-2.2712	-2.5256	-2.2891	-2.4109	-2.4281	-2.4307	-2.2278	-2.5351	-2.4066	-2.4561	-2.3695	-2.3305	-2.3638	-2.3872	-2.4176	-2.3876	-2.3776	-2.4136	-2.3703	-2.3749
-2.6237	-2.4106	-2.4914	-2.8305	-2.2244	-2.4912	-2.3818	-2.4579	-2.4389	-2.4877	-2.7843	-2.396	-2.2126	-2.3622	-2.3856	-2.1763	-2.6615	-2.4922	-2.4149	-2.3426	-1.9884	-2.6977	-2.5795	-2.4109	-2.4598	-2.4827	-2.2912	-2.3722	-2.4446	-2.319	-2.2712	-2.5256	-2.687	-2.3395	-2.2126	-2.3622	-2.5013	-2.3214	-2.5082	-2.3414	-2.3542	-2.3525	-2.4598	-2.3921	-2.4176	-2.3876	-2.3776	-2.4136	-2.3703	-2.3749
-2.2736	-2.3346	-2.2357	-2.3883	-2.6362	-2.5253	-2.3741	-2.3539	-2.3229	-2.4128	-2.3624	-2.3742	-2.2742	-2.4514	-2.3424	-2.3644	-2.4804	-2.4535	-2.441	-2.624	-2.7117	-2.3057	-2.3756	-2.4702	-2.2137	-2.4059	-2.5675	-2.423	-2.3881	-2.4096	-2.5011	-2.3749	-2.2891	-2.4109	-2.3933	-2.4989	-2.3944	-2.4037	-2.4066	-2.4561	-2.4782	-2.4459	-2.4598	-2.3921	-2.3124	-2.3569	-2.3776	-2.4136	-2.3703	-2.3749
-2.441	-2.4992	-2.6055	-2.2009	-2.5338	-2.5072	-2.3229	-2.1272	-2.1347	-2.7621	-2.2742	-2.605	-2.4163	-2.4932	-2.647	-2.2752	-2.5303	-2.4992	-2.5531	-2.4594	-2.5338	-2.3076	-2.2818	-2.401	-2.521	-2.2149	-2.4008	-2.4394	-2.3881	-2.4096	-2.2712	-2.5256	-2.2891	-2.4109	-2.4331	-2.3414	-2.5013	-2.3214	-2.4066	-2.4561	-2.3695	-2.3305	-2.4598	-2.3921	-2.4176	-2.3876	-2.3776	-2.4136	-2.3703	-2.3749
-2.6362	-2.35	-2.4914	-2.8305	-2.465	-2.2599	-2.4422	-2.3119	-2.4389	-2.4877	-1.9864	-2.2503	-2.4065	-2.3312	-2.3856	-2.1763	-2.6136	-2.3644	-2.3379	-2.2209	-2.7117	-2.3057	-2.5795	-2.4109	-2.4598	-2.4827	-2.4008	-2.4394	-2.4446	-2.319	-2.2712	-2.5256	-2.1391	-2.4037	-2.4281	-2.4307	-2.5013	-2.3214	-2.5082	-2.3414	-2.3695	-2.3305	-2.4598	-2.3921	-2.4176	-2.3876	-2.3776	-2.4136	-2.3703	-2.3749
-2.2736	-2.3346	-2.6173	-2.7115	-2.4422	-2.2821	-2.3769	-2.7061	-2.2843	-2.5641	-2.1985	-2.8141	-2.2126	-2.3622	-2.1885	-2.5344	-2.4889	-2.5082	-2.441	-2.624	-2.6402	-2.4086	-2.3756	-2.4702	-2.6173	-2.7115	-2.5675	-2.423	-2.3881	-2.4096	-2.3907	-2.3961	-2.1391	-2.4037	-2.2126	-2.3622	-2.3944	-2.4037	-2.4066	-2.4561	-2.4782	-2.4459	-2.6402	-2.4086	-2.3124	-2.3569	-2.3776	-2.4136	-2.3703	-2.3749
-2.5305	-2.2754	-2.4703	-2.1201	-1.9488	-2.2125	-2.444	-2.4646	-2.3229	-2.4128	-2.4316	-2.4573	-2.3787	-2.2671	-2.5688	-2.4618	-2.5303	-2.4992	-2.4129	-2.5351	-2.2818	-2.2951	-2.5305	-2.2754	-2.521	-2.2149	-2.4008	-2.4394	-2.3752	-2.4108	-2.5011	-2.3749	-2.4316	-2.4573	-2.4331	-2.3414	-2.5013	-2.3214	-2.4066	-2.4561	-2.4129	-2.5351	-2.4013	-2.4059	-2.4176	-2.3876	-2.3776	-2.4136	-2.3703	-2.3749
-2.441	-2.4992	-2.0612	-2.3679	-2.4637	-2.1861	-2.2591	-2.265	-2.2213	-2.3145	-1.9864	-2.2503	-2.4129	-2.4992	-2.3424	-2.3644	-2.3624	-2.4757	-2.3276	-2.2382	-2.5143	-2.3853	-2.2818	-2.401	-2.2137	-2.4059	-2.2912	-2.3722	-2.3752	-2.4108	-2.3907	-2.3961	-2.1391	-2.4037	-2.4281	-2.4307	-2.3944	-2.4037	-2.3165	-2.2973	-2.3695	-2.3305	-2.4598	-2.3921	-2.4176	-2.3876	-2.3776	-2.4136	-2.3703	-2.3749
-2.1193	-2.3679	-2.2411	-2.6346	-2.2591	-2.4422	-2.4637	-2.2574	-2.4422	-2.3644	-2.562	-2.2421	-2.4163	-2.4932	-2.3125	-2.3426	-2.3276	-2.6141	-2.387	-2.5332	-2.4552	-2.4979	-2.2818	-2.401	-2.2137	-2.4059	-2.2912	-2.3722	-2.3752	-2.4108	-2.5011	-2.3749	-2.687	-2.3395	-2.4331	-2.3414	-2.3351	-2.5954	-2.5082	-2.3414	-2.3695	-2.3305	-2.4013	-2.4059	-2.4176	-2.3876	-2.3776	-2.4136	-2.3703	-2.3749
-2.1744	-2.2572	-2.0983	-2.7828	-2.3766	-2.2964	-2.4637	-2.2574	-2.3229	-2.4128	-2.3624	-2.3742	-2.4065	-2.3312	-2.2278	-2.5351	-2.1726	-2.1425	-2.4149	-2.3426	-1.9884	-2.6977	-2.2818	-2.401	-2.2137	-2.4059	-2.3766	-2.2964	-2.3752	-2.4108	-2.5011	-2.3749	-2.2891	-2.4109	-2.4281	-2.4307	-2.2278	-2.5351	-2.5082	-2.3414	-2.3542	-2.3525	-2.4598	-2.3921	-2.4176	-2.3876	-2.3776	-2.4136	-2.3703	-2.3749
-2.5004	-2.4979	-2.6173	-2.7115	-2.4637	-2.1861	-2.3229	-2.1272	-2.1347	-2.7621	-2.7093	-2.5683	-2.2126	-2.3622	-2.387	-2.4203	-2.3624	-2.4757	-2.2588	-2.4991	-2.4552	-2.4979	-2.2818	-2.401	-2.6173	-2.7115	-2.2912	-2.3722	-2.3881	-2.4096	-2.2712	-2.5256	-2.687	-2.3395	-2.2126	-2.3622	-2.3944	-2.4037	-2.3165	-2.2973	-2.3695	-2.3305	-2.4013	-2.4059	-2.4176	-2.3876	-2.3776	-2.4136	-2.3703	-2.3749
-2.0811	-2.3583	-2.4879	-2.5229	-2.3766	-2.2964	-2.6288	-2.6528	-1.9389	-2.0582	-1.9864	-2.2503	-2.5688	-2.4847	-2.3125	-2.3426	-2.5781	-2.4024	-2.3379	-2.2209	-2.447	-2.3914	-2.5795	-2.4109	-2.4598	-2.4827	-2.3766	-2.2964	-2.6288	-2.6528	-2.2712	-2.5256	-2.1391	-2.4037	-2.4281	-2.4307	-2.3351	-2.5954	-2.5082	-2.3414	-2.3695	-2.3305	-2.4013	-2.4059	-2.4176	-2.3876	-2.4145	-2.4943	-2.3703	-2.3749
-2.5305	-2.2754	-2.673	-2.2318	-2.6237	-2.5624	-2.3911	-2.3951	-2.2213	-2.3145	-2.3624	-2.3742	-2.3029	-2.5072	-2.1155	-2.4024	-2.342	-2.4401	-2.444	-2.291	-2.7117	-2.3057	-2.5305	-2.2754	-2.673	-2.2318	-2.5675	-2.423	-2.3881	-2.4096	-2.3907	-2.3961	-2.2891	-2.4109	-2.4331	-2.3414	-2.3944	-2.4037	-2.4066	-2.4561	-2.4782	-2.4459	-2.4598	-2.3921	-2.4176	-2.3876	-2.4925	-2.2707	-2.3703	-2.3749
-2.5864	-2.1653	-2.4719	-1.8776	-2.4688	-2.641	-2.4637	-2.2574	-2.1347	-2.7621	-2.0601	-2.4024	-2.3029	-2.5072	-2.504	-2.4653	-2.1467	-2.291	-2.5531	-2.4594	-2.5338	-2.3076	-2.5864	-2.1653	-2.521	-2.2149	-2.4008	-2.4394	-2.3752	-2.4108	-2.2712	-2.5256	-2.1391	-2.4037	-2.4331	-2.3414	-2.5013	-2.3214	-2.4066	-2.4561	-2.3695	-2.3305	-2.4598	-2.3921	-2.3612	-2.5295	-2.3776	-2.4136	-2.3695	-2.4463
-2.2736	-2.3346	-2.2411	-2.6346	-2.4422	-2.2821	-2.3741	-2.3539	-2.6244	-2.1803	-2.5961	-2.1977	-2.1467	-2.5131	-2.3424	-2.3644	-2.5781	-2.4024	-2.3186	-2.3827	-2.4017	-2.5131	-2.3756	-2.4702	-2.2137	-2.4059	-2.5675	-2.423	-2.3881	-2.4096	-2.5011	-2.3749	-2.687	-2.3395	-2.4281	-2.4307	-2.3944	-2.4037	-2.5082	-2.3414	-2.3542	-2.3525	-2.4013	-2.4059	-2.3124	-2.3569	-2.3776	-2.4136	-2.3703	-2.3749
-2.1829	-2.4174	-2.4703	-2.1201	-2.5338	-2.5072	-2.3741	-2.3539	-2.4751	-2.4912	-2.7448	-2.1431	-2.4163	-2.4932	-2.1155	-2.4024	-2.1712	-2.229	-2.444	-2.291	-2.2712	-2.1457	-2.2818	-2.401	-2.521	-2.2149	-2.4008	-2.4394	-2.3881	-2.4096	-2.3907	-2.3961	-2.687	-2.3395	-2.4331	-2.3414	-2.3944	-2.4037	-2.3165	-2.2973	-2.4782	-2.4459	-2.3638	-2.3872	-2.4176	-2.3876	-2.3776	-2.4136	-2.3703	-2.3749
-2.8056	-2.5119	-2.4914	-2.8305	-2.5338	-2.5072	-2.4197	-2.3006	-2.2843	-2.5641	-1.9864	-2.2503	-2.3029	-2.5072	-2.2317	-2.6474	-2.1467	-2.291	-2.4421	-2.2678	-2.4552	-2.4979	-2.5795	-2.4109	-2.4598	-2.4827	-2.4008	-2.4394	-2.3752	-2.4108	-2.3907	-2.3961	-2.1391	-2.4037	-2.4331	-2.3414	-2.3351	-2.5954	-2.4066	-2.4561	-2.3542	-2.3525	-2.4013	-2.4059	-2.4176	-2.3876	-2.3776	-2.4136	-2.3703	-2.3749
-2.6244	-2.4024	-2.0612	-2.3679	-2.444	-2.4646	-2.3911	-2.3951	-2.6244	-2.1803	-2.2742	-2.605	-2.1467	-2.5131	-2.5062	-2.7614	-2.4804	-2.4535	-2.3379	-2.2209	-2.4552	-2.4979	-2.3756	-2.4702	-2.2137	-2.4059	-2.2912	-2.3722	-2.3881	-2.4096	-2.5011	-2.3749	-2.2891	-2.4109	-2.4281	-2.4307	-2.3351	-2.5954	-2.4066	-2.4561	-2.3695	-2.3305	-2.4013	-2.4059	-2.4176	-2.3876	-2.3776	-2.4136	-2.3703	-2.3749
-2.1744	-2.2572	-2.1744	-2.1718	-2.4422	-2.2821	-2.3911	-2.3951	-2.4389	-2.4877	-2.4316	-2.4573	-2.4149	-2.5495	-2.1155	-2.4024	-2.4889	-2.5082	-2.1668	-2.2123	-2.4389	-2.4165	-2.2818	-2.401	-2.2137	-2.4059	-2.5675	-2.423	-2.3881	-2.4096	-2.2712	-2.5256	-2.4316	-2.4573	-2.3933	-2.4989	-2.3944	-2.4037	-2.4066	-2.4561	-2.4782	-2.4459	-2.3638	-2.3872	-2.4176	-2.3876	-2.3776	-2.4136	-2.3703	-2.3749
-2.1744	-2.2572	-2.4703	-2.1201	-2.4688	-2.641	-2.4914	-2.2009	-2.4129	-2.2149	-2.3624	-2.3742	-2.3029	-2.5072	-2.5688	-2.4618	-2.3198	-2.4979	-2.3186	-2.3827	-2.7117	-2.3057	-2.2818	-2.401	-2.521	-2.2149	-2.4008	-2.4394	-2.4446	-2.319	-2.4129	-2.2149	-2.2891	-2.4109	-2.4331	-2.3414	-2.5013	-2.3214	-2.4066	-2.4561	-2.3542	-2.3525	-2.4598	-2.3921	-2.4176	-2.3876	-2.3776	-2.4136	-2.3695	-2.4463
-2.5004	-2.4979	-2.2357	-2.3883	-2.4422	-2.2821	-2.3077	-2.2964	-2.4422	-2.3644	-1.9948	-2.6559	-2.5688	-2.4847	-2.5062	-2.7614	-2.4889	-2.5082	-2.4129	-2.5351	-2.4389	-2.4165	-2.2818	-2.401	-2.2137	-2.4059	-2.5675	-2.423	-2.3077	-2.2964	-2.5011	-2.3749	-2.1391	-2.4037	-2.4281	-2.4307	-2.3351	-2.5954	-2.4066	-2.4561	-2.4129	-2.5351	-2.3638	-2.3872	-2.4176	-2.3876	-2.3776	-2.4136	-2.3703	-2.3749
-2.1744	-2.2572	-2.4703	-2.1201	-2.6047	-1.8956	-2.4914	-2.2009	-2.2213	-2.3145	-2.6091	-2.2872	-2.5143	-2.2872	-2.3424	-2.3644	-2.1284	-2.6528	-2.6172	-2.4535	-2.4552	-2.4979	-2.2818	-2.401	-2.521	-2.2149	-2.2912	-2.3722	-2.4446	-2.319	-2.3907	-2.3961	-2.1391	-2.4037	-2.4331	-2.3414	-2.3944	-2.4037	-2.1284	-2.6528	-2.4782	-2.4459	-2.4013	-2.4059	-2.4176	-2.3876	-2.3776	-2.4136	-2.3703	-2.3749
-2.1103	-2.8063	-2.3664	-2.4594	-2.673	-2.3406	-2.383	-2.698	-2.4305	-2.2395	-2.0601	-2.4024	-2.4129	-2.4992	-2.2278	-2.5351	-2.3077	-2.3852	-2.6172	-2.4535	-2.447	-2.3914	-2.3756	-2.4702	-2.4598	-2.4827	-2.673	-2.3406	-2.3752	-2.4108	-2.3907	-2.3961	-2.1391	-2.4037	-2.4281	-2.4307	-2.2278	-2.5351	-2.3077	-2.3852	-2.4782	-2.4459	-2.4013	-2.4059	-2.3612	-2.5295	-2.4145	-2.4943	-2.5908	-2.4748
-2.8056	-2.5119	-2.4421	-2.6288	-2.3766	-2.2964	-2.3077	-2.2964	-2.4305	-2.2395	-2.7843	-2.396	-2.2126	-2.3622	-2.1885	-2.5344	-2.6136	-2.3644	-2.1668	-2.2123	-2.2818	-2.2951	-2.5795	-2.4109	-2.521	-2.2149	-2.3766	-2.2964	-2.3077	-2.2964	-2.3907	-2.3961	-2.687	-2.3395	-2.2126	-2.3622	-2.3944	-2.4037	-2.5082	-2.3414	-2.4782	-2.4459	-2.4013	-2.4059	-2.4176	-2.3876	-2.3776	-2.4136	-2.3703	-2.3749
-2.0811	-2.3583	-2.6173	-2.7115	-2.3766	-2.2964	-2.383	-2.698	-2.2213	-2.3145	-2.4316	-2.4573	-2.3787	-2.2671	-2.3424	-2.3644	-2.3198	-2.4979	-2.2818	-2.5082	-2.2818	-2.2951	-2.5795	-2.4109	-2.6173	-2.7115	-2.3766	-2.2964	-2.3752	-2.4108	-2.3907	-2.3961	-2.4316	-2.4573	-2.4331	-2.3414	-2.3944	-2.4037	-2.4066	-2.4561	-2.4782	-2.4459	-2.4013	-2.4059	-2.4176	-2.3876	-2.3776	-2.4136	-2.3703	-2.3749
-2.0811	-2.3583	-2.2411	-2.6346	-2.2591	-2.4422	-2.3741	-2.3539	-2.4389	-2.4877	-2.1716	-2.2254	-2.4149	-2.5495	-2.1885	-2.5344	-2.1712	-2.229	-2.387	-2.5332	-2.2818	-2.2951	-2.5795	-2.4109	-2.2137	-2.4059	-2.2912	-2.3722	-2.3881	-2.4096	-2.2712	-2.5256	-2.2891	-2.4109	-2.3933	-2.4989	-2.3944	-2.4037	-2.3165	-2.2973	-2.3695	-2.3305	-2.4013	-2.4059	-2.4176	-2.3876	-2.3776	-2.4136	-2.3703	-2.3749
-2.6244	-2.4024	-2.6173	-2.7115	-2.4422	-2.2821	-2.4197	-2.3006	-2.1347	-2.7621	-2.7843	-2.396	-2.5688	-2.4847	-2.1155	-2.4024	-2.4889	-2.5082	-2.3186	-2.3827	-2.3371	-2.4407	-2.3756	-2.4702	-2.6173	-2.7115	-2.5675	-2.423	-2.3752	-2.4108	-2.2712	-2.5256	-2.687	-2.3395	-2.4281	-2.4307	-2.3944	-2.4037	-2.4066	-2.4561	-2.3542	-2.3525	-2.3638	-2.3872	-2.4176	-2.3876	-2.3776	-2.4136	-2.3703	-2.3749
-2.5305	-2.2754	-2.4703	-2.1201	-2.2244	-2.4912	-2.4422	-2.3119	-2.2213	-2.3145	-2.7843	-2.396	-2.3029	-2.5072	-2.5688	-2.4618	-2.1712	-2.229	-2.4149	-2.3426	-2.4552	-2.4979	-2.5305	-2.2754	-2.521	-2.2149	-2.2912	-2.3722	-2.4446	-2.319	-2.3907	-2.3961	-2.687	-2.3395	-2.4331	-2.3414	-2.5013	-2.3214	-2.3165	-2.2973	-2.3542	-2.3525	-2.4013	-2.4059	-2.4176	-2.3876	-2.3776	-2.4136	-2.3703	-2.3749
-2.8056	-2.5119	-2.0612	-2.3679	-2.4422	-2.2821	-2.4637	-2.2574	-2.2213	-2.3145	-2.0601	-2.4024	-2.5688	-2.4847	-2.2317	-2.6474	-2.3624	-2.4757	-2.6172	-2.4535	-2.5338	-2.3076	-2.5795	-2.4109	-2.2137	-2.4059	-2.5675	-2.423	-2.3752	-2.4108	-2.3907	-2.3961	-2.1391	-2.4037	-2.4281	-2.4307	-2.3351	-2.5954	-2.3165	-2.2973	-2.4782	-2.4459	-2.4598	-2.3921	-2.4176	-2.3876	-2.3776	-2.4136	-2.3703	-2.3749
-2.1193	-2.3679	-2.4703	-2.1201	-2.4637	-2.1861	-2.4637	-2.2574	-2.6244	-2.1803	-2.7843	-2.396	-2.2742	-2.4514	-2.3125	-2.3426	-2.4804	-2.4535	-2.3379	-2.2209	-2.7117	-2.3057	-2.2818	-2.401	-2.521	-2.2149	-2.2912	-2.3722	-2.3752	-2.4108	-2.5011	-2.3749	-2.687	-2.3395	-2.3933	-2.4989	-2.3351	-2.5954	-2.4066	-2.4561	-2.3695	-2.3305	-2.4598	-2.3921	-2.4176	-2.3876	-2.3776	-2.4136	-2.3703	-2.3749
-2.8056	-2.5119	-2.2411	-2.6346	-2.4637	-2.1861	-2.3741	-2.3539	-2.2213	-2.3145	-2.2742	-2.605	-2.4149	-2.5495	-2.647	-2.2752	-2.5781	-2.4024	-2.5531	-2.4594	-2.6402	-2.4086	-2.5795	-2.4109	-2.2137	-2.4059	-2.2912	-2.3722	-2.3881	-2.4096	-2.3907	-2.3961	-2.2891	-2.4109	-2.3933	-2.4989	-2.5013	-2.3214	-2.5082	-2.3414	-2.3695	-2.3305	-2.6402	-2.4086	-2.4176	-2.3876	-2.3776	-2.4136	-2.3703	-2.3749
-2.1829	-2.4174	-2.2411	-2.6346	-2.5338	-2.5072	-2.4637	-2.2574	-2.4389	-2.4877	-2.3624	-2.3742	-2.4065	-2.3312	-2.1155	-2.4024	-2.6136	-2.3644	-2.4129	-2.5351	-2.2818	-2.2951	-2.2818	-2.401	-2.2137	-2.4059	-2.4008	-2.4394	-2.3752	-2.4108	-2.2712	-2.5256	-2.2891	-2.4109	-2.4281	-2.4307	-2.3944	-2.4037	-2.5082	-2.3414	-2.4129	-2.5351	-2.4013	-2.4059	-2.4176	-2.3876	-2.3776	-2.4136	-2.3703	-2.3749
-2.441	-2.4992	-2.4914	-2.8305	-2.3766	-2.2964	-2.3077	-2.2964	-2.2213	-2.3145	-2.5961	-2.1977	-2.2742	-2.4514	-2.647	-2.2752	-2.3077	-2.3852	-2.2588	-2.4991	-2.0526	-2.5532	-2.2818	-2.401	-2.4598	-2.4827	-2.3766	-2.2964	-2.3077	-2.2964	-2.3907	-2.3961	-2.687	-2.3395	-2.3933	-2.4989	-2.5013	-2.3214	-2.3077	-2.3852	-2.3695	-2.3305	-2.0526	-2.5532	-2.4176	-2.3876	-2.3776	-2.4136	-2.3703	-2.3749
-2.6362	-2.35	-2.4703	-2.1201	-2.6362	-2.5253	-2.3818	-2.4579	-2.6091	-2.5332	-2.1716	-2.2254	-2.2742	-2.4514	-2.3856	-2.1763	-2.1712	-2.229	-2.1668	-2.2123	-2.3371	-2.4407	-2.5795	-2.4109	-2.521	-2.2149	-2.5675	-2.423	-2.4446	-2.319	-2.5011	-2.3749	-2.2891	-2.4109	-2.3933	-2.4989	-2.5013	-2.3214	-2.3165	-2.2973	-2.4782	-2.4459	-2.3638	-2.3872	-2.4176	-2.3876	-2.3776	-2.4136	-2.3703	-2.3749
-2.8056	-2.5119	-2.6055	-2.2009	-2.6483	-2.4579	-2.4276	-2.2565	-2.4421	-2.4579	-2.2742	-2.605	-2.4129	-2.4992	-2.2317	-2.6474	-2.3198	-2.4979	-2.4149	-2.3426	-2.3371	-2.4407	-2.5795	-2.4109	-2.521	-2.2149	-2.5675	-2.423	-2.3881	-2.4096	-2.2712	-2.5256	-2.2891	-2.4109	-2.4281	-2.4307	-2.3351	-2.5954	-2.4066	-2.4561	-2.3542	-2.3525	-2.3638	-2.3872	-2.4176	-2.3876	-2.3776	-2.4136	-2.3703	-2.3749
-2.0811	-2.3583	-2.3479	-2.2268	-2.6483	-2.4579	-2.4914	-2.2009	-2.562	-2.4703	-2.2742	-2.605	-2.0983	-2.0952	-2.3125	-2.3426	-2.3624	-2.4757	-2.3276	-2.2382	-2.4563	-2.5735	-2.5795	-2.4109	-2.4598	-2.4827	-2.5675	-2.423	-2.4446	-2.319	-2.3907	-2.3961	-2.2891	-2.4109	-2.4281	-2.4307	-2.3351	-2.5954	-2.3165	-2.2973	-2.3695	-2.3305	-2.4598	-2.3921	-2.4176	-2.3876	-2.4925	-2.2707	-2.3703	-2.3749
-2.1193	-2.3679	-2.3664	-2.4594	-2.3766	-2.2964	-2.4197	-2.3006	-2.4422	-2.3644	-2.1716	-2.2254	-2.1467	-2.5131	-2.1794	-2.2143	-2.1726	-2.1425	-2.4149	-2.3426	-2.1055	-2.1828	-2.2818	-2.401	-2.4598	-2.4827	-2.3766	-2.2964	-2.3752	-2.4108	-2.5011	-2.3749	-2.2891	-2.4109	-2.4281	-2.4307	-2.5013	-2.3214	-2.5082	-2.3414	-2.3542	-2.3525	-2.4598	-2.3921	-2.4176	-2.3876	-2.4145	-2.4943	-2.3703	-2.3749
-2.5444	-2.067	-2.3664	-2.4594	-2.2244	-2.4912	-2.444	-2.4646	-2.4305	-2.2395	-1.9948	-2.6559	-2.4129	-2.4992	-2.71	-2.4335	-2.342	-2.4401	-2.34	-2.0979	-2.6402	-2.4086	-2.3756	-2.4702	-2.4598	-2.4827	-2.2912	-2.3722	-2.3752	-2.4108	-2.3907	-2.3961	-2.1391	-2.4037	-2.4281	-2.4307	-2.3944	-2.4037	-2.4066	-2.4561	-2.3695	-2.3305	-2.6402	-2.4086	-2.4176	-2.3876	-2.4145	-2.4943	-2.3703	-2.3749
-2.2736	-2.3346	-2.0612	-2.3679	-2.444	-2.4646	-2.383	-2.698	-2.34	-2.3781	-2.562	-2.2421	-2.5709	-2.2757	-2.504	-2.4653	-2.6615	-2.4922	-2.4129	-2.5351	-2.2818	-2.2951	-2.3756	-2.4702	-2.2137	-2.4059	-2.2912	-2.3722	-2.3752	-2.4108	-2.5011	-2.3749	-2.687	-2.3395	-2.4331	-2.3414	-2.5013	-2.3214	-2.5082	-2.3414	-2.4129	-2.5351	-2.4013	-2.4059	-2.3124	-2.3569	-2.3776	-2.4136	-2.3703	-2.3749
-2.5305	-2.2754	-2.3664	-2.4594	-2.2244	-2.4912	-2.4197	-2.3006	-2.4061	-2.5841	-2.0601	-2.4024	-2.5444	-2.4991	-2.387	-2.4203	-2.3198	-2.4979	-2.4129	-2.5351	-2.2818	-2.2951	-2.5305	-2.2754	-2.4598	-2.4827	-2.2912	-2.3722	-2.3752	-2.4108	-2.3907	-2.3961	-2.1391	-2.4037	-2.4331	-2.3414	-2.3944	-2.4037	-2.4066	-2.4561	-2.4129	-2.5351	-2.4013	-2.4059	-2.4176	-2.3876	-2.4145	-2.4943	-2.3703	-2.3749
-2.1829	-2.4174	-2.4914	-2.8305	-2.4422	-2.2821	-2.3741	-2.3539	-1.9389	-2.0582	-2.0601	-2.4024	-2.8027	-2.2789	-2.1885	-2.5344	-2.342	-2.4401	-2.5531	-2.4594	-2.6152	-2.5545	-2.2818	-2.401	-2.4598	-2.4827	-2.5675	-2.423	-2.3881	-2.4096	-2.2712	-2.5256	-2.1391	-2.4037	-2.3933	-2.4989	-2.3944	-2.4037	-2.4066	-2.4561	-2.3695	-2.3305	-2.4598	-2.3921	-2.4176	-2.3876	-2.3776	-2.4136	-2.3703	-2.3749
-2.375	-2.3781	-2.4914	-2.8305	-2.3766	-2.2964	-2.3741	-2.3539	-2.4421	-2.4579	-1.9864	-2.2503	-2.5062	-2.5685	-2.647	-2.2752	-2.4804	-2.4535	-2.4129	-2.5351	-2.4389	-2.4165	-2.3756	-2.4702	-2.4598	-2.4827	-2.3766	-2.2964	-2.3881	-2.4096	-2.2712	-2.5256	-2.1391	-2.4037	-2.3933	-2.4989	-2.5013	-2.3214	-2.4066	-2.4561	-2.4129	-2.5351	-2.3638	-2.3872	-2.3124	-2.3569	-2.3776	-2.4136	-2.3703	-2.3749
-2.6244	-2.4024	-2.6173	-2.7115	-2.5338	-2.5072	-2.3818	-2.4579	-2.4422	-2.3644	-2.1716	-2.2254	-2.4065	-2.3312	-2.647	-2.2752	-2.3077	-2.3852	-2.3186	-2.3827	-2.5338	-2.3076	-2.3756	-2.4702	-2.6173	-2.7115	-2.4008	-2.4394	-2.4446	-2.319	-2.5011	-2.3749	-2.2891	-2.4109	-2.4281	-2.4307	-2.5013	-2.3214	-2.3077	-2.3852	-2.3542	-2.3525	-2.4598	-2.3921	-2.4176	-2.3876	-2.3776	-2.4136	-2.3703	-2.3749
-2.0811	-2.3583	-2.1744	-2.1718	-2.1017	-2.5683	-2.3077	-2.2964	-2.4389	-2.4877	-2.0601	-2.4024	-2.4129	-2.4992	-2.3424	-2.3644	-2.1467	-2.291	-2.3186	-2.3827	-1.9884	-2.6977	-2.5795	-2.4109	-2.2137	-2.4059	-2.2912	-2.3722	-2.3077	-2.2964	-2.2712	-2.5256	-2.1391	-2.4037	-2.4281	-2.4307	-2.3944	-2.4037	-2.4066	-2.4561	-2.3542	-2.3525	-2.4598	-2.3921	-2.4176	-2.3876	-2.3776	-2.4136	-2.3703	-2.3749
-2.1744	-2.2572	-2.3664	-2.4594	-2.4637	-2.1861	-2.2591	-2.265	-2.6091	-2.5332	-2.1985	-2.8141	-2.4129	-2.4992	-2.3641	-2.4203	-2.1467	-2.291	-2.1195	-2.5624	-2.2712	-2.1457	-2.2818	-2.401	-2.4598	-2.4827	-2.2912	-2.3722	-2.3752	-2.4108	-2.5011	-2.3749	-2.1391	-2.4037	-2.4281	-2.4307	-2.3641	-2.4203	-2.4066	-2.4561	-2.3542	-2.3525	-2.3638	-2.3872	-2.4176	-2.3876	-2.4145	-2.4943	-2.3703	-2.3749
-2.2736	-2.3346	-2.2411	-2.6346	-2.2591	-2.4422	-2.4276	-2.2565	-2.3229	-2.4128	-2.562	-2.2421	-2.3641	-2.1336	-2.1794	-2.2143	-2.3402	-2.1625	-2.4421	-2.2678	-2.3371	-2.4407	-2.3756	-2.4702	-2.2137	-2.4059	-2.2912	-2.3722	-2.3881	-2.4096	-2.5011	-2.3749	-2.687	-2.3395	-2.3641	-2.1336	-2.5013	-2.3214	-2.3165	-2.2973	-2.3542	-2.3525	-2.3638	-2.3872	-2.3124	-2.3569	-2.3776	-2.4136	-2.3703	-2.3749
-2.7448	-2.5641	-2.3664	-2.4594	-2.2244	-2.4912	-2.6288	-2.6528	-2.4305	-2.2395	-2.0601	-2.4024	-2.5062	-2.5685	-2.1155	-2.4024	-2.1467	-2.291	-2.4421	-2.2678	-2.1055	-2.1828	-2.2818	-2.401	-2.4598	-2.4827	-2.2912	-2.3722	-2.6288	-2.6528	-2.3907	-2.3961	-2.1391	-2.4037	-2.3933	-2.4989	-2.3944	-2.4037	-2.4066	-2.4561	-2.3542	-2.3525	-2.4598	-2.3921	-2.4176	-2.3876	-2.4145	-2.4943	-2.3703	-2.3749
-2.1744	-2.2572	-2.4914	-2.8305	-2.6483	-2.4579	-2.3741	-2.3539	-2.2843	-2.5641	-2.1716	-2.2254	-2.3787	-2.2671	-2.5688	-2.4618	-2.1712	-2.229	-2.1707	-2.5735	-2.4563	-2.5735	-2.2818	-2.401	-2.4598	-2.4827	-2.5675	-2.423	-2.3881	-2.4096	-2.3907	-2.3961	-2.2891	-2.4109	-2.4331	-2.3414	-2.5013	-2.3214	-2.3165	-2.2973	-2.3695	-2.3305	-2.4598	-2.3921	-2.4176	-2.3876	-2.3776	-2.4136	-2.3703	-2.3749
-2.1829	-2.4174	-2.6055	-2.2009	-1.9488	-2.2125	-2.3769	-2.7061	-2.4129	-2.2149	-2.4316	-2.4573	-2.2742	-2.4514	-2.5062	-2.7614	-2.6136	-2.3644	-2.1668	-2.2123	-2.1055	-2.1828	-2.2818	-2.401	-2.521	-2.2149	-2.4008	-2.4394	-2.3881	-2.4096	-2.4129	-2.2149	-2.4316	-2.4573	-2.3933	-2.4989	-2.3351	-2.5954	-2.5082	-2.3414	-2.4782	-2.4459	-2.4598	-2.3921	-2.4176	-2.3876	-2.3776	-2.4136	-2.3703	-2.3749
-2.6362	-2.35	-2.5425	-2.4564	-1.9488	-2.2125	-2.3077	-2.2964	-2.4129	-2.2149	-2.2742	-2.605	-2.5062	-2.5685	-2.3424	-2.3644	-2.3198	-2.4979	-2.3276	-2.2382	-2.5338	-2.3076	-2.5795	-2.4109	-2.4598	-2.4827	-2.4008	-2.4394	-2.3077	-2.2964	-2.4129	-2.2149	-2.2891	-2.4109	-2.3933	-2.4989	-2.3944	-2.4037	-2.4066	-2.4561	-2.3695	-2.3305	-2.4598	-2.3921	-2.4176	-2.3876	-2.3776	-2.4136	-2.3703	-2.3749
-2.6369	-2.5735	-2.5425	-2.4564	-2.3766	-2.2964	-2.3077	-2.2964	-2.4389	-2.4877	-2.1716	-2.2254	-2.4163	-2.4932	-3.0046	-2.2764	-2.3276	-2.6141	-2.3379	-2.2209	-2.359	-2.3624	-2.3756	-2.4702	-2.4598	-2.4827	-2.3766	-2.2964	-2.3077	-2.2964	-2.2712	-2.5256	-2.2891	-2.4109	-2.4331	-2.3414	-2.5013	-2.3214	-2.5082	-2.3414	-2.3695	-2.3305	-2.4013	-2.4059	-2.4176	-2.3876	-2.3776	-2.4136	-2.3703	-2.3749
-2.6369	-2.5735	-2.6173	-2.7115	-2.3766	-2.2964	-2.4914	-2.2009	-2.4421	-2.4579	-1.9864	-2.2503	-2.0983	-2.0952	-2.1885	-2.5344	-2.5781	-2.4024	-2.441	-2.624	-2.4552	-2.4979	-2.3756	-2.4702	-2.6173	-2.7115	-2.3766	-2.2964	-2.4446	-2.319	-2.2712	-2.5256	-2.1391	-2.4037	-2.4281	-2.4307	-2.3944	-2.4037	-2.5082	-2.3414	-2.4782	-2.4459	-2.4013	-2.4059	-2.4176	-2.3876	-2.3776	-2.4136	-2.3703	-2.3749
-2.5305	-2.2754	-2.6173	-2.7115	-2.6362	-2.5253	-2.3818	-2.4579	-2.4422	-2.3644	-2.7211	-2.5841	-2.3787	-2.2671	-2.1155	-2.4024	-2.5303	-2.4992	-2.6172	-2.4535	-2.1055	-2.1828	-2.5305	-2.2754	-2.6173	-2.7115	-2.5675	-2.423	-2.4446	-2.319	-2.5011	-2.3749	-2.687	-2.3395	-2.4331	-2.3414	-2.3944	-2.4037	-2.4066	-2.4561	-2.4782	-2.4459	-2.4598	-2.3921	-2.4176	-2.3876	-2.3776	-2.4136	-2.3703	-2.3749
-2.5444	-2.067	-2.2411	-2.6346	-2.2244	-2.4912	-2.4422	-2.3119	-2.2843	-2.5641	-2.5961	-2.1977	-2.4163	-2.4932	-2.1155	-2.4024	-2.6306	-2.1913	-2.5531	-2.4594	-2.3371	-2.4407	-2.3756	-2.4702	-2.2137	-2.4059	-2.2912	-2.3722	-2.4446	-2.319	-2.3907	-2.3961	-2.687	-2.3395	-2.4331	-2.3414	-2.3944	-2.4037	-2.5082	-2.3414	-2.3695	-2.3305	-2.3638	-2.3872	-2.4176	-2.3876	-2.3776	-2.4136	-2.3703	-2.3749
-2.1829	-2.4174	-2.0612	-2.3679	-2.4422	-2.2821	-2.444	-2.4646	-2.4751	-2.4912	-1.9864	-2.2503	-2.3029	-2.5072	-2.5444	-2.1913	-2.6136	-2.3644	-2.4149	-2.3426	-2.4563	-2.5735	-2.2818	-2.401	-2.2137	-2.4059	-2.5675	-2.423	-2.3752	-2.4108	-2.3907	-2.3961	-2.1391	-2.4037	-2.4331	-2.3414	-2.3944	-2.4037	-2.5082	-2.3414	-2.3542	-2.3525	-2.4598	-2.3921	-2.4176	-2.3876	-2.3776	-2.4136	-2.3703	-2.3749
-2.1193	-2.3679	-2.3664	-2.4594	-2.5338	-2.5072	-2.3229	-2.1272	-2.4422	-2.3644	-2.3624	-2.3742	-2.3033	-2.2125	-2.3641	-2.4203	-2.3077	-2.3852	-2.34	-2.0979	-2.4389	-2.4165	-2.2818	-2.401	-2.4598	-2.4827	-2.4008	-2.4394	-2.3881	-2.4096	-2.5011	-2.3749	-2.2891	-2.4109	-2.4331	-2.3414	-2.3641	-2.4203	-2.3077	-2.3852	-2.3695	-2.3305	-2.3638	-2.3872	-2.4176	-2.3876	-2.4145	-2.4943	-2.3703	-2.3749
-2.5305	-2.2754	-2.4879	-2.5229	-2.6362	-2.5253	-2.383	-2.698	-2.34	-2.3781	-2.2742	-2.605	-2.8027	-2.2789	-2.504	-2.4653	-2.4889	-2.5082	-2.5531	-2.4594	-2.3402	-2.9596	-2.5305	-2.2754	-2.4598	-2.4827	-2.5675	-2.423	-2.3752	-2.4108	-2.5011	-2.3749	-2.2891	-2.4109	-2.3933	-2.4989	-2.5013	-2.3214	-2.4066	-2.4561	-2.3695	-2.3305	-2.3638	-2.3872	-2.4176	-2.3876	-2.4145	-2.4943	-2.3703	-2.3749
-2.375	-2.3781	-2.6055	-2.2009	-2.1017	-2.5683	-2.2736	-2.4054	-2.4389	-2.4877	-2.3402	-2.4106	-2.6626	-2.5178	-2.5688	-2.4618	-2.6136	-2.3644	-2.1195	-2.5624	-2.4017	-2.5131	-2.3756	-2.4702	-2.521	-2.2149	-2.2912	-2.3722	-2.3881	-2.4096	-2.2712	-2.5256	-2.2891	-2.4109	-2.4281	-2.4307	-2.5013	-2.3214	-2.5082	-2.3414	-2.3542	-2.3525	-2.4013	-2.4059	-2.3124	-2.3569	-2.3776	-2.4136	-2.3703	-2.3749
-2.6362	-2.35	-2.1744	-2.1718	-2.2419	-2.3003	-2.4914	-2.2009	-1.9389	-2.0582	-2.5961	-2.1977	-2.5688	-2.4847	-2.3424	-2.3644	-2.3402	-2.1625	-2.444	-2.291	-2.5143	-2.3853	-2.5795	-2.4109	-2.2137	-2.4059	-2.4008	-2.4394	-2.4446	-2.319	-2.2712	-2.5256	-2.687	-2.3395	-2.4281	-2.4307	-2.3944	-2.4037	-2.3165	-2.2973	-2.4782	-2.4459	-2.4598	-2.3921	-2.4176	-2.3876	-2.3776	-2.4136	-2.3695	-2.4463
-2.2736	-2.3346	-2.4421	-2.6288	-2.444	-2.4646	-2.3911	-2.3951	-2.3229	-2.4128	-2.3402	-2.4106	-2.4163	-2.4932	-2.504	-2.4653	-2.342	-2.4401	-2.4129	-2.5351	-2.3402	-2.9596	-2.3756	-2.4702	-2.521	-2.2149	-2.2912	-2.3722	-2.3881	-2.4096	-2.5011	-2.3749	-2.2891	-2.4109	-2.4331	-2.3414	-2.5013	-2.3214	-2.4066	-2.4561	-2.4129	-2.5351	-2.3638	-2.3872	-2.3124	-2.3569	-2.3776	-2.4136	-2.3703	-2.3749
-2.0811	-2.3583	-2.6342	-2.4646	-2.4688	-2.641	-2.3229	-2.1272	-1.9389	-2.0582	-1.9864	-2.2503	-2.6626	-2.5178	-2.504	-2.4653	-2.3077	-2.3852	-2.1195	-2.5624	-2.3371	-2.4407	-2.5795	-2.4109	-2.2137	-2.4059	-2.4008	-2.4394	-2.3881	-2.4096	-2.2712	-2.5256	-2.1391	-2.4037	-2.4281	-2.4307	-2.5013	-2.3214	-2.3077	-2.3852	-2.3542	-2.3525	-2.3638	-2.3872	-2.4176	-2.3876	-2.3776	-2.4136	-2.3695	-2.4463
-2.1829	-2.4174	-2.4703	-2.1201	-2.2591	-2.4422	-2.1668	-2.8992	-2.4389	-2.4877	-2.0601	-2.4024	-2.2126	-2.3622	-2.3641	-2.4203	-2.3077	-2.3852	-2.4129	-2.5351	-2.4389	-2.4165	-2.2818	-2.401	-2.521	-2.2149	-2.2912	-2.3722	-2.3752	-2.4108	-2.2712	-2.5256	-2.1391	-2.4037	-2.2126	-2.3622	-2.3641	-2.4203	-2.3077	-2.3852	-2.4129	-2.5351	-2.3638	-2.3872	-2.4176	-2.3876	-2.3776	-2.4136	-2.3703	-2.3749
-2.2736	-2.3346	-2.2411	-2.6346	-2.2591	-2.4422	-2.3911	-2.3951	-2.6091	-2.5332	-2.7843	-2.396	-2.5709	-2.2757	-2.3424	-2.3644	-2.3276	-2.6141	-2.3276	-2.2382	-2.1055	-2.1828	-2.3756	-2.4702	-2.2137	-2.4059	-2.2912	-2.3722	-2.3881	-2.4096	-2.5011	-2.3749	-2.687	-2.3395	-2.4331	-2.3414	-2.3944	-2.4037	-2.5082	-2.3414	-2.3695	-2.3305	-2.4598	-2.3921	-2.3124	-2.3569	-2.3776	-2.4136	-2.3703	-2.3749
-2.1829	-2.4174	-2.2357	-2.3883	-2.4688	-2.641	-2.4276	-2.2565	-2.2213	-2.3145	-1.9948	-2.6559	-2.4163	-2.4932	-2.1885	-2.5344	-2.3276	-2.6141	-2.3276	-2.2382	-2.4017	-2.5131	-2.2818	-2.401	-2.2137	-2.4059	-2.4008	-2.4394	-2.3881	-2.4096	-2.3907	-2.3961	-2.1391	-2.4037	-2.4331	-2.3414	-2.3944	-2.4037	-2.5082	-2.3414	-2.3695	-2.3305	-2.4013	-2.4059	-2.4176	-2.3876	-2.3776	-2.4136	-2.3695	-2.4463
-2.2736	-2.3346	-2.3479	-2.2268	-2.4637	-2.1861	-2.2736	-2.4054	-2.4422	-2.3644	-2.3276	-2.3918	-2.3787	-2.2671	-2.1885	-2.5344	-2.1467	-2.291	-2.5531	-2.4594	-2.447	-2.3914	-2.3756	-2.4702	-2.4598	-2.4827	-2.2912	-2.3722	-2.3881	-2.4096	-2.5011	-2.3749	-2.1391	-2.4037	-2.4331	-2.3414	-2.3944	-2.4037	-2.4066	-2.4561	-2.3695	-2.3305	-2.4013	-2.4059	-2.3124	-2.3569	-2.4925	-2.2707	-2.3703	-2.3749
-2.2736	-2.3346	-2.4324	-2.3592	-2.6822	-2.3918	-2.6136	-2.6141	-2.2843	-2.5641	-1.9864	-2.2503	-2.6626	-2.5178	-2.5688	-2.4618	-2.3198	-2.4979	-2.387	-2.5332	-2.5143	-2.3853	-2.3756	-2.4702	-2.4598	-2.4827	-2.4008	-2.4394	-2.3881	-2.4096	-2.3907	-2.3961	-2.1391	-2.4037	-2.4281	-2.4307	-2.5013	-2.3214	-2.4066	-2.4561	-2.3695	-2.3305	-2.4598	-2.3921	-2.3124	-2.3569	-2.4925	-2.2707	-2.5908	-2.4748
-2.1103	-2.8063	-2.2357	-2.3883	-2.3766	-2.2964	-2.383	-2.698	-2.34	-2.3781	-2.3624	-2.3742	-2.5688	-2.4847	-2.1885	-2.5344	-2.1712	-2.229	-2.4129	-2.5351	-2.359	-2.3624	-2.3756	-2.4702	-2.2137	-2.4059	-2.3766	-2.2964	-2.3752	-2.4108	-2.5011	-2.3749	-2.2891	-2.4109	-2.4281	-2.4307	-2.3944	-2.4037	-2.3165	-2.2973	-2.4129	-2.5351	-2.4013	-2.4059	-2.3612	-2.5295	-2.3776	-2.4136	-2.3703	-2.3749
-2.441	-2.4992	-2.6173	-2.7115	-2.1017	-2.5683	-2.2736	-2.4054	-2.1347	-2.7621	-2.7843	-2.396	-2.3787	-2.2671	-2.2317	-2.6474	-2.3077	-2.3852	-2.441	-2.624	-2.2818	-2.2951	-2.2818	-2.401	-2.6173	-2.7115	-2.2912	-2.3722	-2.3881	-2.4096	-2.2712	-2.5256	-2.687	-2.3395	-2.4331	-2.3414	-2.3351	-2.5954	-2.3077	-2.3852	-2.4782	-2.4459	-2.4013	-2.4059	-2.4176	-2.3876	-2.3776	-2.4136	-2.3703	-2.3749
-2.5305	-2.2754	-2.1744	-2.1718	-2.2419	-2.3003	-2.4422	-2.3119	-2.2213	-2.3145	-2.3276	-2.3918	-2.2742	-2.4514	-2.2278	-2.5351	-2.5303	-2.4992	-2.2818	-2.5082	-1.9884	-2.6977	-2.5305	-2.2754	-2.2137	-2.4059	-2.4008	-2.4394	-2.4446	-2.319	-2.3907	-2.3961	-2.1391	-2.4037	-2.3933	-2.4989	-2.2278	-2.5351	-2.4066	-2.4561	-2.4782	-2.4459	-2.4598	-2.3921	-2.4176	-2.3876	-2.3776	-2.4136	-2.3695	-2.4463
-2.1744	-2.2572	-2.2357	-2.3883	-2.3766	-2.2964	-2.3402	-2.5624	-2.6091	-2.5332	-1.9948	-2.6559	-2.5062	-2.5685	-2.71	-2.4335	-2.3198	-2.4979	-2.34	-2.0979	-2.447	-2.3914	-2.2818	-2.401	-2.2137	-2.4059	-2.3766	-2.2964	-2.4446	-2.319	-2.5011	-2.3749	-2.1391	-2.4037	-2.3933	-2.4989	-2.3944	-2.4037	-2.4066	-2.4561	-2.3695	-2.3305	-2.4013	-2.4059	-2.4176	-2.3876	-2.3776	-2.4136	-2.3703	-2.3749
-2.5305	-2.2754	-2.4719	-1.8776	-2.4276	-2.7068	-2.2736	-2.4054	-2.4421	-2.4579	-1.9948	-2.6559	-2.0983	-2.0952	-2.71	-2.4335	-2.342	-2.4401	-2.7714	-2.3914	-2.1055	-2.1828	-2.5305	-2.2754	-2.521	-2.2149	-2.4008	-2.4394	-2.3881	-2.4096	-2.2712	-2.5256	-2.1391	-2.4037	-2.4281	-2.4307	-2.3944	-2.4037	-2.4066	-2.4561	-2.4782	-2.4459	-2.4598	-2.3921	-2.4176	-2.3876	-2.3776	-2.4136	-2.5908	-2.4748
-2.1193	-2.3679	-2.2735	-1.9718	-2.6362	-2.5253	-2.2591	-2.265	-2.34	-2.3781	-2.0601	-2.4024	-2.1467	-2.5131	-2.3424	-2.3644	-2.4889	-2.5082	-2.1668	-2.2123	-2.6402	-2.4086	-2.2818	-2.401	-2.2735	-1.9718	-2.5675	-2.423	-2.3752	-2.4108	-2.5011	-2.3749	-2.1391	-2.4037	-2.4281	-2.4307	-2.3944	-2.4037	-2.4066	-2.4561	-2.4782	-2.4459	-2.6402	-2.4086	-2.4176	-2.3876	-2.3776	-2.4136	-2.3703	-2.3749
-2.6362	-2.35	-2.2357	-2.3883	-2.2419	-2.3003	-2.3741	-2.3539	-2.2843	-2.5641	-1.9864	-2.2503	-2.5688	-2.4847	-3.0046	-2.2764	-2.3077	-2.3852	-2.441	-2.624	-1.9884	-2.6977	-2.5795	-2.4109	-2.2137	-2.4059	-2.4008	-2.4394	-2.3881	-2.4096	-2.3907	-2.3961	-2.1391	-2.4037	-2.4281	-2.4307	-2.5013	-2.3214	-2.3077	-2.3852	-2.4782	-2.4459	-2.4598	-2.3921	-2.4176	-2.3876	-2.3776	-2.4136	-2.3695	-2.4463
-2.441	-2.4992	-2.4879	-2.5229	-2.5338	-2.5072	-2.444	-2.4646	-2.4422	-2.3644	-2.7843	-2.396	-2.0983	-2.0952	-2.2278	-2.5351	-2.5303	-2.4992	-2.2588	-2.4991	-2.3371	-2.4407	-2.2818	-2.401	-2.4598	-2.4827	-2.4008	-2.4394	-2.3752	-2.4108	-2.5011	-2.3749	-2.687	-2.3395	-2.4281	-2.4307	-2.2278	-2.5351	-2.4066	-2.4561	-2.3695	-2.3305	-2.3638	-2.3872	-2.4176	-2.3876	-2.4145	-2.4943	-2.3703	-2.3749
-2.375	-2.3781	-2.4914	-2.8305	-2.444	-2.4646	-2.3911	-2.3951	-2.2213	-2.3145	-2.7211	-2.5841	-2.2126	-2.3622	-2.3856	-2.1763	-2.6306	-2.1913	-2.4149	-2.3426	-2.6402	-2.4086	-2.3756	-2.4702	-2.4598	-2.4827	-2.2912	-2.3722	-2.3881	-2.4096	-2.3907	-2.3961	-2.687	-2.3395	-2.2126	-2.3622	-2.5013	-2.3214	-2.5082	-2.3414	-2.3542	-2.3525	-2.6402	-2.4086	-2.3124	-2.3569	-2.3776	-2.4136	-2.3703	-2.3749
-2.7448	-2.5641	-2.3664	-2.4594	-2.4637	-2.1861	-2.1668	-2.8992	-2.4129	-2.2149	-2.562	-2.2421	-2.5444	-2.4991	-2.3125	-2.3426	-2.3077	-2.3852	-2.5531	-2.4594	-2.4389	-2.4165	-2.2818	-2.401	-2.4598	-2.4827	-2.2912	-2.3722	-2.3752	-2.4108	-2.4129	-2.2149	-2.687	-2.3395	-2.4331	-2.3414	-2.3351	-2.5954	-2.3077	-2.3852	-2.3695	-2.3305	-2.3638	-2.3872	-2.4176	-2.3876	-2.4145	-2.4943	-2.3703	-2.3749
-2.2736	-2.3346	-2.2411	-2.6346	-2.6047	-1.8956	-2.3077	-2.2964	-2.562	-2.4703	-2.1985	-2.8141	-2.4149	-2.5495	-2.2278	-2.5351	-2.6136	-2.3644	-2.3186	-2.3827	-2.359	-2.3624	-2.3756	-2.4702	-2.2137	-2.4059	-2.2912	-2.3722	-2.3077	-2.2964	-2.3907	-2.3961	-2.1391	-2.4037	-2.3933	-2.4989	-2.2278	-2.5351	-2.5082	-2.3414	-2.3542	-2.3525	-2.4013	-2.4059	-2.3124	-2.3569	-2.3776	-2.4136	-2.3703	-2.3749
-2.1829	-2.4174	-2.0983	-2.7828	-2.3766	-2.2964	-2.2591	-2.265	-2.3229	-2.4128	-2.3624	-2.3742	-2.2126	-2.3622	-2.3424	-2.3644	-2.1712	-2.229	-2.441	-2.624	-2.3371	-2.4407	-2.2818	-2.401	-2.2137	-2.4059	-2.3766	-2.2964	-2.3752	-2.4108	-2.5011	-2.3749	-2.2891	-2.4109	-2.2126	-2.3622	-2.3944	-2.4037	-2.3165	-2.2973	-2.4782	-2.4459	-2.3638	-2.3872	-2.4176	-2.3876	-2.3776	-2.4136	-2.3703	-2.3749
-2.441	-2.4992	-2.8293	-3.0976	-2.4422	-2.2821	-2.3077	-2.2964	-2.4422	-2.3644	-2.2742	-2.605	-2.4129	-2.4992	-2.3125	-2.3426	-2.342	-2.4401	-2.2818	-2.5082	-2.0526	-2.5532	-2.2818	-2.401	-2.4598	-2.4827	-2.5675	-2.423	-2.3077	-2.2964	-2.5011	-2.3749	-2.2891	-2.4109	-2.4281	-2.4307	-2.3351	-2.5954	-2.4066	-2.4561	-2.4782	-2.4459	-2.0526	-2.5532	-2.4176	-2.3876	-2.3776	-2.4136	-2.3703	-2.3749
-2.375	-2.3781	-2.4703	-2.1201	-2.3766	-2.2964	-2.3077	-2.2964	-2.4389	-2.4877	-2.0601	-2.4024	-2.6626	-2.5178	-2.9893	-2.3516	-2.1467	-2.291	-2.2818	-2.5082	-2.447	-2.3914	-2.3756	-2.4702	-2.521	-2.2149	-2.3766	-2.2964	-2.3077	-2.2964	-2.2712	-2.5256	-2.1391	-2.4037	-2.4281	-2.4307	-2.3944	-2.4037	-2.4066	-2.4561	-2.4782	-2.4459	-2.4013	-2.4059	-2.3124	-2.3569	-2.3776	-2.4136	-2.3703	-2.3749
-2.5305	-2.2754	-2.6173	-2.7115	-2.6362	-2.5253	-2.3741	-2.3539	-2.4751	-2.4912	-2.2348	-2.2568	-2.1467	-2.5131	-2.5688	-2.4618	-2.342	-2.4401	-2.3379	-2.2209	-2.0526	-2.5532	-2.5305	-2.2754	-2.6173	-2.7115	-2.5675	-2.423	-2.3881	-2.4096	-2.3907	-2.3961	-2.1391	-2.4037	-2.4281	-2.4307	-2.5013	-2.3214	-2.4066	-2.4561	-2.3695	-2.3305	-2.0526	-2.5532	-2.4176	-2.3876	-2.3776	-2.4136	-2.3703	-2.3749
-2.4324	-2.6565	-2.1744	-2.1718	-2.2591	-2.4422	-2.4197	-2.3006	-2.562	-2.4703	-1.9948	-2.6559	-2.0983	-2.0952	-2.1155	-2.4024	-2.1284	-2.6528	-2.3276	-2.2382	-2.447	-2.3914	-2.3756	-2.4702	-2.2137	-2.4059	-2.2912	-2.3722	-2.3752	-2.4108	-2.3907	-2.3961	-2.1391	-2.4037	-2.4281	-2.4307	-2.3944	-2.4037	-2.1284	-2.6528	-2.3695	-2.3305	-2.4013	-2.4059	-2.3612	-2.5295	-2.3776	-2.4136	-2.3703	-2.3749
-2.1744	-2.2572	-2.2357	-2.3883	-2.2244	-2.4912	-2.2591	-2.265	-2.34	-2.3781	-2.7211	-2.5841	-2.3029	-2.5072	-2.3641	-2.4203	-2.3276	-2.6141	-2.7714	-2.3914	-2.4389	-2.4165	-2.2818	-2.401	-2.2137	-2.4059	-2.2912	-2.3722	-2.3752	-2.4108	-2.5011	-2.3749	-2.687	-2.3395	-2.4331	-2.3414	-2.3641	-2.4203	-2.5082	-2.3414	-2.4782	-2.4459	-2.3638	-2.3872	-2.4176	-2.3876	-2.3776	-2.4136	-2.3703	-2.3749
-2.441	-2.4992	-2.0612	-2.3679	-2.2591	-2.4422	-2.2736	-2.4054	-2.4061	-2.5841	-2.0601	-2.4024	-2.3641	-2.1336	-2.1885	-2.5344	-2.342	-2.4401	-2.3186	-2.3827	-2.1055	-2.1828	-2.2818	-2.401	-2.2137	-2.4059	-2.2912	-2.3722	-2.3881	-2.4096	-2.3907	-2.3961	-2.1391	-2.4037	-2.3641	-2.1336	-2.3944	-2.4037	-2.4066	-2.4561	-2.3542	-2.3525	-2.4598	-2.3921	-2.4176	-2.3876	-2.3776	-2.4136	-2.3703	-2.3749
-2.1193	-2.3679	-2.2357	-2.3883	-2.2419	-2.3003	-2.1668	-2.8992	-2.6244	-2.1803	-2.6288	-2.6018	-2.3787	-2.2671	-2.504	-2.4653	-2.1712	-2.229	-2.3276	-2.2382	-2.4389	-2.4165	-2.2818	-2.401	-2.2137	-2.4059	-2.4008	-2.4394	-2.3752	-2.4108	-2.5011	-2.3749	-2.6288	-2.6018	-2.4331	-2.3414	-2.5013	-2.3214	-2.3165	-2.2973	-2.3695	-2.3305	-2.3638	-2.3872	-2.4176	-2.3876	-2.3776	-2.4136	-2.3695	-2.4463
-2.6244	-2.4024	-2.673	-2.2318	-2.6822	-2.3918	-2.4197	-2.3006	-2.4389	-2.4877	-2.3276	-2.3918	-2.2742	-2.4514	-2.2317	-2.6474	-2.4889	-2.5082	-2.6172	-2.4535	-2.2818	-2.2951	-2.3756	-2.4702	-2.673	-2.2318	-2.4008	-2.4394	-2.3752	-2.4108	-2.2712	-2.5256	-2.1391	-2.4037	-2.3933	-2.4989	-2.3351	-2.5954	-2.4066	-2.4561	-2.4782	-2.4459	-2.4013	-2.4059	-2.4176	-2.3876	-2.4925	-2.2707	-2.5908	-2.4748
-2.5864	-2.1653	-2.4324	-2.3592	-2.2244	-2.4912	-2.4914	-2.2009	-2.7557	-2.2671	-2.2742	-2.605	-2.2742	-2.4514	-2.5688	-2.4618	-2.4804	-2.4535	-2.2818	-2.5082	-2.4389	-2.4165	-2.5864	-2.1653	-2.4598	-2.4827	-2.2912	-2.3722	-2.4446	-2.319	-2.5011	-2.3749	-2.2891	-2.4109	-2.3933	-2.4989	-2.5013	-2.3214	-2.4066	-2.4561	-2.4782	-2.4459	-2.3638	-2.3872	-2.3612	-2.5295	-2.4925	-2.2707	-2.3703	-2.3749
-2.8056	-2.5119	-2.4421	-2.6288	-2.2419	-2.3003	-2.2736	-2.4054	-2.34	-2.3781	-2.4941	-2.3361	-2.5709	-2.2757	-2.5688	-2.4618	-2.5781	-2.4024	-2.2104	-2.5532	-2.4389	-2.4165	-2.5795	-2.4109	-2.521	-2.2149	-2.4008	-2.4394	-2.3881	-2.4096	-2.5011	-2.3749	-2.4941	-2.3361	-2.4331	-2.3414	-2.5013	-2.3214	-2.5082	-2.3414	-2.2104	-2.5532	-2.3638	-2.3872	-2.4176	-2.3876	-2.3776	-2.4136	-2.3695	-2.4463
-2.0811	-2.3583	-2.4879	-2.5229	-2.2419	-2.3003	-2.2736	-2.4054	-2.2735	-2.915	-1.9948	-2.6559	-2.5688	-2.4847	-2.1155	-2.4024	-2.1284	-2.6528	-2.3186	-2.3827	-2.3371	-2.4407	-2.5795	-2.4109	-2.4598	-2.4827	-2.4008	-2.4394	-2.3881	-2.4096	-2.2735	-2.915	-2.1391	-2.4037	-2.4281	-2.4307	-2.3944	-2.4037	-2.1284	-2.6528	-2.3542	-2.3525	-2.3638	-2.3872	-2.4176	-2.3876	-2.4145	-2.4943	-2.3695	-2.4463
-2.375	-2.3781	-2.4879	-2.5229	-2.2735	-2.736	-2.2736	-2.4054	-2.2213	-2.3145	-2.0601	-2.4024	-2.3641	-2.1336	-2.2317	-2.6474	-2.3624	-2.4757	-2.5531	-2.4594	-2.1055	-2.1828	-2.3756	-2.4702	-2.4598	-2.4827	-2.2735	-2.736	-2.3881	-2.4096	-2.3907	-2.3961	-2.1391	-2.4037	-2.3641	-2.1336	-2.3351	-2.5954	-2.3165	-2.2973	-2.3695	-2.3305	-2.4598	-2.3921	-2.3124	-2.3569	-2.4145	-2.4943	-2.3703	-2.3749
-2.2736	-2.3346	-2.2411	-2.6346	-2.2591	-2.4422	-2.3911	-2.3951	-2.7557	-2.2671	-2.7843	-2.396	-2.5709	-2.2757	-2.3424	-2.3644	-2.3276	-2.6141	-2.34	-2.0979	-2.1055	-2.1828	-2.3756	-2.4702	-2.2137	-2.4059	-2.2912	-2.3722	-2.3881	-2.4096	-2.5011	-2.3749	-2.687	-2.3395	-2.4331	-2.3414	-2.3944	-2.4037	-2.5082	-2.3414	-2.3695	-2.3305	-2.4598	-2.3921	-2.3124	-2.3569	-2.3776	-2.4136	-2.3703	-2.3749
-2.1829	-2.4174	-2.2357	-2.3883	-2.4688	-2.641	-2.6136	-2.6141	-2.2213	-2.3145	-1.9948	-2.6559	-2.4163	-2.4932	-2.1885	-2.5344	-2.6615	-2.4922	-2.3276	-2.2382	-2.4017	-2.5131	-2.2818	-2.401	-2.2137	-2.4059	-2.4008	-2.4394	-2.3881	-2.4096	-2.3907	-2.3961	-2.1391	-2.4037	-2.4331	-2.3414	-2.3944	-2.4037	-2.5082	-2.3414	-2.3695	-2.3305	-2.4013	-2.4059	-2.4176	-2.3876	-2.3776	-2.4136	-2.3695	-2.4463
-2.1744	-2.2572	-2.3664	-2.4594	-2.4688	-2.641	-2.4637	-2.2574	-2.4751	-2.4912	-1.9948	-2.6559	-2.6626	-2.5178	-2.3424	-2.3644	-2.342	-2.4401	-2.5531	-2.4594	-2.2818	-2.2951	-2.2818	-2.401	-2.4598	-2.4827	-2.4008	-2.4394	-2.3752	-2.4108	-2.3907	-2.3961	-2.1391	-2.4037	-2.4281	-2.4307	-2.3944	-2.4037	-2.4066	-2.4561	-2.3695	-2.3305	-2.4013	-2.4059	-2.4176	-2.3876	-2.4145	-2.4943	-2.3695	-2.4463
-2.5305	-2.2754	-2.6173	-2.7115	-2.2591	-2.4422	-2.1668	-2.8992	-2.34	-2.3781	-2.1985	-2.8141	-2.4129	-2.4992	-2.71	-2.4335	-2.6369	-2.0904	-2.2818	-2.5082	-2.6402	-2.4086	-2.5305	-2.2754	-2.6173	-2.7115	-2.2912	-2.3722	-2.3752	-2.4108	-2.5011	-2.3749	-2.1391	-2.4037	-2.4281	-2.4307	-2.3944	-2.4037	-2.5082	-2.3414	-2.4782	-2.4459	-2.6402	-2.4086	-2.4176	-2.3876	-2.3776	-2.4136	-2.3703	-2.3749
-2.441	-2.4992	-2.0983	-2.7828	-2.2419	-2.3003	-2.3229	-2.1272	-2.562	-2.4703	-1.9948	-2.6559	-2.3033	-2.2125	-2.5688	-2.4618	-2.3077	-2.3852	-2.7714	-2.3914	-1.9884	-2.6977	-2.2818	-2.401	-2.2137	-2.4059	-2.4008	-2.4394	-2.3881	-2.4096	-2.3907	-2.3961	-2.1391	-2.4037	-2.4331	-2.3414	-2.5013	-2.3214	-2.3077	-2.3852	-2.4782	-2.4459	-2.4598	-2.3921	-2.4176	-2.3876	-2.3776	-2.4136	-2.3695	-2.4463
-2.5004	-2.4979	-2.4879	-2.5229	-2.465	-2.2599	-2.2591	-2.265	-2.34	-2.3781	-2.2348	-2.2568	-2.5688	-2.4847	-2.2278	-2.5351	-2.342	-2.4401	-2.2588	-2.4991	-2.4389	-2.4165	-2.2818	-2.401	-2.4598	-2.4827	-2.4008	-2.4394	-2.3752	-2.4108	-2.5011	-2.3749	-2.1391	-2.4037	-2.4281	-2.4307	-2.2278	-2.5351	-2.4066	-2.4561	-2.3695	-2.3305	-2.3638	-2.3872	-2.4176	-2.3876	-2.4145	-2.4943	-2.3703	-2.3749
-2.375	-2.3781	-2.8293	-3.0976	-2.2591	-2.4422	-2.2736	-2.4054	-2.4563	-2.5735	-2.7843	-2.396	-2.2126	-2.3622	-2.504	-2.4653	-2.6306	-2.1913	-2.3186	-2.3827	-2.6402	-2.4086	-2.3756	-2.4702	-2.4598	-2.4827	-2.2912	-2.3722	-2.3881	-2.4096	-2.5011	-2.3749	-2.687	-2.3395	-2.2126	-2.3622	-2.5013	-2.3214	-2.5082	-2.3414	-2.3542	-2.3525	-2.6402	-2.4086	-2.3124	-2.3569	-2.3776	-2.4136	-2.3703	-2.3749
-2.5444	-2.067	-2.2357	-2.3883	-2.2419	-2.3003	-2.3769	-2.7061	-2.2213	-2.3145	-2.4316	-2.4573	-2.6626	-2.5178	-2.5444	-2.1913	-2.1712	-2.229	-2.4129	-2.5351	-2.7117	-2.3057	-2.3756	-2.4702	-2.2137	-2.4059	-2.4008	-2.4394	-2.3881	-2.4096	-2.3907	-2.3961	-2.4316	-2.4573	-2.4281	-2.4307	-2.3944	-2.4037	-2.3165	-2.2973	-2.4129	-2.5351	-2.4598	-2.3921	-2.4176	-2.3876	-2.3776	-2.4136	-2.3695	-2.4463
-2.441	-2.4992	-2.4879	-2.5229	-1.9488	-2.2125	-2.4637	-2.2574	-2.4129	-2.2149	-2.5961	-2.1977	-2.5444	-2.4991	-2.2317	-2.6474	-2.3077	-2.3852	-2.5531	-2.4594	-2.4389	-2.4165	-2.2818	-2.401	-2.4598	-2.4827	-2.4008	-2.4394	-2.3752	-2.4108	-2.4129	-2.2149	-2.687	-2.3395	-2.4331	-2.3414	-2.3351	-2.5954	-2.3077	-2.3852	-2.3695	-2.3305	-2.3638	-2.3872	-2.4176	-2.3876	-2.4145	-2.4943	-2.3703	-2.3749
-2.375	-2.3781	-2.5425	-2.4564	-2.4637	-2.1861	-2.3077	-2.2964	-2.4751	-2.4912	-2.1985	-2.8141	-2.2742	-2.4514	-2.2278	-2.5351	-2.6136	-2.3644	-2.3186	-2.3827	-2.2818	-2.2951	-2.3756	-2.4702	-2.4598	-2.4827	-2.2912	-2.3722	-2.3077	-2.2964	-2.3907	-2.3961	-2.1391	-2.4037	-2.3933	-2.4989	-2.2278	-2.5351	-2.5082	-2.3414	-2.3542	-2.3525	-2.4013	-2.4059	-2.3124	-2.3569	-2.3776	-2.4136	-2.3703	-2.3749
-2.6369	-2.5735	-2.2411	-2.6346	-2.3766	-2.2964	-2.4197	-2.3006	-2.3229	-2.4128	-2.2742	-2.605	-2.2126	-2.3622	-2.3424	-2.3644	-2.1712	-2.229	-2.2818	-2.5082	-2.0928	-2.4525	-2.3756	-2.4702	-2.2137	-2.4059	-2.3766	-2.2964	-2.3752	-2.4108	-2.5011	-2.3749	-2.2891	-2.4109	-2.2126	-2.3622	-2.3944	-2.4037	-2.3165	-2.2973	-2.4782	-2.4459	-2.0928	-2.4525	-2.4176	-2.3876	-2.3776	-2.4136	-2.3703	-2.3749
-2.1193	-2.3679	-2.8293	-3.0976	-2.6362	-2.5253	-2.3077	-2.2964	-2.4422	-2.3644	-2.2742	-2.605	-2.5688	-2.4847	-2.3777	-1.7656	-2.1712	-2.229	-2.6172	-2.4535	-2.0526	-2.5532	-2.2818	-2.401	-2.4598	-2.4827	-2.5675	-2.423	-2.3077	-2.2964	-2.5011	-2.3749	-2.2891	-2.4109	-2.4281	-2.4307	-2.3777	-1.7656	-2.3165	-2.2973	-2.4782	-2.4459	-2.0526	-2.5532	-2.4176	-2.3876	-2.3776	-2.4136	-2.3703	-2.3749
-2.375	-2.3781	-2.0612	-2.3679	-2.6483	-2.4579	-2.383	-2.698	-2.562	-2.4703	-1.9948	-2.6559	-2.6626	-2.5178	-2.1155	-2.4024	-2.1284	-2.6528	-2.3276	-2.2382	-2.2818	-2.2951	-2.3756	-2.4702	-2.2137	-2.4059	-2.5675	-2.423	-2.3752	-2.4108	-2.3907	-2.3961	-2.1391	-2.4037	-2.4281	-2.4307	-2.3944	-2.4037	-2.1284	-2.6528	-2.3695	-2.3305	-2.4013	-2.4059	-2.3124	-2.3569	-2.3776	-2.4136	-2.3703	-2.3749
-2.1193	-2.3679	-2.4421	-2.6288	-2.1017	-2.5683	-2.2591	-2.265	-2.34	-2.3781	-2.5961	-2.1977	-2.3029	-2.5072	-2.3641	-2.4203	-2.3276	-2.6141	-2.2818	-2.5082	-2.2818	-2.2951	-2.2818	-2.401	-2.521	-2.2149	-2.2912	-2.3722	-2.3752	-2.4108	-2.5011	-2.3749	-2.687	-2.3395	-2.4331	-2.3414	-2.3641	-2.4203	-2.5082	-2.3414	-2.4782	-2.4459	-2.4013	-2.4059	-2.4176	-2.3876	-2.3776	-2.4136	-2.3703	-2.3749
-2.0811	-2.3583	-2.1744	-2.1718	-2.2591	-2.4422	-2.2736	-2.4054	-2.4751	-2.4912	-2.0601	-2.4024	-2.3641	-2.1336	-2.1885	-2.5344	-2.4889	-2.5082	-2.2818	-2.5082	-2.1055	-2.1828	-2.5795	-2.4109	-2.2137	-2.4059	-2.2912	-2.3722	-2.3881	-2.4096	-2.3907	-2.3961	-2.1391	-2.4037	-2.3641	-2.1336	-2.3944	-2.4037	-2.4066	-2.4561	-2.4782	-2.4459	-2.4598	-2.3921	-2.4176	-2.3876	-2.3776	-2.4136	-2.3703	-2.3749
-2.1744	-2.2572	-2.2357	-2.3883	-2.2419	-2.3003	-2.4197	-2.3006	-2.6244	-2.1803	-2.6288	-2.6018	-2.3787	-2.2671	-2.5688	-2.4618	-2.4889	-2.5082	-2.3276	-2.2382	-2.3371	-2.4407	-2.2818	-2.401	-2.2137	-2.4059	-2.4008	-2.4394	-2.3752	-2.4108	-2.5011	-2.3749	-2.6288	-2.6018	-2.4331	-2.3414	-2.5013	-2.3214	-2.4066	-2.4561	-2.3695	-2.3305	-2.3638	-2.3872	-2.4176	-2.3876	-2.3776	-2.4136	-2.3695	-2.4463
-2.5864	-2.1653	-2.1744	-2.1718	-2.2244	-2.4912	-2.444	-2.4646	-2.4129	-2.2149	-2.5961	-2.1977	-2.2742	-2.4514	-2.2278	-2.5351	-2.6615	-2.4922	-2.34	-2.0979	-2.2818	-2.2951	-2.5864	-2.1653	-2.2137	-2.4059	-2.2912	-2.3722	-2.3752	-2.4108	-2.4129	-2.2149	-2.687	-2.3395	-2.3933	-2.4989	-2.2278	-2.5351	-2.5082	-2.3414	-2.3695	-2.3305	-2.4013	-2.4059	-2.3612	-2.5295	-2.3776	-2.4136	-2.3703	-2.3749
-2.1744	-2.2572	-2.0612	-2.3679	-2.444	-2.4646	-2.3077	-2.2964	-2.4751	-2.4912	-2.2742	-2.605	-2.2126	-2.3622	-2.71	-2.4335	-2.6615	-2.4922	-2.2818	-2.5082	-2.4389	-2.4165	-2.2818	-2.401	-2.2137	-2.4059	-2.2912	-2.3722	-2.3077	-2.2964	-2.3907	-2.3961	-2.2891	-2.4109	-2.2126	-2.3622	-2.3944	-2.4037	-2.5082	-2.3414	-2.4782	-2.4459	-2.3638	-2.3872	-2.4176	-2.3876	-2.3776	-2.4136	-2.3703	-2.3749
-2.6362	-2.35	-2.6173	-2.7115	-2.2419	-2.3003	-2.2736	-2.4054	-2.2213	-2.3145	-2.2742	-2.605	-2.3787	-2.2671	-2.1794	-2.2143	-2.1467	-2.291	-2.2818	-2.5082	-2.447	-2.3914	-2.5795	-2.4109	-2.6173	-2.7115	-2.4008	-2.4394	-2.3881	-2.4096	-2.3907	-2.3961	-2.2891	-2.4109	-2.4331	-2.3414	-2.5013	-2.3214	-2.4066	-2.4561	-2.4782	-2.4459	-2.4013	-2.4059	-2.4176	-2.3876	-2.3776	-2.4136	-2.3695	-2.4463
-2.6362	-2.35	-2.0612	-2.3679	-2.6822	-2.3918	-2.2591	-2.265	-2.3314	-2.2667	-1.9948	-2.6559	-2.3029	-2.5072	-2.3125	-2.3426	-2.1284	-2.6528	-2.7714	-2.3914	-2.6402	-2.4086	-2.5795	-2.4109	-2.2137	-2.4059	-2.4008	-2.4394	-2.3752	-2.4108	-2.3314	-2.2667	-2.1391	-2.4037	-2.4331	-2.3414	-2.3351	-2.5954	-2.1284	-2.6528	-2.4782	-2.4459	-2.6402	-2.4086	-2.4176	-2.3876	-2.3776	-2.4136	-2.5908	-2.4748
-2.5864	-2.1653	-2.2357	-2.3883	-2.444	-2.4646	-2.2591	-2.265	-2.4751	-2.4912	-2.0601	-2.4024	-2.5688	-2.4847	-2.3125	-2.3426	-2.6136	-2.3644	-2.2104	-2.5532	-2.7117	-2.3057	-2.5864	-2.1653	-2.2137	-2.4059	-2.2912	-2.3722	-2.3752	-2.4108	-2.3907	-2.3961	-2.1391	-2.4037	-2.4281	-2.4307	-2.3351	-2.5954	-2.5082	-2.3414	-2.2104	-2.5532	-2.4598	-2.3921	-2.3612	-2.5295	-2.3776	-2.4136	-2.3703	-2.3749
-2.441	-2.4992	-2.0612	-2.3679	-2.5338	-2.5072	-2.4637	-2.2574	-2.1347	-2.7621	-1.9864	-2.2503	-2.3641	-2.1336	-2.3424	-2.3644	-2.4804	-2.4535	-2.4129	-2.5351	-2.2818	-2.2951	-2.2818	-2.401	-2.2137	-2.4059	-2.4008	-2.4394	-2.3752	-2.4108	-2.2712	-2.5256	-2.1391	-2.4037	-2.3641	-2.1336	-2.3944	-2.4037	-2.4066	-2.4561	-2.4129	-2.5351	-2.4013	-2.4059	-2.4176	-2.3876	-2.3776	-2.4136	-2.3703	-2.3749
-2.6244	-2.4024	-2.2411	-2.6346	-2.4422	-2.2821	-2.3911	-2.3951	-2.3314	-2.2667	-1.9864	-2.2503	-2.4065	-2.3312	-2.2278	-2.5351	-2.4889	-2.5082	-2.4129	-2.5351	-2.6402	-2.4086	-2.3756	-2.4702	-2.2137	-2.4059	-2.5675	-2.423	-2.3881	-2.4096	-2.3314	-2.2667	-2.1391	-2.4037	-2.4281	-2.4307	-2.2278	-2.5351	-2.4066	-2.4561	-2.4129	-2.5351	-2.6402	-2.4086	-2.4176	-2.3876	-2.3776	-2.4136	-2.3703	-2.3749
-2.2736	-2.3346	-2.1744	-2.1718	-2.3766	-2.2964	-2.4637	-2.2574	-2.4129	-2.2149	-2.4316	-2.4573	-2.2742	-2.4514	-2.504	-2.4653	-2.4804	-2.4535	-2.4421	-2.2678	-2.4389	-2.4165	-2.3756	-2.4702	-2.2137	-2.4059	-2.3766	-2.2964	-2.3752	-2.4108	-2.4129	-2.2149	-2.4316	-2.4573	-2.3933	-2.4989	-2.5013	-2.3214	-2.4066	-2.4561	-2.3542	-2.3525	-2.3638	-2.3872	-2.3124	-2.3569	-2.3776	-2.4136	-2.3703	-2.3749
-2.5305	-2.2754	-2.6173	-2.7115	-2.6362	-2.5253	-2.4197	-2.3006	-2.4305	-2.2395	-2.1716	-2.2254	-2.2742	-2.4514	-2.1794	-2.2143	-2.6369	-2.0904	-2.2104	-2.5532	-2.0526	-2.5532	-2.5305	-2.2754	-2.6173	-2.7115	-2.5675	-2.423	-2.3752	-2.4108	-2.3907	-2.3961	-2.2891	-2.4109	-2.3933	-2.4989	-2.5013	-2.3214	-2.5082	-2.3414	-2.2104	-2.5532	-2.0526	-2.5532	-2.4176	-2.3876	-2.3776	-2.4136	-2.3703	-2.3749
-2.1829	-2.4174	-2.2357	-2.3883	-2.4688	-2.641	-2.4914	-2.2009	-2.2213	-2.3145	-2.3276	-2.3918	-2.2126	-2.3622	-2.3856	-2.1763	-2.342	-2.4401	-2.4149	-2.3426	-2.447	-2.3914	-2.2818	-2.401	-2.2137	-2.4059	-2.4008	-2.4394	-2.4446	-2.319	-2.3907	-2.3961	-2.1391	-2.4037	-2.2126	-2.3622	-2.5013	-2.3214	-2.4066	-2.4561	-2.3542	-2.3525	-2.4013	-2.4059	-2.4176	-2.3876	-2.3776	-2.4136	-2.3695	-2.4463
-2.441	-2.4992	-2.5425	-2.4564	-2.2419	-2.3003	-2.383	-2.698	-2.4422	-2.3644	-2.1716	-2.2254	-2.5709	-2.2757	-2.504	-2.4653	-2.3624	-2.4757	-2.1707	-2.5735	-2.2818	-2.2951	-2.2818	-2.401	-2.4598	-2.4827	-2.4008	-2.4394	-2.3752	-2.4108	-2.5011	-2.3749	-2.2891	-2.4109	-2.4331	-2.3414	-2.5013	-2.3214	-2.3165	-2.2973	-2.3695	-2.3305	-2.4013	-2.4059	-2.4176	-2.3876	-2.3776	-2.4136	-2.3695	-2.4463
-2.6369	-2.5735	-2.4879	-2.5229	-2.1017	-2.5683	-2.3911	-2.3951	-2.4421	-2.4579	-1.9948	-2.6559	-2.6626	-2.5178	-2.3125	-2.3426	-2.6369	-2.0904	-2.2818	-2.5082	-2.2712	-2.1457	-2.3756	-2.4702	-2.4598	-2.4827	-2.2912	-2.3722	-2.3881	-2.4096	-2.2712	-2.5256	-2.1391	-2.4037	-2.4281	-2.4307	-2.3351	-2.5954	-2.5082	-2.3414	-2.4782	-2.4459	-2.3638	-2.3872	-2.4176	-2.3876	-2.4145	-2.4943	-2.3703	-2.3749
-2.1829	-2.4174	-2.2357	-2.3883	-2.2591	-2.4422	-2.2591	-2.265	-2.1347	-2.7621	-1.9864	-2.2503	-2.4065	-2.3312	-2.71	-2.4335	-2.0264	-2.3616	-1.8082	-2.0308	-1.6292	-1.7827	-2.2818	-2.401	-2.2137	-2.4059	-2.2912	-2.3722	-2.3752	-2.4108	-2.2712	-2.5256	-2.1391	-2.4037	-2.4281	-2.4307	-2.3944	-2.4037	-2.0264	-2.3616	-1.8082	-2.0308	-1.6292	-1.7827	-2.4176	-2.3876	-2.3776	-2.4136	-2.3703	-2.3749
-2.441	-2.4992	-2.2357	-2.3883	-2.4422	-2.2821	-2.3911	-2.3951	-2.4305	-2.2395	-1.9948	-2.6559	-2.6951	-2.8593	-2.3059	-2.8593	-2.0264	-2.3616	-1.8082	-2.0308	-1.6292	-1.7827	-2.2818	-2.401	-2.2137	-2.4059	-2.5675	-2.423	-2.3881	-2.4096	-2.3907	-2.3961	-2.1391	-2.4037	-2.6951	-2.8593	-2.3059	-2.8593	-2.0264	-2.3616	-1.8082	-2.0308	-1.6292	-1.7827	-2.4176	-2.3876	-2.3776	-2.4136	-2.3703	-2.3749
-2.1829	-2.4174	-2.1744	-2.1718	-2.6822	-2.3918	-2.6136	-2.6141	-2.2213	-2.3145	-2.6091	-2.2872	-2.1467	-2.5131	-2.387	-2.4203	-2.1467	-2.291	-2.2104	-2.5532	-2.6402	-2.4086	-2.2818	-2.401	-2.2137	-2.4059	-2.4008	-2.4394	-2.3881	-2.4096	-2.3907	-2.3961	-2.1391	-2.4037	-2.4281	-2.4307	-2.3944	-2.4037	-2.4066	-2.4561	-2.2104	-2.5532	-2.6402	-2.4086	-2.4176	-2.3876	-2.3776	-2.4136	-2.5908	-2.4748
-2.1744	-2.2572	-2.4324	-2.3592	-2.6822	-2.3918	-2.4637	-2.2574	-2.6091	-2.5332	-2.7448	-2.1431	-2.5143	-2.2872	-2.1794	-2.2143	-2.1284	-2.6528	-2.4129	-2.5351	-2.1055	-2.1828	-2.2818	-2.401	-2.4598	-2.4827	-2.4008	-2.4394	-2.3752	-2.4108	-2.5011	-2.3749	-2.687	-2.3395	-2.4331	-2.3414	-2.5013	-2.3214	-2.1284	-2.6528	-2.4129	-2.5351	-2.4598	-2.3921	-2.4176	-2.3876	-2.4925	-2.2707	-2.5908	-2.4748
-2.4324	-2.6565	-2.2411	-2.6346	-2.4276	-2.7068	-2.444	-2.4646	-2.6091	-2.5332	-2.7448	-2.1431	-2.3641	-2.1336	-2.2278	-2.5351	-2.3276	-2.6141	-2.1707	-2.5735	-2.5143	-2.3853	-2.3756	-2.4702	-2.2137	-2.4059	-2.4008	-2.4394	-2.3752	-2.4108	-2.5011	-2.3749	-2.687	-2.3395	-2.3641	-2.1336	-2.2278	-2.5351	-2.5082	-2.3414	-2.3695	-2.3305	-2.4598	-2.3921	-2.3612	-2.5295	-2.3776	-2.4136	-2.5908	-2.4748
-2.1829	-2.4174	-2.3479	-2.2268	-2.444	-2.4646	-2.4276	-2.2565	-2.2843	-2.5641	-2.6288	-2.6018	-2.2126	-2.3622	-2.1885	-2.5344	-2.6369	-2.0904	-2.387	-2.5332	-2.359	-2.3624	-2.2818	-2.401	-2.4598	-2.4827	-2.2912	-2.3722	-2.3881	-2.4096	-2.3907	-2.3961	-2.6288	-2.6018	-2.2126	-2.3622	-2.3944	-2.4037	-2.5082	-2.3414	-2.3695	-2.3305	-2.4013	-2.4059	-2.4176	-2.3876	-2.4925	-2.2707	-2.3703	-2.3749
-2.1103	-2.8063	-2.6342	-2.4646	-2.4276	-2.7068	-2.444	-2.4646	-2.3314	-2.2667	-2.4316	-2.4573	-2.3787	-2.2671	-2.9893	-2.3516	-2.1726	-2.1425	-2.441	-2.624	-1.9884	-2.6977	-2.3756	-2.4702	-2.2137	-2.4059	-2.4008	-2.4394	-2.3752	-2.4108	-2.3314	-2.2667	-2.4316	-2.4573	-2.4331	-2.3414	-2.3944	-2.4037	-2.5082	-2.3414	-2.4782	-2.4459	-2.4598	-2.3921	-2.3612	-2.5295	-2.3776	-2.4136	-2.5908	-2.4748
-2.7448	-2.5641	-2.3479	-2.2268	-2.444	-2.4646	-2.6288	-2.6528	-2.4129	-2.2149	-2.3276	-2.3918	-2.3033	-2.2125	-2.387	-2.4203	-2.5303	-2.4992	-2.2588	-2.4991	-2.359	-2.3624	-2.2818	-2.401	-2.4598	-2.4827	-2.2912	-2.3722	-2.6288	-2.6528	-2.4129	-2.2149	-2.1391	-2.4037	-2.4331	-2.3414	-2.3944	-2.4037	-2.4066	-2.4561	-2.3695	-2.3305	-2.4013	-2.4059	-2.4176	-2.3876	-2.4925	-2.2707	-2.3703	-2.3749
-2.1103	-2.8063	-2.6342	-2.4646	-2.673	-2.3406	-2.3077	-2.2964	-2.7557	-2.2671	-2.2348	-2.2568	-2.5143	-2.2872	-2.3856	-2.1763	-2.6306	-2.1913	-2.441	-2.624	-2.4389	-2.4165	-2.3756	-2.4702	-2.2137	-2.4059	-2.673	-2.3406	-2.3077	-2.2964	-2.5011	-2.3749	-2.1391	-2.4037	-2.4331	-2.3414	-2.5013	-2.3214	-2.5082	-2.3414	-2.4782	-2.4459	-2.3638	-2.3872	-2.3612	-2.5295	-2.3776	-2.4136	-2.5908	-2.4748
-2.5864	-2.1653	-2.3664	-2.4594	-2.6483	-2.4579	-2.3402	-2.5624	-2.4129	-2.2149	-2.7093	-2.5683	-2.5688	-2.4847	-2.2278	-2.5351	-2.5303	-2.4992	-2.3186	-2.3827	-2.4389	-2.4165	-2.5864	-2.1653	-2.4598	-2.4827	-2.5675	-2.423	-2.4446	-2.319	-2.4129	-2.2149	-2.687	-2.3395	-2.4281	-2.4307	-2.2278	-2.5351	-2.4066	-2.4561	-2.3542	-2.3525	-2.3638	-2.3872	-2.3612	-2.5295	-2.4145	-2.4943	-2.3703	-2.3749
-2.2736	-2.3346	-2.4421	-2.6288	-2.6237	-2.5624	-2.3077	-2.2964	-2.4305	-2.2395	-2.7843	-2.396	-2.2126	-2.3622	-2.3856	-2.1763	-2.1712	-2.229	-2.3186	-2.3827	-2.4389	-2.4165	-2.3756	-2.4702	-2.521	-2.2149	-2.5675	-2.423	-2.3077	-2.2964	-2.3907	-2.3961	-2.687	-2.3395	-2.2126	-2.3622	-2.5013	-2.3214	-2.3165	-2.2973	-2.3542	-2.3525	-2.3638	-2.3872	-2.3124	-2.3569	-2.3776	-2.4136	-2.3703	-2.3749
-2.0811	-2.3583	-2.4719	-1.8776	-2.3766	-2.2964	-2.383	-2.698	-2.2213	-2.3145	-2.4316	-2.4573	-2.4129	-2.4992	-2.2317	-2.6474	-2.1712	-2.229	-2.3186	-2.3827	-2.5143	-2.3853	-2.5795	-2.4109	-2.521	-2.2149	-2.3766	-2.2964	-2.3752	-2.4108	-2.3907	-2.3961	-2.4316	-2.4573	-2.4281	-2.4307	-2.3351	-2.5954	-2.3165	-2.2973	-2.3542	-2.3525	-2.4598	-2.3921	-2.4176	-2.3876	-2.3776	-2.4136	-2.3703	-2.3749
-2.6362	-2.35	-2.6055	-2.2009	-2.6362	-2.5253	-2.4276	-2.2565	-2.4751	-2.4912	-2.6288	-2.6018	-2.2126	-2.3622	-2.504	-2.4653	-2.4889	-2.5082	-2.4129	-2.5351	-2.359	-2.3624	-2.5795	-2.4109	-2.521	-2.2149	-2.5675	-2.423	-2.3881	-2.4096	-2.3907	-2.3961	-2.6288	-2.6018	-2.2126	-2.3622	-2.5013	-2.3214	-2.4066	-2.4561	-2.4129	-2.5351	-2.4013	-2.4059	-2.4176	-2.3876	-2.3776	-2.4136	-2.3703	-2.3749
-2.6362	-2.35	-2.6055	-2.2009	-2.4276	-2.7068	-2.4197	-2.3006	-2.3314	-2.2667	-2.4316	-2.4573	-2.6626	-2.5178	-2.5688	-2.4618	-2.3077	-2.3852	-2.441	-2.624	-2.6402	-2.4086	-2.5795	-2.4109	-2.521	-2.2149	-2.4008	-2.4394	-2.3752	-2.4108	-2.3314	-2.2667	-2.4316	-2.4573	-2.4281	-2.4307	-2.5013	-2.3214	-2.3077	-2.3852	-2.4782	-2.4459	-2.6402	-2.4086	-2.4176	-2.3876	-2.3776	-2.4136	-2.5908	-2.4748
-2.6362	-2.35	-2.3479	-2.2268	-2.2244	-2.4912	-2.6288	-2.6528	-2.4129	-2.2149	-2.5961	-2.1977	-2.5688	-2.4847	-2.2278	-2.5351	-2.5303	-2.4992	-2.4129	-2.5351	-2.0526	-2.5532	-2.5795	-2.4109	-2.4598	-2.4827	-2.2912	-2.3722	-2.6288	-2.6528	-2.4129	-2.2149	-2.687	-2.3395	-2.4281	-2.4307	-2.2278	-2.5351	-2.4066	-2.4561	-2.4129	-2.5351	-2.0526	-2.5532	-2.4176	-2.3876	-2.4925	-2.2707	-2.3703	-2.3749
-2.1103	-2.8063	-2.0612	-2.3679	-2.673	-2.3406	-2.3077	-2.2964	-2.4751	-2.4912	-2.7843	-2.396	-2.2126	-2.3622	-2.3856	-2.1763	-2.3077	-2.3852	-2.2104	-2.5532	-2.5143	-2.3853	-2.3756	-2.4702	-2.2137	-2.4059	-2.673	-2.3406	-2.3077	-2.2964	-2.3907	-2.3961	-2.687	-2.3395	-2.2126	-2.3622	-2.5013	-2.3214	-2.3077	-2.3852	-2.2104	-2.5532	-2.4598	-2.3921	-2.3612	-2.5295	-2.3776	-2.4136	-2.5908	-2.4748
-2.5864	-2.1653	-2.6173	-2.7115	-2.2244	-2.4912	-2.4637	-2.2574	-2.4129	-2.2149	-2.562	-2.2421	-2.2126	-2.3622	-2.3641	-2.4203	-2.1726	-2.1425	-2.3186	-2.3827	-2.2818	-2.2951	-2.5864	-2.1653	-2.6173	-2.7115	-2.2912	-2.3722	-2.3752	-2.4108	-2.4129	-2.2149	-2.687	-2.3395	-2.2126	-2.3622	-2.3641	-2.4203	-2.5082	-2.3414	-2.3542	-2.3525	-2.4013	-2.4059	-2.3612	-2.5295	-2.3776	-2.4136	-2.3703	-2.3749
-2.1791	-2.5842	-2.0612	-2.3679	-2.1017	-2.5683	-2.4197	-2.3006	-2.1347	-2.7621	-1.9948	-2.6559	-2.5709	-2.2757	-2.3424	-2.3644	-2.1726	-2.1425	-2.3379	-2.2209	-2.2818	-2.2951	-2.1791	-2.5842	-2.2137	-2.4059	-2.2912	-2.3722	-2.3752	-2.4108	-2.2712	-2.5256	-2.1391	-2.4037	-2.4331	-2.3414	-2.3944	-2.4037	-2.5082	-2.3414	-2.3695	-2.3305	-2.4013	-2.4059	-2.4176	-2.3876	-2.3776	-2.4136	-2.3703	-2.3749
-2.1193	-2.3679	-2.1744	-2.1718	-2.2244	-2.4912	-2.4422	-2.3119	-2.34	-2.3781	-1.9948	-2.6559	-2.4163	-2.4932	-2.387	-2.4203	-2.5781	-2.4024	-2.2818	-2.5082	-2.359	-2.3624	-2.2818	-2.401	-2.2137	-2.4059	-2.2912	-2.3722	-2.4446	-2.319	-2.5011	-2.3749	-2.1391	-2.4037	-2.4331	-2.3414	-2.3944	-2.4037	-2.5082	-2.3414	-2.4782	-2.4459	-2.4013	-2.4059	-2.4176	-2.3876	-2.3776	-2.4136	-2.3703	-2.3749
-2.0811	-2.3583	-2.0612	-2.3679	-2.2244	-2.4912	-2.3777	-2.4525	-2.2843	-2.5641	-1.9864	-2.2503	-2.3641	-2.1336	-2.647	-2.2752	-2.6136	-2.3644	-2.4129	-2.5351	-2.4389	-2.4165	-2.5795	-2.4109	-2.2137	-2.4059	-2.2912	-2.3722	-2.3777	-2.4525	-2.3907	-2.3961	-2.1391	-2.4037	-2.3641	-2.1336	-2.5013	-2.3214	-2.5082	-2.3414	-2.4129	-2.5351	-2.3638	-2.3872	-2.4176	-2.3876	-2.3776	-2.4136	-2.3703	-2.3749
-2.1193	-2.3679	-2.2735	-1.9718	-2.444	-2.4646	-2.3911	-2.3951	-2.3314	-2.2667	-2.7093	-2.5683	-2.4163	-2.4932	-2.2278	-2.5351	-2.1712	-2.229	-2.3186	-2.3827	-2.5338	-2.3076	-2.2818	-2.401	-2.2735	-1.9718	-2.2912	-2.3722	-2.3881	-2.4096	-2.3314	-2.2667	-2.687	-2.3395	-2.4331	-2.3414	-2.2278	-2.5351	-2.3165	-2.2973	-2.3542	-2.3525	-2.4598	-2.3921	-2.4176	-2.3876	-2.3776	-2.4136	-2.3703	-2.3749
-2.1791	-2.5842	-2.6342	-2.4646	-2.4688	-2.641	-2.6288	-2.6528	-2.4305	-2.2395	-1.9864	-2.2503	-2.2126	-2.3622	-2.2317	-2.6474	-2.1712	-2.229	-2.3379	-2.2209	-2.359	-2.3624	-2.1791	-2.5842	-2.2137	-2.4059	-2.4008	-2.4394	-2.6288	-2.6528	-2.3907	-2.3961	-2.1391	-2.4037	-2.2126	-2.3622	-2.3351	-2.5954	-2.3165	-2.2973	-2.3695	-2.3305	-2.4013	-2.4059	-2.4176	-2.3876	-2.3776	-2.4136	-2.3695	-2.4463
-2.7448	-2.5641	-2.3664	-2.4594	-2.673	-2.3406	-2.383	-2.698	-2.4422	-2.3644	-2.4316	-2.4573	-2.2742	-2.4514	-2.2317	-2.6474	-2.5781	-2.4024	-2.441	-2.624	-2.7117	-2.3057	-2.2818	-2.401	-2.4598	-2.4827	-2.673	-2.3406	-2.3752	-2.4108	-2.5011	-2.3749	-2.4316	-2.4573	-2.3933	-2.4989	-2.3351	-2.5954	-2.5082	-2.3414	-2.4782	-2.4459	-2.4598	-2.3921	-2.4176	-2.3876	-2.4145	-2.4943	-2.5908	-2.4748
-2.2736	-2.3346	-2.673	-2.2318	-2.1017	-2.5683	-2.3911	-2.3951	-2.4129	-2.2149	-2.2742	-2.605	-2.2742	-2.4514	-2.1155	-2.4024	-2.5303	-2.4992	-2.5531	-2.4594	-2.0928	-2.4525	-2.3756	-2.4702	-2.673	-2.2318	-2.2912	-2.3722	-2.3881	-2.4096	-2.4129	-2.2149	-2.2891	-2.4109	-2.3933	-2.4989	-2.3944	-2.4037	-2.4066	-2.4561	-2.3695	-2.3305	-2.0928	-2.4525	-2.3124	-2.3569	-2.4925	-2.2707	-2.3703	-2.3749
-2.1103	-2.8063	-2.6055	-2.2009	-2.673	-2.3406	-2.4276	-2.2565	-2.4129	-2.2149	-2.6091	-2.2872	-2.4065	-2.3312	-2.1885	-2.5344	-2.4804	-2.4535	-2.6172	-2.4535	-2.2712	-2.1457	-2.3756	-2.4702	-2.521	-2.2149	-2.673	-2.3406	-2.3881	-2.4096	-2.4129	-2.2149	-2.1391	-2.4037	-2.4281	-2.4307	-2.3944	-2.4037	-2.4066	-2.4561	-2.4782	-2.4459	-2.3638	-2.3872	-2.3612	-2.5295	-2.3776	-2.4136	-2.5908	-2.4748
-2.6362	-2.35	-2.673	-2.2318	-2.4276	-2.7068	-2.3077	-2.2964	-2.6091	-2.5332	-2.7093	-2.5683	-2.3787	-2.2671	-2.647	-2.2752	-2.4804	-2.4535	-2.4421	-2.2678	-2.6152	-2.5545	-2.5795	-2.4109	-2.673	-2.2318	-2.4008	-2.4394	-2.3077	-2.2964	-2.5011	-2.3749	-2.687	-2.3395	-2.4331	-2.3414	-2.5013	-2.3214	-2.4066	-2.4561	-2.3542	-2.3525	-2.4598	-2.3921	-2.4176	-2.3876	-2.4925	-2.2707	-2.5908	-2.4748
-2.5864	-2.1653	-2.3479	-2.2268	-2.3766	-2.2964	-2.4276	-2.2565	-2.4305	-2.2395	-2.3276	-2.3918	-2.4065	-2.3312	-2.647	-2.2752	-2.6483	-2.2254	-2.34	-2.0979	-2.0928	-2.4525	-2.5864	-2.1653	-2.4598	-2.4827	-2.3766	-2.2964	-2.3881	-2.4096	-2.3907	-2.3961	-2.1391	-2.4037	-2.4281	-2.4307	-2.5013	-2.3214	-2.3165	-2.2973	-2.3695	-2.3305	-2.0928	-2.4525	-2.3612	-2.5295	-2.4925	-2.2707	-2.3703	-2.3749
-2.1744	-2.2572	-2.4324	-2.3592	-2.1017	-2.5683	-2.383	-2.698	-2.4421	-2.4579	-1.9948	-2.6559	-2.4941	-2.736	-2.1155	-2.4024	-2.1284	-2.6528	-2.1668	-2.2123	-2.2818	-2.2951	-2.2818	-2.401	-2.4598	-2.4827	-2.2912	-2.3722	-2.3752	-2.4108	-2.2712	-2.5256	-2.1391	-2.4037	-2.4941	-2.736	-2.3944	-2.4037	-2.1284	-2.6528	-2.4782	-2.4459	-2.4013	-2.4059	-2.4176	-2.3876	-2.4925	-2.2707	-2.3703	-2.3749
-2.8056	-2.5119	-2.3664	-2.4594	-2.2591	-2.4422	-2.3229	-2.1272	-2.4563	-2.5735	-2.3276	-2.3918	-2.5688	-2.4847	-2.3641	-2.4203	-2.5303	-2.4992	-2.441	-2.624	-2.4552	-2.4979	-2.5795	-2.4109	-2.4598	-2.4827	-2.2912	-2.3722	-2.3881	-2.4096	-2.5011	-2.3749	-2.1391	-2.4037	-2.4281	-2.4307	-2.3641	-2.4203	-2.4066	-2.4561	-2.4782	-2.4459	-2.4013	-2.4059	-2.4176	-2.3876	-2.4145	-2.4943	-2.3703	-2.3749
-2.6244	-2.4024	-2.3664	-2.4594	-2.4637	-2.1861	-2.6288	-2.6528	-2.2213	-2.3145	-2.7093	-2.5683	-2.5143	-2.2872	-2.387	-2.4203	-2.4889	-2.5082	-2.34	-2.0979	-2.359	-2.3624	-2.3756	-2.4702	-2.4598	-2.4827	-2.2912	-2.3722	-2.6288	-2.6528	-2.3907	-2.3961	-2.687	-2.3395	-2.4331	-2.3414	-2.3944	-2.4037	-2.4066	-2.4561	-2.3695	-2.3305	-2.4013	-2.4059	-2.4176	-2.3876	-2.4145	-2.4943	-2.3703	-2.3749
-2.2736	-2.3346	-2.2411	-2.6346	-2.673	-2.3406	-2.4637	-2.2574	-2.4305	-2.2395	-2.6091	-2.2872	-2.5143	-2.2872	-2.5688	-2.4618	-2.6615	-2.4922	-2.441	-2.624	-2.6402	-2.4086	-2.3756	-2.4702	-2.2137	-2.4059	-2.673	-2.3406	-2.3752	-2.4108	-2.3907	-2.3961	-2.1391	-2.4037	-2.4331	-2.3414	-2.5013	-2.3214	-2.5082	-2.3414	-2.4782	-2.4459	-2.6402	-2.4086	-2.3124	-2.3569	-2.3776	-2.4136	-2.5908	-2.4748
-2.1829	-2.4174	-2.673	-2.2318	-2.4637	-2.1861	-2.383	-2.698	-2.6091	-2.5332	-2.6091	-2.2872	-2.5688	-2.4847	-2.71	-2.4335	-2.5303	-2.4992	-2.4129	-2.5351	-2.359	-2.3624	-2.2818	-2.401	-2.673	-2.2318	-2.2912	-2.3722	-2.3752	-2.4108	-2.5011	-2.3749	-2.1391	-2.4037	-2.4281	-2.4307	-2.3944	-2.4037	-2.4066	-2.4561	-2.4129	-2.5351	-2.4013	-2.4059	-2.4176	-2.3876	-2.4925	-2.2707	-2.3703	-2.3749
-2.5864	-2.1653	-2.2411	-2.6346	-2.1017	-2.5683	-2.4276	-2.2565	-2.6091	-2.5332	-2.7843	-2.396	-2.5709	-2.2757	-2.3856	-2.1763	-2.3077	-2.3852	-2.441	-2.624	-2.2818	-2.2951	-2.5864	-2.1653	-2.2137	-2.4059	-2.2912	-2.3722	-2.3881	-2.4096	-2.5011	-2.3749	-2.687	-2.3395	-2.4331	-2.3414	-2.5013	-2.3214	-2.3077	-2.3852	-2.4782	-2.4459	-2.4013	-2.4059	-2.3612	-2.5295	-2.3776	-2.4136	-2.3703	-2.3749
-2.1829	-2.4174	-2.1744	-2.1718	-2.4276	-2.7068	-2.4276	-2.2565	-2.2213	-2.3145	-1.9948	-2.6559	-2.4129	-2.4992	-2.2278	-2.5351	-2.5303	-2.4992	-2.2818	-2.5082	-2.7211	-2.4979	-2.2818	-2.401	-2.2137	-2.4059	-2.4008	-2.4394	-2.3881	-2.4096	-2.3907	-2.3961	-2.1391	-2.4037	-2.4281	-2.4307	-2.2278	-2.5351	-2.4066	-2.4561	-2.4782	-2.4459	-2.4013	-2.4059	-2.4176	-2.3876	-2.3776	-2.4136	-2.5908	-2.4748
-2.1744	-2.2572	-2.3479	-2.2268	-2.4276	-2.7068	-2.4637	-2.2574	-2.34	-2.3781	-2.562	-2.2421	-2.2126	-2.3622	-2.3856	-2.1763	-2.4889	-2.5082	-2.1668	-2.2123	-2.6402	-2.4086	-2.2818	-2.401	-2.4598	-2.4827	-2.4008	-2.4394	-2.3752	-2.4108	-2.5011	-2.3749	-2.687	-2.3395	-2.2126	-2.3622	-2.5013	-2.3214	-2.4066	-2.4561	-2.4782	-2.4459	-2.6402	-2.4086	-2.4176	-2.3876	-2.4925	-2.2707	-2.5908	-2.4748
-2.1103	-2.8063	-2.3479	-2.2268	-2.4637	-2.1861	-2.2736	-2.4054	-2.562	-2.4703	-2.4316	-2.4573	-2.4129	-2.4992	-2.5688	-2.4618	-2.3198	-2.4979	-2.4129	-2.5351	-2.4389	-2.4165	-2.3756	-2.4702	-2.4598	-2.4827	-2.2912	-2.3722	-2.3881	-2.4096	-2.3907	-2.3961	-2.4316	-2.4573	-2.4281	-2.4307	-2.5013	-2.3214	-2.4066	-2.4561	-2.4129	-2.5351	-2.3638	-2.3872	-2.3612	-2.5295	-2.4925	-2.2707	-2.3703	-2.3749
-2.1829	-2.4174	-2.3479	-2.2268	-2.4422	-2.2821	-2.4637	-2.2574	-2.4389	-2.4877	-1.9948	-2.6559	-2.0983	-2.0952	-2.504	-2.4653	-2.4804	-2.4535	-2.2818	-2.5082	-2.7117	-2.3057	-2.2818	-2.401	-2.4598	-2.4827	-2.5675	-2.423	-2.3752	-2.4108	-2.2712	-2.5256	-2.1391	-2.4037	-2.4281	-2.4307	-2.5013	-2.3214	-2.4066	-2.4561	-2.4782	-2.4459	-2.4598	-2.3921	-2.4176	-2.3876	-2.4925	-2.2707	-2.3703	-2.3749
-2.5305	-2.2754	-2.6342	-2.4646	-2.4276	-2.7068	-2.4914	-2.2009	-2.562	-2.4703	-2.6091	-2.2872	-2.4065	-2.3312	-2.387	-2.4203	-2.4889	-2.5082	-2.4129	-2.5351	-2.3371	-2.4407	-2.5305	-2.2754	-2.2137	-2.4059	-2.4008	-2.4394	-2.4446	-2.319	-2.3907	-2.3961	-2.1391	-2.4037	-2.4281	-2.4307	-2.3944	-2.4037	-2.4066	-2.4561	-2.4129	-2.5351	-2.3638	-2.3872	-2.4176	-2.3876	-2.3776	-2.4136	-2.5908	-2.4748
-2.0811	-2.3583	-2.673	-2.2318	-2.1017	-2.5683	-2.6136	-2.6141	-2.562	-2.4703	-1.9864	-2.2503	-2.3641	-2.1336	-2.1155	-2.4024	-2.3077	-2.3852	-2.3379	-2.2209	-2.3402	-2.9596	-2.5795	-2.4109	-2.673	-2.2318	-2.2912	-2.3722	-2.3881	-2.4096	-2.3907	-2.3961	-2.1391	-2.4037	-2.3641	-2.1336	-2.3944	-2.4037	-2.3077	-2.3852	-2.3695	-2.3305	-2.3638	-2.3872	-2.4176	-2.3876	-2.4925	-2.2707	-2.3703	-2.3749
-2.1744	-2.2572	-2.4324	-2.3592	-2.2591	-2.4422	-2.3911	-2.3951	-2.3314	-2.2667	-2.0601	-2.4024	-2.2126	-2.3622	-2.1155	-2.4024	-2.3402	-2.1625	-2.3186	-2.3827	-2.4552	-2.4979	-2.2818	-2.401	-2.4598	-2.4827	-2.2912	-2.3722	-2.3881	-2.4096	-2.3314	-2.2667	-2.1391	-2.4037	-2.2126	-2.3622	-2.3944	-2.4037	-2.3165	-2.2973	-2.3542	-2.3525	-2.4013	-2.4059	-2.4176	-2.3876	-2.4925	-2.2707	-2.3703	-2.3749
-2.2736	-2.3346	-2.1744	-2.1718	-1.9488	-2.2125	-2.3818	-2.4579	-2.4421	-2.4579	-1.9948	-2.6559	-2.4163	-2.4932	-2.3641	-2.4203	-2.3624	-2.4757	-2.2104	-2.5532	-2.6402	-2.4086	-2.3756	-2.4702	-2.2137	-2.4059	-2.4008	-2.4394	-2.4446	-2.319	-2.2712	-2.5256	-2.1391	-2.4037	-2.4331	-2.3414	-2.3641	-2.4203	-2.3165	-2.2973	-2.2104	-2.5532	-2.6402	-2.4086	-2.3124	-2.3569	-2.3776	-2.4136	-2.3703	-2.3749
-2.1744	-2.2572	-2.5425	-2.4564	-2.6483	-2.4579	-2.3818	-2.4579	-2.34	-2.3781	-1.9864	-2.2503	-2.3641	-2.1336	-2.3125	-2.3426	-2.1284	-2.6528	-2.4129	-2.5351	-2.4552	-2.4979	-2.2818	-2.401	-2.4598	-2.4827	-2.5675	-2.423	-2.4446	-2.319	-2.5011	-2.3749	-2.1391	-2.4037	-2.3641	-2.1336	-2.3351	-2.5954	-2.1284	-2.6528	-2.4129	-2.5351	-2.4013	-2.4059	-2.4176	-2.3876	-2.3776	-2.4136	-2.3703	-2.3749
-2.1744	-2.2572	-2.673	-2.2318	-2.1017	-2.5683	-2.4637	-2.2574	-2.1347	-2.7621	-2.0601	-2.4024	-2.0983	-2.0952	-2.504	-2.4653	-2.342	-2.4401	-2.4149	-2.3426	-2.7117	-2.3057	-2.2818	-2.401	-2.673	-2.2318	-2.2912	-2.3722	-2.3752	-2.4108	-2.2712	-2.5256	-2.1391	-2.4037	-2.4281	-2.4307	-2.5013	-2.3214	-2.4066	-2.4561	-2.3542	-2.3525	-2.4598	-2.3921	-2.4176	-2.3876	-2.4925	-2.2707	-2.3703	-2.3749
-2.5864	-2.1653	-2.1744	-2.1718	-2.4637	-2.1861	-2.4422	-2.3119	-2.6244	-2.1803	-2.7211	-2.5841	-2.6626	-2.5178	-2.504	-2.4653	-2.3624	-2.4757	-2.5531	-2.4594	-2.4017	-2.5131	-2.5864	-2.1653	-2.2137	-2.4059	-2.2912	-2.3722	-2.4446	-2.319	-2.5011	-2.3749	-2.687	-2.3395	-2.4281	-2.4307	-2.5013	-2.3214	-2.3165	-2.2973	-2.3695	-2.3305	-2.4013	-2.4059	-2.3612	-2.5295	-2.3776	-2.4136	-2.3703	-2.3749
-2.2736	-2.3346	-2.1744	-2.1718	-2.444	-2.4646	-2.3741	-2.3539	-2.2735	-2.915	-2.4316	-2.4573	-2.2742	-2.4514	-2.647	-2.2752	-2.3624	-2.4757	-2.441	-2.624	-2.1055	-2.1828	-2.3756	-2.4702	-2.2137	-2.4059	-2.2912	-2.3722	-2.3881	-2.4096	-2.2735	-2.915	-2.4316	-2.4573	-2.3933	-2.4989	-2.5013	-2.3214	-2.3165	-2.2973	-2.4782	-2.4459	-2.4598	-2.3921	-2.3124	-2.3569	-2.3776	-2.4136	-2.3703	-2.3749
-2.1744	-2.2572	-2.6342	-2.4646	-2.5338	-2.5072	-2.3777	-2.4525	-2.4129	-2.2149	-2.2742	-2.605	-2.4065	-2.3312	-2.3125	-2.3426	-2.5303	-2.4992	-2.3276	-2.2382	-2.4389	-2.4165	-2.2818	-2.401	-2.2137	-2.4059	-2.4008	-2.4394	-2.3777	-2.4525	-2.4129	-2.2149	-2.2891	-2.4109	-2.4281	-2.4307	-2.3351	-2.5954	-2.4066	-2.4561	-2.3695	-2.3305	-2.3638	-2.3872	-2.4176	-2.3876	-2.3776	-2.4136	-2.3703	-2.3749
-2.7448	-2.5641	-2.4914	-2.8305	-2.2735	-2.736	-2.3077	-2.2964	-2.4389	-2.4877	-2.7093	-2.5683	-2.4149	-2.5495	-2.3856	-2.1763	-2.3276	-2.6141	-2.3186	-2.3827	-2.0526	-2.5532	-2.2818	-2.401	-2.4598	-2.4827	-2.2735	-2.736	-2.3077	-2.2964	-2.2712	-2.5256	-2.687	-2.3395	-2.3933	-2.4989	-2.5013	-2.3214	-2.5082	-2.3414	-2.3542	-2.3525	-2.0526	-2.5532	-2.4176	-2.3876	-2.3776	-2.4136	-2.3703	-2.3749
-2.6244	-2.4024	-2.2735	-1.9718	-2.3766	-2.2964	-2.4914	-2.2009	-2.4305	-2.2395	-2.3624	-2.3742	-2.4129	-2.4992	-2.1885	-2.5344	-2.1712	-2.229	-2.2104	-2.5532	-2.3402	-2.9596	-2.3756	-2.4702	-2.2735	-1.9718	-2.3766	-2.2964	-2.4446	-2.319	-2.3907	-2.3961	-2.2891	-2.4109	-2.4281	-2.4307	-2.3944	-2.4037	-2.3165	-2.2973	-2.2104	-2.5532	-2.3638	-2.3872	-2.4176	-2.3876	-2.3776	-2.4136	-2.3703	-2.3749
-2.5305	-2.2754	-2.1744	-2.1718	-2.1017	-2.5683	-2.383	-2.698	-2.4389	-2.4877	-2.4941	-2.3361	-2.4129	-2.4992	-2.71	-2.4335	-2.6136	-2.3644	-2.387	-2.5332	-2.5338	-2.3076	-2.5305	-2.2754	-2.2137	-2.4059	-2.2912	-2.3722	-2.3752	-2.4108	-2.2712	-2.5256	-2.4941	-2.3361	-2.4281	-2.4307	-2.3944	-2.4037	-2.5082	-2.3414	-2.3695	-2.3305	-2.4598	-2.3921	-2.4176	-2.3876	-2.3776	-2.4136	-2.3703	-2.3749
-2.1744	-2.2572	-2.1744	-2.1718	-2.1017	-2.5683	-2.4914	-2.2009	-2.2735	-2.915	-2.562	-2.2421	-2.5709	-2.2757	-2.3424	-2.3644	-2.1726	-2.1425	-2.3379	-2.2209	-2.0526	-2.5532	-2.2818	-2.401	-2.2137	-2.4059	-2.2912	-2.3722	-2.4446	-2.319	-2.2735	-2.915	-2.687	-2.3395	-2.4331	-2.3414	-2.3944	-2.4037	-2.5082	-2.3414	-2.3695	-2.3305	-2.0526	-2.5532	-2.4176	-2.3876	-2.3776	-2.4136	-2.3703	-2.3749
-2.1744	-2.2572	-2.6055	-2.2009	-2.2735	-2.736	-2.2591	-2.265	-2.34	-2.3781	-1.9864	-2.2503	-2.5143	-2.2872	-2.1155	-2.4024	-2.1284	-2.6528	-2.6259	-2.3361	-2.359	-2.3624	-2.2818	-2.401	-2.521	-2.2149	-2.2735	-2.736	-2.3752	-2.4108	-2.5011	-2.3749	-2.1391	-2.4037	-2.4331	-2.3414	-2.3944	-2.4037	-2.1284	-2.6528	-2.6259	-2.3361	-2.4013	-2.4059	-2.4176	-2.3876	-2.3776	-2.4136	-2.3703	-2.3749
-2.1791	-2.5842	-2.2357	-2.3883	-2.2419	-2.3003	-2.3911	-2.3951	-2.6091	-2.5332	-2.0601	-2.4024	-2.3641	-2.1336	-2.3777	-1.7656	-2.5303	-2.4992	-2.444	-2.291	-2.4017	-2.5131	-2.1791	-2.5842	-2.2137	-2.4059	-2.4008	-2.4394	-2.3881	-2.4096	-2.5011	-2.3749	-2.1391	-2.4037	-2.3641	-2.1336	-2.3777	-1.7656	-2.4066	-2.4561	-2.4782	-2.4459	-2.4013	-2.4059	-2.4176	-2.3876	-2.3776	-2.4136	-2.3695	-2.4463
-2.441	-2.4992	-2.4879	-2.5229	-2.4688	-2.641	-2.4276	-2.2565	-2.6244	-2.1803	-2.6288	-2.6018	-2.4941	-2.736	-2.3856	-2.1763	-2.1467	-2.291	-2.444	-2.291	-2.6152	-2.5545	-2.2818	-2.401	-2.4598	-2.4827	-2.4008	-2.4394	-2.3881	-2.4096	-2.5011	-2.3749	-2.6288	-2.6018	-2.4941	-2.736	-2.5013	-2.3214	-2.4066	-2.4561	-2.4782	-2.4459	-2.4598	-2.3921	-2.4176	-2.3876	-2.4145	-2.4943	-2.3695	-2.4463
-2.375	-2.3781	-2.3664	-2.4594	-2.4276	-2.7068	-2.3741	-2.3539	-2.3314	-2.2667	-2.4941	-2.3361	-2.4129	-2.4992	-2.1794	-2.2143	-2.1467	-2.291	-2.34	-2.0979	-2.0526	-2.5532	-2.3756	-2.4702	-2.4598	-2.4827	-2.4008	-2.4394	-2.3881	-2.4096	-2.3314	-2.2667	-2.4941	-2.3361	-2.4281	-2.4307	-2.5013	-2.3214	-2.4066	-2.4561	-2.3695	-2.3305	-2.0526	-2.5532	-2.3124	-2.3569	-2.4145	-2.4943	-2.5908	-2.4748
-2.6951	-1.8991	-2.6951	-2.1826	-2.6951	-2.3616	-2.6951	-2.5798	-2.562	-2.4703	-2.5961	-2.1977	-2.5709	-2.2757	-2.2278	-2.5351	-2.1712	-2.229	-2.5531	-2.4594	-2.2818	-2.2951	-2.6951	-1.8991	-2.6951	-2.1826	-2.6951	-2.3616	-2.6951	-2.5798	-2.3907	-2.3961	-2.687	-2.3395	-2.4331	-2.3414	-2.2278	-2.5351	-2.3165	-2.2973	-2.3695	-2.3305	-2.4013	-2.4059	-2.6951	-1.8991	-2.6951	-2.1826	-2.6951	-2.3616
-2.5305	-2.2754	-2.4324	-2.3592	-2.2244	-2.4912	-2.4422	-2.3119	-2.4129	-2.2149	-2.3402	-2.4106	-2.2126	-2.3622	-2.1155	-2.4024	-2.4804	-2.4535	-2.387	-2.5332	-2.6152	-2.5545	-2.5305	-2.2754	-2.4598	-2.4827	-2.2912	-2.3722	-2.4446	-2.319	-2.4129	-2.2149	-2.2891	-2.4109	-2.2126	-2.3622	-2.3944	-2.4037	-2.4066	-2.4561	-2.3695	-2.3305	-2.4598	-2.3921	-2.4176	-2.3876	-2.4925	-2.2707	-2.3703	-2.3749
-2.4324	-2.6565	-2.0612	-2.3679	-2.4422	-2.2821	-2.3077	-2.2964	-1.9389	-2.0582	-2.4316	-2.4573	-2.3029	-2.5072	-2.647	-2.2752	-2.1726	-2.1425	-2.34	-2.0979	-2.3371	-2.4407	-2.3756	-2.4702	-2.2137	-2.4059	-2.5675	-2.423	-2.3077	-2.2964	-2.2712	-2.5256	-2.4316	-2.4573	-2.4331	-2.3414	-2.5013	-2.3214	-2.5082	-2.3414	-2.3695	-2.3305	-2.3638	-2.3872	-2.3612	-2.5295	-2.3776	-2.4136	-2.3703	-2.3749
-2.1193	-2.3679	-2.4703	-2.1201	-2.3766	-2.2964	-2.3402	-2.5624	-2.4129	-2.2149	-2.0601	-2.4024	-2.4065	-2.3312	-2.387	-2.4203	-2.6615	-2.4922	-2.4149	-2.3426	-2.4563	-2.5735	-2.2818	-2.401	-2.521	-2.2149	-2.3766	-2.2964	-2.4446	-2.319	-2.4129	-2.2149	-2.1391	-2.4037	-2.4281	-2.4307	-2.3944	-2.4037	-2.5082	-2.3414	-2.3542	-2.3525	-2.4598	-2.3921	-2.4176	-2.3876	-2.3776	-2.4136	-2.3703	-2.3749
-2.1744	-2.2572	-2.2357	-2.3883	-2.3766	-2.2964	-2.3741	-2.3539	-2.3314	-2.2667	-2.0601	-2.4024	-2.2742	-2.4514	-2.2278	-2.5351	-2.1726	-2.1425	-2.4149	-2.3426	-2.4389	-2.4165	-2.2818	-2.401	-2.2137	-2.4059	-2.3766	-2.2964	-2.3881	-2.4096	-2.3314	-2.2667	-2.1391	-2.4037	-2.3933	-2.4989	-2.2278	-2.5351	-2.5082	-2.3414	-2.3542	-2.3525	-2.3638	-2.3872	-2.4176	-2.3876	-2.3776	-2.4136	-2.3703	-2.3749
-2.5444	-2.067	-2.4914	-2.8305	-1.9488	-2.2125	-2.6136	-2.6141	-2.4751	-2.4912	-2.4316	-2.4573	-2.3029	-2.5072	-2.8027	-3.239	-2.1284	-2.6528	-2.4129	-2.5351	-2.447	-2.3914	-2.3756	-2.4702	-2.4598	-2.4827	-2.4008	-2.4394	-2.3881	-2.4096	-2.3907	-2.3961	-2.4316	-2.4573	-2.4331	-2.3414	-2.3351	-2.5954	-2.1284	-2.6528	-2.4129	-2.5351	-2.4013	-2.4059	-2.4176	-2.3876	-2.3776	-2.4136	-2.3703	-2.3749
-2.6369	-2.5735	-2.4324	-2.3592	-2.2244	-2.4912	-2.3077	-2.2964	-2.6244	-2.1803	-2.3402	-2.4106	-2.3641	-2.1336	-2.2278	-2.5351	-2.342	-2.4401	-2.4149	-2.3426	-2.447	-2.3914	-2.3756	-2.4702	-2.4598	-2.4827	-2.2912	-2.3722	-2.3077	-2.2964	-2.5011	-2.3749	-2.2891	-2.4109	-2.3641	-2.1336	-2.2278	-2.5351	-2.4066	-2.4561	-2.3542	-2.3525	-2.4013	-2.4059	-2.4176	-2.3876	-2.4925	-2.2707	-2.3703	-2.3749
-2.4324	-2.6565	-2.0612	-2.3679	-2.3766	-2.2964	-2.3741	-2.3539	-1.9389	-2.0582	-2.6288	-2.6018	-2.2126	-2.3622	-2.504	-2.4653	-2.3624	-2.4757	-2.7714	-2.3914	-2.6152	-2.5545	-2.3756	-2.4702	-2.2137	-2.4059	-2.3766	-2.2964	-2.3881	-2.4096	-2.2712	-2.5256	-2.6288	-2.6018	-2.2126	-2.3622	-2.5013	-2.3214	-2.3165	-2.2973	-2.4782	-2.4459	-2.4598	-2.3921	-2.3612	-2.5295	-2.3776	-2.4136	-2.3703	-2.3749
-2.1193	-2.3679	-2.6173	-2.7115	-2.5338	-2.5072	-2.3402	-2.5624	-2.3314	-2.2667	-2.4316	-2.4573	-2.6626	-2.5178	-2.3125	-2.3426	-2.342	-2.4401	-2.34	-2.0979	-2.1055	-2.1828	-2.2818	-2.401	-2.6173	-2.7115	-2.4008	-2.4394	-2.4446	-2.319	-2.3314	-2.2667	-2.4316	-2.4573	-2.4281	-2.4307	-2.3351	-2.5954	-2.4066	-2.4561	-2.3695	-2.3305	-2.4598	-2.3921	-2.4176	-2.3876	-2.3776	-2.4136	-2.3703	-2.3749
-2.5305	-2.2754	-2.4914	-2.8305	-2.6237	-2.5624	-2.6288	-2.6528	-2.4129	-2.2149	-2.5961	-2.1977	-2.4149	-2.5495	-2.504	-2.4653	-2.6615	-2.4922	-2.3276	-2.2382	-2.5143	-2.3853	-2.5305	-2.2754	-2.4598	-2.4827	-2.5675	-2.423	-2.6288	-2.6528	-2.4129	-2.2149	-2.687	-2.3395	-2.3933	-2.4989	-2.5013	-2.3214	-2.5082	-2.3414	-2.3695	-2.3305	-2.4598	-2.3921	-2.4176	-2.3876	-2.3776	-2.4136	-2.3703	-2.3749
-2.2736	-2.3346	-2.4703	-2.1201	-2.1017	-2.5683	-2.3077	-2.2964	-2.4422	-2.3644	-1.9864	-2.2503	-2.2126	-2.3622	-2.3424	-2.3644	-2.1284	-2.6528	-2.6172	-2.4535	-2.7117	-2.3057	-2.3756	-2.4702	-2.521	-2.2149	-2.2912	-2.3722	-2.3077	-2.2964	-2.5011	-2.3749	-2.1391	-2.4037	-2.2126	-2.3622	-2.3944	-2.4037	-2.1284	-2.6528	-2.4782	-2.4459	-2.4598	-2.3921	-2.3124	-2.3569	-2.3776	-2.4136	-2.3703	-2.3749
-2.1744	-2.2572	-2.6173	-2.7115	-2.4688	-2.641	-2.3911	-2.3951	-2.4129	-2.2149	-1.9864	-2.2503	-2.3641	-2.1336	-2.647	-2.2752	-2.6136	-2.3644	-2.2818	-2.5082	-2.4552	-2.4979	-2.2818	-2.401	-2.6173	-2.7115	-2.4008	-2.4394	-2.3881	-2.4096	-2.4129	-2.2149	-2.1391	-2.4037	-2.3641	-2.1336	-2.5013	-2.3214	-2.5082	-2.3414	-2.4782	-2.4459	-2.4013	-2.4059	-2.4176	-2.3876	-2.3776	-2.4136	-2.3695	-2.4463
-2.5305	-2.2754	-2.3664	-2.4594	-2.4688	-2.641	-2.3077	-2.2964	-2.4422	-2.3644	-2.6288	-2.6018	-2.4065	-2.3312	-2.3424	-2.3644	-2.4889	-2.5082	-2.6172	-2.4535	-2.447	-2.3914	-2.5305	-2.2754	-2.4598	-2.4827	-2.4008	-2.4394	-2.3077	-2.2964	-2.5011	-2.3749	-2.6288	-2.6018	-2.4281	-2.4307	-2.3944	-2.4037	-2.4066	-2.4561	-2.4782	-2.4459	-2.4013	-2.4059	-2.4176	-2.3876	-2.4145	-2.4943	-2.3695	-2.4463
-2.2736	-2.3346	-2.6173	-2.7115	-2.4688	-2.641	-2.6288	-2.6528	-2.4305	-2.2395	-1.9864	-2.2503	-2.5688	-2.4847	-2.647	-2.2752	-2.342	-2.4401	-2.6172	-2.4535	-2.4552	-2.4979	-2.3756	-2.4702	-2.6173	-2.7115	-2.4008	-2.4394	-2.6288	-2.6528	-2.3907	-2.3961	-2.1391	-2.4037	-2.4281	-2.4307	-2.5013	-2.3214	-2.4066	-2.4561	-2.4782	-2.4459	-2.4013	-2.4059	-2.3124	-2.3569	-2.3776	-2.4136	-2.3695	-2.4463
-2.2736	-2.3346	-2.4879	-2.5229	-2.465	-2.2599	-2.3077	-2.2964	-2.4129	-2.2149	-1.9864	-2.2503	-2.4163	-2.4932	-2.387	-2.4203	-2.342	-2.4401	-2.6172	-2.4535	-2.0928	-2.4525	-2.3756	-2.4702	-2.4598	-2.4827	-2.4008	-2.4394	-2.3077	-2.2964	-2.4129	-2.2149	-2.1391	-2.4037	-2.4331	-2.3414	-2.3944	-2.4037	-2.4066	-2.4561	-2.4782	-2.4459	-2.0928	-2.4525	-2.3124	-2.3569	-2.4145	-2.4943	-2.3703	-2.3749
-2.4324	-2.6565	-2.4703	-2.1201	-2.673	-2.3406	-2.4914	-2.2009	-2.4563	-2.5735	-2.2348	-2.2568	-2.5688	-2.4847	-2.5444	-2.1913	-2.342	-2.4401	-2.4149	-2.3426	-2.5338	-2.3076	-2.3756	-2.4702	-2.521	-2.2149	-2.673	-2.3406	-2.4446	-2.319	-2.5011	-2.3749	-2.1391	-2.4037	-2.4281	-2.4307	-2.3944	-2.4037	-2.4066	-2.4561	-2.3542	-2.3525	-2.4598	-2.3921	-2.3612	-2.5295	-2.3776	-2.4136	-2.5908	-2.4748
-2.5864	-2.1653	-2.6055	-2.2009	-1.9488	-2.2125	-2.3769	-2.7061	-2.2213	-2.3145	-2.1985	-2.8141	-2.6626	-2.5178	-2.3125	-2.3426	-2.5781	-2.4024	-2.7714	-2.3914	-2.5143	-2.3853	-2.5864	-2.1653	-2.521	-2.2149	-2.4008	-2.4394	-2.3881	-2.4096	-2.3907	-2.3961	-2.1391	-2.4037	-2.4281	-2.4307	-2.3351	-2.5954	-2.5082	-2.3414	-2.4782	-2.4459	-2.4598	-2.3921	-2.3612	-2.5295	-2.3776	-2.4136	-2.3703	-2.3749
-2.5305	-2.2754	-2.6342	-2.4646	-2.4688	-2.641	-2.2736	-2.4054	-2.4563	-2.5735	-1.9948	-2.6559	-2.4149	-2.5495	-2.3125	-2.3426	-2.342	-2.4401	-2.2818	-2.5082	-2.447	-2.3914	-2.5305	-2.2754	-2.2137	-2.4059	-2.4008	-2.4394	-2.3881	-2.4096	-2.5011	-2.3749	-2.1391	-2.4037	-2.3933	-2.4989	-2.3351	-2.5954	-2.4066	-2.4561	-2.4782	-2.4459	-2.4013	-2.4059	-2.4176	-2.3876	-2.3776	-2.4136	-2.3695	-2.4463
-2.5864	-2.1653	-2.6173	-2.7115	-2.2244	-2.4912	-2.383	-2.698	-2.1347	-2.7621	-2.2348	-2.2568	-2.4941	-2.736	-2.2317	-2.6474	-2.4804	-2.4535	-2.34	-2.0979	-2.6152	-2.5545	-2.5864	-2.1653	-2.6173	-2.7115	-2.2912	-2.3722	-2.3752	-2.4108	-2.2712	-2.5256	-2.1391	-2.4037	-2.4941	-2.736	-2.3351	-2.5954	-2.4066	-2.4561	-2.3695	-2.3305	-2.4598	-2.3921	-2.3612	-2.5295	-2.3776	-2.4136	-2.3703	-2.3749
-2.5444	-2.067	-2.4703	-2.1201	-2.2735	-2.736	-2.3818	-2.4579	-2.2213	-2.3145	-1.9948	-2.6559	-2.4149	-2.5495	-2.3856	-2.1763	-2.1712	-2.229	-2.7714	-2.3914	-2.2712	-2.1457	-2.3756	-2.4702	-2.521	-2.2149	-2.2735	-2.736	-2.4446	-2.319	-2.3907	-2.3961	-2.1391	-2.4037	-2.3933	-2.4989	-2.5013	-2.3214	-2.3165	-2.2973	-2.4782	-2.4459	-2.3638	-2.3872	-2.4176	-2.3876	-2.3776	-2.4136	-2.3703	-2.3749
-2.5305	-2.2754	-2.0612	-2.3679	-1.9488	-2.2125	-2.3077	-2.2964	-2.4305	-2.2395	-2.2348	-2.2568	-2.3029	-2.5072	-2.2278	-2.5351	-2.1712	-2.229	-2.7714	-2.3914	-2.4389	-2.4165	-2.5305	-2.2754	-2.2137	-2.4059	-2.4008	-2.4394	-2.3077	-2.2964	-2.3907	-2.3961	-2.1391	-2.4037	-2.4331	-2.3414	-2.2278	-2.5351	-2.3165	-2.2973	-2.4782	-2.4459	-2.3638	-2.3872	-2.4176	-2.3876	-2.3776	-2.4136	-2.3703	-2.3749
-2.1791	-2.5842	-2.2411	-2.6346	-2.6362	-2.5253	-2.4914	-2.2009	-2.6244	-2.1803	-1.9864	-2.2503	-2.3033	-2.2125	-2.3125	-2.3426	-2.1467	-2.291	-2.4149	-2.3426	-1.9884	-2.6977	-2.1791	-2.5842	-2.2137	-2.4059	-2.5675	-2.423	-2.4446	-2.319	-2.5011	-2.3749	-2.1391	-2.4037	-2.4331	-2.3414	-2.3351	-2.5954	-2.4066	-2.4561	-2.3542	-2.3525	-2.4598	-2.3921	-2.4176	-2.3876	-2.3776	-2.4136	-2.3703	-2.3749
-2.8056	-2.5119	-2.3664	-2.4594	-2.444	-2.4646	-2.2591	-2.265	-2.4389	-2.4877	-2.2742	-2.605	-2.2126	-2.3622	-2.5062	-2.7614	-2.1712	-2.229	-2.2818	-2.5082	-2.447	-2.3914	-2.5795	-2.4109	-2.4598	-2.4827	-2.2912	-2.3722	-2.3752	-2.4108	-2.2712	-2.5256	-2.2891	-2.4109	-2.2126	-2.3622	-2.3351	-2.5954	-2.3165	-2.2973	-2.4782	-2.4459	-2.4013	-2.4059	-2.4176	-2.3876	-2.4145	-2.4943	-2.3703	-2.3749
-2.2736	-2.3346	-2.6342	-2.4646	-2.2591	-2.4422	-2.4914	-2.2009	-2.4389	-2.4877	-2.4316	-2.4573	-2.5062	-2.5685	-2.2317	-2.6474	-2.4889	-2.5082	-2.7714	-2.3914	-2.0526	-2.5532	-2.3756	-2.4702	-2.2137	-2.4059	-2.2912	-2.3722	-2.4446	-2.319	-2.2712	-2.5256	-2.4316	-2.4573	-2.3933	-2.4989	-2.3351	-2.5954	-2.4066	-2.4561	-2.4782	-2.4459	-2.0526	-2.5532	-2.3124	-2.3569	-2.3776	-2.4136	-2.3703	-2.3749
-2.8056	-2.5119	-2.3664	-2.4594	-2.1017	-2.5683	-2.4197	-2.3006	-2.2843	-2.5641	-2.4316	-2.4573	-2.3033	-2.2125	-2.5062	-2.7614	-2.3276	-2.6141	-2.34	-2.0979	-2.2818	-2.2951	-2.5795	-2.4109	-2.4598	-2.4827	-2.2912	-2.3722	-2.3752	-2.4108	-2.3907	-2.3961	-2.4316	-2.4573	-2.4331	-2.3414	-2.3351	-2.5954	-2.5082	-2.3414	-2.3695	-2.3305	-2.4013	-2.4059	-2.4176	-2.3876	-2.4145	-2.4943	-2.3703	-2.3749
-2.5444	-2.067	-2.6342	-2.4646	-2.2244	-2.4912	-2.4422	-2.3119	-2.562	-2.4703	-2.2742	-2.605	-2.2742	-2.4514	-2.3641	-2.4203	-2.4804	-2.4535	-2.2818	-2.5082	-2.3371	-2.4407	-2.3756	-2.4702	-2.2137	-2.4059	-2.2912	-2.3722	-2.4446	-2.319	-2.3907	-2.3961	-2.2891	-2.4109	-2.3933	-2.4989	-2.3641	-2.4203	-2.4066	-2.4561	-2.4782	-2.4459	-2.3638	-2.3872	-2.4176	-2.3876	-2.3776	-2.4136	-2.3703	-2.3749
-2.7448	-2.5641	-2.0612	-2.3679	-2.4422	-2.2821	-2.2591	-2.265	-2.4389	-2.4877	-2.2742	-2.605	-2.3641	-2.1336	-2.647	-2.2752	-2.4889	-2.5082	-2.4149	-2.3426	-2.4563	-2.5735	-2.2818	-2.401	-2.2137	-2.4059	-2.5675	-2.423	-2.3752	-2.4108	-2.2712	-2.5256	-2.2891	-2.4109	-2.3641	-2.1336	-2.5013	-2.3214	-2.4066	-2.4561	-2.3542	-2.3525	-2.4598	-2.3921	-2.4176	-2.3876	-2.3776	-2.4136	-2.3703	-2.3749
-2.1193	-2.3679	-2.4703	-2.1201	-2.2591	-2.4422	-2.4914	-2.2009	-2.4389	-2.4877	-2.6288	-2.6018	-2.4065	-2.3312	-2.5688	-2.4618	-2.3624	-2.4757	-2.1707	-2.5735	-2.359	-2.3624	-2.2818	-2.401	-2.521	-2.2149	-2.2912	-2.3722	-2.4446	-2.319	-2.2712	-2.5256	-2.6288	-2.6018	-2.4281	-2.4307	-2.5013	-2.3214	-2.3165	-2.2973	-2.3695	-2.3305	-2.4013	-2.4059	-2.4176	-2.3876	-2.3776	-2.4136	-2.3703	-2.3749
-2.8056	-2.5119	-2.2357	-2.3883	-2.6362	-2.5253	-2.4914	-2.2009	-2.3314	-2.2667	-2.7093	-2.5683	-2.5688	-2.4847	-2.3125	-2.3426	-2.6369	-2.0904	-2.441	-2.624	-2.0526	-2.5532	-2.5795	-2.4109	-2.2137	-2.4059	-2.5675	-2.423	-2.4446	-2.319	-2.3314	-2.2667	-2.687	-2.3395	-2.4281	-2.4307	-2.3351	-2.5954	-2.5082	-2.3414	-2.4782	-2.4459	-2.0526	-2.5532	-2.4176	-2.3876	-2.3776	-2.4136	-2.3703	-2.3749
-2.441	-2.4992	-2.6055	-2.2009	-2.6362	-2.5253	-2.6288	-2.6528	-2.4305	-2.2395	-2.7843	-2.396	-2.4149	-2.5495	-2.9893	-2.3516	-2.5303	-2.4992	-2.2104	-2.5532	-2.4563	-2.5735	-2.2818	-2.401	-2.521	-2.2149	-2.5675	-2.423	-2.6288	-2.6528	-2.3907	-2.3961	-2.687	-2.3395	-2.3933	-2.4989	-2.3944	-2.4037	-2.4066	-2.4561	-2.2104	-2.5532	-2.4598	-2.3921	-2.4176	-2.3876	-2.3776	-2.4136	-2.3703	-2.3749
-2.6362	-2.35	-2.6055	-2.2009	-2.673	-2.3406	-2.383	-2.698	-2.2213	-2.3145	-2.3624	-2.3742	-2.3033	-2.2125	-2.3856	-2.1763	-2.1284	-2.6528	-2.1707	-2.5735	-2.2818	-2.2951	-2.5795	-2.4109	-2.521	-2.2149	-2.673	-2.3406	-2.3752	-2.4108	-2.3907	-2.3961	-2.2891	-2.4109	-2.4331	-2.3414	-2.5013	-2.3214	-2.1284	-2.6528	-2.3695	-2.3305	-2.4013	-2.4059	-2.4176	-2.3876	-2.3776	-2.4136	-2.5908	-2.4748
-2.6362	-2.35	-2.673	-2.2318	-2.1017	-2.5683	-2.4637	-2.2574	-2.1347	-2.7621	-2.2348	-2.2568	-2.4129	-2.4992	-2.3641	-2.4203	-2.6369	-2.0904	-2.2818	-2.5082	-2.447	-2.3914	-2.5795	-2.4109	-2.673	-2.2318	-2.2912	-2.3722	-2.3752	-2.4108	-2.2712	-2.5256	-2.1391	-2.4037	-2.4281	-2.4307	-2.3641	-2.4203	-2.5082	-2.3414	-2.4782	-2.4459	-2.4013	-2.4059	-2.4176	-2.3876	-2.4925	-2.2707	-2.3703	-2.3749
-2.1829	-2.4174	-2.0612	-2.3679	-2.2591	-2.4422	-2.4637	-2.2574	-2.2735	-2.915	-2.5961	-2.1977	-2.2126	-2.3622	-2.2278	-2.5351	-2.3077	-2.3852	-2.3186	-2.3827	-2.5338	-2.3076	-2.2818	-2.401	-2.2137	-2.4059	-2.2912	-2.3722	-2.3752	-2.4108	-2.2735	-2.915	-2.687	-2.3395	-2.2126	-2.3622	-2.2278	-2.5351	-2.3077	-2.3852	-2.3542	-2.3525	-2.4598	-2.3921	-2.4176	-2.3876	-2.3776	-2.4136	-2.3703	-2.3749
-2.1193	-2.3679	-2.2357	-2.3883	-2.4637	-2.1861	-2.3777	-2.4525	-2.4751	-2.4912	-2.4316	-2.4573	-2.2126	-2.3622	-2.2278	-2.5351	-2.1712	-2.229	-2.3379	-2.2209	-2.2818	-2.2951	-2.2818	-2.401	-2.2137	-2.4059	-2.2912	-2.3722	-2.3777	-2.4525	-2.3907	-2.3961	-2.4316	-2.4573	-2.2126	-2.3622	-2.2278	-2.5351	-2.3165	-2.2973	-2.3695	-2.3305	-2.4013	-2.4059	-2.4176	-2.3876	-2.3776	-2.4136	-2.3703	-2.3749
-2.441	-2.4992	-2.2411	-2.6346	-2.2735	-2.736	-2.4197	-2.3006	-2.4129	-2.2149	-2.4316	-2.4573	-2.2126	-2.3622	-2.2317	-2.6474	-2.5781	-2.4024	-2.2818	-2.5082	-2.359	-2.3624	-2.2818	-2.401	-2.2137	-2.4059	-2.2735	-2.736	-2.3752	-2.4108	-2.4129	-2.2149	-2.4316	-2.4573	-2.2126	-2.3622	-2.3351	-2.5954	-2.5082	-2.3414	-2.4782	-2.4459	-2.4013	-2.4059	-2.4176	-2.3876	-2.3776	-2.4136	-2.3703	-2.3749
-2.375	-2.3781	-2.4703	-2.1201	-2.3766	-2.2964	-2.2736	-2.4054	-2.3229	-2.4128	-2.4316	-2.4573	-2.5688	-2.4847	-2.3641	-2.4203	-2.4804	-2.4535	-2.387	-2.5332	-1.9884	-2.6977	-2.3756	-2.4702	-2.521	-2.2149	-2.3766	-2.2964	-2.3881	-2.4096	-2.5011	-2.3749	-2.4316	-2.4573	-2.4281	-2.4307	-2.3641	-2.4203	-2.4066	-2.4561	-2.3695	-2.3305	-2.4598	-2.3921	-2.3124	-2.3569	-2.3776	-2.4136	-2.3703	-2.3749
-2.5305	-2.2754	-2.4879	-2.5229	-2.465	-2.2599	-2.3077	-2.2964	-2.2213	-2.3145	-2.6288	-2.6018	-2.4065	-2.3312	-2.387	-2.4203	-2.6306	-2.1913	-2.4129	-2.5351	-2.1055	-2.1828	-2.5305	-2.2754	-2.4598	-2.4827	-2.4008	-2.4394	-2.3077	-2.2964	-2.3907	-2.3961	-2.6288	-2.6018	-2.4281	-2.4307	-2.3944	-2.4037	-2.5082	-2.3414	-2.4129	-2.5351	-2.4598	-2.3921	-2.4176	-2.3876	-2.4145	-2.4943	-2.3703	-2.3749
-2.5305	-2.2754	-2.5425	-2.4564	-2.2591	-2.4422	-2.2736	-2.4054	-2.34	-2.3781	-2.2742	-2.605	-2.5062	-2.5685	-2.2317	-2.6474	-2.5303	-2.4992	-2.3186	-2.3827	-2.2818	-2.2951	-2.5305	-2.2754	-2.4598	-2.4827	-2.2912	-2.3722	-2.3881	-2.4096	-2.5011	-2.3749	-2.2891	-2.4109	-2.3933	-2.4989	-2.3351	-2.5954	-2.4066	-2.4561	-2.3542	-2.3525	-2.4013	-2.4059	-2.4176	-2.3876	-2.3776	-2.4136	-2.3703	-2.3749
-2.6362	-2.35	-2.2357	-2.3883	-2.6362	-2.5253	-2.4637	-2.2574	-2.4129	-2.2149	-2.7093	-2.5683	-2.4163	-2.4932	-2.1794	-2.2143	-2.1284	-2.6528	-2.3186	-2.3827	-2.447	-2.3914	-2.5795	-2.4109	-2.2137	-2.4059	-2.5675	-2.423	-2.3752	-2.4108	-2.4129	-2.2149	-2.687	-2.3395	-2.4331	-2.3414	-2.5013	-2.3214	-2.1284	-2.6528	-2.3542	-2.3525	-2.4013	-2.4059	-2.4176	-2.3876	-2.3776	-2.4136	-2.3703	-2.3749
-2.6362	-2.35	-2.2411	-2.6346	-2.3766	-2.2964	-2.383	-2.698	-2.4422	-2.3644	-2.7448	-2.1431	-2.3641	-2.1336	-2.2317	-2.6474	-2.342	-2.4401	-2.4129	-2.5351	-2.0526	-2.5532	-2.5795	-2.4109	-2.2137	-2.4059	-2.3766	-2.2964	-2.3752	-2.4108	-2.5011	-2.3749	-2.687	-2.3395	-2.3641	-2.1336	-2.3351	-2.5954	-2.4066	-2.4561	-2.4129	-2.5351	-2.0526	-2.5532	-2.4176	-2.3876	-2.3776	-2.4136	-2.3703	-2.3749
-2.1829	-2.4174	-2.6173	-2.7115	-2.1017	-2.5683	-2.3911	-2.3951	-2.2843	-2.5641	-2.6288	-2.6018	-2.2742	-2.4514	-2.504	-2.4653	-2.3077	-2.3852	-2.2104	-2.5532	-2.4563	-2.5735	-2.2818	-2.401	-2.6173	-2.7115	-2.2912	-2.3722	-2.3881	-2.4096	-2.3907	-2.3961	-2.6288	-2.6018	-2.3933	-2.4989	-2.5013	-2.3214	-2.3077	-2.3852	-2.2104	-2.5532	-2.4598	-2.3921	-2.4176	-2.3876	-2.3776	-2.4136	-2.3703	-2.3749
-2.5305	-2.2754	-2.1744	-2.1718	-2.4688	-2.641	-2.444	-2.4646	-2.3314	-2.2667	-2.2742	-2.605	-2.6626	-2.5178	-2.2278	-2.5351	-2.1284	-2.6528	-2.1707	-2.5735	-1.9884	-2.6977	-2.5305	-2.2754	-2.2137	-2.4059	-2.4008	-2.4394	-2.3752	-2.4108	-2.3314	-2.2667	-2.2891	-2.4109	-2.4281	-2.4307	-2.2278	-2.5351	-2.1284	-2.6528	-2.3695	-2.3305	-2.4598	-2.3921	-2.4176	-2.3876	-2.3776	-2.4136	-2.3695	-2.4463
-2.1744	-2.2572	-2.3664	-2.4594	-2.444	-2.4646	-2.6288	-2.6528	-2.4389	-2.4877	-2.5961	-2.1977	-2.2126	-2.3622	-2.3641	-2.4203	-2.6369	-2.0904	-2.2588	-2.4991	-2.2818	-2.2951	-2.2818	-2.401	-2.4598	-2.4827	-2.2912	-2.3722	-2.6288	-2.6528	-2.2712	-2.5256	-2.687	-2.3395	-2.2126	-2.3622	-2.3641	-2.4203	-2.5082	-2.3414	-2.3695	-2.3305	-2.4013	-2.4059	-2.4176	-2.3876	-2.4145	-2.4943	-2.3703	-2.3749
-2.0811	-2.3583	-2.2357	-2.3883	-2.2419	-2.3003	-2.3229	-2.1272	-2.2843	-2.5641	-2.2742	-2.605	-2.5143	-2.2872	-2.1794	-2.2143	-2.1712	-2.229	-2.2104	-2.5532	-2.4389	-2.4165	-2.5795	-2.4109	-2.2137	-2.4059	-2.4008	-2.4394	-2.3881	-2.4096	-2.3907	-2.3961	-2.2891	-2.4109	-2.4331	-2.3414	-2.5013	-2.3214	-2.3165	-2.2973	-2.2104	-2.5532	-2.3638	-2.3872	-2.4176	-2.3876	-2.3776	-2.4136	-2.3695	-2.4463
-2.441	-2.4992	-2.4879	-2.5229	-2.465	-2.2599	-2.444	-2.4646	-2.4389	-2.4877	-2.6091	-2.2872	-2.1467	-2.5131	-2.2317	-2.6474	-2.1284	-2.6528	-2.3186	-2.3827	-2.0526	-2.5532	-2.2818	-2.401	-2.4598	-2.4827	-2.4008	-2.4394	-2.3752	-2.4108	-2.2712	-2.5256	-2.1391	-2.4037	-2.4281	-2.4307	-2.3351	-2.5954	-2.1284	-2.6528	-2.3542	-2.3525	-2.0526	-2.5532	-2.4176	-2.3876	-2.4145	-2.4943	-2.3703	-2.3749
-2.375	-2.3781	-2.8293	-3.0976	-2.444	-2.4646	-2.4914	-2.2009	-2.6091	-2.5332	-2.7448	-2.1431	-2.2742	-2.4514	-2.3641	-2.4203	-2.1712	-2.229	-2.2104	-2.5532	-2.4552	-2.4979	-2.3756	-2.4702	-2.4598	-2.4827	-2.2912	-2.3722	-2.4446	-2.319	-2.5011	-2.3749	-2.687	-2.3395	-2.3933	-2.4989	-2.3641	-2.4203	-2.3165	-2.2973	-2.2104	-2.5532	-2.4013	-2.4059	-2.3124	-2.3569	-2.3776	-2.4136	-2.3703	-2.3749
-2.5444	-2.067	-2.6342	-2.4646	-2.6362	-2.5253	-2.4276	-2.2565	-2.2843	-2.5641	-2.2742	-2.605	-2.3641	-2.1336	-2.2317	-2.6474	-2.1284	-2.6528	-2.6172	-2.4535	-2.4389	-2.4165	-2.3756	-2.4702	-2.2137	-2.4059	-2.5675	-2.423	-2.3881	-2.4096	-2.3907	-2.3961	-2.2891	-2.4109	-2.3641	-2.1336	-2.3351	-2.5954	-2.1284	-2.6528	-2.4782	-2.4459	-2.3638	-2.3872	-2.4176	-2.3876	-2.3776	-2.4136	-2.3703	-2.3749
-2.5864	-2.1653	-2.0612	-2.3679	-2.6822	-2.3918	-2.383	-2.698	-2.2213	-2.3145	-2.0601	-2.4024	-2.4129	-2.4992	-3.0046	-2.2764	-2.1726	-2.1425	-2.34	-2.0979	-2.359	-2.3624	-2.5864	-2.1653	-2.2137	-2.4059	-2.4008	-2.4394	-2.3752	-2.4108	-2.3907	-2.3961	-2.1391	-2.4037	-2.4281	-2.4307	-2.5013	-2.3214	-2.5082	-2.3414	-2.3695	-2.3305	-2.4013	-2.4059	-2.3612	-2.5295	-2.3776	-2.4136	-2.5908	-2.4748
-2.1193	-2.3679	-2.4879	-2.5229	-2.6822	-2.3918	-2.383	-2.698	-2.3314	-2.2667	-2.5961	-2.1977	-2.5062	-2.5685	-2.1155	-2.4024	-2.1726	-2.1425	-2.3186	-2.3827	-2.2818	-2.2951	-2.2818	-2.401	-2.4598	-2.4827	-2.4008	-2.4394	-2.3752	-2.4108	-2.3314	-2.2667	-2.687	-2.3395	-2.3933	-2.4989	-2.3944	-2.4037	-2.5082	-2.3414	-2.3542	-2.3525	-2.4013	-2.4059	-2.4176	-2.3876	-2.4145	-2.4943	-2.5908	-2.4748
-2.375	-2.3781	-2.4324	-2.3592	-2.1017	-2.5683	-2.6288	-2.6528	-2.4751	-2.4912	-2.1716	-2.2254	-2.3029	-2.5072	-2.387	-2.4203	-2.1712	-2.229	-2.2818	-2.5082	-2.3402	-2.9596	-2.3756	-2.4702	-2.4598	-2.4827	-2.2912	-2.3722	-2.6288	-2.6528	-2.3907	-2.3961	-2.2891	-2.4109	-2.4331	-2.3414	-2.3944	-2.4037	-2.3165	-2.2973	-2.4782	-2.4459	-2.3638	-2.3872	-2.3124	-2.3569	-2.4925	-2.2707	-2.3703	-2.3749
-2.4324	-2.6565	-2.1744	-2.1718	-2.673	-2.3406	-2.4197	-2.3006	-2.4421	-2.4579	-2.0601	-2.4024	-2.5143	-2.2872	-2.2317	-2.6474	-2.4889	-2.5082	-2.1195	-2.5624	-2.1055	-2.1828	-2.3756	-2.4702	-2.2137	-2.4059	-2.673	-2.3406	-2.3752	-2.4108	-2.2712	-2.5256	-2.1391	-2.4037	-2.4331	-2.3414	-2.3351	-2.5954	-2.4066	-2.4561	-2.3542	-2.3525	-2.4598	-2.3921	-2.3612	-2.5295	-2.3776	-2.4136	-2.5908	-2.4748
-2.6244	-2.4024	-2.0612	-2.3679	-2.1017	-2.5683	-2.4422	-2.3119	-2.4751	-2.4912	-1.9864	-2.2503	-2.4163	-2.4932	-2.647	-2.2752	-2.5303	-2.4992	-2.6172	-2.4535	-2.0526	-2.5532	-2.3756	-2.4702	-2.2137	-2.4059	-2.2912	-2.3722	-2.4446	-2.319	-2.3907	-2.3961	-2.1391	-2.4037	-2.4331	-2.3414	-2.5013	-2.3214	-2.4066	-2.4561	-2.4782	-2.4459	-2.0526	-2.5532	-2.4176	-2.3876	-2.3776	-2.4136	-2.3703	-2.3749
-2.1193	-2.3679	-2.1744	-2.1718	-2.4422	-2.2821	-2.4197	-2.3006	-2.4422	-2.3644	-1.9864	-2.2503	-2.4065	-2.3312	-2.3856	-2.1763	-2.4804	-2.4535	-2.2104	-2.5532	-2.447	-2.3914	-2.2818	-2.401	-2.2137	-2.4059	-2.5675	-2.423	-2.3752	-2.4108	-2.5011	-2.3749	-2.1391	-2.4037	-2.4281	-2.4307	-2.5013	-2.3214	-2.4066	-2.4561	-2.2104	-2.5532	-2.4013	-2.4059	-2.4176	-2.3876	-2.3776	-2.4136	-2.3703	-2.3749
-2.1103	-2.8063	-2.4324	-2.3592	-2.4637	-2.1861	-2.3077	-2.2964	-2.2213	-2.3145	-1.9864	-2.2503	-2.2126	-2.3622	-2.3856	-2.1763	-2.4804	-2.4535	-2.4149	-2.3426	-2.2712	-2.1457	-2.3756	-2.4702	-2.4598	-2.4827	-2.2912	-2.3722	-2.3077	-2.2964	-2.3907	-2.3961	-2.1391	-2.4037	-2.2126	-2.3622	-2.5013	-2.3214	-2.4066	-2.4561	-2.3542	-2.3525	-2.3638	-2.3872	-2.3612	-2.5295	-2.4925	-2.2707	-2.3703	-2.3749
-2.1103	-2.8063	-2.4914	-2.8305	-2.6822	-2.3918	-2.2591	-2.265	-2.3314	-2.2667	-2.5961	-2.1977	-2.4129	-2.4992	-2.1155	-2.4024	-2.1284	-2.6528	-2.3186	-2.3827	-2.3371	-2.4407	-2.3756	-2.4702	-2.4598	-2.4827	-2.4008	-2.4394	-2.3752	-2.4108	-2.3314	-2.2667	-2.687	-2.3395	-2.4281	-2.4307	-2.3944	-2.4037	-2.1284	-2.6528	-2.3542	-2.3525	-2.3638	-2.3872	-2.3612	-2.5295	-2.3776	-2.4136	-2.5908	-2.4748
-2.6244	-2.4024	-2.4324	-2.3592	-2.2591	-2.4422	-2.6288	-2.6528	-2.4751	-2.4912	-2.562	-2.2421	-2.3029	-2.5072	-2.3641	-2.4203	-2.1712	-2.229	-2.4149	-2.3426	-2.6152	-2.5545	-2.3756	-2.4702	-2.4598	-2.4827	-2.2912	-2.3722	-2.6288	-2.6528	-2.3907	-2.3961	-2.687	-2.3395	-2.4331	-2.3414	-2.3641	-2.4203	-2.3165	-2.2973	-2.3542	-2.3525	-2.4598	-2.3921	-2.4176	-2.3876	-2.4925	-2.2707	-2.3703	-2.3749
-2.441	-2.4992	-2.673	-2.2318	-2.2244	-2.4912	-2.2591	-2.265	-2.6244	-2.1803	-2.6288	-2.6018	-2.2742	-2.4514	-2.3125	-2.3426	-2.6615	-2.4922	-2.34	-2.0979	-2.359	-2.3624	-2.2818	-2.401	-2.673	-2.2318	-2.2912	-2.3722	-2.3752	-2.4108	-2.5011	-2.3749	-2.6288	-2.6018	-2.3933	-2.4989	-2.3351	-2.5954	-2.5082	-2.3414	-2.3695	-2.3305	-2.4013	-2.4059	-2.4176	-2.3876	-2.4925	-2.2707	-2.3703	-2.3749
-2.1193	-2.3679	-2.3479	-2.2268	-2.1017	-2.5683	-2.2736	-2.4054	-2.1347	-2.7621	-2.562	-2.2421	-2.4163	-2.4932	-2.2317	-2.6474	-2.3077	-2.3852	-2.387	-2.5332	-2.0526	-2.5532	-2.2818	-2.401	-2.4598	-2.4827	-2.2912	-2.3722	-2.3881	-2.4096	-2.2712	-2.5256	-2.687	-2.3395	-2.4331	-2.3414	-2.3351	-2.5954	-2.3077	-2.3852	-2.3695	-2.3305	-2.0526	-2.5532	-2.4176	-2.3876	-2.4925	-2.2707	-2.3703	-2.3749
-2.1103	-2.8063	-2.1744	-2.1718	-2.2419	-2.3003	-2.4422	-2.3119	-2.562	-2.4703	-1.9864	-2.2503	-2.2742	-2.4514	-2.2278	-2.5351	-2.1726	-2.1425	-2.2104	-2.5532	-2.4017	-2.5131	-2.3756	-2.4702	-2.2137	-2.4059	-2.4008	-2.4394	-2.4446	-2.319	-2.3907	-2.3961	-2.1391	-2.4037	-2.3933	-2.4989	-2.2278	-2.5351	-2.5082	-2.3414	-2.2104	-2.5532	-2.4013	-2.4059	-2.3612	-2.5295	-2.3776	-2.4136	-2.3695	-2.4463
-2.1744	-2.2572	-2.3479	-2.2268	-2.673	-2.3406	-2.4914	-2.2009	-2.34	-2.3781	-2.7093	-2.5683	-2.5688	-2.4847	-2.2317	-2.6474	-2.342	-2.4401	-2.4149	-2.3426	-2.0928	-2.4525	-2.2818	-2.401	-2.4598	-2.4827	-2.673	-2.3406	-2.4446	-2.319	-2.5011	-2.3749	-2.687	-2.3395	-2.4281	-2.4307	-2.3351	-2.5954	-2.4066	-2.4561	-2.3542	-2.3525	-2.0928	-2.4525	-2.4176	-2.3876	-2.4925	-2.2707	-2.5908	-2.4748
-2.1103	-2.8063	-2.673	-2.2318	-2.6362	-2.5253	-2.2736	-2.4054	-2.4305	-2.2395	-2.7843	-2.396	-2.2742	-2.4514	-2.504	-2.4653	-2.3624	-2.4757	-2.6259	-2.3361	-2.4552	-2.4979	-2.3756	-2.4702	-2.673	-2.2318	-2.5675	-2.423	-2.3881	-2.4096	-2.3907	-2.3961	-2.687	-2.3395	-2.3933	-2.4989	-2.5013	-2.3214	-2.3165	-2.2973	-2.6259	-2.3361	-2.4013	-2.4059	-2.3612	-2.5295	-2.4925	-2.2707	-2.3703	-2.3749
-2.4324	-2.6565	-2.1744	-2.1718	-2.3766	-2.2964	-2.6288	-2.6528	-2.4751	-2.4912	-2.562	-2.2421	-2.2742	-2.4514	-2.387	-2.4203	-2.3077	-2.3852	-2.1707	-2.5735	-2.2712	-2.1457	-2.3756	-2.4702	-2.2137	-2.4059	-2.3766	-2.2964	-2.6288	-2.6528	-2.3907	-2.3961	-2.687	-2.3395	-2.3933	-2.4989	-2.3944	-2.4037	-2.3077	-2.3852	-2.3695	-2.3305	-2.3638	-2.3872	-2.3612	-2.5295	-2.3776	-2.4136	-2.3703	-2.3749
-2.1829	-2.4174	-2.673	-2.2318	-2.6237	-2.5624	-2.3077	-2.2964	-2.4129	-2.2149	-2.562	-2.2421	-2.5143	-2.2872	-2.1885	-2.5344	-2.1712	-2.229	-2.4129	-2.5351	-2.4017	-2.5131	-2.2818	-2.401	-2.673	-2.2318	-2.5675	-2.423	-2.3077	-2.2964	-2.4129	-2.2149	-2.687	-2.3395	-2.4331	-2.3414	-2.3944	-2.4037	-2.3165	-2.2973	-2.4129	-2.5351	-2.4013	-2.4059	-2.4176	-2.3876	-2.4925	-2.2707	-2.3703	-2.3749
-2.5864	-2.1653	-2.4719	-1.8776	-2.3766	-2.2964	-2.3077	-2.2964	-2.562	-2.4703	-2.6091	-2.2872	-2.3787	-2.2671	-2.2317	-2.6474	-2.3077	-2.3852	-2.444	-2.291	-2.6402	-2.4086	-2.5864	-2.1653	-2.521	-2.2149	-2.3766	-2.2964	-2.3077	-2.2964	-2.3907	-2.3961	-2.1391	-2.4037	-2.4331	-2.3414	-2.3351	-2.5954	-2.3077	-2.3852	-2.4782	-2.4459	-2.6402	-2.4086	-2.3612	-2.5295	-2.3776	-2.4136	-2.3703	-2.3749
-2.6237	-2.4106	-2.6173	-2.7115	-2.3766	-2.2964	-2.2591	-2.265	-2.6091	-2.5332	-2.3276	-2.3918	-2.2742	-2.4514	-2.2278	-2.5351	-2.1467	-2.291	-2.4129	-2.5351	-2.1055	-2.1828	-2.5795	-2.4109	-2.6173	-2.7115	-2.3766	-2.2964	-2.3752	-2.4108	-2.5011	-2.3749	-2.1391	-2.4037	-2.3933	-2.4989	-2.2278	-2.5351	-2.4066	-2.4561	-2.4129	-2.5351	-2.4598	-2.3921	-2.4176	-2.3876	-2.3776	-2.4136	-2.3703	-2.3749
-2.5305	-2.2754	-2.2357	-2.3883	-2.4276	-2.7068	-2.6136	-2.6141	-2.4389	-2.4877	-2.4316	-2.4573	-2.1467	-2.5131	-2.2278	-2.5351	-2.3276	-2.6141	-2.34	-2.0979	-2.4552	-2.4979	-2.5305	-2.2754	-2.2137	-2.4059	-2.4008	-2.4394	-2.3881	-2.4096	-2.2712	-2.5256	-2.4316	-2.4573	-2.4281	-2.4307	-2.2278	-2.5351	-2.5082	-2.3414	-2.3695	-2.3305	-2.4013	-2.4059	-2.4176	-2.3876	-2.3776	-2.4136	-2.5908	-2.4748
-2.441	-2.4992	-2.3479	-2.2268	-2.6822	-2.3918	-2.4914	-2.2009	-2.4129	-2.2149	-2.7448	-2.1431	-2.2126	-2.3622	-2.1885	-2.5344	-2.6615	-2.4922	-2.6172	-2.4535	-2.6402	-2.4086	-2.2818	-2.401	-2.4598	-2.4827	-2.4008	-2.4394	-2.4446	-2.319	-2.4129	-2.2149	-2.687	-2.3395	-2.2126	-2.3622	-2.3944	-2.4037	-2.5082	-2.3414	-2.4782	-2.4459	-2.6402	-2.4086	-2.4176	-2.3876	-2.4925	-2.2707	-2.5908	-2.4748
-2.1103	-2.8063	-2.3664	-2.4594	-2.2419	-2.3003	-2.383	-2.698	-2.2213	-2.3145	-2.7093	-2.5683	-2.5688	-2.4847	-2.647	-2.2752	-2.4889	-2.5082	-2.3276	-2.2382	-1.9884	-2.6977	-2.3756	-2.4702	-2.4598	-2.4827	-2.4008	-2.4394	-2.3752	-2.4108	-2.3907	-2.3961	-2.687	-2.3395	-2.4281	-2.4307	-2.5013	-2.3214	-2.4066	-2.4561	-2.3695	-2.3305	-2.4598	-2.3921	-2.3612	-2.5295	-2.4145	-2.4943	-2.3695	-2.4463
-2.2736	-2.3346	-2.4879	-2.5229	-2.1017	-2.5683	-2.4637	-2.2574	-2.4305	-2.2395	-2.7843	-2.396	-2.4065	-2.3312	-2.5688	-2.4618	-2.3276	-2.6141	-2.2588	-2.4991	-2.2818	-2.2951	-2.3756	-2.4702	-2.4598	-2.4827	-2.2912	-2.3722	-2.3752	-2.4108	-2.3907	-2.3961	-2.687	-2.3395	-2.4281	-2.4307	-2.5013	-2.3214	-2.5082	-2.3414	-2.3695	-2.3305	-2.4013	-2.4059	-2.3124	-2.3569	-2.4145	-2.4943	-2.3703	-2.3749
-2.375	-2.3781	-2.1744	-2.1718	-2.4637	-2.1861	-2.383	-2.698	-2.2213	-2.3145	-2.7093	-2.5683	-2.5688	-2.4847	-2.1885	-2.5344	-2.6306	-2.1913	-2.2818	-2.5082	-2.3371	-2.4407	-2.3756	-2.4702	-2.2137	-2.4059	-2.2912	-2.3722	-2.3752	-2.4108	-2.3907	-2.3961	-2.687	-2.3395	-2.4281	-2.4307	-2.3944	-2.4037	-2.5082	-2.3414	-2.4782	-2.4459	-2.3638	-2.3872	-2.3124	-2.3569	-2.3776	-2.4136	-2.3703	-2.3749
-2.1744	-2.2572	-2.2411	-2.6346	-2.1017	-2.5683	-2.4637	-2.2574	-2.4305	-2.2395	-2.7843	-2.396	-2.3787	-2.2671	-2.5444	-2.1913	-2.4889	-2.5082	-2.4149	-2.3426	-2.4389	-2.4165	-2.2818	-2.401	-2.2137	-2.4059	-2.2912	-2.3722	-2.3752	-2.4108	-2.3907	-2.3961	-2.687	-2.3395	-2.4331	-2.3414	-2.3944	-2.4037	-2.4066	-2.4561	-2.3542	-2.3525	-2.3638	-2.3872	-2.4176	-2.3876	-2.3776	-2.4136	-2.3703	-2.3749
-2.1829	-2.4174	-2.1744	-2.1718	-2.4637	-2.1861	-2.6136	-2.6141	-2.3229	-2.4128	-2.7843	-2.396	-2.4149	-2.5495	-2.2317	-2.6474	-2.1726	-2.1425	-2.441	-2.624	-2.2818	-2.2951	-2.2818	-2.401	-2.2137	-2.4059	-2.2912	-2.3722	-2.3881	-2.4096	-2.5011	-2.3749	-2.687	-2.3395	-2.3933	-2.4989	-2.3351	-2.5954	-2.5082	-2.3414	-2.4782	-2.4459	-2.4013	-2.4059	-2.4176	-2.3876	-2.3776	-2.4136	-2.3703	-2.3749
-2.6362	-2.35	-2.1744	-2.1718	-2.3766	-2.2964	-2.444	-2.4646	-2.7557	-2.2671	-2.4316	-2.4573	-2.5709	-2.2757	-2.5688	-2.4618	-2.4804	-2.4535	-2.2818	-2.5082	-2.4389	-2.4165	-2.5795	-2.4109	-2.2137	-2.4059	-2.3766	-2.2964	-2.3752	-2.4108	-2.5011	-2.3749	-2.4316	-2.4573	-2.4331	-2.3414	-2.5013	-2.3214	-2.4066	-2.4561	-2.4782	-2.4459	-2.3638	-2.3872	-2.4176	-2.3876	-2.3776	-2.4136	-2.3703	-2.3749
-2.5864	-2.1653	-2.0612	-2.3679	-2.4276	-2.7068	-2.4914	-2.2009	-2.4563	-2.5735	-2.2742	-2.605	-2.4149	-2.5495	-2.504	-2.4653	-2.3077	-2.3852	-2.2818	-2.5082	-2.6402	-2.4086	-2.5864	-2.1653	-2.2137	-2.4059	-2.4008	-2.4394	-2.4446	-2.319	-2.5011	-2.3749	-2.2891	-2.4109	-2.3933	-2.4989	-2.5013	-2.3214	-2.3077	-2.3852	-2.4782	-2.4459	-2.6402	-2.4086	-2.3612	-2.5295	-2.3776	-2.4136	-2.5908	-2.4748
-2.1193	-2.3679	-2.3479	-2.2268	-2.6362	-2.5253	-2.3769	-2.7061	-2.4389	-2.4877	-2.3624	-2.3742	-2.6626	-2.5178	-2.2278	-2.5351	-2.4889	-2.5082	-2.4129	-2.5351	-2.7117	-2.3057	-2.2818	-2.401	-2.4598	-2.4827	-2.5675	-2.423	-2.3881	-2.4096	-2.2712	-2.5256	-2.2891	-2.4109	-2.4281	-2.4307	-2.2278	-2.5351	-2.4066	-2.4561	-2.4129	-2.5351	-2.4598	-2.3921	-2.4176	-2.3876	-2.4925	-2.2707	-2.3703	-2.3749
-2.1103	-2.8063	-2.6055	-2.2009	-1.9488	-2.2125	-2.4914	-2.2009	-2.1347	-2.7621	-2.5961	-2.1977	-2.2126	-2.3622	-2.5688	-2.4618	-2.3077	-2.3852	-2.5531	-2.4594	-2.4389	-2.4165	-2.3756	-2.4702	-2.521	-2.2149	-2.4008	-2.4394	-2.4446	-2.319	-2.2712	-2.5256	-2.687	-2.3395	-2.2126	-2.3622	-2.5013	-2.3214	-2.3077	-2.3852	-2.3695	-2.3305	-2.3638	-2.3872	-2.3612	-2.5295	-2.3776	-2.4136	-2.3703	-2.3749
-2.1829	-2.4174	-2.2411	-2.6346	-2.3766	-2.2964	-2.4914	-2.2009	-2.2213	-2.3145	-2.7843	-2.396	-2.4149	-2.5495	-2.647	-2.2752	-2.5781	-2.4024	-2.1707	-2.5735	-2.6402	-2.4086	-2.2818	-2.401	-2.2137	-2.4059	-2.3766	-2.2964	-2.4446	-2.319	-2.3907	-2.3961	-2.687	-2.3395	-2.3933	-2.4989	-2.5013	-2.3214	-2.5082	-2.3414	-2.3695	-2.3305	-2.6402	-2.4086	-2.4176	-2.3876	-2.3776	-2.4136	-2.3703	-2.3749
-2.1829	-2.4174	-2.6173	-2.7115	-2.6362	-2.5253	-2.4637	-2.2574	-2.2213	-2.3145	-2.3624	-2.3742	-2.4065	-2.3312	-2.1155	-2.4024	-2.6369	-2.0904	-2.4129	-2.5351	-2.3371	-2.4407	-2.2818	-2.401	-2.6173	-2.7115	-2.5675	-2.423	-2.3752	-2.4108	-2.3907	-2.3961	-2.2891	-2.4109	-2.4281	-2.4307	-2.3944	-2.4037	-2.5082	-2.3414	-2.4129	-2.5351	-2.3638	-2.3872	-2.4176	-2.3876	-2.3776	-2.4136	-2.3703	-2.3749
-2.6362	-2.35	-2.2411	-2.6346	-2.4637	-2.1861	-2.4422	-2.3119	-2.4305	-2.2395	-2.0601	-2.4024	-2.3033	-2.2125	-2.2278	-2.5351	-2.3624	-2.4757	-2.3276	-2.2382	-2.4552	-2.4979	-2.5795	-2.4109	-2.2137	-2.4059	-2.2912	-2.3722	-2.4446	-2.319	-2.3907	-2.3961	-2.1391	-2.4037	-2.4331	-2.3414	-2.2278	-2.5351	-2.3165	-2.2973	-2.3695	-2.3305	-2.4013	-2.4059	-2.4176	-2.3876	-2.3776	-2.4136	-2.3703	-2.3749
-2.1829	-2.4174	-2.2411	-2.6346	-2.4422	-2.2821	-2.383	-2.698	-2.6244	-2.1803	-2.2348	-2.2568	-2.2126	-2.3622	-2.3125	-2.3426	-2.3276	-2.6141	-2.6172	-2.4535	-2.0928	-2.4525	-2.2818	-2.401	-2.2137	-2.4059	-2.5675	-2.423	-2.3752	-2.4108	-2.5011	-2.3749	-2.1391	-2.4037	-2.2126	-2.3622	-2.3351	-2.5954	-2.5082	-2.3414	-2.4782	-2.4459	-2.0928	-2.4525	-2.4176	-2.3876	-2.3776	-2.4136	-2.3703	-2.3749
-2.1829	-2.4174	-2.4703	-2.1201	-2.1017	-2.5683	-2.3741	-2.3539	-2.4563	-2.5735	-2.4316	-2.4573	-2.4149	-2.5495	-2.1885	-2.5344	-2.4804	-2.4535	-2.6259	-2.3361	-2.4389	-2.4165	-2.2818	-2.401	-2.521	-2.2149	-2.2912	-2.3722	-2.3881	-2.4096	-2.5011	-2.3749	-2.4316	-2.4573	-2.3933	-2.4989	-2.3944	-2.4037	-2.4066	-2.4561	-2.6259	-2.3361	-2.3638	-2.3872	-2.4176	-2.3876	-2.3776	-2.4136	-2.3703	-2.3749
-2.8056	-2.5119	-2.1744	-2.1718	-2.5338	-2.5072	-2.3769	-2.7061	-2.4129	-2.2149	-2.3624	-2.3742	-2.3787	-2.2671	-2.647	-2.2752	-3.4543	-2.736	-2.3186	-2.3827	-1.9884	-2.6977	-2.5795	-2.4109	-2.2137	-2.4059	-2.4008	-2.4394	-2.3881	-2.4096	-2.4129	-2.2149	-2.2891	-2.4109	-2.4331	-2.3414	-2.5013	-2.3214	-3.4543	-2.736	-2.3542	-2.3525	-2.4598	-2.3921	-2.4176	-2.3876	-2.3776	-2.4136	-2.3703	-2.3749
-2.1744	-2.2572	-2.4914	-2.8305	-1.9488	-2.2125	-2.3077	-2.2964	-2.1347	-2.7621	-2.3276	-2.3918	-2.4065	-2.3312	-2.3777	-1.7656	-2.1712	-2.229	-2.2588	-2.4991	-2.7117	-2.3057	-2.2818	-2.401	-2.4598	-2.4827	-2.4008	-2.4394	-2.3077	-2.2964	-2.2712	-2.5256	-2.1391	-2.4037	-2.4281	-2.4307	-2.3777	-1.7656	-2.3165	-2.2973	-2.3695	-2.3305	-2.4598	-2.3921	-2.4176	-2.3876	-2.3776	-2.4136	-2.3703	-2.3749
-2.2736	-2.3346	-2.6173	-2.7115	-2.4637	-2.1861	-2.4276	-2.2565	-2.4751	-2.4912	-2.1985	-2.8141	-2.4065	-2.3312	-2.2278	-2.5351	-2.3624	-2.4757	-2.3276	-2.2382	-2.0526	-2.5532	-2.3756	-2.4702	-2.6173	-2.7115	-2.2912	-2.3722	-2.3881	-2.4096	-2.3907	-2.3961	-2.1391	-2.4037	-2.4281	-2.4307	-2.2278	-2.5351	-2.3165	-2.2973	-2.3695	-2.3305	-2.0526	-2.5532	-2.3124	-2.3569	-2.3776	-2.4136	-2.3703	-2.3749
-2.1103	-2.8063	-2.0612	-2.3679	-2.465	-2.2599	-2.383	-2.698	-2.4129	-2.2149	-2.3624	-2.3742	-2.3787	-2.2671	-2.3641	-2.4203	-2.6136	-2.3644	-2.34	-2.0979	-2.5143	-2.3853	-2.3756	-2.4702	-2.2137	-2.4059	-2.4008	-2.4394	-2.3752	-2.4108	-2.4129	-2.2149	-2.2891	-2.4109	-2.4331	-2.3414	-2.3641	-2.4203	-2.5082	-2.3414	-2.3695	-2.3305	-2.4598	-2.3921	-2.3612	-2.5295	-2.3776	-2.4136	-2.3703	-2.3749
-2.1193	-2.3679	-2.8293	-3.0976	-2.1017	-2.5683	-2.3077	-2.2964	-2.1347	-2.7621	-2.3276	-2.3918	-2.3641	-2.1336	-2.3424	-2.3644	-2.6615	-2.4922	-2.387	-2.5332	-2.4563	-2.5735	-2.2818	-2.401	-2.4598	-2.4827	-2.2912	-2.3722	-2.3077	-2.2964	-2.2712	-2.5256	-2.1391	-2.4037	-2.3641	-2.1336	-2.3944	-2.4037	-2.5082	-2.3414	-2.3695	-2.3305	-2.4598	-2.3921	-2.4176	-2.3876	-2.3776	-2.4136	-2.3703	-2.3749
-2.5444	-2.067	-2.1744	-2.1718	-2.3766	-2.2964	-2.4422	-2.3119	-2.7557	-2.2671	-2.6288	-2.6018	-2.4163	-2.4932	-2.71	-2.4335	-2.1726	-2.1425	-2.1707	-2.5735	-2.2712	-2.1457	-2.3756	-2.4702	-2.2137	-2.4059	-2.3766	-2.2964	-2.4446	-2.319	-2.5011	-2.3749	-2.6288	-2.6018	-2.4331	-2.3414	-2.3944	-2.4037	-2.5082	-2.3414	-2.3695	-2.3305	-2.3638	-2.3872	-2.4176	-2.3876	-2.3776	-2.4136	-2.3703	-2.3749
-2.5305	-2.2754	-2.4703	-2.1201	-2.2244	-2.4912	-2.2591	-2.265	-2.1347	-2.7621	-2.3624	-2.3742	-2.4129	-2.4992	-2.2278	-2.5351	-2.1467	-2.291	-2.4129	-2.5351	-2.5338	-2.3076	-2.5305	-2.2754	-2.521	-2.2149	-2.2912	-2.3722	-2.3752	-2.4108	-2.2712	-2.5256	-2.2891	-2.4109	-2.4281	-2.4307	-2.2278	-2.5351	-2.4066	-2.4561	-2.4129	-2.5351	-2.4598	-2.3921	-2.4176	-2.3876	-2.3776	-2.4136	-2.3703	-2.3749
-2.8056	-2.5119	-2.0612	-2.3679	-2.2591	-2.4422	-2.4422	-2.3119	-2.1347	-2.7621	-2.562	-2.2421	-2.2126	-2.3622	-2.1794	-2.2143	-2.3077	-2.3852	-2.3379	-2.2209	-2.359	-2.3624	-2.5795	-2.4109	-2.2137	-2.4059	-2.2912	-2.3722	-2.4446	-2.319	-2.2712	-2.5256	-2.687	-2.3395	-2.2126	-2.3622	-2.5013	-2.3214	-2.3077	-2.3852	-2.3695	-2.3305	-2.4013	-2.4059	-2.4176	-2.3876	-2.3776	-2.4136	-2.3703	-2.3749
-2.1193	-2.3679	-2.2357	-2.3883	-2.4422	-2.2821	-2.4422	-2.3119	-2.562	-2.4703	-2.4316	-2.4573	-2.1467	-2.5131	-2.2278	-2.5351	-2.5781	-2.4024	-2.441	-2.624	-2.4389	-2.4165	-2.2818	-2.401	-2.2137	-2.4059	-2.5675	-2.423	-2.4446	-2.319	-2.3907	-2.3961	-2.4316	-2.4573	-2.4281	-2.4307	-2.2278	-2.5351	-2.5082	-2.3414	-2.4782	-2.4459	-2.3638	-2.3872	-2.4176	-2.3876	-2.3776	-2.4136	-2.3703	-2.3749
-2.441	-2.4992	-2.4703	-2.1201	-2.4422	-2.2821	-2.2591	-2.265	-2.4129	-2.2149	-2.7448	-2.1431	-2.2126	-2.3622	-2.1155	-2.4024	-2.5303	-2.4992	-2.3186	-2.3827	-2.0526	-2.5532	-2.2818	-2.401	-2.521	-2.2149	-2.5675	-2.423	-2.3752	-2.4108	-2.4129	-2.2149	-2.687	-2.3395	-2.2126	-2.3622	-2.3944	-2.4037	-2.4066	-2.4561	-2.3542	-2.3525	-2.0526	-2.5532	-2.4176	-2.3876	-2.3776	-2.4136	-2.3703	-2.3749
-2.8056	-2.5119	-2.4703	-2.1201	-2.2591	-2.4422	-2.3077	-2.2964	-2.2843	-2.5641	-2.4316	-2.4573	-2.3029	-2.5072	-2.3856	-2.1763	-2.1712	-2.229	-2.2104	-2.5532	-2.1055	-2.1828	-2.5795	-2.4109	-2.521	-2.2149	-2.2912	-2.3722	-2.3077	-2.2964	-2.3907	-2.3961	-2.4316	-2.4573	-2.4331	-2.3414	-2.5013	-2.3214	-2.3165	-2.2973	-2.2104	-2.5532	-2.4598	-2.3921	-2.4176	-2.3876	-2.3776	-2.4136	-2.3703	-2.3749
-2.1193	-2.3679	-2.2357	-2.3883	-2.4422	-2.2821	-2.383	-2.698	-2.1347	-2.7621	-2.3624	-2.3742	-2.4129	-2.4992	-2.2278	-2.5351	-2.1467	-2.291	-2.4129	-2.5351	-2.7117	-2.3057	-2.2818	-2.401	-2.2137	-2.4059	-2.5675	-2.423	-2.3752	-2.4108	-2.2712	-2.5256	-2.2891	-2.4109	-2.4281	-2.4307	-2.2278	-2.5351	-2.4066	-2.4561	-2.4129	-2.5351	-2.4598	-2.3921	-2.4176	-2.3876	-2.3776	-2.4136	-2.3703	-2.3749
-2.441	-2.4992	-2.4703	-2.1201	-2.1017	-2.5683	-2.4422	-2.3119	-2.1347	-2.7621	-2.562	-2.2421	-2.2126	-2.3622	-2.1794	-2.2143	-2.3077	-2.3852	-2.5531	-2.4594	-2.2712	-2.1457	-2.2818	-2.401	-2.521	-2.2149	-2.2912	-2.3722	-2.4446	-2.319	-2.2712	-2.5256	-2.687	-2.3395	-2.2126	-2.3622	-2.5013	-2.3214	-2.3077	-2.3852	-2.3695	-2.3305	-2.3638	-2.3872	-2.4176	-2.3876	-2.3776	-2.4136	-2.3703	-2.3749
-2.8056	-2.5119	-2.1744	-2.1718	-2.4422	-2.2821	-2.4422	-2.3119	-2.562	-2.4703	-2.4316	-2.4573	-2.1467	-2.5131	-2.2278	-2.5351	-2.6136	-2.3644	-2.4421	-2.2678	-2.447	-2.3914	-2.5795	-2.4109	-2.2137	-2.4059	-2.5675	-2.423	-2.4446	-2.319	-2.3907	-2.3961	-2.4316	-2.4573	-2.4281	-2.4307	-2.2278	-2.5351	-2.5082	-2.3414	-2.3542	-2.3525	-2.4013	-2.4059	-2.4176	-2.3876	-2.3776	-2.4136	-2.3703	-2.3749
-2.8056	-2.5119	-2.4703	-2.1201	-2.2591	-2.4422	-2.3077	-2.2964	-2.2843	-2.5641	-2.4316	-2.4573	-2.4163	-2.4932	-2.5062	-2.7614	-2.342	-2.4401	-2.2818	-2.5082	-2.6402	-2.4086	-2.5795	-2.4109	-2.521	-2.2149	-2.2912	-2.3722	-2.3077	-2.2964	-2.3907	-2.3961	-2.4316	-2.4573	-2.4331	-2.3414	-2.3351	-2.5954	-2.4066	-2.4561	-2.4782	-2.4459	-2.6402	-2.4086	-2.4176	-2.3876	-2.3776	-2.4136	-2.3703	-2.3749
-2.6237	-2.4106	-2.6055	-2.2009	-2.3766	-2.2964	-2.3077	-2.2964	-1.9389	-2.0582	-2.1985	-2.8141	-2.5444	-2.4991	-2.5688	-2.4618	-2.1726	-2.1425	-2.387	-2.5332	-2.7117	-2.3057	-2.5795	-2.4109	-2.521	-2.2149	-2.3766	-2.2964	-2.3077	-2.2964	-2.2712	-2.5256	-2.1391	-2.4037	-2.4331	-2.3414	-2.5013	-2.3214	-2.5082	-2.3414	-2.3695	-2.3305	-2.4598	-2.3921	-2.4176	-2.3876	-2.3776	-2.4136	-2.3703	-2.3749
-2.4324	-2.6565	-2.2357	-2.3883	-2.1017	-2.5683	-2.3818	-2.4579	-2.4751	-2.4912	-1.9864	-2.2503	-2.4065	-2.3312	-2.3424	-2.3644	-2.4804	-2.4535	-2.2588	-2.4991	-1.9884	-2.6977	-2.3756	-2.4702	-2.2137	-2.4059	-2.2912	-2.3722	-2.4446	-2.319	-2.3907	-2.3961	-2.1391	-2.4037	-2.4281	-2.4307	-2.3944	-2.4037	-2.4066	-2.4561	-2.3695	-2.3305	-2.4598	-2.3921	-2.3612	-2.5295	-2.3776	-2.4136	-2.3703	-2.3749
-2.441	-2.4992	-2.1744	-2.1718	-2.6483	-2.4579	-2.4197	-2.3006	-2.4422	-2.3644	-2.7093	-2.5683	-2.4163	-2.4932	-2.647	-2.2752	-2.6306	-2.1913	-2.2588	-2.4991	-2.6402	-2.4086	-2.2818	-2.401	-2.2137	-2.4059	-2.5675	-2.423	-2.3752	-2.4108	-2.5011	-2.3749	-2.687	-2.3395	-2.4331	-2.3414	-2.5013	-2.3214	-2.5082	-2.3414	-2.3695	-2.3305	-2.6402	-2.4086	-2.4176	-2.3876	-2.3776	-2.4136	-2.3703	-2.3749
-2.1744	-2.2572	-2.4421	-2.6288	-2.2244	-2.4912	-2.3911	-2.3951	-2.4305	-2.2395	-1.9864	-2.2503	-2.4065	-2.3312	-2.5444	-2.1913	-2.6306	-2.1913	-2.4129	-2.5351	-2.7117	-2.3057	-2.2818	-2.401	-2.521	-2.2149	-2.2912	-2.3722	-2.3881	-2.4096	-2.3907	-2.3961	-2.1391	-2.4037	-2.4281	-2.4307	-2.3944	-2.4037	-2.5082	-2.3414	-2.4129	-2.5351	-2.4598	-2.3921	-2.4176	-2.3876	-2.3776	-2.4136	-2.3703	-2.3749
-2.0811	-2.3583	-2.0612	-2.3679	-2.4688	-2.641	-2.383	-2.698	-2.4422	-2.3644	-2.7093	-2.5683	-2.5444	-2.4991	-2.5444	-2.1913	-2.3077	-2.3852	-2.5531	-2.4594	-2.6402	-2.4086	-2.5795	-2.4109	-2.2137	-2.4059	-2.4008	-2.4394	-2.3752	-2.4108	-2.5011	-2.3749	-2.687	-2.3395	-2.4331	-2.3414	-2.3944	-2.4037	-2.3077	-2.3852	-2.3695	-2.3305	-2.6402	-2.4086	-2.4176	-2.3876	-2.3776	-2.4136	-2.3695	-2.4463
-2.1193	-2.3679	-2.3664	-2.4594	-2.1017	-2.5683	-2.3911	-2.3951	-2.4305	-2.2395	-2.1985	-2.8141	-2.5444	-2.4991	-2.2278	-2.5351	-2.6136	-2.3644	-2.4129	-2.5351	-2.447	-2.3914	-2.2818	-2.401	-2.4598	-2.4827	-2.2912	-2.3722	-2.3881	-2.4096	-2.3907	-2.3961	-2.1391	-2.4037	-2.4331	-2.3414	-2.2278	-2.5351	-2.5082	-2.3414	-2.4129	-2.5351	-2.4013	-2.4059	-2.4176	-2.3876	-2.4145	-2.4943	-2.3703	-2.3749
-2.2736	-2.3346	-2.1744	-2.1718	-2.4688	-2.641	-2.383	-2.698	-2.3229	-2.4128	-2.1985	-2.8141	-2.2126	-2.3622	-2.3424	-2.3644	-2.3077	-2.3852	-2.7714	-2.3914	-2.6152	-2.5545	-2.3756	-2.4702	-2.2137	-2.4059	-2.4008	-2.4394	-2.3752	-2.4108	-2.5011	-2.3749	-2.1391	-2.4037	-2.2126	-2.3622	-2.3944	-2.4037	-2.3077	-2.3852	-2.4782	-2.4459	-2.4598	-2.3921	-2.3124	-2.3569	-2.3776	-2.4136	-2.3695	-2.4463
-2.1744	-2.2572	-2.3664	-2.4594	-2.1017	-2.5683	-2.3229	-2.1272	-2.3229	-2.4128	-2.4316	-2.4573	-2.4163	-2.4932	-2.2278	-2.5351	-2.342	-2.4401	-2.34	-2.0979	-2.7117	-2.3057	-2.2818	-2.401	-2.4598	-2.4827	-2.2912	-2.3722	-2.3881	-2.4096	-2.5011	-2.3749	-2.4316	-2.4573	-2.4331	-2.3414	-2.2278	-2.5351	-2.4066	-2.4561	-2.3695	-2.3305	-2.4598	-2.3921	-2.4176	-2.3876	-2.4145	-2.4943	-2.3703	-2.3749
-2.5305	-2.2754	-2.0612	-2.3679	-2.2419	-2.3003	-2.3911	-2.3951	-2.2213	-2.3145	-2.7448	-2.1431	-2.2742	-2.4514	-2.1794	-2.2143	-2.3624	-2.4757	-2.3186	-2.3827	-2.5143	-2.3853	-2.5305	-2.2754	-2.2137	-2.4059	-2.4008	-2.4394	-2.3881	-2.4096	-2.3907	-2.3961	-2.687	-2.3395	-2.3933	-2.4989	-2.5013	-2.3214	-2.3165	-2.2973	-2.3542	-2.3525	-2.4598	-2.3921	-2.4176	-2.3876	-2.3776	-2.4136	-2.3695	-2.4463
-2.1193	-2.3679	-2.4879	-2.5229	-2.4688	-2.641	-2.4637	-2.2574	-2.2843	-2.5641	-2.2742	-2.605	-2.1467	-2.5131	-2.3125	-2.3426	-2.1712	-2.229	-2.387	-2.5332	-2.447	-2.3914	-2.2818	-2.401	-2.4598	-2.4827	-2.4008	-2.4394	-2.3752	-2.4108	-2.3907	-2.3961	-2.2891	-2.4109	-2.4281	-2.4307	-2.3351	-2.5954	-2.3165	-2.2973	-2.3695	-2.3305	-2.4013	-2.4059	-2.4176	-2.3876	-2.4145	-2.4943	-2.3695	-2.4463
-2.2736	-2.3346	-2.2411	-2.6346	-2.444	-2.4646	-2.4914	-2.2009	-2.2843	-2.5641	-2.3624	-2.3742	-2.2742	-2.4514	-2.387	-2.4203	-2.342	-2.4401	-2.1668	-2.2123	-2.3371	-2.4407	-2.3756	-2.4702	-2.2137	-2.4059	-2.2912	-2.3722	-2.4446	-2.319	-2.3907	-2.3961	-2.2891	-2.4109	-2.3933	-2.4989	-2.3944	-2.4037	-2.4066	-2.4561	-2.4782	-2.4459	-2.3638	-2.3872	-2.3124	-2.3569	-2.3776	-2.4136	-2.3703	-2.3749
-2.6362	-2.35	-2.6342	-2.4646	-2.4422	-2.2821	-2.4914	-2.2009	-2.6091	-2.5332	-2.5961	-2.1977	-2.0983	-2.0952	-2.3125	-2.3426	-2.342	-2.4401	-2.3186	-2.3827	-2.4552	-2.4979	-2.5795	-2.4109	-2.2137	-2.4059	-2.5675	-2.423	-2.4446	-2.319	-2.5011	-2.3749	-2.687	-2.3395	-2.4281	-2.4307	-2.3351	-2.5954	-2.4066	-2.4561	-2.3542	-2.3525	-2.4013	-2.4059	-2.4176	-2.3876	-2.3776	-2.4136	-2.3703	-2.3749
-2.7448	-2.5641	-2.4703	-2.1201	-2.6362	-2.5253	-2.4276	-2.2565	-2.4751	-2.4912	-2.7211	-2.5841	-2.4149	-2.5495	-2.504	-2.4653	-2.1712	-2.229	-2.6172	-2.4535	-1.9884	-2.6977	-2.2818	-2.401	-2.521	-2.2149	-2.5675	-2.423	-2.3881	-2.4096	-2.3907	-2.3961	-2.687	-2.3395	-2.3933	-2.4989	-2.5013	-2.3214	-2.3165	-2.2973	-2.4782	-2.4459	-2.4598	-2.3921	-2.4176	-2.3876	-2.3776	-2.4136	-2.3703	-2.3749
-2.8056	-2.5119	-2.6055	-2.2009	-2.4276	-2.7068	-2.4197	-2.3006	-2.4061	-2.5841	-2.3624	-2.3742	-2.6626	-2.5178	-2.2317	-2.6474	-2.4804	-2.4535	-2.2588	-2.4991	-2.5143	-2.3853	-2.5795	-2.4109	-2.521	-2.2149	-2.4008	-2.4394	-2.3752	-2.4108	-2.3907	-2.3961	-2.2891	-2.4109	-2.4281	-2.4307	-2.3351	-2.5954	-2.4066	-2.4561	-2.3695	-2.3305	-2.4598	-2.3921	-2.4176	-2.3876	-2.3776	-2.4136	-2.5908	-2.4748
-2.1103	-2.8063	-2.0612	-2.3679	-2.6047	-1.8956	-2.4422	-2.3119	-2.4751	-2.4912	-2.2742	-2.605	-2.4065	-2.3312	-2.5444	-2.1913	-2.1726	-2.1425	-2.444	-2.291	-2.4389	-2.4165	-2.3756	-2.4702	-2.2137	-2.4059	-2.2912	-2.3722	-2.4446	-2.319	-2.3907	-2.3961	-2.2891	-2.4109	-2.4281	-2.4307	-2.3944	-2.4037	-2.5082	-2.3414	-2.4782	-2.4459	-2.3638	-2.3872	-2.3612	-2.5295	-2.3776	-2.4136	-2.3703	-2.3749
-2.1193	-2.3679	-2.0983	-2.7828	-2.4422	-2.2821	-2.4197	-2.3006	-2.4389	-2.4877	-2.7093	-2.5683	-2.5444	-2.4991	-2.387	-2.4203	-2.1467	-2.291	-2.3186	-2.3827	-2.0526	-2.5532	-2.2818	-2.401	-2.2137	-2.4059	-2.5675	-2.423	-2.3752	-2.4108	-2.2712	-2.5256	-2.687	-2.3395	-2.4331	-2.3414	-2.3944	-2.4037	-2.4066	-2.4561	-2.3542	-2.3525	-2.0526	-2.5532	-2.4176	-2.3876	-2.3776	-2.4136	-2.3703	-2.3749
-2.5004	-2.4979	-2.4703	-2.1201	-2.2244	-2.4912	-2.4914	-2.2009	-2.4305	-2.2395	-2.1985	-2.8141	-2.5143	-2.2872	-2.1794	-2.2143	-2.1712	-2.229	-2.2104	-2.5532	-2.6402	-2.4086	-2.2818	-2.401	-2.521	-2.2149	-2.2912	-2.3722	-2.4446	-2.319	-2.3907	-2.3961	-2.1391	-2.4037	-2.4331	-2.3414	-2.5013	-2.3214	-2.3165	-2.2973	-2.2104	-2.5532	-2.6402	-2.4086	-2.4176	-2.3876	-2.3776	-2.4136	-2.3703	-2.3749
-2.1193	-2.3679	-2.6173	-2.7115	-2.1017	-2.5683	-2.3077	-2.2964	-2.6091	-2.5332	-2.4316	-2.4573	-2.3787	-2.2671	-2.5062	-2.7614	-2.6483	-2.2254	-2.3186	-2.3827	-2.447	-2.3914	-2.2818	-2.401	-2.6173	-2.7115	-2.2912	-2.3722	-2.3077	-2.2964	-2.5011	-2.3749	-2.4316	-2.4573	-2.4331	-2.3414	-2.3351	-2.5954	-2.3165	-2.2973	-2.3542	-2.3525	-2.4013	-2.4059	-2.4176	-2.3876	-2.3776	-2.4136	-2.3703	-2.3749
-2.5305	-2.2754	-2.3479	-2.2268	-2.3766	-2.2964	-2.6136	-2.6141	-2.4421	-2.4579	-2.1716	-2.2254	-2.2742	-2.4514	-2.504	-2.4653	-2.5781	-2.4024	-2.7714	-2.3914	-2.0526	-2.5532	-2.5305	-2.2754	-2.4598	-2.4827	-2.3766	-2.2964	-2.3881	-2.4096	-2.2712	-2.5256	-2.2891	-2.4109	-2.3933	-2.4989	-2.5013	-2.3214	-2.5082	-2.3414	-2.4782	-2.4459	-2.0526	-2.5532	-2.4176	-2.3876	-2.4925	-2.2707	-2.3703	-2.3749
-2.1103	-2.8063	-2.6173	-2.7115	-2.6822	-2.3918	-2.3818	-2.4579	-2.4421	-2.4579	-2.2742	-2.605	-2.6626	-2.5178	-2.1155	-2.4024	-2.342	-2.4401	-2.2104	-2.5532	-2.359	-2.3624	-2.3756	-2.4702	-2.6173	-2.7115	-2.4008	-2.4394	-2.4446	-2.319	-2.2712	-2.5256	-2.2891	-2.4109	-2.4281	-2.4307	-2.3944	-2.4037	-2.4066	-2.4561	-2.2104	-2.5532	-2.4013	-2.4059	-2.3612	-2.5295	-2.3776	-2.4136	-2.5908	-2.4748
-2.2736	-2.3346	-2.5425	-2.4564	-1.9488	-2.2125	-2.4276	-2.2565	-2.34	-2.3781	-2.7093	-2.5683	-2.2742	-2.4514	-2.9893	-2.3516	-2.3402	-2.1625	-2.4149	-2.3426	-2.4552	-2.4979	-2.3756	-2.4702	-2.4598	-2.4827	-2.4008	-2.4394	-2.3881	-2.4096	-2.5011	-2.3749	-2.687	-2.3395	-2.3933	-2.4989	-2.3944	-2.4037	-2.3165	-2.2973	-2.3542	-2.3525	-2.4013	-2.4059	-2.3124	-2.3569	-2.3776	-2.4136	-2.3703	-2.3749
-2.6369	-2.5735	-2.5425	-2.4564	-2.4276	-2.7068	-2.2736	-2.4054	-2.4305	-2.2395	-2.2742	-2.605	-2.3033	-2.2125	-2.8027	-3.239	-2.3624	-2.4757	-2.6172	-2.4535	-2.6402	-2.4086	-2.3756	-2.4702	-2.4598	-2.4827	-2.4008	-2.4394	-2.3881	-2.4096	-2.3907	-2.3961	-2.2891	-2.4109	-2.4331	-2.3414	-2.3351	-2.5954	-2.3165	-2.2973	-2.4782	-2.4459	-2.6402	-2.4086	-2.4176	-2.3876	-2.3776	-2.4136	-2.5908	-2.4748
-2.1103	-2.8063	-2.4879	-2.5229	-2.1017	-2.5683	-2.4914	-2.2009	-2.4563	-2.5735	-2.3402	-2.4106	-2.4149	-2.5495	-2.647	-2.2752	-2.3077	-2.3852	-2.5531	-2.4594	-2.5143	-2.3853	-2.3756	-2.4702	-2.4598	-2.4827	-2.2912	-2.3722	-2.4446	-2.319	-2.5011	-2.3749	-2.2891	-2.4109	-2.3933	-2.4989	-2.5013	-2.3214	-2.3077	-2.3852	-2.3695	-2.3305	-2.4598	-2.3921	-2.3612	-2.5295	-2.4145	-2.4943	-2.3703	-2.3749
-2.375	-2.3781	-2.1744	-2.1718	-2.6362	-2.5253	-2.3769	-2.7061	-1.9389	-2.0582	-2.3624	-2.3742	-2.4065	-2.3312	-2.2278	-2.5351	-2.6136	-2.3644	-2.387	-2.5332	-2.447	-2.3914	-2.3756	-2.4702	-2.2137	-2.4059	-2.5675	-2.423	-2.3881	-2.4096	-2.2712	-2.5256	-2.2891	-2.4109	-2.4281	-2.4307	-2.2278	-2.5351	-2.5082	-2.3414	-2.3695	-2.3305	-2.4013	-2.4059	-2.3124	-2.3569	-2.3776	-2.4136	-2.3703	-2.3749
-2.1744	-2.2572	-2.6055	-2.2009	-1.9488	-2.2125	-2.3402	-2.5624	-2.1347	-2.7621	-2.7093	-2.5683	-2.2126	-2.3622	-2.3424	-2.3644	-2.1726	-2.1425	-2.7714	-2.3914	-2.5143	-2.3853	-2.2818	-2.401	-2.521	-2.2149	-2.4008	-2.4394	-2.4446	-2.319	-2.2712	-2.5256	-2.687	-2.3395	-2.2126	-2.3622	-2.3944	-2.4037	-2.5082	-2.3414	-2.4782	-2.4459	-2.4598	-2.3921	-2.4176	-2.3876	-2.3776	-2.4136	-2.3703	-2.3749
-2.5305	-2.2754	-2.6055	-2.2009	-2.1017	-2.5683	-2.3402	-2.5624	-2.4305	-2.2395	-2.6091	-2.2872	-2.3641	-2.1336	-2.71	-2.4335	-2.6483	-2.2254	-2.3186	-2.3827	-2.359	-2.3624	-2.5305	-2.2754	-2.521	-2.2149	-2.2912	-2.3722	-2.4446	-2.319	-2.3907	-2.3961	-2.1391	-2.4037	-2.3641	-2.1336	-2.3944	-2.4037	-2.3165	-2.2973	-2.3542	-2.3525	-2.4013	-2.4059	-2.4176	-2.3876	-2.3776	-2.4136	-2.3703	-2.3749
-2.1744	-2.2572	-2.0983	-2.7828	-2.2591	-2.4422	-2.383	-2.698	-2.4305	-2.2395	-2.3276	-2.3918	-2.4065	-2.3312	-2.3424	-2.3644	-2.6136	-2.3644	-2.387	-2.5332	-2.4552	-2.4979	-2.2818	-2.401	-2.2137	-2.4059	-2.2912	-2.3722	-2.3752	-2.4108	-2.3907	-2.3961	-2.1391	-2.4037	-2.4281	-2.4307	-2.3944	-2.4037	-2.5082	-2.3414	-2.3695	-2.3305	-2.4013	-2.4059	-2.4176	-2.3876	-2.3776	-2.4136	-2.3703	-2.3749
-2.441	-2.4992	-2.1744	-2.1718	-2.1017	-2.5683	-2.6136	-2.6141	-2.4305	-2.2395	-1.9864	-2.2503	-2.4163	-2.4932	-2.387	-2.4203	-2.4804	-2.4535	-2.4129	-2.5351	-2.6152	-2.5545	-2.2818	-2.401	-2.2137	-2.4059	-2.2912	-2.3722	-2.3881	-2.4096	-2.3907	-2.3961	-2.1391	-2.4037	-2.4331	-2.3414	-2.3944	-2.4037	-2.4066	-2.4561	-2.4129	-2.5351	-2.4598	-2.3921	-2.4176	-2.3876	-2.3776	-2.4136	-2.3703	-2.3749
-2.375	-2.3781	-2.6055	-2.2009	-2.2244	-2.4912	-2.4422	-2.3119	-2.2213	-2.3145	-2.1716	-2.2254	-2.4065	-2.3312	-2.1155	-2.4024	-2.6136	-2.3644	-2.4129	-2.5351	-2.3371	-2.4407	-2.3756	-2.4702	-2.521	-2.2149	-2.2912	-2.3722	-2.4446	-2.319	-2.3907	-2.3961	-2.2891	-2.4109	-2.4281	-2.4307	-2.3944	-2.4037	-2.5082	-2.3414	-2.4129	-2.5351	-2.3638	-2.3872	-2.3124	-2.3569	-2.3776	-2.4136	-2.3703	-2.3749
-2.5305	-2.2754	-2.4703	-2.1201	-2.4276	-2.7068	-2.3911	-2.3951	-2.4305	-2.2395	-1.9864	-2.2503	-2.4129	-2.4992	-2.71	-2.4335	-2.1712	-2.229	-2.3186	-2.3827	-2.0526	-2.5532	-2.5305	-2.2754	-2.521	-2.2149	-2.4008	-2.4394	-2.3881	-2.4096	-2.3907	-2.3961	-2.1391	-2.4037	-2.4281	-2.4307	-2.3944	-2.4037	-2.3165	-2.2973	-2.3542	-2.3525	-2.0526	-2.5532	-2.4176	-2.3876	-2.3776	-2.4136	-2.5908	-2.4748
-2.8056	-2.5119	-2.3479	-2.2268	-2.4688	-2.641	-2.383	-2.698	-2.4422	-2.3644	-2.562	-2.2421	-2.5709	-2.2757	-2.2317	-2.6474	-2.1712	-2.229	-2.2104	-2.5532	-2.2712	-2.1457	-2.5795	-2.4109	-2.4598	-2.4827	-2.4008	-2.4394	-2.3752	-2.4108	-2.5011	-2.3749	-2.687	-2.3395	-2.4331	-2.3414	-2.3351	-2.5954	-2.3165	-2.2973	-2.2104	-2.5532	-2.3638	-2.3872	-2.4176	-2.3876	-2.4925	-2.2707	-2.3695	-2.4463
-2.1103	-2.8063	-2.3664	-2.4594	-2.1017	-2.5683	-2.3911	-2.3951	-2.562	-2.4703	-1.9948	-2.6559	-2.2742	-2.4514	-2.2317	-2.6474	-2.1284	-2.6528	-2.4421	-2.2678	-2.4017	-2.5131	-2.3756	-2.4702	-2.4598	-2.4827	-2.2912	-2.3722	-2.3881	-2.4096	-2.3907	-2.3961	-2.1391	-2.4037	-2.3933	-2.4989	-2.3351	-2.5954	-2.1284	-2.6528	-2.3542	-2.3525	-2.4013	-2.4059	-2.3612	-2.5295	-2.4145	-2.4943	-2.3703	-2.3749
-2.2736	-2.3346	-2.1744	-2.1718	-2.4688	-2.641	-2.2591	-2.265	-2.34	-2.3781	-2.2742	-2.605	-2.2742	-2.4514	-2.3641	-2.4203	-2.6483	-2.2254	-2.444	-2.291	-2.2818	-2.2951	-2.3756	-2.4702	-2.2137	-2.4059	-2.4008	-2.4394	-2.3752	-2.4108	-2.5011	-2.3749	-2.2891	-2.4109	-2.3933	-2.4989	-2.3641	-2.4203	-2.3165	-2.2973	-2.4782	-2.4459	-2.4013	-2.4059	-2.3124	-2.3569	-2.3776	-2.4136	-2.3695	-2.4463
-2.1744	-2.2572	-2.3664	-2.4594	-2.2591	-2.4422	-2.2736	-2.4054	-2.4389	-2.4877	-2.2742	-2.605	-2.3641	-2.1336	-2.5062	-2.7614	-2.1467	-2.291	-2.2818	-2.5082	-2.4389	-2.4165	-2.2818	-2.401	-2.4598	-2.4827	-2.2912	-2.3722	-2.3881	-2.4096	-2.2712	-2.5256	-2.2891	-2.4109	-2.3641	-2.1336	-2.3351	-2.5954	-2.4066	-2.4561	-2.4782	-2.4459	-2.3638	-2.3872	-2.4176	-2.3876	-2.4145	-2.4943	-2.3703	-2.3749
-2.2736	-2.3346	-2.2357	-2.3883	-2.2419	-2.3003	-2.4914	-2.2009	-2.4389	-2.4877	-2.6288	-2.6018	-2.5062	-2.5685	-2.1794	-2.2143	-2.4889	-2.5082	-2.3186	-2.3827	-2.0928	-2.4525	-2.3756	-2.4702	-2.2137	-2.4059	-2.4008	-2.4394	-2.4446	-2.319	-2.2712	-2.5256	-2.6288	-2.6018	-2.3933	-2.4989	-2.5013	-2.3214	-2.4066	-2.4561	-2.3542	-2.3525	-2.0928	-2.4525	-2.3124	-2.3569	-2.3776	-2.4136	-2.3695	-2.4463
-2.441	-2.4992	-2.4879	-2.5229	-2.6362	-2.5253	-2.4914	-2.2009	-2.3314	-2.2667	-2.1716	-2.2254	-2.1467	-2.5131	-2.5688	-2.4618	-2.1712	-2.229	-2.6259	-2.3361	-2.4552	-2.4979	-2.2818	-2.401	-2.4598	-2.4827	-2.5675	-2.423	-2.4446	-2.319	-2.3314	-2.2667	-2.2891	-2.4109	-2.4281	-2.4307	-2.5013	-2.3214	-2.3165	-2.2973	-2.6259	-2.3361	-2.4013	-2.4059	-2.4176	-2.3876	-2.4145	-2.4943	-2.3703	-2.3749
-2.6237	-2.4106	-2.0612	-2.3679	-1.9488	-2.2125	-2.4197	-2.3006	-2.2843	-2.5641	-1.9948	-2.6559	-2.3029	-2.5072	-2.387	-2.4203	-2.3077	-2.3852	-2.2818	-2.5082	-2.2818	-2.2951	-2.5795	-2.4109	-2.2137	-2.4059	-2.4008	-2.4394	-2.3752	-2.4108	-2.3907	-2.3961	-2.1391	-2.4037	-2.4331	-2.3414	-2.3944	-2.4037	-2.3077	-2.3852	-2.4782	-2.4459	-2.4013	-2.4059	-2.4176	-2.3876	-2.3776	-2.4136	-2.3703	-2.3749
-2.1193	-2.3679	-2.5425	-2.4564	-2.2244	-2.4912	-2.444	-2.4646	-2.34	-2.3781	-2.0601	-2.4024	-2.5143	-2.2872	-2.2278	-2.5351	-2.4889	-2.5082	-2.2818	-2.5082	-2.7211	-2.4979	-2.2818	-2.401	-2.4598	-2.4827	-2.2912	-2.3722	-2.3752	-2.4108	-2.5011	-2.3749	-2.1391	-2.4037	-2.4331	-2.3414	-2.2278	-2.5351	-2.4066	-2.4561	-2.4782	-2.4459	-2.4013	-2.4059	-2.4176	-2.3876	-2.3776	-2.4136	-2.3703	-2.3749
-2.6369	-2.5735	-2.0612	-2.3679	-2.444	-2.4646	-2.2736	-2.4054	-2.6244	-2.1803	-2.6091	-2.2872	-2.2126	-2.3622	-2.5688	-2.4618	-2.4889	-2.5082	-2.1668	-2.2123	-2.6402	-2.4086	-2.3756	-2.4702	-2.2137	-2.4059	-2.2912	-2.3722	-2.3881	-2.4096	-2.5011	-2.3749	-2.1391	-2.4037	-2.2126	-2.3622	-2.5013	-2.3214	-2.4066	-2.4561	-2.4782	-2.4459	-2.6402	-2.4086	-2.4176	-2.3876	-2.3776	-2.4136	-2.3703	-2.3749
-2.5305	-2.2754	-2.2411	-2.6346	-2.4637	-2.1861	-2.1668	-2.8992	-2.4129	-2.2149	-2.4941	-2.3361	-2.2742	-2.4514	-2.1155	-2.4024	-2.1284	-2.6528	-2.2588	-2.4991	-2.0526	-2.5532	-2.5305	-2.2754	-2.2137	-2.4059	-2.2912	-2.3722	-2.3752	-2.4108	-2.4129	-2.2149	-2.4941	-2.3361	-2.3933	-2.4989	-2.3944	-2.4037	-2.1284	-2.6528	-2.3695	-2.3305	-2.0526	-2.5532	-2.4176	-2.3876	-2.3776	-2.4136	-2.3703	-2.3749
-2.1829	-2.4174	-2.0983	-2.7828	-2.3766	-2.2964	-2.3777	-2.4525	-2.4389	-2.4877	-2.0601	-2.4024	-2.3641	-2.1336	-2.5444	-2.1913	-2.1284	-2.6528	-2.4129	-2.5351	-2.6402	-2.4086	-2.2818	-2.401	-2.2137	-2.4059	-2.3766	-2.2964	-2.3777	-2.4525	-2.2712	-2.5256	-2.1391	-2.4037	-2.3641	-2.1336	-2.3944	-2.4037	-2.1284	-2.6528	-2.4129	-2.5351	-2.6402	-2.4086	-2.4176	-2.3876	-2.3776	-2.4136	-2.3703	-2.3749
-2.5305	-2.2754	-2.2735	-1.9718	-2.6362	-2.5253	-2.3741	-2.3539	-2.3314	-2.2667	-2.1985	-2.8141	-2.3641	-2.1336	-2.2278	-2.5351	-2.3077	-2.3852	-2.1707	-2.5735	-2.359	-2.3624	-2.5305	-2.2754	-2.2735	-1.9718	-2.5675	-2.423	-2.3881	-2.4096	-2.3314	-2.2667	-2.1391	-2.4037	-2.3641	-2.1336	-2.2278	-2.5351	-2.3077	-2.3852	-2.3695	-2.3305	-2.4013	-2.4059	-2.4176	-2.3876	-2.3776	-2.4136	-2.3703	-2.3749
-2.6362	-2.35	-2.4914	-2.8305	-2.673	-2.3406	-2.3229	-2.1272	-2.3314	-2.2667	-2.4316	-2.4573	-2.2126	-2.3622	-2.9893	-2.3516	-2.5303	-2.4992	-2.1195	-2.5624	-2.2818	-2.2951	-2.5795	-2.4109	-2.4598	-2.4827	-2.673	-2.3406	-2.3881	-2.4096	-2.3314	-2.2667	-2.4316	-2.4573	-2.2126	-2.3622	-2.3944	-2.4037	-2.4066	-2.4561	-2.3542	-2.3525	-2.4013	-2.4059	-2.4176	-2.3876	-2.3776	-2.4136	-2.5908	-2.4748
-2.6244	-2.4024	-2.673	-2.2318	-2.465	-2.2599	-2.6288	-2.6528	-2.4129	-2.2149	-2.4316	-2.4573	-2.3033	-2.2125	-2.3856	-2.1763	-2.3402	-2.1625	-2.2818	-2.5082	-2.5338	-2.3076	-2.3756	-2.4702	-2.673	-2.2318	-2.4008	-2.4394	-2.6288	-2.6528	-2.4129	-2.2149	-2.4316	-2.4573	-2.4331	-2.3414	-2.5013	-2.3214	-2.3165	-2.2973	-2.4782	-2.4459	-2.4598	-2.3921	-2.4176	-2.3876	-2.4925	-2.2707	-2.3703	-2.3749
-2.5864	-2.1653	-2.2357	-2.3883	-2.6362	-2.5253	-2.2591	-2.265	-2.1347	-2.7621	-1.9948	-2.6559	-2.5143	-2.2872	-2.5688	-2.4618	-2.4804	-2.4535	-2.34	-2.0979	-1.9884	-2.6977	-2.5864	-2.1653	-2.2137	-2.4059	-2.5675	-2.423	-2.3752	-2.4108	-2.2712	-2.5256	-2.1391	-2.4037	-2.4331	-2.3414	-2.5013	-2.3214	-2.4066	-2.4561	-2.3695	-2.3305	-2.4598	-2.3921	-2.3612	-2.5295	-2.3776	-2.4136	-2.3703	-2.3749
-2.6362	-2.35	-2.2411	-2.6346	-2.444	-2.4646	-2.3911	-2.3951	-1.9389	-2.0582	-1.9864	-2.2503	-2.3641	-2.1336	-2.2317	-2.6474	-2.1712	-2.229	-2.2818	-2.5082	-2.4017	-2.5131	-2.5795	-2.4109	-2.2137	-2.4059	-2.2912	-2.3722	-2.3881	-2.4096	-2.2712	-2.5256	-2.1391	-2.4037	-2.3641	-2.1336	-2.3351	-2.5954	-2.3165	-2.2973	-2.4782	-2.4459	-2.4013	-2.4059	-2.4176	-2.3876	-2.3776	-2.4136	-2.3703	-2.3749
-2.1829	-2.4174	-2.6342	-2.4646	-2.4688	-2.641	-2.3402	-2.5624	-2.4422	-2.3644	-2.6288	-2.6018	-2.2742	-2.4514	-2.2317	-2.6474	-2.4889	-2.5082	-2.444	-2.291	-2.447	-2.3914	-2.2818	-2.401	-2.2137	-2.4059	-2.4008	-2.4394	-2.4446	-2.319	-2.5011	-2.3749	-2.6288	-2.6018	-2.3933	-2.4989	-2.3351	-2.5954	-2.4066	-2.4561	-2.4782	-2.4459	-2.4013	-2.4059	-2.4176	-2.3876	-2.3776	-2.4136	-2.3695	-2.4463
-2.7448	-2.5641	-2.3664	-2.4594	-2.6237	-2.5624	-2.3911	-2.3951	-2.3314	-2.2667	-2.2742	-2.605	-2.2742	-2.4514	-2.5688	-2.4618	-2.1467	-2.291	-2.7714	-2.3914	-2.4552	-2.4979	-2.2818	-2.401	-2.4598	-2.4827	-2.5675	-2.423	-2.3881	-2.4096	-2.3314	-2.2667	-2.2891	-2.4109	-2.3933	-2.4989	-2.5013	-2.3214	-2.4066	-2.4561	-2.4782	-2.4459	-2.4013	-2.4059	-2.4176	-2.3876	-2.4145	-2.4943	-2.3703	-2.3749
-2.1829	-2.4174	-2.0983	-2.7828	-2.1017	-2.5683	-2.4276	-2.2565	-2.4751	-2.4912	-1.9864	-2.2503	-2.4163	-2.4932	-2.387	-2.4203	-2.3077	-2.3852	-2.4421	-2.2678	-2.6152	-2.5545	-2.2818	-2.401	-2.2137	-2.4059	-2.2912	-2.3722	-2.3881	-2.4096	-2.3907	-2.3961	-2.1391	-2.4037	-2.4331	-2.3414	-2.3944	-2.4037	-2.3077	-2.3852	-2.3542	-2.3525	-2.4598	-2.3921	-2.4176	-2.3876	-2.3776	-2.4136	-2.3703	-2.3749
-2.1744	-2.2572	-2.3479	-2.2268	-2.2244	-2.4912	-2.3911	-2.3951	-2.4422	-2.3644	-2.6091	-2.2872	-2.2126	-2.3622	-2.5062	-2.7614	-2.6615	-2.4922	-2.3379	-2.2209	-2.4552	-2.4979	-2.2818	-2.401	-2.4598	-2.4827	-2.2912	-2.3722	-2.3881	-2.4096	-2.5011	-2.3749	-2.1391	-2.4037	-2.2126	-2.3622	-2.3351	-2.5954	-2.5082	-2.3414	-2.3695	-2.3305	-2.4013	-2.4059	-2.4176	-2.3876	-2.4925	-2.2707	-2.3703	-2.3749
-2.1103	-2.8063	-2.0612	-2.3679	-2.4688	-2.641	-2.3911	-2.3951	-2.6091	-2.5332	-2.4316	-2.4573	-2.5062	-2.5685	-2.71	-2.4335	-2.5781	-2.4024	-2.6172	-2.4535	-2.2712	-2.1457	-2.3756	-2.4702	-2.2137	-2.4059	-2.4008	-2.4394	-2.3881	-2.4096	-2.5011	-2.3749	-2.4316	-2.4573	-2.3933	-2.4989	-2.3944	-2.4037	-2.5082	-2.3414	-2.4782	-2.4459	-2.3638	-2.3872	-2.3612	-2.5295	-2.3776	-2.4136	-2.3695	-2.4463
-2.1193	-2.3679	-2.3664	-2.4594	-2.4688	-2.641	-2.4276	-2.2565	-2.4129	-2.2149	-2.1716	-2.2254	-2.5709	-2.2757	-2.1155	-2.4024	-2.4804	-2.4535	-2.4421	-2.2678	-2.0928	-2.4525	-2.2818	-2.401	-2.4598	-2.4827	-2.4008	-2.4394	-2.3881	-2.4096	-2.4129	-2.2149	-2.2891	-2.4109	-2.4331	-2.3414	-2.3944	-2.4037	-2.4066	-2.4561	-2.3542	-2.3525	-2.0928	-2.4525	-2.4176	-2.3876	-2.4145	-2.4943	-2.3695	-2.4463
-2.0811	-2.3583	-2.2735	-1.9718	-2.1017	-2.5683	-2.3077	-2.2964	-2.7557	-2.2671	-2.3276	-2.3918	-2.4163	-2.4932	-2.1885	-2.5344	-2.1284	-2.6528	-2.5531	-2.4594	-2.0526	-2.5532	-2.5795	-2.4109	-2.2735	-1.9718	-2.2912	-2.3722	-2.3077	-2.2964	-2.5011	-2.3749	-2.1391	-2.4037	-2.4331	-2.3414	-2.3944	-2.4037	-2.1284	-2.6528	-2.3695	-2.3305	-2.0526	-2.5532	-2.4176	-2.3876	-2.3776	-2.4136	-2.3703	-2.3749
-2.375	-2.3781	-2.2411	-2.6346	-2.4637	-2.1861	-2.4422	-2.3119	-2.4751	-2.4912	-2.3624	-2.3742	-2.1467	-2.5131	-2.3125	-2.3426	-2.1726	-2.1425	-2.6172	-2.4535	-2.0526	-2.5532	-2.3756	-2.4702	-2.2137	-2.4059	-2.2912	-2.3722	-2.4446	-2.319	-2.3907	-2.3961	-2.2891	-2.4109	-2.4281	-2.4307	-2.3351	-2.5954	-2.5082	-2.3414	-2.4782	-2.4459	-2.0526	-2.5532	-2.3124	-2.3569	-2.3776	-2.4136	-2.3703	-2.3749
-2.8056	-2.5119	-2.0612	-2.3679	-2.4422	-2.2821	-2.444	-2.4646	-2.1347	-2.7621	-2.6091	-2.2872	-2.4065	-2.3312	-2.3641	-2.4203	-2.1726	-2.1425	-2.1195	-2.5624	-2.4017	-2.5131	-2.5795	-2.4109	-2.2137	-2.4059	-2.5675	-2.423	-2.3752	-2.4108	-2.2712	-2.5256	-2.1391	-2.4037	-2.4281	-2.4307	-2.3641	-2.4203	-2.5082	-2.3414	-2.3542	-2.3525	-2.4013	-2.4059	-2.4176	-2.3876	-2.3776	-2.4136	-2.3703	-2.3749
-2.375	-2.3781	-2.2411	-2.6346	-2.4637	-2.1861	-2.444	-2.4646	-2.4422	-2.3644	-1.9864	-2.2503	-2.4163	-2.4932	-2.3424	-2.3644	-2.3624	-2.4757	-2.4149	-2.3426	-2.359	-2.3624	-2.3756	-2.4702	-2.2137	-2.4059	-2.2912	-2.3722	-2.3752	-2.4108	-2.5011	-2.3749	-2.1391	-2.4037	-2.4331	-2.3414	-2.3944	-2.4037	-2.3165	-2.2973	-2.3542	-2.3525	-2.4013	-2.4059	-2.3124	-2.3569	-2.3776	-2.4136	-2.3703	-2.3749
-2.1829	-2.4174	-2.2411	-2.6346	-2.444	-2.4646	-2.3911	-2.3951	-2.4422	-2.3644	-1.9864	-2.2503	-2.4163	-2.4932	-2.3125	-2.3426	-2.3624	-2.4757	-2.441	-2.624	-2.5143	-2.3853	-2.2818	-2.401	-2.2137	-2.4059	-2.2912	-2.3722	-2.3881	-2.4096	-2.5011	-2.3749	-2.1391	-2.4037	-2.4331	-2.3414	-2.3351	-2.5954	-2.3165	-2.2973	-2.4782	-2.4459	-2.4598	-2.3921	-2.4176	-2.3876	-2.3776	-2.4136	-2.3703	-2.3749
-2.1829	-2.4174	-2.6342	-2.4646	-2.4688	-2.641	-2.3911	-2.3951	-2.4422	-2.3644	-1.9864	-2.2503	-2.4149	-2.5495	-2.3125	-2.3426	-2.5303	-2.4992	-2.387	-2.5332	-2.3371	-2.4407	-2.2818	-2.401	-2.2137	-2.4059	-2.4008	-2.4394	-2.3881	-2.4096	-2.5011	-2.3749	-2.1391	-2.4037	-2.3933	-2.4989	-2.3351	-2.5954	-2.4066	-2.4561	-2.3695	-2.3305	-2.3638	-2.3872	-2.4176	-2.3876	-2.3776	-2.4136	-2.3695	-2.4463
-2.2736	-2.3346	-2.3664	-2.4594	-2.4688	-2.641	-2.3911	-2.3951	-2.1347	-2.7621	-2.3624	-2.3742	-2.4129	-2.4992	-2.387	-2.4203	-2.3624	-2.4757	-2.2818	-2.5082	-2.359	-2.3624	-2.3756	-2.4702	-2.4598	-2.4827	-2.4008	-2.4394	-2.3881	-2.4096	-2.2712	-2.5256	-2.2891	-2.4109	-2.4281	-2.4307	-2.3944	-2.4037	-2.3165	-2.2973	-2.4782	-2.4459	-2.4013	-2.4059	-2.3124	-2.3569	-2.4145	-2.4943	-2.3695	-2.4463
-2.2736	-2.3346	-2.3664	-2.4594	-2.4688	-2.641	-2.4422	-2.3119	-2.1347	-2.7621	-2.562	-2.2421	-2.5143	-2.2872	-2.3125	-2.3426	-2.4889	-2.5082	-2.441	-2.624	-2.6152	-2.5545	-2.3756	-2.4702	-2.4598	-2.4827	-2.4008	-2.4394	-2.4446	-2.319	-2.2712	-2.5256	-2.687	-2.3395	-2.4331	-2.3414	-2.3351	-2.5954	-2.4066	-2.4561	-2.4782	-2.4459	-2.4598	-2.3921	-2.3124	-2.3569	-2.4145	-2.4943	-2.3695	-2.4463
-2.1103	-2.8063	-2.0612	-2.3679	-2.2244	-2.4912	-2.444	-2.4646	-2.1347	-2.7621	-2.3276	-2.3918	-2.5062	-2.5685	-2.2278	-2.5351	-2.1726	-2.1425	-2.6259	-2.3361	-2.2712	-2.1457	-2.3756	-2.4702	-2.2137	-2.4059	-2.2912	-2.3722	-2.3752	-2.4108	-2.2712	-2.5256	-2.1391	-2.4037	-2.3933	-2.4989	-2.2278	-2.5351	-2.5082	-2.3414	-2.6259	-2.3361	-2.3638	-2.3872	-2.3612	-2.5295	-2.3776	-2.4136	-2.3703	-2.3749
-2.6369	-2.5735	-2.3664	-2.4594	-2.2419	-2.3003	-2.6288	-2.6528	-2.3314	-2.2667	-2.7093	-2.5683	-2.4129	-2.4992	-2.3424	-2.3644	-2.6369	-2.0904	-2.6172	-2.4535	-2.6402	-2.4086	-2.3756	-2.4702	-2.4598	-2.4827	-2.4008	-2.4394	-2.6288	-2.6528	-2.3314	-2.2667	-2.687	-2.3395	-2.4281	-2.4307	-2.3944	-2.4037	-2.5082	-2.3414	-2.4782	-2.4459	-2.6402	-2.4086	-2.4176	-2.3876	-2.4145	-2.4943	-2.3695	-2.4463
-2.375	-2.3781	-2.673	-2.2318	-2.673	-2.3406	-2.383	-2.698	-2.562	-2.4703	-1.9864	-2.2503	-2.3033	-2.2125	-2.647	-2.2752	-2.3077	-2.3852	-2.444	-2.291	-2.6402	-2.4086	-2.3756	-2.4702	-2.673	-2.2318	-2.673	-2.3406	-2.3752	-2.4108	-2.3907	-2.3961	-2.1391	-2.4037	-2.4331	-2.3414	-2.5013	-2.3214	-2.3077	-2.3852	-2.4782	-2.4459	-2.6402	-2.4086	-2.3124	-2.3569	-2.4925	-2.2707	-2.5908	-2.4748
-2.5864	-2.1653	-2.673	-2.2318	-2.1017	-2.5683	-2.2591	-2.265	-2.4422	-2.3644	-2.2348	-2.2568	-2.4065	-2.3312	-2.2278	-2.5351	-2.1467	-2.291	-2.4129	-2.5351	-2.447	-2.3914	-2.5864	-2.1653	-2.673	-2.2318	-2.2912	-2.3722	-2.3752	-2.4108	-2.5011	-2.3749	-2.1391	-2.4037	-2.4281	-2.4307	-2.2278	-2.5351	-2.4066	-2.4561	-2.4129	-2.5351	-2.4013	-2.4059	-2.3612	-2.5295	-2.4925	-2.2707	-2.3703	-2.3749
-2.1791	-2.5842	-2.4324	-2.3592	-2.2591	-2.4422	-2.3911	-2.3951	-2.2735	-2.915	-1.9948	-2.6559	-2.4149	-2.5495	-2.1885	-2.5344	-2.6483	-2.2254	-2.6172	-2.4535	-2.447	-2.3914	-2.1791	-2.5842	-2.4598	-2.4827	-2.2912	-2.3722	-2.3881	-2.4096	-2.2735	-2.915	-2.1391	-2.4037	-2.3933	-2.4989	-2.3944	-2.4037	-2.3165	-2.2973	-2.4782	-2.4459	-2.4013	-2.4059	-2.4176	-2.3876	-2.4925	-2.2707	-2.3703	-2.3749
-2.1791	-2.5842	-2.2411	-2.6346	-2.4688	-2.641	-2.6288	-2.6528	-2.2213	-2.3145	-2.7093	-2.5683	-2.4163	-2.4932	-2.1794	-2.2143	-2.4804	-2.4535	-2.7714	-2.3914	-2.6152	-2.5545	-2.1791	-2.5842	-2.2137	-2.4059	-2.4008	-2.4394	-2.6288	-2.6528	-2.3907	-2.3961	-2.687	-2.3395	-2.4331	-2.3414	-2.5013	-2.3214	-2.4066	-2.4561	-2.4782	-2.4459	-2.4598	-2.3921	-2.4176	-2.3876	-2.3776	-2.4136	-2.3695	-2.4463
-2.1829	-2.4174	-2.1744	-2.1718	-2.4688	-2.641	-2.444	-2.4646	-2.4305	-2.2395	-2.5961	-2.1977	-2.5709	-2.2757	-2.387	-2.4203	-2.6136	-2.3644	-2.3379	-2.2209	-2.6152	-2.5545	-2.2818	-2.401	-2.2137	-2.4059	-2.4008	-2.4394	-2.3752	-2.4108	-2.3907	-2.3961	-2.687	-2.3395	-2.4331	-2.3414	-2.3944	-2.4037	-2.5082	-2.3414	-2.3695	-2.3305	-2.4598	-2.3921	-2.4176	-2.3876	-2.3776	-2.4136	-2.3695	-2.4463
-2.375	-2.3781	-2.4421	-2.6288	-2.1017	-2.5683	-2.383	-2.698	-2.562	-2.4703	-2.6288	-2.6018	-2.2126	-2.3622	-2.647	-2.2752	-2.1712	-2.229	-2.4149	-2.3426	-2.447	-2.3914	-2.3756	-2.4702	-2.521	-2.2149	-2.2912	-2.3722	-2.3752	-2.4108	-2.3907	-2.3961	-2.6288	-2.6018	-2.2126	-2.3622	-2.5013	-2.3214	-2.3165	-2.2973	-2.3542	-2.3525	-2.4013	-2.4059	-2.3124	-2.3569	-2.3776	-2.4136	-2.3703	-2.3749
-2.0811	-2.3583	-2.1744	-2.1718	-2.1017	-2.5683	-2.2591	-2.265	-2.3314	-2.2667	-2.4316	-2.4573	-2.4065	-2.3312	-2.2317	-2.6474	-2.3624	-2.4757	-2.7714	-2.3914	-2.7117	-2.3057	-2.5795	-2.4109	-2.2137	-2.4059	-2.2912	-2.3722	-2.3752	-2.4108	-2.3314	-2.2667	-2.4316	-2.4573	-2.4281	-2.4307	-2.3351	-2.5954	-2.3165	-2.2973	-2.4782	-2.4459	-2.4598	-2.3921	-2.4176	-2.3876	-2.3776	-2.4136	-2.3703	-2.3749
-2.1744	-2.2572	-2.1744	-2.1718	-2.2591	-2.4422	-2.6288	-2.6528	-2.4129	-2.2149	-2.7093	-2.5683	-2.2742	-2.4514	-2.3125	-2.3426	-2.342	-2.4401	-2.5531	-2.4594	-2.0928	-2.4525	-2.2818	-2.401	-2.2137	-2.4059	-2.2912	-2.3722	-2.6288	-2.6528	-2.4129	-2.2149	-2.687	-2.3395	-2.3933	-2.4989	-2.3351	-2.5954	-2.4066	-2.4561	-2.3695	-2.3305	-2.0928	-2.4525	-2.4176	-2.3876	-2.3776	-2.4136	-2.3703	-2.3749
-2.1744	-2.2572	-2.2357	-2.3883	-2.673	-2.3406	-2.3077	-2.2964	-2.4305	-2.2395	-2.2742	-2.605	-2.4149	-2.5495	-2.504	-2.4653	-2.6136	-2.3644	-2.6259	-2.3361	-2.359	-2.3624	-2.2818	-2.401	-2.2137	-2.4059	-2.673	-2.3406	-2.3077	-2.2964	-2.3907	-2.3961	-2.2891	-2.4109	-2.3933	-2.4989	-2.5013	-2.3214	-2.5082	-2.3414	-2.6259	-2.3361	-2.4013	-2.4059	-2.4176	-2.3876	-2.3776	-2.4136	-2.5908	-2.4748
-2.1193	-2.3679	-2.3479	-2.2268	-2.6362	-2.5253	-2.4422	-2.3119	-2.4061	-2.5841	-2.4941	-2.3361	-2.3029	-2.5072	-2.3777	-1.7656	-2.3077	-2.3852	-2.2818	-2.5082	-2.4552	-2.4979	-2.2818	-2.401	-2.4598	-2.4827	-2.5675	-2.423	-2.4446	-2.319	-2.3907	-2.3961	-2.4941	-2.3361	-2.4331	-2.3414	-2.3777	-1.7656	-2.3077	-2.3852	-2.4782	-2.4459	-2.4013	-2.4059	-2.4176	-2.3876	-2.4925	-2.2707	-2.3703	-2.3749
-2.1103	-2.8063	-2.6055	-2.2009	-2.4422	-2.2821	-2.1668	-2.8992	-2.2735	-2.915	-2.0601	-2.4024	-2.4941	-2.736	-2.2278	-2.5351	-2.4889	-2.5082	-2.6172	-2.4535	-2.3371	-2.4407	-2.3756	-2.4702	-2.521	-2.2149	-2.5675	-2.423	-2.3752	-2.4108	-2.2735	-2.915	-2.1391	-2.4037	-2.4941	-2.736	-2.2278	-2.5351	-2.4066	-2.4561	-2.4782	-2.4459	-2.3638	-2.3872	-2.3612	-2.5295	-2.3776	-2.4136	-2.3703	-2.3749
-2.1744	-2.2572	-2.2357	-2.3883	-2.3766	-2.2964	-2.2591	-2.265	-2.562	-2.4703	-2.5961	-2.1977	-2.5688	-2.4847	-2.1155	-2.4024	-2.342	-2.4401	-2.2104	-2.5532	-2.6152	-2.5545	-2.2818	-2.401	-2.2137	-2.4059	-2.3766	-2.2964	-2.3752	-2.4108	-2.3907	-2.3961	-2.687	-2.3395	-2.4281	-2.4307	-2.3944	-2.4037	-2.4066	-2.4561	-2.2104	-2.5532	-2.4598	-2.3921	-2.4176	-2.3876	-2.3776	-2.4136	-2.3703	-2.3749
-2.441	-2.4992	-2.6173	-2.7115	-2.2591	-2.4422	-2.2591	-2.265	-2.4751	-2.4912	-2.7843	-2.396	-2.3029	-2.5072	-2.504	-2.4653	-2.1284	-2.6528	-2.34	-2.0979	-2.6402	-2.4086	-2.2818	-2.401	-2.6173	-2.7115	-2.2912	-2.3722	-2.3752	-2.4108	-2.3907	-2.3961	-2.687	-2.3395	-2.4331	-2.3414	-2.5013	-2.3214	-2.1284	-2.6528	-2.3695	-2.3305	-2.6402	-2.4086	-2.4176	-2.3876	-2.3776	-2.4136	-2.3703	-2.3749
-2.5305	-2.2754	-2.2357	-2.3883	-2.2591	-2.4422	-2.4197	-2.3006	-2.2213	-2.3145	-2.0601	-2.4024	-2.6626	-2.5178	-2.3641	-2.4203	-2.6615	-2.4922	-2.4129	-2.5351	-2.4552	-2.4979	-2.5305	-2.2754	-2.2137	-2.4059	-2.2912	-2.3722	-2.3752	-2.4108	-2.3907	-2.3961	-2.1391	-2.4037	-2.4281	-2.4307	-2.3641	-2.4203	-2.5082	-2.3414	-2.4129	-2.5351	-2.4013	-2.4059	-2.4176	-2.3876	-2.3776	-2.4136	-2.3703	-2.3749
-2.441	-2.4992	-2.2357	-2.3883	-2.2244	-2.4912	-2.4637	-2.2574	-2.6244	-2.1803	-2.5961	-2.1977	-2.3641	-2.1336	-2.71	-2.4335	-2.3077	-2.3852	-2.6172	-2.4535	-2.4552	-2.4979	-2.2818	-2.401	-2.2137	-2.4059	-2.2912	-2.3722	-2.3752	-2.4108	-2.5011	-2.3749	-2.687	-2.3395	-2.3641	-2.1336	-2.3944	-2.4037	-2.3077	-2.3852	-2.4782	-2.4459	-2.4013	-2.4059	-2.4176	-2.3876	-2.3776	-2.4136	-2.3703	-2.3749
-2.441	-2.4992	-2.0612	-2.3679	-2.4637	-2.1861	-2.3741	-2.3539	-2.4751	-2.4912	-2.6288	-2.6018	-2.5709	-2.2757	-2.2278	-2.5351	-2.4804	-2.4535	-2.6172	-2.4535	-2.2818	-2.2951	-2.2818	-2.401	-2.2137	-2.4059	-2.2912	-2.3722	-2.3881	-2.4096	-2.3907	-2.3961	-2.6288	-2.6018	-2.4331	-2.3414	-2.2278	-2.5351	-2.4066	-2.4561	-2.4782	-2.4459	-2.4013	-2.4059	-2.4176	-2.3876	-2.3776	-2.4136	-2.3703	-2.3749
-2.1193	-2.3679	-2.2411	-2.6346	-2.5338	-2.5072	-2.4197	-2.3006	-2.3314	-2.2667	-1.9948	-2.6559	-2.2126	-2.3622	-2.647	-2.2752	-2.4804	-2.4535	-2.2818	-2.5082	-2.3371	-2.4407	-2.2818	-2.401	-2.2137	-2.4059	-2.4008	-2.4394	-2.3752	-2.4108	-2.3314	-2.2667	-2.1391	-2.4037	-2.2126	-2.3622	-2.5013	-2.3214	-2.4066	-2.4561	-2.4782	-2.4459	-2.3638	-2.3872	-2.4176	-2.3876	-2.3776	-2.4136	-2.3703	-2.3749
-2.6244	-2.4024	-2.3664	-2.4594	-2.6362	-2.5253	-2.6288	-2.6528	-2.2213	-2.3145	-2.7093	-2.5683	-2.5143	-2.2872	-2.387	-2.4203	-2.4889	-2.5082	-2.5531	-2.4594	-2.359	-2.3624	-2.3756	-2.4702	-2.4598	-2.4827	-2.5675	-2.423	-2.6288	-2.6528	-2.3907	-2.3961	-2.687	-2.3395	-2.4331	-2.3414	-2.3944	-2.4037	-2.4066	-2.4561	-2.3695	-2.3305	-2.4013	-2.4059	-2.4176	-2.3876	-2.4145	-2.4943	-2.3703	-2.3749
-2.2736	-2.3346	-2.6055	-2.2009	-2.673	-2.3406	-2.4637	-2.2574	-2.4305	-2.2395	-2.6091	-2.2872	-2.5143	-2.2872	-2.5688	-2.4618	-2.6136	-2.3644	-2.441	-2.624	-2.6402	-2.4086	-2.3756	-2.4702	-2.521	-2.2149	-2.673	-2.3406	-2.3752	-2.4108	-2.3907	-2.3961	-2.1391	-2.4037	-2.4331	-2.3414	-2.5013	-2.3214	-2.5082	-2.3414	-2.4782	-2.4459	-2.6402	-2.4086	-2.3124	-2.3569	-2.3776	-2.4136	-2.5908	-2.4748
-2.6362	-2.35	-2.673	-2.2318	-2.4637	-2.1861	-2.383	-2.698	-2.6091	-2.5332	-2.6091	-2.2872	-2.5688	-2.4847	-2.3424	-2.3644	-2.5303	-2.4992	-2.4129	-2.5351	-2.447	-2.3914	-2.5795	-2.4109	-2.673	-2.2318	-2.2912	-2.3722	-2.3752	-2.4108	-2.5011	-2.3749	-2.1391	-2.4037	-2.4281	-2.4307	-2.3944	-2.4037	-2.4066	-2.4561	-2.4129	-2.5351	-2.4013	-2.4059	-2.4176	-2.3876	-2.4925	-2.2707	-2.3703	-2.3749
-2.5864	-2.1653	-2.2411	-2.6346	-2.1017	-2.5683	-2.4276	-2.2565	-2.6091	-2.5332	-2.7843	-2.396	-2.4163	-2.4932	-2.3856	-2.1763	-2.3077	-2.3852	-2.7714	-2.3914	-2.2818	-2.2951	-2.5864	-2.1653	-2.2137	-2.4059	-2.2912	-2.3722	-2.3881	-2.4096	-2.5011	-2.3749	-2.687	-2.3395	-2.4331	-2.3414	-2.5013	-2.3214	-2.3077	-2.3852	-2.4782	-2.4459	-2.4013	-2.4059	-2.3612	-2.5295	-2.3776	-2.4136	-2.3703	-2.3749
-2.1829	-2.4174	-2.1744	-2.1718	-2.4276	-2.7068	-2.4276	-2.2565	-2.2213	-2.3145	-1.9864	-2.2503	-2.4129	-2.4992	-2.2278	-2.5351	-2.342	-2.4401	-2.2818	-2.5082	-2.7211	-2.4979	-2.2818	-2.401	-2.2137	-2.4059	-2.4008	-2.4394	-2.3881	-2.4096	-2.3907	-2.3961	-2.1391	-2.4037	-2.4281	-2.4307	-2.2278	-2.5351	-2.4066	-2.4561	-2.4782	-2.4459	-2.4013	-2.4059	-2.4176	-2.3876	-2.3776	-2.4136	-2.5908	-2.4748
-2.1744	-2.2572	-2.3479	-2.2268	-2.4276	-2.7068	-2.4637	-2.2574	-2.4422	-2.3644	-2.562	-2.2421	-2.2126	-2.3622	-2.504	-2.4653	-2.4889	-2.5082	-2.1668	-2.2123	-2.6402	-2.4086	-2.2818	-2.401	-2.4598	-2.4827	-2.4008	-2.4394	-2.3752	-2.4108	-2.5011	-2.3749	-2.687	-2.3395	-2.2126	-2.3622	-2.5013	-2.3214	-2.4066	-2.4561	-2.4782	-2.4459	-2.6402	-2.4086	-2.4176	-2.3876	-2.4925	-2.2707	-2.5908	-2.4748
-2.1103	-2.8063	-2.3479	-2.2268	-2.4637	-2.1861	-2.3911	-2.3951	-2.562	-2.4703	-2.4316	-2.4573	-2.6626	-2.5178	-2.5688	-2.4618	-2.3198	-2.4979	-2.4129	-2.5351	-2.359	-2.3624	-2.3756	-2.4702	-2.4598	-2.4827	-2.2912	-2.3722	-2.3881	-2.4096	-2.3907	-2.3961	-2.4316	-2.4573	-2.4281	-2.4307	-2.5013	-2.3214	-2.4066	-2.4561	-2.4129	-2.5351	-2.4013	-2.4059	-2.3612	-2.5295	-2.4925	-2.2707	-2.3703	-2.3749
-2.2736	-2.3346	-2.0612	-2.3679	-2.6362	-2.5253	-2.4276	-2.2565	-2.4563	-2.5735	-2.7843	-2.396	-2.5688	-2.4847	-2.3424	-2.3644	-2.3198	-2.4979	-2.441	-2.624	-2.4552	-2.4979	-2.3756	-2.4702	-2.2137	-2.4059	-2.5675	-2.423	-2.3881	-2.4096	-2.5011	-2.3749	-2.687	-2.3395	-2.4281	-2.4307	-2.3944	-2.4037	-2.4066	-2.4561	-2.4782	-2.4459	-2.4013	-2.4059	-2.3124	-2.3569	-2.3776	-2.4136	-2.3703	-2.3749
-2.6362	-2.35	-2.3479	-2.2268	-1.9488	-2.2125	-2.4637	-2.2574	-2.2213	-2.3145	-1.9864	-2.2503	-2.0983	-2.0952	-2.3856	-2.1763	-2.4804	-2.4535	-2.6172	-2.4535	-2.7117	-2.3057	-2.5795	-2.4109	-2.4598	-2.4827	-2.4008	-2.4394	-2.3752	-2.4108	-2.3907	-2.3961	-2.1391	-2.4037	-2.4281	-2.4307	-2.5013	-2.3214	-2.4066	-2.4561	-2.4782	-2.4459	-2.4598	-2.3921	-2.4176	-2.3876	-2.4925	-2.2707	-2.3703	-2.3749
-2.1103	-2.8063	-2.6055	-2.2009	-2.2591	-2.4422	-2.4637	-2.2574	-2.4421	-2.4579	-2.3624	-2.3742	-2.4065	-2.3312	-2.3125	-2.3426	-2.1712	-2.229	-2.3379	-2.2209	-2.359	-2.3624	-2.3756	-2.4702	-2.521	-2.2149	-2.2912	-2.3722	-2.3752	-2.4108	-2.2712	-2.5256	-2.2891	-2.4109	-2.4281	-2.4307	-2.3351	-2.5954	-2.3165	-2.2973	-2.3695	-2.3305	-2.4013	-2.4059	-2.3612	-2.5295	-2.3776	-2.4136	-2.3703	-2.3749
-2.6362	-2.35	-2.2357	-2.3883	-2.4637	-2.1861	-2.3818	-2.4579	-2.1347	-2.7621	-2.7093	-2.5683	-2.4149	-2.5495	-2.2317	-2.6474	-2.5781	-2.4024	-2.441	-2.624	-2.0526	-2.5532	-2.5795	-2.4109	-2.2137	-2.4059	-2.2912	-2.3722	-2.4446	-2.319	-2.2712	-2.5256	-2.687	-2.3395	-2.3933	-2.4989	-2.3351	-2.5954	-2.5082	-2.3414	-2.4782	-2.4459	-2.0526	-2.5532	-2.4176	-2.3876	-2.3776	-2.4136	-2.3703	-2.3749
-2.1829	-2.4174	-2.4421	-2.6288	-2.4422	-2.2821	-2.383	-2.698	-2.1347	-2.7621	-2.2742	-2.605	-2.3029	-2.5072	-2.3856	-2.1763	-2.1284	-2.6528	-2.34	-2.0979	-2.359	-2.3624	-2.2818	-2.401	-2.521	-2.2149	-2.5675	-2.423	-2.3752	-2.4108	-2.2712	-2.5256	-2.2891	-2.4109	-2.4331	-2.3414	-2.5013	-2.3214	-2.1284	-2.6528	-2.3695	-2.3305	-2.4013	-2.4059	-2.4176	-2.3876	-2.3776	-2.4136	-2.3703	-2.3749
-2.0811	-2.3583	-2.4703	-2.1201	-2.1017	-2.5683	-2.4422	-2.3119	-2.4389	-2.4877	-2.0601	-2.4024	-2.4129	-2.4992	-2.3641	-2.4203	-2.6615	-2.4922	-2.441	-2.624	-2.3371	-2.4407	-2.5795	-2.4109	-2.521	-2.2149	-2.2912	-2.3722	-2.4446	-2.319	-2.2712	-2.5256	-2.1391	-2.4037	-2.4281	-2.4307	-2.3641	-2.4203	-2.5082	-2.3414	-2.4782	-2.4459	-2.3638	-2.3872	-2.4176	-2.3876	-2.3776	-2.4136	-2.3703	-2.3749
-2.8056	-2.5119	-2.6055	-2.2009	-2.5338	-2.5072	-2.2591	-2.265	-2.3314	-2.2667	-1.9948	-2.6559	-2.4129	-2.4992	-2.3125	-2.3426	-2.1284	-2.6528	-2.444	-2.291	-2.4552	-2.4979	-2.5795	-2.4109	-2.521	-2.2149	-2.4008	-2.4394	-2.3752	-2.4108	-2.3314	-2.2667	-2.1391	-2.4037	-2.4281	-2.4307	-2.3351	-2.5954	-2.1284	-2.6528	-2.4782	-2.4459	-2.4013	-2.4059	-2.4176	-2.3876	-2.3776	-2.4136	-2.3703	-2.3749
-2.1744	-2.2572	-2.6173	-2.7115	-2.4422	-2.2821	-2.4197	-2.3006	-2.1347	-2.7621	-2.562	-2.2421	-2.4065	-2.3312	-2.3777	-1.7656	-2.5303	-2.4992	-2.5531	-2.4594	-2.4552	-2.4979	-2.2818	-2.401	-2.6173	-2.7115	-2.5675	-2.423	-2.3752	-2.4108	-2.2712	-2.5256	-2.687	-2.3395	-2.4281	-2.4307	-2.3777	-1.7656	-2.4066	-2.4561	-2.3695	-2.3305	-2.4013	-2.4059	-2.4176	-2.3876	-2.3776	-2.4136	-2.3703	-2.3749
-2.8056	-2.5119	-2.2357	-2.3883	-2.1017	-2.5683	-2.3777	-2.4525	-2.562	-2.4703	-1.9864	-2.2503	-2.4065	-2.3312	-2.2278	-2.5351	-2.3624	-2.4757	-2.5531	-2.4594	-2.7211	-2.4979	-2.5795	-2.4109	-2.2137	-2.4059	-2.2912	-2.3722	-2.3777	-2.4525	-2.3907	-2.3961	-2.1391	-2.4037	-2.4281	-2.4307	-2.2278	-2.5351	-2.3165	-2.2973	-2.3695	-2.3305	-2.4013	-2.4059	-2.4176	-2.3876	-2.3776	-2.4136	-2.3703	-2.3749
-2.441	-2.4992	-2.3664	-2.4594	-2.1017	-2.5683	-2.3077	-2.2964	-2.1347	-2.7621	-1.9864	-2.2503	-2.0983	-2.0952	-2.504	-2.4653	-2.1284	-2.6528	-2.2818	-2.5082	-2.359	-2.3624	-2.2818	-2.401	-2.4598	-2.4827	-2.2912	-2.3722	-2.3077	-2.2964	-2.2712	-2.5256	-2.1391	-2.4037	-2.4281	-2.4307	-2.5013	-2.3214	-2.1284	-2.6528	-2.4782	-2.4459	-2.4013	-2.4059	-2.4176	-2.3876	-2.4145	-2.4943	-2.3703	-2.3749
-2.375	-2.3781	-2.2357	-2.3883	-2.2244	-2.4912	-2.2591	-2.265	-2.4129	-2.2149	-1.9864	-2.2503	-2.2126	-2.3622	-2.2278	-2.5351	-2.1467	-2.291	-2.7714	-2.3914	-2.4017	-2.5131	-2.3756	-2.4702	-2.2137	-2.4059	-2.2912	-2.3722	-2.3752	-2.4108	-2.4129	-2.2149	-2.1391	-2.4037	-2.2126	-2.3622	-2.2278	-2.5351	-2.4066	-2.4561	-2.4782	-2.4459	-2.4013	-2.4059	-2.3124	-2.3569	-2.3776	-2.4136	-2.3703	-2.3749
-2.441	-2.4992	-2.0612	-2.3679	-2.2591	-2.4422	-2.3077	-2.2964	-2.4422	-2.3644	-2.4316	-2.4573	-2.2126	-2.3622	-2.1794	-2.2143	-2.342	-2.4401	-2.444	-2.291	-2.2818	-2.2951	-2.2818	-2.401	-2.2137	-2.4059	-2.2912	-2.3722	-2.3077	-2.2964	-2.5011	-2.3749	-2.4316	-2.4573	-2.2126	-2.3622	-2.5013	-2.3214	-2.4066	-2.4561	-2.4782	-2.4459	-2.4013	-2.4059	-2.4176	-2.3876	-2.3776	-2.4136	-2.3703	-2.3749
-2.5305	-2.2754	-2.6055	-2.2009	-2.5338	-2.5072	-2.4197	-2.3006	-2.4061	-2.5841	-2.2348	-2.2568	-2.4149	-2.5495	-2.1794	-2.2143	-2.3624	-2.4757	-2.444	-2.291	-2.2712	-2.1457	-2.5305	-2.2754	-2.521	-2.2149	-2.4008	-2.4394	-2.3752	-2.4108	-2.3907	-2.3961	-2.1391	-2.4037	-2.3933	-2.4989	-2.5013	-2.3214	-2.3165	-2.2973	-2.4782	-2.4459	-2.3638	-2.3872	-2.4176	-2.3876	-2.3776	-2.4136	-2.3703	-2.3749
-2.1829	-2.4174	-2.8293	-3.0976	-2.1017	-2.5683	-2.1668	-2.8992	-2.4389	-2.4877	-2.2348	-2.2568	-2.3641	-2.1336	-2.647	-2.2752	-2.4889	-2.5082	-2.4421	-2.2678	-1.9884	-2.6977	-2.2818	-2.401	-2.4598	-2.4827	-2.2912	-2.3722	-2.3752	-2.4108	-2.2712	-2.5256	-2.1391	-2.4037	-2.3641	-2.1336	-2.5013	-2.3214	-2.4066	-2.4561	-2.3542	-2.3525	-2.4598	-2.3921	-2.4176	-2.3876	-2.3776	-2.4136	-2.3703	-2.3749
-2.1193	-2.3679	-2.4324	-2.3592	-2.6483	-2.4579	-2.2591	-2.265	-2.4129	-2.2149	-2.4316	-2.4573	-2.4941	-2.736	-2.3777	-1.7656	-2.3077	-2.3852	-2.444	-2.291	-2.6152	-2.5545	-2.2818	-2.401	-2.4598	-2.4827	-2.5675	-2.423	-2.3752	-2.4108	-2.4129	-2.2149	-2.4316	-2.4573	-2.4941	-2.736	-2.3777	-1.7656	-2.3077	-2.3852	-2.4782	-2.4459	-2.4598	-2.3921	-2.4176	-2.3876	-2.4925	-2.2707	-2.3703	-2.3749
-2.4324	-2.6565	-2.4421	-2.6288	-2.2591	-2.4422	-2.3077	-2.2964	-2.4129	-2.2149	-2.4941	-2.3361	-2.4941	-2.736	-2.2278	-2.5351	-2.1467	-2.291	-2.34	-2.0979	-2.0526	-2.5532	-2.3756	-2.4702	-2.521	-2.2149	-2.2912	-2.3722	-2.3077	-2.2964	-2.4129	-2.2149	-2.4941	-2.3361	-2.4941	-2.736	-2.2278	-2.5351	-2.4066	-2.4561	-2.3695	-2.3305	-2.0526	-2.5532	-2.3612	-2.5295	-2.3776	-2.4136	-2.3703	-2.3749
-2.1829	-2.4174	-2.4324	-2.3592	-2.5338	-2.5072	-2.4422	-2.3119	-2.4129	-2.2149	-2.562	-2.2421	-2.4129	-2.4992	-2.3777	-1.7656	-2.3624	-2.4757	-2.441	-2.624	-2.6402	-2.4086	-2.2818	-2.401	-2.4598	-2.4827	-2.4008	-2.4394	-2.4446	-2.319	-2.4129	-2.2149	-2.687	-2.3395	-2.4281	-2.4307	-2.3777	-1.7656	-2.3165	-2.2973	-2.4782	-2.4459	-2.6402	-2.4086	-2.4176	-2.3876	-2.4925	-2.2707	-2.3703	-2.3749
-2.5444	-2.067	-2.4879	-2.5229	-2.6483	-2.4579	-2.3229	-2.1272	-2.2213	-2.3145	-1.9948	-2.6559	-2.4149	-2.5495	-2.3856	-2.1763	-2.1726	-2.1425	-2.3379	-2.2209	-2.447	-2.3914	-2.3756	-2.4702	-2.4598	-2.4827	-2.5675	-2.423	-2.3881	-2.4096	-2.3907	-2.3961	-2.1391	-2.4037	-2.3933	-2.4989	-2.5013	-2.3214	-2.5082	-2.3414	-2.3695	-2.3305	-2.4013	-2.4059	-2.4176	-2.3876	-2.4145	-2.4943	-2.3703	-2.3749
-2.441	-2.4992	-2.4324	-2.3592	-2.4422	-2.2821	-2.3077	-2.2964	-2.4305	-2.2395	-2.562	-2.2421	-2.5143	-2.2872	-2.2278	-2.5351	-2.1712	-2.229	-2.4129	-2.5351	-2.3371	-2.4407	-2.2818	-2.401	-2.4598	-2.4827	-2.5675	-2.423	-2.3077	-2.2964	-2.3907	-2.3961	-2.687	-2.3395	-2.4331	-2.3414	-2.2278	-2.5351	-2.3165	-2.2973	-2.4129	-2.5351	-2.3638	-2.3872	-2.4176	-2.3876	-2.4925	-2.2707	-2.3703	-2.3749
-2.375	-2.3781	-2.4914	-2.8305	-2.2591	-2.4422	-2.383	-2.698	-1.9389	-2.0582	-2.7093	-2.5683	-2.4163	-2.4932	-2.5062	-2.7614	-2.1726	-2.1425	-2.3379	-2.2209	-2.359	-2.3624	-2.3756	-2.4702	-2.4598	-2.4827	-2.2912	-2.3722	-2.3752	-2.4108	-2.2712	-2.5256	-2.687	-2.3395	-2.4331	-2.3414	-2.3351	-2.5954	-2.5082	-2.3414	-2.3695	-2.3305	-2.4013	-2.4059	-2.3124	-2.3569	-2.3776	-2.4136	-2.3703	-2.3749
-2.5305	-2.2754	-2.673	-2.2318	-2.4688	-2.641	-2.444	-2.4646	-2.4305	-2.2395	-2.5961	-2.1977	-2.4149	-2.5495	-2.71	-2.4335	-2.342	-2.4401	-2.34	-2.0979	-2.5338	-2.3076	-2.5305	-2.2754	-2.673	-2.2318	-2.4008	-2.4394	-2.3752	-2.4108	-2.3907	-2.3961	-2.687	-2.3395	-2.3933	-2.4989	-2.3944	-2.4037	-2.4066	-2.4561	-2.3695	-2.3305	-2.4598	-2.3921	-2.4176	-2.3876	-2.4925	-2.2707	-2.3695	-2.4463
-2.1103	-2.8063	-2.3664	-2.4594	-2.2591	-2.4422	-2.3769	-2.7061	-2.4422	-2.3644	-2.7093	-2.5683	-2.5143	-2.2872	-2.1794	-2.2143	-2.3077	-2.3852	-2.7714	-2.3914	-2.6152	-2.5545	-2.3756	-2.4702	-2.4598	-2.4827	-2.2912	-2.3722	-2.3881	-2.4096	-2.5011	-2.3749	-2.687	-2.3395	-2.4331	-2.3414	-2.5013	-2.3214	-2.3077	-2.3852	-2.4782	-2.4459	-2.4598	-2.3921	-2.3612	-2.5295	-2.4145	-2.4943	-2.3703	-2.3749
-2.375	-2.3781	-2.3479	-2.2268	-2.3766	-2.2964	-2.4276	-2.2565	-2.6244	-2.1803	-2.562	-2.2421	-2.5143	-2.2872	-2.3856	-2.1763	-2.5303	-2.4992	-2.3186	-2.3827	-2.5143	-2.3853	-2.3756	-2.4702	-2.4598	-2.4827	-2.3766	-2.2964	-2.3881	-2.4096	-2.5011	-2.3749	-2.687	-2.3395	-2.4331	-2.3414	-2.5013	-2.3214	-2.4066	-2.4561	-2.3542	-2.3525	-2.4598	-2.3921	-2.3124	-2.3569	-2.4925	-2.2707	-2.3703	-2.3749
-2.2736	-2.3346	-2.1744	-2.1718	-2.3766	-2.2964	-2.2591	-2.265	-2.34	-2.3781	-2.562	-2.2421	-2.3641	-2.1336	-2.5688	-2.4618	-2.6615	-2.4922	-2.387	-2.5332	-2.447	-2.3914	-2.3756	-2.4702	-2.2137	-2.4059	-2.3766	-2.2964	-2.3752	-2.4108	-2.5011	-2.3749	-2.687	-2.3395	-2.3641	-2.1336	-2.5013	-2.3214	-2.5082	-2.3414	-2.3695	-2.3305	-2.4013	-2.4059	-2.3124	-2.3569	-2.3776	-2.4136	-2.3703	-2.3749
-2.1744	-2.2572	-2.4879	-2.5229	-2.6362	-2.5253	-2.1668	-2.8992	-2.562	-2.4703	-2.6091	-2.2872	-2.5143	-2.2872	-2.3641	-2.4203	-2.3276	-2.6141	-2.2104	-2.5532	-2.3371	-2.4407	-2.2818	-2.401	-2.4598	-2.4827	-2.5675	-2.423	-2.3752	-2.4108	-2.3907	-2.3961	-2.1391	-2.4037	-2.4331	-2.3414	-2.3641	-2.4203	-2.5082	-2.3414	-2.2104	-2.5532	-2.3638	-2.3872	-2.4176	-2.3876	-2.4145	-2.4943	-2.3703	-2.3749
-2.1829	-2.4174	-2.3479	-2.2268	-2.3766	-2.2964	-2.3911	-2.3951	-2.4421	-2.4579	-2.6288	-2.6018	-2.4065	-2.3312	-2.71	-2.4335	-2.4889	-2.5082	-2.7714	-2.3914	-2.1055	-2.1828	-2.2818	-2.401	-2.4598	-2.4827	-2.3766	-2.2964	-2.3881	-2.4096	-2.2712	-2.5256	-2.6288	-2.6018	-2.4281	-2.4307	-2.3944	-2.4037	-2.4066	-2.4561	-2.4782	-2.4459	-2.4598	-2.3921	-2.4176	-2.3876	-2.4925	-2.2707	-2.3703	-2.3749
-2.6362	-2.35	-2.6055	-2.2009	-2.6362	-2.5253	-2.3229	-2.1272	-2.4389	-2.4877	-2.3624	-2.3742	-2.4163	-2.4932	-2.647	-2.2752	-2.3198	-2.4979	-2.34	-2.0979	-2.2818	-2.2951	-2.5795	-2.4109	-2.521	-2.2149	-2.5675	-2.423	-2.3881	-2.4096	-2.2712	-2.5256	-2.2891	-2.4109	-2.4331	-2.3414	-2.5013	-2.3214	-2.4066	-2.4561	-2.3695	-2.3305	-2.4013	-2.4059	-2.4176	-2.3876	-2.3776	-2.4136	-2.3703	-2.3749
-2.4324	-2.6565	-2.6055	-2.2009	-2.4637	-2.1861	-2.3229	-2.1272	-2.4563	-2.5735	-2.5961	-2.1977	-2.5688	-2.4847	-2.1885	-2.5344	-2.6483	-2.2254	-2.3276	-2.2382	-2.0526	-2.5532	-2.3756	-2.4702	-2.521	-2.2149	-2.2912	-2.3722	-2.3881	-2.4096	-2.5011	-2.3749	-2.687	-2.3395	-2.4281	-2.4307	-2.3944	-2.4037	-2.3165	-2.2973	-2.3695	-2.3305	-2.0526	-2.5532	-2.3612	-2.5295	-2.3776	-2.4136	-2.3703	-2.3749
-2.5864	-2.1653	-2.0612	-2.3679	-2.2244	-2.4912	-2.3777	-2.4525	-2.6091	-2.5332	-1.9864	-2.2503	-2.3641	-2.1336	-2.504	-2.4653	-2.6369	-2.0904	-2.34	-2.0979	-2.2818	-2.2951	-2.5864	-2.1653	-2.2137	-2.4059	-2.2912	-2.3722	-2.3777	-2.4525	-2.5011	-2.3749	-2.1391	-2.4037	-2.3641	-2.1336	-2.5013	-2.3214	-2.5082	-2.3414	-2.3695	-2.3305	-2.4013	-2.4059	-2.3612	-2.5295	-2.3776	-2.4136	-2.3703	-2.3749
-2.5305	-2.2754	-2.3664	-2.4594	-2.2244	-2.4912	-2.4197	-2.3006	-2.562	-2.4703	-2.5961	-2.1977	-2.4065	-2.3312	-2.3125	-2.3426	-2.3077	-2.3852	-2.1195	-2.5624	-2.1055	-2.1828	-2.5305	-2.2754	-2.4598	-2.4827	-2.2912	-2.3722	-2.3752	-2.4108	-2.3907	-2.3961	-2.687	-2.3395	-2.4281	-2.4307	-2.3351	-2.5954	-2.3077	-2.3852	-2.3542	-2.3525	-2.4598	-2.3921	-2.4176	-2.3876	-2.4145	-2.4943	-2.3703	-2.3749
-2.375	-2.3781	-2.4879	-2.5229	-2.673	-2.3406	-2.3818	-2.4579	-2.4751	-2.4912	-2.7211	-2.5841	-2.5062	-2.5685	-2.1885	-2.5344	-2.1726	-2.1425	-2.3186	-2.3827	-2.7117	-2.3057	-2.3756	-2.4702	-2.4598	-2.4827	-2.673	-2.3406	-2.4446	-2.319	-2.3907	-2.3961	-2.687	-2.3395	-2.3933	-2.4989	-2.3944	-2.4037	-2.5082	-2.3414	-2.3542	-2.3525	-2.4598	-2.3921	-2.3124	-2.3569	-2.4145	-2.4943	-2.5908	-2.4748
-2.5305	-2.2754	-2.6342	-2.4646	-2.1017	-2.5683	-2.3818	-2.4579	-2.4422	-2.3644	-2.5961	-2.1977	-2.5143	-2.2872	-2.647	-2.2752	-2.342	-2.4401	-2.2104	-2.5532	-2.7117	-2.3057	-2.5305	-2.2754	-2.2137	-2.4059	-2.2912	-2.3722	-2.4446	-2.319	-2.5011	-2.3749	-2.687	-2.3395	-2.4331	-2.3414	-2.5013	-2.3214	-2.4066	-2.4561	-2.2104	-2.5532	-2.4598	-2.3921	-2.4176	-2.3876	-2.3776	-2.4136	-2.3703	-2.3749
-2.2736	-2.3346	-2.1744	-2.1718	-2.4637	-2.1861	-2.4197	-2.3006	-2.2213	-2.3145	-2.6288	-2.6018	-2.4065	-2.3312	-2.3125	-2.3426	-2.5303	-2.4992	-2.4149	-2.3426	-2.2712	-2.1457	-2.3756	-2.4702	-2.2137	-2.4059	-2.2912	-2.3722	-2.3752	-2.4108	-2.3907	-2.3961	-2.6288	-2.6018	-2.4281	-2.4307	-2.3351	-2.5954	-2.4066	-2.4561	-2.3542	-2.3525	-2.3638	-2.3872	-2.3124	-2.3569	-2.3776	-2.4136	-2.3703	-2.3749
-2.6362	-2.35	-2.2411	-2.6346	-2.4688	-2.641	-2.3911	-2.3951	-2.4305	-2.2395	-2.7843	-2.396	-2.5143	-2.2872	-2.9893	-2.3516	-2.3624	-2.4757	-2.387	-2.5332	-2.359	-2.3624	-2.5795	-2.4109	-2.2137	-2.4059	-2.4008	-2.4394	-2.3881	-2.4096	-2.3907	-2.3961	-2.687	-2.3395	-2.4331	-2.3414	-2.3944	-2.4037	-2.3165	-2.2973	-2.3695	-2.3305	-2.4013	-2.4059	-2.4176	-2.3876	-2.3776	-2.4136	-2.3695	-2.4463
-2.5004	-2.4979	-2.4719	-1.8776	-2.4637	-2.1861	-2.444	-2.4646	-2.4061	-2.5841	-2.2742	-2.605	-2.2742	-2.4514	-2.1885	-2.5344	-2.6369	-2.0904	-2.1707	-2.5735	-2.4389	-2.4165	-2.2818	-2.401	-2.521	-2.2149	-2.2912	-2.3722	-2.3752	-2.4108	-2.3907	-2.3961	-2.2891	-2.4109	-2.3933	-2.4989	-2.3944	-2.4037	-2.5082	-2.3414	-2.3695	-2.3305	-2.3638	-2.3872	-2.4176	-2.3876	-2.3776	-2.4136	-2.3703	-2.3749
-2.8056	-2.5119	-2.6055	-2.2009	-2.2591	-2.4422	-2.2736	-2.4054	-2.4421	-2.4579	-2.5961	-2.1977	-2.4149	-2.5495	-2.9893	-2.3516	-2.3276	-2.6141	-2.3379	-2.2209	-2.0928	-2.4525	-2.5795	-2.4109	-2.521	-2.2149	-2.2912	-2.3722	-2.3881	-2.4096	-2.2712	-2.5256	-2.687	-2.3395	-2.3933	-2.4989	-2.3944	-2.4037	-2.5082	-2.3414	-2.3695	-2.3305	-2.0928	-2.4525	-2.4176	-2.3876	-2.3776	-2.4136	-2.3703	-2.3749
-2.441	-2.4992	-2.4703	-2.1201	-2.2591	-2.4422	-2.4637	-2.2574	-2.562	-2.4703	-2.7093	-2.5683	-2.3033	-2.2125	-2.647	-2.2752	-2.6369	-2.0904	-2.34	-2.0979	-2.6152	-2.5545	-2.2818	-2.401	-2.521	-2.2149	-2.2912	-2.3722	-2.3752	-2.4108	-2.3907	-2.3961	-2.687	-2.3395	-2.4331	-2.3414	-2.5013	-2.3214	-2.5082	-2.3414	-2.3695	-2.3305	-2.4598	-2.3921	-2.4176	-2.3876	-2.3776	-2.4136	-2.3703	-2.3749
-2.0811	-2.3583	-2.6055	-2.2009	-2.2735	-2.736	-2.4197	-2.3006	-2.4129	-2.2149	-2.5961	-2.1977	-2.1467	-2.5131	-2.9893	-2.3516	-2.6306	-2.1913	-2.4129	-2.5351	-2.5143	-2.3853	-2.5795	-2.4109	-2.521	-2.2149	-2.2735	-2.736	-2.3752	-2.4108	-2.4129	-2.2149	-2.687	-2.3395	-2.4281	-2.4307	-2.3944	-2.4037	-2.5082	-2.3414	-2.4129	-2.5351	-2.4598	-2.3921	-2.4176	-2.3876	-2.3776	-2.4136	-2.3703	-2.3749
-2.1744	-2.2572	-2.2357	-2.3883	-2.3766	-2.2964	-2.3911	-2.3951	-2.2213	-2.3145	-2.7843	-2.396	-2.5143	-2.2872	-2.1155	-2.4024	-2.6369	-2.0904	-2.7714	-2.3914	-2.2818	-2.2951	-2.2818	-2.401	-2.2137	-2.4059	-2.3766	-2.2964	-2.3881	-2.4096	-2.3907	-2.3961	-2.687	-2.3395	-2.4331	-2.3414	-2.3944	-2.4037	-2.5082	-2.3414	-2.4782	-2.4459	-2.4013	-2.4059	-2.4176	-2.3876	-2.3776	-2.4136	-2.3703	-2.3749
-2.6362	-2.35	-2.3664	-2.4594	-2.6047	-1.8956	-2.4276	-2.2565	-2.3229	-2.4128	-2.3402	-2.4106	-2.3641	-2.1336	-2.1794	-2.2143	-2.3198	-2.4979	-2.7714	-2.3914	-2.447	-2.3914	-2.5795	-2.4109	-2.4598	-2.4827	-2.2912	-2.3722	-2.3881	-2.4096	-2.5011	-2.3749	-2.2891	-2.4109	-2.3641	-2.1336	-2.5013	-2.3214	-2.4066	-2.4561	-2.4782	-2.4459	-2.4013	-2.4059	-2.4176	-2.3876	-2.4145	-2.4943	-2.3703	-2.3749
-2.6362	-2.35	-2.6055	-2.2009	-2.6047	-1.8956	-2.4197	-2.3006	-2.4305	-2.2395	-2.3624	-2.3742	-2.5143	-2.2872	-3.0046	-2.2764	-2.1726	-2.1425	-2.34	-2.0979	-2.359	-2.3624	-2.5795	-2.4109	-2.521	-2.2149	-2.2912	-2.3722	-2.3752	-2.4108	-2.3907	-2.3961	-2.2891	-2.4109	-2.4331	-2.3414	-2.5013	-2.3214	-2.5082	-2.3414	-2.3695	-2.3305	-2.4013	-2.4059	-2.4176	-2.3876	-2.3776	-2.4136	-2.3703	-2.3749
-2.4324	-2.6565	-2.5425	-2.4564	-2.4637	-2.1861	-2.4422	-2.3119	-2.6091	-2.5332	-1.9864	-2.2503	-2.5688	-2.4847	-2.2278	-2.5351	-2.3624	-2.4757	-2.441	-2.624	-2.2818	-2.2951	-2.3756	-2.4702	-2.4598	-2.4827	-2.2912	-2.3722	-2.4446	-2.319	-2.5011	-2.3749	-2.1391	-2.4037	-2.4281	-2.4307	-2.2278	-2.5351	-2.3165	-2.2973	-2.4782	-2.4459	-2.4013	-2.4059	-2.3612	-2.5295	-2.3776	-2.4136	-2.3703	-2.3749
-2.5305	-2.2754	-2.2411	-2.6346	-2.2419	-2.3003	-2.6136	-2.6141	-2.6244	-2.1803	-2.5961	-2.1977	-2.4065	-2.3312	-2.3856	-2.1763	-2.1467	-2.291	-2.5531	-2.4594	-2.4552	-2.4979	-2.5305	-2.2754	-2.2137	-2.4059	-2.4008	-2.4394	-2.3881	-2.4096	-2.5011	-2.3749	-2.687	-2.3395	-2.4281	-2.4307	-2.5013	-2.3214	-2.4066	-2.4561	-2.3695	-2.3305	-2.4013	-2.4059	-2.4176	-2.3876	-2.3776	-2.4136	-2.3695	-2.4463
-2.375	-2.3781	-2.3664	-2.4594	-2.444	-2.4646	-2.3911	-2.3951	-2.6244	-2.1803	-2.3276	-2.3918	-2.0983	-2.0952	-2.504	-2.4653	-2.5781	-2.4024	-2.2588	-2.4991	-2.4017	-2.5131	-2.3756	-2.4702	-2.4598	-2.4827	-2.2912	-2.3722	-2.3881	-2.4096	-2.5011	-2.3749	-2.1391	-2.4037	-2.4281	-2.4307	-2.5013	-2.3214	-2.5082	-2.3414	-2.3695	-2.3305	-2.4013	-2.4059	-2.3124	-2.3569	-2.4145	-2.4943	-2.3703	-2.3749
-2.1829	-2.4174	-2.2735	-1.9718	-2.2419	-2.3003	-2.6136	-2.6141	-2.2213	-2.3145	-2.6091	-2.2872	-2.3787	-2.2671	-2.3125	-2.3426	-2.4804	-2.4535	-2.3186	-2.3827	-2.4389	-2.4165	-2.2818	-2.401	-2.2735	-1.9718	-2.4008	-2.4394	-2.3881	-2.4096	-2.3907	-2.3961	-2.1391	-2.4037	-2.4331	-2.3414	-2.3351	-2.5954	-2.4066	-2.4561	-2.3542	-2.3525	-2.3638	-2.3872	-2.4176	-2.3876	-2.3776	-2.4136	-2.3695	-2.4463
-2.4324	-2.6565	-2.6342	-2.4646	-2.2419	-2.3003	-2.2736	-2.4054	-2.4305	-2.2395	-2.0601	-2.4024	-2.5688	-2.4847	-2.3424	-2.3644	-2.4804	-2.4535	-2.444	-2.291	-2.1055	-2.1828	-2.3756	-2.4702	-2.2137	-2.4059	-2.4008	-2.4394	-2.3881	-2.4096	-2.3907	-2.3961	-2.1391	-2.4037	-2.4281	-2.4307	-2.3944	-2.4037	-2.4066	-2.4561	-2.4782	-2.4459	-2.4598	-2.3921	-2.3612	-2.5295	-2.3776	-2.4136	-2.3695	-2.4463
-2.1744	-2.2572	-2.0612	-2.3679	-2.3766	-2.2964	-2.3077	-2.2964	-2.4389	-2.4877	-2.3624	-2.3742	-2.3787	-2.2671	-2.3856	-2.1763	-2.1284	-2.6528	-2.387	-2.5332	-2.359	-2.3624	-2.2818	-2.401	-2.2137	-2.4059	-2.3766	-2.2964	-2.3077	-2.2964	-2.2712	-2.5256	-2.2891	-2.4109	-2.4331	-2.3414	-2.5013	-2.3214	-2.1284	-2.6528	-2.3695	-2.3305	-2.4013	-2.4059	-2.4176	-2.3876	-2.3776	-2.4136	-2.3703	-2.3749
-2.5305	-2.2754	-2.2411	-2.6346	-2.4637	-2.1861	-2.4197	-2.3006	-2.4563	-2.5735	-2.7843	-2.396	-2.5688	-2.4847	-2.3856	-2.1763	-2.4804	-2.4535	-2.3186	-2.3827	-1.6292	-1.7827	-2.5305	-2.2754	-2.2137	-2.4059	-2.2912	-2.3722	-2.3752	-2.4108	-2.5011	-2.3749	-2.687	-2.3395	-2.4281	-2.4307	-2.5013	-2.3214	-2.4066	-2.4561	-2.3542	-2.3525	-1.6292	-1.7827	-2.4176	-2.3876	-2.3776	-2.4136	-2.3703	-2.3749
-2.441	-2.4992	-2.2357	-2.3883	-2.2419	-2.3003	-2.6136	-2.6141	-2.2213	-2.3145	-2.6091	-2.2872	-2.2126	-2.3622	-2.2317	-2.6474	-2.1467	-2.291	-2.7714	-2.3914	-2.2712	-2.1457	-2.2818	-2.401	-2.2137	-2.4059	-2.4008	-2.4394	-2.3881	-2.4096	-2.3907	-2.3961	-2.1391	-2.4037	-2.2126	-2.3622	-2.3351	-2.5954	-2.4066	-2.4561	-2.4782	-2.4459	-2.3638	-2.3872	-2.4176	-2.3876	-2.3776	-2.4136	-2.3695	-2.4463
-2.375	-2.3781	-2.2357	-2.3883	-2.2244	-2.4912	-2.4914	-2.2009	-2.4751	-2.4912	-2.562	-2.2421	-2.2126	-2.3622	-2.71	-2.4335	-2.6483	-2.2254	-2.2818	-2.5082	-2.6402	-2.4086	-2.3756	-2.4702	-2.2137	-2.4059	-2.2912	-2.3722	-2.4446	-2.319	-2.3907	-2.3961	-2.687	-2.3395	-2.2126	-2.3622	-2.3944	-2.4037	-2.3165	-2.2973	-2.4782	-2.4459	-2.6402	-2.4086	-2.3124	-2.3569	-2.3776	-2.4136	-2.3703	-2.3749
-2.1744	-2.2572	-2.3664	-2.4594	-2.6822	-2.3918	-2.4637	-2.2574	-2.4305	-2.2395	-2.7093	-2.5683	-2.4065	-2.3312	-2.2317	-2.6474	-2.3624	-2.4757	-2.4129	-2.5351	-2.2818	-2.2951	-2.2818	-2.401	-2.4598	-2.4827	-2.4008	-2.4394	-2.3752	-2.4108	-2.3907	-2.3961	-2.687	-2.3395	-2.4281	-2.4307	-2.3351	-2.5954	-2.3165	-2.2973	-2.4129	-2.5351	-2.4013	-2.4059	-2.4176	-2.3876	-2.4145	-2.4943	-2.5908	-2.4748
-2.6362	-2.35	-2.4719	-1.8776	-2.465	-2.2599	-2.3077	-2.2964	-2.4061	-2.5841	-2.3624	-2.3742	-2.2126	-2.3622	-2.5688	-2.4618	-2.4889	-2.5082	-2.2818	-2.5082	-2.4389	-2.4165	-2.5795	-2.4109	-2.521	-2.2149	-2.4008	-2.4394	-2.3077	-2.2964	-2.3907	-2.3961	-2.2891	-2.4109	-2.2126	-2.3622	-2.5013	-2.3214	-2.4066	-2.4561	-2.4782	-2.4459	-2.3638	-2.3872	-2.4176	-2.3876	-2.3776	-2.4136	-2.3703	-2.3749
-2.8056	-2.5119	-2.4421	-2.6288	-2.6822	-2.3918	-2.6288	-2.6528	-2.7557	-2.2671	-2.7448	-2.1431	-2.5709	-2.2757	-2.1885	-2.5344	-2.5781	-2.4024	-2.4129	-2.5351	-2.2818	-2.2951	-2.5795	-2.4109	-2.521	-2.2149	-2.4008	-2.4394	-2.6288	-2.6528	-2.5011	-2.3749	-2.687	-2.3395	-2.4331	-2.3414	-2.3944	-2.4037	-2.5082	-2.3414	-2.4129	-2.5351	-2.4013	-2.4059	-2.4176	-2.3876	-2.3776	-2.4136	-2.5908	-2.4748
-2.7448	-2.5641	-2.2357	-2.3883	-2.4637	-2.1861	-2.2736	-2.4054	-2.3314	-2.2667	-2.562	-2.2421	-2.4065	-2.3312	-2.2317	-2.6474	-2.1712	-2.229	-2.4129	-2.5351	-2.6402	-2.4086	-2.2818	-2.401	-2.2137	-2.4059	-2.2912	-2.3722	-2.3881	-2.4096	-2.3314	-2.2667	-2.687	-2.3395	-2.4281	-2.4307	-2.3351	-2.5954	-2.3165	-2.2973	-2.4129	-2.5351	-2.6402	-2.4086	-2.4176	-2.3876	-2.3776	-2.4136	-2.3703	-2.3749
-2.1744	-2.2572	-2.3664	-2.4594	-2.2419	-2.3003	-2.4637	-2.2574	-2.4563	-2.5735	-2.3624	-2.3742	-2.2126	-2.3622	-2.504	-2.4653	-2.3077	-2.3852	-2.3276	-2.2382	-2.3371	-2.4407	-2.2818	-2.401	-2.4598	-2.4827	-2.4008	-2.4394	-2.3752	-2.4108	-2.5011	-2.3749	-2.2891	-2.4109	-2.2126	-2.3622	-2.5013	-2.3214	-2.3077	-2.3852	-2.3695	-2.3305	-2.3638	-2.3872	-2.4176	-2.3876	-2.4145	-2.4943	-2.3695	-2.4463
-2.5305	-2.2754	-2.1744	-2.1718	-2.673	-2.3406	-2.383	-2.698	-2.2213	-2.3145	-2.7843	-2.396	-2.4129	-2.4992	-2.504	-2.4653	-2.3624	-2.4757	-2.3186	-2.3827	-2.2818	-2.2951	-2.5305	-2.2754	-2.2137	-2.4059	-2.673	-2.3406	-2.3752	-2.4108	-2.3907	-2.3961	-2.687	-2.3395	-2.4281	-2.4307	-2.5013	-2.3214	-2.3165	-2.2973	-2.3542	-2.3525	-2.4013	-2.4059	-2.4176	-2.3876	-2.3776	-2.4136	-2.5908	-2.4748
-2.1193	-2.3679	-2.1744	-2.1718	-2.4688	-2.641	-2.4197	-2.3006	-2.4751	-2.4912	-2.2348	-2.2568	-2.3787	-2.2671	-2.3424	-2.3644	-2.3077	-2.3852	-2.6172	-2.4535	-2.447	-2.3914	-2.2818	-2.401	-2.2137	-2.4059	-2.4008	-2.4394	-2.3752	-2.4108	-2.3907	-2.3961	-2.1391	-2.4037	-2.4331	-2.3414	-2.3944	-2.4037	-2.3077	-2.3852	-2.4782	-2.4459	-2.4013	-2.4059	-2.4176	-2.3876	-2.3776	-2.4136	-2.3695	-2.4463
-2.5305	-2.2754	-2.3664	-2.4594	-2.2244	-2.4912	-2.6136	-2.6141	-2.4129	-2.2149	-2.3276	-2.3918	-2.2126	-2.3622	-2.647	-2.2752	-2.4804	-2.4535	-2.6172	-2.4535	-2.6402	-2.4086	-2.5305	-2.2754	-2.4598	-2.4827	-2.2912	-2.3722	-2.3881	-2.4096	-2.4129	-2.2149	-2.1391	-2.4037	-2.2126	-2.3622	-2.5013	-2.3214	-2.4066	-2.4561	-2.4782	-2.4459	-2.6402	-2.4086	-2.4176	-2.3876	-2.4145	-2.4943	-2.3703	-2.3749
-2.5004	-2.4979	-2.4914	-2.8305	-2.1017	-2.5683	-2.3077	-2.2964	-2.4305	-2.2395	-2.2742	-2.605	-2.0983	-2.0952	-2.1155	-2.4024	-2.5303	-2.4992	-2.7714	-2.3914	-2.4563	-2.5735	-2.2818	-2.401	-2.4598	-2.4827	-2.2912	-2.3722	-2.3077	-2.2964	-2.3907	-2.3961	-2.2891	-2.4109	-2.4281	-2.4307	-2.3944	-2.4037	-2.4066	-2.4561	-2.4782	-2.4459	-2.4598	-2.3921	-2.4176	-2.3876	-2.3776	-2.4136	-2.3703	-2.3749
-2.1744	-2.2572	-2.6055	-2.2009	-2.1017	-2.5683	-2.383	-2.698	-2.4129	-2.2149	-2.2348	-2.2568	-2.5688	-2.4847	-2.3856	-2.1763	-2.6615	-2.4922	-2.3276	-2.2382	-2.2818	-2.2951	-2.2818	-2.401	-2.521	-2.2149	-2.2912	-2.3722	-2.3752	-2.4108	-2.4129	-2.2149	-2.1391	-2.4037	-2.4281	-2.4307	-2.5013	-2.3214	-2.5082	-2.3414	-2.3695	-2.3305	-2.4013	-2.4059	-2.4176	-2.3876	-2.3776	-2.4136	-2.3703	-2.3749
-2.1744	-2.2572	-2.2357	-2.3883	-2.4422	-2.2821	-2.3077	-2.2964	-2.4421	-2.4579	-1.9864	-2.2503	-2.5062	-2.5685	-2.5062	-2.7614	-2.3402	-2.1625	-2.2818	-2.5082	-2.3402	-2.9596	-2.2818	-2.401	-2.2137	-2.4059	-2.5675	-2.423	-2.3077	-2.2964	-2.2712	-2.5256	-2.1391	-2.4037	-2.3933	-2.4989	-2.3351	-2.5954	-2.3165	-2.2973	-2.4782	-2.4459	-2.3638	-2.3872	-2.4176	-2.3876	-2.3776	-2.4136	-2.3703	-2.3749
-2.5305	-2.2754	-2.4324	-2.3592	-2.673	-2.3406	-2.3077	-2.2964	-2.4421	-2.4579	-2.1716	-2.2254	-2.4129	-2.4992	-2.9893	-2.3516	-2.5303	-2.4992	-2.6259	-2.3361	-1.9884	-2.6977	-2.5305	-2.2754	-2.4598	-2.4827	-2.673	-2.3406	-2.3077	-2.2964	-2.2712	-2.5256	-2.2891	-2.4109	-2.4281	-2.4307	-2.3944	-2.4037	-2.4066	-2.4561	-2.6259	-2.3361	-2.4598	-2.3921	-2.4176	-2.3876	-2.4925	-2.2707	-2.5908	-2.4748
-2.2736	-2.3346	-2.2411	-2.6346	-2.2419	-2.3003	-2.2736	-2.4054	-2.6091	-2.5332	-1.9864	-2.2503	-2.4163	-2.4932	-2.3125	-2.3426	-2.3077	-2.3852	-2.444	-2.291	-2.5143	-2.3853	-2.3756	-2.4702	-2.2137	-2.4059	-2.4008	-2.4394	-2.3881	-2.4096	-2.5011	-2.3749	-2.1391	-2.4037	-2.4331	-2.3414	-2.3351	-2.5954	-2.3077	-2.3852	-2.4782	-2.4459	-2.4598	-2.3921	-2.3124	-2.3569	-2.3776	-2.4136	-2.3695	-2.4463
-2.2736	-2.3346	-2.6342	-2.4646	-2.2591	-2.4422	-2.2591	-2.265	-2.34	-2.3781	-2.0601	-2.4024	-2.4163	-2.4932	-2.3856	-2.1763	-2.3077	-2.3852	-2.4421	-2.2678	-2.3371	-2.4407	-2.3756	-2.4702	-2.2137	-2.4059	-2.2912	-2.3722	-2.3752	-2.4108	-2.5011	-2.3749	-2.1391	-2.4037	-2.4331	-2.3414	-2.5013	-2.3214	-2.3077	-2.3852	-2.3542	-2.3525	-2.3638	-2.3872	-2.3124	-2.3569	-2.3776	-2.4136	-2.3703	-2.3749
-2.441	-2.4992	-2.6055	-2.2009	-2.4688	-2.641	-2.4197	-2.3006	-2.34	-2.3781	-2.4316	-2.4573	-2.6626	-2.5178	-2.3856	-2.1763	-2.3624	-2.4757	-2.2104	-2.5532	-2.4017	-2.5131	-2.2818	-2.401	-2.521	-2.2149	-2.4008	-2.4394	-2.3752	-2.4108	-2.5011	-2.3749	-2.4316	-2.4573	-2.4281	-2.4307	-2.5013	-2.3214	-2.3165	-2.2973	-2.2104	-2.5532	-2.4013	-2.4059	-2.4176	-2.3876	-2.3776	-2.4136	-2.3695	-2.4463
-2.1829	-2.4174	-2.673	-2.2318	-2.6362	-2.5253	-2.2591	-2.265	-2.7557	-2.2671	-1.9864	-2.2503	-2.3033	-2.2125	-2.504	-2.4653	-2.6615	-2.4922	-2.4129	-2.5351	-2.3371	-2.4407	-2.2818	-2.401	-2.673	-2.2318	-2.5675	-2.423	-2.3752	-2.4108	-2.5011	-2.3749	-2.1391	-2.4037	-2.4331	-2.3414	-2.5013	-2.3214	-2.5082	-2.3414	-2.4129	-2.5351	-2.3638	-2.3872	-2.4176	-2.3876	-2.4925	-2.2707	-2.3703	-2.3749
-2.1829	-2.4174	-2.4703	-2.1201	-2.6822	-2.3918	-2.4197	-2.3006	-2.4129	-2.2149	-2.562	-2.2421	-2.4065	-2.3312	-2.5688	-2.4618	-2.4889	-2.5082	-2.4149	-2.3426	-2.5143	-2.3853	-2.2818	-2.401	-2.521	-2.2149	-2.4008	-2.4394	-2.3752	-2.4108	-2.4129	-2.2149	-2.687	-2.3395	-2.4281	-2.4307	-2.5013	-2.3214	-2.4066	-2.4561	-2.3542	-2.3525	-2.4598	-2.3921	-2.4176	-2.3876	-2.3776	-2.4136	-2.5908	-2.4748
-2.6951	-1.8991	-2.6951	-2.1826	-2.6951	-2.3616	-2.4637	-2.2574	-2.7557	-2.2671	-2.7448	-2.1431	-2.5709	-2.2757	-2.71	-2.4335	-2.6369	-2.0904	-2.387	-2.5332	-2.4552	-2.4979	-2.6951	-1.8991	-2.6951	-2.1826	-2.6951	-2.3616	-2.3752	-2.4108	-2.5011	-2.3749	-2.687	-2.3395	-2.4331	-2.3414	-2.3944	-2.4037	-2.5082	-2.3414	-2.3695	-2.3305	-2.4013	-2.4059	-2.6951	-1.8991	-2.6951	-2.1826	-2.6951	-2.3616
-2.1193	-2.3679	-2.5425	-2.4564	-2.6822	-2.3918	-2.4637	-2.2574	-2.4389	-2.4877	-2.3276	-2.3918	-2.5709	-2.2757	-2.3424	-2.3644	-2.342	-2.4401	-2.34	-2.0979	-2.1055	-2.1828	-2.2818	-2.401	-2.4598	-2.4827	-2.4008	-2.4394	-2.3752	-2.4108	-2.2712	-2.5256	-2.1391	-2.4037	-2.4331	-2.3414	-2.3944	-2.4037	-2.4066	-2.4561	-2.3695	-2.3305	-2.4598	-2.3921	-2.4176	-2.3876	-2.3776	-2.4136	-2.5908	-2.4748
-2.4324	-2.6565	-2.4324	-2.3592	-2.4637	-2.1861	-2.4197	-2.3006	-2.4422	-2.3644	-2.562	-2.2421	-2.4065	-2.3312	-2.1885	-2.5344	-2.6615	-2.4922	-2.3276	-2.2382	-2.5338	-2.3076	-2.3756	-2.4702	-2.4598	-2.4827	-2.2912	-2.3722	-2.3752	-2.4108	-2.5011	-2.3749	-2.687	-2.3395	-2.4281	-2.4307	-2.3944	-2.4037	-2.5082	-2.3414	-2.3695	-2.3305	-2.4598	-2.3921	-2.3612	-2.5295	-2.4925	-2.2707	-2.3703	-2.3749
-2.5305	-2.2754	-2.2411	-2.6346	-2.4688	-2.641	-2.4197	-2.3006	-2.4305	-2.2395	-1.9948	-2.6559	-2.5062	-2.5685	-2.5062	-2.7614	-2.4889	-2.5082	-2.4129	-2.5351	-2.4552	-2.4979	-2.5305	-2.2754	-2.2137	-2.4059	-2.4008	-2.4394	-2.3752	-2.4108	-2.3907	-2.3961	-2.1391	-2.4037	-2.3933	-2.4989	-2.3351	-2.5954	-2.4066	-2.4561	-2.4129	-2.5351	-2.4013	-2.4059	-2.4176	-2.3876	-2.3776	-2.4136	-2.3695	-2.4463
-2.5305	-2.2754	-2.0612	-2.3679	-2.2244	-2.4912	-2.4637	-2.2574	-2.4129	-2.2149	-2.562	-2.2421	-2.2126	-2.3622	-2.5688	-2.4618	-2.3402	-2.1625	-2.3379	-2.2209	-2.2712	-2.1457	-2.5305	-2.2754	-2.2137	-2.4059	-2.2912	-2.3722	-2.3752	-2.4108	-2.4129	-2.2149	-2.687	-2.3395	-2.2126	-2.3622	-2.5013	-2.3214	-2.3165	-2.2973	-2.3695	-2.3305	-2.3638	-2.3872	-2.4176	-2.3876	-2.3776	-2.4136	-2.3703	-2.3749
-2.8056	-2.5119	-2.673	-2.2318	-2.1017	-2.5683	-2.4422	-2.3119	-2.2213	-2.3145	-2.7093	-2.5683	-2.5143	-2.2872	-2.647	-2.2752	-2.4889	-2.5082	-2.34	-2.0979	-2.359	-2.3624	-2.5795	-2.4109	-2.673	-2.2318	-2.2912	-2.3722	-2.4446	-2.319	-2.3907	-2.3961	-2.687	-2.3395	-2.4331	-2.3414	-2.5013	-2.3214	-2.4066	-2.4561	-2.3695	-2.3305	-2.4013	-2.4059	-2.4176	-2.3876	-2.4925	-2.2707	-2.3703	-2.3749
-2.1744	-2.2572	-2.4703	-2.1201	-2.2419	-2.3003	-2.3229	-2.1272	-2.3314	-2.2667	-2.7093	-2.5683	-2.4129	-2.4992	-2.71	-2.4335	-2.1726	-2.1425	-2.441	-2.624	-2.4389	-2.4165	-2.2818	-2.401	-2.521	-2.2149	-2.4008	-2.4394	-2.3881	-2.4096	-2.3314	-2.2667	-2.687	-2.3395	-2.4281	-2.4307	-2.3944	-2.4037	-2.5082	-2.3414	-2.4782	-2.4459	-2.3638	-2.3872	-2.4176	-2.3876	-2.3776	-2.4136	-2.3695	-2.4463
-2.5004	-2.4979	-2.4879	-2.5229	-2.1017	-2.5683	-2.3077	-2.2964	-2.4129	-2.2149	-2.6091	-2.2872	-2.2742	-2.4514	-2.3641	-2.4203	-2.4804	-2.4535	-2.441	-2.624	-2.359	-2.3624	-2.2818	-2.401	-2.4598	-2.4827	-2.2912	-2.3722	-2.3077	-2.2964	-2.4129	-2.2149	-2.1391	-2.4037	-2.3933	-2.4989	-2.3641	-2.4203	-2.4066	-2.4561	-2.4782	-2.4459	-2.4013	-2.4059	-2.4176	-2.3876	-2.4145	-2.4943	-2.3703	-2.3749
-2.1791	-2.5842	-2.4703	-2.1201	-2.5338	-2.5072	-2.3077	-2.2964	-2.1347	-2.7621	-2.3276	-2.3918	-2.6626	-2.5178	-2.1794	-2.2143	-2.5303	-2.4992	-2.2588	-2.4991	-2.1055	-2.1828	-2.1791	-2.5842	-2.521	-2.2149	-2.4008	-2.4394	-2.3077	-2.2964	-2.2712	-2.5256	-2.1391	-2.4037	-2.4281	-2.4307	-2.5013	-2.3214	-2.4066	-2.4561	-2.3695	-2.3305	-2.4598	-2.3921	-2.4176	-2.3876	-2.3776	-2.4136	-2.3703	-2.3749
-2.375	-2.3781	-2.4914	-2.8305	-2.4422	-2.2821	-2.3741	-2.3539	-2.2843	-2.5641	-2.4316	-2.4573	-2.3641	-2.1336	-2.647	-2.2752	-2.342	-2.4401	-2.3186	-2.3827	-2.4017	-2.5131	-2.3756	-2.4702	-2.4598	-2.4827	-2.5675	-2.423	-2.3881	-2.4096	-2.3907	-2.3961	-2.4316	-2.4573	-2.3641	-2.1336	-2.5013	-2.3214	-2.4066	-2.4561	-2.3542	-2.3525	-2.4013	-2.4059	-2.3124	-2.3569	-2.3776	-2.4136	-2.3703	-2.3749
-2.375	-2.3781	-2.4324	-2.3592	-2.2244	-2.4912	-2.4422	-2.3119	-2.4422	-2.3644	-2.4316	-2.4573	-2.5688	-2.4847	-2.1794	-2.2143	-2.3077	-2.3852	-2.387	-2.5332	-2.6402	-2.4086	-2.3756	-2.4702	-2.4598	-2.4827	-2.2912	-2.3722	-2.4446	-2.319	-2.5011	-2.3749	-2.4316	-2.4573	-2.4281	-2.4307	-2.5013	-2.3214	-2.3077	-2.3852	-2.3695	-2.3305	-2.6402	-2.4086	-2.3124	-2.3569	-2.4925	-2.2707	-2.3703	-2.3749
-2.5864	-2.1653	-2.0612	-2.3679	-2.6047	-1.8956	-2.4914	-2.2009	-2.562	-2.4703	-2.7093	-2.5683	-2.6626	-2.5178	-2.5062	-2.7614	-2.6136	-2.3644	-2.5531	-2.4594	-2.6152	-2.5545	-2.5864	-2.1653	-2.2137	-2.4059	-2.2912	-2.3722	-2.4446	-2.319	-2.3907	-2.3961	-2.687	-2.3395	-2.4281	-2.4307	-2.3351	-2.5954	-2.5082	-2.3414	-2.3695	-2.3305	-2.4598	-2.3921	-2.3612	-2.5295	-2.3776	-2.4136	-2.3703	-2.3749
-2.4324	-2.6565	-2.2411	-2.6346	-2.465	-2.2599	-2.6136	-2.6141	-2.2213	-2.3145	-2.562	-2.2421	-2.5444	-2.4991	-2.1885	-2.5344	-2.4804	-2.4535	-2.34	-2.0979	-2.2818	-2.2951	-2.3756	-2.4702	-2.2137	-2.4059	-2.4008	-2.4394	-2.3881	-2.4096	-2.3907	-2.3961	-2.687	-2.3395	-2.4331	-2.3414	-2.3944	-2.4037	-2.4066	-2.4561	-2.3695	-2.3305	-2.4013	-2.4059	-2.3612	-2.5295	-2.3776	-2.4136	-2.3703	-2.3749
-2.6244	-2.4024	-2.6173	-2.7115	-2.1017	-2.5683	-2.4422	-2.3119	-2.1347	-2.7621	-2.7093	-2.5683	-2.5688	-2.4847	-2.5444	-2.1913	-2.6483	-2.2254	-2.4149	-2.3426	-2.1055	-2.1828	-2.3756	-2.4702	-2.6173	-2.7115	-2.2912	-2.3722	-2.4446	-2.319	-2.2712	-2.5256	-2.687	-2.3395	-2.4281	-2.4307	-2.3944	-2.4037	-2.3165	-2.2973	-2.3542	-2.3525	-2.4598	-2.3921	-2.4176	-2.3876	-2.3776	-2.4136	-2.3703	-2.3749
-2.2736	-2.3346	-2.2357	-2.3883	-2.4637	-2.1861	-2.2591	-2.265	-2.4389	-2.4877	-2.0601	-2.4024	-2.3641	-2.1336	-2.5688	-2.4618	-2.6136	-2.3644	-2.4421	-2.2678	-2.5143	-2.3853	-2.3756	-2.4702	-2.2137	-2.4059	-2.2912	-2.3722	-2.3752	-2.4108	-2.2712	-2.5256	-2.1391	-2.4037	-2.3641	-2.1336	-2.5013	-2.3214	-2.5082	-2.3414	-2.3542	-2.3525	-2.4598	-2.3921	-2.3124	-2.3569	-2.3776	-2.4136	-2.3703	-2.3749
-2.1829	-2.4174	-2.3479	-2.2268	-1.9488	-2.2125	-2.3741	-2.3539	-2.3314	-2.2667	-1.9864	-2.2503	-2.4129	-2.4992	-2.1155	-2.4024	-2.6483	-2.2254	-2.441	-2.624	-2.6402	-2.4086	-2.2818	-2.401	-2.4598	-2.4827	-2.4008	-2.4394	-2.3881	-2.4096	-2.3314	-2.2667	-2.1391	-2.4037	-2.4281	-2.4307	-2.3944	-2.4037	-2.3165	-2.2973	-2.4782	-2.4459	-2.6402	-2.4086	-2.4176	-2.3876	-2.4925	-2.2707	-2.3703	-2.3749
-2.1744	-2.2572	-2.1744	-2.1718	-2.5338	-2.5072	-2.2591	-2.265	-2.4422	-2.3644	-2.7843	-2.396	-2.4163	-2.4932	-2.3125	-2.3426	-2.4804	-2.4535	-2.4149	-2.3426	-2.7117	-2.3057	-2.2818	-2.401	-2.2137	-2.4059	-2.4008	-2.4394	-2.3752	-2.4108	-2.5011	-2.3749	-2.687	-2.3395	-2.4331	-2.3414	-2.3351	-2.5954	-2.4066	-2.4561	-2.3542	-2.3525	-2.4598	-2.3921	-2.4176	-2.3876	-2.3776	-2.4136	-2.3703	-2.3749
-2.1744	-2.2572	-2.4703	-2.1201	-2.6483	-2.4579	-2.4914	-2.2009	-2.3229	-2.4128	-2.7448	-2.1431	-2.4065	-2.3312	-2.387	-2.4203	-2.1726	-2.1425	-2.4421	-2.2678	-2.6152	-2.5545	-2.2818	-2.401	-2.521	-2.2149	-2.5675	-2.423	-2.4446	-2.319	-2.5011	-2.3749	-2.687	-2.3395	-2.4281	-2.4307	-2.3944	-2.4037	-2.5082	-2.3414	-2.3542	-2.3525	-2.4598	-2.3921	-2.4176	-2.3876	-2.3776	-2.4136	-2.3703	-2.3749
-2.6362	-2.35	-2.4879	-2.5229	-2.6483	-2.4579	-2.3077	-2.2964	-2.4305	-2.2395	-2.7093	-2.5683	-2.4065	-2.3312	-2.3125	-2.3426	-2.6483	-2.2254	-2.7714	-2.3914	-2.4389	-2.4165	-2.5795	-2.4109	-2.4598	-2.4827	-2.5675	-2.423	-2.3077	-2.2964	-2.3907	-2.3961	-2.687	-2.3395	-2.4281	-2.4307	-2.3351	-2.5954	-2.3165	-2.2973	-2.4782	-2.4459	-2.3638	-2.3872	-2.4176	-2.3876	-2.4145	-2.4943	-2.3703	-2.3749
-2.6369	-2.5735	-2.673	-2.2318	-2.2591	-2.4422	-2.3818	-2.4579	-2.7557	-2.2671	-2.7843	-2.396	-2.5709	-2.2757	-2.504	-2.4653	-2.6615	-2.4922	-2.1195	-2.5624	-2.1055	-2.1828	-2.3756	-2.4702	-2.673	-2.2318	-2.2912	-2.3722	-2.4446	-2.319	-2.5011	-2.3749	-2.687	-2.3395	-2.4331	-2.3414	-2.5013	-2.3214	-2.5082	-2.3414	-2.3542	-2.3525	-2.4598	-2.3921	-2.4176	-2.3876	-2.4925	-2.2707	-2.3703	-2.3749
-2.1744	-2.2572	-2.1744	-2.1718	-2.2244	-2.4912	-2.4637	-2.2574	-2.4129	-2.2149	-2.4316	-2.4573	-2.2126	-2.3622	-2.2278	-2.5351	-2.6615	-2.4922	-2.4129	-2.5351	-2.5338	-2.3076	-2.2818	-2.401	-2.2137	-2.4059	-2.2912	-2.3722	-2.3752	-2.4108	-2.4129	-2.2149	-2.4316	-2.4573	-2.2126	-2.3622	-2.2278	-2.5351	-2.5082	-2.3414	-2.4129	-2.5351	-2.4598	-2.3921	-2.4176	-2.3876	-2.3776	-2.4136	-2.3703	-2.3749
-2.6244	-2.4024	-2.3664	-2.4594	-2.4688	-2.641	-2.4914	-2.2009	-2.3314	-2.2667	-2.3624	-2.3742	-2.5688	-2.4847	-2.3856	-2.1763	-2.6136	-2.3644	-2.2818	-2.5082	-2.4389	-2.4165	-2.3756	-2.4702	-2.4598	-2.4827	-2.4008	-2.4394	-2.4446	-2.319	-2.3314	-2.2667	-2.2891	-2.4109	-2.4281	-2.4307	-2.5013	-2.3214	-2.5082	-2.3414	-2.4782	-2.4459	-2.3638	-2.3872	-2.4176	-2.3876	-2.4145	-2.4943	-2.3695	-2.4463
-2.7448	-2.5641	-2.3479	-2.2268	-2.6483	-2.4579	-2.3911	-2.3951	-2.6091	-2.5332	-2.5961	-2.1977	-2.3029	-2.5072	-2.3424	-2.3644	-2.6369	-2.0904	-2.6172	-2.4535	-2.6152	-2.5545	-2.2818	-2.401	-2.4598	-2.4827	-2.5675	-2.423	-2.3881	-2.4096	-2.5011	-2.3749	-2.687	-2.3395	-2.4331	-2.3414	-2.3944	-2.4037	-2.5082	-2.3414	-2.4782	-2.4459	-2.4598	-2.3921	-2.4176	-2.3876	-2.4925	-2.2707	-2.3703	-2.3749
-2.8056	-2.5119	-2.0612	-2.3679	-2.4637	-2.1861	-2.4637	-2.2574	-2.562	-2.4703	-2.7843	-2.396	-2.2742	-2.4514	-2.2317	-2.6474	-2.1726	-2.1425	-2.7714	-2.3914	-2.0526	-2.5532	-2.5795	-2.4109	-2.2137	-2.4059	-2.2912	-2.3722	-2.3752	-2.4108	-2.3907	-2.3961	-2.687	-2.3395	-2.3933	-2.4989	-2.3351	-2.5954	-2.5082	-2.3414	-2.4782	-2.4459	-2.0526	-2.5532	-2.4176	-2.3876	-2.3776	-2.4136	-2.3703	-2.3749
-2.7448	-2.5641	-2.6055	-2.2009	-2.4422	-2.2821	-2.3911	-2.3951	-2.4129	-2.2149	-2.6091	-2.2872	-2.6626	-2.5178	-2.504	-2.4653	-2.4889	-2.5082	-2.4421	-2.2678	-2.359	-2.3624	-2.2818	-2.401	-2.521	-2.2149	-2.5675	-2.423	-2.3881	-2.4096	-2.4129	-2.2149	-2.1391	-2.4037	-2.4281	-2.4307	-2.5013	-2.3214	-2.4066	-2.4561	-2.3542	-2.3525	-2.4013	-2.4059	-2.4176	-2.3876	-2.3776	-2.4136	-2.3703	-2.3749
-2.6244	-2.4024	-2.4719	-1.8776	-2.6362	-2.5253	-2.383	-2.698	-2.4389	-2.4877	-2.6091	-2.2872	-2.4129	-2.4992	-2.1155	-2.4024	-2.1467	-2.291	-2.441	-2.624	-2.2818	-2.2951	-2.3756	-2.4702	-2.521	-2.2149	-2.5675	-2.423	-2.3752	-2.4108	-2.2712	-2.5256	-2.1391	-2.4037	-2.4281	-2.4307	-2.3944	-2.4037	-2.4066	-2.4561	-2.4782	-2.4459	-2.4013	-2.4059	-2.4176	-2.3876	-2.3776	-2.4136	-2.3703	-2.3749
-2.6244	-2.4024	-2.4703	-2.1201	-2.6362	-2.5253	-2.4197	-2.3006	-2.4305	-2.2395	-2.3276	-2.3918	-2.2742	-2.4514	-2.387	-2.4203	-2.6369	-2.0904	-2.7714	-2.3914	-2.3371	-2.4407	-2.3756	-2.4702	-2.521	-2.2149	-2.5675	-2.423	-2.3752	-2.4108	-2.3907	-2.3961	-2.1391	-2.4037	-2.3933	-2.4989	-2.3944	-2.4037	-2.5082	-2.3414	-2.4782	-2.4459	-2.3638	-2.3872	-2.4176	-2.3876	-2.3776	-2.4136	-2.3703	-2.3749
-2.6244	-2.4024	-2.6055	-2.2009	-2.2591	-2.4422	-2.4637	-2.2574	-2.4305	-2.2395	-2.5961	-2.1977	-2.5143	-2.2872	-2.647	-2.2752	-2.1726	-2.1425	-2.5531	-2.4594	-2.4552	-2.4979	-2.3756	-2.4702	-2.521	-2.2149	-2.2912	-2.3722	-2.3752	-2.4108	-2.3907	-2.3961	-2.687	-2.3395	-2.4331	-2.3414	-2.5013	-2.3214	-2.5082	-2.3414	-2.3695	-2.3305	-2.4013	-2.4059	-2.4176	-2.3876	-2.3776	-2.4136	-2.3703	-2.3749
-2.1193	-2.3679	-2.2411	-2.6346	-2.6362	-2.5253	-2.4197	-2.3006	-2.4389	-2.4877	-2.7843	-2.396	-2.5688	-2.4847	-2.1155	-2.4024	-2.3624	-2.4757	-2.441	-2.624	-1.9884	-2.6977	-2.2818	-2.401	-2.2137	-2.4059	-2.5675	-2.423	-2.3752	-2.4108	-2.2712	-2.5256	-2.687	-2.3395	-2.4281	-2.4307	-2.3944	-2.4037	-2.3165	-2.2973	-2.4782	-2.4459	-2.4598	-2.3921	-2.4176	-2.3876	-2.3776	-2.4136	-2.3703	-2.3749
-2.1193	-2.3679	-2.0612	-2.3679	-2.2244	-2.4912	-2.3077	-2.2964	-2.4129	-2.2149	-1.9864	-2.2503	-2.2126	-2.3622	-2.9893	-2.3516	-2.342	-2.4401	-2.3186	-2.3827	-2.4552	-2.4979	-2.2818	-2.401	-2.2137	-2.4059	-2.2912	-2.3722	-2.3077	-2.2964	-2.4129	-2.2149	-2.1391	-2.4037	-2.2126	-2.3622	-2.3944	-2.4037	-2.4066	-2.4561	-2.3542	-2.3525	-2.4013	-2.4059	-2.4176	-2.3876	-2.3776	-2.4136	-2.3703	-2.3749
-2.1829	-2.4174	-2.6173	-2.7115	-2.3766	-2.2964	-2.4422	-2.3119	-2.2213	-2.3145	-1.9864	-2.2503	-2.5688	-2.4847	-2.1794	-2.2143	-2.3624	-2.4757	-2.6172	-2.4535	-2.4017	-2.5131	-2.2818	-2.401	-2.6173	-2.7115	-2.3766	-2.2964	-2.4446	-2.319	-2.3907	-2.3961	-2.1391	-2.4037	-2.4281	-2.4307	-2.5013	-2.3214	-2.3165	-2.2973	-2.4782	-2.4459	-2.4013	-2.4059	-2.4176	-2.3876	-2.3776	-2.4136	-2.3703	-2.3749
-2.6237	-2.4106	-2.4324	-2.3592	-2.4422	-2.2821	-2.3911	-2.3951	-2.7557	-2.2671	-2.7843	-2.396	-2.4065	-2.3312	-2.1885	-2.5344	-2.1726	-2.1425	-2.6172	-2.4535	-2.6152	-2.5545	-2.5795	-2.4109	-2.4598	-2.4827	-2.5675	-2.423	-2.3881	-2.4096	-2.5011	-2.3749	-2.687	-2.3395	-2.4281	-2.4307	-2.3944	-2.4037	-2.5082	-2.3414	-2.4782	-2.4459	-2.4598	-2.3921	-2.4176	-2.3876	-2.4925	-2.2707	-2.3703	-2.3749
-2.375	-2.3781	-2.3664	-2.4594	-1.9488	-2.2125	-2.2591	-2.265	-2.4305	-2.2395	-2.7843	-2.396	-2.4129	-2.4992	-2.2278	-2.5351	-2.1712	-2.229	-2.4129	-2.5351	-2.6402	-2.4086	-2.3756	-2.4702	-2.4598	-2.4827	-2.4008	-2.4394	-2.3752	-2.4108	-2.3907	-2.3961	-2.687	-2.3395	-2.4281	-2.4307	-2.2278	-2.5351	-2.3165	-2.2973	-2.4129	-2.5351	-2.6402	-2.4086	-2.3124	-2.3569	-2.4145	-2.4943	-2.3703	-2.3749
-2.1744	-2.2572	-2.4324	-2.3592	-2.2591	-2.4422	-2.4637	-2.2574	-2.4129	-2.2149	-1.9864	-2.2503	-2.4129	-2.4992	-2.3777	-1.7656	-2.342	-2.4401	-2.444	-2.291	-2.3371	-2.4407	-2.2818	-2.401	-2.4598	-2.4827	-2.2912	-2.3722	-2.3752	-2.4108	-2.4129	-2.2149	-2.1391	-2.4037	-2.4281	-2.4307	-2.3777	-1.7656	-2.4066	-2.4561	-2.4782	-2.4459	-2.3638	-2.3872	-2.4176	-2.3876	-2.4925	-2.2707	-2.3703	-2.3749
-2.5864	-2.1653	-2.4324	-2.3592	-2.6822	-2.3918	-2.2736	-2.4054	-2.4389	-2.4877	-1.9864	-2.2503	-2.4065	-2.3312	-2.9893	-2.3516	-2.4889	-2.5082	-2.6172	-2.4535	-2.4563	-2.5735	-2.5864	-2.1653	-2.4598	-2.4827	-2.4008	-2.4394	-2.3881	-2.4096	-2.2712	-2.5256	-2.1391	-2.4037	-2.4281	-2.4307	-2.3944	-2.4037	-2.4066	-2.4561	-2.4782	-2.4459	-2.4598	-2.3921	-2.3612	-2.5295	-2.4925	-2.2707	-2.5908	-2.4748
-2.1744	-2.2572	-2.2357	-2.3883	-2.4637	-2.1861	-2.2591	-2.265	-2.1347	-2.7621	-2.0601	-2.4024	-2.2126	-2.3622	-2.3856	-2.1763	-2.6136	-2.3644	-2.6172	-2.4535	-2.359	-2.3624	-2.2818	-2.401	-2.2137	-2.4059	-2.2912	-2.3722	-2.3752	-2.4108	-2.2712	-2.5256	-2.1391	-2.4037	-2.2126	-2.3622	-2.5013	-2.3214	-2.5082	-2.3414	-2.4782	-2.4459	-2.4013	-2.4059	-2.4176	-2.3876	-2.3776	-2.4136	-2.3703	-2.3749
-2.375	-2.3781	-2.4703	-2.1201	-2.673	-2.3406	-2.3818	-2.4579	-2.34	-2.3781	-2.7843	-2.396	-2.3033	-2.2125	-2.387	-2.4203	-2.4804	-2.4535	-2.2818	-2.5082	-2.3371	-2.4407	-2.3756	-2.4702	-2.521	-2.2149	-2.673	-2.3406	-2.4446	-2.319	-2.5011	-2.3749	-2.687	-2.3395	-2.4331	-2.3414	-2.3944	-2.4037	-2.4066	-2.4561	-2.4782	-2.4459	-2.3638	-2.3872	-2.3124	-2.3569	-2.3776	-2.4136	-2.5908	-2.4748
-2.1193	-2.3679	-2.0612	-2.3679	-2.4688	-2.641	-2.3077	-2.2964	-2.4421	-2.4579	-2.5961	-2.1977	-2.3033	-2.2125	-2.3856	-2.1763	-2.4889	-2.5082	-2.2588	-2.4991	-2.359	-2.3624	-2.2818	-2.401	-2.2137	-2.4059	-2.4008	-2.4394	-2.3077	-2.2964	-2.2712	-2.5256	-2.687	-2.3395	-2.4331	-2.3414	-2.5013	-2.3214	-2.4066	-2.4561	-2.3695	-2.3305	-2.4013	-2.4059	-2.4176	-2.3876	-2.3776	-2.4136	-2.3695	-2.4463
-2.1193	-2.3679	-2.3479	-2.2268	-2.1017	-2.5683	-2.4637	-2.2574	-2.4305	-2.2395	-2.7211	-2.5841	-2.5709	-2.2757	-2.71	-2.4335	-2.4804	-2.4535	-2.6172	-2.4535	-2.5143	-2.3853	-2.2818	-2.401	-2.4598	-2.4827	-2.2912	-2.3722	-2.3752	-2.4108	-2.3907	-2.3961	-2.687	-2.3395	-2.4331	-2.3414	-2.3944	-2.4037	-2.4066	-2.4561	-2.4782	-2.4459	-2.4598	-2.3921	-2.4176	-2.3876	-2.4925	-2.2707	-2.3703	-2.3749
-2.7448	-2.5641	-2.1744	-2.1718	-2.4688	-2.641	-2.2591	-2.265	-2.2843	-2.5641	-2.0601	-2.4024	-2.3787	-2.2671	-2.3856	-2.1763	-2.5781	-2.4024	-2.387	-2.5332	-2.5143	-2.3853	-2.2818	-2.401	-2.2137	-2.4059	-2.4008	-2.4394	-2.3752	-2.4108	-2.3907	-2.3961	-2.1391	-2.4037	-2.4331	-2.3414	-2.5013	-2.3214	-2.5082	-2.3414	-2.3695	-2.3305	-2.4598	-2.3921	-2.4176	-2.3876	-2.3776	-2.4136	-2.3695	-2.4463
-2.5305	-2.2754	-2.1744	-2.1718	-2.2419	-2.3003	-2.4276	-2.2565	-2.562	-2.4703	-2.3276	-2.3918	-2.2126	-2.3622	-2.387	-2.4203	-2.4804	-2.4535	-2.7714	-2.3914	-2.7117	-2.3057	-2.5305	-2.2754	-2.2137	-2.4059	-2.4008	-2.4394	-2.3881	-2.4096	-2.3907	-2.3961	-2.1391	-2.4037	-2.2126	-2.3622	-2.3944	-2.4037	-2.4066	-2.4561	-2.4782	-2.4459	-2.4598	-2.3921	-2.4176	-2.3876	-2.3776	-2.4136	-2.3695	-2.4463
-2.6244	-2.4024	-2.3664	-2.4594	-2.673	-2.3406	-2.383	-2.698	-2.2843	-2.5641	-1.9948	-2.6559	-2.3787	-2.2671	-2.9893	-2.3516	-2.3402	-2.1625	-2.2588	-2.4991	-2.4552	-2.4979	-2.3756	-2.4702	-2.4598	-2.4827	-2.673	-2.3406	-2.3752	-2.4108	-2.3907	-2.3961	-2.1391	-2.4037	-2.4331	-2.3414	-2.3944	-2.4037	-2.3165	-2.2973	-2.3695	-2.3305	-2.4013	-2.4059	-2.4176	-2.3876	-2.4145	-2.4943	-2.5908	-2.4748
-2.1193	-2.3679	-2.0612	-2.3679	-2.4637	-2.1861	-2.4637	-2.2574	-2.562	-2.4703	-2.5961	-2.1977	-2.4163	-2.4932	-2.3424	-2.3644	-2.3077	-2.3852	-2.6172	-2.4535	-2.7117	-2.3057	-2.2818	-2.401	-2.2137	-2.4059	-2.2912	-2.3722	-2.3752	-2.4108	-2.3907	-2.3961	-2.687	-2.3395	-2.4331	-2.3414	-2.3944	-2.4037	-2.3077	-2.3852	-2.4782	-2.4459	-2.4598	-2.3921	-2.4176	-2.3876	-2.3776	-2.4136	-2.3703	-2.3749
-2.2736	-2.3346	-2.3664	-2.4594	-2.6483	-2.4579	-2.3229	-2.1272	-2.4129	-2.2149	-2.3624	-2.3742	-2.3787	-2.2671	-2.3777	-1.7656	-2.4889	-2.5082	-2.4129	-2.5351	-2.6152	-2.5545	-2.3756	-2.4702	-2.4598	-2.4827	-2.5675	-2.423	-2.3881	-2.4096	-2.4129	-2.2149	-2.2891	-2.4109	-2.4331	-2.3414	-2.3777	-1.7656	-2.4066	-2.4561	-2.4129	-2.5351	-2.4598	-2.3921	-2.3124	-2.3569	-2.4145	-2.4943	-2.3703	-2.3749
-2.441	-2.4992	-2.1744	-2.1718	-2.6362	-2.5253	-2.3077	-2.2964	-2.4422	-2.3644	-2.562	-2.2421	-2.4149	-2.5495	-2.3125	-2.3426	-2.6615	-2.4922	-2.5531	-2.4594	-2.6152	-2.5545	-2.2818	-2.401	-2.2137	-2.4059	-2.5675	-2.423	-2.3077	-2.2964	-2.5011	-2.3749	-2.687	-2.3395	-2.3933	-2.4989	-2.3351	-2.5954	-2.5082	-2.3414	-2.3695	-2.3305	-2.4598	-2.3921	-2.4176	-2.3876	-2.3776	-2.4136	-2.3703	-2.3749
-2.5444	-2.067	-2.1744	-2.1718	-1.9488	-2.2125	-2.3077	-2.2964	-2.3314	-2.2667	-2.2742	-2.605	-2.4163	-2.4932	-2.647	-2.2752	-2.342	-2.4401	-2.387	-2.5332	-2.5143	-2.3853	-2.3756	-2.4702	-2.2137	-2.4059	-2.4008	-2.4394	-2.3077	-2.2964	-2.3314	-2.2667	-2.2891	-2.4109	-2.4331	-2.3414	-2.5013	-2.3214	-2.4066	-2.4561	-2.3695	-2.3305	-2.4598	-2.3921	-2.4176	-2.3876	-2.3776	-2.4136	-2.3703	-2.3749
-2.5305	-2.2754	-2.4703	-2.1201	-2.6822	-2.3918	-2.3077	-2.2964	-2.4422	-2.3644	-2.0601	-2.4024	-2.4941	-2.736	-2.1155	-2.4024	-2.6483	-2.2254	-2.5531	-2.4594	-2.6402	-2.4086	-2.5305	-2.2754	-2.521	-2.2149	-2.4008	-2.4394	-2.3077	-2.2964	-2.5011	-2.3749	-2.1391	-2.4037	-2.4941	-2.736	-2.3944	-2.4037	-2.3165	-2.2973	-2.3695	-2.3305	-2.6402	-2.4086	-2.4176	-2.3876	-2.3776	-2.4136	-2.5908	-2.4748
-2.5305	-2.2754	-2.2735	-1.9718	-2.6362	-2.5253	-2.4637	-2.2574	-2.4751	-2.4912	-2.7211	-2.5841	-2.5688	-2.4847	-2.504	-2.4653	-2.3624	-2.4757	-2.4421	-2.2678	-2.4389	-2.4165	-2.5305	-2.2754	-2.2735	-1.9718	-2.5675	-2.423	-2.3752	-2.4108	-2.3907	-2.3961	-2.687	-2.3395	-2.4281	-2.4307	-2.5013	-2.3214	-2.3165	-2.2973	-2.3542	-2.3525	-2.3638	-2.3872	-2.4176	-2.3876	-2.3776	-2.4136	-2.3703	-2.3749
-2.1829	-2.4174	-2.2411	-2.6346	-2.4637	-2.1861	-2.6288	-2.6528	-2.4305	-2.2395	-2.7843	-2.396	-2.5688	-2.4847	-2.2278	-2.5351	-2.342	-2.4401	-2.4421	-2.2678	-2.3371	-2.4407	-2.2818	-2.401	-2.2137	-2.4059	-2.2912	-2.3722	-2.6288	-2.6528	-2.3907	-2.3961	-2.687	-2.3395	-2.4281	-2.4307	-2.2278	-2.5351	-2.4066	-2.4561	-2.3542	-2.3525	-2.3638	-2.3872	-2.4176	-2.3876	-2.3776	-2.4136	-2.3703	-2.3749
-2.1744	-2.2572	-2.4879	-2.5229	-2.4276	-2.7068	-2.3741	-2.3539	-2.2213	-2.3145	-1.9864	-2.2503	-2.2126	-2.3622	-2.3424	-2.3644	-2.3402	-2.1625	-2.3276	-2.2382	-2.7117	-2.3057	-2.2818	-2.401	-2.4598	-2.4827	-2.4008	-2.4394	-2.3881	-2.4096	-2.3907	-2.3961	-2.1391	-2.4037	-2.2126	-2.3622	-2.3944	-2.4037	-2.3165	-2.2973	-2.3695	-2.3305	-2.4598	-2.3921	-2.4176	-2.3876	-2.4145	-2.4943	-2.5908	-2.4748
-2.6362	-2.35	-2.3479	-2.2268	-2.4422	-2.2821	-2.3402	-2.5624	-2.34	-2.3781	-2.0601	-2.4024	-2.6626	-2.5178	-2.1155	-2.4024	-2.4889	-2.5082	-2.1707	-2.5735	-2.3371	-2.4407	-2.5795	-2.4109	-2.4598	-2.4827	-2.5675	-2.423	-2.4446	-2.319	-2.5011	-2.3749	-2.1391	-2.4037	-2.4281	-2.4307	-2.3944	-2.4037	-2.4066	-2.4561	-2.3695	-2.3305	-2.3638	-2.3872	-2.4176	-2.3876	-2.4925	-2.2707	-2.3703	-2.3749
-2.375	-2.3781	-2.3479	-2.2268	-2.6362	-2.5253	-2.383	-2.698	-2.4563	-2.5735	-1.9864	-2.2503	-2.5688	-2.4847	-2.1155	-2.4024	-2.1467	-2.291	-2.387	-2.5332	-2.1055	-2.1828	-2.3756	-2.4702	-2.4598	-2.4827	-2.5675	-2.423	-2.3752	-2.4108	-2.5011	-2.3749	-2.1391	-2.4037	-2.4281	-2.4307	-2.3944	-2.4037	-2.4066	-2.4561	-2.3695	-2.3305	-2.4598	-2.3921	-2.3124	-2.3569	-2.4925	-2.2707	-2.3703	-2.3749
-2.1829	-2.4174	-2.6173	-2.7115	-2.2591	-2.4422	-2.2591	-2.265	-2.4389	-2.4877	-2.0601	-2.4024	-2.4065	-2.3312	-2.2278	-2.5351	-2.342	-2.4401	-2.7714	-2.3914	-2.1055	-2.1828	-2.2818	-2.401	-2.6173	-2.7115	-2.2912	-2.3722	-2.3752	-2.4108	-2.2712	-2.5256	-2.1391	-2.4037	-2.4281	-2.4307	-2.2278	-2.5351	-2.4066	-2.4561	-2.4782	-2.4459	-2.4598	-2.3921	-2.4176	-2.3876	-2.3776	-2.4136	-2.3703	-2.3749
-2.1193	-2.3679	-2.6173	-2.7115	-2.4688	-2.641	-2.3402	-2.5624	-2.6091	-2.5332	-2.562	-2.2421	-2.5143	-2.2872	-2.504	-2.4653	-2.1726	-2.1425	-2.4149	-2.3426	-2.3371	-2.4407	-2.2818	-2.401	-2.6173	-2.7115	-2.4008	-2.4394	-2.4446	-2.319	-2.5011	-2.3749	-2.687	-2.3395	-2.4331	-2.3414	-2.5013	-2.3214	-2.5082	-2.3414	-2.3542	-2.3525	-2.3638	-2.3872	-2.4176	-2.3876	-2.3776	-2.4136	-2.3695	-2.4463
-2.6951	-1.8991	-2.6951	-2.1826	-2.6483	-2.4579	-2.2736	-2.4054	-2.3314	-2.2667	-2.6091	-2.2872	-2.2742	-2.4514	-2.504	-2.4653	-2.1726	-2.1425	-2.34	-2.0979	-2.359	-2.3624	-2.6951	-1.8991	-2.6951	-2.1826	-2.5675	-2.423	-2.3881	-2.4096	-2.3314	-2.2667	-2.1391	-2.4037	-2.3933	-2.4989	-2.5013	-2.3214	-2.5082	-2.3414	-2.3695	-2.3305	-2.4013	-2.4059	-2.6951	-1.8991	-2.6951	-2.1826	-2.3703	-2.3749
-2.375	-2.3781	-2.2357	-2.3883	-2.4637	-2.1861	-2.2736	-2.4054	-2.34	-2.3781	-2.5961	-2.1977	-2.4065	-2.3312	-2.71	-2.4335	-2.4804	-2.4535	-2.34	-2.0979	-2.6152	-2.5545	-2.3756	-2.4702	-2.2137	-2.4059	-2.2912	-2.3722	-2.3881	-2.4096	-2.5011	-2.3749	-2.687	-2.3395	-2.4281	-2.4307	-2.3944	-2.4037	-2.4066	-2.4561	-2.3695	-2.3305	-2.4598	-2.3921	-2.3124	-2.3569	-2.3776	-2.4136	-2.3703	-2.3749
-2.441	-2.4992	-2.1744	-2.1718	-1.9488	-2.2125	-2.2591	-2.265	-2.2213	-2.3145	-2.0601	-2.4024	-2.5688	-2.4847	-2.3856	-2.1763	-2.6615	-2.4922	-2.5531	-2.4594	-2.359	-2.3624	-2.2818	-2.401	-2.2137	-2.4059	-2.4008	-2.4394	-2.3752	-2.4108	-2.3907	-2.3961	-2.1391	-2.4037	-2.4281	-2.4307	-2.5013	-2.3214	-2.5082	-2.3414	-2.3695	-2.3305	-2.4013	-2.4059	-2.4176	-2.3876	-2.3776	-2.4136	-2.3703	-2.3749
-2.441	-2.4992	-2.1744	-2.1718	-2.2419	-2.3003	-2.3077	-2.2964	-2.34	-2.3781	-1.9948	-2.6559	-2.4129	-2.4992	-2.3856	-2.1763	-2.3077	-2.3852	-2.387	-2.5332	-2.359	-2.3624	-2.2818	-2.401	-2.2137	-2.4059	-2.4008	-2.4394	-2.3077	-2.2964	-2.5011	-2.3749	-2.1391	-2.4037	-2.4281	-2.4307	-2.5013	-2.3214	-2.3077	-2.3852	-2.3695	-2.3305	-2.4013	-2.4059	-2.4176	-2.3876	-2.3776	-2.4136	-2.3695	-2.4463
-2.6237	-2.4106	-2.2357	-2.3883	-2.2591	-2.4422	-2.4637	-2.2574	-2.4751	-2.4912	-2.3276	-2.3918	-2.3787	-2.2671	-2.2278	-2.5351	-2.1726	-2.1425	-2.3276	-2.2382	-2.3402	-2.9596	-2.5795	-2.4109	-2.2137	-2.4059	-2.2912	-2.3722	-2.3752	-2.4108	-2.3907	-2.3961	-2.1391	-2.4037	-2.4331	-2.3414	-2.2278	-2.5351	-2.5082	-2.3414	-2.3695	-2.3305	-2.3638	-2.3872	-2.4176	-2.3876	-2.3776	-2.4136	-2.3703	-2.3749
-2.441	-2.4992	-2.3664	-2.4594	-2.465	-2.2599	-2.383	-2.698	-2.6091	-2.5332	-1.9948	-2.6559	-2.4129	-2.4992	-2.5688	-2.4618	-2.3276	-2.6141	-2.4129	-2.5351	-2.2818	-2.2951	-2.2818	-2.401	-2.4598	-2.4827	-2.4008	-2.4394	-2.3752	-2.4108	-2.5011	-2.3749	-2.1391	-2.4037	-2.4281	-2.4307	-2.5013	-2.3214	-2.5082	-2.3414	-2.4129	-2.5351	-2.4013	-2.4059	-2.4176	-2.3876	-2.4145	-2.4943	-2.3703	-2.3749
-2.1193	-2.3679	-2.4324	-2.3592	-2.4637	-2.1861	-2.6136	-2.6141	-2.4305	-2.2395	-2.7093	-2.5683	-2.5688	-2.4847	-2.5444	-2.1913	-2.4889	-2.5082	-2.3276	-2.2382	-2.7117	-2.3057	-2.2818	-2.401	-2.4598	-2.4827	-2.2912	-2.3722	-2.3881	-2.4096	-2.3907	-2.3961	-2.687	-2.3395	-2.4281	-2.4307	-2.3944	-2.4037	-2.4066	-2.4561	-2.3695	-2.3305	-2.4598	-2.3921	-2.4176	-2.3876	-2.4925	-2.2707	-2.3703	-2.3749
-2.6244	-2.4024	-2.1744	-2.1718	-2.1017	-2.5683	-2.383	-2.698	-2.1347	-2.7621	-2.3276	-2.3918	-2.4163	-2.4932	-2.504	-2.4653	-2.6615	-2.4922	-2.2818	-2.5082	-2.4552	-2.4979	-2.3756	-2.4702	-2.2137	-2.4059	-2.2912	-2.3722	-2.3752	-2.4108	-2.2712	-2.5256	-2.1391	-2.4037	-2.4331	-2.3414	-2.5013	-2.3214	-2.5082	-2.3414	-2.4782	-2.4459	-2.4013	-2.4059	-2.4176	-2.3876	-2.3776	-2.4136	-2.3703	-2.3749
-2.1829	-2.4174	-2.6173	-2.7115	-2.2419	-2.3003	-2.4637	-2.2574	-1.9389	-2.0582	-1.9864	-2.2503	-2.3641	-2.1336	-2.1794	-2.2143	-2.342	-2.4401	-2.1707	-2.5735	-2.3402	-2.9596	-2.2818	-2.401	-2.6173	-2.7115	-2.4008	-2.4394	-2.3752	-2.4108	-2.2712	-2.5256	-2.1391	-2.4037	-2.3641	-2.1336	-2.5013	-2.3214	-2.4066	-2.4561	-2.3695	-2.3305	-2.3638	-2.3872	-2.4176	-2.3876	-2.3776	-2.4136	-2.3695	-2.4463
-2.6244	-2.4024	-2.2357	-2.3883	-2.3766	-2.2964	-2.4637	-2.2574	-2.4421	-2.4579	-2.4316	-2.4573	-2.6626	-2.5178	-2.71	-2.4335	-2.4804	-2.4535	-2.387	-2.5332	-2.7117	-2.3057	-2.3756	-2.4702	-2.2137	-2.4059	-2.3766	-2.2964	-2.3752	-2.4108	-2.2712	-2.5256	-2.4316	-2.4573	-2.4281	-2.4307	-2.3944	-2.4037	-2.4066	-2.4561	-2.3695	-2.3305	-2.4598	-2.3921	-2.4176	-2.3876	-2.3776	-2.4136	-2.3703	-2.3749
-2.7448	-2.5641	-2.6173	-2.7115	-2.6483	-2.4579	-2.6136	-2.6141	-2.4422	-2.3644	-2.2742	-2.605	-2.4065	-2.3312	-2.1794	-2.2143	-2.1726	-2.1425	-2.1707	-2.5735	-2.6152	-2.5545	-2.2818	-2.401	-2.6173	-2.7115	-2.5675	-2.423	-2.3881	-2.4096	-2.5011	-2.3749	-2.2891	-2.4109	-2.4281	-2.4307	-2.5013	-2.3214	-2.5082	-2.3414	-2.3695	-2.3305	-2.4598	-2.3921	-2.4176	-2.3876	-2.3776	-2.4136	-2.3703	-2.3749
-2.5864	-2.1653	-2.0612	-2.3679	-2.6822	-2.3918	-2.3769	-2.7061	-2.7557	-2.2671	-2.7093	-2.5683	-2.5709	-2.2757	-2.71	-2.4335	-2.6615	-2.4922	-2.4129	-2.5351	-2.359	-2.3624	-2.5864	-2.1653	-2.2137	-2.4059	-2.4008	-2.4394	-2.3881	-2.4096	-2.5011	-2.3749	-2.687	-2.3395	-2.4331	-2.3414	-2.3944	-2.4037	-2.5082	-2.3414	-2.4129	-2.5351	-2.4013	-2.4059	-2.3612	-2.5295	-2.3776	-2.4136	-2.5908	-2.4748
-2.6244	-2.4024	-2.2411	-2.6346	-2.3766	-2.2964	-2.4914	-2.2009	-2.2843	-2.5641	-2.7448	-2.1431	-2.5143	-2.2872	-2.1155	-2.4024	-2.1284	-2.6528	-2.6172	-2.4535	-2.447	-2.3914	-2.3756	-2.4702	-2.2137	-2.4059	-2.3766	-2.2964	-2.4446	-2.319	-2.3907	-2.3961	-2.687	-2.3395	-2.4331	-2.3414	-2.3944	-2.4037	-2.1284	-2.6528	-2.4782	-2.4459	-2.4013	-2.4059	-2.4176	-2.3876	-2.3776	-2.4136	-2.3703	-2.3749
-2.1744	-2.2572	-2.3479	-2.2268	-2.1017	-2.5683	-2.4637	-2.2574	-2.2213	-2.3145	-2.4316	-2.4573	-2.8027	-2.2789	-2.647	-2.2752	-2.5303	-2.4992	-2.5531	-2.4594	-2.5143	-2.3853	-2.2818	-2.401	-2.4598	-2.4827	-2.2912	-2.3722	-2.3752	-2.4108	-2.3907	-2.3961	-2.4316	-2.4573	-2.3933	-2.4989	-2.5013	-2.3214	-2.4066	-2.4561	-2.3695	-2.3305	-2.4598	-2.3921	-2.4176	-2.3876	-2.4925	-2.2707	-2.3703	-2.3749
-2.5305	-2.2754	-2.6173	-2.7115	-2.4637	-2.1861	-2.4422	-2.3119	-2.4129	-2.2149	-2.7843	-2.396	-2.3033	-2.2125	-2.504	-2.4653	-2.3276	-2.6141	-2.2818	-2.5082	-2.4552	-2.4979	-2.5305	-2.2754	-2.6173	-2.7115	-2.2912	-2.3722	-2.4446	-2.319	-2.4129	-2.2149	-2.687	-2.3395	-2.4331	-2.3414	-2.5013	-2.3214	-2.5082	-2.3414	-2.4782	-2.4459	-2.4013	-2.4059	-2.4176	-2.3876	-2.3776	-2.4136	-2.3703	-2.3749
-2.2736	-2.3346	-2.0612	-2.3679	-2.444	-2.4646	-2.3229	-2.1272	-2.4305	-2.2395	-2.4316	-2.4573	-2.4065	-2.3312	-2.3125	-2.3426	-2.1726	-2.1425	-2.3379	-2.2209	-2.7117	-2.3057	-2.3756	-2.4702	-2.2137	-2.4059	-2.2912	-2.3722	-2.3881	-2.4096	-2.3907	-2.3961	-2.4316	-2.4573	-2.4281	-2.4307	-2.3351	-2.5954	-2.5082	-2.3414	-2.3695	-2.3305	-2.4598	-2.3921	-2.3124	-2.3569	-2.3776	-2.4136	-2.3703	-2.3749
-2.1103	-2.8063	-2.673	-2.2318	-2.2244	-2.4912	-2.4276	-2.2565	-2.4305	-2.2395	-2.7843	-2.396	-2.2742	-2.4514	-2.5444	-2.1913	-2.3276	-2.6141	-2.34	-2.0979	-2.4017	-2.5131	-2.3756	-2.4702	-2.673	-2.2318	-2.2912	-2.3722	-2.3881	-2.4096	-2.3907	-2.3961	-2.687	-2.3395	-2.3933	-2.4989	-2.3944	-2.4037	-2.5082	-2.3414	-2.3695	-2.3305	-2.4013	-2.4059	-2.3612	-2.5295	-2.4925	-2.2707	-2.3703	-2.3749
-2.375	-2.3781	-2.1744	-2.1718	-2.4637	-2.1861	-2.3769	-2.7061	-2.4305	-2.2395	-2.4316	-2.4573	-2.4129	-2.4992	-2.1885	-2.5344	-2.3624	-2.4757	-2.444	-2.291	-2.4552	-2.4979	-2.3756	-2.4702	-2.2137	-2.4059	-2.2912	-2.3722	-2.3881	-2.4096	-2.3907	-2.3961	-2.4316	-2.4573	-2.4281	-2.4307	-2.3944	-2.4037	-2.3165	-2.2973	-2.4782	-2.4459	-2.4013	-2.4059	-2.3124	-2.3569	-2.3776	-2.4136	-2.3703	-2.3749
-2.4324	-2.6565	-2.1744	-2.1718	-2.4688	-2.641	-2.3077	-2.2964	-2.2213	-2.3145	-2.2742	-2.605	-2.4065	-2.3312	-2.5444	-2.1913	-2.1467	-2.291	-2.2818	-2.5082	-2.0526	-2.5532	-2.3756	-2.4702	-2.2137	-2.4059	-2.4008	-2.4394	-2.3077	-2.2964	-2.3907	-2.3961	-2.2891	-2.4109	-2.4281	-2.4307	-2.3944	-2.4037	-2.4066	-2.4561	-2.4782	-2.4459	-2.0526	-2.5532	-2.3612	-2.5295	-2.3776	-2.4136	-2.3695	-2.4463
-2.8056	-2.5119	-2.4703	-2.1201	-2.465	-2.2599	-2.4197	-2.3006	-2.4129	-2.2149	-2.5961	-2.1977	-2.4149	-2.5495	-2.5688	-2.4618	-2.1712	-2.229	-2.3186	-2.3827	-2.7117	-2.3057	-2.5795	-2.4109	-2.521	-2.2149	-2.4008	-2.4394	-2.3752	-2.4108	-2.4129	-2.2149	-2.687	-2.3395	-2.3933	-2.4989	-2.5013	-2.3214	-2.3165	-2.2973	-2.3542	-2.3525	-2.4598	-2.3921	-2.4176	-2.3876	-2.3776	-2.4136	-2.3703	-2.3749
-2.375	-2.3781	-2.4879	-2.5229	-2.6237	-2.5624	-2.3769	-2.7061	-2.2213	-2.3145	-2.7211	-2.5841	-2.2126	-2.3622	-2.504	-2.4653	-2.3198	-2.4979	-2.3379	-2.2209	-2.2712	-2.1457	-2.3756	-2.4702	-2.4598	-2.4827	-2.5675	-2.423	-2.3881	-2.4096	-2.3907	-2.3961	-2.687	-2.3395	-2.2126	-2.3622	-2.5013	-2.3214	-2.4066	-2.4561	-2.3695	-2.3305	-2.3638	-2.3872	-2.3124	-2.3569	-2.4145	-2.4943	-2.3703	-2.3749
-2.441	-2.4992	-2.0612	-2.3679	-2.5338	-2.5072	-2.6136	-2.6141	-2.1347	-2.7621	-2.2348	-2.2568	-2.3033	-2.2125	-2.71	-2.4335	-2.5303	-2.4992	-2.2104	-2.5532	-2.5338	-2.3076	-2.2818	-2.401	-2.2137	-2.4059	-2.4008	-2.4394	-2.3881	-2.4096	-2.2712	-2.5256	-2.1391	-2.4037	-2.4331	-2.3414	-2.3944	-2.4037	-2.4066	-2.4561	-2.2104	-2.5532	-2.4598	-2.3921	-2.4176	-2.3876	-2.3776	-2.4136	-2.3703	-2.3749
-2.4324	-2.6565	-2.1744	-2.1718	-2.4422	-2.2821	-2.6288	-2.6528	-2.1347	-2.7621	-2.7211	-2.5841	-2.0983	-2.0952	-2.647	-2.2752	-2.6483	-2.2254	-2.3186	-2.3827	-2.6402	-2.4086	-2.3756	-2.4702	-2.2137	-2.4059	-2.5675	-2.423	-2.6288	-2.6528	-2.2712	-2.5256	-2.687	-2.3395	-2.4281	-2.4307	-2.5013	-2.3214	-2.3165	-2.2973	-2.3542	-2.3525	-2.6402	-2.4086	-2.3612	-2.5295	-2.3776	-2.4136	-2.3703	-2.3749
-2.5444	-2.067	-2.4324	-2.3592	-2.2591	-2.4422	-2.4276	-2.2565	-2.4129	-2.2149	-2.7448	-2.1431	-2.3787	-2.2671	-2.2317	-2.6474	-2.4804	-2.4535	-2.2104	-2.5532	-2.4017	-2.5131	-2.3756	-2.4702	-2.4598	-2.4827	-2.2912	-2.3722	-2.3881	-2.4096	-2.4129	-2.2149	-2.687	-2.3395	-2.4331	-2.3414	-2.3351	-2.5954	-2.4066	-2.4561	-2.2104	-2.5532	-2.4013	-2.4059	-2.4176	-2.3876	-2.4925	-2.2707	-2.3703	-2.3749
-2.7448	-2.5641	-2.673	-2.2318	-2.673	-2.3406	-2.2591	-2.265	-2.6091	-2.5332	-1.9864	-2.2503	-2.3033	-2.2125	-2.5688	-2.4618	-2.6136	-2.3644	-2.34	-2.0979	-2.2818	-2.2951	-2.2818	-2.401	-2.673	-2.2318	-2.673	-2.3406	-2.3752	-2.4108	-2.5011	-2.3749	-2.1391	-2.4037	-2.4331	-2.3414	-2.5013	-2.3214	-2.5082	-2.3414	-2.3695	-2.3305	-2.4013	-2.4059	-2.4176	-2.3876	-2.4925	-2.2707	-2.5908	-2.4748
-2.4324	-2.6565	-2.4879	-2.5229	-2.6362	-2.5253	-2.6136	-2.6141	-2.6091	-2.5332	-2.1985	-2.8141	-2.4129	-2.4992	-2.71	-2.4335	-2.6136	-2.3644	-2.34	-2.0979	-2.5143	-2.3853	-2.3756	-2.4702	-2.4598	-2.4827	-2.5675	-2.423	-2.3881	-2.4096	-2.5011	-2.3749	-2.1391	-2.4037	-2.4281	-2.4307	-2.3944	-2.4037	-2.5082	-2.3414	-2.3695	-2.3305	-2.4598	-2.3921	-2.3612	-2.5295	-2.4145	-2.4943	-2.3703	-2.3749
-2.1829	-2.4174	-2.1744	-2.1718	-2.465	-2.2599	-2.2736	-2.4054	-2.4422	-2.3644	-2.6091	-2.2872	-2.3641	-2.1336	-2.3424	-2.3644	-2.1467	-2.291	-2.7714	-2.3914	-2.6402	-2.4086	-2.2818	-2.401	-2.2137	-2.4059	-2.4008	-2.4394	-2.3881	-2.4096	-2.5011	-2.3749	-2.1391	-2.4037	-2.3641	-2.1336	-2.3944	-2.4037	-2.4066	-2.4561	-2.4782	-2.4459	-2.6402	-2.4086	-2.4176	-2.3876	-2.3776	-2.4136	-2.3703	-2.3749
-2.5444	-2.067	-2.3479	-2.2268	-2.6483	-2.4579	-2.3077	-2.2964	-2.6244	-2.1803	-2.7843	-2.396	-2.3641	-2.1336	-2.1885	-2.5344	-2.342	-2.4401	-2.3276	-2.2382	-2.359	-2.3624	-2.3756	-2.4702	-2.4598	-2.4827	-2.5675	-2.423	-2.3077	-2.2964	-2.5011	-2.3749	-2.687	-2.3395	-2.3641	-2.1336	-2.3944	-2.4037	-2.4066	-2.4561	-2.3695	-2.3305	-2.4013	-2.4059	-2.4176	-2.3876	-2.4925	-2.2707	-2.3703	-2.3749
-2.6244	-2.4024	-2.2411	-2.6346	-2.6047	-1.8956	-2.6136	-2.6141	-2.2213	-2.3145	-2.3624	-2.3742	-2.0983	-2.0952	-2.71	-2.4335	-2.1712	-2.229	-2.2588	-2.4991	-2.4552	-2.4979	-2.3756	-2.4702	-2.2137	-2.4059	-2.2912	-2.3722	-2.3881	-2.4096	-2.3907	-2.3961	-2.2891	-2.4109	-2.4281	-2.4307	-2.3944	-2.4037	-2.3165	-2.2973	-2.3695	-2.3305	-2.4013	-2.4059	-2.4176	-2.3876	-2.3776	-2.4136	-2.3703	-2.3749
-2.6362	-2.35	-2.3664	-2.4594	-2.6822	-2.3918	-2.3077	-2.2964	-2.4129	-2.2149	-2.4316	-2.4573	-2.4129	-2.4992	-2.5688	-2.4618	-2.6306	-2.1913	-2.387	-2.5332	-2.7117	-2.3057	-2.5795	-2.4109	-2.4598	-2.4827	-2.4008	-2.4394	-2.3077	-2.2964	-2.4129	-2.2149	-2.4316	-2.4573	-2.4281	-2.4307	-2.5013	-2.3214	-2.5082	-2.3414	-2.3695	-2.3305	-2.4598	-2.3921	-2.4176	-2.3876	-2.4145	-2.4943	-2.5908	-2.4748
-2.6369	-2.5735	-2.1744	-2.1718	-1.9488	-2.2125	-2.4914	-2.2009	-2.4305	-2.2395	-2.2348	-2.2568	-2.2126	-2.3622	-2.3856	-2.1763	-2.3077	-2.3852	-2.4149	-2.3426	-2.7117	-2.3057	-2.3756	-2.4702	-2.2137	-2.4059	-2.4008	-2.4394	-2.4446	-2.319	-2.3907	-2.3961	-2.1391	-2.4037	-2.2126	-2.3622	-2.5013	-2.3214	-2.3077	-2.3852	-2.3542	-2.3525	-2.4598	-2.3921	-2.4176	-2.3876	-2.3776	-2.4136	-2.3703	-2.3749
-2.1744	-2.2572	-2.4421	-2.6288	-2.3766	-2.2964	-2.4276	-2.2565	-2.2213	-2.3145	-2.5961	-2.1977	-2.2126	-2.3622	-2.647	-2.2752	-2.6306	-2.1913	-2.4421	-2.2678	-2.4017	-2.5131	-2.2818	-2.401	-2.521	-2.2149	-2.3766	-2.2964	-2.3881	-2.4096	-2.3907	-2.3961	-2.687	-2.3395	-2.2126	-2.3622	-2.5013	-2.3214	-2.5082	-2.3414	-2.3542	-2.3525	-2.4013	-2.4059	-2.4176	-2.3876	-2.3776	-2.4136	-2.3703	-2.3749
-2.6369	-2.5735	-2.2357	-2.3883	-2.5338	-2.5072	-2.4914	-2.2009	-2.4422	-2.3644	-2.7093	-2.5683	-2.4149	-2.5495	-2.2278	-2.5351	-2.6483	-2.2254	-2.4129	-2.5351	-2.4563	-2.5735	-2.3756	-2.4702	-2.2137	-2.4059	-2.4008	-2.4394	-2.4446	-2.319	-2.5011	-2.3749	-2.687	-2.3395	-2.3933	-2.4989	-2.2278	-2.5351	-2.3165	-2.2973	-2.4129	-2.5351	-2.4598	-2.3921	-2.4176	-2.3876	-2.3776	-2.4136	-2.3703	-2.3749
-2.7448	-2.5641	-2.2411	-2.6346	-2.3766	-2.2964	-2.383	-2.698	-2.6091	-2.5332	-2.1716	-2.2254	-2.5688	-2.4847	-2.3424	-2.3644	-2.342	-2.4401	-2.4129	-2.5351	-2.4389	-2.4165	-2.2818	-2.401	-2.2137	-2.4059	-2.3766	-2.2964	-2.3752	-2.4108	-2.5011	-2.3749	-2.2891	-2.4109	-2.4281	-2.4307	-2.3944	-2.4037	-2.4066	-2.4561	-2.4129	-2.5351	-2.3638	-2.3872	-2.4176	-2.3876	-2.3776	-2.4136	-2.3703	-2.3749
-2.8056	-2.5119	-2.2411	-2.6346	-2.6483	-2.4579	-2.4914	-2.2009	-2.4422	-2.3644	-1.9864	-2.2503	-2.1467	-2.5131	-2.1794	-2.2143	-2.342	-2.4401	-2.4129	-2.5351	-2.1055	-2.1828	-2.5795	-2.4109	-2.2137	-2.4059	-2.5675	-2.423	-2.4446	-2.319	-2.5011	-2.3749	-2.1391	-2.4037	-2.4281	-2.4307	-2.5013	-2.3214	-2.4066	-2.4561	-2.4129	-2.5351	-2.4598	-2.3921	-2.4176	-2.3876	-2.3776	-2.4136	-2.3703	-2.3749
-2.0811	-2.3583	-2.1744	-2.1718	-2.3766	-2.2964	-2.4276	-2.2565	-2.6244	-2.1803	-1.9948	-2.6559	-2.3787	-2.2671	-2.3424	-2.3644	-2.3624	-2.4757	-2.2818	-2.5082	-2.1055	-2.1828	-2.5795	-2.4109	-2.2137	-2.4059	-2.3766	-2.2964	-2.3881	-2.4096	-2.5011	-2.3749	-2.1391	-2.4037	-2.4331	-2.3414	-2.3944	-2.4037	-2.3165	-2.2973	-2.4782	-2.4459	-2.4598	-2.3921	-2.4176	-2.3876	-2.3776	-2.4136	-2.3703	-2.3749
-2.5305	-2.2754	-2.2411	-2.6346	-2.4637	-2.1861	-2.3911	-2.3951	-2.7557	-2.2671	-2.3624	-2.3742	-2.3029	-2.5072	-2.647	-2.2752	-2.6369	-2.0904	-2.34	-2.0979	-2.2818	-2.2951	-2.5305	-2.2754	-2.2137	-2.4059	-2.2912	-2.3722	-2.3881	-2.4096	-2.5011	-2.3749	-2.2891	-2.4109	-2.4331	-2.3414	-2.5013	-2.3214	-2.5082	-2.3414	-2.3695	-2.3305	-2.4013	-2.4059	-2.4176	-2.3876	-2.3776	-2.4136	-2.3703	-2.3749
-2.1744	-2.2572	-2.2411	-2.6346	-2.4637	-2.1861	-2.3741	-2.3539	-2.4421	-2.4579	-2.4316	-2.4573	-2.5709	-2.2757	-2.3125	-2.3426	-2.3276	-2.6141	-2.3379	-2.2209	-2.2818	-2.2951	-2.2818	-2.401	-2.2137	-2.4059	-2.2912	-2.3722	-2.3881	-2.4096	-2.2712	-2.5256	-2.4316	-2.4573	-2.4331	-2.3414	-2.3351	-2.5954	-2.5082	-2.3414	-2.3695	-2.3305	-2.4013	-2.4059	-2.4176	-2.3876	-2.3776	-2.4136	-2.3703	-2.3749
-2.6369	-2.5735	-2.4421	-2.6288	-1.9488	-2.2125	-2.444	-2.4646	-2.4422	-2.3644	-2.7448	-2.1431	-2.2126	-2.3622	-2.647	-2.2752	-2.3276	-2.6141	-2.2104	-2.5532	-2.4389	-2.4165	-2.3756	-2.4702	-2.521	-2.2149	-2.4008	-2.4394	-2.3752	-2.4108	-2.5011	-2.3749	-2.687	-2.3395	-2.2126	-2.3622	-2.5013	-2.3214	-2.5082	-2.3414	-2.2104	-2.5532	-2.3638	-2.3872	-2.4176	-2.3876	-2.3776	-2.4136	-2.3703	-2.3749
-2.1193	-2.3679	-2.6173	-2.7115	-2.4637	-2.1861	-2.4422	-2.3119	-2.4421	-2.4579	-2.1716	-2.2254	-2.1467	-2.5131	-2.1155	-2.4024	-2.1726	-2.1425	-2.3379	-2.2209	-2.7211	-2.4979	-2.2818	-2.401	-2.6173	-2.7115	-2.2912	-2.3722	-2.4446	-2.319	-2.2712	-2.5256	-2.2891	-2.4109	-2.4281	-2.4307	-2.3944	-2.4037	-2.5082	-2.3414	-2.3695	-2.3305	-2.4013	-2.4059	-2.4176	-2.3876	-2.3776	-2.4136	-2.3703	-2.3749
-2.6951	-1.8991	-2.6951	-2.1826	-2.6951	-2.3616	-2.6951	-2.5798	-2.4389	-2.4877	-2.7448	-2.1431	-2.3029	-2.5072	-2.3641	-2.4203	-2.6615	-2.4922	-2.3186	-2.3827	-2.2712	-2.1457	-2.6951	-1.8991	-2.6951	-2.1826	-2.6951	-2.3616	-2.6951	-2.5798	-2.2712	-2.5256	-2.687	-2.3395	-2.4331	-2.3414	-2.3641	-2.4203	-2.5082	-2.3414	-2.3542	-2.3525	-2.3638	-2.3872	-2.6951	-1.8991	-2.6951	-2.1826	-2.6951	-2.3616
-2.1193	-2.3679	-2.1744	-2.1718	-1.9488	-2.2125	-2.4276	-2.2565	-2.4305	-2.2395	-2.7093	-2.5683	-2.5709	-2.2757	-2.2317	-2.6474	-2.4804	-2.4535	-2.7714	-2.3914	-2.7211	-2.4979	-2.2818	-2.401	-2.2137	-2.4059	-2.4008	-2.4394	-2.3881	-2.4096	-2.3907	-2.3961	-2.687	-2.3395	-2.4331	-2.3414	-2.3351	-2.5954	-2.4066	-2.4561	-2.4782	-2.4459	-2.4013	-2.4059	-2.4176	-2.3876	-2.3776	-2.4136	-2.3703	-2.3749
-2.0811	-2.3583	-2.673	-2.2318	-2.2591	-2.4422	-2.4197	-2.3006	-2.4422	-2.3644	-1.9864	-2.2503	-2.3641	-2.1336	-2.5062	-2.7614	-2.3198	-2.4979	-2.1668	-2.2123	-2.6402	-2.4086	-2.5795	-2.4109	-2.673	-2.2318	-2.2912	-2.3722	-2.3752	-2.4108	-2.5011	-2.3749	-2.1391	-2.4037	-2.3641	-2.1336	-2.3351	-2.5954	-2.4066	-2.4561	-2.4782	-2.4459	-2.6402	-2.4086	-2.4176	-2.3876	-2.4925	-2.2707	-2.3703	-2.3749
-2.1744	-2.2572	-2.6173	-2.7115	-2.2244	-2.4912	-2.4914	-2.2009	-2.6244	-2.1803	-2.6091	-2.2872	-2.0983	-2.0952	-2.3125	-2.3426	-2.6136	-2.3644	-2.3276	-2.2382	-2.6152	-2.5545	-2.2818	-2.401	-2.6173	-2.7115	-2.2912	-2.3722	-2.4446	-2.319	-2.5011	-2.3749	-2.1391	-2.4037	-2.4281	-2.4307	-2.3351	-2.5954	-2.5082	-2.3414	-2.3695	-2.3305	-2.4598	-2.3921	-2.4176	-2.3876	-2.3776	-2.4136	-2.3703	-2.3749
-2.5305	-2.2754	-2.6173	-2.7115	-1.9488	-2.2125	-2.4422	-2.3119	-2.4751	-2.4912	-2.7093	-2.5683	-2.3029	-2.5072	-2.3641	-2.4203	-2.3402	-2.1625	-2.441	-2.624	-2.447	-2.3914	-2.5305	-2.2754	-2.6173	-2.7115	-2.4008	-2.4394	-2.4446	-2.319	-2.3907	-2.3961	-2.687	-2.3395	-2.4331	-2.3414	-2.3641	-2.4203	-2.3165	-2.2973	-2.4782	-2.4459	-2.4013	-2.4059	-2.4176	-2.3876	-2.3776	-2.4136	-2.3703	-2.3749
-2.1193	-2.3679	-2.1744	-2.1718	-2.2244	-2.4912	-2.383	-2.698	-2.1347	-2.7621	-2.6091	-2.2872	-2.3641	-2.1336	-2.647	-2.2752	-2.3077	-2.3852	-2.4149	-2.3426	-2.4563	-2.5735	-2.2818	-2.401	-2.2137	-2.4059	-2.2912	-2.3722	-2.3752	-2.4108	-2.2712	-2.5256	-2.1391	-2.4037	-2.3641	-2.1336	-2.5013	-2.3214	-2.3077	-2.3852	-2.3542	-2.3525	-2.4598	-2.3921	-2.4176	-2.3876	-2.3776	-2.4136	-2.3703	-2.3749
-2.375	-2.3781	-2.3664	-2.4594	-2.2244	-2.4912	-2.2736	-2.4054	-2.4305	-2.2395	-2.7843	-2.396	-2.5062	-2.5685	-2.9893	-2.3516	-2.6615	-2.4922	-2.2818	-2.5082	-2.7211	-2.4979	-2.3756	-2.4702	-2.4598	-2.4827	-2.2912	-2.3722	-2.3881	-2.4096	-2.3907	-2.3961	-2.687	-2.3395	-2.3933	-2.4989	-2.3944	-2.4037	-2.5082	-2.3414	-2.4782	-2.4459	-2.4013	-2.4059	-2.3124	-2.3569	-2.4145	-2.4943	-2.3703	-2.3749
-2.441	-2.4992	-2.4703	-2.1201	-2.3766	-2.2964	-2.444	-2.4646	-2.4129	-2.2149	-2.562	-2.2421	-2.4065	-2.3312	-2.2278	-2.5351	-2.6306	-2.1913	-2.2818	-2.5082	-2.4563	-2.5735	-2.2818	-2.401	-2.521	-2.2149	-2.3766	-2.2964	-2.3752	-2.4108	-2.4129	-2.2149	-2.687	-2.3395	-2.4281	-2.4307	-2.2278	-2.5351	-2.5082	-2.3414	-2.4782	-2.4459	-2.4598	-2.3921	-2.4176	-2.3876	-2.3776	-2.4136	-2.3703	-2.3749
-2.1829	-2.4174	-2.0612	-2.3679	-2.6362	-2.5253	-2.4276	-2.2565	-2.2213	-2.3145	-2.4941	-2.3361	-2.2126	-2.3622	-2.1155	-2.4024	-2.3198	-2.4979	-2.444	-2.291	-2.6402	-2.4086	-2.2818	-2.401	-2.2137	-2.4059	-2.5675	-2.423	-2.3881	-2.4096	-2.3907	-2.3961	-2.4941	-2.3361	-2.2126	-2.3622	-2.3944	-2.4037	-2.4066	-2.4561	-2.4782	-2.4459	-2.6402	-2.4086	-2.4176	-2.3876	-2.3776	-2.4136	-2.3703	-2.3749
-2.7448	-2.5641	-2.2735	-1.9718	-2.4637	-2.1861	-2.2736	-2.4054	-2.562	-2.4703	-2.6091	-2.2872	-2.2742	-2.4514	-2.3641	-2.4203	-2.6615	-2.4922	-2.4129	-2.5351	-1.9884	-2.6977	-2.2818	-2.401	-2.2735	-1.9718	-2.2912	-2.3722	-2.3881	-2.4096	-2.3907	-2.3961	-2.1391	-2.4037	-2.3933	-2.4989	-2.3641	-2.4203	-2.5082	-2.3414	-2.4129	-2.5351	-2.4598	-2.3921	-2.4176	-2.3876	-2.3776	-2.4136	-2.3703	-2.3749
-2.6951	-1.8991	-2.6951	-2.1826	-2.6951	-2.3616	-2.6951	-2.5798	-2.4061	-2.5841	-1.9864	-2.2503	-2.5143	-2.2872	-2.387	-2.4203	-2.3624	-2.4757	-2.441	-2.624	-2.2712	-2.1457	-2.6951	-1.8991	-2.6951	-2.1826	-2.6951	-2.3616	-2.6951	-2.5798	-2.3907	-2.3961	-2.1391	-2.4037	-2.4331	-2.3414	-2.3944	-2.4037	-2.3165	-2.2973	-2.4782	-2.4459	-2.3638	-2.3872	-2.6951	-1.8991	-2.6951	-2.1826	-2.6951	-2.3616
-2.1829	-2.4174	-2.6173	-2.7115	-2.2591	-2.4422	-2.2736	-2.4054	-2.1347	-2.7621	-2.1985	-2.8141	-2.2126	-2.3622	-2.504	-2.4653	-2.5781	-2.4024	-2.2104	-2.5532	-2.5143	-2.3853	-2.2818	-2.401	-2.6173	-2.7115	-2.2912	-2.3722	-2.3881	-2.4096	-2.2712	-2.5256	-2.1391	-2.4037	-2.2126	-2.3622	-2.5013	-2.3214	-2.5082	-2.3414	-2.2104	-2.5532	-2.4598	-2.3921	-2.4176	-2.3876	-2.3776	-2.4136	-2.3703	-2.3749
-2.6362	-2.35	-2.3664	-2.4594	-2.1017	-2.5683	-2.4197	-2.3006	-2.4751	-2.4912	-2.3624	-2.3742	-2.4065	-2.3312	-2.3777	-1.7656	-2.1712	-2.229	-2.5531	-2.4594	-2.2818	-2.2951	-2.5795	-2.4109	-2.4598	-2.4827	-2.2912	-2.3722	-2.3752	-2.4108	-2.3907	-2.3961	-2.2891	-2.4109	-2.4281	-2.4307	-2.3777	-1.7656	-2.3165	-2.2973	-2.3695	-2.3305	-2.4013	-2.4059	-2.4176	-2.3876	-2.4145	-2.4943	-2.3703	-2.3749
-2.375	-2.3781	-2.4719	-1.8776	-2.6362	-2.5253	-2.2736	-2.4054	-2.2843	-2.5641	-2.2348	-2.2568	-2.3787	-2.2671	-2.504	-2.4653	-2.3276	-2.6141	-2.5531	-2.4594	-2.6152	-2.5545	-2.3756	-2.4702	-2.521	-2.2149	-2.5675	-2.423	-2.3881	-2.4096	-2.3907	-2.3961	-2.1391	-2.4037	-2.4331	-2.3414	-2.5013	-2.3214	-2.5082	-2.3414	-2.3695	-2.3305	-2.4598	-2.3921	-2.3124	-2.3569	-2.3776	-2.4136	-2.3703	-2.3749
-2.5305	-2.2754	-2.4324	-2.3592	-2.4637	-2.1861	-2.2591	-2.265	-2.4129	-2.2149	-2.7843	-2.396	-2.4149	-2.5495	-2.2278	-2.5351	-2.1712	-2.229	-2.2818	-2.5082	-2.447	-2.3914	-2.5305	-2.2754	-2.4598	-2.4827	-2.2912	-2.3722	-2.3752	-2.4108	-2.4129	-2.2149	-2.687	-2.3395	-2.3933	-2.4989	-2.2278	-2.5351	-2.3165	-2.2973	-2.4782	-2.4459	-2.4013	-2.4059	-2.4176	-2.3876	-2.4925	-2.2707	-2.3703	-2.3749
-2.441	-2.4992	-2.0612	-2.3679	-2.4422	-2.2821	-2.383	-2.698	-2.1347	-2.7621	-2.1716	-2.2254	-2.3641	-2.1336	-2.5444	-2.1913	-2.5303	-2.4992	-2.4129	-2.5351	-2.5338	-2.3076	-2.2818	-2.401	-2.2137	-2.4059	-2.5675	-2.423	-2.3752	-2.4108	-2.2712	-2.5256	-2.2891	-2.4109	-2.3641	-2.1336	-2.3944	-2.4037	-2.4066	-2.4561	-2.4129	-2.5351	-2.4598	-2.3921	-2.4176	-2.3876	-2.3776	-2.4136	-2.3703	-2.3749
-2.1744	-2.2572	-2.2357	-2.3883	-2.4637	-2.1861	-2.4914	-2.2009	-2.6244	-2.1803	-2.7448	-2.1431	-2.3787	-2.2671	-2.1155	-2.4024	-2.3624	-2.4757	-2.34	-2.0979	-2.7117	-2.3057	-2.2818	-2.401	-2.2137	-2.4059	-2.2912	-2.3722	-2.4446	-2.319	-2.5011	-2.3749	-2.687	-2.3395	-2.4331	-2.3414	-2.3944	-2.4037	-2.3165	-2.2973	-2.3695	-2.3305	-2.4598	-2.3921	-2.4176	-2.3876	-2.3776	-2.4136	-2.3703	-2.3749
-2.375	-2.3781	-2.3479	-2.2268	-2.3766	-2.2964	-2.4637	-2.2574	-2.4563	-2.5735	-2.0601	-2.4024	-2.2126	-2.3622	-2.3777	-1.7656	-2.5303	-2.4992	-2.441	-2.624	-2.2818	-2.2951	-2.3756	-2.4702	-2.4598	-2.4827	-2.3766	-2.2964	-2.3752	-2.4108	-2.5011	-2.3749	-2.1391	-2.4037	-2.2126	-2.3622	-2.3777	-1.7656	-2.4066	-2.4561	-2.4782	-2.4459	-2.4013	-2.4059	-2.3124	-2.3569	-2.4925	-2.2707	-2.3703	-2.3749
-2.1829	-2.4174	-2.3479	-2.2268	-2.2419	-2.3003	-2.4197	-2.3006	-2.1347	-2.7621	-2.3624	-2.3742	-2.5688	-2.4847	-2.71	-2.4335	-2.4889	-2.5082	-2.4421	-2.2678	-2.4389	-2.4165	-2.2818	-2.401	-2.4598	-2.4827	-2.4008	-2.4394	-2.3752	-2.4108	-2.2712	-2.5256	-2.2891	-2.4109	-2.4281	-2.4307	-2.3944	-2.4037	-2.4066	-2.4561	-2.3542	-2.3525	-2.3638	-2.3872	-2.4176	-2.3876	-2.4925	-2.2707	-2.3695	-2.4463
-2.1193	-2.3679	-2.0612	-2.3679	-2.4637	-2.1861	-2.3818	-2.4579	-2.4422	-2.3644	-2.7448	-2.1431	-2.2126	-2.3622	-2.5688	-2.4618	-2.1726	-2.1425	-2.3276	-2.2382	-2.5338	-2.3076	-2.2818	-2.401	-2.2137	-2.4059	-2.2912	-2.3722	-2.4446	-2.319	-2.5011	-2.3749	-2.687	-2.3395	-2.2126	-2.3622	-2.5013	-2.3214	-2.5082	-2.3414	-2.3695	-2.3305	-2.4598	-2.3921	-2.4176	-2.3876	-2.3776	-2.4136	-2.3703	-2.3749
-2.1744	-2.2572	-2.3479	-2.2268	-2.6047	-1.8956	-2.3741	-2.3539	-2.3314	-2.2667	-1.9864	-2.2503	-2.2126	-2.3622	-2.3856	-2.1763	-2.1467	-2.291	-2.6172	-2.4535	-2.4389	-2.4165	-2.2818	-2.401	-2.4598	-2.4827	-2.2912	-2.3722	-2.3881	-2.4096	-2.3314	-2.2667	-2.1391	-2.4037	-2.2126	-2.3622	-2.5013	-2.3214	-2.4066	-2.4561	-2.4782	-2.4459	-2.3638	-2.3872	-2.4176	-2.3876	-2.4925	-2.2707	-2.3703	-2.3749
-2.5864	-2.1653	-2.0612	-2.3679	-2.444	-2.4646	-2.3077	-2.2964	-2.562	-2.4703	-2.4941	-2.3361	-2.4065	-2.3312	-2.2278	-2.5351	-2.6306	-2.1913	-2.1707	-2.5735	-2.4552	-2.4979	-2.5864	-2.1653	-2.2137	-2.4059	-2.2912	-2.3722	-2.3077	-2.2964	-2.3907	-2.3961	-2.4941	-2.3361	-2.4281	-2.4307	-2.2278	-2.5351	-2.5082	-2.3414	-2.3695	-2.3305	-2.4013	-2.4059	-2.3612	-2.5295	-2.3776	-2.4136	-2.3703	-2.3749
-2.2736	-2.3346	-2.0612	-2.3679	-2.2419	-2.3003	-2.4276	-2.2565	-2.6244	-2.1803	-2.5961	-2.1977	-2.6626	-2.5178	-3.0046	-2.2764	-2.5303	-2.4992	-2.4149	-2.3426	-2.2818	-2.2951	-2.3756	-2.4702	-2.2137	-2.4059	-2.4008	-2.4394	-2.3881	-2.4096	-2.5011	-2.3749	-2.687	-2.3395	-2.4281	-2.4307	-2.5013	-2.3214	-2.4066	-2.4561	-2.3542	-2.3525	-2.4013	-2.4059	-2.3124	-2.3569	-2.3776	-2.4136	-2.3695	-2.4463
-2.2736	-2.3346	-2.6173	-2.7115	-2.4422	-2.2821	-2.383	-2.698	-2.4563	-2.5735	-2.4316	-2.4573	-2.4129	-2.4992	-2.5444	-2.1913	-2.3276	-2.6141	-2.4149	-2.3426	-2.7117	-2.3057	-2.3756	-2.4702	-2.6173	-2.7115	-2.5675	-2.423	-2.3752	-2.4108	-2.5011	-2.3749	-2.4316	-2.4573	-2.4281	-2.4307	-2.3944	-2.4037	-2.5082	-2.3414	-2.3542	-2.3525	-2.4598	-2.3921	-2.3124	-2.3569	-2.3776	-2.4136	-2.3703	-2.3749
-2.5444	-2.067	-2.6342	-2.4646	-2.2591	-2.4422	-2.2736	-2.4054	-2.4305	-2.2395	-2.562	-2.2421	-2.5709	-2.2757	-2.9893	-2.3516	-2.6483	-2.2254	-2.3276	-2.2382	-2.5143	-2.3853	-2.3756	-2.4702	-2.2137	-2.4059	-2.2912	-2.3722	-2.3881	-2.4096	-2.3907	-2.3961	-2.687	-2.3395	-2.4331	-2.3414	-2.3944	-2.4037	-2.3165	-2.2973	-2.3695	-2.3305	-2.4598	-2.3921	-2.4176	-2.3876	-2.3776	-2.4136	-2.3703	-2.3749
-2.0811	-2.3583	-2.4914	-2.8305	-2.4637	-2.1861	-2.2591	-2.265	-2.2213	-2.3145	-2.7093	-2.5683	-2.5143	-2.2872	-2.647	-2.2752	-2.3276	-2.6141	-2.34	-2.0979	-2.7117	-2.3057	-2.5795	-2.4109	-2.4598	-2.4827	-2.2912	-2.3722	-2.3752	-2.4108	-2.3907	-2.3961	-2.687	-2.3395	-2.4331	-2.3414	-2.5013	-2.3214	-2.5082	-2.3414	-2.3695	-2.3305	-2.4598	-2.3921	-2.4176	-2.3876	-2.3776	-2.4136	-2.3703	-2.3749
-2.2736	-2.3346	-2.3479	-2.2268	-2.465	-2.2599	-2.3911	-2.3951	-2.6244	-2.1803	-2.3624	-2.3742	-2.2126	-2.3622	-2.2278	-2.5351	-2.1712	-2.229	-2.4421	-2.2678	-2.6402	-2.4086	-2.3756	-2.4702	-2.4598	-2.4827	-2.4008	-2.4394	-2.3881	-2.4096	-2.5011	-2.3749	-2.2891	-2.4109	-2.2126	-2.3622	-2.2278	-2.5351	-2.3165	-2.2973	-2.3542	-2.3525	-2.6402	-2.4086	-2.3124	-2.3569	-2.4925	-2.2707	-2.3703	-2.3749
-2.375	-2.3781	-2.673	-2.2318	-2.2591	-2.4422	-2.3229	-2.1272	-2.6091	-2.5332	-1.9948	-2.6559	-2.1467	-2.5131	-2.3641	-2.4203	-2.3402	-2.1625	-2.441	-2.624	-2.4389	-2.4165	-2.3756	-2.4702	-2.673	-2.2318	-2.2912	-2.3722	-2.3881	-2.4096	-2.5011	-2.3749	-2.1391	-2.4037	-2.4281	-2.4307	-2.3641	-2.4203	-2.3165	-2.2973	-2.4782	-2.4459	-2.3638	-2.3872	-2.3124	-2.3569	-2.4925	-2.2707	-2.3703	-2.3749
-2.1791	-2.5842	-2.6173	-2.7115	-2.6822	-2.3918	-2.4197	-2.3006	-2.4422	-2.3644	-2.3624	-2.3742	-2.3641	-2.1336	-2.71	-2.4335	-2.6136	-2.3644	-2.4149	-2.3426	-2.3371	-2.4407	-2.1791	-2.5842	-2.6173	-2.7115	-2.4008	-2.4394	-2.3752	-2.4108	-2.5011	-2.3749	-2.2891	-2.4109	-2.3641	-2.1336	-2.3944	-2.4037	-2.5082	-2.3414	-2.3542	-2.3525	-2.3638	-2.3872	-2.4176	-2.3876	-2.3776	-2.4136	-2.5908	-2.4748
-2.5004	-2.4979	-2.4914	-2.8305	-2.4688	-2.641	-2.6136	-2.6141	-2.34	-2.3781	-2.5961	-2.1977	-2.6626	-2.5178	-2.5688	-2.4618	-2.4804	-2.4535	-2.1668	-2.2123	-2.6402	-2.4086	-2.2818	-2.401	-2.4598	-2.4827	-2.4008	-2.4394	-2.3881	-2.4096	-2.5011	-2.3749	-2.687	-2.3395	-2.4281	-2.4307	-2.5013	-2.3214	-2.4066	-2.4561	-2.4782	-2.4459	-2.6402	-2.4086	-2.4176	-2.3876	-2.3776	-2.4136	-2.3695	-2.4463
-2.1744	-2.2572	-2.4914	-2.8305	-2.2419	-2.3003	-2.3911	-2.3951	-1.9389	-2.0582	-2.6091	-2.2872	-2.4065	-2.3312	-2.71	-2.4335	-2.1726	-2.1425	-2.3379	-2.2209	-2.7117	-2.3057	-2.2818	-2.401	-2.4598	-2.4827	-2.4008	-2.4394	-2.3881	-2.4096	-2.2712	-2.5256	-2.1391	-2.4037	-2.4281	-2.4307	-2.3944	-2.4037	-2.5082	-2.3414	-2.3695	-2.3305	-2.4598	-2.3921	-2.4176	-2.3876	-2.3776	-2.4136	-2.3695	-2.4463
-2.5864	-2.1653	-2.3479	-2.2268	-2.6483	-2.4579	-2.383	-2.698	-2.4389	-2.4877	-2.562	-2.2421	-2.6626	-2.5178	-2.387	-2.4203	-2.6615	-2.4922	-2.4421	-2.2678	-2.2818	-2.2951	-2.5864	-2.1653	-2.4598	-2.4827	-2.5675	-2.423	-2.3752	-2.4108	-2.2712	-2.5256	-2.687	-2.3395	-2.4281	-2.4307	-2.3944	-2.4037	-2.5082	-2.3414	-2.3542	-2.3525	-2.4013	-2.4059	-2.3612	-2.5295	-2.4925	-2.2707	-2.3703	-2.3749
-2.5864	-2.1653	-2.3479	-2.2268	-2.4688	-2.641	-2.4637	-2.2574	-2.3314	-2.2667	-2.2742	-2.605	-2.3641	-2.1336	-2.1794	-2.2143	-2.5303	-2.4992	-2.444	-2.291	-2.5143	-2.3853	-2.5864	-2.1653	-2.4598	-2.4827	-2.4008	-2.4394	-2.3752	-2.4108	-2.3314	-2.2667	-2.2891	-2.4109	-2.3641	-2.1336	-2.5013	-2.3214	-2.4066	-2.4561	-2.4782	-2.4459	-2.4598	-2.3921	-2.3612	-2.5295	-2.4925	-2.2707	-2.3695	-2.4463
-2.1193	-2.3679	-2.673	-2.2318	-2.6362	-2.5253	-2.6136	-2.6141	-2.34	-2.3781	-1.9948	-2.6559	-2.3787	-2.2671	-2.71	-2.4335	-2.4889	-2.5082	-2.2818	-2.5082	-2.4552	-2.4979	-2.2818	-2.401	-2.673	-2.2318	-2.5675	-2.423	-2.3881	-2.4096	-2.5011	-2.3749	-2.1391	-2.4037	-2.4331	-2.3414	-2.3944	-2.4037	-2.4066	-2.4561	-2.4782	-2.4459	-2.4013	-2.4059	-2.4176	-2.3876	-2.4925	-2.2707	-2.3703	-2.3749
-2.1829	-2.4174	-2.0983	-2.7828	-2.6362	-2.5253	-2.3911	-2.3951	-2.3229	-2.4128	-2.2348	-2.2568	-2.8027	-2.2789	-2.5688	-2.4618	-2.4889	-2.5082	-2.1668	-2.2123	-2.359	-2.3624	-2.2818	-2.401	-2.2137	-2.4059	-2.5675	-2.423	-2.3881	-2.4096	-2.5011	-2.3749	-2.1391	-2.4037	-2.3933	-2.4989	-2.5013	-2.3214	-2.4066	-2.4561	-2.4782	-2.4459	-2.4013	-2.4059	-2.4176	-2.3876	-2.3776	-2.4136	-2.3703	-2.3749
-2.2736	-2.3346	-2.4421	-2.6288	-2.2591	-2.4422	-2.2591	-2.265	-2.3314	-2.2667	-2.7843	-2.396	-2.5444	-2.4991	-2.9893	-2.3516	-2.3077	-2.3852	-2.3276	-2.2382	-2.6402	-2.4086	-2.3756	-2.4702	-2.521	-2.2149	-2.2912	-2.3722	-2.3752	-2.4108	-2.3314	-2.2667	-2.687	-2.3395	-2.4331	-2.3414	-2.3944	-2.4037	-2.3077	-2.3852	-2.3695	-2.3305	-2.6402	-2.4086	-2.3124	-2.3569	-2.3776	-2.4136	-2.3703	-2.3749
-2.441	-2.4992	-2.6055	-2.2009	-2.5338	-2.5072	-2.444	-2.4646	-2.3229	-2.4128	-2.7448	-2.1431	-2.4163	-2.4932	-2.3125	-2.3426	-2.3624	-2.4757	-2.2818	-2.5082	-2.2818	-2.2951	-2.2818	-2.401	-2.521	-2.2149	-2.4008	-2.4394	-2.3752	-2.4108	-2.5011	-2.3749	-2.687	-2.3395	-2.4331	-2.3414	-2.3351	-2.5954	-2.3165	-2.2973	-2.4782	-2.4459	-2.4013	-2.4059	-2.4176	-2.3876	-2.3776	-2.4136	-2.3703	-2.3749
-2.2736	-2.3346	-2.4719	-1.8776	-2.4276	-2.7068	-2.3077	-2.2964	-2.4422	-2.3644	-2.7448	-2.1431	-2.4163	-2.4932	-2.3856	-2.1763	-2.1726	-2.1425	-2.387	-2.5332	-2.4552	-2.4979	-2.3756	-2.4702	-2.521	-2.2149	-2.4008	-2.4394	-2.3077	-2.2964	-2.5011	-2.3749	-2.687	-2.3395	-2.4331	-2.3414	-2.5013	-2.3214	-2.5082	-2.3414	-2.3695	-2.3305	-2.4013	-2.4059	-2.3124	-2.3569	-2.3776	-2.4136	-2.5908	-2.4748
-2.5305	-2.2754	-2.6173	-2.7115	-1.9488	-2.2125	-2.6288	-2.6528	-2.4751	-2.4912	-2.2742	-2.605	-2.0983	-2.0952	-2.2317	-2.6474	-2.5781	-2.4024	-2.6172	-2.4535	-2.5143	-2.3853	-2.5305	-2.2754	-2.6173	-2.7115	-2.4008	-2.4394	-2.6288	-2.6528	-2.3907	-2.3961	-2.2891	-2.4109	-2.4281	-2.4307	-2.3351	-2.5954	-2.5082	-2.3414	-2.4782	-2.4459	-2.4598	-2.3921	-2.4176	-2.3876	-2.3776	-2.4136	-2.3703	-2.3749
-2.0811	-2.3583	-2.6342	-2.4646	-2.2591	-2.4422	-2.4276	-2.2565	-2.2213	-2.3145	-2.3276	-2.3918	-2.4163	-2.4932	-2.3641	-2.4203	-2.1726	-2.1425	-2.4421	-2.2678	-2.5143	-2.3853	-2.5795	-2.4109	-2.2137	-2.4059	-2.2912	-2.3722	-2.3881	-2.4096	-2.3907	-2.3961	-2.1391	-2.4037	-2.4331	-2.3414	-2.3641	-2.4203	-2.5082	-2.3414	-2.3542	-2.3525	-2.4598	-2.3921	-2.4176	-2.3876	-2.3776	-2.4136	-2.3703	-2.3749
-2.1744	-2.2572	-2.1744	-2.1718	-2.5338	-2.5072	-2.2591	-2.265	-2.4129	-2.2149	-2.4316	-2.4573	-2.4065	-2.3312	-2.504	-2.4653	-2.4889	-2.5082	-2.441	-2.624	-2.1055	-2.1828	-2.2818	-2.401	-2.2137	-2.4059	-2.4008	-2.4394	-2.3752	-2.4108	-2.4129	-2.2149	-2.4316	-2.4573	-2.4281	-2.4307	-2.5013	-2.3214	-2.4066	-2.4561	-2.4782	-2.4459	-2.4598	-2.3921	-2.4176	-2.3876	-2.3776	-2.4136	-2.3703	-2.3749
-2.5305	-2.2754	-2.4324	-2.3592	-2.4688	-2.641	-2.1668	-2.8992	-2.2213	-2.3145	-2.7843	-2.396	-2.0983	-2.0952	-2.504	-2.4653	-2.6369	-2.0904	-2.4129	-2.5351	-2.4552	-2.4979	-2.5305	-2.2754	-2.4598	-2.4827	-2.4008	-2.4394	-2.3752	-2.4108	-2.3907	-2.3961	-2.687	-2.3395	-2.4281	-2.4307	-2.5013	-2.3214	-2.5082	-2.3414	-2.4129	-2.5351	-2.4013	-2.4059	-2.4176	-2.3876	-2.4925	-2.2707	-2.3695	-2.4463
-2.375	-2.3781	-2.2411	-2.6346	-2.3766	-2.2964	-2.2591	-2.265	-2.3314	-2.2667	-2.562	-2.2421	-2.3033	-2.2125	-2.5062	-2.7614	-2.1284	-2.6528	-2.4149	-2.3426	-2.6402	-2.4086	-2.3756	-2.4702	-2.2137	-2.4059	-2.3766	-2.2964	-2.3752	-2.4108	-2.3314	-2.2667	-2.687	-2.3395	-2.4331	-2.3414	-2.3351	-2.5954	-2.1284	-2.6528	-2.3542	-2.3525	-2.6402	-2.4086	-2.3124	-2.3569	-2.3776	-2.4136	-2.3703	-2.3749
-2.1193	-2.3679	-2.2357	-2.3883	-2.5338	-2.5072	-2.4637	-2.2574	-2.4305	-2.2395	-2.1716	-2.2254	-2.4065	-2.3312	-2.71	-2.4335	-2.1712	-2.229	-2.4129	-2.5351	-2.447	-2.3914	-2.2818	-2.401	-2.2137	-2.4059	-2.4008	-2.4394	-2.3752	-2.4108	-2.3907	-2.3961	-2.2891	-2.4109	-2.4281	-2.4307	-2.3944	-2.4037	-2.3165	-2.2973	-2.4129	-2.5351	-2.4013	-2.4059	-2.4176	-2.3876	-2.3776	-2.4136	-2.3703	-2.3749
-2.375	-2.3781	-2.6342	-2.4646	-2.6047	-1.8956	-2.6136	-2.6141	-2.4305	-2.2395	-2.3624	-2.3742	-2.4129	-2.4992	-2.5688	-2.4618	-2.3276	-2.6141	-2.3276	-2.2382	-2.447	-2.3914	-2.3756	-2.4702	-2.2137	-2.4059	-2.2912	-2.3722	-2.3881	-2.4096	-2.3907	-2.3961	-2.2891	-2.4109	-2.4281	-2.4307	-2.5013	-2.3214	-2.5082	-2.3414	-2.3695	-2.3305	-2.4013	-2.4059	-2.3124	-2.3569	-2.3776	-2.4136	-2.3703	-2.3749
-2.5305	-2.2754	-2.1744	-2.1718	-2.2419	-2.3003	-2.444	-2.4646	-2.34	-2.3781	-2.1716	-2.2254	-2.5709	-2.2757	-2.3641	-2.4203	-2.1284	-2.6528	-2.7714	-2.3914	-2.4552	-2.4979	-2.5305	-2.2754	-2.2137	-2.4059	-2.4008	-2.4394	-2.3752	-2.4108	-2.5011	-2.3749	-2.2891	-2.4109	-2.4331	-2.3414	-2.3641	-2.4203	-2.1284	-2.6528	-2.4782	-2.4459	-2.4013	-2.4059	-2.4176	-2.3876	-2.3776	-2.4136	-2.3695	-2.4463
-2.4324	-2.6565	-2.4703	-2.1201	-2.673	-2.3406	-2.2591	-2.265	-2.4129	-2.2149	-2.2742	-2.605	-2.1467	-2.5131	-2.647	-2.2752	-2.3077	-2.3852	-2.3186	-2.3827	-2.4552	-2.4979	-2.3756	-2.4702	-2.521	-2.2149	-2.673	-2.3406	-2.3752	-2.4108	-2.4129	-2.2149	-2.2891	-2.4109	-2.4281	-2.4307	-2.5013	-2.3214	-2.3077	-2.3852	-2.3542	-2.3525	-2.4013	-2.4059	-2.3612	-2.5295	-2.3776	-2.4136	-2.5908	-2.4748
-2.375	-2.3781	-2.4879	-2.5229	-2.2244	-2.4912	-2.4276	-2.2565	-2.34	-2.3781	-2.7843	-2.396	-2.5062	-2.5685	-3.0046	-2.2764	-2.3077	-2.3852	-2.3379	-2.2209	-2.447	-2.3914	-2.3756	-2.4702	-2.4598	-2.4827	-2.2912	-2.3722	-2.3881	-2.4096	-2.5011	-2.3749	-2.687	-2.3395	-2.3933	-2.4989	-2.5013	-2.3214	-2.3077	-2.3852	-2.3695	-2.3305	-2.4013	-2.4059	-2.3124	-2.3569	-2.4145	-2.4943	-2.3703	-2.3749
-2.1791	-2.5842	-2.4703	-2.1201	-2.4422	-2.2821	-2.2591	-2.265	-2.6244	-2.1803	-2.6091	-2.2872	-2.6626	-2.5178	-2.3777	-1.7656	-2.4889	-2.5082	-2.3186	-2.3827	-2.6402	-2.4086	-2.1791	-2.5842	-2.521	-2.2149	-2.5675	-2.423	-2.3752	-2.4108	-2.5011	-2.3749	-2.1391	-2.4037	-2.4281	-2.4307	-2.3777	-1.7656	-2.4066	-2.4561	-2.3542	-2.3525	-2.6402	-2.4086	-2.4176	-2.3876	-2.3776	-2.4136	-2.3703	-2.3749
-2.375	-2.3781	-2.6055	-2.2009	-2.6047	-1.8956	-2.4914	-2.2009	-2.6244	-2.1803	-2.5961	-2.1977	-2.3641	-2.1336	-2.5062	-2.7614	-2.342	-2.4401	-2.1668	-2.2123	-2.5338	-2.3076	-2.3756	-2.4702	-2.521	-2.2149	-2.2912	-2.3722	-2.4446	-2.319	-2.5011	-2.3749	-2.687	-2.3395	-2.3641	-2.1336	-2.3351	-2.5954	-2.4066	-2.4561	-2.4782	-2.4459	-2.4598	-2.3921	-2.3124	-2.3569	-2.3776	-2.4136	-2.3703	-2.3749
-2.6244	-2.4024	-2.3479	-2.2268	-2.2591	-2.4422	-2.3229	-2.1272	-2.4061	-2.5841	-2.4316	-2.4573	-2.2742	-2.4514	-2.3777	-1.7656	-2.4889	-2.5082	-2.34	-2.0979	-2.5338	-2.3076	-2.3756	-2.4702	-2.4598	-2.4827	-2.2912	-2.3722	-2.3881	-2.4096	-2.3907	-2.3961	-2.4316	-2.4573	-2.3933	-2.4989	-2.3777	-1.7656	-2.4066	-2.4561	-2.3695	-2.3305	-2.4598	-2.3921	-2.4176	-2.3876	-2.4925	-2.2707	-2.3703	-2.3749
-2.1829	-2.4174	-2.4719	-1.8776	-2.2419	-2.3003	-2.4637	-2.2574	-2.4129	-2.2149	-2.6091	-2.2872	-2.1467	-2.5131	-2.2278	-2.5351	-2.5781	-2.4024	-2.34	-2.0979	-2.447	-2.3914	-2.2818	-2.401	-2.521	-2.2149	-2.4008	-2.4394	-2.3752	-2.4108	-2.4129	-2.2149	-2.1391	-2.4037	-2.4281	-2.4307	-2.2278	-2.5351	-2.5082	-2.3414	-2.3695	-2.3305	-2.4013	-2.4059	-2.4176	-2.3876	-2.3776	-2.4136	-2.3695	-2.4463
-2.2736	-2.3346	-2.6342	-2.4646	-2.6362	-2.5253	-2.4276	-2.2565	-2.4751	-2.4912	-2.6288	-2.6018	-2.5143	-2.2872	-2.647	-2.2752	-2.1726	-2.1425	-2.4149	-2.3426	-2.447	-2.3914	-2.3756	-2.4702	-2.2137	-2.4059	-2.5675	-2.423	-2.3881	-2.4096	-2.3907	-2.3961	-2.6288	-2.6018	-2.4331	-2.3414	-2.5013	-2.3214	-2.5082	-2.3414	-2.3542	-2.3525	-2.4013	-2.4059	-2.3124	-2.3569	-2.3776	-2.4136	-2.3703	-2.3749
-2.1829	-2.4174	-2.3479	-2.2268	-2.6822	-2.3918	-2.383	-2.698	-2.6244	-2.1803	-2.5961	-2.1977	-2.4149	-2.5495	-2.3641	-2.4203	-2.4804	-2.4535	-2.2818	-2.5082	-2.1055	-2.1828	-2.2818	-2.401	-2.4598	-2.4827	-2.4008	-2.4394	-2.3752	-2.4108	-2.5011	-2.3749	-2.687	-2.3395	-2.3933	-2.4989	-2.3641	-2.4203	-2.4066	-2.4561	-2.4782	-2.4459	-2.4598	-2.3921	-2.4176	-2.3876	-2.4925	-2.2707	-2.5908	-2.4748
-2.1193	-2.3679	-2.1744	-2.1718	-2.4276	-2.7068	-2.3911	-2.3951	-2.4751	-2.4912	-2.4316	-2.4573	-2.4065	-2.3312	-2.387	-2.4203	-2.1726	-2.1425	-2.34	-2.0979	-2.7117	-2.3057	-2.2818	-2.401	-2.2137	-2.4059	-2.4008	-2.4394	-2.3881	-2.4096	-2.3907	-2.3961	-2.4316	-2.4573	-2.4281	-2.4307	-2.3944	-2.4037	-2.5082	-2.3414	-2.3695	-2.3305	-2.4598	-2.3921	-2.4176	-2.3876	-2.3776	-2.4136	-2.5908	-2.4748
-2.5864	-2.1653	-2.5425	-2.4564	-2.4276	-2.7068	-2.4197	-2.3006	-2.6244	-2.1803	-2.562	-2.2421	-2.3029	-2.5072	-2.2278	-2.5351	-2.3077	-2.3852	-2.2818	-2.5082	-2.447	-2.3914	-2.5864	-2.1653	-2.4598	-2.4827	-2.4008	-2.4394	-2.3752	-2.4108	-2.5011	-2.3749	-2.687	-2.3395	-2.4331	-2.3414	-2.2278	-2.5351	-2.3077	-2.3852	-2.4782	-2.4459	-2.4013	-2.4059	-2.3612	-2.5295	-2.3776	-2.4136	-2.5908	-2.4748
-2.0811	-2.3583	-2.6173	-2.7115	-2.1017	-2.5683	-2.4637	-2.2574	-2.4389	-2.4877	-2.562	-2.2421	-2.4941	-2.736	-2.1155	-2.4024	-2.3077	-2.3852	-2.4129	-2.5351	-2.6402	-2.4086	-2.5795	-2.4109	-2.6173	-2.7115	-2.2912	-2.3722	-2.3752	-2.4108	-2.2712	-2.5256	-2.687	-2.3395	-2.4941	-2.736	-2.3944	-2.4037	-2.3077	-2.3852	-2.4129	-2.5351	-2.6402	-2.4086	-2.4176	-2.3876	-2.3776	-2.4136	-2.3703	-2.3749
-2.1103	-2.8063	-2.6173	-2.7115	-2.4422	-2.2821	-2.4197	-2.3006	-2.7557	-2.2671	-2.6091	-2.2872	-2.3787	-2.2671	-2.3856	-2.1763	-2.1467	-2.291	-2.34	-2.0979	-2.7117	-2.3057	-2.3756	-2.4702	-2.6173	-2.7115	-2.5675	-2.423	-2.3752	-2.4108	-2.5011	-2.3749	-2.1391	-2.4037	-2.4331	-2.3414	-2.5013	-2.3214	-2.4066	-2.4561	-2.3695	-2.3305	-2.4598	-2.3921	-2.3612	-2.5295	-2.3776	-2.4136	-2.3703	-2.3749
-2.1103	-2.8063	-2.4703	-2.1201	-2.6822	-2.3918	-2.3911	-2.3951	-2.2213	-2.3145	-2.7448	-2.1431	-2.5709	-2.2757	-2.5688	-2.4618	-2.4804	-2.4535	-2.441	-2.624	-2.5143	-2.3853	-2.3756	-2.4702	-2.521	-2.2149	-2.4008	-2.4394	-2.3881	-2.4096	-2.3907	-2.3961	-2.687	-2.3395	-2.4331	-2.3414	-2.5013	-2.3214	-2.4066	-2.4561	-2.4782	-2.4459	-2.4598	-2.3921	-2.3612	-2.5295	-2.3776	-2.4136	-2.5908	-2.4748
-2.8056	-2.5119	-2.0983	-2.7828	-2.4688	-2.641	-2.2736	-2.4054	-2.4129	-2.2149	-2.1985	-2.8141	-2.4163	-2.4932	-2.504	-2.4653	-2.1467	-2.291	-2.6172	-2.4535	-2.6152	-2.5545	-2.5795	-2.4109	-2.2137	-2.4059	-2.4008	-2.4394	-2.3881	-2.4096	-2.4129	-2.2149	-2.1391	-2.4037	-2.4331	-2.3414	-2.5013	-2.3214	-2.4066	-2.4561	-2.4782	-2.4459	-2.4598	-2.3921	-2.4176	-2.3876	-2.3776	-2.4136	-2.3695	-2.4463
-2.1829	-2.4174	-2.4324	-2.3592	-2.4276	-2.7068	-2.2736	-2.4054	-2.4751	-2.4912	-1.9948	-2.6559	-2.0983	-2.0952	-3.0046	-2.2764	-2.5781	-2.4024	-2.6172	-2.4535	-2.2712	-2.1457	-2.2818	-2.401	-2.4598	-2.4827	-2.4008	-2.4394	-2.3881	-2.4096	-2.3907	-2.3961	-2.1391	-2.4037	-2.4281	-2.4307	-2.5013	-2.3214	-2.5082	-2.3414	-2.4782	-2.4459	-2.3638	-2.3872	-2.4176	-2.3876	-2.4925	-2.2707	-2.5908	-2.4748
-2.1744	-2.2572	-2.3479	-2.2268	-2.6822	-2.3918	-2.2736	-2.4054	-2.7557	-2.2671	-2.5961	-2.1977	-2.5709	-2.2757	-2.5688	-2.4618	-2.1726	-2.1425	-2.4421	-2.2678	-2.1055	-2.1828	-2.2818	-2.401	-2.4598	-2.4827	-2.4008	-2.4394	-2.3881	-2.4096	-2.5011	-2.3749	-2.687	-2.3395	-2.4331	-2.3414	-2.5013	-2.3214	-2.5082	-2.3414	-2.3542	-2.3525	-2.4598	-2.3921	-2.4176	-2.3876	-2.4925	-2.2707	-2.5908	-2.4748
-2.2736	-2.3346	-2.6173	-2.7115	-1.9488	-2.2125	-2.3229	-2.1272	-1.9389	-2.0582	-2.0601	-2.4024	-2.3787	-2.2671	-2.647	-2.2752	-2.6306	-2.1913	-2.5531	-2.4594	-2.7117	-2.3057	-2.3756	-2.4702	-2.6173	-2.7115	-2.4008	-2.4394	-2.3881	-2.4096	-2.2712	-2.5256	-2.1391	-2.4037	-2.4331	-2.3414	-2.5013	-2.3214	-2.5082	-2.3414	-2.3695	-2.3305	-2.4598	-2.3921	-2.3124	-2.3569	-2.3776	-2.4136	-2.3703	-2.3749
-2.2736	-2.3346	-2.0612	-2.3679	-2.3766	-2.2964	-2.3818	-2.4579	-2.4129	-2.2149	-2.7843	-2.396	-2.5062	-2.5685	-2.3424	-2.3644	-2.4804	-2.4535	-2.4421	-2.2678	-2.7117	-2.3057	-2.3756	-2.4702	-2.2137	-2.4059	-2.3766	-2.2964	-2.4446	-2.319	-2.4129	-2.2149	-2.687	-2.3395	-2.3933	-2.4989	-2.3944	-2.4037	-2.4066	-2.4561	-2.3542	-2.3525	-2.4598	-2.3921	-2.3124	-2.3569	-2.3776	-2.4136	-2.3703	-2.3749
-2.5305	-2.2754	-2.6055	-2.2009	-2.1017	-2.5683	-2.4276	-2.2565	-2.4389	-2.4877	-2.0601	-2.4024	-2.4163	-2.4932	-2.3856	-2.1763	-2.5781	-2.4024	-2.7714	-2.3914	-2.2712	-2.1457	-2.5305	-2.2754	-2.521	-2.2149	-2.2912	-2.3722	-2.3881	-2.4096	-2.2712	-2.5256	-2.1391	-2.4037	-2.4331	-2.3414	-2.5013	-2.3214	-2.5082	-2.3414	-2.4782	-2.4459	-2.3638	-2.3872	-2.4176	-2.3876	-2.3776	-2.4136	-2.3703	-2.3749
-2.6244	-2.4024	-2.4324	-2.3592	-2.6237	-2.5624	-2.3769	-2.7061	-2.4422	-2.3644	-2.562	-2.2421	-2.2742	-2.4514	-2.2278	-2.5351	-2.4889	-2.5082	-2.4421	-2.2678	-2.3371	-2.4407	-2.3756	-2.4702	-2.4598	-2.4827	-2.5675	-2.423	-2.3881	-2.4096	-2.5011	-2.3749	-2.687	-2.3395	-2.3933	-2.4989	-2.2278	-2.5351	-2.4066	-2.4561	-2.3542	-2.3525	-2.3638	-2.3872	-2.4176	-2.3876	-2.4925	-2.2707	-2.3703	-2.3749
-2.5444	-2.067	-2.6342	-2.4646	-2.5338	-2.5072	-2.3077	-2.2964	-2.4751	-2.4912	-1.9864	-2.2503	-2.8027	-2.2789	-2.3424	-2.3644	-2.6369	-2.0904	-2.3276	-2.2382	-2.2712	-2.1457	-2.3756	-2.4702	-2.2137	-2.4059	-2.4008	-2.4394	-2.3077	-2.2964	-2.3907	-2.3961	-2.1391	-2.4037	-2.3933	-2.4989	-2.3944	-2.4037	-2.5082	-2.3414	-2.3695	-2.3305	-2.3638	-2.3872	-2.4176	-2.3876	-2.3776	-2.4136	-2.3703	-2.3749
-2.5305	-2.2754	-2.6055	-2.2009	-2.5338	-2.5072	-2.2591	-2.265	-2.4422	-2.3644	-2.7448	-2.1431	-2.2742	-2.4514	-2.5444	-2.1913	-2.1284	-2.6528	-2.34	-2.0979	-2.447	-2.3914	-2.5305	-2.2754	-2.521	-2.2149	-2.4008	-2.4394	-2.3752	-2.4108	-2.5011	-2.3749	-2.687	-2.3395	-2.3933	-2.4989	-2.3944	-2.4037	-2.1284	-2.6528	-2.3695	-2.3305	-2.4013	-2.4059	-2.4176	-2.3876	-2.3776	-2.4136	-2.3703	-2.3749
-2.5444	-2.067	-2.2357	-2.3883	-2.673	-2.3406	-2.444	-2.4646	-1.9389	-2.0582	-2.1716	-2.2254	-2.4149	-2.5495	-2.2317	-2.6474	-2.6136	-2.3644	-2.1195	-2.5624	-2.447	-2.3914	-2.3756	-2.4702	-2.2137	-2.4059	-2.673	-2.3406	-2.3752	-2.4108	-2.2712	-2.5256	-2.2891	-2.4109	-2.3933	-2.4989	-2.3351	-2.5954	-2.5082	-2.3414	-2.3542	-2.3525	-2.4013	-2.4059	-2.4176	-2.3876	-2.3776	-2.4136	-2.5908	-2.4748
-2.1744	-2.2572	-2.4879	-2.5229	-2.444	-2.4646	-2.3818	-2.4579	-2.4305	-2.2395	-1.9864	-2.2503	-2.5709	-2.2757	-3.0046	-2.2764	-2.5781	-2.4024	-2.1195	-2.5624	-2.6152	-2.5545	-2.2818	-2.401	-2.4598	-2.4827	-2.2912	-2.3722	-2.4446	-2.319	-2.3907	-2.3961	-2.1391	-2.4037	-2.4331	-2.3414	-2.5013	-2.3214	-2.5082	-2.3414	-2.3542	-2.3525	-2.4598	-2.3921	-2.4176	-2.3876	-2.4145	-2.4943	-2.3703	-2.3749
-2.1744	-2.2572	-2.0612	-2.3679	-2.2419	-2.3003	-2.4637	-2.2574	-2.3229	-2.4128	-2.6288	-2.6018	-2.0983	-2.0952	-2.5444	-2.1913	-2.4889	-2.5082	-2.7714	-2.3914	-2.3371	-2.4407	-2.2818	-2.401	-2.2137	-2.4059	-2.4008	-2.4394	-2.3752	-2.4108	-2.5011	-2.3749	-2.6288	-2.6018	-2.4281	-2.4307	-2.3944	-2.4037	-2.4066	-2.4561	-2.4782	-2.4459	-2.3638	-2.3872	-2.4176	-2.3876	-2.3776	-2.4136	-2.3695	-2.4463
-2.8056	-2.5119	-2.4324	-2.3592	-2.2419	-2.3003	-2.3077	-2.2964	-2.4129	-2.2149	-2.1716	-2.2254	-2.3641	-2.1336	-2.1155	-2.4024	-2.342	-2.4401	-2.444	-2.291	-2.2712	-2.1457	-2.5795	-2.4109	-2.4598	-2.4827	-2.4008	-2.4394	-2.3077	-2.2964	-2.4129	-2.2149	-2.2891	-2.4109	-2.3641	-2.1336	-2.3944	-2.4037	-2.4066	-2.4561	-2.4782	-2.4459	-2.3638	-2.3872	-2.4176	-2.3876	-2.4925	-2.2707	-2.3695	-2.4463
-2.4324	-2.6565	-2.5425	-2.4564	-2.5338	-2.5072	-2.3818	-2.4579	-2.2213	-2.3145	-2.1716	-2.2254	-2.2126	-2.3622	-2.3125	-2.3426	-2.6369	-2.0904	-2.2588	-2.4991	-2.7117	-2.3057	-2.3756	-2.4702	-2.4598	-2.4827	-2.4008	-2.4394	-2.4446	-2.319	-2.3907	-2.3961	-2.2891	-2.4109	-2.2126	-2.3622	-2.3351	-2.5954	-2.5082	-2.3414	-2.3695	-2.3305	-2.4598	-2.3921	-2.3612	-2.5295	-2.3776	-2.4136	-2.3703	-2.3749
-2.6362	-2.35	-2.4914	-2.8305	-2.3766	-2.2964	-2.6288	-2.6528	-2.4129	-2.2149	-2.4316	-2.4573	-2.2742	-2.4514	-2.387	-2.4203	-2.3402	-2.1625	-2.1668	-2.2123	-2.2712	-2.1457	-2.5795	-2.4109	-2.4598	-2.4827	-2.3766	-2.2964	-2.6288	-2.6528	-2.4129	-2.2149	-2.4316	-2.4573	-2.3933	-2.4989	-2.3944	-2.4037	-2.3165	-2.2973	-2.4782	-2.4459	-2.3638	-2.3872	-2.4176	-2.3876	-2.3776	-2.4136	-2.3703	-2.3749
-2.5305	-2.2754	-2.3664	-2.4594	-2.3766	-2.2964	-2.3402	-2.5624	-2.4129	-2.2149	-1.9948	-2.6559	-2.1467	-2.5131	-2.1794	-2.2143	-2.3624	-2.4757	-2.3379	-2.2209	-2.6402	-2.4086	-2.5305	-2.2754	-2.4598	-2.4827	-2.3766	-2.2964	-2.4446	-2.319	-2.4129	-2.2149	-2.1391	-2.4037	-2.4281	-2.4307	-2.5013	-2.3214	-2.3165	-2.2973	-2.3695	-2.3305	-2.6402	-2.4086	-2.4176	-2.3876	-2.4145	-2.4943	-2.3703	-2.3749
-2.5305	-2.2754	-2.673	-2.2318	-2.2591	-2.4422	-2.4197	-2.3006	-2.562	-2.4703	-2.4316	-2.4573	-2.3033	-2.2125	-2.5688	-2.4618	-3.4543	-2.736	-2.34	-2.0979	-2.4017	-2.5131	-2.5305	-2.2754	-2.673	-2.2318	-2.2912	-2.3722	-2.3752	-2.4108	-2.3907	-2.3961	-2.4316	-2.4573	-2.4331	-2.3414	-2.5013	-2.3214	-3.4543	-2.736	-2.3695	-2.3305	-2.4013	-2.4059	-2.4176	-2.3876	-2.4925	-2.2707	-2.3703	-2.3749
-2.5864	-2.1653	-2.2411	-2.6346	-2.4422	-2.2821	-2.2591	-2.265	-2.4061	-2.5841	-2.3624	-2.3742	-2.4163	-2.4932	-2.3641	-2.4203	-2.6615	-2.4922	-2.1668	-2.2123	-2.2818	-2.2951	-2.5864	-2.1653	-2.2137	-2.4059	-2.5675	-2.423	-2.3752	-2.4108	-2.3907	-2.3961	-2.2891	-2.4109	-2.4331	-2.3414	-2.3641	-2.4203	-2.5082	-2.3414	-2.4782	-2.4459	-2.4013	-2.4059	-2.3612	-2.5295	-2.3776	-2.4136	-2.3703	-2.3749
-2.1193	-2.3679	-2.1744	-2.1718	-2.673	-2.3406	-2.4422	-2.3119	-2.4061	-2.5841	-2.4316	-2.4573	-2.2126	-2.3622	-2.9893	-2.3516	-2.3624	-2.4757	-2.2818	-2.5082	-2.4552	-2.4979	-2.2818	-2.401	-2.2137	-2.4059	-2.673	-2.3406	-2.4446	-2.319	-2.3907	-2.3961	-2.4316	-2.4573	-2.2126	-2.3622	-2.3944	-2.4037	-2.3165	-2.2973	-2.4782	-2.4459	-2.4013	-2.4059	-2.4176	-2.3876	-2.3776	-2.4136	-2.5908	-2.4748
-2.441	-2.4992	-2.3664	-2.4594	-2.4276	-2.7068	-2.4637	-2.2574	-2.34	-2.3781	-1.9864	-2.2503	-2.3787	-2.2671	-2.1885	-2.5344	-2.3276	-2.6141	-2.444	-2.291	-2.7117	-2.3057	-2.2818	-2.401	-2.4598	-2.4827	-2.4008	-2.4394	-2.3752	-2.4108	-2.5011	-2.3749	-2.1391	-2.4037	-2.4331	-2.3414	-2.3944	-2.4037	-2.5082	-2.3414	-2.4782	-2.4459	-2.4598	-2.3921	-2.4176	-2.3876	-2.4145	-2.4943	-2.5908	-2.4748
-2.5305	-2.2754	-2.6342	-2.4646	-2.673	-2.3406	-2.3777	-2.4525	-2.562	-2.4703	-2.562	-2.2421	-2.3787	-2.2671	-2.3641	-2.4203	-2.1712	-2.229	-2.444	-2.291	-2.3371	-2.4407	-2.5305	-2.2754	-2.2137	-2.4059	-2.673	-2.3406	-2.3777	-2.4525	-2.3907	-2.3961	-2.687	-2.3395	-2.4331	-2.3414	-2.3641	-2.4203	-2.3165	-2.2973	-2.4782	-2.4459	-2.3638	-2.3872	-2.4176	-2.3876	-2.3776	-2.4136	-2.5908	-2.4748
-2.1744	-2.2572	-2.6055	-2.2009	-2.673	-2.3406	-2.4422	-2.3119	-2.6091	-2.5332	-1.9948	-2.6559	-2.4065	-2.3312	-2.647	-2.2752	-2.5303	-2.4992	-2.5531	-2.4594	-2.6152	-2.5545	-2.2818	-2.401	-2.521	-2.2149	-2.673	-2.3406	-2.4446	-2.319	-2.5011	-2.3749	-2.1391	-2.4037	-2.4281	-2.4307	-2.5013	-2.3214	-2.4066	-2.4561	-2.3695	-2.3305	-2.4598	-2.3921	-2.4176	-2.3876	-2.3776	-2.4136	-2.5908	-2.4748
-2.5444	-2.067	-2.4703	-2.1201	-2.3766	-2.2964	-2.3911	-2.3951	-2.4389	-2.4877	-2.562	-2.2421	-2.4149	-2.5495	-2.504	-2.4653	-2.4889	-2.5082	-2.2104	-2.5532	-2.2818	-2.2951	-2.3756	-2.4702	-2.521	-2.2149	-2.3766	-2.2964	-2.3881	-2.4096	-2.2712	-2.5256	-2.687	-2.3395	-2.3933	-2.4989	-2.5013	-2.3214	-2.4066	-2.4561	-2.2104	-2.5532	-2.4013	-2.4059	-2.4176	-2.3876	-2.3776	-2.4136	-2.3703	-2.3749
-2.8056	-2.5119	-2.6173	-2.7115	-2.3766	-2.2964	-2.4914	-2.2009	-2.6244	-2.1803	-2.5961	-2.1977	-2.3033	-2.2125	-2.1794	-2.2143	-2.4889	-2.5082	-2.7714	-2.3914	-2.5338	-2.3076	-2.5795	-2.4109	-2.6173	-2.7115	-2.3766	-2.2964	-2.4446	-2.319	-2.5011	-2.3749	-2.687	-2.3395	-2.4331	-2.3414	-2.5013	-2.3214	-2.4066	-2.4561	-2.4782	-2.4459	-2.4598	-2.3921	-2.4176	-2.3876	-2.3776	-2.4136	-2.3703	-2.3749
-2.1103	-2.8063	-2.0612	-2.3679	-2.4637	-2.1861	-2.4637	-2.2574	-2.6091	-2.5332	-2.7093	-2.5683	-2.5688	-2.4847	-2.504	-2.4653	-2.3077	-2.3852	-2.4421	-2.2678	-2.3371	-2.4407	-2.3756	-2.4702	-2.2137	-2.4059	-2.2912	-2.3722	-2.3752	-2.4108	-2.5011	-2.3749	-2.687	-2.3395	-2.4281	-2.4307	-2.5013	-2.3214	-2.3077	-2.3852	-2.3542	-2.3525	-2.3638	-2.3872	-2.3612	-2.5295	-2.3776	-2.4136	-2.3703	-2.3749
-2.1193	-2.3679	-2.4703	-2.1201	-2.4276	-2.7068	-2.2591	-2.265	-2.3314	-2.2667	-2.3276	-2.3918	-2.1467	-2.5131	-2.1155	-2.4024	-2.1467	-2.291	-2.34	-2.0979	-2.5143	-2.3853	-2.2818	-2.401	-2.521	-2.2149	-2.4008	-2.4394	-2.3752	-2.4108	-2.3314	-2.2667	-2.1391	-2.4037	-2.4281	-2.4307	-2.3944	-2.4037	-2.4066	-2.4561	-2.3695	-2.3305	-2.4598	-2.3921	-2.4176	-2.3876	-2.3776	-2.4136	-2.5908	-2.4748
-2.6369	-2.5735	-2.5425	-2.4564	-2.2419	-2.3003	-2.4914	-2.2009	-2.4305	-2.2395	-2.2348	-2.2568	-2.5143	-2.2872	-2.5688	-2.4618	-2.4804	-2.4535	-2.3276	-2.2382	-2.6402	-2.4086	-2.3756	-2.4702	-2.4598	-2.4827	-2.4008	-2.4394	-2.4446	-2.319	-2.3907	-2.3961	-2.1391	-2.4037	-2.4331	-2.3414	-2.5013	-2.3214	-2.4066	-2.4561	-2.3695	-2.3305	-2.6402	-2.4086	-2.4176	-2.3876	-2.3776	-2.4136	-2.3695	-2.4463
-2.4324	-2.6565	-2.4879	-2.5229	-2.1017	-2.5683	-2.4276	-2.2565	-2.4422	-2.3644	-2.7843	-2.396	-2.2126	-2.3622	-2.5688	-2.4618	-2.6136	-2.3644	-2.3276	-2.2382	-2.359	-2.3624	-2.3756	-2.4702	-2.4598	-2.4827	-2.2912	-2.3722	-2.3881	-2.4096	-2.5011	-2.3749	-2.687	-2.3395	-2.2126	-2.3622	-2.5013	-2.3214	-2.5082	-2.3414	-2.3695	-2.3305	-2.4013	-2.4059	-2.3612	-2.5295	-2.4145	-2.4943	-2.3703	-2.3749
-2.6237	-2.4106	-2.6342	-2.4646	-2.1017	-2.5683	-2.4197	-2.3006	-2.4563	-2.5735	-2.562	-2.2421	-2.5709	-2.2757	-2.71	-2.4335	-2.4804	-2.4535	-2.7714	-2.3914	-2.1055	-2.1828	-2.5795	-2.4109	-2.2137	-2.4059	-2.2912	-2.3722	-2.3752	-2.4108	-2.5011	-2.3749	-2.687	-2.3395	-2.4331	-2.3414	-2.3944	-2.4037	-2.4066	-2.4561	-2.4782	-2.4459	-2.4598	-2.3921	-2.4176	-2.3876	-2.3776	-2.4136	-2.3703	-2.3749
-2.5305	-2.2754	-2.6342	-2.4646	-2.4637	-2.1861	-2.3911	-2.3951	-2.2213	-2.3145	-2.3276	-2.3918	-2.4065	-2.3312	-2.5688	-2.4618	-2.1726	-2.1425	-2.6172	-2.4535	-2.2818	-2.2951	-2.5305	-2.2754	-2.2137	-2.4059	-2.2912	-2.3722	-2.3881	-2.4096	-2.3907	-2.3961	-2.1391	-2.4037	-2.4281	-2.4307	-2.5013	-2.3214	-2.5082	-2.3414	-2.4782	-2.4459	-2.4013	-2.4059	-2.4176	-2.3876	-2.3776	-2.4136	-2.3703	-2.3749
-2.8056	-2.5119	-2.2735	-1.9718	-2.4637	-2.1861	-2.4637	-2.2574	-2.34	-2.3781	-2.7448	-2.1431	-2.5688	-2.4847	-2.3125	-2.3426	-2.6136	-2.3644	-2.4149	-2.3426	-2.2818	-2.2951	-2.5795	-2.4109	-2.2735	-1.9718	-2.2912	-2.3722	-2.3752	-2.4108	-2.5011	-2.3749	-2.687	-2.3395	-2.4281	-2.4307	-2.3351	-2.5954	-2.5082	-2.3414	-2.3542	-2.3525	-2.4013	-2.4059	-2.4176	-2.3876	-2.3776	-2.4136	-2.3703	-2.3749
-2.5864	-2.1653	-2.4914	-2.8305	-2.6822	-2.3918	-2.2591	-2.265	-2.4129	-2.2149	-2.2348	-2.2568	-2.2126	-2.3622	-2.3856	-2.1763	-2.6615	-2.4922	-2.444	-2.291	-2.7117	-2.3057	-2.5864	-2.1653	-2.4598	-2.4827	-2.4008	-2.4394	-2.3752	-2.4108	-2.4129	-2.2149	-2.1391	-2.4037	-2.2126	-2.3622	-2.5013	-2.3214	-2.5082	-2.3414	-2.4782	-2.4459	-2.4598	-2.3921	-2.3612	-2.5295	-2.3776	-2.4136	-2.5908	-2.4748
-2.375	-2.3781	-2.4703	-2.1201	-2.2244	-2.4912	-2.4914	-2.2009	-2.1347	-2.7621	-1.9864	-2.2503	-2.5062	-2.5685	-2.3424	-2.3644	-2.3624	-2.4757	-2.3186	-2.3827	-2.7117	-2.3057	-2.3756	-2.4702	-2.521	-2.2149	-2.2912	-2.3722	-2.4446	-2.319	-2.2712	-2.5256	-2.1391	-2.4037	-2.3933	-2.4989	-2.3944	-2.4037	-2.3165	-2.2973	-2.3542	-2.3525	-2.4598	-2.3921	-2.3124	-2.3569	-2.3776	-2.4136	-2.3703	-2.3749
-2.441	-2.4992	-2.0612	-2.3679	-1.9488	-2.2125	-2.3818	-2.4579	-2.4129	-2.2149	-2.4316	-2.4573	-2.3033	-2.2125	-2.3125	-2.3426	-2.1284	-2.6528	-2.6172	-2.4535	-2.5143	-2.3853	-2.2818	-2.401	-2.2137	-2.4059	-2.4008	-2.4394	-2.4446	-2.319	-2.4129	-2.2149	-2.4316	-2.4573	-2.4331	-2.3414	-2.3351	-2.5954	-2.1284	-2.6528	-2.4782	-2.4459	-2.4598	-2.3921	-2.4176	-2.3876	-2.3776	-2.4136	-2.3703	-2.3749
-2.375	-2.3781	-2.4324	-2.3592	-2.444	-2.4646	-2.3769	-2.7061	-2.3229	-2.4128	-2.7843	-2.396	-2.6626	-2.5178	-2.71	-2.4335	-2.3276	-2.6141	-2.6172	-2.4535	-2.5143	-2.3853	-2.3756	-2.4702	-2.4598	-2.4827	-2.2912	-2.3722	-2.3881	-2.4096	-2.5011	-2.3749	-2.687	-2.3395	-2.4281	-2.4307	-2.3944	-2.4037	-2.5082	-2.3414	-2.4782	-2.4459	-2.4598	-2.3921	-2.3124	-2.3569	-2.4925	-2.2707	-2.3703	-2.3749
-2.5864	-2.1653	-2.1744	-2.1718	-2.2244	-2.4912	-2.4197	-2.3006	-2.7557	-2.2671	-2.6288	-2.6018	-2.5688	-2.4847	-3.0046	-2.2764	-2.6615	-2.4922	-2.441	-2.624	-2.447	-2.3914	-2.5864	-2.1653	-2.2137	-2.4059	-2.2912	-2.3722	-2.3752	-2.4108	-2.5011	-2.3749	-2.6288	-2.6018	-2.4281	-2.4307	-2.5013	-2.3214	-2.5082	-2.3414	-2.4782	-2.4459	-2.4013	-2.4059	-2.3612	-2.5295	-2.3776	-2.4136	-2.3703	-2.3749
-2.1193	-2.3679	-2.4879	-2.5229	-2.2244	-2.4912	-2.3911	-2.3951	-2.4751	-2.4912	-1.9864	-2.2503	-2.5688	-2.4847	-2.3856	-2.1763	-3.4543	-2.736	-2.5531	-2.4594	-2.6402	-2.4086	-2.2818	-2.401	-2.4598	-2.4827	-2.2912	-2.3722	-2.3881	-2.4096	-2.3907	-2.3961	-2.1391	-2.4037	-2.4281	-2.4307	-2.5013	-2.3214	-3.4543	-2.736	-2.3695	-2.3305	-2.6402	-2.4086	-2.4176	-2.3876	-2.4145	-2.4943	-2.3703	-2.3749
-2.375	-2.3781	-2.2357	-2.3883	-1.9488	-2.2125	-2.3911	-2.3951	-2.4751	-2.4912	-2.7211	-2.5841	-2.3787	-2.2671	-2.9893	-2.3516	-2.6369	-2.0904	-2.7714	-2.3914	-2.4563	-2.5735	-2.3756	-2.4702	-2.2137	-2.4059	-2.4008	-2.4394	-2.3881	-2.4096	-2.3907	-2.3961	-2.687	-2.3395	-2.4331	-2.3414	-2.3944	-2.4037	-2.5082	-2.3414	-2.4782	-2.4459	-2.4598	-2.3921	-2.3124	-2.3569	-2.3776	-2.4136	-2.3703	-2.3749
-2.6244	-2.4024	-2.673	-2.2318	-2.6822	-2.3918	-2.4637	-2.2574	-2.2213	-2.3145	-2.3276	-2.3918	-2.4149	-2.5495	-2.504	-2.4653	-2.1284	-2.6528	-2.444	-2.291	-2.447	-2.3914	-2.3756	-2.4702	-2.673	-2.2318	-2.4008	-2.4394	-2.3752	-2.4108	-2.3907	-2.3961	-2.1391	-2.4037	-2.3933	-2.4989	-2.5013	-2.3214	-2.1284	-2.6528	-2.4782	-2.4459	-2.4013	-2.4059	-2.4176	-2.3876	-2.4925	-2.2707	-2.5908	-2.4748
-2.5305	-2.2754	-2.0612	-2.3679	-2.4422	-2.2821	-2.4276	-2.2565	-2.34	-2.3781	-2.5961	-2.1977	-2.4129	-2.4992	-2.3641	-2.4203	-2.1284	-2.6528	-2.4421	-2.2678	-2.2712	-2.1457	-2.5305	-2.2754	-2.2137	-2.4059	-2.5675	-2.423	-2.3881	-2.4096	-2.5011	-2.3749	-2.687	-2.3395	-2.4281	-2.4307	-2.3641	-2.4203	-2.1284	-2.6528	-2.3542	-2.3525	-2.3638	-2.3872	-2.4176	-2.3876	-2.3776	-2.4136	-2.3703	-2.3749
-2.6362	-2.35	-2.4703	-2.1201	-2.3766	-2.2964	-2.2736	-2.4054	-2.4751	-2.4912	-2.7211	-2.5841	-2.2126	-2.3622	-2.504	-2.4653	-2.3077	-2.3852	-2.3276	-2.2382	-2.3371	-2.4407	-2.5795	-2.4109	-2.521	-2.2149	-2.3766	-2.2964	-2.3881	-2.4096	-2.3907	-2.3961	-2.687	-2.3395	-2.2126	-2.3622	-2.5013	-2.3214	-2.3077	-2.3852	-2.3695	-2.3305	-2.3638	-2.3872	-2.4176	-2.3876	-2.3776	-2.4136	-2.3703	-2.3749
-2.6362	-2.35	-2.0612	-2.3679	-2.6822	-2.3918	-2.2736	-2.4054	-2.4129	-2.2149	-1.9864	-2.2503	-2.5143	-2.2872	-2.71	-2.4335	-2.3276	-2.6141	-2.7714	-2.3914	-2.447	-2.3914	-2.5795	-2.4109	-2.2137	-2.4059	-2.4008	-2.4394	-2.3881	-2.4096	-2.4129	-2.2149	-2.1391	-2.4037	-2.4331	-2.3414	-2.3944	-2.4037	-2.5082	-2.3414	-2.4782	-2.4459	-2.4013	-2.4059	-2.4176	-2.3876	-2.3776	-2.4136	-2.5908	-2.4748
-2.375	-2.3781	-2.2411	-2.6346	-2.3766	-2.2964	-2.2591	-2.265	-2.6244	-2.1803	-2.6288	-2.6018	-2.3787	-2.2671	-2.647	-2.2752	-2.342	-2.4401	-2.3379	-2.2209	-2.5143	-2.3853	-2.3756	-2.4702	-2.2137	-2.4059	-2.3766	-2.2964	-2.3752	-2.4108	-2.5011	-2.3749	-2.6288	-2.6018	-2.4331	-2.3414	-2.5013	-2.3214	-2.4066	-2.4561	-2.3695	-2.3305	-2.4598	-2.3921	-2.3124	-2.3569	-2.3776	-2.4136	-2.3703	-2.3749
-2.6362	-2.35	-2.6173	-2.7115	-2.6822	-2.3918	-2.6136	-2.6141	-2.2213	-2.3145	-2.562	-2.2421	-2.5709	-2.2757	-2.3424	-2.3644	-2.1712	-2.229	-2.3276	-2.2382	-2.447	-2.3914	-2.5795	-2.4109	-2.6173	-2.7115	-2.4008	-2.4394	-2.3881	-2.4096	-2.3907	-2.3961	-2.687	-2.3395	-2.4331	-2.3414	-2.3944	-2.4037	-2.3165	-2.2973	-2.3695	-2.3305	-2.4013	-2.4059	-2.4176	-2.3876	-2.3776	-2.4136	-2.5908	-2.4748
-2.1829	-2.4174	-2.1744	-2.1718	-2.5338	-2.5072	-2.4637	-2.2574	-2.4422	-2.3644	-2.7843	-2.396	-2.4149	-2.5495	-2.71	-2.4335	-2.1726	-2.1425	-2.7714	-2.3914	-2.359	-2.3624	-2.2818	-2.401	-2.2137	-2.4059	-2.4008	-2.4394	-2.3752	-2.4108	-2.5011	-2.3749	-2.687	-2.3395	-2.3933	-2.4989	-2.3944	-2.4037	-2.5082	-2.3414	-2.4782	-2.4459	-2.4013	-2.4059	-2.4176	-2.3876	-2.3776	-2.4136	-2.3703	-2.3749
-2.2736	-2.3346	-2.4703	-2.1201	-2.6483	-2.4579	-2.383	-2.698	-2.4305	-2.2395	-2.562	-2.2421	-2.2742	-2.4514	-2.71	-2.4335	-2.6136	-2.3644	-2.4149	-2.3426	-2.0526	-2.5532	-2.3756	-2.4702	-2.521	-2.2149	-2.5675	-2.423	-2.3752	-2.4108	-2.3907	-2.3961	-2.687	-2.3395	-2.3933	-2.4989	-2.3944	-2.4037	-2.5082	-2.3414	-2.3542	-2.3525	-2.0526	-2.5532	-2.3124	-2.3569	-2.3776	-2.4136	-2.3703	-2.3749
-2.6362	-2.35	-2.4324	-2.3592	-2.444	-2.4646	-2.444	-2.4646	-2.2213	-2.3145	-2.5961	-2.1977	-2.5709	-2.2757	-2.3641	-2.4203	-2.6136	-2.3644	-2.4149	-2.3426	-2.6402	-2.4086	-2.5795	-2.4109	-2.4598	-2.4827	-2.2912	-2.3722	-2.3752	-2.4108	-2.3907	-2.3961	-2.687	-2.3395	-2.4331	-2.3414	-2.3641	-2.4203	-2.5082	-2.3414	-2.3542	-2.3525	-2.6402	-2.4086	-2.4176	-2.3876	-2.4925	-2.2707	-2.3703	-2.3749
-2.5444	-2.067	-2.5425	-2.4564	-2.3766	-2.2964	-2.4197	-2.3006	-2.562	-2.4703	-2.3624	-2.3742	-2.3787	-2.2671	-2.387	-2.4203	-2.342	-2.4401	-2.3379	-2.2209	-2.359	-2.3624	-2.3756	-2.4702	-2.4598	-2.4827	-2.3766	-2.2964	-2.3752	-2.4108	-2.3907	-2.3961	-2.2891	-2.4109	-2.4331	-2.3414	-2.3944	-2.4037	-2.4066	-2.4561	-2.3695	-2.3305	-2.4013	-2.4059	-2.4176	-2.3876	-2.3776	-2.4136	-2.3703	-2.3749
-2.5864	-2.1653	-2.0612	-2.3679	-2.3766	-2.2964	-2.4422	-2.3119	-2.3314	-2.2667	-2.562	-2.2421	-2.1467	-2.5131	-2.3856	-2.1763	-2.342	-2.4401	-2.3379	-2.2209	-2.2818	-2.2951	-2.5864	-2.1653	-2.2137	-2.4059	-2.3766	-2.2964	-2.4446	-2.319	-2.3314	-2.2667	-2.687	-2.3395	-2.4281	-2.4307	-2.5013	-2.3214	-2.4066	-2.4561	-2.3695	-2.3305	-2.4013	-2.4059	-2.3612	-2.5295	-2.3776	-2.4136	-2.3703	-2.3749
-2.1193	-2.3679	-2.4703	-2.1201	-2.2244	-2.4912	-2.2591	-2.265	-2.4563	-2.5735	-1.9948	-2.6559	-2.4065	-2.3312	-2.3424	-2.3644	-2.6483	-2.2254	-2.34	-2.0979	-2.447	-2.3914	-2.2818	-2.401	-2.521	-2.2149	-2.2912	-2.3722	-2.3752	-2.4108	-2.5011	-2.3749	-2.1391	-2.4037	-2.4281	-2.4307	-2.3944	-2.4037	-2.3165	-2.2973	-2.3695	-2.3305	-2.4013	-2.4059	-2.4176	-2.3876	-2.3776	-2.4136	-2.3703	-2.3749
-2.6951	-1.8991	-2.6951	-2.1826	-2.6951	-2.3616	-2.6951	-2.5798	-3.3411	-3.2485	-2.6091	-2.2872	-2.5688	-2.4847	-2.387	-2.4203	-2.342	-2.4401	-2.5531	-2.4594	-2.6152	-2.5545	-2.6951	-1.8991	-2.6951	-2.1826	-2.6951	-2.3616	-2.6951	-2.5798	-3.3411	-3.2485	-2.1391	-2.4037	-2.4281	-2.4307	-2.3944	-2.4037	-2.4066	-2.4561	-2.3695	-2.3305	-2.4598	-2.3921	-2.6951	-1.8991	-2.6951	-2.1826	-2.6951	-2.3616
-2.441	-2.4992	-2.2735	-1.9718	-2.4637	-2.1861	-2.3741	-2.3539	-2.6091	-2.5332	-2.1716	-2.2254	-2.0983	-2.0952	-2.504	-2.4653	-2.1726	-2.1425	-2.3186	-2.3827	-2.0928	-2.4525	-2.2818	-2.401	-2.2735	-1.9718	-2.2912	-2.3722	-2.3881	-2.4096	-2.5011	-2.3749	-2.2891	-2.4109	-2.4281	-2.4307	-2.5013	-2.3214	-2.5082	-2.3414	-2.3542	-2.3525	-2.0928	-2.4525	-2.4176	-2.3876	-2.3776	-2.4136	-2.3703	-2.3749
-2.1193	-2.3679	-2.2357	-2.3883	-2.6047	-1.8956	-2.4914	-2.2009	-2.562	-2.4703	-2.3276	-2.3918	-2.4149	-2.5495	-2.387	-2.4203	-2.4804	-2.4535	-2.1707	-2.5735	-2.5338	-2.3076	-2.2818	-2.401	-2.2137	-2.4059	-2.2912	-2.3722	-2.4446	-2.319	-2.3907	-2.3961	-2.1391	-2.4037	-2.3933	-2.4989	-2.3944	-2.4037	-2.4066	-2.4561	-2.3695	-2.3305	-2.4598	-2.3921	-2.4176	-2.3876	-2.3776	-2.4136	-2.3703	-2.3749
-2.6951	-1.8991	-2.2411	-2.6346	-2.2244	-2.4912	-2.3229	-2.1272	-2.4305	-2.2395	-2.7093	-2.5683	-2.4129	-2.4992	-2.504	-2.4653	-2.6136	-2.3644	-2.2818	-2.5082	-2.4552	-2.4979	-2.6951	-1.8991	-2.2137	-2.4059	-2.2912	-2.3722	-2.3881	-2.4096	-2.3907	-2.3961	-2.687	-2.3395	-2.4281	-2.4307	-2.5013	-2.3214	-2.5082	-2.3414	-2.4782	-2.4459	-2.4013	-2.4059	-2.6951	-1.8991	-2.3776	-2.4136	-2.3703	-2.3749
-2.1744	-2.2572	-2.2357	-2.3883	-2.6047	-1.8956	-2.3229	-2.1272	-2.4389	-2.4877	-2.2348	-2.2568	-2.3641	-2.1336	-2.3125	-2.3426	-2.6306	-2.1913	-2.2818	-2.5082	-2.447	-2.3914	-2.2818	-2.401	-2.2137	-2.4059	-2.2912	-2.3722	-2.3881	-2.4096	-2.2712	-2.5256	-2.1391	-2.4037	-2.3641	-2.1336	-2.3351	-2.5954	-2.5082	-2.3414	-2.4782	-2.4459	-2.4013	-2.4059	-2.4176	-2.3876	-2.3776	-2.4136	-2.3703	-2.3749
-2.5864	-2.1653	-2.673	-2.2318	-2.6047	-1.8956	-2.6288	-2.6528	-2.34	-2.3781	-1.9948	-2.6559	-2.4065	-2.3312	-2.5444	-2.1913	-2.6136	-2.3644	-2.34	-2.0979	-2.7211	-2.4979	-2.5864	-2.1653	-2.673	-2.2318	-2.2912	-2.3722	-2.6288	-2.6528	-2.5011	-2.3749	-2.1391	-2.4037	-2.4281	-2.4307	-2.3944	-2.4037	-2.5082	-2.3414	-2.3695	-2.3305	-2.4013	-2.4059	-2.3612	-2.5295	-2.4925	-2.2707	-2.3703	-2.3749
-2.1744	-2.2572	-2.2411	-2.6346	-2.4637	-2.1861	-2.4422	-2.3119	-2.4305	-2.2395	-2.7843	-2.396	-2.6626	-2.5178	-2.387	-2.4203	-2.342	-2.4401	-2.4149	-2.3426	-2.4563	-2.5735	-2.2818	-2.401	-2.2137	-2.4059	-2.2912	-2.3722	-2.4446	-2.319	-2.3907	-2.3961	-2.687	-2.3395	-2.4281	-2.4307	-2.3944	-2.4037	-2.4066	-2.4561	-2.3542	-2.3525	-2.4598	-2.3921	-2.4176	-2.3876	-2.3776	-2.4136	-2.3703	-2.3749
-2.4324	-2.6565	-2.3664	-2.4594	-2.6483	-2.4579	-2.444	-2.4646	-2.4563	-2.5735	-2.6091	-2.2872	-2.3787	-2.2671	-2.8027	-3.239	-2.4804	-2.4535	-2.5531	-2.4594	-2.2818	-2.2951	-2.3756	-2.4702	-2.4598	-2.4827	-2.5675	-2.423	-2.3752	-2.4108	-2.5011	-2.3749	-2.1391	-2.4037	-2.4331	-2.3414	-2.3351	-2.5954	-2.4066	-2.4561	-2.3695	-2.3305	-2.4013	-2.4059	-2.3612	-2.5295	-2.4145	-2.4943	-2.3703	-2.3749
-2.5305	-2.2754	-2.2357	-2.3883	-2.3766	-2.2964	-2.6288	-2.6528	-2.6091	-2.5332	-2.2742	-2.605	-2.5688	-2.4847	-2.3125	-2.3426	-2.6369	-2.0904	-2.6172	-2.4535	-2.4552	-2.4979	-2.5305	-2.2754	-2.2137	-2.4059	-2.3766	-2.2964	-2.6288	-2.6528	-2.5011	-2.3749	-2.2891	-2.4109	-2.4281	-2.4307	-2.3351	-2.5954	-2.5082	-2.3414	-2.4782	-2.4459	-2.4013	-2.4059	-2.4176	-2.3876	-2.3776	-2.4136	-2.3703	-2.3749
-2.375	-2.3781	-2.4703	-2.1201	-2.465	-2.2599	-2.4276	-2.2565	-2.34	-2.3781	-2.7211	-2.5841	-2.5688	-2.4847	-2.1794	-2.2143	-2.4804	-2.4535	-2.6259	-2.3361	-2.1055	-2.1828	-2.3756	-2.4702	-2.521	-2.2149	-2.4008	-2.4394	-2.3881	-2.4096	-2.5011	-2.3749	-2.687	-2.3395	-2.4281	-2.4307	-2.5013	-2.3214	-2.4066	-2.4561	-2.6259	-2.3361	-2.4598	-2.3921	-2.3124	-2.3569	-2.3776	-2.4136	-2.3703	-2.3749
-2.8056	-2.5119	-2.1744	-2.1718	-2.4422	-2.2821	-2.6136	-2.6141	-2.2843	-2.5641	-2.5961	-2.1977	-2.0983	-2.0952	-2.71	-2.4335	-2.6369	-2.0904	-2.4129	-2.5351	-2.1055	-2.1828	-2.5795	-2.4109	-2.2137	-2.4059	-2.5675	-2.423	-2.3881	-2.4096	-2.3907	-2.3961	-2.687	-2.3395	-2.4281	-2.4307	-2.3944	-2.4037	-2.5082	-2.3414	-2.4129	-2.5351	-2.4598	-2.3921	-2.4176	-2.3876	-2.3776	-2.4136	-2.3703	-2.3749
-2.1829	-2.4174	-2.0612	-2.3679	-2.6822	-2.3918	-2.4276	-2.2565	-2.2213	-2.3145	-2.4316	-2.4573	-2.4129	-2.4992	-2.5688	-2.4618	-2.6306	-2.1913	-2.6172	-2.4535	-2.2712	-2.1457	-2.2818	-2.401	-2.2137	-2.4059	-2.4008	-2.4394	-2.3881	-2.4096	-2.3907	-2.3961	-2.4316	-2.4573	-2.4281	-2.4307	-2.5013	-2.3214	-2.5082	-2.3414	-2.4782	-2.4459	-2.3638	-2.3872	-2.4176	-2.3876	-2.3776	-2.4136	-2.5908	-2.4748
-2.1744	-2.2572	-2.0612	-2.3679	-2.4422	-2.2821	-2.2736	-2.4054	-2.34	-2.3781	-1.9864	-2.2503	-2.5143	-2.2872	-2.1155	-2.4024	-2.4889	-2.5082	-2.441	-2.624	-2.359	-2.3624	-2.2818	-2.401	-2.2137	-2.4059	-2.5675	-2.423	-2.3881	-2.4096	-2.5011	-2.3749	-2.1391	-2.4037	-2.4331	-2.3414	-2.3944	-2.4037	-2.4066	-2.4561	-2.4782	-2.4459	-2.4013	-2.4059	-2.4176	-2.3876	-2.3776	-2.4136	-2.3703	-2.3749
-2.8056	-2.5119	-2.2357	-2.3883	-2.444	-2.4646	-2.3077	-2.2964	-2.562	-2.4703	-2.1716	-2.2254	-2.3787	-2.2671	-2.387	-2.4203	-2.5781	-2.4024	-2.3186	-2.3827	-2.3371	-2.4407	-2.5795	-2.4109	-2.2137	-2.4059	-2.2912	-2.3722	-2.3077	-2.2964	-2.3907	-2.3961	-2.2891	-2.4109	-2.4331	-2.3414	-2.3944	-2.4037	-2.5082	-2.3414	-2.3542	-2.3525	-2.3638	-2.3872	-2.4176	-2.3876	-2.3776	-2.4136	-2.3703	-2.3749
-2.6362	-2.35	-2.2411	-2.6346	-2.4422	-2.2821	-2.1668	-2.8992	-2.4305	-2.2395	-2.5961	-2.1977	-2.4065	-2.3312	-2.5688	-2.4618	-2.3198	-2.4979	-2.7714	-2.3914	-2.5338	-2.3076	-2.5795	-2.4109	-2.2137	-2.4059	-2.5675	-2.423	-2.3752	-2.4108	-2.3907	-2.3961	-2.687	-2.3395	-2.4281	-2.4307	-2.5013	-2.3214	-2.4066	-2.4561	-2.4782	-2.4459	-2.4598	-2.3921	-2.4176	-2.3876	-2.3776	-2.4136	-2.3703	-2.3749
-2.1103	-2.8063	-2.3479	-2.2268	-2.3766	-2.2964	-2.4914	-2.2009	-2.562	-2.4703	-2.1716	-2.2254	-2.2742	-2.4514	-2.3856	-2.1763	-2.5781	-2.4024	-2.34	-2.0979	-2.6402	-2.4086	-2.3756	-2.4702	-2.4598	-2.4827	-2.3766	-2.2964	-2.4446	-2.319	-2.3907	-2.3961	-2.2891	-2.4109	-2.3933	-2.4989	-2.5013	-2.3214	-2.5082	-2.3414	-2.3695	-2.3305	-2.6402	-2.4086	-2.3612	-2.5295	-2.4925	-2.2707	-2.3703	-2.3749
-2.5864	-2.1653	-2.4421	-2.6288	-2.3766	-2.2964	-2.4637	-2.2574	-2.7557	-2.2671	-2.1716	-2.2254	-2.6626	-2.5178	-2.2278	-2.5351	-2.1712	-2.229	-2.1668	-2.2123	-2.447	-2.3914	-2.5864	-2.1653	-2.521	-2.2149	-2.3766	-2.2964	-2.3752	-2.4108	-2.5011	-2.3749	-2.2891	-2.4109	-2.4281	-2.4307	-2.2278	-2.5351	-2.3165	-2.2973	-2.4782	-2.4459	-2.4013	-2.4059	-2.3612	-2.5295	-2.3776	-2.4136	-2.3703	-2.3749
-2.1744	-2.2572	-2.4421	-2.6288	-2.2419	-2.3003	-2.3777	-2.4525	-2.6244	-2.1803	-2.6288	-2.6018	-2.0983	-2.0952	-2.5688	-2.4618	-2.6483	-2.2254	-2.7714	-2.3914	-2.7211	-2.4979	-2.2818	-2.401	-2.521	-2.2149	-2.4008	-2.4394	-2.3777	-2.4525	-2.5011	-2.3749	-2.6288	-2.6018	-2.4281	-2.4307	-2.5013	-2.3214	-2.3165	-2.2973	-2.4782	-2.4459	-2.4013	-2.4059	-2.4176	-2.3876	-2.3776	-2.4136	-2.3695	-2.4463
-2.1829	-2.4174	-2.673	-2.2318	-2.2591	-2.4422	-2.2591	-2.265	-2.4305	-2.2395	-2.4316	-2.4573	-2.2742	-2.4514	-2.3641	-2.4203	-2.6615	-2.4922	-2.5531	-2.4594	-2.447	-2.3914	-2.2818	-2.401	-2.673	-2.2318	-2.2912	-2.3722	-2.3752	-2.4108	-2.3907	-2.3961	-2.4316	-2.4573	-2.3933	-2.4989	-2.3641	-2.4203	-2.5082	-2.3414	-2.3695	-2.3305	-2.4013	-2.4059	-2.4176	-2.3876	-2.4925	-2.2707	-2.3703	-2.3749
-2.1829	-2.4174	-2.4421	-2.6288	-2.444	-2.4646	-2.3077	-2.2964	-2.4751	-2.4912	-2.2742	-2.605	-2.5709	-2.2757	-2.3125	-2.3426	-2.3624	-2.4757	-2.4129	-2.5351	-2.4552	-2.4979	-2.2818	-2.401	-2.521	-2.2149	-2.2912	-2.3722	-2.3077	-2.2964	-2.3907	-2.3961	-2.2891	-2.4109	-2.4331	-2.3414	-2.3351	-2.5954	-2.3165	-2.2973	-2.4129	-2.5351	-2.4013	-2.4059	-2.4176	-2.3876	-2.3776	-2.4136	-2.3703	-2.3749
-2.1744	-2.2572	-2.4719	-1.8776	-2.2419	-2.3003	-2.383	-2.698	-2.4751	-2.4912	-2.562	-2.2421	-2.5709	-2.2757	-2.9893	-2.3516	-2.1467	-2.291	-2.34	-2.0979	-2.7117	-2.3057	-2.2818	-2.401	-2.521	-2.2149	-2.4008	-2.4394	-2.3752	-2.4108	-2.3907	-2.3961	-2.687	-2.3395	-2.4331	-2.3414	-2.3944	-2.4037	-2.4066	-2.4561	-2.3695	-2.3305	-2.4598	-2.3921	-2.4176	-2.3876	-2.3776	-2.4136	-2.3695	-2.4463
-2.8056	-2.5119	-2.2357	-2.3883	-2.4422	-2.2821	-2.4637	-2.2574	-2.2843	-2.5641	-2.5961	-2.1977	-2.5709	-2.2757	-2.3641	-2.4203	-2.1467	-2.291	-2.7714	-2.3914	-2.359	-2.3624	-2.5795	-2.4109	-2.2137	-2.4059	-2.5675	-2.423	-2.3752	-2.4108	-2.3907	-2.3961	-2.687	-2.3395	-2.4331	-2.3414	-2.3641	-2.4203	-2.4066	-2.4561	-2.4782	-2.4459	-2.4013	-2.4059	-2.4176	-2.3876	-2.3776	-2.4136	-2.3703	-2.3749
-2.1744	-2.2572	-2.3479	-2.2268	-2.2419	-2.3003	-2.3818	-2.4579	-2.34	-2.3781	-2.6288	-2.6018	-2.5709	-2.2757	-3.0046	-2.2764	-2.3077	-2.3852	-2.387	-2.5332	-2.447	-2.3914	-2.2818	-2.401	-2.4598	-2.4827	-2.4008	-2.4394	-2.4446	-2.319	-2.5011	-2.3749	-2.6288	-2.6018	-2.4331	-2.3414	-2.5013	-2.3214	-2.3077	-2.3852	-2.3695	-2.3305	-2.4013	-2.4059	-2.4176	-2.3876	-2.4925	-2.2707	-2.3695	-2.4463
-2.1829	-2.4174	-2.0612	-2.3679	-2.3766	-2.2964	-2.3911	-2.3951	-2.6091	-2.5332	-2.5961	-2.1977	-2.3641	-2.1336	-2.5688	-2.4618	-2.6136	-2.3644	-2.441	-2.624	-2.1055	-2.1828	-2.2818	-2.401	-2.2137	-2.4059	-2.3766	-2.2964	-2.3881	-2.4096	-2.5011	-2.3749	-2.687	-2.3395	-2.3641	-2.1336	-2.5013	-2.3214	-2.5082	-2.3414	-2.4782	-2.4459	-2.4598	-2.3921	-2.4176	-2.3876	-2.3776	-2.4136	-2.3703	-2.3749
-2.1103	-2.8063	-2.8293	-3.0976	-2.4422	-2.2821	-2.2736	-2.4054	-2.3314	-2.2667	-2.5961	-2.1977	-2.3641	-2.1336	-2.3424	-2.3644	-2.1284	-2.6528	-2.3276	-2.2382	-2.2818	-2.2951	-2.3756	-2.4702	-2.4598	-2.4827	-2.5675	-2.423	-2.3881	-2.4096	-2.3314	-2.2667	-2.687	-2.3395	-2.3641	-2.1336	-2.3944	-2.4037	-2.1284	-2.6528	-2.3695	-2.3305	-2.4013	-2.4059	-2.3612	-2.5295	-2.3776	-2.4136	-2.3703	-2.3749
-2.1829	-2.4174	-2.4703	-2.1201	-2.4422	-2.2821	-2.3077	-2.2964	-2.4751	-2.4912	-2.2742	-2.605	-2.4149	-2.5495	-2.71	-2.4335	-2.5303	-2.4992	-2.4129	-2.5351	-2.5143	-2.3853	-2.2818	-2.401	-2.521	-2.2149	-2.5675	-2.423	-2.3077	-2.2964	-2.3907	-2.3961	-2.2891	-2.4109	-2.3933	-2.4989	-2.3944	-2.4037	-2.4066	-2.4561	-2.4129	-2.5351	-2.4598	-2.3921	-2.4176	-2.3876	-2.3776	-2.4136	-2.3703	-2.3749
-2.6369	-2.5735	-2.1744	-2.1718	-2.6362	-2.5253	-2.4276	-2.2565	-2.4751	-2.4912	-2.562	-2.2421	-2.2742	-2.4514	-2.647	-2.2752	-2.5303	-2.4992	-2.6259	-2.3361	-2.447	-2.3914	-2.3756	-2.4702	-2.2137	-2.4059	-2.5675	-2.423	-2.3881	-2.4096	-2.3907	-2.3961	-2.687	-2.3395	-2.3933	-2.4989	-2.5013	-2.3214	-2.4066	-2.4561	-2.6259	-2.3361	-2.4013	-2.4059	-2.4176	-2.3876	-2.3776	-2.4136	-2.3703	-2.3749
-2.0811	-2.3583	-2.4421	-2.6288	-2.444	-2.4646	-2.4276	-2.2565	-2.562	-2.4703	-2.7843	-2.396	-2.6626	-2.5178	-2.5688	-2.4618	-2.4804	-2.4535	-2.2818	-2.5082	-2.447	-2.3914	-2.5795	-2.4109	-2.521	-2.2149	-2.2912	-2.3722	-2.3881	-2.4096	-2.3907	-2.3961	-2.687	-2.3395	-2.4281	-2.4307	-2.5013	-2.3214	-2.4066	-2.4561	-2.4782	-2.4459	-2.4013	-2.4059	-2.4176	-2.3876	-2.3776	-2.4136	-2.3703	-2.3749
-2.1103	-2.8063	-2.4914	-2.8305	-2.4637	-2.1861	-2.2591	-2.265	-2.4751	-2.4912	-2.3276	-2.3918	-2.2742	-2.4514	-2.647	-2.2752	-2.1284	-2.6528	-2.3186	-2.3827	-2.447	-2.3914	-2.3756	-2.4702	-2.4598	-2.4827	-2.2912	-2.3722	-2.3752	-2.4108	-2.3907	-2.3961	-2.1391	-2.4037	-2.3933	-2.4989	-2.5013	-2.3214	-2.1284	-2.6528	-2.3542	-2.3525	-2.4013	-2.4059	-2.3612	-2.5295	-2.3776	-2.4136	-2.3703	-2.3749
-2.1791	-2.5842	-2.3479	-2.2268	-2.6047	-1.8956	-2.444	-2.4646	-2.562	-2.4703	-2.562	-2.2421	-2.4163	-2.4932	-2.387	-2.4203	-2.342	-2.4401	-2.5531	-2.4594	-2.6402	-2.4086	-2.1791	-2.5842	-2.4598	-2.4827	-2.2912	-2.3722	-2.3752	-2.4108	-2.3907	-2.3961	-2.687	-2.3395	-2.4331	-2.3414	-2.3944	-2.4037	-2.4066	-2.4561	-2.3695	-2.3305	-2.6402	-2.4086	-2.4176	-2.3876	-2.4925	-2.2707	-2.3703	-2.3749
-2.2736	-2.3346	-2.3479	-2.2268	-2.673	-2.3406	-2.2591	-2.265	-2.7557	-2.2671	-2.2742	-2.605	-2.2126	-2.3622	-2.9893	-2.3516	-2.1467	-2.291	-2.5531	-2.4594	-2.6402	-2.4086	-2.3756	-2.4702	-2.4598	-2.4827	-2.673	-2.3406	-2.3752	-2.4108	-2.5011	-2.3749	-2.2891	-2.4109	-2.2126	-2.3622	-2.3944	-2.4037	-2.4066	-2.4561	-2.3695	-2.3305	-2.6402	-2.4086	-2.3124	-2.3569	-2.4925	-2.2707	-2.5908	-2.4748
-2.0811	-2.3583	-2.4879	-2.5229	-2.4276	-2.7068	-2.4197	-2.3006	-2.4129	-2.2149	-1.9948	-2.6559	-2.5688	-2.4847	-2.3125	-2.3426	-2.6615	-2.4922	-2.4149	-2.3426	-2.2818	-2.2951	-2.5795	-2.4109	-2.4598	-2.4827	-2.4008	-2.4394	-2.3752	-2.4108	-2.4129	-2.2149	-2.1391	-2.4037	-2.4281	-2.4307	-2.3351	-2.5954	-2.5082	-2.3414	-2.3542	-2.3525	-2.4013	-2.4059	-2.4176	-2.3876	-2.4145	-2.4943	-2.5908	-2.4748
-2.6244	-2.4024	-2.2411	-2.6346	-2.2735	-2.736	-2.3741	-2.3539	-2.4389	-2.4877	-2.5961	-2.1977	-2.4129	-2.4992	-2.1885	-2.5344	-2.6369	-2.0904	-2.6172	-2.4535	-2.7211	-2.4979	-2.3756	-2.4702	-2.2137	-2.4059	-2.2735	-2.736	-2.3881	-2.4096	-2.2712	-2.5256	-2.687	-2.3395	-2.4281	-2.4307	-2.3944	-2.4037	-2.5082	-2.3414	-2.4782	-2.4459	-2.4013	-2.4059	-2.4176	-2.3876	-2.3776	-2.4136	-2.3703	-2.3749
-2.6362	-2.35	-2.4324	-2.3592	-2.4637	-2.1861	-2.4637	-2.2574	-2.4751	-2.4912	-2.4316	-2.4573	-2.3029	-2.5072	-2.387	-2.4203	-2.3198	-2.4979	-2.444	-2.291	-2.447	-2.3914	-2.5795	-2.4109	-2.4598	-2.4827	-2.2912	-2.3722	-2.3752	-2.4108	-2.3907	-2.3961	-2.4316	-2.4573	-2.4331	-2.3414	-2.3944	-2.4037	-2.4066	-2.4561	-2.4782	-2.4459	-2.4013	-2.4059	-2.4176	-2.3876	-2.4925	-2.2707	-2.3703	-2.3749
-2.5305	-2.2754	-2.673	-2.2318	-2.2244	-2.4912	-2.4276	-2.2565	-2.34	-2.3781	-2.6091	-2.2872	-2.4129	-2.4992	-2.647	-2.2752	-2.1712	-2.229	-2.7714	-2.3914	-2.359	-2.3624	-2.5305	-2.2754	-2.673	-2.2318	-2.2912	-2.3722	-2.3881	-2.4096	-2.5011	-2.3749	-2.1391	-2.4037	-2.4281	-2.4307	-2.5013	-2.3214	-2.3165	-2.2973	-2.4782	-2.4459	-2.4013	-2.4059	-2.4176	-2.3876	-2.4925	-2.2707	-2.3703	-2.3749
-2.375	-2.3781	-2.4879	-2.5229	-2.6047	-1.8956	-2.4197	-2.3006	-2.4305	-2.2395	-1.9864	-2.2503	-2.4163	-2.4932	-2.2317	-2.6474	-2.1712	-2.229	-2.3276	-2.2382	-2.4017	-2.5131	-2.3756	-2.4702	-2.4598	-2.4827	-2.2912	-2.3722	-2.3752	-2.4108	-2.3907	-2.3961	-2.1391	-2.4037	-2.4331	-2.3414	-2.3351	-2.5954	-2.3165	-2.2973	-2.3695	-2.3305	-2.4013	-2.4059	-2.3124	-2.3569	-2.4145	-2.4943	-2.3703	-2.3749
-2.5305	-2.2754	-2.6055	-2.2009	-2.2591	-2.4422	-2.3769	-2.7061	-2.4305	-2.2395	-2.4941	-2.3361	-2.3787	-2.2671	-2.3424	-2.3644	-2.4889	-2.5082	-2.4129	-2.5351	-2.359	-2.3624	-2.5305	-2.2754	-2.521	-2.2149	-2.2912	-2.3722	-2.3881	-2.4096	-2.3907	-2.3961	-2.4941	-2.3361	-2.4331	-2.3414	-2.3944	-2.4037	-2.4066	-2.4561	-2.4129	-2.5351	-2.4013	-2.4059	-2.4176	-2.3876	-2.3776	-2.4136	-2.3703	-2.3749
-2.375	-2.3781	-2.4914	-2.8305	-2.2419	-2.3003	-2.2736	-2.4054	-2.4751	-2.4912	-2.7843	-2.396	-2.4163	-2.4932	-2.1885	-2.5344	-2.4889	-2.5082	-2.4421	-2.2678	-2.3371	-2.4407	-2.3756	-2.4702	-2.4598	-2.4827	-2.4008	-2.4394	-2.3881	-2.4096	-2.3907	-2.3961	-2.687	-2.3395	-2.4331	-2.3414	-2.3944	-2.4037	-2.4066	-2.4561	-2.3542	-2.3525	-2.3638	-2.3872	-2.3124	-2.3569	-2.3776	-2.4136	-2.3695	-2.4463
-2.1193	-2.3679	-2.4879	-2.5229	-2.673	-2.3406	-2.4914	-2.2009	-2.3229	-2.4128	-2.6091	-2.2872	-2.2742	-2.4514	-2.387	-2.4203	-2.5303	-2.4992	-2.7714	-2.3914	-2.6152	-2.5545	-2.2818	-2.401	-2.4598	-2.4827	-2.673	-2.3406	-2.4446	-2.319	-2.5011	-2.3749	-2.1391	-2.4037	-2.3933	-2.4989	-2.3944	-2.4037	-2.4066	-2.4561	-2.4782	-2.4459	-2.4598	-2.3921	-2.4176	-2.3876	-2.4145	-2.4943	-2.5908	-2.4748
-2.5305	-2.2754	-2.6055	-2.2009	-2.3766	-2.2964	-2.4422	-2.3119	-2.2213	-2.3145	-2.5961	-2.1977	-2.5688	-2.4847	-2.387	-2.4203	-2.3624	-2.4757	-2.2818	-2.5082	-2.4389	-2.4165	-2.5305	-2.2754	-2.521	-2.2149	-2.3766	-2.2964	-2.4446	-2.319	-2.3907	-2.3961	-2.687	-2.3395	-2.4281	-2.4307	-2.3944	-2.4037	-2.3165	-2.2973	-2.4782	-2.4459	-2.3638	-2.3872	-2.4176	-2.3876	-2.3776	-2.4136	-2.3703	-2.3749
-2.5004	-2.4979	-2.3479	-2.2268	-1.9488	-2.2125	-2.444	-2.4646	-2.562	-2.4703	-2.3276	-2.3918	-2.5062	-2.5685	-2.647	-2.2752	-2.5303	-2.4992	-2.3186	-2.3827	-2.4389	-2.4165	-2.2818	-2.401	-2.4598	-2.4827	-2.4008	-2.4394	-2.3752	-2.4108	-2.3907	-2.3961	-2.1391	-2.4037	-2.3933	-2.4989	-2.5013	-2.3214	-2.4066	-2.4561	-2.3542	-2.3525	-2.3638	-2.3872	-2.4176	-2.3876	-2.4925	-2.2707	-2.3703	-2.3749
-2.1744	-2.2572	-2.1744	-2.1718	-2.6237	-2.5624	-2.4197	-2.3006	-2.6244	-2.1803	-2.7093	-2.5683	-2.6626	-2.5178	-2.3125	-2.3426	-2.6136	-2.3644	-2.4129	-2.5351	-2.4552	-2.4979	-2.2818	-2.401	-2.2137	-2.4059	-2.5675	-2.423	-2.3752	-2.4108	-2.5011	-2.3749	-2.687	-2.3395	-2.4281	-2.4307	-2.3351	-2.5954	-2.5082	-2.3414	-2.4129	-2.5351	-2.4013	-2.4059	-2.4176	-2.3876	-2.3776	-2.4136	-2.3703	-2.3749
-2.5864	-2.1653	-2.1744	-2.1718	-2.2591	-2.4422	-2.4914	-2.2009	-2.4129	-2.2149	-2.3402	-2.4106	-2.4065	-2.3312	-2.1794	-2.2143	-2.1467	-2.291	-2.3276	-2.2382	-2.2712	-2.1457	-2.5864	-2.1653	-2.2137	-2.4059	-2.2912	-2.3722	-2.4446	-2.319	-2.4129	-2.2149	-2.2891	-2.4109	-2.4281	-2.4307	-2.5013	-2.3214	-2.4066	-2.4561	-2.3695	-2.3305	-2.3638	-2.3872	-2.3612	-2.5295	-2.3776	-2.4136	-2.3703	-2.3749
-2.5305	-2.2754	-2.673	-2.2318	-2.3766	-2.2964	-2.4197	-2.3006	-2.1347	-2.7621	-2.1716	-2.2254	-2.5444	-2.4991	-2.9893	-2.3516	-2.4804	-2.4535	-2.4149	-2.3426	-1.9884	-2.6977	-2.5305	-2.2754	-2.673	-2.2318	-2.3766	-2.2964	-2.3752	-2.4108	-2.2712	-2.5256	-2.2891	-2.4109	-2.4331	-2.3414	-2.3944	-2.4037	-2.4066	-2.4561	-2.3542	-2.3525	-2.4598	-2.3921	-2.4176	-2.3876	-2.4925	-2.2707	-2.3703	-2.3749
-2.5004	-2.4979	-2.4703	-2.1201	-2.6047	-1.8956	-2.4637	-2.2574	-2.4305	-2.2395	-2.2742	-2.605	-2.6626	-2.5178	-2.647	-2.2752	-2.342	-2.4401	-2.4149	-2.3426	-2.359	-2.3624	-2.2818	-2.401	-2.521	-2.2149	-2.2912	-2.3722	-2.3752	-2.4108	-2.3907	-2.3961	-2.2891	-2.4109	-2.4281	-2.4307	-2.5013	-2.3214	-2.4066	-2.4561	-2.3542	-2.3525	-2.4013	-2.4059	-2.4176	-2.3876	-2.3776	-2.4136	-2.3703	-2.3749
-2.6237	-2.4106	-2.1744	-2.1718	-2.1017	-2.5683	-2.3077	-2.2964	-2.4389	-2.4877	-2.562	-2.2421	-2.4941	-2.736	-2.647	-2.2752	-2.1712	-2.229	-2.1668	-2.2123	-2.4389	-2.4165	-2.5795	-2.4109	-2.2137	-2.4059	-2.2912	-2.3722	-2.3077	-2.2964	-2.2712	-2.5256	-2.687	-2.3395	-2.4941	-2.736	-2.5013	-2.3214	-2.3165	-2.2973	-2.4782	-2.4459	-2.3638	-2.3872	-2.4176	-2.3876	-2.3776	-2.4136	-2.3703	-2.3749
-2.6237	-2.4106	-2.1744	-2.1718	-2.6047	-1.8956	-2.4197	-2.3006	-2.4305	-2.2395	-2.6091	-2.2872	-2.4129	-2.4992	-2.2317	-2.6474	-2.4804	-2.4535	-2.2104	-2.5532	-2.447	-2.3914	-2.5795	-2.4109	-2.2137	-2.4059	-2.2912	-2.3722	-2.3752	-2.4108	-2.3907	-2.3961	-2.1391	-2.4037	-2.4281	-2.4307	-2.3351	-2.5954	-2.4066	-2.4561	-2.2104	-2.5532	-2.4013	-2.4059	-2.4176	-2.3876	-2.3776	-2.4136	-2.3703	-2.3749
-2.1193	-2.3679	-2.4703	-2.1201	-2.2244	-2.4912	-2.4422	-2.3119	-2.3314	-2.2667	-2.562	-2.2421	-2.5688	-2.4847	-2.1794	-2.2143	-2.3276	-2.6141	-2.5531	-2.4594	-2.0526	-2.5532	-2.2818	-2.401	-2.521	-2.2149	-2.2912	-2.3722	-2.4446	-2.319	-2.3314	-2.2667	-2.687	-2.3395	-2.4281	-2.4307	-2.5013	-2.3214	-2.5082	-2.3414	-2.3695	-2.3305	-2.0526	-2.5532	-2.4176	-2.3876	-2.3776	-2.4136	-2.3703	-2.3749
-2.5305	-2.2754	-2.4421	-2.6288	-2.2591	-2.4422	-2.3077	-2.2964	-2.4305	-2.2395	-2.4316	-2.4573	-2.5709	-2.2757	-2.2317	-2.6474	-2.6483	-2.2254	-2.4129	-2.5351	-2.7117	-2.3057	-2.5305	-2.2754	-2.521	-2.2149	-2.2912	-2.3722	-2.3077	-2.2964	-2.3907	-2.3961	-2.4316	-2.4573	-2.4331	-2.3414	-2.3351	-2.5954	-2.3165	-2.2973	-2.4129	-2.5351	-2.4598	-2.3921	-2.4176	-2.3876	-2.3776	-2.4136	-2.3703	-2.3749
-2.1744	-2.2572	-2.4324	-2.3592	-2.6822	-2.3918	-2.2591	-2.265	-2.4751	-2.4912	-2.2348	-2.2568	-2.4149	-2.5495	-2.3125	-2.3426	-2.342	-2.4401	-2.2818	-2.5082	-2.2818	-2.2951	-2.2818	-2.401	-2.4598	-2.4827	-2.4008	-2.4394	-2.3752	-2.4108	-2.3907	-2.3961	-2.1391	-2.4037	-2.3933	-2.4989	-2.3351	-2.5954	-2.4066	-2.4561	-2.4782	-2.4459	-2.4013	-2.4059	-2.4176	-2.3876	-2.4925	-2.2707	-2.5908	-2.4748
-2.0811	-2.3583	-2.6055	-2.2009	-2.4637	-2.1861	-2.444	-2.4646	-2.34	-2.3781	-2.5961	-2.1977	-2.5688	-2.4847	-2.1794	-2.2143	-2.4804	-2.4535	-2.5531	-2.4594	-2.4552	-2.4979	-2.5795	-2.4109	-2.521	-2.2149	-2.2912	-2.3722	-2.3752	-2.4108	-2.5011	-2.3749	-2.687	-2.3395	-2.4281	-2.4307	-2.5013	-2.3214	-2.4066	-2.4561	-2.3695	-2.3305	-2.4013	-2.4059	-2.4176	-2.3876	-2.3776	-2.4136	-2.3703	-2.3749
-2.1829	-2.4174	-2.4421	-2.6288	-2.1017	-2.5683	-2.444	-2.4646	-2.2843	-2.5641	-2.6091	-2.2872	-2.5062	-2.5685	-2.5688	-2.4618	-2.6369	-2.0904	-2.2588	-2.4991	-2.447	-2.3914	-2.2818	-2.401	-2.521	-2.2149	-2.2912	-2.3722	-2.3752	-2.4108	-2.3907	-2.3961	-2.1391	-2.4037	-2.3933	-2.4989	-2.5013	-2.3214	-2.5082	-2.3414	-2.3695	-2.3305	-2.4013	-2.4059	-2.4176	-2.3876	-2.3776	-2.4136	-2.3703	-2.3749
-2.5004	-2.4979	-2.2357	-2.3883	-2.2419	-2.3003	-2.4637	-2.2574	-2.4421	-2.4579	-2.4316	-2.4573	-2.1467	-2.5131	-2.387	-2.4203	-2.1712	-2.229	-2.441	-2.624	-2.5143	-2.3853	-2.2818	-2.401	-2.2137	-2.4059	-2.4008	-2.4394	-2.3752	-2.4108	-2.2712	-2.5256	-2.4316	-2.4573	-2.4281	-2.4307	-2.3944	-2.4037	-2.3165	-2.2973	-2.4782	-2.4459	-2.4598	-2.3921	-2.4176	-2.3876	-2.3776	-2.4136	-2.3695	-2.4463
-2.4324	-2.6565	-2.2357	-2.3883	-2.4688	-2.641	-2.6288	-2.6528	-2.6244	-2.1803	-2.4316	-2.4573	-2.3029	-2.5072	-2.8027	-3.239	-2.1712	-2.229	-2.6172	-2.4535	-2.6152	-2.5545	-2.3756	-2.4702	-2.2137	-2.4059	-2.4008	-2.4394	-2.6288	-2.6528	-2.5011	-2.3749	-2.4316	-2.4573	-2.4331	-2.3414	-2.3351	-2.5954	-2.3165	-2.2973	-2.4782	-2.4459	-2.4598	-2.3921	-2.3612	-2.5295	-2.3776	-2.4136	-2.3695	-2.4463
-2.1829	-2.4174	-2.4879	-2.5229	-2.1017	-2.5683	-2.3229	-2.1272	-2.6091	-2.5332	-2.3276	-2.3918	-2.4149	-2.5495	-2.2278	-2.5351	-2.4804	-2.4535	-2.2104	-2.5532	-2.4552	-2.4979	-2.2818	-2.401	-2.4598	-2.4827	-2.2912	-2.3722	-2.3881	-2.4096	-2.5011	-2.3749	-2.1391	-2.4037	-2.3933	-2.4989	-2.2278	-2.5351	-2.4066	-2.4561	-2.2104	-2.5532	-2.4013	-2.4059	-2.4176	-2.3876	-2.4145	-2.4943	-2.3703	-2.3749
-2.2736	-2.3346	-2.8293	-3.0976	-2.465	-2.2599	-2.3818	-2.4579	-1.9389	-2.0582	-2.4316	-2.4573	-2.2126	-2.3622	-2.647	-2.2752	-2.3276	-2.6141	-2.5531	-2.4594	-2.3371	-2.4407	-2.3756	-2.4702	-2.4598	-2.4827	-2.4008	-2.4394	-2.4446	-2.319	-2.2712	-2.5256	-2.4316	-2.4573	-2.2126	-2.3622	-2.5013	-2.3214	-2.5082	-2.3414	-2.3695	-2.3305	-2.3638	-2.3872	-2.3124	-2.3569	-2.3776	-2.4136	-2.3703	-2.3749
-2.6362	-2.35	-2.1744	-2.1718	-2.6047	-1.8956	-2.4637	-2.2574	-2.4061	-2.5841	-2.7843	-2.396	-2.5444	-2.4991	-2.504	-2.4653	-2.4889	-2.5082	-2.2818	-2.5082	-2.2818	-2.2951	-2.5795	-2.4109	-2.2137	-2.4059	-2.2912	-2.3722	-2.3752	-2.4108	-2.3907	-2.3961	-2.687	-2.3395	-2.4331	-2.3414	-2.5013	-2.3214	-2.4066	-2.4561	-2.4782	-2.4459	-2.4013	-2.4059	-2.4176	-2.3876	-2.3776	-2.4136	-2.3703	-2.3749
-2.5305	-2.2754	-2.3479	-2.2268	-2.1017	-2.5683	-2.6288	-2.6528	-2.562	-2.4703	-2.5961	-2.1977	-2.4163	-2.4932	-2.2278	-2.5351	-3.4543	-2.736	-2.7714	-2.3914	-2.5143	-2.3853	-2.5305	-2.2754	-2.4598	-2.4827	-2.2912	-2.3722	-2.6288	-2.6528	-2.3907	-2.3961	-2.687	-2.3395	-2.4331	-2.3414	-2.2278	-2.5351	-3.4543	-2.736	-2.4782	-2.4459	-2.4598	-2.3921	-2.4176	-2.3876	-2.4925	-2.2707	-2.3703	-2.3749
-2.8056	-2.5119	-2.2735	-1.9718	-2.3766	-2.2964	-2.2591	-2.265	-2.7557	-2.2671	-2.2348	-2.2568	-2.3787	-2.2671	-2.3424	-2.3644	-2.6136	-2.3644	-2.7714	-2.3914	-2.1055	-2.1828	-2.5795	-2.4109	-2.2735	-1.9718	-2.3766	-2.2964	-2.3752	-2.4108	-2.5011	-2.3749	-2.1391	-2.4037	-2.4331	-2.3414	-2.3944	-2.4037	-2.5082	-2.3414	-2.4782	-2.4459	-2.4598	-2.3921	-2.4176	-2.3876	-2.3776	-2.4136	-2.3703	-2.3749
-2.6369	-2.5735	-2.6055	-2.2009	-2.2244	-2.4912	-2.4422	-2.3119	-2.4389	-2.4877	-2.7843	-2.396	-2.4065	-2.3312	-2.3424	-2.3644	-2.5781	-2.4024	-2.3186	-2.3827	-2.4552	-2.4979	-2.3756	-2.4702	-2.521	-2.2149	-2.2912	-2.3722	-2.4446	-2.319	-2.2712	-2.5256	-2.687	-2.3395	-2.4281	-2.4307	-2.3944	-2.4037	-2.5082	-2.3414	-2.3542	-2.3525	-2.4013	-2.4059	-2.4176	-2.3876	-2.3776	-2.4136	-2.3703	-2.3749
-2.1744	-2.2572	-2.4324	-2.3592	-2.4688	-2.641	-2.4276	-2.2565	-2.4421	-2.4579	-2.4316	-2.4573	-2.5143	-2.2872	-2.3424	-2.3644	-2.3276	-2.6141	-2.7714	-2.3914	-2.4017	-2.5131	-2.2818	-2.401	-2.4598	-2.4827	-2.4008	-2.4394	-2.3881	-2.4096	-2.2712	-2.5256	-2.4316	-2.4573	-2.4331	-2.3414	-2.3944	-2.4037	-2.5082	-2.3414	-2.4782	-2.4459	-2.4013	-2.4059	-2.4176	-2.3876	-2.4925	-2.2707	-2.3695	-2.4463
-2.1829	-2.4174	-2.4879	-2.5229	-2.2591	-2.4422	-2.3769	-2.7061	-2.2843	-2.5641	-2.7843	-2.396	-2.4163	-2.4932	-2.5062	-2.7614	-2.5303	-2.4992	-2.444	-2.291	-2.0526	-2.5532	-2.2818	-2.401	-2.4598	-2.4827	-2.2912	-2.3722	-2.3881	-2.4096	-2.3907	-2.3961	-2.687	-2.3395	-2.4331	-2.3414	-2.3351	-2.5954	-2.4066	-2.4561	-2.4782	-2.4459	-2.0526	-2.5532	-2.4176	-2.3876	-2.4145	-2.4943	-2.3703	-2.3749
-2.6362	-2.35	-2.673	-2.2318	-2.6237	-2.5624	-2.3077	-2.2964	-2.2735	-2.915	-2.5961	-2.1977	-2.2126	-2.3622	-2.5444	-2.1913	-2.3077	-2.3852	-2.2818	-2.5082	-2.4552	-2.4979	-2.5795	-2.4109	-2.673	-2.2318	-2.5675	-2.423	-2.3077	-2.2964	-2.2735	-2.915	-2.687	-2.3395	-2.2126	-2.3622	-2.3944	-2.4037	-2.3077	-2.3852	-2.4782	-2.4459	-2.4013	-2.4059	-2.4176	-2.3876	-2.4925	-2.2707	-2.3703	-2.3749
-2.7448	-2.5641	-2.5425	-2.4564	-2.4637	-2.1861	-2.4276	-2.2565	-2.4129	-2.2149	-2.7093	-2.5683	-2.4065	-2.3312	-2.647	-2.2752	-2.1712	-2.229	-2.6259	-2.3361	-2.359	-2.3624	-2.2818	-2.401	-2.4598	-2.4827	-2.2912	-2.3722	-2.3881	-2.4096	-2.4129	-2.2149	-2.687	-2.3395	-2.4281	-2.4307	-2.5013	-2.3214	-2.3165	-2.2973	-2.6259	-2.3361	-2.4013	-2.4059	-2.4176	-2.3876	-2.3776	-2.4136	-2.3703	-2.3749
-2.1744	-2.2572	-2.6055	-2.2009	-1.9488	-2.2125	-2.4637	-2.2574	-2.34	-2.3781	-2.5961	-2.1977	-2.4129	-2.4992	-2.9893	-2.3516	-2.6615	-2.4922	-2.4129	-2.5351	-2.4389	-2.4165	-2.2818	-2.401	-2.521	-2.2149	-2.4008	-2.4394	-2.3752	-2.4108	-2.5011	-2.3749	-2.687	-2.3395	-2.4281	-2.4307	-2.3944	-2.4037	-2.5082	-2.3414	-2.4129	-2.5351	-2.3638	-2.3872	-2.4176	-2.3876	-2.3776	-2.4136	-2.3703	-2.3749
-2.1744	-2.2572	-2.6173	-2.7115	-2.2244	-2.4912	-2.4914	-2.2009	-2.2735	-2.915	-1.9948	-2.6559	-2.6626	-2.5178	-2.3856	-2.1763	-2.6136	-2.3644	-2.6172	-2.4535	-2.1055	-2.1828	-2.2818	-2.401	-2.6173	-2.7115	-2.2912	-2.3722	-2.4446	-2.319	-2.2735	-2.915	-2.1391	-2.4037	-2.4281	-2.4307	-2.5013	-2.3214	-2.5082	-2.3414	-2.4782	-2.4459	-2.4598	-2.3921	-2.4176	-2.3876	-2.3776	-2.4136	-2.3703	-2.3749
-2.375	-2.3781	-2.2411	-2.6346	-2.673	-2.3406	-2.383	-2.698	-2.1347	-2.7621	-2.4316	-2.4573	-2.2126	-2.3622	-2.1794	-2.2143	-2.4889	-2.5082	-2.3186	-2.3827	-2.6152	-2.5545	-2.3756	-2.4702	-2.2137	-2.4059	-2.673	-2.3406	-2.3752	-2.4108	-2.2712	-2.5256	-2.4316	-2.4573	-2.2126	-2.3622	-2.5013	-2.3214	-2.4066	-2.4561	-2.3542	-2.3525	-2.4598	-2.3921	-2.3124	-2.3569	-2.3776	-2.4136	-2.5908	-2.4748
-2.8056	-2.5119	-2.673	-2.2318	-2.444	-2.4646	-2.6288	-2.6528	-2.3229	-2.4128	-2.562	-2.2421	-2.1467	-2.5131	-2.71	-2.4335	-2.1284	-2.6528	-2.444	-2.291	-2.2712	-2.1457	-2.5795	-2.4109	-2.673	-2.2318	-2.2912	-2.3722	-2.6288	-2.6528	-2.5011	-2.3749	-2.687	-2.3395	-2.4281	-2.4307	-2.3944	-2.4037	-2.1284	-2.6528	-2.4782	-2.4459	-2.3638	-2.3872	-2.4176	-2.3876	-2.4925	-2.2707	-2.3703	-2.3749
-2.441	-2.4992	-2.6173	-2.7115	-2.6047	-1.8956	-2.4914	-2.2009	-2.3314	-2.2667	-2.3402	-2.4106	-2.3033	-2.2125	-2.504	-2.4653	-2.3198	-2.4979	-2.6172	-2.4535	-2.4017	-2.5131	-2.2818	-2.401	-2.6173	-2.7115	-2.2912	-2.3722	-2.4446	-2.319	-2.3314	-2.2667	-2.2891	-2.4109	-2.4331	-2.3414	-2.5013	-2.3214	-2.4066	-2.4561	-2.4782	-2.4459	-2.4013	-2.4059	-2.4176	-2.3876	-2.3776	-2.4136	-2.3703	-2.3749
-2.1791	-2.5842	-2.1744	-2.1718	-2.1017	-2.5683	-2.3818	-2.4579	-2.3314	-2.2667	-2.6288	-2.6018	-2.8027	-2.2789	-2.3424	-2.3644	-2.1726	-2.1425	-2.3379	-2.2209	-2.4017	-2.5131	-2.1791	-2.5842	-2.2137	-2.4059	-2.2912	-2.3722	-2.4446	-2.319	-2.3314	-2.2667	-2.6288	-2.6018	-2.3933	-2.4989	-2.3944	-2.4037	-2.5082	-2.3414	-2.3695	-2.3305	-2.4013	-2.4059	-2.4176	-2.3876	-2.3776	-2.4136	-2.3703	-2.3749
-2.6362	-2.35	-2.0983	-2.7828	-2.1017	-2.5683	-2.2736	-2.4054	-2.6091	-2.5332	-2.562	-2.2421	-2.5062	-2.5685	-2.3856	-2.1763	-2.6306	-2.1913	-2.2104	-2.5532	-2.1055	-2.1828	-2.5795	-2.4109	-2.2137	-2.4059	-2.2912	-2.3722	-2.3881	-2.4096	-2.5011	-2.3749	-2.687	-2.3395	-2.3933	-2.4989	-2.5013	-2.3214	-2.5082	-2.3414	-2.2104	-2.5532	-2.4598	-2.3921	-2.4176	-2.3876	-2.3776	-2.4136	-2.3703	-2.3749
-2.0811	-2.3583	-2.2357	-2.3883	-2.465	-2.2599	-2.6288	-2.6528	-2.4751	-2.4912	-2.4941	-2.3361	-2.4065	-2.3312	-2.3641	-2.4203	-2.6136	-2.3644	-2.3276	-2.2382	-2.6152	-2.5545	-2.5795	-2.4109	-2.2137	-2.4059	-2.4008	-2.4394	-2.6288	-2.6528	-2.3907	-2.3961	-2.4941	-2.3361	-2.4281	-2.4307	-2.3641	-2.4203	-2.5082	-2.3414	-2.3695	-2.3305	-2.4598	-2.3921	-2.4176	-2.3876	-2.3776	-2.4136	-2.3703	-2.3749
-2.1744	-2.2572	-2.5425	-2.4564	-2.2244	-2.4912	-2.4197	-2.3006	-2.6244	-2.1803	-2.7093	-2.5683	-2.3641	-2.1336	-2.3856	-2.1763	-2.342	-2.4401	-2.34	-2.0979	-2.1055	-2.1828	-2.2818	-2.401	-2.4598	-2.4827	-2.2912	-2.3722	-2.3752	-2.4108	-2.5011	-2.3749	-2.687	-2.3395	-2.3641	-2.1336	-2.5013	-2.3214	-2.4066	-2.4561	-2.3695	-2.3305	-2.4598	-2.3921	-2.4176	-2.3876	-2.3776	-2.4136	-2.3703	-2.3749
-2.5305	-2.2754	-2.3479	-2.2268	-2.6822	-2.3918	-2.3077	-2.2964	-2.4422	-2.3644	-2.7843	-2.396	-2.4941	-2.736	-2.71	-2.4335	-2.3077	-2.3852	-2.5531	-2.4594	-2.4389	-2.4165	-2.5305	-2.2754	-2.4598	-2.4827	-2.4008	-2.4394	-2.3077	-2.2964	-2.5011	-2.3749	-2.687	-2.3395	-2.4941	-2.736	-2.3944	-2.4037	-2.3077	-2.3852	-2.3695	-2.3305	-2.3638	-2.3872	-2.4176	-2.3876	-2.4925	-2.2707	-2.5908	-2.4748
-2.5305	-2.2754	-2.2735	-1.9718	-2.4276	-2.7068	-2.3818	-2.4579	-2.4129	-2.2149	-2.7448	-2.1431	-2.5062	-2.5685	-2.3125	-2.3426	-2.6306	-2.1913	-2.7714	-2.3914	-2.4017	-2.5131	-2.5305	-2.2754	-2.2735	-1.9718	-2.4008	-2.4394	-2.4446	-2.319	-2.4129	-2.2149	-2.687	-2.3395	-2.3933	-2.4989	-2.3351	-2.5954	-2.5082	-2.3414	-2.4782	-2.4459	-2.4013	-2.4059	-2.4176	-2.3876	-2.3776	-2.4136	-2.5908	-2.4748
-2.5305	-2.2754	-2.3479	-2.2268	-2.4422	-2.2821	-2.4914	-2.2009	-2.4305	-2.2395	-2.7448	-2.1431	-2.3029	-2.5072	-2.647	-2.2752	-2.5303	-2.4992	-2.4149	-2.3426	-2.6402	-2.4086	-2.5305	-2.2754	-2.4598	-2.4827	-2.5675	-2.423	-2.4446	-2.319	-2.3907	-2.3961	-2.687	-2.3395	-2.4331	-2.3414	-2.5013	-2.3214	-2.4066	-2.4561	-2.3542	-2.3525	-2.6402	-2.4086	-2.4176	-2.3876	-2.4925	-2.2707	-2.3703	-2.3749
-2.2736	-2.3346	-2.1744	-2.1718	-2.673	-2.3406	-2.3077	-2.2964	-2.562	-2.4703	-2.1716	-2.2254	-2.2742	-2.4514	-3.0046	-2.2764	-2.1712	-2.229	-2.2104	-2.5532	-2.2712	-2.1457	-2.3756	-2.4702	-2.2137	-2.4059	-2.673	-2.3406	-2.3077	-2.2964	-2.3907	-2.3961	-2.2891	-2.4109	-2.3933	-2.4989	-2.5013	-2.3214	-2.3165	-2.2973	-2.2104	-2.5532	-2.3638	-2.3872	-2.3124	-2.3569	-2.3776	-2.4136	-2.5908	-2.4748
-2.1829	-2.4174	-2.4703	-2.1201	-2.5338	-2.5072	-2.383	-2.698	-2.34	-2.3781	-2.3276	-2.3918	-2.3029	-2.5072	-2.647	-2.2752	-2.6483	-2.2254	-2.6172	-2.4535	-2.3371	-2.4407	-2.2818	-2.401	-2.521	-2.2149	-2.4008	-2.4394	-2.3752	-2.4108	-2.5011	-2.3749	-2.1391	-2.4037	-2.4331	-2.3414	-2.5013	-2.3214	-2.3165	-2.2973	-2.4782	-2.4459	-2.3638	-2.3872	-2.4176	-2.3876	-2.3776	-2.4136	-2.3703	-2.3749
-2.1103	-2.8063	-2.3479	-2.2268	-2.2591	-2.4422	-2.3741	-2.3539	-2.4751	-2.4912	-1.9864	-2.2503	-2.5143	-2.2872	-2.647	-2.2752	-2.1712	-2.229	-2.4421	-2.2678	-1.9884	-2.6977	-2.3756	-2.4702	-2.4598	-2.4827	-2.2912	-2.3722	-2.3881	-2.4096	-2.3907	-2.3961	-2.1391	-2.4037	-2.4331	-2.3414	-2.5013	-2.3214	-2.3165	-2.2973	-2.3542	-2.3525	-2.4598	-2.3921	-2.3612	-2.5295	-2.4925	-2.2707	-2.3703	-2.3749
-2.5444	-2.067	-2.4703	-2.1201	-2.4422	-2.2821	-2.4422	-2.3119	-2.4389	-2.4877	-2.3624	-2.3742	-2.6626	-2.5178	-2.2278	-2.5351	-2.6136	-2.3644	-2.6172	-2.4535	-2.2818	-2.2951	-2.3756	-2.4702	-2.521	-2.2149	-2.5675	-2.423	-2.4446	-2.319	-2.2712	-2.5256	-2.2891	-2.4109	-2.4281	-2.4307	-2.2278	-2.5351	-2.5082	-2.3414	-2.4782	-2.4459	-2.4013	-2.4059	-2.4176	-2.3876	-2.3776	-2.4136	-2.3703	-2.3749
-2.6369	-2.5735	-2.4324	-2.3592	-2.6362	-2.5253	-2.4637	-2.2574	-2.7557	-2.2671	-2.7448	-2.1431	-2.5062	-2.5685	-2.5688	-2.4618	-2.5303	-2.4992	-2.387	-2.5332	-2.4552	-2.4979	-2.3756	-2.4702	-2.4598	-2.4827	-2.5675	-2.423	-2.3752	-2.4108	-2.5011	-2.3749	-2.687	-2.3395	-2.3933	-2.4989	-2.5013	-2.3214	-2.4066	-2.4561	-2.3695	-2.3305	-2.4013	-2.4059	-2.4176	-2.3876	-2.4925	-2.2707	-2.3703	-2.3749
-2.441	-2.4992	-2.4324	-2.3592	-2.2591	-2.4422	-2.4422	-2.3119	-2.34	-2.3781	-1.9948	-2.6559	-2.4129	-2.4992	-2.1794	-2.2143	-2.3624	-2.4757	-2.34	-2.0979	-2.7117	-2.3057	-2.2818	-2.401	-2.4598	-2.4827	-2.2912	-2.3722	-2.4446	-2.319	-2.5011	-2.3749	-2.1391	-2.4037	-2.4281	-2.4307	-2.5013	-2.3214	-2.3165	-2.2973	-2.3695	-2.3305	-2.4598	-2.3921	-2.4176	-2.3876	-2.4925	-2.2707	-2.3703	-2.3749
-2.1193	-2.3679	-2.4703	-2.1201	-2.2591	-2.4422	-2.2736	-2.4054	-2.562	-2.4703	-2.6288	-2.6018	-2.5143	-2.2872	-2.2278	-2.5351	-2.6369	-2.0904	-2.3276	-2.2382	-2.5338	-2.3076	-2.2818	-2.401	-2.521	-2.2149	-2.2912	-2.3722	-2.3881	-2.4096	-2.3907	-2.3961	-2.6288	-2.6018	-2.4331	-2.3414	-2.2278	-2.5351	-2.5082	-2.3414	-2.3695	-2.3305	-2.4598	-2.3921	-2.4176	-2.3876	-2.3776	-2.4136	-2.3703	-2.3749
-2.8056	-2.5119	-2.3664	-2.4594	-2.6483	-2.4579	-2.3077	-2.2964	-2.2843	-2.5641	-2.562	-2.2421	-2.5709	-2.2757	-2.3424	-2.3644	-2.3624	-2.4757	-2.6172	-2.4535	-2.6402	-2.4086	-2.5795	-2.4109	-2.4598	-2.4827	-2.5675	-2.423	-2.3077	-2.2964	-2.3907	-2.3961	-2.687	-2.3395	-2.4331	-2.3414	-2.3944	-2.4037	-2.3165	-2.2973	-2.4782	-2.4459	-2.6402	-2.4086	-2.4176	-2.3876	-2.4145	-2.4943	-2.3703	-2.3749
-2.5004	-2.4979	-2.6342	-2.4646	-2.6822	-2.3918	-2.1668	-2.8992	-2.4751	-2.4912	-1.9864	-2.2503	-2.5709	-2.2757	-2.5444	-2.1913	-2.3077	-2.3852	-2.4129	-2.5351	-2.7117	-2.3057	-2.2818	-2.401	-2.2137	-2.4059	-2.4008	-2.4394	-2.3752	-2.4108	-2.3907	-2.3961	-2.1391	-2.4037	-2.4331	-2.3414	-2.3944	-2.4037	-2.3077	-2.3852	-2.4129	-2.5351	-2.4598	-2.3921	-2.4176	-2.3876	-2.3776	-2.4136	-2.5908	-2.4748
-2.375	-2.3781	-2.1744	-2.1718	-2.4688	-2.641	-2.4637	-2.2574	-2.562	-2.4703	-2.6091	-2.2872	-2.5444	-2.4991	-2.1794	-2.2143	-2.1467	-2.291	-2.7714	-2.3914	-1.9884	-2.6977	-2.3756	-2.4702	-2.2137	-2.4059	-2.4008	-2.4394	-2.3752	-2.4108	-2.3907	-2.3961	-2.1391	-2.4037	-2.4331	-2.3414	-2.5013	-2.3214	-2.4066	-2.4561	-2.4782	-2.4459	-2.4598	-2.3921	-2.3124	-2.3569	-2.3776	-2.4136	-2.3695	-2.4463
-2.1193	-2.3679	-2.5425	-2.4564	-2.6822	-2.3918	-2.4914	-2.2009	-2.4751	-2.4912	-1.9948	-2.6559	-2.3787	-2.2671	-2.1794	-2.2143	-2.1726	-2.1425	-2.2818	-2.5082	-2.6402	-2.4086	-2.2818	-2.401	-2.4598	-2.4827	-2.4008	-2.4394	-2.4446	-2.319	-2.3907	-2.3961	-2.1391	-2.4037	-2.4331	-2.3414	-2.5013	-2.3214	-2.5082	-2.3414	-2.4782	-2.4459	-2.6402	-2.4086	-2.4176	-2.3876	-2.3776	-2.4136	-2.5908	-2.4748
-2.441	-2.4992	-2.4879	-2.5229	-2.2419	-2.3003	-2.3077	-2.2964	-2.2843	-2.5641	-2.562	-2.2421	-2.5688	-2.4847	-3.0046	-2.2764	-2.6615	-2.4922	-2.3186	-2.3827	-2.0526	-2.5532	-2.2818	-2.401	-2.4598	-2.4827	-2.4008	-2.4394	-2.3077	-2.2964	-2.3907	-2.3961	-2.687	-2.3395	-2.4281	-2.4307	-2.5013	-2.3214	-2.5082	-2.3414	-2.3542	-2.3525	-2.0526	-2.5532	-2.4176	-2.3876	-2.4145	-2.4943	-2.3695	-2.4463
-2.7448	-2.5641	-2.3664	-2.4594	-2.1017	-2.5683	-2.2591	-2.265	-2.4422	-2.3644	-2.1985	-2.8141	-2.1467	-2.5131	-2.3856	-2.1763	-2.4889	-2.5082	-2.3276	-2.2382	-2.2712	-2.1457	-2.2818	-2.401	-2.4598	-2.4827	-2.2912	-2.3722	-2.3752	-2.4108	-2.5011	-2.3749	-2.1391	-2.4037	-2.4281	-2.4307	-2.5013	-2.3214	-2.4066	-2.4561	-2.3695	-2.3305	-2.3638	-2.3872	-2.4176	-2.3876	-2.4145	-2.4943	-2.3703	-2.3749
-2.5864	-2.1653	-2.4914	-2.8305	-2.2244	-2.4912	-2.4276	-2.2565	-2.7557	-2.2671	-2.2742	-2.605	-2.5709	-2.2757	-2.3856	-2.1763	-2.342	-2.4401	-2.2104	-2.5532	-2.4552	-2.4979	-2.5864	-2.1653	-2.4598	-2.4827	-2.2912	-2.3722	-2.3881	-2.4096	-2.5011	-2.3749	-2.2891	-2.4109	-2.4331	-2.3414	-2.5013	-2.3214	-2.4066	-2.4561	-2.2104	-2.5532	-2.4013	-2.4059	-2.3612	-2.5295	-2.3776	-2.4136	-2.3703	-2.3749
-2.5004	-2.4979	-2.5425	-2.4564	-2.4276	-2.7068	-2.1668	-2.8992	-2.7557	-2.2671	-2.7843	-2.396	-2.3787	-2.2671	-2.1885	-2.5344	-2.3624	-2.4757	-2.2104	-2.5532	-2.4389	-2.4165	-2.2818	-2.401	-2.4598	-2.4827	-2.4008	-2.4394	-2.3752	-2.4108	-2.5011	-2.3749	-2.687	-2.3395	-2.4331	-2.3414	-2.3944	-2.4037	-2.3165	-2.2973	-2.2104	-2.5532	-2.3638	-2.3872	-2.4176	-2.3876	-2.3776	-2.4136	-2.5908	-2.4748
-2.2736	-2.3346	-2.4879	-2.5229	-1.9488	-2.2125	-2.2736	-2.4054	-2.1347	-2.7621	-2.3624	-2.3742	-2.6626	-2.5178	-2.5688	-2.4618	-2.342	-2.4401	-2.2818	-2.5082	-2.1055	-2.1828	-2.3756	-2.4702	-2.4598	-2.4827	-2.4008	-2.4394	-2.3881	-2.4096	-2.2712	-2.5256	-2.2891	-2.4109	-2.4281	-2.4307	-2.5013	-2.3214	-2.4066	-2.4561	-2.4782	-2.4459	-2.4598	-2.3921	-2.3124	-2.3569	-2.4145	-2.4943	-2.3703	-2.3749
-2.1744	-2.2572	-2.4879	-2.5229	-2.2419	-2.3003	-2.4637	-2.2574	-2.1347	-2.7621	-1.9948	-2.6559	-2.4065	-2.3312	-2.387	-2.4203	-2.4804	-2.4535	-2.4129	-2.5351	-2.7211	-2.4979	-2.2818	-2.401	-2.4598	-2.4827	-2.4008	-2.4394	-2.3752	-2.4108	-2.2712	-2.5256	-2.1391	-2.4037	-2.4281	-2.4307	-2.3944	-2.4037	-2.4066	-2.4561	-2.4129	-2.5351	-2.4013	-2.4059	-2.4176	-2.3876	-2.4145	-2.4943	-2.3695	-2.4463
-2.5864	-2.1653	-2.4719	-1.8776	-2.6362	-2.5253	-2.4276	-2.2565	-2.4129	-2.2149	-2.7448	-2.1431	-2.4065	-2.3312	-2.5688	-2.4618	-2.1712	-2.229	-2.3186	-2.3827	-2.2712	-2.1457	-2.5864	-2.1653	-2.521	-2.2149	-2.5675	-2.423	-2.3881	-2.4096	-2.4129	-2.2149	-2.687	-2.3395	-2.4281	-2.4307	-2.5013	-2.3214	-2.3165	-2.2973	-2.3542	-2.3525	-2.3638	-2.3872	-2.3612	-2.5295	-2.3776	-2.4136	-2.3703	-2.3749
-2.1103	-2.8063	-2.6055	-2.2009	-2.6047	-1.8956	-2.383	-2.698	-2.4421	-2.4579	-2.7093	-2.5683	-2.5709	-2.2757	-2.5688	-2.4618	-2.3276	-2.6141	-2.6259	-2.3361	-2.359	-2.3624	-2.3756	-2.4702	-2.521	-2.2149	-2.2912	-2.3722	-2.3752	-2.4108	-2.2712	-2.5256	-2.687	-2.3395	-2.4331	-2.3414	-2.5013	-2.3214	-2.5082	-2.3414	-2.6259	-2.3361	-2.4013	-2.4059	-2.3612	-2.5295	-2.3776	-2.4136	-2.3703	-2.3749
-2.5864	-2.1653	-2.6055	-2.2009	-2.3766	-2.2964	-2.2591	-2.265	-2.7557	-2.2671	-2.7843	-2.396	-2.6626	-2.5178	-2.647	-2.2752	-2.4889	-2.5082	-2.34	-2.0979	-2.5338	-2.3076	-2.5864	-2.1653	-2.521	-2.2149	-2.3766	-2.2964	-2.3752	-2.4108	-2.5011	-2.3749	-2.687	-2.3395	-2.4281	-2.4307	-2.5013	-2.3214	-2.4066	-2.4561	-2.3695	-2.3305	-2.4598	-2.3921	-2.3612	-2.5295	-2.3776	-2.4136	-2.3703	-2.3749
-2.8056	-2.5119	-2.2411	-2.6346	-2.6822	-2.3918	-2.383	-2.698	-2.4305	-2.2395	-2.7211	-2.5841	-2.3033	-2.2125	-2.1794	-2.2143	-2.4804	-2.4535	-2.2104	-2.5532	-2.6402	-2.4086	-2.5795	-2.4109	-2.2137	-2.4059	-2.4008	-2.4394	-2.3752	-2.4108	-2.3907	-2.3961	-2.687	-2.3395	-2.4331	-2.3414	-2.5013	-2.3214	-2.4066	-2.4561	-2.2104	-2.5532	-2.6402	-2.4086	-2.4176	-2.3876	-2.3776	-2.4136	-2.5908	-2.4748
-2.2736	-2.3346	-2.6342	-2.4646	-2.4688	-2.641	-2.3911	-2.3951	-2.4421	-2.4579	-2.0601	-2.4024	-2.6626	-2.5178	-2.3856	-2.1763	-2.6369	-2.0904	-2.3276	-2.2382	-2.7117	-2.3057	-2.3756	-2.4702	-2.2137	-2.4059	-2.4008	-2.4394	-2.3881	-2.4096	-2.2712	-2.5256	-2.1391	-2.4037	-2.4281	-2.4307	-2.5013	-2.3214	-2.5082	-2.3414	-2.3695	-2.3305	-2.4598	-2.3921	-2.3124	-2.3569	-2.3776	-2.4136	-2.3695	-2.4463
-2.1829	-2.4174	-2.1744	-2.1718	-1.9488	-2.2125	-2.4637	-2.2574	-2.4751	-2.4912	-2.7448	-2.1431	-2.5688	-2.4847	-2.2278	-2.5351	-2.3198	-2.4979	-2.4129	-2.5351	-2.4552	-2.4979	-2.2818	-2.401	-2.2137	-2.4059	-2.4008	-2.4394	-2.3752	-2.4108	-2.3907	-2.3961	-2.687	-2.3395	-2.4281	-2.4307	-2.2278	-2.5351	-2.4066	-2.4561	-2.4129	-2.5351	-2.4013	-2.4059	-2.4176	-2.3876	-2.3776	-2.4136	-2.3703	-2.3749
-2.441	-2.4992	-2.0612	-2.3679	-2.2419	-2.3003	-2.3911	-2.3951	-2.562	-2.4703	-2.6091	-2.2872	-2.1467	-2.5131	-2.5688	-2.4618	-2.6369	-2.0904	-2.34	-2.0979	-2.359	-2.3624	-2.2818	-2.401	-2.2137	-2.4059	-2.4008	-2.4394	-2.3881	-2.4096	-2.3907	-2.3961	-2.1391	-2.4037	-2.4281	-2.4307	-2.5013	-2.3214	-2.5082	-2.3414	-2.3695	-2.3305	-2.4013	-2.4059	-2.4176	-2.3876	-2.3776	-2.4136	-2.3695	-2.4463
-2.2736	-2.3346	-2.0983	-2.7828	-2.1017	-2.5683	-2.3741	-2.3539	-2.562	-2.4703	-2.2348	-2.2568	-2.5143	-2.2872	-2.5688	-2.4618	-2.1726	-2.1425	-2.6172	-2.4535	-2.3371	-2.4407	-2.3756	-2.4702	-2.2137	-2.4059	-2.2912	-2.3722	-2.3881	-2.4096	-2.3907	-2.3961	-2.1391	-2.4037	-2.4331	-2.3414	-2.5013	-2.3214	-2.5082	-2.3414	-2.4782	-2.4459	-2.3638	-2.3872	-2.3124	-2.3569	-2.3776	-2.4136	-2.3703	-2.3749
-2.2736	-2.3346	-2.4421	-2.6288	-2.4637	-2.1861	-2.3077	-2.2964	-2.3314	-2.2667	-2.7843	-2.396	-2.4149	-2.5495	-2.2278	-2.5351	-2.6483	-2.2254	-2.3276	-2.2382	-2.4552	-2.4979	-2.3756	-2.4702	-2.521	-2.2149	-2.2912	-2.3722	-2.3077	-2.2964	-2.3314	-2.2667	-2.687	-2.3395	-2.3933	-2.4989	-2.2278	-2.5351	-2.3165	-2.2973	-2.3695	-2.3305	-2.4013	-2.4059	-2.3124	-2.3569	-2.3776	-2.4136	-2.3703	-2.3749
-2.6362	-2.35	-2.2411	-2.6346	-2.2419	-2.3003	-2.444	-2.4646	-2.562	-2.4703	-1.9864	-2.2503	-2.5143	-2.2872	-2.647	-2.2752	-2.6615	-2.4922	-2.444	-2.291	-2.359	-2.3624	-2.5795	-2.4109	-2.2137	-2.4059	-2.4008	-2.4394	-2.3752	-2.4108	-2.3907	-2.3961	-2.1391	-2.4037	-2.4331	-2.3414	-2.5013	-2.3214	-2.5082	-2.3414	-2.4782	-2.4459	-2.4013	-2.4059	-2.4176	-2.3876	-2.3776	-2.4136	-2.3695	-2.4463
-2.375	-2.3781	-2.3664	-2.4594	-2.673	-2.3406	-2.3229	-2.1272	-2.4305	-2.2395	-2.6288	-2.6018	-2.5143	-2.2872	-2.71	-2.4335	-2.1726	-2.1425	-2.7714	-2.3914	-2.4552	-2.4979	-2.3756	-2.4702	-2.4598	-2.4827	-2.673	-2.3406	-2.3881	-2.4096	-2.3907	-2.3961	-2.6288	-2.6018	-2.4331	-2.3414	-2.3944	-2.4037	-2.5082	-2.3414	-2.4782	-2.4459	-2.4013	-2.4059	-2.3124	-2.3569	-2.4145	-2.4943	-2.5908	-2.4748
-2.441	-2.4992	-2.6055	-2.2009	-2.444	-2.4646	-2.3818	-2.4579	-2.4061	-2.5841	-2.3624	-2.3742	-2.3029	-2.5072	-2.5062	-2.7614	-2.3077	-2.3852	-2.34	-2.0979	-2.6152	-2.5545	-2.2818	-2.401	-2.521	-2.2149	-2.2912	-2.3722	-2.4446	-2.319	-2.3907	-2.3961	-2.2891	-2.4109	-2.4331	-2.3414	-2.3351	-2.5954	-2.3077	-2.3852	-2.3695	-2.3305	-2.4598	-2.3921	-2.4176	-2.3876	-2.3776	-2.4136	-2.3703	-2.3749
-2.1744	-2.2572	-2.0983	-2.7828	-2.6483	-2.4579	-2.6136	-2.6141	-2.4422	-2.3644	-2.1716	-2.2254	-2.3641	-2.1336	-2.647	-2.2752	-2.6615	-2.4922	-2.6172	-2.4535	-2.4017	-2.5131	-2.2818	-2.401	-2.2137	-2.4059	-2.5675	-2.423	-2.3881	-2.4096	-2.5011	-2.3749	-2.2891	-2.4109	-2.3641	-2.1336	-2.5013	-2.3214	-2.5082	-2.3414	-2.4782	-2.4459	-2.4013	-2.4059	-2.4176	-2.3876	-2.3776	-2.4136	-2.3703	-2.3749
-2.375	-2.3781	-2.4324	-2.3592	-2.465	-2.2599	-2.444	-2.4646	-2.4751	-2.4912	-2.3624	-2.3742	-2.4129	-2.4992	-2.2317	-2.6474	-2.1712	-2.229	-2.2104	-2.5532	-2.4552	-2.4979	-2.3756	-2.4702	-2.4598	-2.4827	-2.4008	-2.4394	-2.3752	-2.4108	-2.3907	-2.3961	-2.2891	-2.4109	-2.4281	-2.4307	-2.3351	-2.5954	-2.3165	-2.2973	-2.2104	-2.5532	-2.4013	-2.4059	-2.3124	-2.3569	-2.4925	-2.2707	-2.3703	-2.3749
-2.1829	-2.4174	-2.6055	-2.2009	-2.2419	-2.3003	-2.3077	-2.2964	-2.4422	-2.3644	-2.7843	-2.396	-2.5444	-2.4991	-2.5688	-2.4618	-2.3077	-2.3852	-2.444	-2.291	-2.5338	-2.3076	-2.2818	-2.401	-2.521	-2.2149	-2.4008	-2.4394	-2.3077	-2.2964	-2.5011	-2.3749	-2.687	-2.3395	-2.4331	-2.3414	-2.5013	-2.3214	-2.3077	-2.3852	-2.4782	-2.4459	-2.4598	-2.3921	-2.4176	-2.3876	-2.3776	-2.4136	-2.3695	-2.4463
-2.6362	-2.35	-2.4879	-2.5229	-1.9488	-2.2125	-2.3818	-2.4579	-2.7557	-2.2671	-2.4316	-2.4573	-2.4163	-2.4932	-2.2278	-2.5351	-2.5303	-2.4992	-2.2818	-2.5082	-2.2818	-2.2951	-2.5795	-2.4109	-2.4598	-2.4827	-2.4008	-2.4394	-2.4446	-2.319	-2.5011	-2.3749	-2.4316	-2.4573	-2.4331	-2.3414	-2.2278	-2.5351	-2.4066	-2.4561	-2.4782	-2.4459	-2.4013	-2.4059	-2.4176	-2.3876	-2.4145	-2.4943	-2.3703	-2.3749
-2.1103	-2.8063	-2.4879	-2.5229	-2.4637	-2.1861	-2.6136	-2.6141	-2.7557	-2.2671	-2.3276	-2.3918	-2.5688	-2.4847	-2.504	-2.4653	-2.4889	-2.5082	-2.34	-2.0979	-2.5338	-2.3076	-2.3756	-2.4702	-2.4598	-2.4827	-2.2912	-2.3722	-2.3881	-2.4096	-2.5011	-2.3749	-2.1391	-2.4037	-2.4281	-2.4307	-2.5013	-2.3214	-2.4066	-2.4561	-2.3695	-2.3305	-2.4598	-2.3921	-2.3612	-2.5295	-2.4145	-2.4943	-2.3703	-2.3749
-2.4324	-2.6565	-2.8293	-3.0976	-2.673	-2.3406	-2.2591	-2.265	-2.4389	-2.4877	-2.3276	-2.3918	-2.4065	-2.3312	-2.1885	-2.5344	-2.6306	-2.1913	-2.4421	-2.2678	-2.4552	-2.4979	-2.3756	-2.4702	-2.4598	-2.4827	-2.673	-2.3406	-2.3752	-2.4108	-2.2712	-2.5256	-2.1391	-2.4037	-2.4281	-2.4307	-2.3944	-2.4037	-2.5082	-2.3414	-2.3542	-2.3525	-2.4013	-2.4059	-2.3612	-2.5295	-2.3776	-2.4136	-2.5908	-2.4748
-2.1829	-2.4174	-2.6342	-2.4646	-2.2419	-2.3003	-2.3769	-2.7061	-2.2213	-2.3145	-1.9948	-2.6559	-2.3787	-2.2671	-2.387	-2.4203	-2.1284	-2.6528	-2.387	-2.5332	-2.0526	-2.5532	-2.2818	-2.401	-2.2137	-2.4059	-2.4008	-2.4394	-2.3881	-2.4096	-2.3907	-2.3961	-2.1391	-2.4037	-2.4331	-2.3414	-2.3944	-2.4037	-2.1284	-2.6528	-2.3695	-2.3305	-2.0526	-2.5532	-2.4176	-2.3876	-2.3776	-2.4136	-2.3695	-2.4463
-2.1829	-2.4174	-2.4324	-2.3592	-2.465	-2.2599	-2.383	-2.698	-2.4563	-2.5735	-2.3624	-2.3742	-2.5062	-2.5685	-2.2278	-2.5351	-2.6615	-2.4922	-2.2588	-2.4991	-2.2712	-2.1457	-2.2818	-2.401	-2.4598	-2.4827	-2.4008	-2.4394	-2.3752	-2.4108	-2.5011	-2.3749	-2.2891	-2.4109	-2.3933	-2.4989	-2.2278	-2.5351	-2.5082	-2.3414	-2.3695	-2.3305	-2.3638	-2.3872	-2.4176	-2.3876	-2.4925	-2.2707	-2.3703	-2.3749
-2.441	-2.4992	-2.1744	-2.1718	-2.6047	-1.8956	-2.6288	-2.6528	-2.2213	-2.3145	-2.7093	-2.5683	-2.3029	-2.5072	-2.9893	-2.3516	-2.4804	-2.4535	-2.34	-2.0979	-2.6152	-2.5545	-2.2818	-2.401	-2.2137	-2.4059	-2.2912	-2.3722	-2.6288	-2.6528	-2.3907	-2.3961	-2.687	-2.3395	-2.4331	-2.3414	-2.3944	-2.4037	-2.4066	-2.4561	-2.3695	-2.3305	-2.4598	-2.3921	-2.4176	-2.3876	-2.3776	-2.4136	-2.3703	-2.3749
-2.4324	-2.6565	-2.673	-2.2318	-2.4422	-2.2821	-2.4637	-2.2574	-2.4305	-2.2395	-2.3624	-2.3742	-2.5143	-2.2872	-2.3777	-1.7656	-2.6369	-2.0904	-2.3379	-2.2209	-2.359	-2.3624	-2.3756	-2.4702	-2.673	-2.2318	-2.5675	-2.423	-2.3752	-2.4108	-2.3907	-2.3961	-2.2891	-2.4109	-2.4331	-2.3414	-2.3777	-1.7656	-2.5082	-2.3414	-2.3695	-2.3305	-2.4013	-2.4059	-2.3612	-2.5295	-2.4925	-2.2707	-2.3703	-2.3749
-2.6369	-2.5735	-2.0612	-2.3679	-2.1017	-2.5683	-2.3077	-2.2964	-2.4563	-2.5735	-2.7843	-2.396	-2.4065	-2.3312	-2.647	-2.2752	-2.4889	-2.5082	-2.387	-2.5332	-2.1055	-2.1828	-2.3756	-2.4702	-2.2137	-2.4059	-2.2912	-2.3722	-2.3077	-2.2964	-2.5011	-2.3749	-2.687	-2.3395	-2.4281	-2.4307	-2.5013	-2.3214	-2.4066	-2.4561	-2.3695	-2.3305	-2.4598	-2.3921	-2.4176	-2.3876	-2.3776	-2.4136	-2.3703	-2.3749
-2.1744	-2.2572	-2.1744	-2.1718	-2.3766	-2.2964	-2.383	-2.698	-2.6091	-2.5332	-2.4941	-2.3361	-2.3787	-2.2671	-2.3856	-2.1763	-2.6483	-2.2254	-2.1668	-2.2123	-2.6402	-2.4086	-2.2818	-2.401	-2.2137	-2.4059	-2.3766	-2.2964	-2.3752	-2.4108	-2.5011	-2.3749	-2.4941	-2.3361	-2.4331	-2.3414	-2.5013	-2.3214	-2.3165	-2.2973	-2.4782	-2.4459	-2.6402	-2.4086	-2.4176	-2.3876	-2.3776	-2.4136	-2.3703	-2.3749
-2.5444	-2.067	-2.6055	-2.2009	-2.3766	-2.2964	-2.4914	-2.2009	-2.2213	-2.3145	-2.3624	-2.3742	-2.4065	-2.3312	-2.387	-2.4203	-2.6136	-2.3644	-2.2818	-2.5082	-2.0928	-2.4525	-2.3756	-2.4702	-2.521	-2.2149	-2.3766	-2.2964	-2.4446	-2.319	-2.3907	-2.3961	-2.2891	-2.4109	-2.4281	-2.4307	-2.3944	-2.4037	-2.5082	-2.3414	-2.4782	-2.4459	-2.0928	-2.4525	-2.4176	-2.3876	-2.3776	-2.4136	-2.3703	-2.3749
-2.5444	-2.067	-2.673	-2.2318	-2.6483	-2.4579	-2.6288	-2.6528	-2.1347	-2.7621	-2.562	-2.2421	-2.6626	-2.5178	-2.1885	-2.5344	-2.6615	-2.4922	-2.444	-2.291	-2.4563	-2.5735	-2.3756	-2.4702	-2.673	-2.2318	-2.5675	-2.423	-2.6288	-2.6528	-2.2712	-2.5256	-2.687	-2.3395	-2.4281	-2.4307	-2.3944	-2.4037	-2.5082	-2.3414	-2.4782	-2.4459	-2.4598	-2.3921	-2.4176	-2.3876	-2.4925	-2.2707	-2.3703	-2.3749
-2.5305	-2.2754	-2.6173	-2.7115	-2.6362	-2.5253	-2.3741	-2.3539	-2.2213	-2.3145	-2.562	-2.2421	-2.2126	-2.3622	-3.0046	-2.2764	-2.1467	-2.291	-2.2818	-2.5082	-2.7117	-2.3057	-2.5305	-2.2754	-2.6173	-2.7115	-2.5675	-2.423	-2.3881	-2.4096	-2.3907	-2.3961	-2.687	-2.3395	-2.2126	-2.3622	-2.5013	-2.3214	-2.4066	-2.4561	-2.4782	-2.4459	-2.4598	-2.3921	-2.4176	-2.3876	-2.3776	-2.4136	-2.3703	-2.3749
-2.5864	-2.1653	-2.1744	-2.1718	-2.4276	-2.7068	-2.3229	-2.1272	-2.4129	-2.2149	-2.3276	-2.3918	-2.6626	-2.5178	-2.2278	-2.5351	-2.5303	-2.4992	-2.4421	-2.2678	-2.4017	-2.5131	-2.5864	-2.1653	-2.2137	-2.4059	-2.4008	-2.4394	-2.3881	-2.4096	-2.4129	-2.2149	-2.1391	-2.4037	-2.4281	-2.4307	-2.2278	-2.5351	-2.4066	-2.4561	-2.3542	-2.3525	-2.4013	-2.4059	-2.3612	-2.5295	-2.3776	-2.4136	-2.5908	-2.4748
-2.5864	-2.1653	-2.5425	-2.4564	-2.465	-2.2599	-2.4637	-2.2574	-2.4421	-2.4579	-2.7093	-2.5683	-2.3029	-2.5072	-2.2317	-2.6474	-2.5303	-2.4992	-2.4129	-2.5351	-2.1055	-2.1828	-2.5864	-2.1653	-2.4598	-2.4827	-2.4008	-2.4394	-2.3752	-2.4108	-2.2712	-2.5256	-2.687	-2.3395	-2.4331	-2.3414	-2.3351	-2.5954	-2.4066	-2.4561	-2.4129	-2.5351	-2.4598	-2.3921	-2.3612	-2.5295	-2.3776	-2.4136	-2.3703	-2.3749
-2.441	-2.4992	-2.673	-2.2318	-2.4637	-2.1861	-2.383	-2.698	-2.34	-2.3781	-2.2742	-2.605	-2.2742	-2.4514	-2.5444	-2.1913	-2.4889	-2.5082	-2.6172	-2.4535	-2.2818	-2.2951	-2.2818	-2.401	-2.673	-2.2318	-2.2912	-2.3722	-2.3752	-2.4108	-2.5011	-2.3749	-2.2891	-2.4109	-2.3933	-2.4989	-2.3944	-2.4037	-2.4066	-2.4561	-2.4782	-2.4459	-2.4013	-2.4059	-2.4176	-2.3876	-2.4925	-2.2707	-2.3703	-2.3749
-2.2736	-2.3346	-2.3479	-2.2268	-2.4688	-2.641	-2.2591	-2.265	-2.2843	-2.5641	-2.3624	-2.3742	-2.6626	-2.5178	-2.5444	-2.1913	-2.6136	-2.3644	-2.441	-2.624	-2.4552	-2.4979	-2.3756	-2.4702	-2.4598	-2.4827	-2.4008	-2.4394	-2.3752	-2.4108	-2.3907	-2.3961	-2.2891	-2.4109	-2.4281	-2.4307	-2.3944	-2.4037	-2.5082	-2.3414	-2.4782	-2.4459	-2.4013	-2.4059	-2.3124	-2.3569	-2.4925	-2.2707	-2.3695	-2.4463
-2.5305	-2.2754	-2.6055	-2.2009	-2.6362	-2.5253	-2.3741	-2.3539	-2.2213	-2.3145	-2.4941	-2.3361	-2.5709	-2.2757	-2.387	-2.4203	-2.3624	-2.4757	-2.3186	-2.3827	-2.4017	-2.5131	-2.5305	-2.2754	-2.521	-2.2149	-2.5675	-2.423	-2.3881	-2.4096	-2.3907	-2.3961	-2.4941	-2.3361	-2.4331	-2.3414	-2.3944	-2.4037	-2.3165	-2.2973	-2.3542	-2.3525	-2.4013	-2.4059	-2.4176	-2.3876	-2.3776	-2.4136	-2.3703	-2.3749
-2.1744	-2.2572	-2.6055	-2.2009	-2.4422	-2.2821	-2.6288	-2.6528	-2.4389	-2.4877	-2.5961	-2.1977	-2.3033	-2.2125	-2.647	-2.2752	-2.342	-2.4401	-2.1707	-2.5735	-2.4389	-2.4165	-2.2818	-2.401	-2.521	-2.2149	-2.5675	-2.423	-2.6288	-2.6528	-2.2712	-2.5256	-2.687	-2.3395	-2.4331	-2.3414	-2.5013	-2.3214	-2.4066	-2.4561	-2.3695	-2.3305	-2.3638	-2.3872	-2.4176	-2.3876	-2.3776	-2.4136	-2.3703	-2.3749
-2.6369	-2.5735	-2.6342	-2.4646	-2.4422	-2.2821	-2.3911	-2.3951	-2.2213	-2.3145	-2.7093	-2.5683	-2.6626	-2.5178	-2.3125	-2.3426	-2.5303	-2.4992	-2.3276	-2.2382	-2.5338	-2.3076	-2.3756	-2.4702	-2.2137	-2.4059	-2.5675	-2.423	-2.3881	-2.4096	-2.3907	-2.3961	-2.687	-2.3395	-2.4281	-2.4307	-2.3351	-2.5954	-2.4066	-2.4561	-2.3695	-2.3305	-2.4598	-2.3921	-2.4176	-2.3876	-2.3776	-2.4136	-2.3703	-2.3749
-2.1193	-2.3679	-2.6055	-2.2009	-2.5338	-2.5072	-2.3769	-2.7061	-2.6244	-2.1803	-2.562	-2.2421	-2.3033	-2.2125	-2.5062	-2.7614	-2.1467	-2.291	-2.6172	-2.4535	-2.7117	-2.3057	-2.2818	-2.401	-2.521	-2.2149	-2.4008	-2.4394	-2.3881	-2.4096	-2.5011	-2.3749	-2.687	-2.3395	-2.4331	-2.3414	-2.3351	-2.5954	-2.4066	-2.4561	-2.4782	-2.4459	-2.4598	-2.3921	-2.4176	-2.3876	-2.3776	-2.4136	-2.3703	-2.3749
-2.6244	-2.4024	-2.673	-2.2318	-2.4637	-2.1861	-2.3229	-2.1272	-2.3314	-2.2667	-2.6091	-2.2872	-2.5444	-2.4991	-2.3856	-2.1763	-2.3077	-2.3852	-2.3186	-2.3827	-2.359	-2.3624	-2.3756	-2.4702	-2.673	-2.2318	-2.2912	-2.3722	-2.3881	-2.4096	-2.3314	-2.2667	-2.1391	-2.4037	-2.4331	-2.3414	-2.5013	-2.3214	-2.3077	-2.3852	-2.3542	-2.3525	-2.4013	-2.4059	-2.4176	-2.3876	-2.4925	-2.2707	-2.3703	-2.3749
-2.0811	-2.3583	-2.0983	-2.7828	-2.4637	-2.1861	-2.4914	-2.2009	-2.3314	-2.2667	-1.9864	-2.2503	-2.4065	-2.3312	-2.71	-2.4335	-2.5303	-2.4992	-2.1707	-2.5735	-2.6152	-2.5545	-2.5795	-2.4109	-2.2137	-2.4059	-2.2912	-2.3722	-2.4446	-2.319	-2.3314	-2.2667	-2.1391	-2.4037	-2.4281	-2.4307	-2.3944	-2.4037	-2.4066	-2.4561	-2.3695	-2.3305	-2.4598	-2.3921	-2.4176	-2.3876	-2.3776	-2.4136	-2.3703	-2.3749
-2.375	-2.3781	-2.1744	-2.1718	-2.444	-2.4646	-2.4276	-2.2565	-2.6244	-2.1803	-2.7843	-2.396	-2.0983	-2.0952	-2.1885	-2.5344	-2.4889	-2.5082	-2.4149	-2.3426	-2.447	-2.3914	-2.3756	-2.4702	-2.2137	-2.4059	-2.2912	-2.3722	-2.3881	-2.4096	-2.5011	-2.3749	-2.687	-2.3395	-2.4281	-2.4307	-2.3944	-2.4037	-2.4066	-2.4561	-2.3542	-2.3525	-2.4013	-2.4059	-2.3124	-2.3569	-2.3776	-2.4136	-2.3703	-2.3749
-2.441	-2.4992	-2.3479	-2.2268	-2.6047	-1.8956	-2.4914	-2.2009	-2.4422	-2.3644	-2.3276	-2.3918	-2.2126	-2.3622	-2.2278	-2.5351	-2.3077	-2.3852	-2.7714	-2.3914	-2.0526	-2.5532	-2.2818	-2.401	-2.4598	-2.4827	-2.2912	-2.3722	-2.4446	-2.319	-2.5011	-2.3749	-2.1391	-2.4037	-2.2126	-2.3622	-2.2278	-2.5351	-2.3077	-2.3852	-2.4782	-2.4459	-2.0526	-2.5532	-2.4176	-2.3876	-2.4925	-2.2707	-2.3703	-2.3749
-2.5864	-2.1653	-2.2357	-2.3883	-2.6362	-2.5253	-2.6136	-2.6141	-2.4305	-2.2395	-2.1716	-2.2254	-2.5688	-2.4847	-2.387	-2.4203	-2.6483	-2.2254	-2.444	-2.291	-2.4563	-2.5735	-2.5864	-2.1653	-2.2137	-2.4059	-2.5675	-2.423	-2.3881	-2.4096	-2.3907	-2.3961	-2.2891	-2.4109	-2.4281	-2.4307	-2.3944	-2.4037	-2.3165	-2.2973	-2.4782	-2.4459	-2.4598	-2.3921	-2.3612	-2.5295	-2.3776	-2.4136	-2.3703	-2.3749
-2.2736	-2.3346	-2.6055	-2.2009	-2.2244	-2.4912	-2.2736	-2.4054	-2.7557	-2.2671	-2.7093	-2.5683	-2.3641	-2.1336	-2.504	-2.4653	-2.6483	-2.2254	-2.3379	-2.2209	-2.5143	-2.3853	-2.3756	-2.4702	-2.521	-2.2149	-2.2912	-2.3722	-2.3881	-2.4096	-2.5011	-2.3749	-2.687	-2.3395	-2.3641	-2.1336	-2.5013	-2.3214	-2.3165	-2.2973	-2.3695	-2.3305	-2.4598	-2.3921	-2.3124	-2.3569	-2.3776	-2.4136	-2.3703	-2.3749
-2.6951	-1.8991	-2.673	-2.2318	-2.4637	-2.1861	-2.3741	-2.3539	-2.7557	-2.2671	-2.7843	-2.396	-2.5062	-2.5685	-2.3641	-2.4203	-2.6483	-2.2254	-2.4149	-2.3426	-2.1055	-2.1828	-2.6951	-1.8991	-2.673	-2.2318	-2.2912	-2.3722	-2.3881	-2.4096	-2.5011	-2.3749	-2.687	-2.3395	-2.3933	-2.4989	-2.3641	-2.4203	-2.3165	-2.2973	-2.3542	-2.3525	-2.4598	-2.3921	-2.6951	-1.8991	-2.4925	-2.2707	-2.3703	-2.3749
-2.5864	-2.1653	-2.0612	-2.3679	-2.444	-2.4646	-2.4197	-2.3006	-2.4305	-2.2395	-1.9864	-2.2503	-2.2126	-2.3622	-2.504	-2.4653	-2.5781	-2.4024	-2.1707	-2.5735	-2.1055	-2.1828	-2.5864	-2.1653	-2.2137	-2.4059	-2.2912	-2.3722	-2.3752	-2.4108	-2.3907	-2.3961	-2.1391	-2.4037	-2.2126	-2.3622	-2.5013	-2.3214	-2.5082	-2.3414	-2.3695	-2.3305	-2.4598	-2.3921	-2.3612	-2.5295	-2.3776	-2.4136	-2.3703	-2.3749
-2.1193	-2.3679	-2.2411	-2.6346	-2.1017	-2.5683	-2.3077	-2.2964	-2.562	-2.4703	-2.6288	-2.6018	-2.5688	-2.4847	-2.647	-2.2752	-2.4889	-2.5082	-2.6172	-2.4535	-2.4017	-2.5131	-2.2818	-2.401	-2.2137	-2.4059	-2.2912	-2.3722	-2.3077	-2.2964	-2.3907	-2.3961	-2.6288	-2.6018	-2.4281	-2.4307	-2.5013	-2.3214	-2.4066	-2.4561	-2.4782	-2.4459	-2.4013	-2.4059	-2.4176	-2.3876	-2.3776	-2.4136	-2.3703	-2.3749
-2.1829	-2.4174	-2.4703	-2.1201	-2.6822	-2.3918	-2.4637	-2.2574	-2.4305	-2.2395	-2.3276	-2.3918	-2.5709	-2.2757	-2.1885	-2.5344	-2.1467	-2.291	-2.2104	-2.5532	-2.6152	-2.5545	-2.2818	-2.401	-2.521	-2.2149	-2.4008	-2.4394	-2.3752	-2.4108	-2.3907	-2.3961	-2.1391	-2.4037	-2.4331	-2.3414	-2.3944	-2.4037	-2.4066	-2.4561	-2.2104	-2.5532	-2.4598	-2.3921	-2.4176	-2.3876	-2.3776	-2.4136	-2.5908	-2.4748
-2.5305	-2.2754	-2.4421	-2.6288	-2.2244	-2.4912	-2.383	-2.698	-2.6244	-2.1803	-1.9864	-2.2503	-2.6626	-2.5178	-2.2317	-2.6474	-2.5303	-2.4992	-2.5531	-2.4594	-2.447	-2.3914	-2.5305	-2.2754	-2.521	-2.2149	-2.2912	-2.3722	-2.3752	-2.4108	-2.5011	-2.3749	-2.1391	-2.4037	-2.4281	-2.4307	-2.3351	-2.5954	-2.4066	-2.4561	-2.3695	-2.3305	-2.4013	-2.4059	-2.4176	-2.3876	-2.3776	-2.4136	-2.3703	-2.3749
-2.4324	-2.6565	-2.2357	-2.3883	-2.3766	-2.2964	-2.4637	-2.2574	-2.562	-2.4703	-2.3276	-2.3918	-2.5709	-2.2757	-2.5688	-2.4618	-2.4804	-2.4535	-2.34	-2.0979	-2.4389	-2.4165	-2.3756	-2.4702	-2.2137	-2.4059	-2.3766	-2.2964	-2.3752	-2.4108	-2.3907	-2.3961	-2.1391	-2.4037	-2.4331	-2.3414	-2.5013	-2.3214	-2.4066	-2.4561	-2.3695	-2.3305	-2.3638	-2.3872	-2.3612	-2.5295	-2.3776	-2.4136	-2.3703	-2.3749
-2.2736	-2.3346	-2.2411	-2.6346	-2.2244	-2.4912	-2.3077	-2.2964	-2.4389	-2.4877	-2.6091	-2.2872	-2.5688	-2.4847	-2.3125	-2.3426	-2.6483	-2.2254	-2.1707	-2.5735	-2.7211	-2.4979	-2.3756	-2.4702	-2.2137	-2.4059	-2.2912	-2.3722	-2.3077	-2.2964	-2.2712	-2.5256	-2.1391	-2.4037	-2.4281	-2.4307	-2.3351	-2.5954	-2.3165	-2.2973	-2.3695	-2.3305	-2.4013	-2.4059	-2.3124	-2.3569	-2.3776	-2.4136	-2.3703	-2.3749
-2.1193	-2.3679	-2.3479	-2.2268	-2.673	-2.3406	-2.3077	-2.2964	-2.4061	-2.5841	-2.6288	-2.6018	-2.5062	-2.5685	-2.647	-2.2752	-2.6136	-2.3644	-2.441	-2.624	-2.447	-2.3914	-2.2818	-2.401	-2.4598	-2.4827	-2.673	-2.3406	-2.3077	-2.2964	-2.3907	-2.3961	-2.6288	-2.6018	-2.3933	-2.4989	-2.5013	-2.3214	-2.5082	-2.3414	-2.4782	-2.4459	-2.4013	-2.4059	-2.4176	-2.3876	-2.4925	-2.2707	-2.5908	-2.4748
-2.5305	-2.2754	-2.2411	-2.6346	-2.2591	-2.4422	-2.3769	-2.7061	-2.6244	-2.1803	-2.4316	-2.4573	-2.8027	-2.2789	-2.647	-2.2752	-2.4889	-2.5082	-2.34	-2.0979	-2.4389	-2.4165	-2.5305	-2.2754	-2.2137	-2.4059	-2.2912	-2.3722	-2.3881	-2.4096	-2.5011	-2.3749	-2.4316	-2.4573	-2.3933	-2.4989	-2.5013	-2.3214	-2.4066	-2.4561	-2.3695	-2.3305	-2.3638	-2.3872	-2.4176	-2.3876	-2.3776	-2.4136	-2.3703	-2.3749
-2.1829	-2.4174	-2.4879	-2.5229	-1.9488	-2.2125	-2.383	-2.698	-2.7557	-2.2671	-2.3276	-2.3918	-2.6951	-2.8593	-2.3059	-2.8593	-2.0264	-2.3616	-1.8082	-2.0308	-1.6292	-1.7827	-2.2818	-2.401	-2.4598	-2.4827	-2.4008	-2.4394	-2.3752	-2.4108	-2.5011	-2.3749	-2.1391	-2.4037	-2.6951	-2.8593	-2.3059	-2.8593	-2.0264	-2.3616	-1.8082	-2.0308	-1.6292	-1.7827	-2.4176	-2.3876	-2.4145	-2.4943	-2.3703	-2.3749
-2.441	-2.4992	-2.2357	-2.3883	-2.3766	-2.2964	-2.3911	-2.3951	-2.562	-2.4703	-2.6288	-2.6018	-2.5688	-2.4847	-2.5688	-2.4618	-2.3624	-2.4757	-2.2818	-2.5082	-2.6152	-2.5545	-2.2818	-2.401	-2.2137	-2.4059	-2.3766	-2.2964	-2.3881	-2.4096	-2.3907	-2.3961	-2.6288	-2.6018	-2.4281	-2.4307	-2.5013	-2.3214	-2.3165	-2.2973	-2.4782	-2.4459	-2.4598	-2.3921	-2.4176	-2.3876	-2.3776	-2.4136	-2.3703	-2.3749
-2.5444	-2.067	-2.4324	-2.3592	-2.4637	-2.1861	-2.4422	-2.3119	-2.4421	-2.4579	-2.7093	-2.5683	-2.3787	-2.2671	-2.5688	-2.4618	-2.5303	-2.4992	-2.2818	-2.5082	-2.2818	-2.2951	-2.3756	-2.4702	-2.4598	-2.4827	-2.2912	-2.3722	-2.4446	-2.319	-2.2712	-2.5256	-2.687	-2.3395	-2.4331	-2.3414	-2.5013	-2.3214	-2.4066	-2.4561	-2.4782	-2.4459	-2.4013	-2.4059	-2.4176	-2.3876	-2.4925	-2.2707	-2.3703	-2.3749
-2.2736	-2.3346	-2.2357	-2.3883	-2.4688	-2.641	-2.3911	-2.3951	-2.4751	-2.4912	-2.7843	-2.396	-2.2742	-2.4514	-2.3777	-1.7656	-2.1467	-2.291	-2.34	-2.0979	-2.2712	-2.1457	-2.3756	-2.4702	-2.2137	-2.4059	-2.4008	-2.4394	-2.3881	-2.4096	-2.3907	-2.3961	-2.687	-2.3395	-2.3933	-2.4989	-2.3777	-1.7656	-2.4066	-2.4561	-2.3695	-2.3305	-2.3638	-2.3872	-2.3124	-2.3569	-2.3776	-2.4136	-2.3695	-2.4463
-2.6362	-2.35	-2.8293	-3.0976	-2.2244	-2.4912	-2.383	-2.698	-2.7557	-2.2671	-2.2348	-2.2568	-2.3641	-2.1336	-2.647	-2.2752	-2.3077	-2.3852	-2.7714	-2.3914	-2.447	-2.3914	-2.5795	-2.4109	-2.4598	-2.4827	-2.2912	-2.3722	-2.3752	-2.4108	-2.5011	-2.3749	-2.1391	-2.4037	-2.3641	-2.1336	-2.5013	-2.3214	-2.3077	-2.3852	-2.4782	-2.4459	-2.4013	-2.4059	-2.4176	-2.3876	-2.3776	-2.4136	-2.3703	-2.3749
-2.1791	-2.5842	-2.4703	-2.1201	-2.4637	-2.1861	-2.4197	-2.3006	-2.4305	-2.2395	-2.6091	-2.2872	-2.3641	-2.1336	-2.2317	-2.6474	-2.6615	-2.4922	-2.6172	-2.4535	-2.2818	-2.2951	-2.1791	-2.5842	-2.521	-2.2149	-2.2912	-2.3722	-2.3752	-2.4108	-2.3907	-2.3961	-2.1391	-2.4037	-2.3641	-2.1336	-2.3351	-2.5954	-2.5082	-2.3414	-2.4782	-2.4459	-2.4013	-2.4059	-2.4176	-2.3876	-2.3776	-2.4136	-2.3703	-2.3749
-2.1744	-2.2572	-2.6173	-2.7115	-2.673	-2.3406	-2.3911	-2.3951	-2.2213	-2.3145	-2.4316	-2.4573	-2.5688	-2.4847	-2.3641	-2.4203	-2.4804	-2.4535	-2.7714	-2.3914	-2.4389	-2.4165	-2.2818	-2.401	-2.6173	-2.7115	-2.673	-2.3406	-2.3881	-2.4096	-2.3907	-2.3961	-2.4316	-2.4573	-2.4281	-2.4307	-2.3641	-2.4203	-2.4066	-2.4561	-2.4782	-2.4459	-2.3638	-2.3872	-2.4176	-2.3876	-2.3776	-2.4136	-2.5908	-2.4748
-2.6369	-2.5735	-2.1744	-2.1718	-2.2244	-2.4912	-2.4276	-2.2565	-2.3314	-2.2667	-2.5961	-2.1977	-2.4149	-2.5495	-2.647	-2.2752	-2.6615	-2.4922	-2.6172	-2.4535	-2.6402	-2.4086	-2.3756	-2.4702	-2.2137	-2.4059	-2.2912	-2.3722	-2.3881	-2.4096	-2.3314	-2.2667	-2.687	-2.3395	-2.3933	-2.4989	-2.5013	-2.3214	-2.5082	-2.3414	-2.4782	-2.4459	-2.6402	-2.4086	-2.4176	-2.3876	-2.3776	-2.4136	-2.3703	-2.3749
-2.7448	-2.5641	-2.4719	-1.8776	-2.4422	-2.2821	-2.3741	-2.3539	-2.4129	-2.2149	-2.2348	-2.2568	-2.4129	-2.4992	-2.3777	-1.7656	-2.1712	-2.229	-2.2818	-2.5082	-2.3371	-2.4407	-2.2818	-2.401	-2.521	-2.2149	-2.5675	-2.423	-2.3881	-2.4096	-2.4129	-2.2149	-2.1391	-2.4037	-2.4281	-2.4307	-2.3777	-1.7656	-2.3165	-2.2973	-2.4782	-2.4459	-2.3638	-2.3872	-2.4176	-2.3876	-2.3776	-2.4136	-2.3703	-2.3749
-2.1103	-2.8063	-2.2357	-2.3883	-2.6362	-2.5253	-2.3911	-2.3951	-2.3314	-2.2667	-2.7448	-2.1431	-2.5709	-2.2757	-2.71	-2.4335	-2.3077	-2.3852	-2.6259	-2.3361	-2.1055	-2.1828	-2.3756	-2.4702	-2.2137	-2.4059	-2.5675	-2.423	-2.3881	-2.4096	-2.3314	-2.2667	-2.687	-2.3395	-2.4331	-2.3414	-2.3944	-2.4037	-2.3077	-2.3852	-2.6259	-2.3361	-2.4598	-2.3921	-2.3612	-2.5295	-2.3776	-2.4136	-2.3703	-2.3749
-2.8056	-2.5119	-2.2357	-2.3883	-2.1017	-2.5683	-2.3818	-2.4579	-2.4129	-2.2149	-2.4316	-2.4573	-2.2742	-2.4514	-2.1885	-2.5344	-2.1284	-2.6528	-2.34	-2.0979	-1.9884	-2.6977	-2.5795	-2.4109	-2.2137	-2.4059	-2.2912	-2.3722	-2.4446	-2.319	-2.4129	-2.2149	-2.4316	-2.4573	-2.3933	-2.4989	-2.3944	-2.4037	-2.1284	-2.6528	-2.3695	-2.3305	-2.4598	-2.3921	-2.4176	-2.3876	-2.3776	-2.4136	-2.3703	-2.3749
-2.375	-2.3781	-2.0612	-2.3679	-2.444	-2.4646	-2.3077	-2.2964	-2.3314	-2.2667	-2.5961	-2.1977	-2.4065	-2.3312	-2.3777	-1.7656	-2.342	-2.4401	-2.387	-2.5332	-2.3371	-2.4407	-2.3756	-2.4702	-2.2137	-2.4059	-2.2912	-2.3722	-2.3077	-2.2964	-2.3314	-2.2667	-2.687	-2.3395	-2.4281	-2.4307	-2.3777	-1.7656	-2.4066	-2.4561	-2.3695	-2.3305	-2.3638	-2.3872	-2.3124	-2.3569	-2.3776	-2.4136	-2.3703	-2.3749
-2.6244	-2.4024	-2.3664	-2.4594	-2.1017	-2.5683	-2.2736	-2.4054	-2.7557	-2.2671	-2.4941	-2.3361	-2.5709	-2.2757	-2.1885	-2.5344	-2.5303	-2.4992	-2.4149	-2.3426	-2.5143	-2.3853	-2.3756	-2.4702	-2.4598	-2.4827	-2.2912	-2.3722	-2.3881	-2.4096	-2.5011	-2.3749	-2.4941	-2.3361	-2.4331	-2.3414	-2.3944	-2.4037	-2.4066	-2.4561	-2.3542	-2.3525	-2.4598	-2.3921	-2.4176	-2.3876	-2.4145	-2.4943	-2.3703	-2.3749
-2.5305	-2.2754	-2.4324	-2.3592	-2.2419	-2.3003	-2.383	-2.698	-2.4129	-2.2149	-1.9948	-2.6559	-2.8027	-2.2789	-2.2278	-2.5351	-2.5303	-2.4992	-2.1707	-2.5735	-2.5338	-2.3076	-2.5305	-2.2754	-2.4598	-2.4827	-2.4008	-2.4394	-2.3752	-2.4108	-2.4129	-2.2149	-2.1391	-2.4037	-2.3933	-2.4989	-2.2278	-2.5351	-2.4066	-2.4561	-2.3695	-2.3305	-2.4598	-2.3921	-2.4176	-2.3876	-2.4925	-2.2707	-2.3695	-2.4463
-2.5864	-2.1653	-2.2357	-2.3883	-1.9488	-2.2125	-2.4197	-2.3006	-2.4305	-2.2395	-2.6288	-2.6018	-2.3641	-2.1336	-2.9893	-2.3516	-2.4804	-2.4535	-2.2818	-2.5082	-2.5338	-2.3076	-2.5864	-2.1653	-2.2137	-2.4059	-2.4008	-2.4394	-2.3752	-2.4108	-2.3907	-2.3961	-2.6288	-2.6018	-2.3641	-2.1336	-2.3944	-2.4037	-2.4066	-2.4561	-2.4782	-2.4459	-2.4598	-2.3921	-2.3612	-2.5295	-2.3776	-2.4136	-2.3703	-2.3749
-2.1829	-2.4174	-2.6173	-2.7115	-2.4637	-2.1861	-2.4422	-2.3119	-2.7557	-2.2671	-2.562	-2.2421	-2.4163	-2.4932	-2.3856	-2.1763	-2.6136	-2.3644	-2.441	-2.624	-2.6152	-2.5545	-2.2818	-2.401	-2.6173	-2.7115	-2.2912	-2.3722	-2.4446	-2.319	-2.5011	-2.3749	-2.687	-2.3395	-2.4331	-2.3414	-2.5013	-2.3214	-2.5082	-2.3414	-2.4782	-2.4459	-2.4598	-2.3921	-2.4176	-2.3876	-2.3776	-2.4136	-2.3703	-2.3749
-2.8056	-2.5119	-2.6055	-2.2009	-2.4276	-2.7068	-2.2591	-2.265	-2.2213	-2.3145	-2.2742	-2.605	-2.4065	-2.3312	-2.3424	-2.3644	-2.6136	-2.3644	-2.6172	-2.4535	-2.6152	-2.5545	-2.5795	-2.4109	-2.521	-2.2149	-2.4008	-2.4394	-2.3752	-2.4108	-2.3907	-2.3961	-2.2891	-2.4109	-2.4281	-2.4307	-2.3944	-2.4037	-2.5082	-2.3414	-2.4782	-2.4459	-2.4598	-2.3921	-2.4176	-2.3876	-2.3776	-2.4136	-2.5908	-2.4748
-2.4324	-2.6565	-2.4703	-2.1201	-2.4637	-2.1861	-2.2736	-2.4054	-2.4563	-2.5735	-2.2348	-2.2568	-2.5709	-2.2757	-2.5688	-2.4618	-2.3402	-2.1625	-2.1707	-2.5735	-2.2818	-2.2951	-2.3756	-2.4702	-2.521	-2.2149	-2.2912	-2.3722	-2.3881	-2.4096	-2.5011	-2.3749	-2.1391	-2.4037	-2.4331	-2.3414	-2.5013	-2.3214	-2.3165	-2.2973	-2.3695	-2.3305	-2.4013	-2.4059	-2.3612	-2.5295	-2.3776	-2.4136	-2.3703	-2.3749
-2.1744	-2.2572	-2.3664	-2.4594	-2.1017	-2.5683	-2.444	-2.4646	-2.4421	-2.4579	-2.0601	-2.4024	-2.4149	-2.5495	-2.3641	-2.4203	-2.4889	-2.5082	-2.3276	-2.2382	-2.1055	-2.1828	-2.2818	-2.401	-2.4598	-2.4827	-2.2912	-2.3722	-2.3752	-2.4108	-2.2712	-2.5256	-2.1391	-2.4037	-2.3933	-2.4989	-2.3641	-2.4203	-2.4066	-2.4561	-2.3695	-2.3305	-2.4598	-2.3921	-2.4176	-2.3876	-2.4145	-2.4943	-2.3703	-2.3749
-2.7448	-2.5641	-2.3664	-2.4594	-2.2244	-2.4912	-2.4422	-2.3119	-2.562	-2.4703	-2.0601	-2.4024	-2.4065	-2.3312	-2.2317	-2.6474	-2.6306	-2.1913	-2.3379	-2.2209	-2.6402	-2.4086	-2.2818	-2.401	-2.4598	-2.4827	-2.2912	-2.3722	-2.4446	-2.319	-2.3907	-2.3961	-2.1391	-2.4037	-2.4281	-2.4307	-2.3351	-2.5954	-2.5082	-2.3414	-2.3695	-2.3305	-2.6402	-2.4086	-2.4176	-2.3876	-2.4145	-2.4943	-2.3703	-2.3749
-2.8056	-2.5119	-2.2411	-2.6346	-2.444	-2.4646	-2.383	-2.698	-2.34	-2.3781	-2.2348	-2.2568	-2.5688	-2.4847	-2.647	-2.2752	-2.4889	-2.5082	-2.441	-2.624	-2.6152	-2.5545	-2.5795	-2.4109	-2.2137	-2.4059	-2.2912	-2.3722	-2.3752	-2.4108	-2.5011	-2.3749	-2.1391	-2.4037	-2.4281	-2.4307	-2.5013	-2.3214	-2.4066	-2.4561	-2.4782	-2.4459	-2.4598	-2.3921	-2.4176	-2.3876	-2.3776	-2.4136	-2.3703	-2.3749
-2.441	-2.4992	-2.5425	-2.4564	-2.6483	-2.4579	-2.3777	-2.4525	-2.4421	-2.4579	-2.5961	-2.1977	-2.3029	-2.5072	-2.2278	-2.5351	-2.3276	-2.6141	-2.1668	-2.2123	-2.7211	-2.4979	-2.2818	-2.401	-2.4598	-2.4827	-2.5675	-2.423	-2.3777	-2.4525	-2.2712	-2.5256	-2.687	-2.3395	-2.4331	-2.3414	-2.2278	-2.5351	-2.5082	-2.3414	-2.4782	-2.4459	-2.4013	-2.4059	-2.4176	-2.3876	-2.3776	-2.4136	-2.3703	-2.3749
-2.7448	-2.5641	-2.0612	-2.3679	-2.1017	-2.5683	-2.3818	-2.4579	-2.4305	-2.2395	-1.9948	-2.6559	-2.4129	-2.4992	-2.3424	-2.3644	-2.1284	-2.6528	-2.2588	-2.4991	-2.4563	-2.5735	-2.2818	-2.401	-2.2137	-2.4059	-2.2912	-2.3722	-2.4446	-2.319	-2.3907	-2.3961	-2.1391	-2.4037	-2.4281	-2.4307	-2.3944	-2.4037	-2.1284	-2.6528	-2.3695	-2.3305	-2.4598	-2.3921	-2.4176	-2.3876	-2.3776	-2.4136	-2.3703	-2.3749
-2.0811	-2.3583	-2.5425	-2.4564	-2.3766	-2.2964	-2.4197	-2.3006	-2.4305	-2.2395	-2.2742	-2.605	-2.6626	-2.5178	-2.647	-2.2752	-2.6369	-2.0904	-1.8082	-2.0308	-1.6292	-1.7827	-2.5795	-2.4109	-2.4598	-2.4827	-2.3766	-2.2964	-2.3752	-2.4108	-2.3907	-2.3961	-2.2891	-2.4109	-2.4281	-2.4307	-2.5013	-2.3214	-2.5082	-2.3414	-1.8082	-2.0308	-1.6292	-1.7827	-2.4176	-2.3876	-2.3776	-2.4136	-2.3703	-2.3749
-2.1103	-2.8063	-2.1744	-2.1718	-2.6822	-2.3918	-2.3777	-2.4525	-2.1347	-2.7621	-2.7843	-2.396	-2.3641	-2.1336	-2.504	-2.4653	-2.1467	-2.291	-2.34	-2.0979	-2.0526	-2.5532	-2.3756	-2.4702	-2.2137	-2.4059	-2.4008	-2.4394	-2.3777	-2.4525	-2.2712	-2.5256	-2.687	-2.3395	-2.3641	-2.1336	-2.5013	-2.3214	-2.4066	-2.4561	-2.3695	-2.3305	-2.0526	-2.5532	-2.3612	-2.5295	-2.3776	-2.4136	-2.5908	-2.4748
-2.5305	-2.2754	-2.6173	-2.7115	-2.4637	-2.1861	-2.4422	-2.3119	-2.4129	-2.2149	-1.9948	-2.6559	-2.5444	-2.4991	-2.647	-2.2752	-2.342	-2.4401	-2.3186	-2.3827	-2.4552	-2.4979	-2.5305	-2.2754	-2.6173	-2.7115	-2.2912	-2.3722	-2.4446	-2.319	-2.4129	-2.2149	-2.1391	-2.4037	-2.4331	-2.3414	-2.5013	-2.3214	-2.4066	-2.4561	-2.3542	-2.3525	-2.4013	-2.4059	-2.4176	-2.3876	-2.3776	-2.4136	-2.3703	-2.3749
-2.1193	-2.3679	-2.4879	-2.5229	-2.4637	-2.1861	-2.4914	-2.2009	-2.4129	-2.2149	-1.9948	-2.6559	-2.3033	-2.2125	-2.5062	-2.7614	-2.3276	-2.6141	-2.444	-2.291	-2.447	-2.3914	-2.2818	-2.401	-2.4598	-2.4827	-2.2912	-2.3722	-2.4446	-2.319	-2.4129	-2.2149	-2.1391	-2.4037	-2.4331	-2.3414	-2.3351	-2.5954	-2.5082	-2.3414	-2.4782	-2.4459	-2.4013	-2.4059	-2.4176	-2.3876	-2.4145	-2.4943	-2.3703	-2.3749
-2.1829	-2.4174	-2.2357	-2.3883	-2.1017	-2.5683	-2.4197	-2.3006	-2.562	-2.4703	-2.2742	-2.605	-2.2126	-2.3622	-2.2317	-2.6474	-2.4804	-2.4535	-2.2104	-2.5532	-2.0526	-2.5532	-2.2818	-2.401	-2.2137	-2.4059	-2.2912	-2.3722	-2.3752	-2.4108	-2.3907	-2.3961	-2.2891	-2.4109	-2.2126	-2.3622	-2.3351	-2.5954	-2.4066	-2.4561	-2.2104	-2.5532	-2.0526	-2.5532	-2.4176	-2.3876	-2.3776	-2.4136	-2.3703	-2.3749
-2.6362	-2.35	-2.6055	-2.2009	-2.3766	-2.2964	-2.2736	-2.4054	-2.2213	-2.3145	-2.7093	-2.5683	-2.2742	-2.4514	-2.5688	-2.4618	-2.4889	-2.5082	-2.6172	-2.4535	-2.2818	-2.2951	-2.5795	-2.4109	-2.521	-2.2149	-2.3766	-2.2964	-2.3881	-2.4096	-2.3907	-2.3961	-2.687	-2.3395	-2.3933	-2.4989	-2.5013	-2.3214	-2.4066	-2.4561	-2.4782	-2.4459	-2.4013	-2.4059	-2.4176	-2.3876	-2.3776	-2.4136	-2.3703	-2.3749
-2.5864	-2.1653	-2.3664	-2.4594	-2.4688	-2.641	-2.4197	-2.3006	-2.7557	-2.2671	-2.6091	-2.2872	-2.5688	-2.4847	-2.5688	-2.4618	-2.6369	-2.0904	-2.34	-2.0979	-2.359	-2.3624	-2.5864	-2.1653	-2.4598	-2.4827	-2.4008	-2.4394	-2.3752	-2.4108	-2.5011	-2.3749	-2.1391	-2.4037	-2.4281	-2.4307	-2.5013	-2.3214	-2.5082	-2.3414	-2.3695	-2.3305	-2.4013	-2.4059	-2.3612	-2.5295	-2.4145	-2.4943	-2.3695	-2.4463
-2.6244	-2.4024	-2.2735	-1.9718	-2.2591	-2.4422	-2.3769	-2.7061	-2.4751	-2.4912	-2.5961	-2.1977	-2.3641	-2.1336	-2.3641	-2.4203	-2.1284	-2.6528	-2.7714	-2.3914	-2.5143	-2.3853	-2.3756	-2.4702	-2.2735	-1.9718	-2.2912	-2.3722	-2.3881	-2.4096	-2.3907	-2.3961	-2.687	-2.3395	-2.3641	-2.1336	-2.3641	-2.4203	-2.1284	-2.6528	-2.4782	-2.4459	-2.4598	-2.3921	-2.4176	-2.3876	-2.3776	-2.4136	-2.3703	-2.3749
-2.5004	-2.4979	-2.0612	-2.3679	-2.6822	-2.3918	-2.444	-2.4646	-2.4129	-2.2149	-2.5961	-2.1977	-2.5688	-2.4847	-2.5688	-2.4618	-2.3077	-2.3852	-2.3186	-2.3827	-2.2818	-2.2951	-2.2818	-2.401	-2.2137	-2.4059	-2.4008	-2.4394	-2.3752	-2.4108	-2.4129	-2.2149	-2.687	-2.3395	-2.4281	-2.4307	-2.5013	-2.3214	-2.3077	-2.3852	-2.3542	-2.3525	-2.4013	-2.4059	-2.4176	-2.3876	-2.3776	-2.4136	-2.5908	-2.4748
-2.1193	-2.3679	-2.2357	-2.3883	-2.4688	-2.641	-2.4637	-2.2574	-2.2213	-2.3145	-2.7093	-2.5683	-2.5709	-2.2757	-2.647	-2.2752	-2.4804	-2.4535	-2.3379	-2.2209	-2.6152	-2.5545	-2.2818	-2.401	-2.2137	-2.4059	-2.4008	-2.4394	-2.3752	-2.4108	-2.3907	-2.3961	-2.687	-2.3395	-2.4331	-2.3414	-2.5013	-2.3214	-2.4066	-2.4561	-2.3695	-2.3305	-2.4598	-2.3921	-2.4176	-2.3876	-2.3776	-2.4136	-2.3695	-2.4463
-2.5444	-2.067	-2.0612	-2.3679	-2.4276	-2.7068	-2.3741	-2.3539	-2.6091	-2.5332	-2.3276	-2.3918	-2.5688	-2.4847	-2.647	-2.2752	-2.4804	-2.4535	-2.5531	-2.4594	-2.2818	-2.2951	-2.3756	-2.4702	-2.2137	-2.4059	-2.4008	-2.4394	-2.3881	-2.4096	-2.5011	-2.3749	-2.1391	-2.4037	-2.4281	-2.4307	-2.5013	-2.3214	-2.4066	-2.4561	-2.3695	-2.3305	-2.4013	-2.4059	-2.4176	-2.3876	-2.3776	-2.4136	-2.5908	-2.4748
-2.1744	-2.2572	-2.4324	-2.3592	-2.5338	-2.5072	-2.3741	-2.3539	-2.2213	-2.3145	-2.7211	-2.5841	-2.2742	-2.4514	-2.1794	-2.2143	-2.3276	-2.6141	-2.3276	-2.2382	-2.2818	-2.2951	-2.2818	-2.401	-2.4598	-2.4827	-2.4008	-2.4394	-2.3881	-2.4096	-2.3907	-2.3961	-2.687	-2.3395	-2.3933	-2.4989	-2.5013	-2.3214	-2.5082	-2.3414	-2.3695	-2.3305	-2.4013	-2.4059	-2.4176	-2.3876	-2.4925	-2.2707	-2.3703	-2.3749
-2.4324	-2.6565	-2.6342	-2.4646	-2.6047	-1.8956	-2.4422	-2.3119	-2.34	-2.3781	-2.0601	-2.4024	-2.2126	-2.3622	-2.1794	-2.2143	-2.1712	-2.229	-2.6172	-2.4535	-2.1055	-2.1828	-2.3756	-2.4702	-2.2137	-2.4059	-2.2912	-2.3722	-2.4446	-2.319	-2.5011	-2.3749	-2.1391	-2.4037	-2.2126	-2.3622	-2.5013	-2.3214	-2.3165	-2.2973	-2.4782	-2.4459	-2.4598	-2.3921	-2.3612	-2.5295	-2.3776	-2.4136	-2.3703	-2.3749
-2.6244	-2.4024	-2.1744	-2.1718	-2.673	-2.3406	-2.6288	-2.6528	-2.4305	-2.2395	-2.7093	-2.5683	-2.3787	-2.2671	-2.71	-2.4335	-2.4889	-2.5082	-2.6172	-2.4535	-2.4563	-2.5735	-2.3756	-2.4702	-2.2137	-2.4059	-2.673	-2.3406	-2.6288	-2.6528	-2.3907	-2.3961	-2.687	-2.3395	-2.4331	-2.3414	-2.3944	-2.4037	-2.4066	-2.4561	-2.4782	-2.4459	-2.4598	-2.3921	-2.4176	-2.3876	-2.3776	-2.4136	-2.5908	-2.4748
-2.6369	-2.5735	-2.1744	-2.1718	-2.4422	-2.2821	-2.4637	-2.2574	-2.4305	-2.2395	-2.7093	-2.5683	-2.3033	-2.2125	-2.3856	-2.1763	-2.342	-2.4401	-1.8082	-2.0308	-1.6292	-1.7827	-2.3756	-2.4702	-2.2137	-2.4059	-2.5675	-2.423	-2.3752	-2.4108	-2.3907	-2.3961	-2.687	-2.3395	-2.4331	-2.3414	-2.5013	-2.3214	-2.4066	-2.4561	-1.8082	-2.0308	-1.6292	-1.7827	-2.4176	-2.3876	-2.3776	-2.4136	-2.3703	-2.3749
-2.1193	-2.3679	-2.6342	-2.4646	-2.4276	-2.7068	-2.4637	-2.2574	-2.4305	-2.2395	-1.9948	-2.6559	-2.3033	-2.2125	-2.3641	-2.4203	-2.6306	-2.1913	-2.34	-2.0979	-2.359	-2.3624	-2.2818	-2.401	-2.2137	-2.4059	-2.4008	-2.4394	-2.3752	-2.4108	-2.3907	-2.3961	-2.1391	-2.4037	-2.4331	-2.3414	-2.3641	-2.4203	-2.5082	-2.3414	-2.3695	-2.3305	-2.4013	-2.4059	-2.4176	-2.3876	-2.3776	-2.4136	-2.5908	-2.4748
-2.1744	-2.2572	-2.3664	-2.4594	-2.2419	-2.3003	-2.383	-2.698	-2.562	-2.4703	-2.2348	-2.2568	-2.3033	-2.2125	-2.3856	-2.1763	-2.342	-2.4401	-2.2818	-2.5082	-2.2818	-2.2951	-2.2818	-2.401	-2.4598	-2.4827	-2.4008	-2.4394	-2.3752	-2.4108	-2.3907	-2.3961	-2.1391	-2.4037	-2.4331	-2.3414	-2.5013	-2.3214	-2.4066	-2.4561	-2.4782	-2.4459	-2.4013	-2.4059	-2.4176	-2.3876	-2.4145	-2.4943	-2.3695	-2.4463
-2.7448	-2.5641	-2.6342	-2.4646	-2.4637	-2.1861	-2.3077	-2.2964	-2.1347	-2.7621	-2.5961	-2.1977	-2.4129	-2.4992	-2.3125	-2.3426	-2.3624	-2.4757	-2.441	-2.624	-2.6402	-2.4086	-2.2818	-2.401	-2.2137	-2.4059	-2.2912	-2.3722	-2.3077	-2.2964	-2.2712	-2.5256	-2.687	-2.3395	-2.4281	-2.4307	-2.3351	-2.5954	-2.3165	-2.2973	-2.4782	-2.4459	-2.6402	-2.4086	-2.4176	-2.3876	-2.3776	-2.4136	-2.3703	-2.3749
-2.1744	-2.2572	-2.2411	-2.6346	-2.3766	-2.2964	-2.4197	-2.3006	-2.4129	-2.2149	-1.9864	-2.2503	-2.3033	-2.2125	-2.647	-2.2752	-2.3077	-2.3852	-2.4149	-2.3426	-2.359	-2.3624	-2.2818	-2.401	-2.2137	-2.4059	-2.3766	-2.2964	-2.3752	-2.4108	-2.4129	-2.2149	-2.1391	-2.4037	-2.4331	-2.3414	-2.5013	-2.3214	-2.3077	-2.3852	-2.3542	-2.3525	-2.4013	-2.4059	-2.4176	-2.3876	-2.3776	-2.4136	-2.3703	-2.3749
-2.441	-2.4992	-2.6055	-2.2009	-2.4422	-2.2821	-2.2591	-2.265	-2.562	-2.4703	-2.7448	-2.1431	-2.4129	-2.4992	-2.647	-2.2752	-2.1467	-2.291	-2.4129	-2.5351	-2.0928	-2.4525	-2.2818	-2.401	-2.521	-2.2149	-2.5675	-2.423	-2.3752	-2.4108	-2.3907	-2.3961	-2.687	-2.3395	-2.4281	-2.4307	-2.5013	-2.3214	-2.4066	-2.4561	-2.4129	-2.5351	-2.0928	-2.4525	-2.4176	-2.3876	-2.3776	-2.4136	-2.3703	-2.3749
-2.2736	-2.3346	-2.4421	-2.6288	-2.2244	-2.4912	-2.4637	-2.2574	-2.4129	-2.2149	-2.4316	-2.4573	-2.2742	-2.4514	-2.3424	-2.3644	-2.5303	-2.4992	-2.387	-2.5332	-2.0526	-2.5532	-2.3756	-2.4702	-2.521	-2.2149	-2.2912	-2.3722	-2.3752	-2.4108	-2.4129	-2.2149	-2.4316	-2.4573	-2.3933	-2.4989	-2.3944	-2.4037	-2.4066	-2.4561	-2.3695	-2.3305	-2.0526	-2.5532	-2.3124	-2.3569	-2.3776	-2.4136	-2.3703	-2.3749
-2.4324	-2.6565	-2.0612	-2.3679	-2.2591	-2.4422	-2.4914	-2.2009	-2.2213	-2.3145	-1.9948	-2.6559	-2.3029	-2.5072	-2.647	-2.2752	-2.6483	-2.2254	-2.444	-2.291	-1.6292	-1.7827	-2.3756	-2.4702	-2.2137	-2.4059	-2.2912	-2.3722	-2.4446	-2.319	-2.3907	-2.3961	-2.1391	-2.4037	-2.4331	-2.3414	-2.5013	-2.3214	-2.3165	-2.2973	-2.4782	-2.4459	-1.6292	-1.7827	-2.3612	-2.5295	-2.3776	-2.4136	-2.3703	-2.3749
-2.1829	-2.4174	-2.6055	-2.2009	-2.6047	-1.8956	-2.4197	-2.3006	-2.3229	-2.4128	-2.2742	-2.605	-2.4065	-2.3312	-2.3856	-2.1763	-2.6615	-2.4922	-2.2818	-2.5082	-2.2712	-2.1457	-2.2818	-2.401	-2.521	-2.2149	-2.2912	-2.3722	-2.3752	-2.4108	-2.5011	-2.3749	-2.2891	-2.4109	-2.4281	-2.4307	-2.5013	-2.3214	-2.5082	-2.3414	-2.4782	-2.4459	-2.3638	-2.3872	-2.4176	-2.3876	-2.3776	-2.4136	-2.3703	-2.3749
-2.2736	-2.3346	-2.2411	-2.6346	-2.6483	-2.4579	-2.383	-2.698	-2.4563	-2.5735	-2.1985	-2.8141	-2.4065	-2.3312	-2.9893	-2.3516	-2.1726	-2.1425	-2.7714	-2.3914	-2.4389	-2.4165	-2.3756	-2.4702	-2.2137	-2.4059	-2.5675	-2.423	-2.3752	-2.4108	-2.5011	-2.3749	-2.1391	-2.4037	-2.4281	-2.4307	-2.3944	-2.4037	-2.5082	-2.3414	-2.4782	-2.4459	-2.3638	-2.3872	-2.3124	-2.3569	-2.3776	-2.4136	-2.3703	-2.3749
-2.1829	-2.4174	-2.4703	-2.1201	-2.2591	-2.4422	-2.4422	-2.3119	-2.2213	-2.3145	-2.7843	-2.396	-2.3033	-2.2125	-2.3777	-1.7656	-2.4804	-2.4535	-2.441	-2.624	-2.7117	-2.3057	-2.2818	-2.401	-2.521	-2.2149	-2.2912	-2.3722	-2.4446	-2.319	-2.3907	-2.3961	-2.687	-2.3395	-2.4331	-2.3414	-2.3777	-1.7656	-2.4066	-2.4561	-2.4782	-2.4459	-2.4598	-2.3921	-2.4176	-2.3876	-2.3776	-2.4136	-2.3703	-2.3749
-2.0811	-2.3583	-2.1744	-2.1718	-2.5338	-2.5072	-2.3911	-2.3951	-2.2213	-2.3145	-2.5961	-2.1977	-2.4065	-2.3312	-2.2278	-2.5351	-2.5303	-2.4992	-2.6172	-2.4535	-2.1055	-2.1828	-2.5795	-2.4109	-2.2137	-2.4059	-2.4008	-2.4394	-2.3881	-2.4096	-2.3907	-2.3961	-2.687	-2.3395	-2.4281	-2.4307	-2.2278	-2.5351	-2.4066	-2.4561	-2.4782	-2.4459	-2.4598	-2.3921	-2.4176	-2.3876	-2.3776	-2.4136	-2.3703	-2.3749
-2.5864	-2.1653	-2.6173	-2.7115	-2.444	-2.4646	-2.444	-2.4646	-2.3314	-2.2667	-2.4316	-2.4573	-2.4149	-2.5495	-2.2278	-2.5351	-2.6136	-2.3644	-2.7714	-2.3914	-2.4389	-2.4165	-2.5864	-2.1653	-2.6173	-2.7115	-2.2912	-2.3722	-2.3752	-2.4108	-2.3314	-2.2667	-2.4316	-2.4573	-2.3933	-2.4989	-2.2278	-2.5351	-2.5082	-2.3414	-2.4782	-2.4459	-2.3638	-2.3872	-2.3612	-2.5295	-2.3776	-2.4136	-2.3703	-2.3749
-2.441	-2.4992	-2.2735	-1.9718	-2.2419	-2.3003	-2.4914	-2.2009	-2.4751	-2.4912	-2.7093	-2.5683	-2.5143	-2.2872	-2.71	-2.4335	-2.342	-2.4401	-2.4421	-2.2678	-2.4563	-2.5735	-2.2818	-2.401	-2.2735	-1.9718	-2.4008	-2.4394	-2.4446	-2.319	-2.3907	-2.3961	-2.687	-2.3395	-2.4331	-2.3414	-2.3944	-2.4037	-2.4066	-2.4561	-2.3542	-2.3525	-2.4598	-2.3921	-2.4176	-2.3876	-2.3776	-2.4136	-2.3695	-2.4463
-2.6244	-2.4024	-2.0983	-2.7828	-2.4422	-2.2821	-2.6288	-2.6528	-2.4751	-2.4912	-2.4316	-2.4573	-2.4129	-2.4992	-2.2278	-2.5351	-2.1726	-2.1425	-2.6259	-2.3361	-2.4552	-2.4979	-2.3756	-2.4702	-2.2137	-2.4059	-2.5675	-2.423	-2.6288	-2.6528	-2.3907	-2.3961	-2.4316	-2.4573	-2.4281	-2.4307	-2.2278	-2.5351	-2.5082	-2.3414	-2.6259	-2.3361	-2.4013	-2.4059	-2.4176	-2.3876	-2.3776	-2.4136	-2.3703	-2.3749
-2.4324	-2.6565	-2.2735	-1.9718	-2.6237	-2.5624	-2.4422	-2.3119	-2.4421	-2.4579	-2.7093	-2.5683	-2.4149	-2.5495	-2.2278	-2.5351	-2.342	-2.4401	-2.441	-2.624	-2.4552	-2.4979	-2.3756	-2.4702	-2.2735	-1.9718	-2.5675	-2.423	-2.4446	-2.319	-2.2712	-2.5256	-2.687	-2.3395	-2.3933	-2.4989	-2.2278	-2.5351	-2.4066	-2.4561	-2.4782	-2.4459	-2.4013	-2.4059	-2.3612	-2.5295	-2.3776	-2.4136	-2.3703	-2.3749
-2.441	-2.4992	-2.4703	-2.1201	-2.673	-2.3406	-2.4914	-2.2009	-2.2735	-2.915	-2.3276	-2.3918	-2.3641	-2.1336	-2.3424	-2.3644	-2.3276	-2.6141	-2.3379	-2.2209	-2.6152	-2.5545	-2.2818	-2.401	-2.521	-2.2149	-2.673	-2.3406	-2.4446	-2.319	-2.2735	-2.915	-2.1391	-2.4037	-2.3641	-2.1336	-2.3944	-2.4037	-2.5082	-2.3414	-2.3695	-2.3305	-2.4598	-2.3921	-2.4176	-2.3876	-2.3776	-2.4136	-2.5908	-2.4748
-2.5864	-2.1653	-2.4914	-2.8305	-2.1017	-2.5683	-2.383	-2.698	-2.34	-2.3781	-2.5961	-2.1977	-2.4149	-2.5495	-2.3424	-2.3644	-2.6369	-2.0904	-2.1707	-2.5735	-2.5143	-2.3853	-2.5864	-2.1653	-2.4598	-2.4827	-2.2912	-2.3722	-2.3752	-2.4108	-2.5011	-2.3749	-2.687	-2.3395	-2.3933	-2.4989	-2.3944	-2.4037	-2.5082	-2.3414	-2.3695	-2.3305	-2.4598	-2.3921	-2.3612	-2.5295	-2.3776	-2.4136	-2.3703	-2.3749
-2.6237	-2.4106	-2.1744	-2.1718	-2.4276	-2.7068	-2.6288	-2.6528	-2.34	-2.3781	-2.1716	-2.2254	-2.2742	-2.4514	-2.3856	-2.1763	-2.1726	-2.1425	-2.5531	-2.4594	-2.2818	-2.2951	-2.5795	-2.4109	-2.2137	-2.4059	-2.4008	-2.4394	-2.6288	-2.6528	-2.5011	-2.3749	-2.2891	-2.4109	-2.3933	-2.4989	-2.5013	-2.3214	-2.5082	-2.3414	-2.3695	-2.3305	-2.4013	-2.4059	-2.4176	-2.3876	-2.3776	-2.4136	-2.5908	-2.4748
-2.1103	-2.8063	-2.5425	-2.4564	-2.3766	-2.2964	-2.3741	-2.3539	-2.34	-2.3781	-2.4316	-2.4573	-2.4163	-2.4932	-2.2317	-2.6474	-2.3624	-2.4757	-2.34	-2.0979	-2.4552	-2.4979	-2.3756	-2.4702	-2.4598	-2.4827	-2.3766	-2.2964	-2.3881	-2.4096	-2.5011	-2.3749	-2.4316	-2.4573	-2.4331	-2.3414	-2.3351	-2.5954	-2.3165	-2.2973	-2.3695	-2.3305	-2.4013	-2.4059	-2.3612	-2.5295	-2.3776	-2.4136	-2.3703	-2.3749
-2.0811	-2.3583	-2.1744	-2.1718	-2.5338	-2.5072	-2.3911	-2.3951	-2.4129	-2.2149	-2.3624	-2.3742	-2.5143	-2.2872	-2.3424	-2.3644	-2.4804	-2.4535	-2.5531	-2.4594	-2.359	-2.3624	-2.5795	-2.4109	-2.2137	-2.4059	-2.4008	-2.4394	-2.3881	-2.4096	-2.4129	-2.2149	-2.2891	-2.4109	-2.4331	-2.3414	-2.3944	-2.4037	-2.4066	-2.4561	-2.3695	-2.3305	-2.4013	-2.4059	-2.4176	-2.3876	-2.3776	-2.4136	-2.3703	-2.3749
-2.5444	-2.067	-2.1744	-2.1718	-2.1017	-2.5683	-2.4276	-2.2565	-2.4305	-2.2395	-2.2348	-2.2568	-2.0983	-2.0952	-2.3424	-2.3644	-2.5781	-2.4024	-2.3276	-2.2382	-2.447	-2.3914	-2.3756	-2.4702	-2.2137	-2.4059	-2.2912	-2.3722	-2.3881	-2.4096	-2.3907	-2.3961	-2.1391	-2.4037	-2.4281	-2.4307	-2.3944	-2.4037	-2.5082	-2.3414	-2.3695	-2.3305	-2.4013	-2.4059	-2.4176	-2.3876	-2.3776	-2.4136	-2.3703	-2.3749
-2.1829	-2.4174	-2.6055	-2.2009	-2.4276	-2.7068	-2.2736	-2.4054	-2.4389	-2.4877	-2.7448	-2.1431	-2.5709	-2.2757	-2.3856	-2.1763	-2.4804	-2.4535	-2.387	-2.5332	-2.7211	-2.4979	-2.2818	-2.401	-2.521	-2.2149	-2.4008	-2.4394	-2.3881	-2.4096	-2.2712	-2.5256	-2.687	-2.3395	-2.4331	-2.3414	-2.5013	-2.3214	-2.4066	-2.4561	-2.3695	-2.3305	-2.4013	-2.4059	-2.4176	-2.3876	-2.3776	-2.4136	-2.5908	-2.4748
-2.8056	-2.5119	-2.6173	-2.7115	-1.9488	-2.2125	-2.3402	-2.5624	-2.562	-2.4703	-2.7093	-2.5683	-2.6626	-2.5178	-2.2317	-2.6474	-2.1284	-2.6528	-2.2588	-2.4991	-2.1055	-2.1828	-2.5795	-2.4109	-2.6173	-2.7115	-2.4008	-2.4394	-2.4446	-2.319	-2.3907	-2.3961	-2.687	-2.3395	-2.4281	-2.4307	-2.3351	-2.5954	-2.1284	-2.6528	-2.3695	-2.3305	-2.4598	-2.3921	-2.4176	-2.3876	-2.3776	-2.4136	-2.3703	-2.3749
-2.7448	-2.5641	-2.1744	-2.1718	-2.2735	-2.736	-2.4637	-2.2574	-2.4129	-2.2149	-2.0601	-2.4024	-2.6626	-2.5178	-2.1885	-2.5344	-2.342	-2.4401	-2.4149	-2.3426	-2.6402	-2.4086	-2.2818	-2.401	-2.2137	-2.4059	-2.2735	-2.736	-2.3752	-2.4108	-2.4129	-2.2149	-2.1391	-2.4037	-2.4281	-2.4307	-2.3944	-2.4037	-2.4066	-2.4561	-2.3542	-2.3525	-2.6402	-2.4086	-2.4176	-2.3876	-2.3776	-2.4136	-2.3703	-2.3749
-2.2736	-2.3346	-2.2411	-2.6346	-2.673	-2.3406	-2.2736	-2.4054	-2.4389	-2.4877	-2.1985	-2.8141	-2.4163	-2.4932	-2.3641	-2.4203	-2.4804	-2.4535	-2.1668	-2.2123	-2.1055	-2.1828	-2.3756	-2.4702	-2.2137	-2.4059	-2.673	-2.3406	-2.3881	-2.4096	-2.2712	-2.5256	-2.1391	-2.4037	-2.4331	-2.3414	-2.3641	-2.4203	-2.4066	-2.4561	-2.4782	-2.4459	-2.4598	-2.3921	-2.3124	-2.3569	-2.3776	-2.4136	-2.5908	-2.4748
-2.6362	-2.35	-2.0612	-2.3679	-2.4637	-2.1861	-2.4637	-2.2574	-2.4305	-2.2395	-2.3624	-2.3742	-2.5709	-2.2757	-2.3856	-2.1763	-2.342	-2.4401	-2.387	-2.5332	-2.3371	-2.4407	-2.5795	-2.4109	-2.2137	-2.4059	-2.2912	-2.3722	-2.3752	-2.4108	-2.3907	-2.3961	-2.2891	-2.4109	-2.4331	-2.3414	-2.5013	-2.3214	-2.4066	-2.4561	-2.3695	-2.3305	-2.3638	-2.3872	-2.4176	-2.3876	-2.3776	-2.4136	-2.3703	-2.3749
-2.5305	-2.2754	-2.6173	-2.7115	-1.9488	-2.2125	-2.2591	-2.265	-1.9389	-2.0582	-2.7843	-2.396	-2.3029	-2.5072	-2.2317	-2.6474	-2.1467	-2.291	-2.6172	-2.4535	-2.0526	-2.5532	-2.5305	-2.2754	-2.6173	-2.7115	-2.4008	-2.4394	-2.3752	-2.4108	-2.2712	-2.5256	-2.687	-2.3395	-2.4331	-2.3414	-2.3351	-2.5954	-2.4066	-2.4561	-2.4782	-2.4459	-2.0526	-2.5532	-2.4176	-2.3876	-2.3776	-2.4136	-2.3703	-2.3749
-2.0811	-2.3583	-2.0612	-2.3679	-1.9488	-2.2125	-2.6136	-2.6141	-2.34	-2.3781	-2.7093	-2.5683	-2.5688	-2.4847	-2.3424	-2.3644	-2.3077	-2.3852	-2.3186	-2.3827	-2.1055	-2.1828	-2.5795	-2.4109	-2.2137	-2.4059	-2.4008	-2.4394	-2.3881	-2.4096	-2.5011	-2.3749	-2.687	-2.3395	-2.4281	-2.4307	-2.3944	-2.4037	-2.3077	-2.3852	-2.3542	-2.3525	-2.4598	-2.3921	-2.4176	-2.3876	-2.3776	-2.4136	-2.3703	-2.3749
[truncated: 72 more rows]
[truncated: 61 more columns]
