# Supplementary material for: The Identification of Metal Ion Ligand-Binding Residues by Adding the Reclassified Relative Solvent Accessibility
Source: Front Genet. 2020 Mar 19;11:214. doi: 10.3389/fgene.2020.00214 (PMC7096583; doi:10.3389/fgene.2020.00214)
Supplement: SUPPLEMENTARY MATERIAL 4 — The PDB IDs of protein chains in the datasets. [file Data_Sheet_4.zip › features_parameter/feature_Mg.csv]

a1	a2	a3	a4	a5	a6	a7	a8	a9	a10	a11	a12	a13	a14	a15	a16	a17	a18	b1	b2	b3	b4	b5	b6	b7	b8	b9	b10	b11	b12	b13	b14	b15	b16	b17	b18	c1	c2	c3	c4	c5	c6	c7	c8	c9	c10	c11	c12	c13	c14
-2.0257	-2.1777	-2.2325	-2.2321	-2.4749	-2.1739	-2.4711	-2.2475	-2.4879	-2.1525	-2.0414	-2.186	-2.2358	-2.1442	-2.0807	-2.2469	-2.1609	-2.2129	-2.0385	-2.2212	-2.4488	-2.2266	-2.2854	-2.1793	-2.3162	-2.1922	-2.2747	-2.1971	-2.0414	-2.186	-2.275	-2.2007	-2.342	-2.2104	-2.2544	-2.2001	-2.1378	-2.2087	-2.255	-2.2101	-2.2939	-2.2053	-2.4249	-2.2294	-2.6075	-2.1919	-2.1555	-2.1921	-2.1697	-2.1841
-2.3259	-2.256	-2.5968	-2.1898	-2.2348	-2.2064	-1.9801	-2.1272	-2.1527	-2.2301	-2.2139	-2.1409	-2.0777	-2.1421	-2.1381	-2.2629	-2.0373	-2.175	-2.3571	-2.1928	-2.4488	-2.2266	-2.2556	-2.1624	-1.9801	-2.1272	-1.5442	-2.1821	-2.291	-2.1916	-2.275	-2.2007	-2.149	-2.2007	-2.2544	-2.2001	-2.5123	-2.1861	-2.6683	-2.1717	-2.1635	-2.1981	-2.163	-2.1828	-2.6075	-2.1919	-2.2123	-2.1635	-2.1697	-2.1841
-2.2747	-2.1752	-2.2325	-2.2321	-2.4749	-2.1739	-2.1406	-2.1001	-2.2419	-2.2657	-2.1871	-2.1757	-2.3161	-2.1765	-2.0688	-2.2769	-2.2776	-2.1277	-2.3571	-2.1928	-2.4488	-2.2266	-2.2854	-2.1793	-2.109	-2.1807	-1.5442	-2.1821	-2.1746	-2.1935	-2.275	-2.2007	-2.1155	-2.1971	-2.2544	-2.2001	-2.2188	-2.1989	-2.255	-2.2101	-2.2939	-2.2053	-2.163	-2.1828	-2.411	-2.2152	-2.1555	-2.1921	-2.3516	-2.2463
-2.2139	-2.1613	-2.5968	-2.1898	-2.2107	-2.1599	-2.3004	-2.196	-3.337	-2.1796	-2.2714	-2.2791	-2.0336	-2.2016	-2.3459	-2.1925	-2.4698	-2.1537	-2.3571	-2.1928	-2.4488	-2.2266	-2.1281	-2.2018	-2.3162	-2.1922	-3.1876	-2.1792	-2.291	-2.1916	-2.0948	-2.1814	-2.342	-2.2104	-2.2544	-2.2001	-2.2188	-2.1989	-2.6683	-2.1717	-2.1635	-2.1981	-2.1056	-2.2076	-2.6075	-2.1919	-2.4009	-2.2309	-2.1697	-2.1841
-2.0841	-2.3065	-2.2325	-2.2321	-2.1552	-2.2711	-2.4711	-2.2475	-2.1951	-2.1918	-2.2714	-2.2791	-2.3766	-2.3364	-2.6188	-2.2544	-2.1198	-2.1918	-2.0385	-2.2212	-2.4488	-2.2266	-2.1281	-2.2018	-2.3162	-2.1922	-2.2747	-2.1971	-2.291	-2.1916	-2.275	-2.2007	-2.342	-2.2104	-2.0736	-2.202	-2.1378	-2.2087	-2.255	-2.2101	-2.1635	-2.1981	-2.4249	-2.2294	-2.6075	-2.1919	-2.4009	-2.2309	-2.3516	-2.2463
-2.3259	-2.256	-2.2432	-2.2769	-2.4749	-2.1739	-2.3915	-2.2077	-1.1147	-2.163	-2.1082	-2.1378	-2.18	-2.2026	-1.6472	-1.979	-1.4129	-1.734	-2.3571	-2.1928	-2.2257	-2.1766	-2.2854	-2.1793	-2.3162	-2.1922	-1.5442	-2.1821	-2.1593	-2.2056	-2.2136	-2.195	-1.6472	-1.979	-1.4129	-1.734	-2.5123	-2.1861	-2.1068	-2.2049	-2.2939	-2.2053	-2.4249	-2.2294	-1.2038	-2.1517	-2.1555	-2.1921	-2.1697	-2.1841
-1.9568	-2.2346	-2.0351	-2.2049	-2.2107	-2.1599	-2.1036	-2.3135	-1.1147	-2.163	-2.1871	-2.1757	-2.3766	-2.3364	-2.1923	-2.1703	-1.9722	-2.1863	-2.0385	-2.2212	-1.9709	-2.1935	-2.1281	-2.2018	-2.109	-2.1807	-1.5442	-2.1821	-2.1746	-2.1935	-2.275	-2.2007	-2.1923	-2.1703	-2.0736	-2.202	-2.1378	-2.2087	-2.1068	-2.2049	-2.1635	-2.1981	-2.163	-2.1828	-1.2038	-2.1517	-2.1555	-2.1921	-2.3516	-2.2463
-2.0841	-2.3065	-1.9474	-2.2267	-2.1817	-2.2442	-2.1182	-2.1856	-1.1147	-2.163	-2.0414	-2.186	-2.0423	-2.1543	-2.0982	-2.1876	-2.3627	-2.1814	-2.0385	-2.2212	-1.9709	-2.1935	-2.2854	-2.1793	-2.109	-2.1807	-1.5442	-2.1821	-2.0414	-2.186	-2.0948	-2.1814	-2.149	-2.2007	-2.2146	-2.2101	-2.1378	-2.2087	-2.1068	-2.2049	-2.2939	-2.2053	-2.163	-2.1828	-1.2038	-2.1517	-2.1555	-2.1921	-2.1697	-2.1841
-1.9568	-2.2346	-1.9474	-2.2267	-2.0522	-2.1698	-1.9801	-2.1272	-1.1147	-2.163	-2.143	-2.1912	-2.18	-2.2026	-2.1923	-2.1703	-2.0373	-2.175	-2.0385	-2.2212	-1.9709	-2.1935	-2.1281	-2.2018	-1.9801	-2.1272	-1.5442	-2.1821	-2.1746	-2.1935	-2.2136	-2.195	-2.1923	-2.1703	-2.2544	-2.2001	-2.1378	-2.2087	-2.1068	-2.2049	-2.1635	-2.1981	-2.163	-2.1828	-1.2038	-2.1517	-2.1555	-2.1921	-2.1697	-2.1841
-2.0755	-2.0526	-1.8906	-2.1598	-2.2595	-2.2073	-2.1036	-2.3135	-1.1147	-2.163	-2.143	-2.1912	-2.279	-2.2121	-2.1923	-2.1703	-2.2482	-2.2044	-2.0755	-2.0526	-1.9709	-2.1935	-2.1281	-2.2018	-2.109	-2.1807	-1.5442	-2.1821	-2.1746	-2.1935	-2.2136	-2.195	-2.1923	-2.1703	-2.2146	-2.2101	-2.1378	-2.2087	-2.1068	-2.2049	-2.1635	-2.1981	-2.163	-2.1828	-1.2038	-2.1517	-2.1555	-2.1921	-2.1697	-2.1841
-2.0913	-2.1113	-1.9474	-2.2267	-2.1817	-2.2442	-2.1406	-2.1001	-3.1008	-2.1604	-2.0414	-2.186	-2.3125	-2.1238	-2.0982	-2.1876	-2.0928	-2.3291	-2.0385	-2.2212	-1.9709	-2.1935	-2.2854	-2.1793	-2.109	-2.1807	-3.1876	-2.1792	-2.0414	-2.186	-2.2136	-2.195	-2.149	-2.2007	-2.2544	-2.2001	-2.1378	-2.2087	-2.1068	-2.2049	-2.2939	-2.2053	-2.163	-2.1828	-2.6075	-2.1919	-2.1555	-2.1921	-2.1697	-2.1841
-2.0257	-2.1777	-2.0546	-2.2266	-2.0522	-2.1698	-1.9801	-2.1272	-1.1147	-2.163	-2.1239	-2.2232	-2.1001	-2.1936	-2.401	-2.3709	-1.9722	-2.1863	-2.0385	-2.2212	-1.9709	-2.1935	-2.1281	-2.2018	-1.9801	-2.1272	-1.5442	-2.1821	-2.1593	-2.2056	-2.2136	-2.195	-2.342	-2.2104	-2.0736	-2.202	-2.1378	-2.2087	-2.1068	-2.2049	-2.1635	-2.1981	-2.163	-2.1828	-1.2038	-2.1517	-2.1555	-2.1921	-2.1697	-2.1841
-2.0841	-2.3065	-2.2955	-2.1993	-2.3077	-2.0984	-2.2953	-2.125	-2.858	-2.257	-2.2564	-2.1963	-2.2676	-2.2096	-2.1923	-2.1703	-2.2588	-2.214	-2.0385	-2.2212	-2.2955	-2.1993	-2.2556	-2.1624	-2.3162	-2.1922	-2.858	-2.257	-2.1746	-2.1935	-2.0948	-2.1814	-2.1923	-2.1703	-2.2146	-2.2101	-2.1378	-2.2087	-2.1068	-2.2049	-2.1635	-2.1981	-2.163	-2.1828	-2.6075	-2.1919	-2.1555	-2.1921	-2.1697	-2.1841
-2.0031	-2.3604	-2.2955	-2.1993	-2.1552	-2.2711	-2.3915	-2.2077	-1.1147	-2.163	-2.1077	-2.1883	-2.2358	-2.1442	-2.0436	-2.2924	-2.2588	-2.214	-2.3021	-2.2069	-2.2955	-2.1993	-2.1281	-2.2018	-2.3162	-2.1922	-1.5442	-2.1821	-2.1746	-2.1935	-2.275	-2.2007	-2.149	-2.2007	-2.2146	-2.2101	-2.1378	-2.2087	-2.1068	-2.2049	-2.1635	-2.1981	-2.4249	-2.2294	-1.2038	-2.1517	-2.1555	-2.1921	-2.1697	-2.1841
-1.9568	-2.2346	-2.7181	-2.1506	-2.4749	-2.1739	-2.2953	-2.125	-1.8533	-2.1887	-2.143	-2.1912	-2.1001	-2.1936	-2.0807	-2.2469	-2.2776	-2.1277	-2.0385	-2.2212	-2.4488	-2.2266	-2.2854	-2.1793	-2.3162	-2.1922	-1.5442	-2.1821	-2.1746	-2.1935	-2.2136	-2.195	-2.342	-2.2104	-2.2544	-2.2001	-2.1378	-2.2087	-2.6683	-2.1717	-2.2939	-2.2053	-2.163	-2.1828	-2.6075	-2.1919	-2.1555	-2.1921	-2.1697	-2.1841
-2.1728	-2.3716	-2.4055	-2.3948	-2.2107	-2.1599	-2.1182	-2.1856	-2.2419	-2.2657	-2.2714	-2.2791	-2.3125	-2.1238	-2.1648	-2.1845	-2.0615	-2.2889	-2.3571	-2.1928	-2.4488	-2.2266	-2.1281	-2.2018	-2.109	-2.1807	-1.5442	-2.1821	-2.291	-2.1916	-2.2136	-2.195	-2.1155	-2.1971	-2.2146	-2.2101	-2.1378	-2.2087	-2.1068	-2.2049	-2.1635	-2.1981	-2.163	-2.1828	-2.411	-2.2152	-2.4009	-2.2309	-2.1697	-2.1841
-1.9747	-2.2361	-2.2602	-2.2263	-2.2035	-2.2637	-2.3007	-2.2016	-1.8533	-2.1887	-2.1885	-2.1814	-2.279	-2.2121	-2.2669	-2.1721	-2.1198	-2.1918	-2.0385	-2.2212	-2.4488	-2.2266	-2.2035	-2.2637	-2.3074	-2.2482	-1.5442	-2.1821	-2.1746	-2.1935	-2.2136	-2.195	-2.149	-2.2007	-2.0736	-2.202	-2.1378	-2.2087	-2.255	-2.2101	-2.2584	-2.1902	-2.163	-2.1828	-2.6075	-2.1919	-2.1555	-2.1921	-2.1697	-2.1841
-2.0913	-2.1113	-2.2602	-2.2263	-2.0044	-2.2068	-1.9801	-2.1272	-1.1147	-2.163	-2.1871	-2.1757	-2.1109	-2.1729	-2.401	-2.3709	-2.2482	-2.2044	-2.0385	-2.2212	-2.4488	-2.2266	-2.1281	-2.2018	-1.9801	-2.1272	-1.5442	-2.1821	-2.1746	-2.1935	-2.1109	-2.1729	-2.342	-2.2104	-2.2146	-2.2101	-2.1378	-2.2087	-2.255	-2.2101	-2.1635	-2.1981	-2.163	-2.1828	-1.2038	-2.1517	-2.1555	-2.1921	-2.1697	-2.1841
-1.9747	-2.2361	-2.2955	-2.1993	-2.1817	-2.2442	-2.1182	-2.1856	-2.858	-2.257	-2.2357	-2.0772	-2.3125	-2.1238	-2.0959	-2.1936	-2.0373	-2.175	-2.0385	-2.2212	-2.2955	-2.1993	-2.2854	-2.1793	-2.109	-2.1807	-2.858	-2.257	-2.291	-2.1916	-2.2136	-2.195	-2.1155	-2.1971	-2.2544	-2.2001	-2.1378	-2.2087	-2.1068	-2.2049	-2.2939	-2.2053	-2.163	-2.1828	-2.6075	-2.1919	-2.1555	-2.1921	-2.1697	-2.1841
-2.163	-2.2773	-2.2781	-2.2803	-2.1676	-2.1596	-2.1406	-2.1001	-2.9862	-2.237	-2.2507	-2.2124	-2.0423	-2.1543	-2.2669	-2.1721	-1.9722	-2.1863	-2.163	-2.2773	-2.4488	-2.2266	-2.1281	-2.2018	-2.109	-2.1807	-2.9862	-2.237	-2.291	-2.1916	-2.0948	-2.1814	-2.149	-2.2007	-2.0736	-2.202	-2.2188	-2.1989	-2.1068	-2.2049	-2.1635	-2.1981	-2.163	-2.1828	-2.411	-2.2152	-2.2123	-2.1635	-2.1697	-2.1841
-2.2854	-2.2052	-2.0546	-2.2266	-2.2107	-2.1599	-2.1098	-2.2239	-2.2226	-2.1523	-2.1239	-2.2232	-2.324	-2.2629	-2.0959	-2.1936	-2.2776	-2.1277	-2.3571	-2.1928	-1.9709	-2.1935	-2.1281	-2.2018	-2.1098	-2.2239	-1.5442	-2.1821	-2.1593	-2.2056	-2.2136	-2.195	-2.1155	-2.1971	-2.2544	-2.2001	-2.1378	-2.2087	-2.1068	-2.2049	-2.1635	-2.1981	-2.1056	-2.2076	-2.411	-2.2152	-2.1555	-2.1921	-2.1697	-2.1841
-2.3893	-2.1972	-2.2731	-2.1649	-2.3028	-2.1936	-2.1182	-2.1856	-2.2226	-2.1523	-2.2007	-2.1839	-2.0912	-2.2458	-2.0982	-2.1876	-1.9722	-2.1863	-2.3021	-2.2069	-2.2731	-2.1649	-2.2556	-2.1624	-2.109	-2.1807	-1.5442	-2.1821	-2.291	-2.1916	-2.0912	-2.2458	-2.149	-2.2007	-2.0736	-2.202	-2.1378	-2.2087	-2.255	-2.2101	-2.1635	-2.1981	-2.163	-2.1828	-2.411	-2.2152	-2.1555	-2.1921	-2.19	-2.2076
-2.163	-2.2773	-2.3373	-2.1335	-2.1552	-2.2711	-1.9424	-2.2055	-1.8533	-2.1887	-2.168	-2.1327	-2.1001	-2.1936	-2.0959	-2.1936	-2.308	-2.2155	-2.163	-2.2773	-2.2257	-2.1766	-2.1281	-2.2018	-2.3162	-2.1922	-1.5442	-2.1821	-2.168	-2.1327	-2.2136	-2.195	-2.1155	-2.1971	-2.308	-2.2155	-2.2188	-2.1989	-2.1068	-2.2049	-2.1635	-2.1981	-2.1056	-2.2076	-2.6075	-2.1919	-2.2123	-2.1635	-2.1697	-2.1841
-2.3893	-2.1972	-2.0056	-2.1936	-2.3401	-2.133	-2.3411	-2.1558	-2.9862	-2.237	-2.1871	-2.1757	-2.0423	-2.1543	-2.1923	-2.1703	-2.2482	-2.2044	-2.3021	-2.2069	-1.9709	-2.1935	-2.2854	-2.1793	-2.3162	-2.1922	-2.9862	-2.237	-2.1746	-2.1935	-2.0948	-2.1814	-2.1923	-2.1703	-2.2146	-2.2101	-2.1378	-2.2087	-2.1068	-2.2049	-2.2584	-2.1902	-2.163	-2.1828	-2.411	-2.2152	-2.1555	-2.1921	-2.1697	-2.1841
-2.2375	-2.124	-2.2731	-2.1649	-2.1552	-2.2711	-2.4227	-2.2771	-2.858	-2.257	-2.2564	-2.1963	-2.324	-2.2629	-2.2669	-2.1721	-2.1198	-2.1918	-2.3571	-2.1928	-2.2731	-2.1649	-2.1281	-2.2018	-2.3074	-2.2482	-2.858	-2.257	-2.1746	-2.1935	-2.2136	-2.195	-2.149	-2.2007	-2.0736	-2.202	-2.1378	-2.2087	-2.255	-2.2101	-2.1635	-2.1981	-2.163	-2.1828	-2.6075	-2.1919	-2.1555	-2.1921	-2.1697	-2.1841
-2.163	-2.2773	-2.2602	-2.2263	-2.1552	-2.2711	-2.1098	-2.2239	-2.1923	-2.2232	-2.0414	-2.186	-2.3161	-2.1765	-2.2319	-2.1426	-2.2776	-2.1277	-2.163	-2.2773	-2.4488	-2.2266	-2.1281	-2.2018	-2.1098	-2.2239	-2.2747	-2.1971	-2.0414	-2.186	-2.275	-2.2007	-2.342	-2.2104	-2.2544	-2.2001	-2.2188	-2.1989	-2.255	-2.2101	-2.1635	-2.1981	-2.1056	-2.2076	-2.6075	-2.1919	-2.1555	-2.1921	-2.3516	-2.2463
-2.2747	-2.1752	-2.0056	-2.1936	-2.2035	-2.2637	-2.4227	-2.2771	-2.858	-2.257	-2.2714	-2.2791	-2.218	-2.2124	-2.3459	-2.1925	-2.2776	-2.1277	-2.3571	-2.1928	-1.9709	-2.1935	-2.2035	-2.2637	-2.3074	-2.2482	-2.858	-2.257	-2.291	-2.1916	-2.275	-2.2007	-2.342	-2.2104	-2.2544	-2.2001	-2.2188	-2.1989	-2.1068	-2.2049	-2.2584	-2.1902	-2.163	-2.1828	-2.6075	-2.1919	-2.4009	-2.2309	-2.19	-2.2076
-2.2747	-2.1752	-2.0182	-2.0914	-2.0281	-2.3093	-2.1098	-2.2239	-3.1076	-2.1856	-2.2507	-2.2124	-2.1109	-2.1729	-2.6188	-2.2544	-2.1198	-2.1918	-2.3571	-2.1928	-2.2257	-2.1766	-2.0281	-2.3093	-2.1098	-2.2239	-3.1876	-2.1792	-2.291	-2.1916	-2.1109	-2.1729	-2.342	-2.2104	-2.0736	-2.202	-2.2188	-2.1989	-2.1068	-2.2049	-2.1635	-2.1981	-2.1056	-2.2076	-2.6075	-2.1919	-2.2123	-2.1635	-2.1697	-2.1841
-2.028	-2.1577	-2.2955	-2.1993	-2.2035	-2.2637	-2.1702	-2.2235	-2.2226	-2.1523	-2.0414	-2.186	-2.3766	-2.3364	-2.0688	-2.2769	-2.3627	-2.1814	-2.3021	-2.2069	-2.2955	-2.1993	-2.2035	-2.2637	-2.109	-2.1807	-1.5442	-2.1821	-2.0414	-2.186	-2.275	-2.2007	-2.1155	-2.1971	-2.2146	-2.2101	-2.1378	-2.2087	-2.1068	-2.2049	-2.2584	-2.1902	-2.163	-2.1828	-2.411	-2.2152	-2.1555	-2.1921	-2.3516	-2.2463
-2.2375	-2.124	-2.0351	-2.2049	-2.0281	-2.3093	-1.9424	-2.2055	-2.1923	-2.2232	-2.1239	-2.2232	-2.324	-2.2629	-2.0982	-2.1876	-2.0928	-2.3291	-2.3571	-2.1928	-1.9709	-2.1935	-2.0281	-2.3093	-2.3162	-2.1922	-2.2747	-2.1971	-2.1593	-2.2056	-2.2136	-2.195	-2.149	-2.2007	-2.2544	-2.2001	-2.1378	-2.2087	-2.1068	-2.2049	-2.1635	-2.1981	-2.1056	-2.2076	-2.6075	-2.1919	-2.1555	-2.1921	-2.1697	-2.1841
-2.3893	-2.1972	-1.8906	-2.1598	-2.3077	-2.0984	-2.1098	-2.2239	-2.1923	-2.2232	-2.1871	-2.1757	-2.1109	-2.1729	-2.0436	-2.2924	-2.1609	-2.2129	-2.3021	-2.2069	-1.9709	-2.1935	-2.2556	-2.1624	-2.1098	-2.2239	-2.2747	-2.1971	-2.1746	-2.1935	-2.1109	-2.1729	-2.149	-2.2007	-2.2544	-2.2001	-2.1378	-2.2087	-2.1068	-2.2049	-2.1635	-2.1981	-2.1056	-2.2076	-2.6075	-2.1919	-2.1555	-2.1921	-2.1697	-2.1841
-2.3893	-2.1972	-2.2781	-2.2803	-2.2595	-2.2073	-2.4174	-2.1279	-1.1147	-2.163	-2.5029	-2.1756	-2.2562	-2.1716	-2.1381	-2.2629	-2.308	-2.2155	-2.3021	-2.2069	-2.4488	-2.2266	-2.1281	-2.2018	-2.3162	-2.1922	-1.5442	-2.1821	-2.291	-2.1916	-2.275	-2.2007	-2.149	-2.2007	-2.308	-2.2155	-2.1378	-2.2087	-2.1068	-2.2049	-2.1635	-2.1981	-2.163	-2.1828	-1.2038	-2.1517	-2.4009	-2.2309	-2.19	-2.2076
-2.3259	-2.256	-2.0351	-2.2049	-2.2107	-2.1599	-1.9801	-2.1272	-1.8533	-2.1887	-2.2714	-2.2791	-2.3125	-2.1238	-2.0242	-2.1608	-2.0615	-2.2889	-2.3571	-2.1928	-1.9709	-2.1935	-2.1281	-2.2018	-1.9801	-2.1272	-1.5442	-2.1821	-2.291	-2.1916	-2.2136	-2.195	-2.0242	-2.1608	-2.2146	-2.2101	-2.5123	-2.1861	-2.1068	-2.2049	-2.1635	-2.1981	-2.163	-2.1828	-2.6075	-2.1919	-2.4009	-2.2309	-2.1697	-2.1841
-2.3893	-2.1972	-1.8906	-2.1598	-2.0044	-2.2068	-2.3915	-2.2077	-2.858	-2.257	-2.143	-2.1912	-2.0336	-2.2016	-2.6188	-2.2544	-2.4698	-2.1537	-2.3021	-2.2069	-1.9709	-2.1935	-2.1281	-2.2018	-2.3162	-2.1922	-2.858	-2.257	-2.1746	-2.1935	-2.0948	-2.1814	-2.342	-2.2104	-2.2544	-2.2001	-2.1378	-2.2087	-2.1068	-2.2049	-2.1635	-2.1981	-2.4249	-2.2294	-2.6075	-2.1919	-2.1555	-2.1921	-2.1697	-2.1841
-2.6672	-2.1084	-2.2955	-2.1993	-2.2107	-2.1599	-2.3007	-2.2016	-1.1147	-2.163	-2.5029	-2.1756	-2.1001	-2.1936	-2.2319	-2.1426	-2.0615	-2.2889	-2.3571	-2.1928	-2.2955	-2.1993	-2.1281	-2.2018	-2.3074	-2.2482	-1.5442	-2.1821	-2.291	-2.1916	-2.2136	-2.195	-2.342	-2.2104	-2.2146	-2.2101	-2.5123	-2.1861	-2.1068	-2.2049	-2.1635	-2.1981	-2.163	-2.1828	-1.2038	-2.1517	-2.4009	-2.2309	-2.1697	-2.1841
-2.2057	-2.1498	-2.0351	-2.2049	-2.0281	-2.3093	-1.9424	-2.2055	-2.1951	-2.1918	-2.1239	-2.2232	-2.324	-2.2629	-2.2055	-2.1533	-2.2482	-2.2044	-2.2057	-2.1498	-1.9709	-2.1935	-2.0281	-2.3093	-2.3162	-2.1922	-2.2747	-2.1971	-2.1593	-2.2056	-2.2136	-2.195	-2.149	-2.2007	-2.2146	-2.2101	-2.1378	-2.2087	-2.1068	-2.2049	-2.1635	-2.1981	-2.1056	-2.2076	-2.6075	-2.1919	-2.1555	-2.1921	-2.1697	-2.1841
-2.0257	-2.1777	-2.0351	-2.2049	-2.1552	-2.2711	-2.3004	-2.196	-2.1527	-2.2301	-2.2139	-2.1409	-2.0423	-2.1543	-2.0688	-2.2769	-2.0615	-2.2889	-2.0385	-2.2212	-1.9709	-2.1935	-2.1281	-2.2018	-2.3162	-2.1922	-1.5442	-2.1821	-2.291	-2.1916	-2.0948	-2.1814	-2.1155	-2.1971	-2.2146	-2.2101	-2.1378	-2.2087	-2.1068	-2.2049	-2.1635	-2.1981	-2.1056	-2.2076	-2.6075	-2.1919	-2.2123	-2.1635	-2.1697	-2.1841
-2.0257	-2.1777	-2.2325	-2.2321	-2.2953	-2.0342	-2.3004	-2.196	-2.1923	-2.2232	-2.1082	-2.1378	-2.18	-2.2026	-2.0807	-2.2469	-2.217	-2.0855	-2.0385	-2.2212	-2.4488	-2.2266	-2.2854	-2.1793	-2.3162	-2.1922	-2.2747	-2.1971	-2.1593	-2.2056	-2.2136	-2.195	-2.342	-2.2104	-2.2146	-2.2101	-2.1378	-2.2087	-2.255	-2.2101	-2.1635	-2.1981	-2.1056	-2.2076	-2.6075	-2.1919	-2.1555	-2.1921	-2.1697	-2.1841
-1.9568	-2.2346	-1.8906	-2.1598	-2.0522	-2.1698	-2.4227	-2.2771	-1.1147	-2.163	-2.0762	-2.3172	-2.3766	-2.3364	-2.1923	-2.1703	-1.9722	-2.1863	-2.0385	-2.2212	-1.9709	-2.1935	-2.1281	-2.2018	-2.3074	-2.2482	-1.5442	-2.1821	-2.1746	-2.1935	-2.275	-2.2007	-2.1923	-2.1703	-2.0736	-2.202	-2.1378	-2.2087	-2.1068	-2.2049	-2.1635	-2.1981	-2.163	-2.1828	-1.2038	-2.1517	-2.1555	-2.1921	-2.3516	-2.2463
-1.9568	-2.2346	-2.3373	-2.1335	-2.1817	-2.2442	-2.1057	-2.0743	-1.1147	-2.163	-2.0414	-2.186	-2.0423	-2.1543	-2.0436	-2.2924	-2.2588	-2.214	-2.0385	-2.2212	-2.2257	-2.1766	-2.2854	-2.1793	-2.109	-2.1807	-1.5442	-2.1821	-2.0414	-2.186	-2.0948	-2.1814	-2.149	-2.2007	-2.2146	-2.2101	-2.1378	-2.2087	-2.1068	-2.2049	-2.2939	-2.2053	-2.163	-2.1828	-1.2038	-2.1517	-2.1555	-2.1921	-2.1697	-2.1841
-1.9568	-2.2346	-2.0351	-2.2049	-2.0044	-2.2068	-1.9801	-2.1272	-1.1147	-2.163	-2.1082	-2.1378	-2.1109	-2.1729	-2.3515	-2.1285	-2.4698	-2.1537	-2.0385	-2.2212	-1.9709	-2.1935	-2.1281	-2.2018	-1.9801	-2.1272	-1.5442	-2.1821	-2.1593	-2.2056	-2.1109	-2.1729	-2.342	-2.2104	-2.2544	-2.2001	-2.1378	-2.2087	-2.1068	-2.2049	-2.1635	-2.1981	-2.163	-2.1828	-1.2038	-2.1517	-2.1555	-2.1921	-2.1697	-2.1841
-2.0841	-2.3065	-1.8906	-2.1598	-2.0281	-2.3093	-2.3915	-2.2077	-2.1951	-2.1918	-2.0414	-2.186	-2.0777	-2.1421	-2.6188	-2.2544	-2.0615	-2.2889	-2.0385	-2.2212	-1.9709	-2.1935	-2.0281	-2.3093	-2.3162	-2.1922	-2.2747	-2.1971	-2.0414	-2.186	-2.275	-2.2007	-2.342	-2.2104	-2.2146	-2.2101	-2.1378	-2.2087	-2.1068	-2.2049	-2.1635	-2.1981	-2.4249	-2.2294	-2.6075	-2.1919	-2.1555	-2.1921	-2.1697	-2.1841
-2.2375	-2.124	-2.0351	-2.2049	-2.0281	-2.3093	-1.9424	-2.2055	-2.1923	-2.2232	-2.1239	-2.2232	-2.1802	-2.2149	-2.2055	-2.1533	-2.0373	-2.175	-2.3571	-2.1928	-1.9709	-2.1935	-2.0281	-2.3093	-2.3162	-2.1922	-2.2747	-2.1971	-2.1593	-2.2056	-2.1802	-2.2149	-2.149	-2.2007	-2.2544	-2.2001	-2.1378	-2.2087	-2.1068	-2.2049	-2.1635	-2.1981	-2.1056	-2.2076	-2.6075	-2.1919	-2.1555	-2.1921	-2.1697	-2.1841
-2.2375	-2.124	-2.2781	-2.2803	-2.3077	-2.0984	-2.3007	-2.2016	-1.1147	-2.163	-2.143	-2.1912	-2.3377	-2.1893	-2.0982	-2.1876	-2.217	-2.0855	-2.3571	-2.1928	-2.4488	-2.2266	-2.2556	-2.1624	-2.3074	-2.2482	-1.5442	-2.1821	-2.1746	-2.1935	-2.275	-2.2007	-2.149	-2.2007	-2.2146	-2.2101	-2.1378	-2.2087	-2.1068	-2.2049	-2.1635	-2.1981	-2.163	-2.1828	-1.2038	-2.1517	-2.1555	-2.1921	-2.1697	-2.1841
-2.0257	-2.1777	-1.9368	-2.1803	-2.0044	-2.2068	-2.1702	-2.2235	-1.3509	-2.1428	-2.0414	-2.186	-2.18	-2.2026	-2.1923	-2.1703	-2.308	-2.2155	-2.0385	-2.2212	-1.9709	-2.1935	-2.1281	-2.2018	-2.109	-2.1807	-1.5442	-2.1821	-2.0414	-2.186	-2.2136	-2.195	-2.1923	-2.1703	-2.308	-2.2155	-2.1378	-2.2087	-2.1068	-2.2049	-2.1635	-2.1981	-2.163	-2.1828	-1.2038	-2.1517	-2.1555	-2.1921	-2.1697	-2.1841
-2.3893	-2.1972	-2.0182	-2.0914	-2.266	-2.2734	-2.1702	-2.2235	-1.8533	-2.1887	-2.0414	-2.186	-2.2358	-2.1442	-2.0688	-2.2769	-2.0416	-2.0862	-2.3021	-2.2069	-2.2257	-2.1766	-2.2854	-2.1793	-2.109	-2.1807	-1.5442	-2.1821	-2.0414	-2.186	-2.275	-2.2007	-2.1155	-2.1971	-2.0416	-2.0862	-2.1378	-2.2087	-2.1068	-2.2049	-2.1635	-2.1981	-2.163	-2.1828	-2.6075	-2.1919	-2.1555	-2.1921	-2.1697	-2.1841
-1.9568	-2.2346	-2.2955	-2.1993	-2.2595	-2.2073	-2.2953	-2.125	-1.3509	-2.1428	-2.1871	-2.1757	-2.3766	-2.3364	-2.0982	-2.1876	-2.1198	-2.1918	-2.0385	-2.2212	-2.2955	-2.1993	-2.1281	-2.2018	-2.3162	-2.1922	-1.5442	-2.1821	-2.1746	-2.1935	-2.275	-2.2007	-2.149	-2.2007	-2.0736	-2.202	-2.1378	-2.2087	-2.1068	-2.2049	-2.1635	-2.1981	-2.163	-2.1828	-1.2038	-2.1517	-2.1555	-2.1921	-2.3516	-2.2463
-1.9747	-2.2361	-1.9474	-2.2267	-2.0281	-2.3093	-1.9801	-2.1272	-1.1147	-2.163	-2.0414	-2.186	-2.2676	-2.2096	-2.2055	-2.1533	-2.1818	-2.246	-2.0385	-2.2212	-1.9709	-2.1935	-2.0281	-2.3093	-1.9801	-2.1272	-1.5442	-2.1821	-2.0414	-2.186	-2.0948	-2.1814	-2.149	-2.2007	-2.0736	-2.202	-2.1378	-2.2087	-2.1068	-2.2049	-2.1635	-2.1981	-2.163	-2.1828	-1.2038	-2.1517	-2.1555	-2.1921	-2.1697	-2.1841
-2.0913	-2.1113	-1.9368	-2.1803	-2.1676	-2.1596	-2.3915	-2.2077	-2.1923	-2.2232	-2.2714	-2.2791	-2.3125	-2.1238	-2.1648	-2.1845	-2.1198	-2.1918	-2.0385	-2.2212	-1.9709	-2.1935	-2.1281	-2.2018	-2.3162	-2.1922	-2.2747	-2.1971	-2.291	-2.1916	-2.2136	-2.195	-2.1155	-2.1971	-2.0736	-2.202	-2.1378	-2.2087	-2.1068	-2.2049	-2.1635	-2.1981	-2.4249	-2.2294	-2.6075	-2.1919	-2.4009	-2.2309	-2.1697	-2.1841
-2.3701	-2.2266	-2.7181	-2.1506	-2.3028	-2.1936	-2.4711	-2.2475	-3.1076	-2.1856	-2.2593	-2.246	-2.0336	-2.2016	-2.3515	-2.1285	-1.9722	-2.1863	-2.0385	-2.2212	-2.4488	-2.2266	-2.2556	-2.1624	-2.3162	-2.1922	-3.1876	-2.1792	-2.1593	-2.2056	-2.0948	-2.1814	-2.342	-2.2104	-2.0736	-2.202	-2.1378	-2.2087	-2.6683	-2.1717	-2.1635	-2.1981	-2.4249	-2.2294	-2.6075	-2.1919	-2.1555	-2.1921	-2.1697	-2.1841
-2.0257	-2.1777	-1.9368	-2.1803	-2.0522	-2.1698	-2.3915	-2.2077	-1.1147	-2.163	-2.5029	-2.1756	-2.0336	-2.2016	-2.6188	-2.2544	-2.2482	-2.2044	-2.0385	-2.2212	-1.9709	-2.1935	-2.1281	-2.2018	-2.3162	-2.1922	-1.5442	-2.1821	-2.291	-2.1916	-2.0948	-2.1814	-2.342	-2.2104	-2.2146	-2.2101	-2.1378	-2.2087	-2.1068	-2.2049	-2.1635	-2.1981	-2.4249	-2.2294	-1.2038	-2.1517	-2.4009	-2.2309	-2.1697	-2.1841
-2.0841	-2.3065	-1.8906	-2.1598	-2.0522	-2.1698	-2.1182	-2.1856	-1.1147	-2.163	-2.1885	-2.1814	-2.0777	-2.1421	-2.1133	-2.1678	-2.0416	-2.0862	-2.0385	-2.2212	-1.9709	-2.1935	-2.1281	-2.2018	-2.109	-2.1807	-1.5442	-2.1821	-2.1746	-2.1935	-2.275	-2.2007	-2.149	-2.2007	-2.0416	-2.0862	-2.1378	-2.2087	-2.1068	-2.2049	-2.1635	-2.1981	-2.163	-2.1828	-1.2038	-2.1517	-2.1555	-2.1921	-2.1697	-2.1841
-1.9568	-2.2346	-2.0056	-2.1936	-2.1817	-2.2442	-2.0044	-2.2004	-1.8533	-2.1887	-2.0762	-2.3172	-2.0912	-2.2458	-2.1381	-2.2629	-2.2588	-2.214	-2.0385	-2.2212	-1.9709	-2.1935	-2.2854	-2.1793	-2.109	-2.1807	-1.5442	-2.1821	-2.1746	-2.1935	-2.0912	-2.2458	-2.149	-2.2007	-2.2146	-2.2101	-2.1378	-2.2087	-2.1068	-2.2049	-2.2939	-2.2053	-2.163	-2.1828	-2.6075	-2.1919	-2.1555	-2.1921	-2.19	-2.2076
-2.3893	-2.1972	-2.3373	-2.1335	-2.4749	-2.1739	-2.4227	-2.2771	-2.2226	-2.1523	-2.2139	-2.1409	-2.3377	-2.1893	-2.0807	-2.2469	-2.217	-2.0855	-2.3021	-2.2069	-2.2257	-2.1766	-2.2854	-2.1793	-2.3074	-2.2482	-1.5442	-2.1821	-2.291	-2.1916	-2.275	-2.2007	-2.342	-2.2104	-2.2146	-2.2101	-2.1378	-2.2087	-2.1068	-2.2049	-2.2939	-2.2053	-2.163	-2.1828	-2.411	-2.2152	-2.2123	-2.1635	-2.1697	-2.1841
-2.1728	-2.3716	-2.0056	-2.1936	-2.1552	-2.2711	-2.1406	-2.1001	-1.3509	-2.1428	-2.2714	-2.2791	-2.218	-2.2124	-2.0688	-2.2769	-2.1609	-2.2129	-2.3571	-2.1928	-1.9709	-2.1935	-2.1281	-2.2018	-2.109	-2.1807	-1.5442	-2.1821	-2.291	-2.1916	-2.275	-2.2007	-2.1155	-2.1971	-2.2544	-2.2001	-2.1378	-2.2087	-2.1068	-2.2049	-2.1635	-2.1981	-2.163	-2.1828	-1.2038	-2.1517	-2.4009	-2.2309	-2.19	-2.2076
-2.0257	-2.1777	-2.2676	-2.1685	-2.0044	-2.2068	-2.1057	-2.0743	-1.1147	-2.163	-2.168	-2.1327	-2.324	-2.2629	-2.6188	-2.2544	-2.308	-2.2155	-2.0385	-2.2212	-2.2257	-2.1766	-2.1281	-2.2018	-2.109	-2.1807	-1.5442	-2.1821	-2.168	-2.1327	-2.2136	-2.195	-2.342	-2.2104	-2.308	-2.2155	-2.1378	-2.2087	-2.1068	-2.2049	-2.1635	-2.1981	-2.163	-2.1828	-1.2038	-2.1517	-2.2123	-2.1635	-2.1697	-2.1841
-1.9747	-2.2361	-2.0546	-2.2266	-2.1817	-2.2442	-2.1098	-2.2239	-3.4127	-2.1783	-2.5029	-2.1756	-2.1109	-2.1729	-2.0959	-2.1936	-2.0615	-2.2889	-2.0385	-2.2212	-1.9709	-2.1935	-2.2854	-2.1793	-2.1098	-2.2239	-3.1876	-2.1792	-2.291	-2.1916	-2.1109	-2.1729	-2.1155	-2.1971	-2.2146	-2.2101	-2.1378	-2.2087	-2.1068	-2.2049	-2.2939	-2.2053	-2.1056	-2.2076	-2.6075	-2.1919	-2.4009	-2.2309	-2.1697	-2.1841
-2.3701	-2.2266	-2.7181	-2.1506	-2.2035	-2.2637	-2.0044	-2.2004	-1.1147	-2.163	-2.0414	-2.186	-2.0423	-2.1543	-2.2055	-2.1533	-2.1609	-2.2129	-2.0385	-2.2212	-2.4488	-2.2266	-2.2035	-2.2637	-2.109	-2.1807	-1.5442	-2.1821	-2.0414	-2.186	-2.0948	-2.1814	-2.149	-2.2007	-2.2544	-2.2001	-2.1378	-2.2087	-2.6683	-2.1717	-2.2584	-2.1902	-2.163	-2.1828	-1.2038	-2.1517	-2.1555	-2.1921	-2.1697	-2.1841
-2.163	-2.2773	-2.2602	-2.2263	-2.2035	-2.2637	-2.1121	-2.1419	-1.1147	-2.163	-2.1885	-2.1814	-2.18	-2.2026	-2.2055	-2.1533	-2.2003	-2.2788	-2.163	-2.2773	-2.4488	-2.2266	-2.2035	-2.2637	-2.3074	-2.2482	-1.5442	-2.1821	-2.1746	-2.1935	-2.2136	-2.195	-2.149	-2.2007	-2.2544	-2.2001	-2.2188	-2.1989	-2.255	-2.2101	-2.2584	-2.1902	-2.163	-2.1828	-1.2038	-2.1517	-2.1555	-2.1921	-2.1697	-2.1841
-2.0841	-2.3065	-2.2577	-2.2144	-1.9047	-2.2237	-1.9801	-2.1272	-1.1147	-2.163	-2.2714	-2.2791	-2.1109	-2.1729	-2.2319	-2.1426	-2.308	-2.2155	-2.0385	-2.2212	-2.4488	-2.2266	-2.2556	-2.1624	-1.9801	-2.1272	-1.5442	-2.1821	-2.291	-2.1916	-2.1109	-2.1729	-2.342	-2.2104	-2.308	-2.2155	-2.1378	-2.2087	-2.1068	-2.2049	-2.1635	-2.1981	-2.163	-2.1828	-1.2038	-2.1517	-2.4009	-2.2309	-2.1697	-2.1841
-2.2057	-2.1498	-2.4055	-2.3948	-2.266	-2.2734	-2.1406	-2.1001	-2.858	-2.257	-2.2357	-2.0772	-2.0423	-2.1543	-2.1381	-2.2629	-2.2482	-2.2044	-2.2057	-2.1498	-2.4488	-2.2266	-2.2854	-2.1793	-2.109	-2.1807	-2.858	-2.257	-2.291	-2.1916	-2.0948	-2.1814	-2.149	-2.2007	-2.2146	-2.2101	-2.1378	-2.2087	-2.1068	-2.2049	-2.1635	-2.1981	-2.163	-2.1828	-2.6075	-2.1919	-2.1555	-2.1921	-2.1697	-2.1841
-2.2057	-2.1498	-2.0351	-2.2049	-2.0281	-2.3093	-2.4174	-2.1279	-2.2419	-2.2657	-2.0414	-2.186	-2.1109	-2.1729	-2.0807	-2.2469	-2.308	-2.2155	-2.2057	-2.1498	-1.9709	-2.1935	-2.0281	-2.3093	-2.3162	-2.1922	-1.5442	-2.1821	-2.0414	-2.186	-2.1109	-2.1729	-2.342	-2.2104	-2.308	-2.2155	-2.1378	-2.2087	-2.1068	-2.2049	-2.1635	-2.1981	-2.163	-2.1828	-2.411	-2.2152	-2.1555	-2.1921	-2.1697	-2.1841
-2.2139	-2.1613	-2.7181	-2.1506	-2.3401	-2.133	-2.4174	-2.1279	-1.3509	-2.1428	-2.1077	-2.1883	-2.3377	-2.1893	-2.3515	-2.1285	-2.3928	-2.1736	-2.3571	-2.1928	-2.4488	-2.2266	-2.2854	-2.1793	-2.3162	-2.1922	-1.5442	-2.1821	-2.1746	-2.1935	-2.275	-2.2007	-2.342	-2.2104	-2.2544	-2.2001	-2.2188	-2.1989	-2.6683	-2.1717	-2.2584	-2.1902	-2.163	-2.1828	-1.2038	-2.1517	-2.1555	-2.1921	-2.1697	-2.1841
-2.6672	-2.1084	-1.9368	-2.1803	-2.2107	-2.1599	-1.9801	-2.1272	-1.1147	-2.163	-2.0414	-2.186	-2.0423	-2.1543	-2.0959	-2.1936	-1.9722	-2.1863	-2.3571	-2.1928	-1.9709	-2.1935	-2.1281	-2.2018	-1.9801	-2.1272	-1.5442	-2.1821	-2.0414	-2.186	-2.0948	-2.1814	-2.1155	-2.1971	-2.0736	-2.202	-2.5123	-2.1861	-2.1068	-2.2049	-2.1635	-2.1981	-2.163	-2.1828	-1.2038	-2.1517	-2.1555	-2.1921	-2.1697	-2.1841
-1.9568	-2.2346	-2.0351	-2.2049	-2.3028	-2.1936	-2.0044	-2.2004	-2.1951	-2.1918	-2.143	-2.1912	-2.0777	-2.1421	-2.6188	-2.2544	-2.0416	-2.0862	-2.0385	-2.2212	-1.9709	-2.1935	-2.2556	-2.1624	-2.109	-2.1807	-2.2747	-2.1971	-2.1746	-2.1935	-2.275	-2.2007	-2.342	-2.2104	-2.0416	-2.0862	-2.1378	-2.2087	-2.1068	-2.2049	-2.1635	-2.1981	-2.163	-2.1828	-2.6075	-2.1919	-2.1555	-2.1921	-2.1697	-2.1841
-2.0257	-2.1777	-1.9368	-2.1803	-2.3077	-2.0984	-2.0044	-2.2004	-1.1147	-2.163	-2.2082	-2.2983	-2.1109	-2.1729	-2.2055	-2.1533	-2.3627	-2.1814	-2.0385	-2.2212	-1.9709	-2.1935	-2.2556	-2.1624	-2.109	-2.1807	-1.5442	-2.1821	-2.2082	-2.2983	-2.1109	-2.1729	-2.149	-2.2007	-2.2146	-2.2101	-2.1378	-2.2087	-2.1068	-2.2049	-2.1635	-2.1981	-2.163	-2.1828	-1.2038	-2.1517	-2.1555	-2.1921	-2.1697	-2.1841
-2.2057	-2.1498	-2.2676	-2.1685	-2.2567	-2.2214	-1.9801	-2.1272	-1.1147	-2.163	-2.1082	-2.1378	-2.18	-2.2026	-2.3555	-1.9519	-1.9722	-2.1863	-2.2057	-2.1498	-2.2257	-2.1766	-2.2854	-2.1793	-1.9801	-2.1272	-1.5442	-2.1821	-2.1593	-2.2056	-2.2136	-2.195	-2.1155	-2.1971	-2.0736	-2.202	-2.1378	-2.2087	-2.1068	-2.2049	-2.1635	-2.1981	-2.163	-2.1828	-1.2038	-2.1517	-2.1555	-2.1921	-2.1697	-2.1841
-2.2057	-2.1498	-2.0182	-2.0914	-2.0281	-2.3093	-1.9801	-2.1272	-1.5303	-2.1581	-2.0414	-2.186	-2.324	-2.2629	-2.1923	-2.1703	-2.0373	-2.175	-2.2057	-2.1498	-2.2257	-2.1766	-2.0281	-2.3093	-1.9801	-2.1272	-1.5442	-2.1821	-2.0414	-2.186	-2.2136	-2.195	-2.1923	-2.1703	-2.2544	-2.2001	-2.1378	-2.2087	-2.1068	-2.2049	-2.1635	-2.1981	-2.163	-2.1828	-2.6075	-2.1919	-2.1555	-2.1921	-2.1697	-2.1841
-1.9568	-2.2346	-2.0056	-2.1936	-2.2107	-2.1599	-2.0044	-2.2004	-1.3509	-2.1428	-2.168	-2.1327	-2.0835	-2.201	-2.0982	-2.1876	-1.9722	-2.1863	-2.0385	-2.2212	-1.9709	-2.1935	-2.1281	-2.2018	-2.109	-2.1807	-1.5442	-2.1821	-2.168	-2.1327	-2.2136	-2.195	-2.149	-2.2007	-2.0736	-2.202	-2.1378	-2.2087	-2.1068	-2.2049	-2.1635	-2.1981	-2.163	-2.1828	-1.2038	-2.1517	-2.2123	-2.1635	-2.1697	-2.1841
-2.0841	-2.3065	-2.0351	-2.2049	-2.2567	-2.2214	-2.1121	-2.1419	-1.3509	-2.1428	-2.2357	-2.0772	-2.0423	-2.1543	-2.1381	-2.2629	-2.0615	-2.2889	-2.0385	-2.2212	-1.9709	-2.1935	-2.2854	-2.1793	-2.3074	-2.2482	-1.5442	-2.1821	-2.291	-2.1916	-2.0948	-2.1814	-2.149	-2.2007	-2.2146	-2.2101	-2.1378	-2.2087	-2.1068	-2.2049	-2.1635	-2.1981	-2.163	-2.1828	-1.2038	-2.1517	-2.1555	-2.1921	-2.1697	-2.1841
-2.3893	-2.1972	-2.0056	-2.1936	-2.0281	-2.3093	-2.0044	-2.2004	-1.3509	-2.1428	-2.1871	-2.1757	-2.3161	-2.1765	-2.1133	-2.1678	-2.2003	-2.2788	-2.3021	-2.2069	-1.9709	-2.1935	-2.0281	-2.3093	-2.109	-2.1807	-1.5442	-2.1821	-2.1746	-2.1935	-2.275	-2.2007	-2.149	-2.2007	-2.2544	-2.2001	-2.1378	-2.2087	-2.1068	-2.2049	-2.1635	-2.1981	-2.163	-2.1828	-1.2038	-2.1517	-2.1555	-2.1921	-2.3516	-2.2463
-1.9568	-2.2346	-1.9474	-2.2267	-2.0281	-2.3093	-2.2953	-2.125	-1.5303	-2.1581	-2.2564	-2.1963	-2.3377	-2.1893	-2.1381	-2.2629	-2.308	-2.2155	-2.0385	-2.2212	-1.9709	-2.1935	-2.0281	-2.3093	-2.3162	-2.1922	-1.5442	-2.1821	-2.1746	-2.1935	-2.275	-2.2007	-2.149	-2.2007	-2.308	-2.2155	-2.1378	-2.2087	-2.1068	-2.2049	-2.1635	-2.1981	-2.163	-2.1828	-2.6075	-2.1919	-2.1555	-2.1921	-2.1697	-2.1841
-2.0913	-2.1113	-2.2955	-2.1993	-2.3028	-2.1936	-2.1702	-2.2235	-1.3509	-2.1428	-2.2564	-2.1963	-2.2562	-2.1716	-2.1381	-2.2629	-2.1057	-2.2441	-2.0385	-2.2212	-2.2955	-2.1993	-2.2556	-2.1624	-2.109	-2.1807	-1.5442	-2.1821	-2.1746	-2.1935	-2.275	-2.2007	-2.149	-2.2007	-2.2146	-2.2101	-2.1378	-2.2087	-2.1068	-2.2049	-2.1635	-2.1981	-2.163	-2.1828	-1.2038	-2.1517	-2.1555	-2.1921	-2.19	-2.2076
-2.0257	-2.1777	-1.9474	-2.2267	-2.0281	-2.3093	-2.1702	-2.2235	-1.1147	-2.163	-2.5029	-2.1756	-2.1109	-2.1729	-2.401	-2.3709	-2.153	-2.3894	-2.0385	-2.2212	-1.9709	-2.1935	-2.0281	-2.3093	-2.109	-2.1807	-1.5442	-2.1821	-2.291	-2.1916	-2.1109	-2.1729	-2.342	-2.2104	-2.153	-2.3894	-2.1378	-2.2087	-2.1068	-2.2049	-2.1635	-2.1981	-2.163	-2.1828	-1.2038	-2.1517	-2.4009	-2.2309	-2.1697	-2.1841
-2.6672	-2.1084	-2.2955	-2.1993	-2.2567	-2.2214	-2.088	-2.1528	-1.3509	-2.1428	-2.2714	-2.2791	-2.1109	-2.1729	-2.3459	-2.1925	-2.2588	-2.214	-2.3571	-2.1928	-2.2955	-2.1993	-2.2854	-2.1793	-2.088	-2.1528	-1.5442	-2.1821	-2.291	-2.1916	-2.1109	-2.1729	-2.342	-2.2104	-2.2146	-2.2101	-2.5123	-2.1861	-2.1068	-2.2049	-2.1635	-2.1981	-2.163	-2.1828	-1.2038	-2.1517	-2.4009	-2.2309	-2.1697	-2.1841
-1.9747	-2.2361	-2.3373	-2.1335	-1.9047	-2.2237	-2.3915	-2.2077	-1.8533	-2.1887	-2.5029	-2.1756	-2.324	-2.2629	-2.0436	-2.2924	-2.1198	-2.1918	-2.0385	-2.2212	-2.2257	-2.1766	-2.2556	-2.1624	-2.3162	-2.1922	-1.5442	-2.1821	-2.291	-2.1916	-2.2136	-2.195	-2.149	-2.2007	-2.0736	-2.202	-2.1378	-2.2087	-2.1068	-2.2049	-2.1635	-2.1981	-2.4249	-2.2294	-2.6075	-2.1919	-2.4009	-2.2309	-2.1697	-2.1841
-2.2375	-2.124	-2.7181	-2.1506	-2.0044	-2.2068	-2.1036	-2.3135	-2.1951	-2.1918	-2.2593	-2.246	-2.3377	-2.1893	-2.2319	-2.1426	-2.2776	-2.1277	-2.3571	-2.1928	-2.4488	-2.2266	-2.1281	-2.2018	-2.109	-2.1807	-2.2747	-2.1971	-2.1593	-2.2056	-2.275	-2.2007	-2.342	-2.2104	-2.2544	-2.2001	-2.1378	-2.2087	-2.6683	-2.1717	-2.1635	-2.1981	-2.163	-2.1828	-2.6075	-2.1919	-2.1555	-2.1921	-2.1697	-2.1841
-2.0913	-2.1113	-2.2432	-2.2769	-2.2348	-2.2064	-2.4174	-2.1279	-2.2226	-2.1523	-2.2714	-2.2791	-2.2562	-2.1716	-2.0807	-2.2469	-2.308	-2.2155	-2.0385	-2.2212	-2.2257	-2.1766	-2.2556	-2.1624	-2.3162	-2.1922	-1.5442	-2.1821	-2.291	-2.1916	-2.275	-2.2007	-2.342	-2.2104	-2.308	-2.2155	-2.1378	-2.2087	-2.1068	-2.2049	-2.1635	-2.1981	-2.163	-2.1828	-2.411	-2.2152	-2.4009	-2.2309	-2.19	-2.2076
-2.4751	-2.2115	-2.0182	-2.0914	-2.2567	-2.2214	-1.9424	-2.2055	-1.3509	-2.1428	-2.2139	-2.1409	-2.2562	-2.1716	-2.1923	-2.1703	-2.1198	-2.1918	-2.3021	-2.2069	-2.2257	-2.1766	-2.2854	-2.1793	-2.3162	-2.1922	-1.5442	-2.1821	-2.291	-2.1916	-2.275	-2.2007	-2.1923	-2.1703	-2.0736	-2.202	-2.1378	-2.2087	-2.1068	-2.2049	-2.1635	-2.1981	-2.1056	-2.2076	-1.2038	-2.1517	-2.2123	-2.1635	-2.19	-2.2076
-2.028	-2.1577	-2.0351	-2.2049	-2.3077	-2.0984	-2.3004	-2.196	-1.3509	-2.1428	-2.1871	-2.1757	-2.1001	-2.1936	-2.3459	-2.1925	-2.4698	-2.1537	-2.3021	-2.2069	-1.9709	-2.1935	-2.2556	-2.1624	-2.3162	-2.1922	-1.5442	-2.1821	-2.1746	-2.1935	-2.2136	-2.195	-2.342	-2.2104	-2.2544	-2.2001	-2.1378	-2.2087	-2.1068	-2.2049	-2.1635	-2.1981	-2.1056	-2.2076	-1.2038	-2.1517	-2.1555	-2.1921	-2.1697	-2.1841
-2.2139	-2.1613	-2.5968	-2.1898	-2.1552	-2.2711	-2.1182	-2.1856	-1.3509	-2.1428	-2.5029	-2.1756	-2.324	-2.2629	-2.0982	-2.1876	-2.2776	-2.1277	-2.3571	-2.1928	-2.4488	-2.2266	-2.1281	-2.2018	-2.109	-2.1807	-1.5442	-2.1821	-2.291	-2.1916	-2.2136	-2.195	-2.149	-2.2007	-2.2544	-2.2001	-2.2188	-2.1989	-2.6683	-2.1717	-2.1635	-2.1981	-2.163	-2.1828	-1.2038	-2.1517	-2.4009	-2.2309	-2.1697	-2.1841
-2.0031	-2.3604	-2.5968	-2.1898	-2.2107	-2.1599	-2.1406	-2.1001	-1.5303	-2.1581	-2.2564	-2.1963	-2.18	-2.2026	-2.3459	-2.1925	-2.2003	-2.2788	-2.3021	-2.2069	-2.4488	-2.2266	-2.1281	-2.2018	-2.109	-2.1807	-1.5442	-2.1821	-2.1746	-2.1935	-2.2136	-2.195	-2.342	-2.2104	-2.2544	-2.2001	-2.1378	-2.2087	-2.6683	-2.1717	-2.1635	-2.1981	-2.163	-2.1828	-2.6075	-2.1919	-2.1555	-2.1921	-2.1697	-2.1841
-2.0841	-2.3065	-2.2781	-2.2803	-2.0522	-2.1698	-2.1406	-2.1001	-1.3509	-2.1428	-2.0946	-2.1887	-2.1001	-2.1936	-2.0807	-2.2469	-2.0615	-2.2889	-2.0385	-2.2212	-2.4488	-2.2266	-2.1281	-2.2018	-2.109	-2.1807	-1.5442	-2.1821	-2.291	-2.1916	-2.2136	-2.195	-2.342	-2.2104	-2.2146	-2.2101	-2.1378	-2.2087	-2.1068	-2.2049	-2.1635	-2.1981	-2.163	-2.1828	-1.2038	-2.1517	-2.1555	-2.1921	-2.1697	-2.1841
-2.0257	-2.1777	-2.0351	-2.2049	-2.2107	-2.1599	-2.3004	-2.196	-1.8533	-2.1887	-2.2082	-2.2983	-2.0835	-2.201	-2.0982	-2.1876	-2.4698	-2.1537	-2.0385	-2.2212	-1.9709	-2.1935	-2.1281	-2.2018	-2.3162	-2.1922	-1.5442	-2.1821	-2.2082	-2.2983	-2.2136	-2.195	-2.149	-2.2007	-2.2544	-2.2001	-2.1378	-2.2087	-2.1068	-2.2049	-2.1635	-2.1981	-2.1056	-2.2076	-2.6075	-2.1919	-2.1555	-2.1921	-2.1697	-2.1841
-1.9568	-2.2346	-2.2602	-2.2263	-2.0522	-2.1698	-2.1406	-2.1001	-1.1147	-2.163	-2.1077	-2.1883	-2.1109	-2.1729	-2.0982	-2.1876	-2.0615	-2.2889	-2.0385	-2.2212	-2.4488	-2.2266	-2.1281	-2.2018	-2.109	-2.1807	-1.5442	-2.1821	-2.1746	-2.1935	-2.1109	-2.1729	-2.149	-2.2007	-2.2146	-2.2101	-2.1378	-2.2087	-2.255	-2.2101	-2.1635	-2.1981	-2.163	-2.1828	-1.2038	-2.1517	-2.1555	-2.1921	-2.1697	-2.1841
-2.0841	-2.3065	-2.2602	-2.2263	-2.3401	-2.133	-1.9801	-2.1272	-2.2226	-2.1523	-2.2714	-2.2791	-2.3125	-2.1238	-2.2669	-2.1721	-2.308	-2.2155	-2.0385	-2.2212	-2.4488	-2.2266	-2.2854	-2.1793	-1.9801	-2.1272	-1.5442	-2.1821	-2.291	-2.1916	-2.2136	-2.195	-2.149	-2.2007	-2.308	-2.2155	-2.1378	-2.2087	-2.255	-2.2101	-2.2584	-2.1902	-2.163	-2.1828	-2.411	-2.2152	-2.4009	-2.2309	-2.1697	-2.1841
-2.3259	-2.256	-2.2955	-2.1993	-2.0281	-2.3093	-2.0044	-2.2004	-1.1147	-2.163	-2.2564	-2.1963	-2.1001	-2.1936	-2.2055	-2.1533	-2.0416	-2.0862	-2.3571	-2.1928	-2.2955	-2.1993	-2.0281	-2.3093	-2.109	-2.1807	-1.5442	-2.1821	-2.1746	-2.1935	-2.2136	-2.195	-2.149	-2.2007	-2.0416	-2.0862	-2.5123	-2.1861	-2.1068	-2.2049	-2.1635	-2.1981	-2.163	-2.1828	-1.2038	-2.1517	-2.1555	-2.1921	-2.1697	-2.1841
-1.9747	-2.2361	-2.2781	-2.2803	-2.2107	-2.1599	-1.9801	-2.1272	-1.8533	-2.1887	-2.2564	-2.1963	-2.1001	-2.1936	-2.1381	-2.2629	-2.308	-2.2155	-2.0385	-2.2212	-2.4488	-2.2266	-2.1281	-2.2018	-1.9801	-2.1272	-1.5442	-2.1821	-2.1746	-2.1935	-2.2136	-2.195	-2.149	-2.2007	-2.308	-2.2155	-2.1378	-2.2087	-2.1068	-2.2049	-2.1635	-2.1981	-2.163	-2.1828	-2.6075	-2.1919	-2.1555	-2.1921	-2.1697	-2.1841
-1.9747	-2.2361	-2.0182	-2.0914	-2.0044	-2.2068	-2.0044	-2.2004	-1.1147	-2.163	-2.3555	-2.3442	-2.3766	-2.3364	-2.3459	-2.1925	-2.0416	-2.0862	-2.0385	-2.2212	-2.2257	-2.1766	-2.1281	-2.2018	-2.109	-2.1807	-1.5442	-2.1821	-2.1593	-2.2056	-2.275	-2.2007	-2.342	-2.2104	-2.0416	-2.0862	-2.1378	-2.2087	-2.1068	-2.2049	-2.1635	-2.1981	-2.163	-2.1828	-1.2038	-2.1517	-2.1555	-2.1921	-2.3516	-2.2463
-2.0257	-2.1777	-2.7181	-2.1506	-2.1552	-2.2711	-1.9801	-2.1272	-2.9978	-2.1844	-2.1885	-2.1814	-2.18	-2.2026	-2.2319	-2.1426	-2.308	-2.2155	-2.0385	-2.2212	-2.4488	-2.2266	-2.1281	-2.2018	-1.9801	-2.1272	-3.1876	-2.1792	-2.1746	-2.1935	-2.2136	-2.195	-2.342	-2.2104	-2.308	-2.2155	-2.1378	-2.2087	-2.6683	-2.1717	-2.1635	-2.1981	-2.163	-2.1828	-2.6075	-2.1919	-2.1555	-2.1921	-2.1697	-2.1841
-2.4751	-2.2115	-2.3373	-2.1335	-2.1817	-2.2442	-2.1406	-2.1001	-1.1147	-2.163	-2.143	-2.1912	-2.1001	-2.1936	-2.2055	-2.1533	-1.9722	-2.1863	-2.3021	-2.2069	-2.2257	-2.1766	-2.2854	-2.1793	-2.109	-2.1807	-1.5442	-2.1821	-2.1746	-2.1935	-2.2136	-2.195	-2.149	-2.2007	-2.0736	-2.202	-2.1378	-2.2087	-2.1068	-2.2049	-2.2939	-2.2053	-2.163	-2.1828	-1.2038	-2.1517	-2.1555	-2.1921	-2.1697	-2.1841
-2.6672	-2.1084	-2.0351	-2.2049	-2.1552	-2.2711	-2.1406	-2.1001	-2.1923	-2.2232	-2.143	-2.1912	-2.1802	-2.2149	-2.0436	-2.2924	-2.2482	-2.2044	-2.3571	-2.1928	-1.9709	-2.1935	-2.1281	-2.2018	-2.109	-2.1807	-2.2747	-2.1971	-2.1746	-2.1935	-2.1802	-2.2149	-2.149	-2.2007	-2.2146	-2.2101	-2.5123	-2.1861	-2.1068	-2.2049	-2.1635	-2.1981	-2.163	-2.1828	-2.6075	-2.1919	-2.1555	-2.1921	-2.1697	-2.1841
-2.3893	-2.1972	-1.9474	-2.2267	-2.2348	-2.2064	-2.1702	-2.2235	-1.1147	-2.163	-2.0414	-2.186	-2.18	-2.2026	-2.2055	-2.1533	-2.1609	-2.2129	-2.3021	-2.2069	-1.9709	-2.1935	-2.2556	-2.1624	-2.109	-2.1807	-1.5442	-2.1821	-2.0414	-2.186	-2.2136	-2.195	-2.149	-2.2007	-2.2544	-2.2001	-2.1378	-2.2087	-2.1068	-2.2049	-2.1635	-2.1981	-2.163	-2.1828	-1.2038	-2.1517	-2.1555	-2.1921	-2.1697	-2.1841
-2.0913	-2.1113	-2.0182	-2.0914	-2.0522	-2.1698	-2.3915	-2.2077	-2.858	-2.257	-2.143	-2.1912	-2.18	-2.2026	-2.3515	-2.1285	-2.0373	-2.175	-2.0385	-2.2212	-2.2257	-2.1766	-2.1281	-2.2018	-2.3162	-2.1922	-2.858	-2.257	-2.1746	-2.1935	-2.2136	-2.195	-2.342	-2.2104	-2.2544	-2.2001	-2.1378	-2.2087	-2.1068	-2.2049	-2.1635	-2.1981	-2.4249	-2.2294	-2.6075	-2.1919	-2.1555	-2.1921	-2.1697	-2.1841
-2.2375	-2.124	-1.8906	-2.1598	-2.0522	-2.1698	-2.4227	-2.2771	-1.1147	-2.163	-2.1082	-2.1378	-2.2358	-2.1442	-2.1648	-2.1845	-2.0615	-2.2889	-2.3571	-2.1928	-1.9709	-2.1935	-2.1281	-2.2018	-2.3074	-2.2482	-1.5442	-2.1821	-2.1593	-2.2056	-2.275	-2.2007	-2.1155	-2.1971	-2.2146	-2.2101	-2.1378	-2.2087	-2.1068	-2.2049	-2.1635	-2.1981	-2.163	-2.1828	-1.2038	-2.1517	-2.1555	-2.1921	-2.1697	-2.1841
-2.0257	-2.1777	-1.9368	-2.1803	-2.0281	-2.3093	-2.1098	-2.2239	-2.9978	-2.1844	-2.1239	-2.2232	-2.1109	-2.1729	-2.2055	-2.1533	-2.1198	-2.1918	-2.0385	-2.2212	-1.9709	-2.1935	-2.0281	-2.3093	-2.1098	-2.2239	-3.1876	-2.1792	-2.1593	-2.2056	-2.1109	-2.1729	-2.149	-2.2007	-2.0736	-2.202	-2.1378	-2.2087	-2.1068	-2.2049	-2.1635	-2.1981	-2.1056	-2.2076	-2.6075	-2.1919	-2.1555	-2.1921	-2.1697	-2.1841
-1.9568	-2.2346	-2.2955	-2.1993	-2.2035	-2.2637	-2.1406	-2.1001	-2.1923	-2.2232	-2.0414	-2.186	-2.18	-2.2026	-2.0688	-2.2769	-2.1198	-2.1918	-2.0385	-2.2212	-2.2955	-2.1993	-2.2035	-2.2637	-2.109	-2.1807	-2.2747	-2.1971	-2.0414	-2.186	-2.2136	-2.195	-2.1155	-2.1971	-2.0736	-2.202	-2.1378	-2.2087	-2.1068	-2.2049	-2.2584	-2.1902	-2.163	-2.1828	-2.6075	-2.1919	-2.1555	-2.1921	-2.1697	-2.1841
-1.9568	-2.2346	-1.9474	-2.2267	-2.2035	-2.2637	-2.0044	-2.2004	-2.2226	-2.1523	-2.143	-2.1912	-2.0336	-2.2016	-2.1648	-2.1845	-2.2003	-2.2788	-2.0385	-2.2212	-1.9709	-2.1935	-2.2035	-2.2637	-2.109	-2.1807	-1.5442	-2.1821	-2.1746	-2.1935	-2.0948	-2.1814	-2.1155	-2.1971	-2.2544	-2.2001	-2.1378	-2.2087	-2.1068	-2.2049	-2.2584	-2.1902	-2.163	-2.1828	-2.411	-2.2152	-2.1555	-2.1921	-2.1697	-2.1841
-1.9747	-2.2361	-2.2602	-2.2263	-2.2107	-2.1599	-2.3007	-2.2016	-2.4879	-2.1525	-2.0946	-2.1887	-2.2358	-2.1442	-2.3459	-2.1925	-2.3627	-2.1814	-2.0385	-2.2212	-2.4488	-2.2266	-2.1281	-2.2018	-2.3074	-2.2482	-2.2747	-2.1971	-2.291	-2.1916	-2.275	-2.2007	-2.342	-2.2104	-2.2146	-2.2101	-2.1378	-2.2087	-2.255	-2.2101	-2.1635	-2.1981	-2.163	-2.1828	-2.6075	-2.1919	-2.1555	-2.1921	-2.1697	-2.1841
-2.0257	-2.1777	-2.2955	-2.1993	-2.1552	-2.2711	-2.3007	-2.2016	-2.1951	-2.1918	-2.1885	-2.1814	-2.3766	-2.3364	-2.0242	-2.1608	-2.308	-2.2155	-2.0385	-2.2212	-2.2955	-2.1993	-2.1281	-2.2018	-2.3074	-2.2482	-2.2747	-2.1971	-2.1746	-2.1935	-2.275	-2.2007	-2.0242	-2.1608	-2.308	-2.2155	-2.1378	-2.2087	-2.1068	-2.2049	-2.1635	-2.1981	-2.163	-2.1828	-2.6075	-2.1919	-2.1555	-2.1921	-2.3516	-2.2463
-2.0257	-2.1777	-2.0056	-2.1936	-2.0281	-2.3093	-2.088	-2.1528	-2.1923	-2.2232	-2.1239	-2.2232	-2.218	-2.2124	-2.0242	-2.1608	-2.0928	-2.3291	-2.0385	-2.2212	-1.9709	-2.1935	-2.0281	-2.3093	-2.088	-2.1528	-2.2747	-2.1971	-2.1593	-2.2056	-2.275	-2.2007	-2.0242	-2.1608	-2.2544	-2.2001	-2.1378	-2.2087	-2.1068	-2.2049	-2.1635	-2.1981	-2.163	-2.1828	-2.6075	-2.1919	-2.1555	-2.1921	-2.19	-2.2076
-2.0257	-2.1777	-2.7181	-2.1506	-2.2595	-2.2073	-2.1702	-2.2235	-2.2226	-2.1523	-2.5029	-2.1756	-2.3766	-2.3364	-2.3459	-2.1925	-2.1609	-2.2129	-2.0385	-2.2212	-2.4488	-2.2266	-2.1281	-2.2018	-2.109	-2.1807	-1.5442	-2.1821	-2.291	-2.1916	-2.275	-2.2007	-2.342	-2.2104	-2.2544	-2.2001	-2.1378	-2.2087	-2.6683	-2.1717	-2.1635	-2.1981	-2.163	-2.1828	-2.411	-2.2152	-2.4009	-2.2309	-2.3516	-2.2463
-2.0913	-2.1113	-1.9368	-2.1803	-2.3401	-2.133	-2.3915	-2.2077	-1.1147	-2.163	-2.2714	-2.2791	-2.0777	-2.1421	-2.2669	-2.1721	-2.1609	-2.2129	-2.0385	-2.2212	-1.9709	-2.1935	-2.2854	-2.1793	-2.3162	-2.1922	-1.5442	-2.1821	-2.291	-2.1916	-2.275	-2.2007	-2.149	-2.2007	-2.2544	-2.2001	-2.1378	-2.2087	-2.1068	-2.2049	-2.2584	-2.1902	-2.4249	-2.2294	-1.2038	-2.1517	-2.4009	-2.2309	-2.1697	-2.1841
-1.9568	-2.2346	-2.2602	-2.2263	-2.1817	-2.2442	-2.3915	-2.2077	-1.3509	-2.1428	-2.2007	-2.1839	-2.324	-2.2629	-2.3515	-2.1285	-2.1198	-2.1918	-2.0385	-2.2212	-2.4488	-2.2266	-2.2854	-2.1793	-2.3162	-2.1922	-1.5442	-2.1821	-2.291	-2.1916	-2.2136	-2.195	-2.342	-2.2104	-2.0736	-2.202	-2.1378	-2.2087	-2.255	-2.2101	-2.2939	-2.2053	-2.4249	-2.2294	-1.2038	-2.1517	-2.1555	-2.1921	-2.1697	-2.1841
-2.2057	-2.1498	-2.0056	-2.1936	-2.0281	-2.3093	-2.3007	-2.2016	-2.1951	-2.1918	-2.143	-2.1912	-2.18	-2.2026	-2.0688	-2.2769	-2.1198	-2.1918	-2.2057	-2.1498	-1.9709	-2.1935	-2.0281	-2.3093	-2.3074	-2.2482	-2.2747	-2.1971	-2.1746	-2.1935	-2.2136	-2.195	-2.1155	-2.1971	-2.0736	-2.202	-2.1378	-2.2087	-2.1068	-2.2049	-2.1635	-2.1981	-2.163	-2.1828	-2.6075	-2.1919	-2.1555	-2.1921	-2.1697	-2.1841
-2.0841	-2.3065	-2.2432	-2.2769	-2.2348	-2.2064	-1.9801	-2.1272	-1.3509	-2.1428	-2.1871	-2.1757	-2.18	-2.2026	-2.0688	-2.2769	-2.1198	-2.1918	-2.0385	-2.2212	-2.2257	-2.1766	-2.2556	-2.1624	-1.9801	-2.1272	-1.5442	-2.1821	-2.1746	-2.1935	-2.2136	-2.195	-2.1155	-2.1971	-2.0736	-2.202	-2.1378	-2.2087	-2.1068	-2.2049	-2.1635	-2.1981	-2.163	-2.1828	-1.2038	-2.1517	-2.1555	-2.1921	-2.1697	-2.1841
-2.2375	-2.124	-2.0056	-2.1936	-2.1552	-2.2711	-2.0044	-2.2004	-1.1147	-2.163	-2.1871	-2.1757	-2.1109	-2.1729	-2.1923	-2.1703	-2.2482	-2.2044	-2.3571	-2.1928	-1.9709	-2.1935	-2.1281	-2.2018	-2.109	-2.1807	-1.5442	-2.1821	-2.1746	-2.1935	-2.1109	-2.1729	-2.1923	-2.1703	-2.2146	-2.2101	-2.1378	-2.2087	-2.1068	-2.2049	-2.1635	-2.1981	-2.163	-2.1828	-1.2038	-2.1517	-2.1555	-2.1921	-2.1697	-2.1841
-2.0257	-2.1777	-1.8906	-2.1598	-2.1817	-2.2442	-2.1182	-2.1856	-2.858	-2.257	-2.0414	-2.186	-2.3125	-2.1238	-2.0982	-2.1876	-2.3627	-2.1814	-2.0385	-2.2212	-1.9709	-2.1935	-2.2854	-2.1793	-2.109	-2.1807	-2.858	-2.257	-2.0414	-2.186	-2.2136	-2.195	-2.149	-2.2007	-2.2146	-2.2101	-2.1378	-2.2087	-2.1068	-2.2049	-2.2939	-2.2053	-2.163	-2.1828	-2.6075	-2.1919	-2.1555	-2.1921	-2.1697	-2.1841
-2.0913	-2.1113	-1.9474	-2.2267	-2.0044	-2.2068	-2.3915	-2.2077	-1.1147	-2.163	-2.1082	-2.1378	-2.3161	-2.1765	-2.2669	-2.1721	-2.1609	-2.2129	-2.0385	-2.2212	-1.9709	-2.1935	-2.1281	-2.2018	-2.3162	-2.1922	-1.5442	-2.1821	-2.1593	-2.2056	-2.275	-2.2007	-2.149	-2.2007	-2.2544	-2.2001	-2.1378	-2.2087	-2.1068	-2.2049	-2.1635	-2.1981	-2.4249	-2.2294	-1.2038	-2.1517	-2.1555	-2.1921	-2.3516	-2.2463
-2.028	-2.1577	-2.2325	-2.2321	-2.0281	-2.3093	-2.1702	-2.2235	-1.3509	-2.1428	-2.1885	-2.1814	-2.0336	-2.2016	-2.0688	-2.2769	-2.308	-2.2155	-2.3021	-2.2069	-2.4488	-2.2266	-2.0281	-2.3093	-2.109	-2.1807	-1.5442	-2.1821	-2.1746	-2.1935	-2.0948	-2.1814	-2.1155	-2.1971	-2.308	-2.2155	-2.1378	-2.2087	-2.255	-2.2101	-2.1635	-2.1981	-2.163	-2.1828	-1.2038	-2.1517	-2.1555	-2.1921	-2.1697	-2.1841
-1.9568	-2.2346	-2.5968	-2.1898	-2.0044	-2.2068	-2.3007	-2.2016	-2.1951	-2.1918	-2.0414	-2.186	-2.1109	-2.1729	-2.0946	-2.2248	-2.0373	-2.175	-2.0385	-2.2212	-2.4488	-2.2266	-2.1281	-2.2018	-2.3074	-2.2482	-2.2747	-2.1971	-2.0414	-2.186	-2.1109	-2.1729	-2.342	-2.2104	-2.2544	-2.2001	-2.1378	-2.2087	-2.6683	-2.1717	-2.1635	-2.1981	-2.163	-2.1828	-2.6075	-2.1919	-2.1555	-2.1921	-2.1697	-2.1841
-2.2375	-2.124	-2.2325	-2.2321	-2.2953	-2.0342	-2.4227	-2.2771	-2.2419	-2.2657	-2.0414	-2.186	-2.0835	-2.201	-2.1648	-2.1845	-2.308	-2.2155	-2.3571	-2.1928	-2.4488	-2.2266	-2.2854	-2.1793	-2.3074	-2.2482	-1.5442	-2.1821	-2.0414	-2.186	-2.2136	-2.195	-2.1155	-2.1971	-2.308	-2.2155	-2.1378	-2.2087	-2.255	-2.2101	-2.1635	-2.1981	-2.163	-2.1828	-2.411	-2.2152	-2.1555	-2.1921	-2.1697	-2.1841
-2.2139	-2.1613	-2.2577	-2.2144	-2.3028	-2.1936	-2.3004	-2.196	-2.858	-2.257	-2.0762	-2.3172	-2.2655	-2.1791	-2.1923	-2.1703	-2.2588	-2.214	-2.3571	-2.1928	-2.4488	-2.2266	-2.2556	-2.1624	-2.3162	-2.1922	-2.858	-2.257	-2.1746	-2.1935	-2.0948	-2.1814	-2.1923	-2.1703	-2.2146	-2.2101	-2.2188	-2.1989	-2.1068	-2.2049	-2.1635	-2.1981	-2.1056	-2.2076	-2.6075	-2.1919	-2.1555	-2.1921	-2.1697	-2.1841
-2.028	-2.1577	-2.0056	-2.1936	-2.3077	-2.0984	-1.9801	-2.1272	-1.1147	-2.163	-2.1077	-2.1883	-2.3125	-2.1238	-2.6188	-2.2544	-2.1818	-2.246	-2.3021	-2.2069	-1.9709	-2.1935	-2.2556	-2.1624	-1.9801	-2.1272	-1.5442	-2.1821	-2.1746	-2.1935	-2.2136	-2.195	-2.342	-2.2104	-2.0736	-2.202	-2.1378	-2.2087	-2.1068	-2.2049	-2.1635	-2.1981	-2.163	-2.1828	-1.2038	-2.1517	-2.1555	-2.1921	-2.1697	-2.1841
-2.0913	-2.1113	-2.0182	-2.0914	-2.1552	-2.2711	-2.1406	-2.1001	-1.1147	-2.163	-2.2564	-2.1963	-2.0336	-2.2016	-2.1923	-2.1703	-2.3928	-2.1736	-2.0385	-2.2212	-2.2257	-2.1766	-2.1281	-2.2018	-2.109	-2.1807	-1.5442	-2.1821	-2.1746	-2.1935	-2.0948	-2.1814	-2.1923	-2.1703	-2.2544	-2.2001	-2.1378	-2.2087	-2.1068	-2.2049	-2.1635	-2.1981	-2.163	-2.1828	-1.2038	-2.1517	-2.1555	-2.1921	-2.1697	-2.1841
-2.028	-2.1577	-2.0056	-2.1936	-2.2107	-2.1599	-2.3915	-2.2077	-3.1076	-2.1856	-2.1082	-2.1378	-2.1109	-2.1729	-2.401	-2.3709	-2.308	-2.2155	-2.3021	-2.2069	-1.9709	-2.1935	-2.1281	-2.2018	-2.3162	-2.1922	-3.1876	-2.1792	-2.1593	-2.2056	-2.1109	-2.1729	-2.342	-2.2104	-2.308	-2.2155	-2.1378	-2.2087	-2.1068	-2.2049	-2.1635	-2.1981	-2.4249	-2.2294	-2.6075	-2.1919	-2.1555	-2.1921	-2.1697	-2.1841
-2.0841	-2.3065	-2.7181	-2.1506	-2.0522	-2.1698	-2.3007	-2.2016	-2.858	-2.257	-2.2357	-2.0772	-2.1109	-2.1729	-2.2055	-2.1533	-2.1198	-2.1918	-2.0385	-2.2212	-2.4488	-2.2266	-2.1281	-2.2018	-2.3074	-2.2482	-2.858	-2.257	-2.291	-2.1916	-2.1109	-2.1729	-2.149	-2.2007	-2.0736	-2.202	-2.1378	-2.2087	-2.6683	-2.1717	-2.1635	-2.1981	-2.163	-2.1828	-2.6075	-2.1919	-2.1555	-2.1921	-2.1697	-2.1841
-2.4751	-2.2115	-2.0056	-2.1936	-2.2595	-2.2073	-2.3007	-2.2016	-1.1147	-2.163	-2.0414	-2.186	-2.324	-2.2629	-2.0982	-2.1876	-2.4698	-2.1537	-2.3021	-2.2069	-1.9709	-2.1935	-2.1281	-2.2018	-2.3074	-2.2482	-1.5442	-2.1821	-2.0414	-2.186	-2.2136	-2.195	-2.149	-2.2007	-2.2544	-2.2001	-2.1378	-2.2087	-2.1068	-2.2049	-2.1635	-2.1981	-2.163	-2.1828	-1.2038	-2.1517	-2.1555	-2.1921	-2.1697	-2.1841
-2.0841	-2.3065	-2.5968	-2.1898	-2.1676	-2.1596	-2.1098	-2.2239	-1.1147	-2.163	-2.5029	-2.1756	-2.324	-2.2629	-2.2055	-2.1533	-2.2588	-2.214	-2.0385	-2.2212	-2.4488	-2.2266	-2.1281	-2.2018	-2.1098	-2.2239	-1.5442	-2.1821	-2.291	-2.1916	-2.2136	-2.195	-2.149	-2.2007	-2.2146	-2.2101	-2.1378	-2.2087	-2.6683	-2.1717	-2.1635	-2.1981	-2.1056	-2.2076	-1.2038	-2.1517	-2.4009	-2.2309	-2.1697	-2.1841
-2.2057	-2.1498	-1.9368	-2.1803	-2.2348	-2.2064	-2.3007	-2.2016	-2.1951	-2.1918	-2.168	-2.1327	-2.3377	-2.1893	-2.0982	-2.1876	-2.2482	-2.2044	-2.2057	-2.1498	-1.9709	-2.1935	-2.2556	-2.1624	-2.3074	-2.2482	-2.2747	-2.1971	-2.168	-2.1327	-2.275	-2.2007	-2.149	-2.2007	-2.2146	-2.2101	-2.1378	-2.2087	-2.1068	-2.2049	-2.1635	-2.1981	-2.163	-2.1828	-2.6075	-2.1919	-2.2123	-2.1635	-2.1697	-2.1841
-1.9568	-2.2346	-1.9368	-2.1803	-2.0044	-2.2068	-2.1182	-2.1856	-1.3509	-2.1428	-2.2564	-2.1963	-2.1109	-2.1729	-2.0982	-2.1876	-2.308	-2.2155	-2.0385	-2.2212	-1.9709	-2.1935	-2.1281	-2.2018	-2.109	-2.1807	-1.5442	-2.1821	-2.1746	-2.1935	-2.1109	-2.1729	-2.149	-2.2007	-2.308	-2.2155	-2.1378	-2.2087	-2.1068	-2.2049	-2.1635	-2.1981	-2.163	-2.1828	-1.2038	-2.1517	-2.1555	-2.1921	-2.1697	-2.1841
-2.0755	-2.0526	-2.2325	-2.2321	-2.2035	-2.2637	-2.1182	-2.1856	-2.8139	-2.1086	-2.1885	-2.1814	-2.3766	-2.3364	-2.6188	-2.2544	-2.2588	-2.214	-2.0755	-2.0526	-2.4488	-2.2266	-2.2035	-2.2637	-2.109	-2.1807	-2.8139	-2.1086	-2.1746	-2.1935	-2.275	-2.2007	-2.342	-2.2104	-2.2146	-2.2101	-2.1378	-2.2087	-2.255	-2.2101	-2.2584	-2.1902	-2.163	-2.1828	-2.6075	-2.1919	-2.1555	-2.1921	-2.3516	-2.2463
-2.163	-2.2773	-2.0056	-2.1936	-2.2667	-2.199	-2.0044	-2.2004	-1.1147	-2.163	-2.5029	-2.1756	-2.1001	-2.1936	-2.3459	-2.1925	-2.2588	-2.214	-2.163	-2.2773	-1.9709	-2.1935	-2.2667	-2.199	-2.109	-2.1807	-1.5442	-2.1821	-2.291	-2.1916	-2.2136	-2.195	-2.342	-2.2104	-2.2146	-2.2101	-2.2188	-2.1989	-2.1068	-2.2049	-2.1635	-2.1981	-2.163	-2.1828	-1.2038	-2.1517	-2.4009	-2.2309	-2.1697	-2.1841
-2.0913	-2.1113	-2.0351	-2.2049	-2.0522	-2.1698	-2.1182	-2.1856	-1.5303	-2.1581	-2.143	-2.1912	-2.0423	-2.1543	-2.3459	-2.1925	-2.1057	-2.2441	-2.0385	-2.2212	-1.9709	-2.1935	-2.1281	-2.2018	-2.109	-2.1807	-1.5442	-2.1821	-2.1746	-2.1935	-2.0948	-2.1814	-2.342	-2.2104	-2.2146	-2.2101	-2.1378	-2.2087	-2.1068	-2.2049	-2.1635	-2.1981	-2.163	-2.1828	-2.6075	-2.1919	-2.1555	-2.1921	-2.1697	-2.1841
-2.4751	-2.2115	-2.2731	-2.1649	-2.3028	-2.1936	-2.4227	-2.2771	-1.3509	-2.1428	-2.0762	-2.3172	-2.0336	-2.2016	-2.2319	-2.1426	-2.0416	-2.0862	-2.3021	-2.2069	-2.2731	-2.1649	-2.2556	-2.1624	-2.3074	-2.2482	-1.5442	-2.1821	-2.1746	-2.1935	-2.0948	-2.1814	-2.342	-2.2104	-2.0416	-2.0862	-2.1378	-2.2087	-2.255	-2.2101	-2.1635	-2.1981	-2.163	-2.1828	-1.2038	-2.1517	-2.1555	-2.1921	-2.1697	-2.1841
-2.6672	-2.1084	-2.2602	-2.2263	-2.3401	-2.133	-2.1182	-2.1856	-2.1951	-2.1918	-2.1885	-2.1814	-2.0777	-2.1421	-2.0688	-2.2769	-2.0615	-2.2889	-2.3571	-2.1928	-2.4488	-2.2266	-2.2854	-2.1793	-2.109	-2.1807	-2.2747	-2.1971	-2.1746	-2.1935	-2.275	-2.2007	-2.1155	-2.1971	-2.2146	-2.2101	-2.5123	-2.1861	-2.255	-2.2101	-2.2584	-2.1902	-2.163	-2.1828	-2.6075	-2.1919	-2.1555	-2.1921	-2.1697	-2.1841
-2.0257	-2.1777	-2.2432	-2.2769	-2.0044	-2.2068	-2.3411	-2.1558	-2.1951	-2.1918	-2.143	-2.1912	-2.18	-2.2026	-2.0807	-2.2469	-2.1609	-2.2129	-2.0385	-2.2212	-2.2257	-2.1766	-2.1281	-2.2018	-2.3162	-2.1922	-2.2747	-2.1971	-2.1746	-2.1935	-2.2136	-2.195	-2.342	-2.2104	-2.2544	-2.2001	-2.1378	-2.2087	-2.1068	-2.2049	-2.1635	-2.1981	-2.163	-2.1828	-2.6075	-2.1919	-2.1555	-2.1921	-2.1697	-2.1841
-2.0913	-2.1113	-2.3373	-2.1335	-2.3077	-2.0984	-2.1406	-2.1001	-2.1923	-2.2232	-2.2714	-2.2791	-2.2562	-2.1716	-2.401	-2.3709	-2.3627	-2.1814	-2.0385	-2.2212	-2.2257	-2.1766	-2.2556	-2.1624	-2.109	-2.1807	-2.2747	-2.1971	-2.291	-2.1916	-2.275	-2.2007	-2.342	-2.2104	-2.2146	-2.2101	-2.1378	-2.2087	-2.1068	-2.2049	-2.1635	-2.1981	-2.163	-2.1828	-2.6075	-2.1919	-2.4009	-2.2309	-2.19	-2.2076
-2.0841	-2.3065	-2.3373	-2.1335	-2.4749	-2.1739	-2.3004	-2.196	-1.5303	-2.1581	-2.1885	-2.1814	-2.2358	-2.1442	-2.1381	-2.2629	-2.308	-2.2155	-2.0385	-2.2212	-2.2257	-2.1766	-2.2854	-2.1793	-2.3162	-2.1922	-1.5442	-2.1821	-2.1746	-2.1935	-2.275	-2.2007	-2.149	-2.2007	-2.308	-2.2155	-2.1378	-2.2087	-2.1068	-2.2049	-2.2939	-2.2053	-2.1056	-2.2076	-2.6075	-2.1919	-2.1555	-2.1921	-2.1697	-2.1841
-2.2139	-2.1613	-2.2781	-2.2803	-2.0044	-2.2068	-2.2953	-2.125	-3.1076	-2.1856	-2.0414	-2.186	-2.3766	-2.3364	-2.1923	-2.1703	-2.2588	-2.214	-2.3571	-2.1928	-2.4488	-2.2266	-2.1281	-2.2018	-2.3162	-2.1922	-3.1876	-2.1792	-2.0414	-2.186	-2.275	-2.2007	-2.1923	-2.1703	-2.2146	-2.2101	-2.2188	-2.1989	-2.1068	-2.2049	-2.1635	-2.1981	-2.163	-2.1828	-2.6075	-2.1919	-2.1555	-2.1921	-2.3516	-2.2463
-1.9747	-2.2361	-2.0546	-2.2266	-2.1817	-2.2442	-2.1702	-2.2235	-1.3509	-2.1428	-2.143	-2.1912	-2.324	-2.2629	-2.0436	-2.2924	-2.308	-2.2155	-2.0385	-2.2212	-1.9709	-2.1935	-2.2854	-2.1793	-2.109	-2.1807	-1.5442	-2.1821	-2.1746	-2.1935	-2.2136	-2.195	-2.149	-2.2007	-2.308	-2.2155	-2.1378	-2.2087	-2.1068	-2.2049	-2.2939	-2.2053	-2.163	-2.1828	-1.2038	-2.1517	-2.1555	-2.1921	-2.1697	-2.1841
-2.0257	-2.1777	-2.2325	-2.2321	-2.0522	-2.1698	-2.0044	-2.2004	-1.3509	-2.1428	-2.1885	-2.1814	-2.3766	-2.3364	-2.2055	-2.1533	-2.0373	-2.175	-2.0385	-2.2212	-2.4488	-2.2266	-2.1281	-2.2018	-2.109	-2.1807	-1.5442	-2.1821	-2.1746	-2.1935	-2.275	-2.2007	-2.149	-2.2007	-2.2544	-2.2001	-2.1378	-2.2087	-2.255	-2.2101	-2.1635	-2.1981	-2.163	-2.1828	-1.2038	-2.1517	-2.1555	-2.1921	-2.3516	-2.2463
-1.9568	-2.2346	-1.8906	-2.1598	-2.4749	-2.1739	-2.0044	-2.2004	-1.1147	-2.163	-2.143	-2.1912	-2.2562	-2.1716	-2.0436	-2.2924	-2.0416	-2.0862	-2.0385	-2.2212	-1.9709	-2.1935	-2.2854	-2.1793	-2.109	-2.1807	-1.5442	-2.1821	-2.1746	-2.1935	-2.275	-2.2007	-2.149	-2.2007	-2.0416	-2.0862	-2.1378	-2.2087	-2.1068	-2.2049	-2.2939	-2.2053	-2.163	-2.1828	-1.2038	-2.1517	-2.1555	-2.1921	-2.19	-2.2076
-2.4751	-2.2115	-1.9368	-2.1803	-2.0281	-2.3093	-2.0044	-2.2004	-1.1147	-2.163	-2.143	-2.1912	-2.3161	-2.1765	-2.0242	-2.1608	-2.3928	-2.1736	-2.3021	-2.2069	-1.9709	-2.1935	-2.0281	-2.3093	-2.109	-2.1807	-1.5442	-2.1821	-2.1746	-2.1935	-2.275	-2.2007	-2.0242	-2.1608	-2.2544	-2.2001	-2.1378	-2.2087	-2.1068	-2.2049	-2.1635	-2.1981	-2.163	-2.1828	-1.2038	-2.1517	-2.1555	-2.1921	-2.3516	-2.2463
-1.9568	-2.2346	-2.2955	-2.1993	-2.0044	-2.2068	-2.3915	-2.2077	-2.9978	-2.1844	-2.2714	-2.2791	-2.0912	-2.2458	-2.401	-2.3709	-2.4698	-2.1537	-2.0385	-2.2212	-2.2955	-2.1993	-2.1281	-2.2018	-2.3162	-2.1922	-3.1876	-2.1792	-2.291	-2.1916	-2.0912	-2.2458	-2.342	-2.2104	-2.2544	-2.2001	-2.1378	-2.2087	-2.1068	-2.2049	-2.1635	-2.1981	-2.4249	-2.2294	-2.6075	-2.1919	-2.4009	-2.2309	-2.19	-2.2076
-2.2057	-2.1498	-1.8906	-2.1598	-2.1817	-2.2442	-2.1406	-2.1001	-1.3509	-2.1428	-2.168	-2.1327	-2.3377	-2.1893	-2.6188	-2.2544	-2.2482	-2.2044	-2.2057	-2.1498	-1.9709	-2.1935	-2.2854	-2.1793	-2.109	-2.1807	-1.5442	-2.1821	-2.168	-2.1327	-2.275	-2.2007	-2.342	-2.2104	-2.2146	-2.2101	-2.1378	-2.2087	-2.1068	-2.2049	-2.2939	-2.2053	-2.163	-2.1828	-1.2038	-2.1517	-2.2123	-2.1635	-2.1697	-2.1841
-2.0913	-2.1113	-2.1802	-2.2149	-2.2107	-2.1599	-1.9424	-2.2055	-1.3509	-2.1428	-2.143	-2.1912	-2.0423	-2.1543	-2.1648	-2.1845	-2.0928	-2.3291	-2.0385	-2.2212	-2.1802	-2.2149	-2.1281	-2.2018	-2.3162	-2.1922	-1.5442	-2.1821	-2.1746	-2.1935	-2.0948	-2.1814	-2.1155	-2.1971	-2.2544	-2.2001	-2.1378	-2.2087	-2.1068	-2.2049	-2.1635	-2.1981	-2.1056	-2.2076	-1.2038	-2.1517	-2.1555	-2.1921	-2.1697	-2.1841
-2.0841	-2.3065	-2.2432	-2.2769	-2.0281	-2.3093	-1.9424	-2.2055	-2.1951	-2.1918	-2.1239	-2.2232	-2.324	-2.2629	-2.2669	-2.1721	-2.2776	-2.1277	-2.0385	-2.2212	-2.2257	-2.1766	-2.0281	-2.3093	-2.3162	-2.1922	-2.2747	-2.1971	-2.1593	-2.2056	-2.2136	-2.195	-2.149	-2.2007	-2.2544	-2.2001	-2.1378	-2.2087	-2.1068	-2.2049	-2.1635	-2.1981	-2.1056	-2.2076	-2.6075	-2.1919	-2.1555	-2.1921	-2.1697	-2.1841
-2.0841	-2.3065	-2.0056	-2.1936	-2.0522	-2.1698	-2.1098	-2.2239	-2.1527	-2.2301	-2.143	-2.1912	-2.18	-2.2026	-2.0946	-2.2248	-2.2003	-2.2788	-2.0385	-2.2212	-1.9709	-2.1935	-2.1281	-2.2018	-2.1098	-2.2239	-1.5442	-2.1821	-2.1746	-2.1935	-2.2136	-2.195	-2.342	-2.2104	-2.2544	-2.2001	-2.1378	-2.2087	-2.1068	-2.2049	-2.1635	-2.1981	-2.1056	-2.2076	-2.6075	-2.1919	-2.1555	-2.1921	-2.1697	-2.1841
-1.9568	-2.2346	-2.0056	-2.1936	-2.0044	-2.2068	-2.1182	-2.1856	-1.1147	-2.163	-2.2714	-2.2791	-2.0912	-2.2458	-2.0959	-2.1936	-2.1198	-2.1918	-2.0385	-2.2212	-1.9709	-2.1935	-2.1281	-2.2018	-2.109	-2.1807	-1.5442	-2.1821	-2.291	-2.1916	-2.0912	-2.2458	-2.1155	-2.1971	-2.0736	-2.202	-2.1378	-2.2087	-2.1068	-2.2049	-2.1635	-2.1981	-2.163	-2.1828	-1.2038	-2.1517	-2.4009	-2.2309	-2.19	-2.2076
-2.0257	-2.1777	-1.8906	-2.1598	-2.1552	-2.2711	-2.3915	-2.2077	-1.3509	-2.1428	-2.168	-2.1327	-2.0423	-2.1543	-2.0688	-2.2769	-2.0615	-2.2889	-2.0385	-2.2212	-1.9709	-2.1935	-2.1281	-2.2018	-2.3162	-2.1922	-1.5442	-2.1821	-2.168	-2.1327	-2.0948	-2.1814	-2.1155	-2.1971	-2.2146	-2.2101	-2.1378	-2.2087	-2.1068	-2.2049	-2.1635	-2.1981	-2.4249	-2.2294	-1.2038	-2.1517	-2.2123	-2.1635	-2.1697	-2.1841
-2.3893	-2.1972	-2.0056	-2.1936	-2.0044	-2.2068	-2.1036	-2.3135	-3.1076	-2.1856	-2.1239	-2.2232	-2.3377	-2.1893	-2.6188	-2.2544	-2.3627	-2.1814	-2.3021	-2.2069	-1.9709	-2.1935	-2.1281	-2.2018	-2.109	-2.1807	-3.1876	-2.1792	-2.1593	-2.2056	-2.275	-2.2007	-2.342	-2.2104	-2.2146	-2.2101	-2.1378	-2.2087	-2.1068	-2.2049	-2.1635	-2.1981	-2.163	-2.1828	-2.6075	-2.1919	-2.1555	-2.1921	-2.1697	-2.1841
-2.2057	-2.1498	-2.3373	-2.1335	-2.0281	-2.3093	-1.9424	-2.2055	-2.1923	-2.2232	-2.2564	-2.1963	-2.0423	-2.1543	-2.0688	-2.2769	-2.0615	-2.2889	-2.2057	-2.1498	-2.2257	-2.1766	-2.0281	-2.3093	-2.3162	-2.1922	-2.2747	-2.1971	-2.1746	-2.1935	-2.0948	-2.1814	-2.1155	-2.1971	-2.2146	-2.2101	-2.1378	-2.2087	-2.1068	-2.2049	-2.1635	-2.1981	-2.1056	-2.2076	-2.6075	-2.1919	-2.1555	-2.1921	-2.1697	-2.1841
-1.9747	-2.2361	-2.0056	-2.1936	-2.0044	-2.2068	-2.3915	-2.2077	-1.3509	-2.1428	-2.1082	-2.1378	-2.0423	-2.1543	-2.0946	-2.2248	-2.0615	-2.2889	-2.0385	-2.2212	-1.9709	-2.1935	-2.1281	-2.2018	-2.3162	-2.1922	-1.5442	-2.1821	-2.1593	-2.2056	-2.0948	-2.1814	-2.342	-2.2104	-2.2146	-2.2101	-2.1378	-2.2087	-2.1068	-2.2049	-2.1635	-2.1981	-2.4249	-2.2294	-1.2038	-2.1517	-2.1555	-2.1921	-2.1697	-2.1841
-2.6672	-2.1084	-2.0351	-2.2049	-2.2595	-2.2073	-2.2953	-2.125	-2.858	-2.257	-2.2139	-2.1409	-2.3161	-2.1765	-2.2319	-2.1426	-2.4698	-2.1537	-2.3571	-2.1928	-1.9709	-2.1935	-2.1281	-2.2018	-2.3162	-2.1922	-2.858	-2.257	-2.291	-2.1916	-2.275	-2.2007	-2.342	-2.2104	-2.2544	-2.2001	-2.5123	-2.1861	-2.1068	-2.2049	-2.1635	-2.1981	-2.163	-2.1828	-2.6075	-2.1919	-2.2123	-2.1635	-2.3516	-2.2463
-2.0257	-2.1777	-2.1802	-2.2149	-2.1817	-2.2442	-2.0044	-2.2004	-1.3509	-2.1428	-2.1871	-2.1757	-2.324	-2.2629	-2.0982	-2.1876	-2.1609	-2.2129	-2.0385	-2.2212	-2.1802	-2.2149	-2.2854	-2.1793	-2.109	-2.1807	-1.5442	-2.1821	-2.1746	-2.1935	-2.2136	-2.195	-2.149	-2.2007	-2.2544	-2.2001	-2.1378	-2.2087	-2.1068	-2.2049	-2.2939	-2.2053	-2.163	-2.1828	-1.2038	-2.1517	-2.1555	-2.1921	-2.1697	-2.1841
-2.0841	-2.3065	-1.8906	-2.1598	-2.2953	-2.0342	-2.1182	-2.1856	-2.9862	-2.237	-2.0946	-2.1887	-2.3377	-2.1893	-2.1648	-2.1845	-2.4698	-2.1537	-2.0385	-2.2212	-1.9709	-2.1935	-2.2854	-2.1793	-2.109	-2.1807	-2.9862	-2.237	-2.291	-2.1916	-2.275	-2.2007	-2.1155	-2.1971	-2.2544	-2.2001	-2.1378	-2.2087	-2.1068	-2.2049	-2.1635	-2.1981	-2.163	-2.1828	-2.411	-2.2152	-2.1555	-2.1921	-2.1697	-2.1841
-2.1728	-2.3716	-2.0056	-2.1936	-2.2035	-2.2637	-2.2953	-2.125	-1.5303	-2.1581	-2.2593	-2.246	-2.3766	-2.3364	-2.1648	-2.1845	-2.0416	-2.0862	-2.3571	-2.1928	-1.9709	-2.1935	-2.2035	-2.2637	-2.3162	-2.1922	-1.5442	-2.1821	-2.1593	-2.2056	-2.275	-2.2007	-2.1155	-2.1971	-2.0416	-2.0862	-2.1378	-2.2087	-2.1068	-2.2049	-2.2584	-2.1902	-2.163	-2.1828	-2.6075	-2.1919	-2.1555	-2.1921	-2.3516	-2.2463
-2.0257	-2.1777	-1.9368	-2.1803	-2.0044	-2.2068	-1.9801	-2.1272	-2.9978	-2.1844	-2.2714	-2.2791	-2.0912	-2.2458	-2.401	-2.3709	-1.9722	-2.1863	-2.0385	-2.2212	-1.9709	-2.1935	-2.1281	-2.2018	-1.9801	-2.1272	-3.1876	-2.1792	-2.291	-2.1916	-2.0912	-2.2458	-2.342	-2.2104	-2.0736	-2.202	-2.1378	-2.2087	-2.1068	-2.2049	-2.1635	-2.1981	-2.163	-2.1828	-2.6075	-2.1919	-2.4009	-2.2309	-2.19	-2.2076
-2.6672	-2.1084	-2.7181	-2.1506	-2.1676	-2.1596	-2.1036	-2.3135	-3.4127	-2.1783	-2.1885	-2.1814	-2.218	-2.2124	-2.1923	-2.1703	-2.2482	-2.2044	-2.3571	-2.1928	-2.4488	-2.2266	-2.1281	-2.2018	-2.109	-2.1807	-3.1876	-2.1792	-2.1746	-2.1935	-2.275	-2.2007	-2.1923	-2.1703	-2.2146	-2.2101	-2.5123	-2.1861	-2.6683	-2.1717	-2.1635	-2.1981	-2.163	-2.1828	-2.6075	-2.1919	-2.1555	-2.1921	-2.19	-2.2076
-2.0913	-2.1113	-1.8906	-2.1598	-2.0044	-2.2068	-1.9424	-2.2055	-2.858	-2.257	-2.2564	-2.1963	-2.0777	-2.1421	-2.2669	-2.1721	-2.217	-2.0855	-2.0385	-2.2212	-1.9709	-2.1935	-2.1281	-2.2018	-2.3162	-2.1922	-2.858	-2.257	-2.1746	-2.1935	-2.275	-2.2007	-2.149	-2.2007	-2.2146	-2.2101	-2.1378	-2.2087	-2.1068	-2.2049	-2.1635	-2.1981	-2.1056	-2.2076	-2.6075	-2.1919	-2.1555	-2.1921	-2.1697	-2.1841
-1.9747	-2.2361	-2.2602	-2.2263	-2.0281	-2.3093	-2.1702	-2.2235	-1.8533	-2.1887	-2.1885	-2.1814	-2.279	-2.2121	-2.0242	-2.1608	-2.1057	-2.2441	-2.0385	-2.2212	-2.4488	-2.2266	-2.0281	-2.3093	-2.109	-2.1807	-1.5442	-2.1821	-2.1746	-2.1935	-2.2136	-2.195	-2.0242	-2.1608	-2.2146	-2.2101	-2.1378	-2.2087	-2.255	-2.2101	-2.1635	-2.1981	-2.163	-2.1828	-2.6075	-2.1919	-2.1555	-2.1921	-2.1697	-2.1841
-2.2057	-2.1498	-2.2781	-2.2803	-2.0281	-2.3093	-1.9424	-2.2055	-2.1923	-2.2232	-2.143	-2.1912	-2.0423	-2.1543	-2.0807	-2.2469	-2.308	-2.2155	-2.2057	-2.1498	-2.4488	-2.2266	-2.0281	-2.3093	-2.3162	-2.1922	-2.2747	-2.1971	-2.1746	-2.1935	-2.0948	-2.1814	-2.342	-2.2104	-2.308	-2.2155	-2.1378	-2.2087	-2.1068	-2.2049	-2.1635	-2.1981	-2.1056	-2.2076	-2.6075	-2.1919	-2.1555	-2.1921	-2.1697	-2.1841
-2.3893	-2.1972	-2.0351	-2.2049	-2.3028	-2.1936	-2.3004	-2.196	-2.858	-2.257	-2.2357	-2.0772	-2.218	-2.2124	-2.1923	-2.1703	-2.2003	-2.2788	-2.3021	-2.2069	-1.9709	-2.1935	-2.2556	-2.1624	-2.3162	-2.1922	-2.858	-2.257	-2.291	-2.1916	-2.275	-2.2007	-2.1923	-2.1703	-2.2544	-2.2001	-2.1378	-2.2087	-2.1068	-2.2049	-2.1635	-2.1981	-2.1056	-2.2076	-2.6075	-2.1919	-2.1555	-2.1921	-2.19	-2.2076
-2.0841	-2.3065	-2.3373	-2.1335	-2.2278	-2.1925	-1.9801	-2.1272	-1.5303	-2.1581	-2.2507	-2.2124	-2.1109	-2.1729	-2.0946	-2.2248	-2.0928	-2.3291	-2.0385	-2.2212	-2.2257	-2.1766	-2.2854	-2.1793	-1.9801	-2.1272	-1.5442	-2.1821	-2.291	-2.1916	-2.1109	-2.1729	-2.342	-2.2104	-2.2544	-2.2001	-2.1378	-2.2087	-2.1068	-2.2049	-2.2584	-2.1902	-2.163	-2.1828	-2.6075	-2.1919	-2.2123	-2.1635	-2.1697	-2.1841
-2.163	-2.2773	-2.2325	-2.2321	-2.2278	-2.1925	-2.1036	-2.3135	-1.3509	-2.1428	-2.0414	-2.186	-2.1109	-2.1729	-2.0807	-2.2469	-2.1198	-2.1918	-2.163	-2.2773	-2.4488	-2.2266	-2.2854	-2.1793	-2.109	-2.1807	-1.5442	-2.1821	-2.0414	-2.186	-2.1109	-2.1729	-2.342	-2.2104	-2.0736	-2.202	-2.2188	-2.1989	-2.255	-2.2101	-2.2584	-2.1902	-2.163	-2.1828	-1.2038	-2.1517	-2.1555	-2.1921	-2.1697	-2.1841
-2.2057	-2.1498	-2.2325	-2.2321	-2.3077	-2.0984	-2.4227	-2.2771	-2.1923	-2.2232	-2.1871	-2.1757	-2.0835	-2.201	-2.0807	-2.2469	-2.2588	-2.214	-2.2057	-2.1498	-2.4488	-2.2266	-2.2556	-2.1624	-2.3074	-2.2482	-2.2747	-2.1971	-2.1746	-2.1935	-2.2136	-2.195	-2.342	-2.2104	-2.2146	-2.2101	-2.1378	-2.2087	-2.255	-2.2101	-2.1635	-2.1981	-2.163	-2.1828	-2.6075	-2.1919	-2.1555	-2.1921	-2.1697	-2.1841
-2.0257	-2.1777	-2.2325	-2.2321	-2.0044	-2.2068	-2.1406	-2.1001	-2.858	-2.257	-2.2357	-2.0772	-2.218	-2.2124	-2.0982	-2.1876	-2.0416	-2.0862	-2.0385	-2.2212	-2.4488	-2.2266	-2.1281	-2.2018	-2.109	-2.1807	-2.858	-2.257	-2.291	-2.1916	-2.275	-2.2007	-2.149	-2.2007	-2.0416	-2.0862	-2.1378	-2.2087	-2.255	-2.2101	-2.1635	-2.1981	-2.163	-2.1828	-2.6075	-2.1919	-2.1555	-2.1921	-2.19	-2.2076
-2.0841	-2.3065	-2.2955	-2.1993	-2.2567	-2.2214	-1.9424	-2.2055	-3.337	-2.1796	-2.168	-2.1327	-2.324	-2.2629	-2.2319	-2.1426	-1.9722	-2.1863	-2.0385	-2.2212	-2.2955	-2.1993	-2.2854	-2.1793	-2.3162	-2.1922	-3.1876	-2.1792	-2.168	-2.1327	-2.2136	-2.195	-2.342	-2.2104	-2.0736	-2.202	-2.1378	-2.2087	-2.1068	-2.2049	-2.1635	-2.1981	-2.1056	-2.2076	-2.6075	-2.1919	-2.2123	-2.1635	-2.1697	-2.1841
-2.2854	-2.2052	-2.2602	-2.2263	-2.1552	-2.2711	-2.1098	-2.2239	-3.4127	-2.1783	-2.2507	-2.2124	-2.0423	-2.1543	-2.2319	-2.1426	-2.3627	-2.1814	-2.3571	-2.1928	-2.4488	-2.2266	-2.1281	-2.2018	-2.1098	-2.2239	-3.1876	-2.1792	-2.291	-2.1916	-2.0948	-2.1814	-2.342	-2.2104	-2.2146	-2.2101	-2.1378	-2.2087	-2.255	-2.2101	-2.1635	-2.1981	-2.1056	-2.2076	-2.6075	-2.1919	-2.2123	-2.1635	-2.1697	-2.1841
-2.1728	-2.3716	-2.4055	-2.3948	-2.2595	-2.2073	-2.0044	-2.2004	-1.8533	-2.1887	-2.2564	-2.1963	-2.3161	-2.1765	-2.0982	-2.1876	-2.1198	-2.1918	-2.3571	-2.1928	-2.4488	-2.2266	-2.1281	-2.2018	-2.109	-2.1807	-1.5442	-2.1821	-2.1746	-2.1935	-2.275	-2.2007	-2.149	-2.2007	-2.0736	-2.202	-2.1378	-2.2087	-2.1068	-2.2049	-2.1635	-2.1981	-2.163	-2.1828	-2.6075	-2.1919	-2.1555	-2.1921	-2.3516	-2.2463
-1.9568	-2.2346	-2.5968	-2.1898	-2.1552	-2.2711	-2.3007	-2.2016	-1.8533	-2.1887	-2.1077	-2.1883	-2.2655	-2.1791	-2.0982	-2.1876	-2.4698	-2.1537	-2.0385	-2.2212	-2.4488	-2.2266	-2.1281	-2.2018	-2.3074	-2.2482	-1.5442	-2.1821	-2.1746	-2.1935	-2.0948	-2.1814	-2.149	-2.2007	-2.2544	-2.2001	-2.1378	-2.2087	-2.6683	-2.1717	-2.1635	-2.1981	-2.163	-2.1828	-2.6075	-2.1919	-2.1555	-2.1921	-2.1697	-2.1841
-2.4751	-2.2115	-2.2432	-2.2769	-2.0281	-2.3093	-1.9424	-2.2055	-2.1923	-2.2232	-2.1239	-2.2232	-2.1001	-2.1936	-2.0959	-2.1936	-2.2588	-2.214	-2.3021	-2.2069	-2.2257	-2.1766	-2.0281	-2.3093	-2.3162	-2.1922	-2.2747	-2.1971	-2.1593	-2.2056	-2.2136	-2.195	-2.1155	-2.1971	-2.2146	-2.2101	-2.1378	-2.2087	-2.1068	-2.2049	-2.1635	-2.1981	-2.1056	-2.2076	-2.6075	-2.1919	-2.1555	-2.1921	-2.1697	-2.1841
-2.0913	-2.1113	-1.8906	-2.1598	-2.1817	-2.2442	-2.1406	-2.1001	-1.3509	-2.1428	-2.2357	-2.0772	-2.18	-2.2026	-2.0982	-2.1876	-2.4698	-2.1537	-2.0385	-2.2212	-1.9709	-2.1935	-2.2854	-2.1793	-2.109	-2.1807	-1.5442	-2.1821	-2.291	-2.1916	-2.2136	-2.195	-2.149	-2.2007	-2.2544	-2.2001	-2.1378	-2.2087	-2.1068	-2.2049	-2.2939	-2.2053	-2.163	-2.1828	-1.2038	-2.1517	-2.1555	-2.1921	-2.1697	-2.1841
-2.4751	-2.2115	-2.2432	-2.2769	-2.0281	-2.3093	-1.9424	-2.2055	-2.1923	-2.2232	-2.1239	-2.2232	-2.1001	-2.1936	-2.0959	-2.1936	-2.2588	-2.214	-2.3021	-2.2069	-2.2257	-2.1766	-2.0281	-2.3093	-2.3162	-2.1922	-2.2747	-2.1971	-2.1593	-2.2056	-2.2136	-2.195	-2.1155	-2.1971	-2.2146	-2.2101	-2.1378	-2.2087	-2.1068	-2.2049	-2.1635	-2.1981	-2.1056	-2.2076	-2.6075	-2.1919	-2.1555	-2.1921	-2.1697	-2.1841
-2.0913	-2.1113	-1.8906	-2.1598	-2.1817	-2.2442	-2.1406	-2.1001	-1.3509	-2.1428	-2.2357	-2.0772	-2.18	-2.2026	-2.0982	-2.1876	-2.4698	-2.1537	-2.0385	-2.2212	-1.9709	-2.1935	-2.2854	-2.1793	-2.109	-2.1807	-1.5442	-2.1821	-2.291	-2.1916	-2.2136	-2.195	-2.149	-2.2007	-2.2544	-2.2001	-2.1378	-2.2087	-2.1068	-2.2049	-2.2939	-2.2053	-2.163	-2.1828	-1.2038	-2.1517	-2.1555	-2.1921	-2.1697	-2.1841
-1.9568	-2.2346	-1.8906	-2.1598	-2.0522	-2.1698	-2.1702	-2.2235	-1.1147	-2.163	-2.1082	-2.1378	-2.3125	-2.1238	-2.2055	-2.1533	-2.0615	-2.2889	-2.0385	-2.2212	-1.9709	-2.1935	-2.1281	-2.2018	-2.109	-2.1807	-1.5442	-2.1821	-2.1593	-2.2056	-2.2136	-2.195	-2.149	-2.2007	-2.2146	-2.2101	-2.1378	-2.2087	-2.1068	-2.2049	-2.1635	-2.1981	-2.163	-2.1828	-1.2038	-2.1517	-2.1555	-2.1921	-2.1697	-2.1841
-2.4751	-2.2115	-2.2432	-2.2769	-2.0281	-2.3093	-1.9424	-2.2055	-2.1923	-2.2232	-2.1239	-2.2232	-2.1001	-2.1936	-2.0959	-2.1936	-2.2588	-2.214	-2.3021	-2.2069	-2.2257	-2.1766	-2.0281	-2.3093	-2.3162	-2.1922	-2.2747	-2.1971	-2.1593	-2.2056	-2.2136	-2.195	-2.1155	-2.1971	-2.2146	-2.2101	-2.1378	-2.2087	-2.1068	-2.2049	-2.1635	-2.1981	-2.1056	-2.2076	-2.6075	-2.1919	-2.1555	-2.1921	-2.1697	-2.1841
-2.0913	-2.1113	-1.8906	-2.1598	-2.1817	-2.2442	-2.1406	-2.1001	-1.3509	-2.1428	-2.2357	-2.0772	-2.18	-2.2026	-2.0982	-2.1876	-2.4698	-2.1537	-2.0385	-2.2212	-1.9709	-2.1935	-2.2854	-2.1793	-2.109	-2.1807	-1.5442	-2.1821	-2.291	-2.1916	-2.2136	-2.195	-2.149	-2.2007	-2.2544	-2.2001	-2.1378	-2.2087	-2.1068	-2.2049	-2.2939	-2.2053	-2.163	-2.1828	-1.2038	-2.1517	-2.1555	-2.1921	-2.1697	-2.1841
-2.4751	-2.2115	-2.2432	-2.2769	-2.0281	-2.3093	-1.9424	-2.2055	-2.1923	-2.2232	-2.1239	-2.2232	-2.1001	-2.1936	-2.0959	-2.1936	-2.2588	-2.214	-2.3021	-2.2069	-2.2257	-2.1766	-2.0281	-2.3093	-2.3162	-2.1922	-2.2747	-2.1971	-2.1593	-2.2056	-2.2136	-2.195	-2.1155	-2.1971	-2.2146	-2.2101	-2.1378	-2.2087	-2.1068	-2.2049	-2.1635	-2.1981	-2.1056	-2.2076	-2.6075	-2.1919	-2.1555	-2.1921	-2.1697	-2.1841
-2.0913	-2.1113	-1.8906	-2.1598	-2.1817	-2.2442	-2.1406	-2.1001	-1.3509	-2.1428	-2.2357	-2.0772	-2.18	-2.2026	-2.0982	-2.1876	-2.4698	-2.1537	-2.0385	-2.2212	-1.9709	-2.1935	-2.2854	-2.1793	-2.109	-2.1807	-1.5442	-2.1821	-2.291	-2.1916	-2.2136	-2.195	-2.149	-2.2007	-2.2544	-2.2001	-2.1378	-2.2087	-2.1068	-2.2049	-2.2939	-2.2053	-2.163	-2.1828	-1.2038	-2.1517	-2.1555	-2.1921	-2.1697	-2.1841
-2.4751	-2.2115	-2.2432	-2.2769	-2.0281	-2.3093	-1.9424	-2.2055	-2.1923	-2.2232	-2.1239	-2.2232	-2.1001	-2.1936	-2.0959	-2.1936	-2.2588	-2.214	-2.3021	-2.2069	-2.2257	-2.1766	-2.0281	-2.3093	-2.3162	-2.1922	-2.2747	-2.1971	-2.1593	-2.2056	-2.2136	-2.195	-2.1155	-2.1971	-2.2146	-2.2101	-2.1378	-2.2087	-2.1068	-2.2049	-2.1635	-2.1981	-2.1056	-2.2076	-2.6075	-2.1919	-2.1555	-2.1921	-2.1697	-2.1841
-2.0913	-2.1113	-1.8906	-2.1598	-2.1817	-2.2442	-2.1406	-2.1001	-1.3509	-2.1428	-2.2357	-2.0772	-2.18	-2.2026	-2.0982	-2.1876	-2.4698	-2.1537	-2.0385	-2.2212	-1.9709	-2.1935	-2.2854	-2.1793	-2.109	-2.1807	-1.5442	-2.1821	-2.291	-2.1916	-2.2136	-2.195	-2.149	-2.2007	-2.2544	-2.2001	-2.1378	-2.2087	-2.1068	-2.2049	-2.2939	-2.2053	-2.163	-2.1828	-1.2038	-2.1517	-2.1555	-2.1921	-2.1697	-2.1841
-1.9568	-2.2346	-1.9368	-2.1803	-2.3401	-2.133	-2.3411	-2.1558	-2.2226	-2.1523	-2.1885	-2.1814	-2.18	-2.2026	-2.2055	-2.1533	-2.0416	-2.0862	-2.0385	-2.2212	-1.9709	-2.1935	-2.2854	-2.1793	-2.3162	-2.1922	-1.5442	-2.1821	-2.1746	-2.1935	-2.2136	-2.195	-2.149	-2.2007	-2.0416	-2.0862	-2.1378	-2.2087	-2.1068	-2.2049	-2.2584	-2.1902	-2.163	-2.1828	-2.411	-2.2152	-2.1555	-2.1921	-2.1697	-2.1841
-1.9568	-2.2346	-2.2602	-2.2263	-2.4749	-2.1739	-2.1182	-2.1856	-3.1008	-2.1604	-2.143	-2.1912	-2.1109	-2.1729	-2.0959	-2.1936	-2.3627	-2.1814	-2.0385	-2.2212	-2.4488	-2.2266	-2.2854	-2.1793	-2.109	-2.1807	-3.1876	-2.1792	-2.1746	-2.1935	-2.1109	-2.1729	-2.1155	-2.1971	-2.2146	-2.2101	-2.1378	-2.2087	-2.255	-2.2101	-2.2939	-2.2053	-2.163	-2.1828	-2.6075	-2.1919	-2.1555	-2.1921	-2.1697	-2.1841
-2.2747	-2.1752	-2.5968	-2.1898	-2.1552	-2.2711	-2.1036	-2.3135	-2.9978	-2.1844	-2.0414	-2.186	-2.0423	-2.1543	-2.2669	-2.1721	-2.2776	-2.1277	-2.3571	-2.1928	-2.4488	-2.2266	-2.1281	-2.2018	-2.109	-2.1807	-3.1876	-2.1792	-2.0414	-2.186	-2.0948	-2.1814	-2.149	-2.2007	-2.2544	-2.2001	-2.2188	-2.1989	-2.6683	-2.1717	-2.1635	-2.1981	-2.163	-2.1828	-2.6075	-2.1919	-2.1555	-2.1921	-2.1697	-2.1841
-2.4751	-2.2115	-2.2602	-2.2263	-2.1817	-2.2442	-2.1182	-2.1856	-2.9978	-2.1844	-2.1871	-2.1757	-2.0912	-2.2458	-2.3459	-2.1925	-2.2482	-2.2044	-2.3021	-2.2069	-2.4488	-2.2266	-2.2854	-2.1793	-2.109	-2.1807	-3.1876	-2.1792	-2.1746	-2.1935	-2.0912	-2.2458	-2.342	-2.2104	-2.2146	-2.2101	-2.1378	-2.2087	-2.255	-2.2101	-2.2939	-2.2053	-2.163	-2.1828	-2.6075	-2.1919	-2.1555	-2.1921	-2.19	-2.2076
-2.2747	-2.1752	-2.7181	-2.1506	-2.1552	-2.2711	-2.1406	-2.1001	-3.337	-2.1796	-2.168	-2.1327	-2.3161	-2.1765	-2.1381	-2.2629	-2.1818	-2.246	-2.3571	-2.1928	-2.4488	-2.2266	-2.1281	-2.2018	-2.109	-2.1807	-3.1876	-2.1792	-2.168	-2.1327	-2.275	-2.2007	-2.149	-2.2007	-2.0736	-2.202	-2.2188	-2.1989	-2.6683	-2.1717	-2.1635	-2.1981	-2.163	-2.1828	-2.6075	-2.1919	-2.2123	-2.1635	-2.3516	-2.2463
-2.6672	-2.1084	-2.0056	-2.1936	-2.2107	-2.1599	-2.1182	-2.1856	-2.9862	-2.237	-2.2714	-2.2791	-2.3125	-2.1238	-2.1648	-2.1845	-2.3627	-2.1814	-2.3571	-2.1928	-1.9709	-2.1935	-2.1281	-2.2018	-2.109	-2.1807	-2.9862	-2.237	-2.291	-2.1916	-2.2136	-2.195	-2.1155	-2.1971	-2.2146	-2.2101	-2.5123	-2.1861	-2.1068	-2.2049	-2.1635	-2.1981	-2.163	-2.1828	-2.411	-2.2152	-2.4009	-2.2309	-2.1697	-2.1841
-2.028	-2.1577	-2.2325	-2.2321	-2.4749	-2.1739	-2.3007	-2.2016	-1.5303	-2.1581	-2.143	-2.1912	-2.1001	-2.1936	-2.1648	-2.1845	-2.3928	-2.1736	-2.3021	-2.2069	-2.4488	-2.2266	-2.2854	-2.1793	-2.3074	-2.2482	-1.5442	-2.1821	-2.1746	-2.1935	-2.2136	-2.195	-2.1155	-2.1971	-2.2544	-2.2001	-2.1378	-2.2087	-2.255	-2.2101	-2.2939	-2.2053	-2.163	-2.1828	-2.6075	-2.1919	-2.1555	-2.1921	-2.1697	-2.1841
-2.2854	-2.2052	-2.0351	-2.2049	-2.1552	-2.2711	-2.2109	-2.3302	-1.5303	-2.1581	-2.143	-2.1912	-2.0423	-2.1543	-2.1133	-2.1678	-2.2776	-2.1277	-2.3571	-2.1928	-1.9709	-2.1935	-2.1281	-2.2018	-2.3074	-2.2482	-1.5442	-2.1821	-2.1746	-2.1935	-2.0948	-2.1814	-2.149	-2.2007	-2.2544	-2.2001	-2.1378	-2.2087	-2.1068	-2.2049	-2.1635	-2.1981	-2.163	-2.1828	-2.6075	-2.1919	-2.1555	-2.1921	-2.1697	-2.1841
-2.0755	-2.0526	-2.0546	-2.2266	-2.2667	-2.199	-2.4174	-2.1279	-1.1147	-2.163	-2.1871	-2.1757	-2.3766	-2.3364	-2.401	-2.3709	-2.0373	-2.175	-2.0755	-2.0526	-1.9709	-2.1935	-2.2667	-2.199	-2.3162	-2.1922	-1.5442	-2.1821	-2.1746	-2.1935	-2.275	-2.2007	-2.342	-2.2104	-2.2544	-2.2001	-2.1378	-2.2087	-2.1068	-2.2049	-2.1635	-2.1981	-2.163	-2.1828	-1.2038	-2.1517	-2.1555	-2.1921	-2.3516	-2.2463
-1.9747	-2.2361	-1.8906	-2.1598	-2.1552	-2.2711	-2.1406	-2.1001	-2.1923	-2.2232	-2.5029	-2.1756	-2.1001	-2.1936	-2.2055	-2.1533	-2.3928	-2.1736	-2.0385	-2.2212	-1.9709	-2.1935	-2.1281	-2.2018	-2.109	-2.1807	-2.2747	-2.1971	-2.291	-2.1916	-2.2136	-2.195	-2.149	-2.2007	-2.2544	-2.2001	-2.1378	-2.2087	-2.1068	-2.2049	-2.1635	-2.1981	-2.163	-2.1828	-2.6075	-2.1919	-2.4009	-2.2309	-2.1697	-2.1841
-2.0913	-2.1113	-2.5968	-2.1898	-2.4749	-2.1739	-2.1182	-2.1856	-1.1147	-2.163	-2.2507	-2.2124	-2.0777	-2.1421	-2.1923	-2.1703	-2.4698	-2.1537	-2.0385	-2.2212	-2.4488	-2.2266	-2.2854	-2.1793	-2.109	-2.1807	-1.5442	-2.1821	-2.291	-2.1916	-2.275	-2.2007	-2.1923	-2.1703	-2.2544	-2.2001	-2.1378	-2.2087	-2.6683	-2.1717	-2.2939	-2.2053	-2.163	-2.1828	-1.2038	-2.1517	-2.2123	-2.1635	-2.1697	-2.1841
-2.3259	-2.256	-2.0056	-2.1936	-2.1817	-2.2442	-1.9424	-2.2055	-1.8533	-2.1887	-2.0414	-2.186	-2.3766	-2.3364	-2.1923	-2.1703	-2.2776	-2.1277	-2.3571	-2.1928	-1.9709	-2.1935	-2.2854	-2.1793	-2.3162	-2.1922	-1.5442	-2.1821	-2.0414	-2.186	-2.275	-2.2007	-2.1923	-2.1703	-2.2544	-2.2001	-2.5123	-2.1861	-2.1068	-2.2049	-2.2939	-2.2053	-2.1056	-2.2076	-2.6075	-2.1919	-2.1555	-2.1921	-2.3516	-2.2463
-2.6672	-2.1084	-2.2602	-2.2263	-2.266	-2.2734	-1.9801	-2.1272	-1.1147	-2.163	-2.0414	-2.186	-2.3161	-2.1765	-2.1381	-2.2629	-2.1198	-2.1918	-2.3571	-2.1928	-2.4488	-2.2266	-2.2854	-2.1793	-1.9801	-2.1272	-1.5442	-2.1821	-2.0414	-2.186	-2.275	-2.2007	-2.149	-2.2007	-2.0736	-2.202	-2.5123	-2.1861	-2.255	-2.2101	-2.1635	-2.1981	-2.163	-2.1828	-1.2038	-2.1517	-2.1555	-2.1921	-2.3516	-2.2463
-2.2375	-2.124	-2.2955	-2.1993	-2.1817	-2.2442	-1.9801	-2.1272	-1.3509	-2.1428	-2.2564	-2.1963	-2.0336	-2.2016	-2.0436	-2.2924	-2.2776	-2.1277	-2.3571	-2.1928	-2.2955	-2.1993	-2.2854	-2.1793	-1.9801	-2.1272	-1.5442	-2.1821	-2.1746	-2.1935	-2.0948	-2.1814	-2.149	-2.2007	-2.2544	-2.2001	-2.1378	-2.2087	-2.1068	-2.2049	-2.2939	-2.2053	-2.163	-2.1828	-1.2038	-2.1517	-2.1555	-2.1921	-2.1697	-2.1841
-2.0755	-2.0526	-2.0056	-2.1936	-2.1552	-2.2711	-1.9801	-2.1272	-1.1147	-2.163	-2.0414	-2.186	-2.3161	-2.1765	-2.0982	-2.1876	-2.1198	-2.1918	-2.0755	-2.0526	-1.9709	-2.1935	-2.1281	-2.2018	-1.9801	-2.1272	-1.5442	-2.1821	-2.0414	-2.186	-2.275	-2.2007	-2.149	-2.2007	-2.0736	-2.202	-2.1378	-2.2087	-2.1068	-2.2049	-2.1635	-2.1981	-2.163	-2.1828	-1.2038	-2.1517	-2.1555	-2.1921	-2.3516	-2.2463
-1.9747	-2.2361	-2.0056	-2.1936	-2.1817	-2.2442	-2.0044	-2.2004	-1.8533	-2.1887	-2.2139	-2.1409	-2.1001	-2.1936	-2.1923	-2.1703	-2.2003	-2.2788	-2.0385	-2.2212	-1.9709	-2.1935	-2.2854	-2.1793	-2.109	-2.1807	-1.5442	-2.1821	-2.291	-2.1916	-2.2136	-2.195	-2.1923	-2.1703	-2.2544	-2.2001	-2.1378	-2.2087	-2.1068	-2.2049	-2.2939	-2.2053	-2.163	-2.1828	-2.6075	-2.1919	-2.2123	-2.1635	-2.1697	-2.1841
-2.6672	-2.1084	-1.8906	-2.1598	-2.266	-2.2734	-2.3004	-2.196	-3.337	-2.1796	-2.0414	-2.186	-2.2358	-2.1442	-2.0688	-2.2769	-2.4698	-2.1537	-2.3571	-2.1928	-1.9709	-2.1935	-2.2854	-2.1793	-2.3162	-2.1922	-3.1876	-2.1792	-2.0414	-2.186	-2.275	-2.2007	-2.1155	-2.1971	-2.2544	-2.2001	-2.5123	-2.1861	-2.1068	-2.2049	-2.1635	-2.1981	-2.1056	-2.2076	-2.6075	-2.1919	-2.1555	-2.1921	-2.1697	-2.1841
-1.9747	-2.2361	-2.2432	-2.2769	-2.3401	-2.133	-2.0044	-2.2004	-1.3509	-2.1428	-2.2007	-2.1839	-2.3377	-2.1893	-2.3459	-2.1925	-2.308	-2.2155	-2.0385	-2.2212	-2.2257	-2.1766	-2.2854	-2.1793	-2.109	-2.1807	-1.5442	-2.1821	-2.291	-2.1916	-2.275	-2.2007	-2.342	-2.2104	-2.308	-2.2155	-2.1378	-2.2087	-2.1068	-2.2049	-2.2584	-2.1902	-2.163	-2.1828	-1.2038	-2.1517	-2.1555	-2.1921	-2.1697	-2.1841
-1.9568	-2.2346	-2.0351	-2.2049	-2.2278	-2.1925	-1.9801	-2.1272	-1.1147	-2.163	-2.1871	-2.1757	-2.1109	-2.1729	-2.2669	-2.1721	-2.2776	-2.1277	-2.0385	-2.2212	-1.9709	-2.1935	-2.2854	-2.1793	-1.9801	-2.1272	-1.5442	-2.1821	-2.1746	-2.1935	-2.1109	-2.1729	-2.149	-2.2007	-2.2544	-2.2001	-2.1378	-2.2087	-2.1068	-2.2049	-2.2584	-2.1902	-2.163	-2.1828	-1.2038	-2.1517	-2.1555	-2.1921	-2.1697	-2.1841
-2.028	-2.1577	-1.9474	-2.2267	-2.2278	-2.1925	-2.2953	-2.125	-2.9978	-2.1844	-2.1082	-2.1378	-2.0423	-2.1543	-2.0959	-2.1936	-2.4698	-2.1537	-2.3021	-2.2069	-1.9709	-2.1935	-2.2854	-2.1793	-2.3162	-2.1922	-3.1876	-2.1792	-2.1593	-2.2056	-2.0948	-2.1814	-2.1155	-2.1971	-2.2544	-2.2001	-2.1378	-2.2087	-2.1068	-2.2049	-2.2584	-2.1902	-2.163	-2.1828	-2.6075	-2.1919	-2.1555	-2.1921	-2.1697	-2.1841
-2.2139	-2.1613	-2.2577	-2.2144	-2.2107	-2.1599	-2.3007	-2.2016	-2.1923	-2.2232	-2.1239	-2.2232	-2.3766	-2.3364	-2.1648	-2.1845	-2.1609	-2.2129	-2.3571	-2.1928	-2.4488	-2.2266	-2.1281	-2.2018	-2.3074	-2.2482	-2.2747	-2.1971	-2.1593	-2.2056	-2.275	-2.2007	-2.1155	-2.1971	-2.2544	-2.2001	-2.2188	-2.1989	-2.1068	-2.2049	-2.1635	-2.1981	-2.163	-2.1828	-2.6075	-2.1919	-2.1555	-2.1921	-2.3516	-2.2463
-2.1728	-2.3716	-2.0351	-2.2049	-2.3077	-2.0984	-2.4227	-2.2771	-2.1923	-2.2232	-2.5029	-2.1756	-2.2655	-2.1791	-2.3515	-2.1285	-2.308	-2.2155	-2.3571	-2.1928	-1.9709	-2.1935	-2.2556	-2.1624	-2.3074	-2.2482	-2.2747	-2.1971	-2.291	-2.1916	-2.0948	-2.1814	-2.342	-2.2104	-2.308	-2.2155	-2.1378	-2.2087	-2.1068	-2.2049	-2.1635	-2.1981	-2.163	-2.1828	-2.6075	-2.1919	-2.4009	-2.2309	-2.1697	-2.1841
-2.0841	-2.3065	-2.2432	-2.2769	-2.3028	-2.1936	-2.4227	-2.2771	-1.1147	-2.163	-2.2593	-2.246	-2.0777	-2.1421	-2.1923	-2.1703	-2.2482	-2.2044	-2.0385	-2.2212	-2.2257	-2.1766	-2.2556	-2.1624	-2.3074	-2.2482	-1.5442	-2.1821	-2.1593	-2.2056	-2.275	-2.2007	-2.1923	-2.1703	-2.2146	-2.2101	-2.1378	-2.2087	-2.1068	-2.2049	-2.1635	-2.1981	-2.163	-2.1828	-1.2038	-2.1517	-2.1555	-2.1921	-2.1697	-2.1841
-2.028	-2.1577	-1.8906	-2.1598	-2.1817	-2.2442	-2.1036	-2.3135	-1.3509	-2.1428	-2.143	-2.1912	-2.218	-2.2124	-2.3459	-2.1925	-1.9722	-2.1863	-2.3021	-2.2069	-1.9709	-2.1935	-2.2854	-2.1793	-2.109	-2.1807	-1.5442	-2.1821	-2.1746	-2.1935	-2.275	-2.2007	-2.342	-2.2104	-2.0736	-2.202	-2.1378	-2.2087	-2.1068	-2.2049	-2.2939	-2.2053	-2.163	-2.1828	-1.2038	-2.1517	-2.1555	-2.1921	-2.19	-2.2076
-2.0913	-2.1113	-2.2781	-2.2803	-2.2107	-2.1599	-2.4174	-2.1279	-2.1527	-2.2301	-2.1885	-2.1814	-2.2562	-2.1716	-2.401	-2.3709	-2.1057	-2.2441	-2.0385	-2.2212	-2.4488	-2.2266	-2.1281	-2.2018	-2.3162	-2.1922	-1.5442	-2.1821	-2.1746	-2.1935	-2.275	-2.2007	-2.342	-2.2104	-2.2146	-2.2101	-2.1378	-2.2087	-2.1068	-2.2049	-2.1635	-2.1981	-2.163	-2.1828	-2.6075	-2.1919	-2.1555	-2.1921	-2.19	-2.2076
-2.2747	-2.1752	-2.2602	-2.2263	-2.2278	-2.1925	-2.4711	-2.2475	-3.337	-2.1796	-2.0762	-2.3172	-2.3161	-2.1765	-2.0982	-2.1876	-2.0373	-2.175	-2.3571	-2.1928	-2.4488	-2.2266	-2.2854	-2.1793	-2.3162	-2.1922	-3.1876	-2.1792	-2.1746	-2.1935	-2.275	-2.2007	-2.149	-2.2007	-2.2544	-2.2001	-2.2188	-2.1989	-2.255	-2.2101	-2.2584	-2.1902	-2.4249	-2.2294	-2.6075	-2.1919	-2.1555	-2.1921	-2.3516	-2.2463
-2.0257	-2.1777	-2.0546	-2.2266	-2.4749	-2.1739	-2.1182	-2.1856	-2.2419	-2.2657	-2.1077	-2.1883	-2.2358	-2.1442	-2.2055	-2.1533	-2.1198	-2.1918	-2.0385	-2.2212	-1.9709	-2.1935	-2.2854	-2.1793	-2.109	-2.1807	-1.5442	-2.1821	-2.1746	-2.1935	-2.275	-2.2007	-2.149	-2.2007	-2.0736	-2.202	-2.1378	-2.2087	-2.1068	-2.2049	-2.2939	-2.2053	-2.163	-2.1828	-2.411	-2.2152	-2.1555	-2.1921	-2.1697	-2.1841
-2.2057	-2.1498	-1.9368	-2.1803	-2.0281	-2.3093	-2.4227	-2.2771	-2.1951	-2.1918	-2.1239	-2.2232	-2.3125	-2.1238	-2.2055	-2.1533	-2.0615	-2.2889	-2.2057	-2.1498	-1.9709	-2.1935	-2.0281	-2.3093	-2.3074	-2.2482	-2.2747	-2.1971	-2.1593	-2.2056	-2.2136	-2.195	-2.149	-2.2007	-2.2146	-2.2101	-2.1378	-2.2087	-2.1068	-2.2049	-2.1635	-2.1981	-2.163	-2.1828	-2.6075	-2.1919	-2.1555	-2.1921	-2.1697	-2.1841
-2.028	-2.1577	-2.0056	-2.1936	-2.266	-2.2734	-2.0044	-2.2004	-1.3509	-2.1428	-2.0946	-2.1887	-2.1802	-2.2149	-2.1923	-2.1703	-1.9722	-2.1863	-2.3021	-2.2069	-1.9709	-2.1935	-2.2854	-2.1793	-2.109	-2.1807	-1.5442	-2.1821	-2.291	-2.1916	-2.1802	-2.2149	-2.1923	-2.1703	-2.0736	-2.202	-2.1378	-2.2087	-2.1068	-2.2049	-2.1635	-2.1981	-2.163	-2.1828	-1.2038	-2.1517	-2.1555	-2.1921	-2.1697	-2.1841
-2.0841	-2.3065	-2.7181	-2.1506	-2.2348	-2.2064	-2.1036	-2.3135	-1.5303	-2.1581	-2.1885	-2.1814	-2.3766	-2.3364	-2.2669	-2.1721	-2.1057	-2.2441	-2.0385	-2.2212	-2.4488	-2.2266	-2.2556	-2.1624	-2.109	-2.1807	-1.5442	-2.1821	-2.1746	-2.1935	-2.275	-2.2007	-2.149	-2.2007	-2.2146	-2.2101	-2.1378	-2.2087	-2.6683	-2.1717	-2.1635	-2.1981	-2.163	-2.1828	-2.6075	-2.1919	-2.1555	-2.1921	-2.3516	-2.2463
-2.028	-2.1577	-1.9474	-2.2267	-2.2567	-2.2214	-2.0044	-2.2004	-1.1147	-2.163	-2.1885	-2.1814	-2.0835	-2.201	-2.6188	-2.2544	-2.308	-2.2155	-2.3021	-2.2069	-1.9709	-2.1935	-2.2854	-2.1793	-2.109	-2.1807	-1.5442	-2.1821	-2.1746	-2.1935	-2.2136	-2.195	-2.342	-2.2104	-2.308	-2.2155	-2.1378	-2.2087	-2.1068	-2.2049	-2.1635	-2.1981	-2.163	-2.1828	-1.2038	-2.1517	-2.1555	-2.1921	-2.1697	-2.1841
-2.163	-2.2773	-2.0056	-2.1936	-2.1817	-2.2442	-2.088	-2.1528	-1.5303	-2.1581	-2.1871	-2.1757	-2.0835	-2.201	-2.1381	-2.2629	-1.9722	-2.1863	-2.163	-2.2773	-1.9709	-2.1935	-2.2854	-2.1793	-2.088	-2.1528	-1.5442	-2.1821	-2.1746	-2.1935	-2.2136	-2.195	-2.149	-2.2007	-2.0736	-2.202	-2.2188	-2.1989	-2.1068	-2.2049	-2.2939	-2.2053	-2.163	-2.1828	-2.6075	-2.1919	-2.1555	-2.1921	-2.1697	-2.1841
-2.3259	-2.256	-1.8906	-2.1598	-2.4749	-2.1739	-2.1702	-2.2235	-1.1147	-2.163	-2.0414	-2.186	-2.0336	-2.2016	-2.0035	-2.1833	-2.1609	-2.2129	-2.3571	-2.1928	-1.9709	-2.1935	-2.2854	-2.1793	-2.109	-2.1807	-1.5442	-2.1821	-2.0414	-2.186	-2.0948	-2.1814	-2.0035	-2.1833	-2.2544	-2.2001	-2.5123	-2.1861	-2.1068	-2.2049	-2.2939	-2.2053	-2.163	-2.1828	-1.2038	-2.1517	-2.1555	-2.1921	-2.1697	-2.1841
-1.9568	-2.2346	-2.2325	-2.2321	-2.2107	-2.1599	-2.2109	-2.3302	-2.1923	-2.2232	-2.2139	-2.1409	-2.1802	-2.2149	-2.1381	-2.2629	-2.0373	-2.175	-2.0385	-2.2212	-2.4488	-2.2266	-2.1281	-2.2018	-2.3074	-2.2482	-2.2747	-2.1971	-2.291	-2.1916	-2.1802	-2.2149	-2.149	-2.2007	-2.2544	-2.2001	-2.1378	-2.2087	-2.255	-2.2101	-2.1635	-2.1981	-2.163	-2.1828	-2.6075	-2.1919	-2.2123	-2.1635	-2.1697	-2.1841
-2.2139	-2.1613	-2.1802	-2.2149	-2.0281	-2.3093	-2.3004	-2.196	-2.9978	-2.1844	-2.2139	-2.1409	-2.0336	-2.2016	-2.1381	-2.2629	-2.1818	-2.246	-2.3571	-2.1928	-2.1802	-2.2149	-2.0281	-2.3093	-2.3162	-2.1922	-3.1876	-2.1792	-2.291	-2.1916	-2.0948	-2.1814	-2.149	-2.2007	-2.0736	-2.202	-2.2188	-2.1989	-2.1068	-2.2049	-2.1635	-2.1981	-2.1056	-2.2076	-2.6075	-2.1919	-2.2123	-2.1635	-2.1697	-2.1841
-2.0841	-2.3065	-2.2955	-2.1993	-2.3028	-2.1936	-2.1702	-2.2235	-1.3509	-2.1428	-2.2593	-2.246	-2.1001	-2.1936	-2.1133	-2.1678	-2.4698	-2.1537	-2.0385	-2.2212	-2.2955	-2.1993	-2.2556	-2.1624	-2.109	-2.1807	-1.5442	-2.1821	-2.1593	-2.2056	-2.2136	-2.195	-2.149	-2.2007	-2.2544	-2.2001	-2.1378	-2.2087	-2.1068	-2.2049	-2.1635	-2.1981	-2.163	-2.1828	-1.2038	-2.1517	-2.1555	-2.1921	-2.1697	-2.1841
-2.0913	-2.1113	-2.0182	-2.0914	-2.2595	-2.2073	-2.0044	-2.2004	-1.3509	-2.1428	-2.2564	-2.1963	-2.0777	-2.1421	-2.0242	-2.1608	-2.0373	-2.175	-2.0385	-2.2212	-2.2257	-2.1766	-2.1281	-2.2018	-2.109	-2.1807	-1.5442	-2.1821	-2.1746	-2.1935	-2.275	-2.2007	-2.0242	-2.1608	-2.2544	-2.2001	-2.1378	-2.2087	-2.1068	-2.2049	-2.1635	-2.1981	-2.163	-2.1828	-1.2038	-2.1517	-2.1555	-2.1921	-2.1697	-2.1841
-2.0913	-2.1113	-1.8906	-2.1598	-2.4749	-2.1739	-2.1702	-2.2235	-1.8533	-2.1887	-2.168	-2.1327	-2.2562	-2.1716	-2.2669	-2.1721	-2.2003	-2.2788	-2.0385	-2.2212	-1.9709	-2.1935	-2.2854	-2.1793	-2.109	-2.1807	-1.5442	-2.1821	-2.168	-2.1327	-2.275	-2.2007	-2.149	-2.2007	-2.2544	-2.2001	-2.1378	-2.2087	-2.1068	-2.2049	-2.2939	-2.2053	-2.163	-2.1828	-2.6075	-2.1919	-2.2123	-2.1635	-2.19	-2.2076
-2.0913	-2.1113	-2.2955	-2.1993	-2.4749	-2.1739	-2.1121	-2.1419	-3.0023	-2.176	-2.2139	-2.1409	-2.0777	-2.1421	-2.3459	-2.1925	-2.0928	-2.3291	-2.0385	-2.2212	-2.2955	-2.1993	-2.2854	-2.1793	-2.3074	-2.2482	-3.1876	-2.1792	-2.291	-2.1916	-2.275	-2.2007	-2.342	-2.2104	-2.2544	-2.2001	-2.1378	-2.2087	-2.1068	-2.2049	-2.2939	-2.2053	-2.163	-2.1828	-2.6075	-2.1919	-2.2123	-2.1635	-2.1697	-2.1841
-2.2057	-2.1498	-2.5968	-2.1898	-1.9047	-2.2237	-2.1057	-2.0743	-2.2419	-2.2657	-2.2007	-2.1839	-2.3161	-2.1765	-2.2319	-2.1426	-2.0373	-2.175	-2.2057	-2.1498	-2.4488	-2.2266	-2.2556	-2.1624	-2.109	-2.1807	-1.5442	-2.1821	-2.291	-2.1916	-2.275	-2.2007	-2.342	-2.2104	-2.2544	-2.2001	-2.1378	-2.2087	-2.6683	-2.1717	-2.1635	-2.1981	-2.163	-2.1828	-2.411	-2.2152	-2.1555	-2.1921	-2.3516	-2.2463
-2.0031	-2.3604	-2.0546	-2.2266	-2.2278	-2.1925	-2.3411	-2.1558	-1.3509	-2.1428	-2.2507	-2.2124	-2.2562	-2.1716	-2.1381	-2.2629	-2.2588	-2.214	-2.3021	-2.2069	-1.9709	-2.1935	-2.2854	-2.1793	-2.3162	-2.1922	-1.5442	-2.1821	-2.291	-2.1916	-2.275	-2.2007	-2.149	-2.2007	-2.2146	-2.2101	-2.1378	-2.2087	-2.1068	-2.2049	-2.2584	-2.1902	-2.163	-2.1828	-1.2038	-2.1517	-2.2123	-2.1635	-2.19	-2.2076
-2.3259	-2.256	-2.0351	-2.2049	-2.0281	-2.3093	-2.1702	-2.2235	-1.1147	-2.163	-2.143	-2.1912	-2.3125	-2.1238	-2.6188	-2.2544	-2.0615	-2.2889	-2.3571	-2.1928	-1.9709	-2.1935	-2.0281	-2.3093	-2.109	-2.1807	-1.5442	-2.1821	-2.1746	-2.1935	-2.2136	-2.195	-2.342	-2.2104	-2.2146	-2.2101	-2.5123	-2.1861	-2.1068	-2.2049	-2.1635	-2.1981	-2.163	-2.1828	-1.2038	-2.1517	-2.1555	-2.1921	-2.1697	-2.1841
-2.3259	-2.256	-2.2731	-2.1649	-2.2035	-2.2637	-2.1121	-2.1419	-2.1923	-2.2232	-2.1871	-2.1757	-2.18	-2.2026	-2.0807	-2.2469	-2.2588	-2.214	-2.3571	-2.1928	-2.2731	-2.1649	-2.2035	-2.2637	-2.3074	-2.2482	-2.2747	-2.1971	-2.1746	-2.1935	-2.2136	-2.195	-2.342	-2.2104	-2.2146	-2.2101	-2.5123	-2.1861	-2.255	-2.2101	-2.2584	-2.1902	-2.163	-2.1828	-2.6075	-2.1919	-2.1555	-2.1921	-2.1697	-2.1841
-2.0031	-2.3604	-2.3373	-2.1335	-2.1552	-2.2711	-2.1406	-2.1001	-2.2419	-2.2657	-2.1871	-2.1757	-2.0336	-2.2016	-2.3459	-2.1925	-2.0928	-2.3291	-2.3021	-2.2069	-2.2257	-2.1766	-2.1281	-2.2018	-2.109	-2.1807	-1.5442	-2.1821	-2.1746	-2.1935	-2.0948	-2.1814	-2.342	-2.2104	-2.2544	-2.2001	-2.1378	-2.2087	-2.1068	-2.2049	-2.1635	-2.1981	-2.163	-2.1828	-2.411	-2.2152	-2.1555	-2.1921	-2.1697	-2.1841
-2.3893	-2.1972	-2.0056	-2.1936	-2.2278	-2.1925	-2.0044	-2.2004	-1.1147	-2.163	-2.143	-2.1912	-2.0777	-2.1421	-2.0946	-2.2248	-2.308	-2.2155	-2.3021	-2.2069	-1.9709	-2.1935	-2.2854	-2.1793	-2.109	-2.1807	-1.5442	-2.1821	-2.1746	-2.1935	-2.275	-2.2007	-2.342	-2.2104	-2.308	-2.2155	-2.1378	-2.2087	-2.1068	-2.2049	-2.2584	-2.1902	-2.163	-2.1828	-1.2038	-2.1517	-2.1555	-2.1921	-2.1697	-2.1841
-2.2139	-2.1613	-1.8906	-2.1598	-2.1817	-2.2442	-2.1406	-2.1001	-1.8533	-2.1887	-2.0946	-2.1887	-2.1109	-2.1729	-2.3555	-1.9519	-2.1198	-2.1918	-2.3571	-2.1928	-1.9709	-2.1935	-2.2854	-2.1793	-2.109	-2.1807	-1.5442	-2.1821	-2.291	-2.1916	-2.1109	-2.1729	-2.1155	-2.1971	-2.0736	-2.202	-2.2188	-2.1989	-2.1068	-2.2049	-2.2939	-2.2053	-2.163	-2.1828	-2.6075	-2.1919	-2.1555	-2.1921	-2.1697	-2.1841
-1.9747	-2.2361	-2.2577	-2.2144	-2.2567	-2.2214	-2.088	-2.1528	-1.3509	-2.1428	-2.2714	-2.2791	-2.0912	-2.2458	-2.1381	-2.2629	-2.1198	-2.1918	-2.0385	-2.2212	-2.4488	-2.2266	-2.2854	-2.1793	-2.088	-2.1528	-1.5442	-2.1821	-2.291	-2.1916	-2.0912	-2.2458	-2.149	-2.2007	-2.0736	-2.202	-2.1378	-2.2087	-2.1068	-2.2049	-2.1635	-2.1981	-2.163	-2.1828	-1.2038	-2.1517	-2.4009	-2.2309	-2.19	-2.2076
-2.163	-2.2773	-1.8906	-2.1598	-2.1676	-2.1596	-2.1406	-2.1001	-1.1147	-2.163	-2.2714	-2.2791	-2.0336	-2.2016	-2.0035	-2.1833	-2.153	-2.3894	-2.163	-2.2773	-1.9709	-2.1935	-2.1281	-2.2018	-2.109	-2.1807	-1.5442	-2.1821	-2.291	-2.1916	-2.0948	-2.1814	-2.0035	-2.1833	-2.153	-2.3894	-2.2188	-2.1989	-2.1068	-2.2049	-2.1635	-2.1981	-2.163	-2.1828	-1.2038	-2.1517	-2.4009	-2.2309	-2.1697	-2.1841
-1.9747	-2.2361	-2.0546	-2.2266	-2.2107	-2.1599	-2.3915	-2.2077	-1.3509	-2.1428	-2.1082	-2.1378	-2.1802	-2.2149	-2.0035	-2.1833	-2.1609	-2.2129	-2.0385	-2.2212	-1.9709	-2.1935	-2.1281	-2.2018	-2.3162	-2.1922	-1.5442	-2.1821	-2.1593	-2.2056	-2.1802	-2.2149	-2.0035	-2.1833	-2.2544	-2.2001	-2.1378	-2.2087	-2.1068	-2.2049	-2.1635	-2.1981	-2.4249	-2.2294	-1.2038	-2.1517	-2.1555	-2.1921	-2.1697	-2.1841
-2.3701	-2.2266	-2.2325	-2.2321	-2.0044	-2.2068	-2.1406	-2.1001	-2.1923	-2.2232	-2.5029	-2.1756	-2.324	-2.2629	-2.6188	-2.2544	-2.2482	-2.2044	-2.0385	-2.2212	-2.4488	-2.2266	-2.1281	-2.2018	-2.109	-2.1807	-2.2747	-2.1971	-2.291	-2.1916	-2.2136	-2.195	-2.342	-2.2104	-2.2146	-2.2101	-2.1378	-2.2087	-2.255	-2.2101	-2.1635	-2.1981	-2.163	-2.1828	-2.6075	-2.1919	-2.4009	-2.2309	-2.1697	-2.1841
-2.0841	-2.3065	-2.3373	-2.1335	-2.1817	-2.2442	-2.0044	-2.2004	-1.1147	-2.163	-2.2564	-2.1963	-2.279	-2.2121	-2.0688	-2.2769	-2.1609	-2.2129	-2.0385	-2.2212	-2.2257	-2.1766	-2.2854	-2.1793	-2.109	-2.1807	-1.5442	-2.1821	-2.1746	-2.1935	-2.2136	-2.195	-2.1155	-2.1971	-2.2544	-2.2001	-2.1378	-2.2087	-2.1068	-2.2049	-2.2939	-2.2053	-2.163	-2.1828	-1.2038	-2.1517	-2.1555	-2.1921	-2.1697	-2.1841
-1.9747	-2.2361	-2.7181	-2.1506	-2.0522	-2.1698	-2.1036	-2.3135	-2.1951	-2.1918	-2.2007	-2.1839	-2.3161	-2.1765	-2.401	-2.3709	-2.0837	-2.1957	-2.0385	-2.2212	-2.4488	-2.2266	-2.1281	-2.2018	-2.109	-2.1807	-2.2747	-2.1971	-2.291	-2.1916	-2.275	-2.2007	-2.342	-2.2104	-2.0736	-2.202	-2.1378	-2.2087	-2.6683	-2.1717	-2.1635	-2.1981	-2.163	-2.1828	-2.6075	-2.1919	-2.1555	-2.1921	-2.3516	-2.2463
-2.0755	-2.0526	-1.8906	-2.1598	-2.0044	-2.2068	-1.9801	-2.1272	-1.1147	-2.163	-2.0414	-2.186	-2.3161	-2.1765	-2.2055	-2.1533	-2.2776	-2.1277	-2.0755	-2.0526	-1.9709	-2.1935	-2.1281	-2.2018	-1.9801	-2.1272	-1.5442	-2.1821	-2.0414	-2.186	-2.275	-2.2007	-2.149	-2.2007	-2.2544	-2.2001	-2.1378	-2.2087	-2.1068	-2.2049	-2.1635	-2.1981	-2.163	-2.1828	-1.2038	-2.1517	-2.1555	-2.1921	-2.3516	-2.2463
-1.9747	-2.2361	-2.0056	-2.1936	-2.2567	-2.2214	-2.1182	-2.1856	-1.8533	-2.1887	-2.0414	-2.186	-2.2655	-2.1791	-2.2319	-2.1426	-2.3627	-2.1814	-2.0385	-2.2212	-1.9709	-2.1935	-2.2854	-2.1793	-2.109	-2.1807	-1.5442	-2.1821	-2.0414	-2.186	-2.0948	-2.1814	-2.342	-2.2104	-2.2146	-2.2101	-2.1378	-2.2087	-2.1068	-2.2049	-2.1635	-2.1981	-2.163	-2.1828	-2.6075	-2.1919	-2.1555	-2.1921	-2.1697	-2.1841
-2.2854	-2.2052	-2.0056	-2.1936	-2.266	-2.2734	-1.9801	-2.1272	-2.4879	-2.1525	-2.2507	-2.2124	-2.324	-2.2629	-2.2055	-2.1533	-2.1609	-2.2129	-2.3571	-2.1928	-1.9709	-2.1935	-2.2854	-2.1793	-1.9801	-2.1272	-2.2747	-2.1971	-2.291	-2.1916	-2.2136	-2.195	-2.149	-2.2007	-2.2544	-2.2001	-2.1378	-2.2087	-2.1068	-2.2049	-2.1635	-2.1981	-2.163	-2.1828	-2.6075	-2.1919	-2.2123	-2.1635	-2.1697	-2.1841
-2.2747	-2.1752	-2.2781	-2.2803	-2.2107	-2.1599	-2.3411	-2.1558	-3.337	-2.1796	-2.2139	-2.1409	-2.3377	-2.1893	-2.2669	-2.1721	-2.2588	-2.214	-2.3571	-2.1928	-2.4488	-2.2266	-2.1281	-2.2018	-2.3162	-2.1922	-3.1876	-2.1792	-2.291	-2.1916	-2.275	-2.2007	-2.149	-2.2007	-2.2146	-2.2101	-2.2188	-2.1989	-2.1068	-2.2049	-2.1635	-2.1981	-2.163	-2.1828	-2.6075	-2.1919	-2.2123	-2.1635	-2.1697	-2.1841
-2.2854	-2.2052	-2.0351	-2.2049	-2.266	-2.2734	-2.1182	-2.1856	-2.2419	-2.2657	-2.2357	-2.0772	-2.324	-2.2629	-2.0982	-2.1876	-1.9722	-2.1863	-2.3571	-2.1928	-1.9709	-2.1935	-2.2854	-2.1793	-2.109	-2.1807	-1.5442	-2.1821	-2.291	-2.1916	-2.2136	-2.195	-2.149	-2.2007	-2.0736	-2.202	-2.1378	-2.2087	-2.1068	-2.2049	-2.1635	-2.1981	-2.163	-2.1828	-2.411	-2.2152	-2.1555	-2.1921	-2.1697	-2.1841
-2.3701	-2.2266	-2.0056	-2.1936	-2.0522	-2.1698	-1.9801	-2.1272	-1.1147	-2.163	-2.1082	-2.1378	-2.1001	-2.1936	-2.1923	-2.1703	-2.1057	-2.2441	-2.0385	-2.2212	-1.9709	-2.1935	-2.1281	-2.2018	-1.9801	-2.1272	-1.5442	-2.1821	-2.1593	-2.2056	-2.2136	-2.195	-2.1923	-2.1703	-2.2146	-2.2101	-2.1378	-2.2087	-2.1068	-2.2049	-2.1635	-2.1981	-2.163	-2.1828	-1.2038	-2.1517	-2.1555	-2.1921	-2.1697	-2.1841
-2.0257	-2.1777	-2.0056	-2.1936	-2.1552	-2.2711	-2.1406	-2.1001	-1.1147	-2.163	-2.1871	-2.1757	-2.0912	-2.2458	-2.0436	-2.2924	-2.1057	-2.2441	-2.0385	-2.2212	-1.9709	-2.1935	-2.1281	-2.2018	-2.109	-2.1807	-1.5442	-2.1821	-2.1746	-2.1935	-2.0912	-2.2458	-2.149	-2.2007	-2.2146	-2.2101	-2.1378	-2.2087	-2.1068	-2.2049	-2.1635	-2.1981	-2.163	-2.1828	-1.2038	-2.1517	-2.1555	-2.1921	-2.19	-2.2076
-2.0841	-2.3065	-2.4055	-2.3948	-2.1676	-2.1596	-2.1702	-2.2235	-2.2226	-2.1523	-2.1885	-2.1814	-2.3161	-2.1765	-2.1923	-2.1703	-2.308	-2.2155	-2.0385	-2.2212	-2.4488	-2.2266	-2.1281	-2.2018	-2.109	-2.1807	-1.5442	-2.1821	-2.1746	-2.1935	-2.275	-2.2007	-2.1923	-2.1703	-2.308	-2.2155	-2.1378	-2.2087	-2.1068	-2.2049	-2.1635	-2.1981	-2.163	-2.1828	-2.411	-2.2152	-2.1555	-2.1921	-2.3516	-2.2463
-2.0257	-2.1777	-2.2781	-2.2803	-2.2348	-2.2064	-2.1702	-2.2235	-1.5303	-2.1581	-2.2139	-2.1409	-2.3766	-2.3364	-2.2669	-2.1721	-2.0928	-2.3291	-2.0385	-2.2212	-2.4488	-2.2266	-2.2556	-2.1624	-2.109	-2.1807	-1.5442	-2.1821	-2.291	-2.1916	-2.275	-2.2007	-2.149	-2.2007	-2.2544	-2.2001	-2.1378	-2.2087	-2.1068	-2.2049	-2.1635	-2.1981	-2.163	-2.1828	-2.6075	-2.1919	-2.2123	-2.1635	-2.3516	-2.2463
-1.9747	-2.2361	-2.2325	-2.2321	-2.1552	-2.2711	-2.1406	-2.1001	-1.1147	-2.163	-2.1077	-2.1883	-2.1109	-2.1729	-2.0688	-2.2769	-2.153	-2.3894	-2.0385	-2.2212	-2.4488	-2.2266	-2.1281	-2.2018	-2.109	-2.1807	-1.5442	-2.1821	-2.1746	-2.1935	-2.1109	-2.1729	-2.1155	-2.1971	-2.153	-2.3894	-2.1378	-2.2087	-2.255	-2.2101	-2.1635	-2.1981	-2.163	-2.1828	-1.2038	-2.1517	-2.1555	-2.1921	-2.1697	-2.1841
-2.2139	-2.1613	-2.0056	-2.1936	-2.2107	-2.1599	-2.3915	-2.2077	-3.1008	-2.1604	-2.0414	-2.186	-2.0336	-2.2016	-2.0035	-2.1833	-2.2588	-2.214	-2.3571	-2.1928	-1.9709	-2.1935	-2.1281	-2.2018	-2.3162	-2.1922	-3.1876	-2.1792	-2.0414	-2.186	-2.0948	-2.1814	-2.0035	-2.1833	-2.2146	-2.2101	-2.2188	-2.1989	-2.1068	-2.2049	-2.1635	-2.1981	-2.4249	-2.2294	-2.6075	-2.1919	-2.1555	-2.1921	-2.1697	-2.1841
-2.0257	-2.1777	-2.0351	-2.2049	-2.1817	-2.2442	-2.1036	-2.3135	-2.858	-2.257	-2.1082	-2.1378	-2.1802	-2.2149	-2.0982	-2.1876	-2.0928	-2.3291	-2.0385	-2.2212	-1.9709	-2.1935	-2.2854	-2.1793	-2.109	-2.1807	-2.858	-2.257	-2.1593	-2.2056	-2.1802	-2.2149	-2.149	-2.2007	-2.2544	-2.2001	-2.1378	-2.2087	-2.1068	-2.2049	-2.2939	-2.2053	-2.163	-2.1828	-2.6075	-2.1919	-2.1555	-2.1921	-2.1697	-2.1841
-2.0841	-2.3065	-2.7181	-2.1506	-2.2595	-2.2073	-1.9801	-2.1272	-2.1951	-2.1918	-2.2082	-2.2983	-2.1001	-2.1936	-2.2319	-2.1426	-2.1057	-2.2441	-2.0385	-2.2212	-2.4488	-2.2266	-2.1281	-2.2018	-1.9801	-2.1272	-2.2747	-2.1971	-2.2082	-2.2983	-2.2136	-2.195	-2.342	-2.2104	-2.2146	-2.2101	-2.1378	-2.2087	-2.6683	-2.1717	-2.1635	-2.1981	-2.163	-2.1828	-2.6075	-2.1919	-2.1555	-2.1921	-2.1697	-2.1841
-2.6672	-2.1084	-1.9474	-2.2267	-2.0281	-2.3093	-2.3007	-2.2016	-2.8139	-2.1086	-2.1871	-2.1757	-2.218	-2.2124	-2.1133	-2.1678	-2.1609	-2.2129	-2.3571	-2.1928	-1.9709	-2.1935	-2.0281	-2.3093	-2.3074	-2.2482	-2.8139	-2.1086	-2.1746	-2.1935	-2.275	-2.2007	-2.149	-2.2007	-2.2544	-2.2001	-2.5123	-2.1861	-2.1068	-2.2049	-2.1635	-2.1981	-2.163	-2.1828	-2.6075	-2.1919	-2.1555	-2.1921	-2.19	-2.2076
-2.163	-2.2773	-1.8906	-2.1598	-2.1552	-2.2711	-2.1182	-2.1856	-1.1147	-2.163	-2.143	-2.1912	-2.3766	-2.3364	-2.0959	-2.1936	-2.308	-2.2155	-2.163	-2.2773	-1.9709	-2.1935	-2.1281	-2.2018	-2.109	-2.1807	-1.5442	-2.1821	-2.1746	-2.1935	-2.275	-2.2007	-2.1155	-2.1971	-2.308	-2.2155	-2.2188	-2.1989	-2.1068	-2.2049	-2.1635	-2.1981	-2.163	-2.1828	-1.2038	-2.1517	-2.1555	-2.1921	-2.3516	-2.2463
-2.0755	-2.0526	-1.8906	-2.1598	-2.0522	-2.1698	-2.1406	-2.1001	-2.2419	-2.2657	-2.2564	-2.1963	-2.3161	-2.1765	-2.2055	-2.1533	-2.217	-2.0855	-2.0755	-2.0526	-1.9709	-2.1935	-2.1281	-2.2018	-2.109	-2.1807	-1.5442	-2.1821	-2.1746	-2.1935	-2.275	-2.2007	-2.149	-2.2007	-2.2146	-2.2101	-2.1378	-2.2087	-2.1068	-2.2049	-2.1635	-2.1981	-2.163	-2.1828	-2.411	-2.2152	-2.1555	-2.1921	-2.3516	-2.2463
-1.9747	-2.2361	-2.0056	-2.1936	-2.2107	-2.1599	-2.1406	-2.1001	-2.9978	-2.1844	-2.2357	-2.0772	-2.2562	-2.1716	-2.6188	-2.2544	-2.0615	-2.2889	-2.0385	-2.2212	-1.9709	-2.1935	-2.1281	-2.2018	-2.109	-2.1807	-3.1876	-2.1792	-2.291	-2.1916	-2.275	-2.2007	-2.342	-2.2104	-2.2146	-2.2101	-2.1378	-2.2087	-2.1068	-2.2049	-2.1635	-2.1981	-2.163	-2.1828	-2.6075	-2.1919	-2.1555	-2.1921	-2.19	-2.2076
-2.0841	-2.3065	-2.0351	-2.2049	-2.2567	-2.2214	-2.3004	-2.196	-1.1147	-2.163	-2.143	-2.1912	-2.2655	-2.1791	-2.0688	-2.2769	-2.308	-2.2155	-2.0385	-2.2212	-1.9709	-2.1935	-2.2854	-2.1793	-2.3162	-2.1922	-1.5442	-2.1821	-2.1746	-2.1935	-2.0948	-2.1814	-2.1155	-2.1971	-2.308	-2.2155	-2.1378	-2.2087	-2.1068	-2.2049	-2.1635	-2.1981	-2.1056	-2.2076	-1.2038	-2.1517	-2.1555	-2.1921	-2.1697	-2.1841
-2.0841	-2.3065	-2.2781	-2.2803	-2.2278	-2.1925	-2.3915	-2.2077	-2.9978	-2.1844	-2.2593	-2.246	-2.0336	-2.2016	-2.1923	-2.1703	-2.308	-2.2155	-2.0385	-2.2212	-2.4488	-2.2266	-2.2854	-2.1793	-2.3162	-2.1922	-3.1876	-2.1792	-2.1593	-2.2056	-2.0948	-2.1814	-2.1923	-2.1703	-2.308	-2.2155	-2.1378	-2.2087	-2.1068	-2.2049	-2.2584	-2.1902	-2.4249	-2.2294	-2.6075	-2.1919	-2.1555	-2.1921	-2.1697	-2.1841
-2.2139	-2.1613	-2.7181	-2.1506	-2.2107	-2.1599	-2.2109	-2.3302	-2.1951	-2.1918	-2.0414	-2.186	-2.1109	-2.1729	-2.0688	-2.2769	-2.2482	-2.2044	-2.3571	-2.1928	-2.4488	-2.2266	-2.1281	-2.2018	-2.3074	-2.2482	-2.2747	-2.1971	-2.0414	-2.186	-2.1109	-2.1729	-2.1155	-2.1971	-2.2146	-2.2101	-2.2188	-2.1989	-2.6683	-2.1717	-2.1635	-2.1981	-2.163	-2.1828	-2.6075	-2.1919	-2.1555	-2.1921	-2.1697	-2.1841
-2.2747	-2.1752	-2.0056	-2.1936	-2.0044	-2.2068	-2.4711	-2.2475	-1.3509	-2.1428	-2.2564	-2.1963	-2.1109	-2.1729	-2.3459	-2.1925	-2.2588	-2.214	-2.3571	-2.1928	-1.9709	-2.1935	-2.1281	-2.2018	-2.3162	-2.1922	-1.5442	-2.1821	-2.1746	-2.1935	-2.1109	-2.1729	-2.342	-2.2104	-2.2146	-2.2101	-2.2188	-2.1989	-2.1068	-2.2049	-2.1635	-2.1981	-2.4249	-2.2294	-1.2038	-2.1517	-2.1555	-2.1921	-2.1697	-2.1841
-2.3259	-2.256	-2.5968	-2.1898	-2.0522	-2.1698	-1.9801	-2.1272	-1.3509	-2.1428	-2.1871	-2.1757	-2.0336	-2.2016	-2.3459	-2.1925	-2.1198	-2.1918	-2.3571	-2.1928	-2.4488	-2.2266	-2.1281	-2.2018	-1.9801	-2.1272	-1.5442	-2.1821	-2.1746	-2.1935	-2.0948	-2.1814	-2.342	-2.2104	-2.0736	-2.202	-2.5123	-2.1861	-2.6683	-2.1717	-2.1635	-2.1981	-2.163	-2.1828	-1.2038	-2.1517	-2.1555	-2.1921	-2.1697	-2.1841
-2.4751	-2.2115	-1.9368	-2.1803	-2.2107	-2.1599	-2.4711	-2.2475	-1.3509	-2.1428	-2.1871	-2.1757	-2.2655	-2.1791	-2.6188	-2.2544	-2.2482	-2.2044	-2.3021	-2.2069	-1.9709	-2.1935	-2.1281	-2.2018	-2.3162	-2.1922	-1.5442	-2.1821	-2.1746	-2.1935	-2.0948	-2.1814	-2.342	-2.2104	-2.2146	-2.2101	-2.1378	-2.2087	-2.1068	-2.2049	-2.1635	-2.1981	-2.4249	-2.2294	-1.2038	-2.1517	-2.1555	-2.1921	-2.1697	-2.1841
-2.3259	-2.256	-2.5968	-2.1898	-2.1552	-2.2711	-2.2109	-2.3302	-1.1147	-2.163	-2.2564	-2.1963	-2.1001	-2.1936	-2.1648	-2.1845	-2.1818	-2.246	-2.3571	-2.1928	-2.4488	-2.2266	-2.1281	-2.2018	-2.3074	-2.2482	-1.5442	-2.1821	-2.1746	-2.1935	-2.2136	-2.195	-2.1155	-2.1971	-2.0736	-2.202	-2.5123	-2.1861	-2.6683	-2.1717	-2.1635	-2.1981	-2.163	-2.1828	-1.2038	-2.1517	-2.1555	-2.1921	-2.1697	-2.1841
-2.2057	-2.1498	-2.3373	-2.1335	-2.0281	-2.3093	-1.9424	-2.2055	-2.1923	-2.2232	-2.1871	-2.1757	-2.324	-2.2629	-2.2055	-2.1533	-2.0373	-2.175	-2.2057	-2.1498	-2.2257	-2.1766	-2.0281	-2.3093	-2.3162	-2.1922	-2.2747	-2.1971	-2.1746	-2.1935	-2.2136	-2.195	-2.149	-2.2007	-2.2544	-2.2001	-2.1378	-2.2087	-2.1068	-2.2049	-2.1635	-2.1981	-2.1056	-2.2076	-2.6075	-2.1919	-2.1555	-2.1921	-2.1697	-2.1841
-1.9747	-2.2361	-1.8906	-2.1598	-2.2595	-2.2073	-2.0044	-2.2004	-1.1147	-2.163	-2.2714	-2.2791	-2.1001	-2.1936	-2.6188	-2.2544	-2.0615	-2.2889	-2.0385	-2.2212	-1.9709	-2.1935	-2.1281	-2.2018	-2.109	-2.1807	-1.5442	-2.1821	-2.291	-2.1916	-2.2136	-2.195	-2.342	-2.2104	-2.2146	-2.2101	-2.1378	-2.2087	-2.1068	-2.2049	-2.1635	-2.1981	-2.163	-2.1828	-1.2038	-2.1517	-2.4009	-2.2309	-2.1697	-2.1841
-2.2375	-2.124	-2.0351	-2.2049	-2.2348	-2.2064	-1.9801	-2.1272	-2.9862	-2.237	-2.1239	-2.2232	-2.3161	-2.1765	-2.0959	-2.1936	-1.9722	-2.1863	-2.3571	-2.1928	-1.9709	-2.1935	-2.2556	-2.1624	-1.9801	-2.1272	-2.9862	-2.237	-2.1593	-2.2056	-2.275	-2.2007	-2.1155	-2.1971	-2.0736	-2.202	-2.1378	-2.2087	-2.1068	-2.2049	-2.1635	-2.1981	-2.163	-2.1828	-2.411	-2.2152	-2.1555	-2.1921	-2.3516	-2.2463
-2.0841	-2.3065	-2.0182	-2.0914	-2.0281	-2.3093	-2.1098	-2.2239	-2.1923	-2.2232	-2.2714	-2.2791	-2.0423	-2.1543	-2.0959	-2.1936	-2.3627	-2.1814	-2.0385	-2.2212	-2.2257	-2.1766	-2.0281	-2.3093	-2.1098	-2.2239	-2.2747	-2.1971	-2.291	-2.1916	-2.0948	-2.1814	-2.1155	-2.1971	-2.2146	-2.2101	-2.1378	-2.2087	-2.1068	-2.2049	-2.1635	-2.1981	-2.1056	-2.2076	-2.6075	-2.1919	-2.4009	-2.2309	-2.1697	-2.1841
-2.028	-2.1577	-2.2955	-2.1993	-2.2035	-2.2637	-2.4227	-2.2771	-1.3509	-2.1428	-2.1239	-2.2232	-2.0423	-2.1543	-2.2669	-2.1721	-2.153	-2.3894	-2.3021	-2.2069	-2.2955	-2.1993	-2.2035	-2.2637	-2.3074	-2.2482	-1.5442	-2.1821	-2.1593	-2.2056	-2.0948	-2.1814	-2.149	-2.2007	-2.153	-2.3894	-2.1378	-2.2087	-2.1068	-2.2049	-2.2584	-2.1902	-2.163	-2.1828	-1.2038	-2.1517	-2.1555	-2.1921	-2.1697	-2.1841
-2.6672	-2.1084	-2.2577	-2.2144	-2.2348	-2.2064	-2.3007	-2.2016	-1.1147	-2.163	-2.1885	-2.1814	-2.3161	-2.1765	-2.0436	-2.2924	-2.1818	-2.246	-2.3571	-2.1928	-2.4488	-2.2266	-2.2556	-2.1624	-2.3074	-2.2482	-1.5442	-2.1821	-2.1746	-2.1935	-2.275	-2.2007	-2.149	-2.2007	-2.0736	-2.202	-2.5123	-2.1861	-2.1068	-2.2049	-2.1635	-2.1981	-2.163	-2.1828	-1.2038	-2.1517	-2.1555	-2.1921	-2.3516	-2.2463
-2.028	-2.1577	-2.2432	-2.2769	-2.1817	-2.2442	-2.0044	-2.2004	-1.3509	-2.1428	-2.1077	-2.1883	-2.2655	-2.1791	-2.2669	-2.1721	-2.217	-2.0855	-2.3021	-2.2069	-2.2257	-2.1766	-2.2854	-2.1793	-2.109	-2.1807	-1.5442	-2.1821	-2.1746	-2.1935	-2.0948	-2.1814	-2.149	-2.2007	-2.2146	-2.2101	-2.1378	-2.2087	-2.1068	-2.2049	-2.2939	-2.2053	-2.163	-2.1828	-1.2038	-2.1517	-2.1555	-2.1921	-2.1697	-2.1841
-2.0257	-2.1777	-1.8906	-2.1598	-2.2278	-2.1925	-1.9801	-2.1272	-1.3509	-2.1428	-2.1077	-2.1883	-2.3377	-2.1893	-2.0436	-2.2924	-2.2588	-2.214	-2.0385	-2.2212	-1.9709	-2.1935	-2.2854	-2.1793	-1.9801	-2.1272	-1.5442	-2.1821	-2.1746	-2.1935	-2.275	-2.2007	-2.149	-2.2007	-2.2146	-2.2101	-2.1378	-2.2087	-2.1068	-2.2049	-2.2584	-2.1902	-2.163	-2.1828	-1.2038	-2.1517	-2.1555	-2.1921	-2.1697	-2.1841
-2.4751	-2.2115	-2.4055	-2.3948	-2.0522	-2.1698	-1.9801	-2.1272	-2.2226	-2.1523	-2.1082	-2.1378	-2.0336	-2.2016	-2.0436	-2.2924	-2.3627	-2.1814	-2.3021	-2.2069	-2.4488	-2.2266	-2.1281	-2.2018	-1.9801	-2.1272	-1.5442	-2.1821	-2.1593	-2.2056	-2.0948	-2.1814	-2.149	-2.2007	-2.2146	-2.2101	-2.1378	-2.2087	-2.1068	-2.2049	-2.1635	-2.1981	-2.163	-2.1828	-2.411	-2.2152	-2.1555	-2.1921	-2.1697	-2.1841
-2.2375	-2.124	-1.9368	-2.1803	-2.0281	-2.3093	-1.9424	-2.2055	-2.1951	-2.1918	-2.1082	-2.1378	-2.279	-2.2121	-2.2669	-2.1721	-2.1609	-2.2129	-2.3571	-2.1928	-1.9709	-2.1935	-2.0281	-2.3093	-2.3162	-2.1922	-2.2747	-2.1971	-2.1593	-2.2056	-2.2136	-2.195	-2.149	-2.2007	-2.2544	-2.2001	-2.1378	-2.2087	-2.1068	-2.2049	-2.1635	-2.1981	-2.1056	-2.2076	-2.6075	-2.1919	-2.1555	-2.1921	-2.1697	-2.1841
-2.2747	-2.1752	-2.2731	-2.1649	-2.0281	-2.3093	-1.9424	-2.2055	-2.1923	-2.2232	-2.0946	-2.1887	-2.0423	-2.1543	-2.0982	-2.1876	-2.1609	-2.2129	-2.3571	-2.1928	-2.2731	-2.1649	-2.0281	-2.3093	-2.3162	-2.1922	-2.2747	-2.1971	-2.291	-2.1916	-2.0948	-2.1814	-2.149	-2.2007	-2.2544	-2.2001	-2.2188	-2.1989	-2.255	-2.2101	-2.1635	-2.1981	-2.1056	-2.2076	-2.6075	-2.1919	-2.1555	-2.1921	-2.1697	-2.1841
-2.0257	-2.1777	-2.2781	-2.2803	-2.2595	-2.2073	-2.1702	-2.2235	-1.1147	-2.163	-2.2564	-2.1963	-2.0912	-2.2458	-2.1923	-2.1703	-2.1818	-2.246	-2.0385	-2.2212	-2.4488	-2.2266	-2.1281	-2.2018	-2.109	-2.1807	-1.5442	-2.1821	-2.1746	-2.1935	-2.0912	-2.2458	-2.1923	-2.1703	-2.0736	-2.202	-2.1378	-2.2087	-2.1068	-2.2049	-2.1635	-2.1981	-2.163	-2.1828	-1.2038	-2.1517	-2.1555	-2.1921	-2.19	-2.2076
-2.2854	-2.2052	-1.9474	-2.2267	-2.0522	-2.1698	-2.3915	-2.2077	-3.1076	-2.1856	-2.168	-2.1327	-2.1109	-2.1729	-2.1648	-2.1845	-2.308	-2.2155	-2.3571	-2.1928	-1.9709	-2.1935	-2.1281	-2.2018	-2.3162	-2.1922	-3.1876	-2.1792	-2.168	-2.1327	-2.1109	-2.1729	-2.1155	-2.1971	-2.308	-2.2155	-2.1378	-2.2087	-2.1068	-2.2049	-2.1635	-2.1981	-2.4249	-2.2294	-2.6075	-2.1919	-2.2123	-2.1635	-2.1697	-2.1841
-2.163	-2.2773	-2.0351	-2.2049	-2.2348	-2.2064	-2.1098	-2.2239	-1.3509	-2.1428	-2.2507	-2.2124	-2.3125	-2.1238	-2.0982	-2.1876	-2.2776	-2.1277	-2.163	-2.2773	-1.9709	-2.1935	-2.2556	-2.1624	-2.1098	-2.2239	-1.5442	-2.1821	-2.291	-2.1916	-2.2136	-2.195	-2.149	-2.2007	-2.2544	-2.2001	-2.2188	-2.1989	-2.1068	-2.2049	-2.1635	-2.1981	-2.1056	-2.2076	-1.2038	-2.1517	-2.2123	-2.1635	-2.1697	-2.1841
-2.3259	-2.256	-2.2602	-2.2263	-2.0522	-2.1698	-2.1182	-2.1856	-1.3509	-2.1428	-2.143	-2.1912	-2.1001	-2.1936	-2.2319	-2.1426	-2.0615	-2.2889	-2.3571	-2.1928	-2.4488	-2.2266	-2.1281	-2.2018	-2.109	-2.1807	-1.5442	-2.1821	-2.1746	-2.1935	-2.2136	-2.195	-2.342	-2.2104	-2.2146	-2.2101	-2.5123	-2.1861	-2.255	-2.2101	-2.1635	-2.1981	-2.163	-2.1828	-1.2038	-2.1517	-2.1555	-2.1921	-2.1697	-2.1841
-1.9747	-2.2361	-1.8906	-2.1598	-2.1552	-2.2711	-2.1406	-2.1001	-1.1147	-2.163	-2.0414	-2.186	-2.0835	-2.201	-2.1923	-2.1703	-2.308	-2.2155	-2.0385	-2.2212	-1.9709	-2.1935	-2.1281	-2.2018	-2.109	-2.1807	-1.5442	-2.1821	-2.0414	-2.186	-2.2136	-2.195	-2.1923	-2.1703	-2.308	-2.2155	-2.1378	-2.2087	-2.1068	-2.2049	-2.1635	-2.1981	-2.163	-2.1828	-1.2038	-2.1517	-2.1555	-2.1921	-2.1697	-2.1841
-1.9747	-2.2361	-2.0056	-2.1936	-2.2107	-2.1599	-2.3915	-2.2077	-2.858	-2.257	-2.0762	-2.3172	-2.1109	-2.1729	-2.1923	-2.1703	-2.3928	-2.1736	-2.0385	-2.2212	-1.9709	-2.1935	-2.1281	-2.2018	-2.3162	-2.1922	-2.858	-2.257	-2.1746	-2.1935	-2.1109	-2.1729	-2.1923	-2.1703	-2.2544	-2.2001	-2.1378	-2.2087	-2.1068	-2.2049	-2.1635	-2.1981	-2.4249	-2.2294	-2.6075	-2.1919	-2.1555	-2.1921	-2.1697	-2.1841
-1.9568	-2.2346	-1.9368	-2.1803	-2.266	-2.2734	-2.3007	-2.2016	-1.1147	-2.163	-2.0414	-2.186	-2.1001	-2.1936	-2.0959	-2.1936	-2.1609	-2.2129	-2.0385	-2.2212	-1.9709	-2.1935	-2.2854	-2.1793	-2.3074	-2.2482	-1.5442	-2.1821	-2.0414	-2.186	-2.2136	-2.195	-2.1155	-2.1971	-2.2544	-2.2001	-2.1378	-2.2087	-2.1068	-2.2049	-2.1635	-2.1981	-2.163	-2.1828	-1.2038	-2.1517	-2.1555	-2.1921	-2.1697	-2.1841
-2.2139	-2.1613	-2.2955	-2.1993	-2.0281	-2.3093	-2.1182	-2.1856	-1.1147	-2.163	-2.2007	-2.1839	-2.324	-2.2629	-2.0959	-2.1936	-2.2482	-2.2044	-2.3571	-2.1928	-2.2955	-2.1993	-2.0281	-2.3093	-2.109	-2.1807	-1.5442	-2.1821	-2.291	-2.1916	-2.2136	-2.195	-2.1155	-2.1971	-2.2146	-2.2101	-2.2188	-2.1989	-2.1068	-2.2049	-2.1635	-2.1981	-2.163	-2.1828	-1.2038	-2.1517	-2.1555	-2.1921	-2.1697	-2.1841
-2.6672	-2.1084	-2.2325	-2.2321	-2.2567	-2.2214	-2.0044	-2.2004	-2.1923	-2.2232	-2.1885	-2.1814	-2.279	-2.2121	-2.0688	-2.2769	-2.0416	-2.0862	-2.3571	-2.1928	-2.4488	-2.2266	-2.2854	-2.1793	-2.109	-2.1807	-2.2747	-2.1971	-2.1746	-2.1935	-2.2136	-2.195	-2.1155	-2.1971	-2.0416	-2.0862	-2.5123	-2.1861	-2.255	-2.2101	-2.1635	-2.1981	-2.163	-2.1828	-2.6075	-2.1919	-2.1555	-2.1921	-2.1697	-2.1841
-2.0257	-2.1777	-2.2432	-2.2769	-2.2953	-2.0342	-2.0044	-2.2004	-2.4879	-2.1525	-2.1239	-2.2232	-2.2358	-2.1442	-2.0807	-2.2469	-2.0615	-2.2889	-2.0385	-2.2212	-2.2257	-2.1766	-2.2854	-2.1793	-2.109	-2.1807	-2.2747	-2.1971	-2.1593	-2.2056	-2.275	-2.2007	-2.342	-2.2104	-2.2146	-2.2101	-2.1378	-2.2087	-2.1068	-2.2049	-2.1635	-2.1981	-2.163	-2.1828	-2.6075	-2.1919	-2.1555	-2.1921	-2.1697	-2.1841
-1.9747	-2.2361	-2.0182	-2.0914	-2.3028	-2.1936	-2.2953	-2.125	-2.2419	-2.2657	-2.143	-2.1912	-2.2655	-2.1791	-2.1133	-2.1678	-2.0373	-2.175	-2.0385	-2.2212	-2.2257	-2.1766	-2.2556	-2.1624	-2.3162	-2.1922	-1.5442	-2.1821	-2.1746	-2.1935	-2.0948	-2.1814	-2.149	-2.2007	-2.2544	-2.2001	-2.1378	-2.2087	-2.1068	-2.2049	-2.1635	-2.1981	-2.163	-2.1828	-2.411	-2.2152	-2.1555	-2.1921	-2.1697	-2.1841
-2.1728	-2.3716	-2.2325	-2.2321	-2.2107	-2.1599	-2.2109	-2.3302	-3.0023	-2.176	-2.2139	-2.1409	-2.0912	-2.2458	-2.0982	-2.1876	-2.308	-2.2155	-2.3571	-2.1928	-2.4488	-2.2266	-2.1281	-2.2018	-2.3074	-2.2482	-3.1876	-2.1792	-2.291	-2.1916	-2.0912	-2.2458	-2.149	-2.2007	-2.308	-2.2155	-2.1378	-2.2087	-2.255	-2.2101	-2.1635	-2.1981	-2.163	-2.1828	-2.6075	-2.1919	-2.2123	-2.1635	-2.19	-2.2076
-2.0257	-2.1777	-2.5968	-2.1898	-2.4749	-2.1739	-2.1182	-2.1856	-2.2226	-2.1523	-2.143	-2.1912	-2.0336	-2.2016	-2.0946	-2.2248	-2.0615	-2.2889	-2.0385	-2.2212	-2.4488	-2.2266	-2.2854	-2.1793	-2.109	-2.1807	-1.5442	-2.1821	-2.1746	-2.1935	-2.0948	-2.1814	-2.342	-2.2104	-2.2146	-2.2101	-2.1378	-2.2087	-2.6683	-2.1717	-2.2939	-2.2053	-2.163	-2.1828	-2.411	-2.2152	-2.1555	-2.1921	-2.1697	-2.1841
-2.3259	-2.256	-2.0056	-2.1936	-2.3401	-2.133	-2.1406	-2.1001	-2.1951	-2.1918	-2.0946	-2.1887	-2.18	-2.2026	-2.1923	-2.1703	-2.0615	-2.2889	-2.3571	-2.1928	-1.9709	-2.1935	-2.2854	-2.1793	-2.109	-2.1807	-2.2747	-2.1971	-2.291	-2.1916	-2.2136	-2.195	-2.1923	-2.1703	-2.2146	-2.2101	-2.5123	-2.1861	-2.1068	-2.2049	-2.2584	-2.1902	-2.163	-2.1828	-2.6075	-2.1919	-2.1555	-2.1921	-2.1697	-2.1841
-2.0841	-2.3065	-2.0546	-2.2266	-2.2667	-2.199	-1.9801	-2.1272	-1.1147	-2.163	-2.0414	-2.186	-2.1109	-2.1729	-2.0436	-2.2924	-2.1198	-2.1918	-2.0385	-2.2212	-1.9709	-2.1935	-2.2667	-2.199	-1.9801	-2.1272	-1.5442	-2.1821	-2.0414	-2.186	-2.1109	-2.1729	-2.149	-2.2007	-2.0736	-2.202	-2.1378	-2.2087	-2.1068	-2.2049	-2.1635	-2.1981	-2.163	-2.1828	-1.2038	-2.1517	-2.1555	-2.1921	-2.1697	-2.1841
-2.2747	-2.1752	-1.8906	-2.1598	-2.0522	-2.1698	-2.1702	-2.2235	-3.1008	-2.1604	-2.2007	-2.1839	-2.0777	-2.1421	-2.0688	-2.2769	-2.2482	-2.2044	-2.3571	-2.1928	-1.9709	-2.1935	-2.1281	-2.2018	-2.109	-2.1807	-3.1876	-2.1792	-2.291	-2.1916	-2.275	-2.2007	-2.1155	-2.1971	-2.2146	-2.2101	-2.2188	-2.1989	-2.1068	-2.2049	-2.1635	-2.1981	-2.163	-2.1828	-2.6075	-2.1919	-2.1555	-2.1921	-2.1697	-2.1841
-1.9568	-2.2346	-1.9368	-2.1803	-2.2595	-2.2073	-2.3411	-2.1558	-1.8533	-2.1887	-2.1082	-2.1378	-2.3125	-2.1238	-2.0982	-2.1876	-2.308	-2.2155	-2.0385	-2.2212	-1.9709	-2.1935	-2.1281	-2.2018	-2.3162	-2.1922	-1.5442	-2.1821	-2.1593	-2.2056	-2.2136	-2.195	-2.149	-2.2007	-2.308	-2.2155	-2.1378	-2.2087	-2.1068	-2.2049	-2.1635	-2.1981	-2.163	-2.1828	-2.6075	-2.1919	-2.1555	-2.1921	-2.1697	-2.1841
-2.0913	-2.1113	-2.4055	-2.3948	-2.266	-2.2734	-2.3007	-2.2016	-3.1076	-2.1856	-2.1871	-2.1757	-2.1109	-2.1729	-2.0436	-2.2924	-2.2482	-2.2044	-2.0385	-2.2212	-2.4488	-2.2266	-2.2854	-2.1793	-2.3074	-2.2482	-3.1876	-2.1792	-2.1746	-2.1935	-2.1109	-2.1729	-2.149	-2.2007	-2.2146	-2.2101	-2.1378	-2.2087	-2.1068	-2.2049	-2.1635	-2.1981	-2.163	-2.1828	-2.6075	-2.1919	-2.1555	-2.1921	-2.1697	-2.1841
-2.0913	-2.1113	-1.9368	-2.1803	-2.2953	-2.0342	-2.1036	-2.3135	-1.3509	-2.1428	-2.2507	-2.2124	-2.1109	-2.1729	-2.0688	-2.2769	-2.2776	-2.1277	-2.0385	-2.2212	-1.9709	-2.1935	-2.2854	-2.1793	-2.109	-2.1807	-1.5442	-2.1821	-2.291	-2.1916	-2.1109	-2.1729	-2.1155	-2.1971	-2.2544	-2.2001	-2.1378	-2.2087	-2.1068	-2.2049	-2.1635	-2.1981	-2.163	-2.1828	-1.2038	-2.1517	-2.2123	-2.1635	-2.1697	-2.1841
-2.4751	-2.2115	-2.5968	-2.1898	-2.2348	-2.2064	-2.1036	-2.3135	-1.5303	-2.1581	-2.1871	-2.1757	-2.3377	-2.1893	-2.0959	-2.1936	-2.2588	-2.214	-2.3021	-2.2069	-2.4488	-2.2266	-2.2556	-2.1624	-2.109	-2.1807	-1.5442	-2.1821	-2.1746	-2.1935	-2.275	-2.2007	-2.1155	-2.1971	-2.2146	-2.2101	-2.1378	-2.2087	-2.6683	-2.1717	-2.1635	-2.1981	-2.163	-2.1828	-2.6075	-2.1919	-2.1555	-2.1921	-2.1697	-2.1841
-2.028	-2.1577	-1.9474	-2.2267	-2.2567	-2.2214	-2.1182	-2.1856	-1.5303	-2.1581	-2.1239	-2.2232	-2.1001	-2.1936	-2.1381	-2.2629	-2.2776	-2.1277	-2.3021	-2.2069	-1.9709	-2.1935	-2.2854	-2.1793	-2.109	-2.1807	-1.5442	-2.1821	-2.1593	-2.2056	-2.2136	-2.195	-2.149	-2.2007	-2.2544	-2.2001	-2.1378	-2.2087	-2.1068	-2.2049	-2.1635	-2.1981	-2.163	-2.1828	-2.6075	-2.1919	-2.1555	-2.1921	-2.1697	-2.1841
-2.028	-2.1577	-1.9474	-2.2267	-2.0281	-2.3093	-2.1406	-2.1001	-1.3509	-2.1428	-2.143	-2.1912	-2.3161	-2.1765	-2.0436	-2.2924	-2.1818	-2.246	-2.3021	-2.2069	-1.9709	-2.1935	-2.0281	-2.3093	-2.109	-2.1807	-1.5442	-2.1821	-2.1746	-2.1935	-2.275	-2.2007	-2.149	-2.2007	-2.0736	-2.202	-2.1378	-2.2087	-2.1068	-2.2049	-2.1635	-2.1981	-2.163	-2.1828	-1.2038	-2.1517	-2.1555	-2.1921	-2.3516	-2.2463
-2.2057	-2.1498	-2.0351	-2.2049	-2.4749	-2.1739	-2.1406	-2.1001	-1.3509	-2.1428	-2.1077	-2.1883	-2.2655	-2.1791	-2.2669	-2.1721	-2.217	-2.0855	-2.2057	-2.1498	-1.9709	-2.1935	-2.2854	-2.1793	-2.109	-2.1807	-1.5442	-2.1821	-2.1746	-2.1935	-2.0948	-2.1814	-2.149	-2.2007	-2.2146	-2.2101	-2.1378	-2.2087	-2.1068	-2.2049	-2.2939	-2.2053	-2.163	-2.1828	-1.2038	-2.1517	-2.1555	-2.1921	-2.1697	-2.1841
-2.2747	-2.1752	-2.2955	-2.1993	-2.2567	-2.2214	-2.4174	-2.1279	-1.3509	-2.1428	-2.2564	-2.1963	-2.1109	-2.1729	-2.0688	-2.2769	-2.308	-2.2155	-2.3571	-2.1928	-2.2955	-2.1993	-2.2854	-2.1793	-2.3162	-2.1922	-1.5442	-2.1821	-2.1746	-2.1935	-2.1109	-2.1729	-2.1155	-2.1971	-2.308	-2.2155	-2.2188	-2.1989	-2.1068	-2.2049	-2.1635	-2.1981	-2.163	-2.1828	-1.2038	-2.1517	-2.1555	-2.1921	-2.1697	-2.1841
-2.2057	-2.1498	-2.2955	-2.1993	-2.2953	-2.0342	-2.1406	-2.1001	-1.3509	-2.1428	-2.1885	-2.1814	-2.0777	-2.1421	-2.1648	-2.1845	-2.2003	-2.2788	-2.2057	-2.1498	-2.2955	-2.1993	-2.2854	-2.1793	-2.109	-2.1807	-1.5442	-2.1821	-2.1746	-2.1935	-2.275	-2.2007	-2.1155	-2.1971	-2.2544	-2.2001	-2.1378	-2.2087	-2.1068	-2.2049	-2.1635	-2.1981	-2.163	-2.1828	-1.2038	-2.1517	-2.1555	-2.1921	-2.1697	-2.1841
-2.2057	-2.1498	-2.2432	-2.2769	-2.0281	-2.3093	-2.1057	-2.0743	-1.5303	-2.1581	-2.2082	-2.2983	-2.3377	-2.1893	-2.0946	-2.2248	-2.1198	-2.1918	-2.2057	-2.1498	-2.2257	-2.1766	-2.0281	-2.3093	-2.109	-2.1807	-1.5442	-2.1821	-2.2082	-2.2983	-2.275	-2.2007	-2.342	-2.2104	-2.0736	-2.202	-2.1378	-2.2087	-2.1068	-2.2049	-2.1635	-2.1981	-2.163	-2.1828	-2.6075	-2.1919	-2.1555	-2.1921	-2.1697	-2.1841
-2.0841	-2.3065	-2.2602	-2.2263	-2.2278	-2.1925	-2.1182	-2.1856	-1.3509	-2.1428	-2.1077	-2.1883	-2.2562	-2.1716	-2.0688	-2.2769	-2.0416	-2.0862	-2.0385	-2.2212	-2.4488	-2.2266	-2.2854	-2.1793	-2.109	-2.1807	-1.5442	-2.1821	-2.1746	-2.1935	-2.275	-2.2007	-2.1155	-2.1971	-2.0416	-2.0862	-2.1378	-2.2087	-2.255	-2.2101	-2.2584	-2.1902	-2.163	-2.1828	-1.2038	-2.1517	-2.1555	-2.1921	-2.19	-2.2076
-2.2139	-2.1613	-2.0056	-2.1936	-2.4749	-2.1739	-2.1036	-2.3135	-2.2419	-2.2657	-2.1082	-2.1378	-2.0912	-2.2458	-2.6188	-2.2544	-2.1198	-2.1918	-2.3571	-2.1928	-1.9709	-2.1935	-2.2854	-2.1793	-2.109	-2.1807	-1.5442	-2.1821	-2.1593	-2.2056	-2.0912	-2.2458	-2.342	-2.2104	-2.0736	-2.202	-2.2188	-2.1989	-2.1068	-2.2049	-2.2939	-2.2053	-2.163	-2.1828	-2.411	-2.2152	-2.1555	-2.1921	-2.19	-2.2076
-2.028	-2.1577	-2.0056	-2.1936	-2.1552	-2.2711	-2.1406	-2.1001	-1.1147	-2.163	-2.143	-2.1912	-2.3766	-2.3364	-2.3459	-2.1925	-2.0615	-2.2889	-2.3021	-2.2069	-1.9709	-2.1935	-2.1281	-2.2018	-2.109	-2.1807	-1.5442	-2.1821	-2.1746	-2.1935	-2.275	-2.2007	-2.342	-2.2104	-2.2146	-2.2101	-2.1378	-2.2087	-2.1068	-2.2049	-2.1635	-2.1981	-2.163	-2.1828	-1.2038	-2.1517	-2.1555	-2.1921	-2.3516	-2.2463
-2.0257	-2.1777	-2.0351	-2.2049	-2.1817	-2.2442	-2.1406	-2.1001	-1.1147	-2.163	-2.2714	-2.2791	-2.18	-2.2026	-2.1923	-2.1703	-2.2776	-2.1277	-2.0385	-2.2212	-1.9709	-2.1935	-2.2854	-2.1793	-2.109	-2.1807	-1.5442	-2.1821	-2.291	-2.1916	-2.2136	-2.195	-2.1923	-2.1703	-2.2544	-2.2001	-2.1378	-2.2087	-2.1068	-2.2049	-2.2939	-2.2053	-2.163	-2.1828	-1.2038	-2.1517	-2.4009	-2.2309	-2.1697	-2.1841
-2.163	-2.2773	-2.2432	-2.2769	-2.0044	-2.2068	-2.1098	-2.2239	-1.1147	-2.163	-2.1871	-2.1757	-2.1001	-2.1936	-2.2669	-2.1721	-2.0615	-2.2889	-2.163	-2.2773	-2.2257	-2.1766	-2.1281	-2.2018	-2.1098	-2.2239	-1.5442	-2.1821	-2.1746	-2.1935	-2.2136	-2.195	-2.149	-2.2007	-2.2146	-2.2101	-2.2188	-2.1989	-2.1068	-2.2049	-2.1635	-2.1981	-2.1056	-2.2076	-1.2038	-2.1517	-2.1555	-2.1921	-2.1697	-2.1841
-1.9568	-2.2346	-2.0056	-2.1936	-2.2567	-2.2214	-2.1702	-2.2235	-1.1147	-2.163	-2.2507	-2.2124	-2.3766	-2.3364	-2.0436	-2.2924	-2.4698	-2.1537	-2.0385	-2.2212	-1.9709	-2.1935	-2.2854	-2.1793	-2.109	-2.1807	-1.5442	-2.1821	-2.291	-2.1916	-2.275	-2.2007	-2.149	-2.2007	-2.2544	-2.2001	-2.1378	-2.2087	-2.1068	-2.2049	-2.1635	-2.1981	-2.163	-2.1828	-1.2038	-2.1517	-2.2123	-2.1635	-2.3516	-2.2463
-2.2854	-2.2052	-1.9368	-2.1803	-2.1817	-2.2442	-1.9424	-2.2055	-1.1147	-2.163	-2.1077	-2.1883	-2.3766	-2.3364	-2.2055	-2.1533	-2.3627	-2.1814	-2.3571	-2.1928	-1.9709	-2.1935	-2.2854	-2.1793	-2.3162	-2.1922	-1.5442	-2.1821	-2.1746	-2.1935	-2.275	-2.2007	-2.149	-2.2007	-2.2146	-2.2101	-2.1378	-2.2087	-2.1068	-2.2049	-2.2939	-2.2053	-2.1056	-2.2076	-1.2038	-2.1517	-2.1555	-2.1921	-2.3516	-2.2463
-2.0257	-2.1777	-2.0056	-2.1936	-2.0044	-2.2068	-2.1182	-2.1856	-1.1147	-2.163	-2.2564	-2.1963	-2.3766	-2.3364	-2.1923	-2.1703	-2.2482	-2.2044	-2.0385	-2.2212	-1.9709	-2.1935	-2.1281	-2.2018	-2.109	-2.1807	-1.5442	-2.1821	-2.1746	-2.1935	-2.275	-2.2007	-2.1923	-2.1703	-2.2146	-2.2101	-2.1378	-2.2087	-2.1068	-2.2049	-2.1635	-2.1981	-2.163	-2.1828	-1.2038	-2.1517	-2.1555	-2.1921	-2.3516	-2.2463
-1.9747	-2.2361	-2.0056	-2.1936	-2.1817	-2.2442	-2.1702	-2.2235	-1.1147	-2.163	-2.0414	-2.186	-2.3125	-2.1238	-2.0982	-2.1876	-2.1198	-2.1918	-2.0385	-2.2212	-1.9709	-2.1935	-2.2854	-2.1793	-2.109	-2.1807	-1.5442	-2.1821	-2.0414	-2.186	-2.2136	-2.195	-2.149	-2.2007	-2.0736	-2.202	-2.1378	-2.2087	-2.1068	-2.2049	-2.2939	-2.2053	-2.163	-2.1828	-1.2038	-2.1517	-2.1555	-2.1921	-2.1697	-2.1841
-2.0841	-2.3065	-2.0182	-2.0914	-2.0522	-2.1698	-1.9801	-2.1272	-1.1147	-2.163	-2.5029	-2.1756	-2.1001	-2.1936	-2.2669	-2.1721	-2.4698	-2.1537	-2.0385	-2.2212	-2.2257	-2.1766	-2.1281	-2.2018	-1.9801	-2.1272	-1.5442	-2.1821	-2.291	-2.1916	-2.2136	-2.195	-2.149	-2.2007	-2.2544	-2.2001	-2.1378	-2.2087	-2.1068	-2.2049	-2.1635	-2.1981	-2.163	-2.1828	-1.2038	-2.1517	-2.4009	-2.2309	-2.1697	-2.1841
-2.2375	-2.124	-2.2731	-2.1649	-2.1817	-2.2442	-2.1702	-2.2235	-2.4879	-2.1525	-2.2357	-2.0772	-2.0912	-2.2458	-2.1923	-2.1703	-2.0416	-2.0862	-2.3571	-2.1928	-2.2731	-2.1649	-2.2854	-2.1793	-2.109	-2.1807	-2.2747	-2.1971	-2.291	-2.1916	-2.0912	-2.2458	-2.1923	-2.1703	-2.0416	-2.0862	-2.1378	-2.2087	-2.255	-2.2101	-2.2939	-2.2053	-2.163	-2.1828	-2.6075	-2.1919	-2.1555	-2.1921	-2.19	-2.2076
-2.163	-2.2773	-2.7181	-2.1506	-2.0522	-2.1698	-2.2109	-2.3302	-1.5303	-2.1581	-2.168	-2.1327	-2.1109	-2.1729	-2.0242	-2.1608	-2.2482	-2.2044	-2.163	-2.2773	-2.4488	-2.2266	-2.1281	-2.2018	-2.3074	-2.2482	-1.5442	-2.1821	-2.168	-2.1327	-2.1109	-2.1729	-2.0242	-2.1608	-2.2146	-2.2101	-2.2188	-2.1989	-2.6683	-2.1717	-2.1635	-2.1981	-2.163	-2.1828	-2.6075	-2.1919	-2.2123	-2.1635	-2.1697	-2.1841
-2.2057	-2.1498	-2.0351	-2.2049	-2.2953	-2.0342	-2.1036	-2.3135	-2.4879	-2.1525	-2.1885	-2.1814	-2.0336	-2.2016	-2.0035	-2.1833	-2.0615	-2.2889	-2.2057	-2.1498	-1.9709	-2.1935	-2.2854	-2.1793	-2.109	-2.1807	-2.2747	-2.1971	-2.1746	-2.1935	-2.0948	-2.1814	-2.0035	-2.1833	-2.2146	-2.2101	-2.1378	-2.2087	-2.1068	-2.2049	-2.1635	-2.1981	-2.163	-2.1828	-2.6075	-2.1919	-2.1555	-2.1921	-2.1697	-2.1841
-2.6672	-2.1084	-1.9368	-2.1803	-2.2953	-2.0342	-1.9801	-2.1272	-1.3509	-2.1428	-2.1077	-2.1883	-2.3161	-2.1765	-2.3459	-2.1925	-2.3928	-2.1736	-2.3571	-2.1928	-1.9709	-2.1935	-2.2854	-2.1793	-1.9801	-2.1272	-1.5442	-2.1821	-2.1746	-2.1935	-2.275	-2.2007	-2.342	-2.2104	-2.2544	-2.2001	-2.5123	-2.1861	-2.1068	-2.2049	-2.1635	-2.1981	-2.163	-2.1828	-1.2038	-2.1517	-2.1555	-2.1921	-2.3516	-2.2463
-2.3259	-2.256	-1.9474	-2.2267	-2.4749	-2.1739	-2.4711	-2.2475	-1.5303	-2.1581	-2.143	-2.1912	-2.3161	-2.1765	-2.3459	-2.1925	-2.2776	-2.1277	-2.3571	-2.1928	-1.9709	-2.1935	-2.2854	-2.1793	-2.3162	-2.1922	-1.5442	-2.1821	-2.1746	-2.1935	-2.275	-2.2007	-2.342	-2.2104	-2.2544	-2.2001	-2.5123	-2.1861	-2.1068	-2.2049	-2.2939	-2.2053	-2.4249	-2.2294	-2.6075	-2.1919	-2.1555	-2.1921	-2.3516	-2.2463
-2.3259	-2.256	-2.2781	-2.2803	-2.4749	-2.1739	-2.2953	-2.125	-1.1147	-2.163	-2.1871	-2.1757	-2.2358	-2.1442	-2.6188	-2.2544	-2.1818	-2.246	-2.3571	-2.1928	-2.4488	-2.2266	-2.2854	-2.1793	-2.3162	-2.1922	-1.5442	-2.1821	-2.1746	-2.1935	-2.275	-2.2007	-2.342	-2.2104	-2.0736	-2.202	-2.5123	-2.1861	-2.1068	-2.2049	-2.2939	-2.2053	-2.163	-2.1828	-1.2038	-2.1517	-2.1555	-2.1921	-2.1697	-2.1841
-2.2139	-2.1613	-1.9368	-2.1803	-2.266	-2.2734	-2.0044	-2.2004	-2.1527	-2.2301	-2.5029	-2.1756	-2.0777	-2.1421	-2.0688	-2.2769	-2.3627	-2.1814	-2.3571	-2.1928	-1.9709	-2.1935	-2.2854	-2.1793	-2.109	-2.1807	-1.5442	-2.1821	-2.291	-2.1916	-2.275	-2.2007	-2.1155	-2.1971	-2.2146	-2.2101	-2.2188	-2.1989	-2.1068	-2.2049	-2.1635	-2.1981	-2.163	-2.1828	-2.6075	-2.1919	-2.4009	-2.2309	-2.1697	-2.1841
-2.2375	-2.124	-2.2432	-2.2769	-2.0044	-2.2068	-2.1182	-2.1856	-1.5303	-2.1581	-2.0946	-2.1887	-2.0336	-2.2016	-2.0242	-2.1608	-2.1609	-2.2129	-2.3571	-2.1928	-2.2257	-2.1766	-2.1281	-2.2018	-2.109	-2.1807	-1.5442	-2.1821	-2.291	-2.1916	-2.0948	-2.1814	-2.0242	-2.1608	-2.2544	-2.2001	-2.1378	-2.2087	-2.1068	-2.2049	-2.1635	-2.1981	-2.163	-2.1828	-2.6075	-2.1919	-2.1555	-2.1921	-2.1697	-2.1841
-1.9568	-2.2346	-2.3373	-2.1335	-2.0522	-2.1698	-1.9801	-2.1272	-1.5303	-2.1581	-2.0946	-2.1887	-2.3125	-2.1238	-2.2669	-2.1721	-2.2588	-2.214	-2.0385	-2.2212	-2.2257	-2.1766	-2.1281	-2.2018	-1.9801	-2.1272	-1.5442	-2.1821	-2.291	-2.1916	-2.2136	-2.195	-2.149	-2.2007	-2.2146	-2.2101	-2.1378	-2.2087	-2.1068	-2.2049	-2.1635	-2.1981	-2.163	-2.1828	-2.6075	-2.1919	-2.1555	-2.1921	-2.1697	-2.1841
-2.1728	-2.3716	-1.9368	-2.1803	-2.0044	-2.2068	-2.1182	-2.1856	-1.5303	-2.1581	-2.1082	-2.1378	-2.18	-2.2026	-2.2669	-2.1721	-2.2482	-2.2044	-2.3571	-2.1928	-1.9709	-2.1935	-2.1281	-2.2018	-2.109	-2.1807	-1.5442	-2.1821	-2.1593	-2.2056	-2.2136	-2.195	-2.149	-2.2007	-2.2146	-2.2101	-2.1378	-2.2087	-2.1068	-2.2049	-2.1635	-2.1981	-2.163	-2.1828	-2.6075	-2.1919	-2.1555	-2.1921	-2.1697	-2.1841
-2.2854	-2.2052	-2.2731	-2.1649	-2.2567	-2.2214	-1.9801	-2.1272	-2.858	-2.257	-2.0414	-2.186	-2.3161	-2.1765	-2.1923	-2.1703	-2.0373	-2.175	-2.3571	-2.1928	-2.2731	-2.1649	-2.2854	-2.1793	-1.9801	-2.1272	-2.858	-2.257	-2.0414	-2.186	-2.275	-2.2007	-2.1923	-2.1703	-2.2544	-2.2001	-2.1378	-2.2087	-2.255	-2.2101	-2.1635	-2.1981	-2.163	-2.1828	-2.6075	-2.1919	-2.1555	-2.1921	-2.3516	-2.2463
-2.163	-2.2773	-2.2781	-2.2803	-2.0281	-2.3093	-1.9801	-2.1272	-2.858	-2.257	-2.2714	-2.2791	-2.1109	-2.1729	-2.0807	-2.2469	-2.0615	-2.2889	-2.163	-2.2773	-2.4488	-2.2266	-2.0281	-2.3093	-1.9801	-2.1272	-2.858	-2.257	-2.291	-2.1916	-2.1109	-2.1729	-2.342	-2.2104	-2.2146	-2.2101	-2.2188	-2.1989	-2.1068	-2.2049	-2.1635	-2.1981	-2.163	-2.1828	-2.6075	-2.1919	-2.4009	-2.2309	-2.1697	-2.1841
-2.2057	-2.1498	-2.2955	-2.1993	-2.4749	-2.1739	-1.9801	-2.1272	-2.2419	-2.2657	-2.143	-2.1912	-2.0912	-2.2458	-2.0807	-2.2469	-2.308	-2.2155	-2.2057	-2.1498	-2.2955	-2.1993	-2.2854	-2.1793	-1.9801	-2.1272	-1.5442	-2.1821	-2.1746	-2.1935	-2.0912	-2.2458	-2.342	-2.2104	-2.308	-2.2155	-2.1378	-2.2087	-2.1068	-2.2049	-2.2939	-2.2053	-2.163	-2.1828	-2.411	-2.2152	-2.1555	-2.1921	-2.19	-2.2076
-2.3259	-2.256	-2.2955	-2.1993	-2.2278	-2.1925	-2.1406	-2.1001	-2.9862	-2.237	-2.2139	-2.1409	-2.1109	-2.1729	-2.0807	-2.2469	-2.0416	-2.0862	-2.3571	-2.1928	-2.2955	-2.1993	-2.2854	-2.1793	-2.109	-2.1807	-2.9862	-2.237	-2.291	-2.1916	-2.1109	-2.1729	-2.342	-2.2104	-2.0416	-2.0862	-2.5123	-2.1861	-2.1068	-2.2049	-2.2584	-2.1902	-2.163	-2.1828	-2.411	-2.2152	-2.2123	-2.1635	-2.1697	-2.1841
-2.2057	-2.1498	-2.2325	-2.2321	-2.2107	-2.1599	-2.1098	-2.2239	-2.2419	-2.2657	-2.0414	-2.186	-2.2562	-2.1716	-2.0242	-2.1608	-2.0416	-2.0862	-2.2057	-2.1498	-2.4488	-2.2266	-2.1281	-2.2018	-2.1098	-2.2239	-1.5442	-2.1821	-2.0414	-2.186	-2.275	-2.2007	-2.0242	-2.1608	-2.0416	-2.0862	-2.1378	-2.2087	-2.255	-2.2101	-2.1635	-2.1981	-2.1056	-2.2076	-2.411	-2.2152	-2.1555	-2.1921	-2.19	-2.2076
-2.0257	-2.1777	-1.8906	-2.1598	-2.2107	-2.1599	-1.9801	-2.1272	-1.1147	-2.163	-2.0414	-2.186	-2.1109	-2.1729	-2.0436	-2.2924	-2.3928	-2.1736	-2.0385	-2.2212	-1.9709	-2.1935	-2.1281	-2.2018	-1.9801	-2.1272	-1.5442	-2.1821	-2.0414	-2.186	-2.1109	-2.1729	-2.149	-2.2007	-2.2544	-2.2001	-2.1378	-2.2087	-2.1068	-2.2049	-2.1635	-2.1981	-2.163	-2.1828	-1.2038	-2.1517	-2.1555	-2.1921	-2.1697	-2.1841
-1.9568	-2.2346	-1.9368	-2.1803	-2.0522	-2.1698	-2.3411	-2.1558	-1.8533	-2.1887	-2.5029	-2.1756	-2.0423	-2.1543	-2.3515	-2.1285	-2.308	-2.2155	-2.0385	-2.2212	-1.9709	-2.1935	-2.1281	-2.2018	-2.3162	-2.1922	-1.5442	-2.1821	-2.291	-2.1916	-2.0948	-2.1814	-2.342	-2.2104	-2.308	-2.2155	-2.1378	-2.2087	-2.1068	-2.2049	-2.1635	-2.1981	-2.163	-2.1828	-2.6075	-2.1919	-2.4009	-2.2309	-2.1697	-2.1841
-1.9568	-2.2346	-2.4055	-2.3948	-2.266	-2.2734	-2.3915	-2.2077	-2.1923	-2.2232	-2.2007	-2.1839	-2.1109	-2.1729	-2.0982	-2.1876	-2.3627	-2.1814	-2.0385	-2.2212	-2.4488	-2.2266	-2.2854	-2.1793	-2.3162	-2.1922	-2.2747	-2.1971	-2.291	-2.1916	-2.1109	-2.1729	-2.149	-2.2007	-2.2146	-2.2101	-2.1378	-2.2087	-2.1068	-2.2049	-2.1635	-2.1981	-2.4249	-2.2294	-2.6075	-2.1919	-2.1555	-2.1921	-2.1697	-2.1841
-2.4751	-2.2115	-2.0056	-2.1936	-2.0044	-2.2068	-2.4174	-2.1279	-1.1147	-2.163	-2.5029	-2.1756	-2.1001	-2.1936	-2.0242	-2.1608	-2.0615	-2.2889	-2.3021	-2.2069	-1.9709	-2.1935	-2.1281	-2.2018	-2.3162	-2.1922	-1.5442	-2.1821	-2.291	-2.1916	-2.2136	-2.195	-2.0242	-2.1608	-2.2146	-2.2101	-2.1378	-2.2087	-2.1068	-2.2049	-2.1635	-2.1981	-2.163	-2.1828	-1.2038	-2.1517	-2.4009	-2.2309	-2.1697	-2.1841
-2.0257	-2.1777	-2.2731	-2.1649	-2.2107	-2.1599	-2.1057	-2.0743	-1.1147	-2.163	-2.2007	-2.1839	-2.3766	-2.3364	-2.2055	-2.1533	-2.2588	-2.214	-2.0385	-2.2212	-2.2731	-2.1649	-2.1281	-2.2018	-2.109	-2.1807	-1.5442	-2.1821	-2.291	-2.1916	-2.275	-2.2007	-2.149	-2.2007	-2.2146	-2.2101	-2.1378	-2.2087	-2.255	-2.2101	-2.1635	-2.1981	-2.163	-2.1828	-1.2038	-2.1517	-2.1555	-2.1921	-2.3516	-2.2463
-2.0257	-2.1777	-2.2577	-2.2144	-2.3028	-2.1936	-2.0044	-2.2004	-2.2226	-2.1523	-2.0414	-2.186	-2.0336	-2.2016	-2.1381	-2.2629	-2.2776	-2.1277	-2.0385	-2.2212	-2.4488	-2.2266	-2.2556	-2.1624	-2.109	-2.1807	-1.5442	-2.1821	-2.0414	-2.186	-2.0948	-2.1814	-2.149	-2.2007	-2.2544	-2.2001	-2.1378	-2.2087	-2.1068	-2.2049	-2.1635	-2.1981	-2.163	-2.1828	-2.411	-2.2152	-2.1555	-2.1921	-2.1697	-2.1841
-1.9747	-2.2361	-2.2602	-2.2263	-2.0281	-2.3093	-2.3007	-2.2016	-3.1076	-2.1856	-2.2714	-2.2791	-2.0835	-2.201	-2.1381	-2.2629	-2.0928	-2.3291	-2.0385	-2.2212	-2.4488	-2.2266	-2.0281	-2.3093	-2.3074	-2.2482	-3.1876	-2.1792	-2.291	-2.1916	-2.2136	-2.195	-2.149	-2.2007	-2.2544	-2.2001	-2.1378	-2.2087	-2.255	-2.2101	-2.1635	-2.1981	-2.163	-2.1828	-2.6075	-2.1919	-2.4009	-2.2309	-2.1697	-2.1841
-2.0913	-2.1113	-2.5968	-2.1898	-2.2278	-2.1925	-2.2109	-2.3302	-1.1147	-2.163	-2.2139	-2.1409	-2.3766	-2.3364	-2.1923	-2.1703	-2.4698	-2.1537	-2.0385	-2.2212	-2.4488	-2.2266	-2.2854	-2.1793	-2.3074	-2.2482	-1.5442	-2.1821	-2.291	-2.1916	-2.275	-2.2007	-2.1923	-2.1703	-2.2544	-2.2001	-2.1378	-2.2087	-2.6683	-2.1717	-2.2584	-2.1902	-2.163	-2.1828	-1.2038	-2.1517	-2.2123	-2.1635	-2.3516	-2.2463
-2.2139	-2.1613	-2.0182	-2.0914	-2.1817	-2.2442	-2.3004	-2.196	-1.1147	-2.163	-2.0414	-2.186	-2.3766	-2.3364	-2.1923	-2.1703	-2.0615	-2.2889	-2.3571	-2.1928	-2.2257	-2.1766	-2.2854	-2.1793	-2.3162	-2.1922	-1.5442	-2.1821	-2.0414	-2.186	-2.275	-2.2007	-2.1923	-2.1703	-2.2146	-2.2101	-2.2188	-2.1989	-2.1068	-2.2049	-2.2939	-2.2053	-2.1056	-2.2076	-1.2038	-2.1517	-2.1555	-2.1921	-2.3516	-2.2463
-2.6672	-2.1084	-2.2325	-2.2321	-2.1817	-2.2442	-1.9801	-2.1272	-1.1147	-2.163	-2.0414	-2.186	-2.18	-2.2026	-2.0982	-2.1876	-2.1198	-2.1918	-2.3571	-2.1928	-2.4488	-2.2266	-2.2854	-2.1793	-1.9801	-2.1272	-1.5442	-2.1821	-2.0414	-2.186	-2.2136	-2.195	-2.149	-2.2007	-2.0736	-2.202	-2.5123	-2.1861	-2.255	-2.2101	-2.2939	-2.2053	-2.163	-2.1828	-1.2038	-2.1517	-2.1555	-2.1921	-2.1697	-2.1841
-2.6672	-2.1084	-2.2955	-2.1993	-2.1817	-2.2442	-1.9801	-2.1272	-2.9978	-2.1844	-2.1871	-2.1757	-2.0336	-2.2016	-2.0242	-2.1608	-2.2776	-2.1277	-2.3571	-2.1928	-2.2955	-2.1993	-2.2854	-2.1793	-1.9801	-2.1272	-3.1876	-2.1792	-2.1746	-2.1935	-2.0948	-2.1814	-2.0242	-2.1608	-2.2544	-2.2001	-2.5123	-2.1861	-2.1068	-2.2049	-2.2939	-2.2053	-2.163	-2.1828	-2.6075	-2.1919	-2.1555	-2.1921	-2.1697	-2.1841
-2.0257	-2.1777	-2.2432	-2.2769	-2.2035	-2.2637	-2.4711	-2.2475	-1.3509	-2.1428	-2.2357	-2.0772	-2.218	-2.2124	-2.1133	-2.1678	-2.2588	-2.214	-2.0385	-2.2212	-2.2257	-2.1766	-2.2035	-2.2637	-2.3162	-2.1922	-1.5442	-2.1821	-2.291	-2.1916	-2.275	-2.2007	-2.149	-2.2007	-2.2146	-2.2101	-2.1378	-2.2087	-2.1068	-2.2049	-2.2584	-2.1902	-2.4249	-2.2294	-1.2038	-2.1517	-2.1555	-2.1921	-2.19	-2.2076
-2.2057	-2.1498	-2.2432	-2.2769	-2.0281	-2.3093	-1.9424	-2.2055	-2.1923	-2.2232	-2.0414	-2.186	-2.0835	-2.201	-2.0035	-2.1833	-2.0373	-2.175	-2.2057	-2.1498	-2.2257	-2.1766	-2.0281	-2.3093	-2.3162	-2.1922	-2.2747	-2.1971	-2.0414	-2.186	-2.2136	-2.195	-2.0035	-2.1833	-2.2544	-2.2001	-2.1378	-2.2087	-2.1068	-2.2049	-2.1635	-2.1981	-2.1056	-2.2076	-2.6075	-2.1919	-2.1555	-2.1921	-2.1697	-2.1841
-2.0257	-2.1777	-2.2325	-2.2321	-2.1817	-2.2442	-2.0044	-2.2004	-1.1147	-2.163	-2.2564	-2.1963	-2.2562	-2.1716	-2.401	-2.3709	-2.0615	-2.2889	-2.0385	-2.2212	-2.4488	-2.2266	-2.2854	-2.1793	-2.109	-2.1807	-1.5442	-2.1821	-2.1746	-2.1935	-2.275	-2.2007	-2.342	-2.2104	-2.2146	-2.2101	-2.1378	-2.2087	-2.255	-2.2101	-2.2939	-2.2053	-2.163	-2.1828	-1.2038	-2.1517	-2.1555	-2.1921	-2.19	-2.2076
-2.163	-2.2773	-2.0182	-2.0914	-2.4749	-2.1739	-1.9801	-2.1272	-2.1923	-2.2232	-2.1871	-2.1757	-2.0777	-2.1421	-2.0982	-2.1876	-2.0928	-2.3291	-2.163	-2.2773	-2.2257	-2.1766	-2.2854	-2.1793	-1.9801	-2.1272	-2.2747	-2.1971	-2.1746	-2.1935	-2.275	-2.2007	-2.149	-2.2007	-2.2544	-2.2001	-2.2188	-2.1989	-2.1068	-2.2049	-2.2939	-2.2053	-2.163	-2.1828	-2.6075	-2.1919	-2.1555	-2.1921	-2.1697	-2.1841
-2.3259	-2.256	-2.2955	-2.1993	-2.3028	-2.1936	-2.1182	-2.1856	-1.8533	-2.1887	-2.1871	-2.1757	-2.218	-2.2124	-2.0982	-2.1876	-2.4698	-2.1537	-2.3571	-2.1928	-2.2955	-2.1993	-2.2556	-2.1624	-2.109	-2.1807	-1.5442	-2.1821	-2.1746	-2.1935	-2.275	-2.2007	-2.149	-2.2007	-2.2544	-2.2001	-2.5123	-2.1861	-2.1068	-2.2049	-2.1635	-2.1981	-2.163	-2.1828	-2.6075	-2.1919	-2.1555	-2.1921	-2.19	-2.2076
-2.0257	-2.1777	-2.0056	-2.1936	-2.0281	-2.3093	-2.3915	-2.2077	-2.1923	-2.2232	-2.168	-2.1327	-2.0423	-2.1543	-2.6188	-2.2544	-2.0928	-2.3291	-2.0385	-2.2212	-1.9709	-2.1935	-2.0281	-2.3093	-2.3162	-2.1922	-2.2747	-2.1971	-2.168	-2.1327	-2.0948	-2.1814	-2.342	-2.2104	-2.2544	-2.2001	-2.1378	-2.2087	-2.1068	-2.2049	-2.1635	-2.1981	-2.4249	-2.2294	-2.6075	-2.1919	-2.2123	-2.1635	-2.1697	-2.1841
-2.2057	-2.1498	-2.7181	-2.1506	-2.3028	-2.1936	-2.1098	-2.2239	-2.1923	-2.2232	-2.5029	-2.1756	-2.218	-2.2124	-2.2319	-2.1426	-2.217	-2.0855	-2.2057	-2.1498	-2.4488	-2.2266	-2.2556	-2.1624	-2.1098	-2.2239	-2.2747	-2.1971	-2.291	-2.1916	-2.275	-2.2007	-2.342	-2.2104	-2.2146	-2.2101	-2.1378	-2.2087	-2.6683	-2.1717	-2.1635	-2.1981	-2.1056	-2.2076	-2.6075	-2.1919	-2.4009	-2.2309	-2.19	-2.2076
-2.0257	-2.1777	-2.4055	-2.3948	-2.1676	-2.1596	-2.1702	-2.2235	-3.337	-2.1796	-2.5029	-2.1756	-2.1001	-2.1936	-2.0959	-2.1936	-2.0928	-2.3291	-2.0385	-2.2212	-2.4488	-2.2266	-2.1281	-2.2018	-2.109	-2.1807	-3.1876	-2.1792	-2.291	-2.1916	-2.2136	-2.195	-2.1155	-2.1971	-2.2544	-2.2001	-2.1378	-2.2087	-2.1068	-2.2049	-2.1635	-2.1981	-2.163	-2.1828	-2.6075	-2.1919	-2.4009	-2.2309	-2.1697	-2.1841
-2.3893	-2.1972	-2.0056	-2.1936	-2.1817	-2.2442	-2.1182	-2.1856	-2.4879	-2.1525	-2.168	-2.1327	-2.0336	-2.2016	-2.2319	-2.1426	-1.9722	-2.1863	-2.3021	-2.2069	-1.9709	-2.1935	-2.2854	-2.1793	-2.109	-2.1807	-2.2747	-2.1971	-2.168	-2.1327	-2.0948	-2.1814	-2.342	-2.2104	-2.0736	-2.202	-2.1378	-2.2087	-2.1068	-2.2049	-2.2939	-2.2053	-2.163	-2.1828	-2.6075	-2.1919	-2.2123	-2.1635	-2.1697	-2.1841
-1.9747	-2.2361	-2.2577	-2.2144	-1.9047	-2.2237	-2.1406	-2.1001	-3.337	-2.1796	-2.5029	-2.1756	-2.0423	-2.1543	-2.3515	-2.1285	-1.9722	-2.1863	-2.0385	-2.2212	-2.4488	-2.2266	-2.2556	-2.1624	-2.109	-2.1807	-3.1876	-2.1792	-2.291	-2.1916	-2.0948	-2.1814	-2.342	-2.2104	-2.0736	-2.202	-2.1378	-2.2087	-2.1068	-2.2049	-2.1635	-2.1981	-2.163	-2.1828	-2.6075	-2.1919	-2.4009	-2.2309	-2.1697	-2.1841
-2.0841	-2.3065	-2.0056	-2.1936	-2.1817	-2.2442	-2.4227	-2.2771	-1.8533	-2.1887	-2.1239	-2.2232	-2.3766	-2.3364	-2.0982	-2.1876	-2.1818	-2.246	-2.0385	-2.2212	-1.9709	-2.1935	-2.2854	-2.1793	-2.3074	-2.2482	-1.5442	-2.1821	-2.1593	-2.2056	-2.275	-2.2007	-2.149	-2.2007	-2.0736	-2.202	-2.1378	-2.2087	-2.1068	-2.2049	-2.2939	-2.2053	-2.163	-2.1828	-2.6075	-2.1919	-2.1555	-2.1921	-2.3516	-2.2463
-2.0913	-2.1113	-2.2602	-2.2263	-2.2567	-2.2214	-2.1702	-2.2235	-3.1008	-2.1604	-2.2564	-2.1963	-2.218	-2.2124	-2.6188	-2.2544	-2.0615	-2.2889	-2.0385	-2.2212	-2.4488	-2.2266	-2.2854	-2.1793	-2.109	-2.1807	-3.1876	-2.1792	-2.1746	-2.1935	-2.275	-2.2007	-2.342	-2.2104	-2.2146	-2.2101	-2.1378	-2.2087	-2.255	-2.2101	-2.1635	-2.1981	-2.163	-2.1828	-2.6075	-2.1919	-2.1555	-2.1921	-2.19	-2.2076
-2.2747	-2.1752	-2.2781	-2.2803	-2.0522	-2.1698	-2.1036	-2.3135	-3.1076	-2.1856	-2.2507	-2.2124	-2.3766	-2.3364	-2.2055	-2.1533	-2.0416	-2.0862	-2.3571	-2.1928	-2.4488	-2.2266	-2.1281	-2.2018	-2.109	-2.1807	-3.1876	-2.1792	-2.291	-2.1916	-2.275	-2.2007	-2.149	-2.2007	-2.0416	-2.0862	-2.2188	-2.1989	-2.1068	-2.2049	-2.1635	-2.1981	-2.163	-2.1828	-2.6075	-2.1919	-2.2123	-2.1635	-2.3516	-2.2463
-2.2854	-2.2052	-1.9368	-2.1803	-2.2595	-2.2073	-2.1702	-2.2235	-2.2226	-2.1523	-2.5029	-2.1756	-2.18	-2.2026	-2.0242	-2.1608	-2.0373	-2.175	-2.3571	-2.1928	-1.9709	-2.1935	-2.1281	-2.2018	-2.109	-2.1807	-1.5442	-2.1821	-2.291	-2.1916	-2.2136	-2.195	-2.0242	-2.1608	-2.2544	-2.2001	-2.1378	-2.2087	-2.1068	-2.2049	-2.1635	-2.1981	-2.163	-2.1828	-2.411	-2.2152	-2.4009	-2.2309	-2.1697	-2.1841
-2.0841	-2.3065	-2.2602	-2.2263	-2.0281	-2.3093	-2.0044	-2.2004	-2.9862	-2.237	-2.2714	-2.2791	-2.324	-2.2629	-2.1923	-2.1703	-2.4698	-2.1537	-2.0385	-2.2212	-2.4488	-2.2266	-2.0281	-2.3093	-2.109	-2.1807	-2.9862	-2.237	-2.291	-2.1916	-2.2136	-2.195	-2.1923	-2.1703	-2.2544	-2.2001	-2.1378	-2.2087	-2.255	-2.2101	-2.1635	-2.1981	-2.163	-2.1828	-2.411	-2.2152	-2.4009	-2.2309	-2.1697	-2.1841
-1.9747	-2.2361	-2.2731	-2.1649	-2.4749	-2.1739	-2.0044	-2.2004	-2.858	-2.257	-2.5029	-2.1756	-2.2655	-2.1791	-2.1381	-2.2629	-2.0615	-2.2889	-2.0385	-2.2212	-2.2731	-2.1649	-2.2854	-2.1793	-2.109	-2.1807	-2.858	-2.257	-2.291	-2.1916	-2.0948	-2.1814	-2.149	-2.2007	-2.2146	-2.2101	-2.1378	-2.2087	-2.255	-2.2101	-2.2939	-2.2053	-2.163	-2.1828	-2.6075	-2.1919	-2.4009	-2.2309	-2.1697	-2.1841
-1.9747	-2.2361	-2.2955	-2.1993	-2.1817	-2.2442	-2.2109	-2.3302	-3.1076	-2.1856	-2.143	-2.1912	-2.2562	-2.1716	-2.1381	-2.2629	-2.1198	-2.1918	-2.0385	-2.2212	-2.2955	-2.1993	-2.2854	-2.1793	-2.3074	-2.2482	-3.1876	-2.1792	-2.1746	-2.1935	-2.275	-2.2007	-2.149	-2.2007	-2.0736	-2.202	-2.1378	-2.2087	-2.1068	-2.2049	-2.2939	-2.2053	-2.163	-2.1828	-2.6075	-2.1919	-2.1555	-2.1921	-2.19	-2.2076
-2.4751	-2.2115	-1.9474	-2.2267	-2.3028	-2.1936	-2.1098	-2.2239	-3.4127	-2.1783	-2.0414	-2.186	-2.3161	-2.1765	-2.1381	-2.2629	-2.2482	-2.2044	-2.3021	-2.2069	-1.9709	-2.1935	-2.2556	-2.1624	-2.1098	-2.2239	-3.1876	-2.1792	-2.0414	-2.186	-2.275	-2.2007	-2.149	-2.2007	-2.2146	-2.2101	-2.1378	-2.2087	-2.1068	-2.2049	-2.1635	-2.1981	-2.1056	-2.2076	-2.6075	-2.1919	-2.1555	-2.1921	-2.3516	-2.2463
-2.1728	-2.3716	-2.2955	-2.1993	-2.3077	-2.0984	-1.9801	-2.1272	-1.8533	-2.1887	-2.1885	-2.1814	-2.18	-2.2026	-2.0959	-2.1936	-2.1818	-2.246	-2.3571	-2.1928	-2.2955	-2.1993	-2.2556	-2.1624	-1.9801	-2.1272	-1.5442	-2.1821	-2.1746	-2.1935	-2.2136	-2.195	-2.1155	-2.1971	-2.0736	-2.202	-2.1378	-2.2087	-2.1068	-2.2049	-2.1635	-2.1981	-2.163	-2.1828	-2.6075	-2.1919	-2.1555	-2.1921	-2.1697	-2.1841
-2.2057	-2.1498	-2.2432	-2.2769	-2.0281	-2.3093	-2.3411	-2.1558	-3.4127	-2.1783	-2.143	-2.1912	-2.0423	-2.1543	-2.1648	-2.1845	-2.4698	-2.1537	-2.2057	-2.1498	-2.2257	-2.1766	-2.0281	-2.3093	-2.3162	-2.1922	-3.1876	-2.1792	-2.1746	-2.1935	-2.0948	-2.1814	-2.1155	-2.1971	-2.2544	-2.2001	-2.1378	-2.2087	-2.1068	-2.2049	-2.1635	-2.1981	-2.163	-2.1828	-2.6075	-2.1919	-2.1555	-2.1921	-2.1697	-2.1841
-2.4751	-2.2115	-2.2955	-2.1993	-2.266	-2.2734	-2.1406	-2.1001	-1.8533	-2.1887	-2.2564	-2.1963	-2.0835	-2.201	-2.0688	-2.2769	-2.1198	-2.1918	-2.3021	-2.2069	-2.2955	-2.1993	-2.2854	-2.1793	-2.109	-2.1807	-1.5442	-2.1821	-2.1746	-2.1935	-2.2136	-2.195	-2.1155	-2.1971	-2.0736	-2.202	-2.1378	-2.2087	-2.1068	-2.2049	-2.1635	-2.1981	-2.163	-2.1828	-2.6075	-2.1919	-2.1555	-2.1921	-2.1697	-2.1841
-2.2057	-2.1498	-2.4055	-2.3948	-2.2107	-2.1599	-2.3411	-2.1558	-3.1076	-2.1856	-2.0762	-2.3172	-2.0336	-2.2016	-2.0688	-2.2769	-2.0416	-2.0862	-2.2057	-2.1498	-2.4488	-2.2266	-2.1281	-2.2018	-2.3162	-2.1922	-3.1876	-2.1792	-2.1746	-2.1935	-2.0948	-2.1814	-2.1155	-2.1971	-2.0416	-2.0862	-2.1378	-2.2087	-2.1068	-2.2049	-2.1635	-2.1981	-2.163	-2.1828	-2.6075	-2.1919	-2.1555	-2.1921	-2.1697	-2.1841
-2.6672	-2.1084	-2.2955	-2.1993	-2.3028	-2.1936	-1.9801	-2.1272	-1.1147	-2.163	-2.1885	-2.1814	-2.1109	-2.1729	-2.1381	-2.2629	-2.1818	-2.246	-2.3571	-2.1928	-2.2955	-2.1993	-2.2556	-2.1624	-1.9801	-2.1272	-1.5442	-2.1821	-2.1746	-2.1935	-2.1109	-2.1729	-2.149	-2.2007	-2.0736	-2.202	-2.5123	-2.1861	-2.1068	-2.2049	-2.1635	-2.1981	-2.163	-2.1828	-1.2038	-2.1517	-2.1555	-2.1921	-2.1697	-2.1841
-2.2057	-2.1498	-2.3373	-2.1335	-2.0281	-2.3093	-2.3915	-2.2077	-3.4127	-2.1783	-2.0414	-2.186	-2.3125	-2.1238	-2.1648	-2.1845	-2.4698	-2.1537	-2.2057	-2.1498	-2.2257	-2.1766	-2.0281	-2.3093	-2.3162	-2.1922	-3.1876	-2.1792	-2.0414	-2.186	-2.2136	-2.195	-2.1155	-2.1971	-2.2544	-2.2001	-2.1378	-2.2087	-2.1068	-2.2049	-2.1635	-2.1981	-2.4249	-2.2294	-2.6075	-2.1919	-2.1555	-2.1921	-2.1697	-2.1841
-2.6672	-2.1084	-2.2955	-2.1993	-2.3401	-2.133	-1.9801	-2.1272	-1.8533	-2.1887	-2.2564	-2.1963	-2.1001	-2.1936	-2.1133	-2.1678	-2.1818	-2.246	-2.3571	-2.1928	-2.2955	-2.1993	-2.2854	-2.1793	-1.9801	-2.1272	-1.5442	-2.1821	-2.1746	-2.1935	-2.2136	-2.195	-2.149	-2.2007	-2.0736	-2.202	-2.5123	-2.1861	-2.1068	-2.2049	-2.2584	-2.1902	-2.163	-2.1828	-2.6075	-2.1919	-2.1555	-2.1921	-2.1697	-2.1841
-2.2057	-2.1498	-2.2602	-2.2263	-2.0281	-2.3093	-2.3411	-2.1558	-3.1076	-2.1856	-2.1871	-2.1757	-2.0835	-2.201	-2.1648	-2.1845	-2.1198	-2.1918	-2.2057	-2.1498	-2.4488	-2.2266	-2.0281	-2.3093	-2.3162	-2.1922	-3.1876	-2.1792	-2.1746	-2.1935	-2.2136	-2.195	-2.1155	-2.1971	-2.0736	-2.202	-2.1378	-2.2087	-2.255	-2.2101	-2.1635	-2.1981	-2.163	-2.1828	-2.6075	-2.1919	-2.1555	-2.1921	-2.1697	-2.1841
-2.6672	-2.1084	-2.2955	-2.1993	-2.3077	-2.0984	-1.9801	-2.1272	-1.8533	-2.1887	-2.2564	-2.1963	-2.1109	-2.1729	-2.2669	-2.1721	-2.1818	-2.246	-2.3571	-2.1928	-2.2955	-2.1993	-2.2556	-2.1624	-1.9801	-2.1272	-1.5442	-2.1821	-2.1746	-2.1935	-2.1109	-2.1729	-2.149	-2.2007	-2.0736	-2.202	-2.5123	-2.1861	-2.1068	-2.2049	-2.1635	-2.1981	-2.163	-2.1828	-2.6075	-2.1919	-2.1555	-2.1921	-2.1697	-2.1841
-2.2057	-2.1498	-2.2432	-2.2769	-2.0281	-2.3093	-2.3411	-2.1558	-3.1076	-2.1856	-2.0414	-2.186	-2.324	-2.2629	-2.1648	-2.1845	-2.0373	-2.175	-2.2057	-2.1498	-2.2257	-2.1766	-2.0281	-2.3093	-2.3162	-2.1922	-3.1876	-2.1792	-2.0414	-2.186	-2.2136	-2.195	-2.1155	-2.1971	-2.2544	-2.2001	-2.1378	-2.2087	-2.1068	-2.2049	-2.1635	-2.1981	-2.163	-2.1828	-2.6075	-2.1919	-2.1555	-2.1921	-2.1697	-2.1841
-2.1728	-2.3716	-2.2955	-2.1993	-2.3028	-2.1936	-1.9801	-2.1272	-1.1147	-2.163	-2.2564	-2.1963	-2.1109	-2.1729	-2.0959	-2.1936	-2.0837	-2.1957	-2.3571	-2.1928	-2.2955	-2.1993	-2.2556	-2.1624	-1.9801	-2.1272	-1.5442	-2.1821	-2.1746	-2.1935	-2.1109	-2.1729	-2.1155	-2.1971	-2.0736	-2.202	-2.1378	-2.2087	-2.1068	-2.2049	-2.1635	-2.1981	-2.163	-2.1828	-1.2038	-2.1517	-2.1555	-2.1921	-2.1697	-2.1841
-2.2057	-2.1498	-2.3373	-2.1335	-2.0281	-2.3093	-2.3915	-2.2077	-3.1076	-2.1856	-2.0414	-2.186	-2.0423	-2.1543	-2.3555	-1.9519	-2.2003	-2.2788	-2.2057	-2.1498	-2.2257	-2.1766	-2.0281	-2.3093	-2.3162	-2.1922	-3.1876	-2.1792	-2.0414	-2.186	-2.0948	-2.1814	-2.1155	-2.1971	-2.2544	-2.2001	-2.1378	-2.2087	-2.1068	-2.2049	-2.1635	-2.1981	-2.4249	-2.2294	-2.6075	-2.1919	-2.1555	-2.1921	-2.1697	-2.1841
-2.0257	-2.1777	-1.8906	-2.1598	-2.0281	-2.3093	-2.1406	-2.1001	-1.5303	-2.1581	-2.1239	-2.2232	-2.3766	-2.3364	-2.0688	-2.2769	-2.0416	-2.0862	-2.0385	-2.2212	-1.9709	-2.1935	-2.0281	-2.3093	-2.109	-2.1807	-1.5442	-2.1821	-2.1593	-2.2056	-2.275	-2.2007	-2.1155	-2.1971	-2.0416	-2.0862	-2.1378	-2.2087	-2.1068	-2.2049	-2.1635	-2.1981	-2.163	-2.1828	-2.6075	-2.1919	-2.1555	-2.1921	-2.3516	-2.2463
-2.0841	-2.3065	-2.2731	-2.1649	-2.2278	-2.1925	-2.1182	-2.1856	-1.1147	-2.163	-2.2007	-2.1839	-2.1001	-2.1936	-2.401	-2.3709	-2.1198	-2.1918	-2.0385	-2.2212	-2.2731	-2.1649	-2.2854	-2.1793	-2.109	-2.1807	-1.5442	-2.1821	-2.291	-2.1916	-2.2136	-2.195	-2.342	-2.2104	-2.0736	-2.202	-2.1378	-2.2087	-2.255	-2.2101	-2.2584	-2.1902	-2.163	-2.1828	-1.2038	-2.1517	-2.1555	-2.1921	-2.1697	-2.1841
-2.3701	-2.2266	-1.8906	-2.1598	-2.3077	-2.0984	-2.1406	-2.1001	-1.1147	-2.163	-2.0762	-2.3172	-2.18	-2.2026	-2.401	-2.3709	-2.0615	-2.2889	-2.0385	-2.2212	-1.9709	-2.1935	-2.2556	-2.1624	-2.109	-2.1807	-1.5442	-2.1821	-2.1746	-2.1935	-2.2136	-2.195	-2.342	-2.2104	-2.2146	-2.2101	-2.1378	-2.2087	-2.1068	-2.2049	-2.1635	-2.1981	-2.163	-2.1828	-1.2038	-2.1517	-2.1555	-2.1921	-2.1697	-2.1841
-2.0913	-2.1113	-2.0351	-2.2049	-2.2107	-2.1599	-1.9801	-2.1272	-2.9978	-2.1844	-2.5029	-2.1756	-2.324	-2.2629	-2.2319	-2.1426	-2.2776	-2.1277	-2.0385	-2.2212	-1.9709	-2.1935	-2.1281	-2.2018	-1.9801	-2.1272	-3.1876	-2.1792	-2.291	-2.1916	-2.2136	-2.195	-2.342	-2.2104	-2.2544	-2.2001	-2.1378	-2.2087	-2.1068	-2.2049	-2.1635	-2.1981	-2.163	-2.1828	-2.6075	-2.1919	-2.4009	-2.2309	-2.1697	-2.1841
-2.0913	-2.1113	-2.0351	-2.2049	-2.2953	-2.0342	-2.1098	-2.2239	-1.3509	-2.1428	-2.1885	-2.1814	-2.1001	-2.1936	-2.2669	-2.1721	-2.308	-2.2155	-2.0385	-2.2212	-1.9709	-2.1935	-2.2854	-2.1793	-2.1098	-2.2239	-1.5442	-2.1821	-2.1746	-2.1935	-2.2136	-2.195	-2.149	-2.2007	-2.308	-2.2155	-2.1378	-2.2087	-2.1068	-2.2049	-2.1635	-2.1981	-2.1056	-2.2076	-1.2038	-2.1517	-2.1555	-2.1921	-2.1697	-2.1841
-2.4751	-2.2115	-1.9474	-2.2267	-2.0044	-2.2068	-1.9801	-2.1272	-1.3509	-2.1428	-2.2714	-2.2791	-2.0336	-2.2016	-2.1381	-2.2629	-2.0615	-2.2889	-2.3021	-2.2069	-1.9709	-2.1935	-2.1281	-2.2018	-1.9801	-2.1272	-1.5442	-2.1821	-2.291	-2.1916	-2.0948	-2.1814	-2.149	-2.2007	-2.2146	-2.2101	-2.1378	-2.2087	-2.1068	-2.2049	-2.1635	-2.1981	-2.163	-2.1828	-1.2038	-2.1517	-2.4009	-2.2309	-2.1697	-2.1841
-2.3893	-2.1972	-2.2676	-2.1685	-2.0522	-2.1698	-2.0044	-2.2004	-1.1147	-2.163	-2.168	-2.1327	-2.324	-2.2629	-2.6188	-2.2544	-2.308	-2.2155	-2.3021	-2.2069	-2.2257	-2.1766	-2.1281	-2.2018	-2.109	-2.1807	-1.5442	-2.1821	-2.168	-2.1327	-2.2136	-2.195	-2.342	-2.2104	-2.308	-2.2155	-2.1378	-2.2087	-2.1068	-2.2049	-2.1635	-2.1981	-2.163	-2.1828	-1.2038	-2.1517	-2.2123	-2.1635	-2.1697	-2.1841
-1.9568	-2.2346	-1.8906	-2.1598	-2.1817	-2.2442	-2.1098	-2.2239	-3.4127	-2.1783	-2.5029	-2.1756	-2.1109	-2.1729	-2.0959	-2.1936	-1.9722	-2.1863	-2.0385	-2.2212	-1.9709	-2.1935	-2.2854	-2.1793	-2.1098	-2.2239	-3.1876	-2.1792	-2.291	-2.1916	-2.1109	-2.1729	-2.1155	-2.1971	-2.0736	-2.202	-2.1378	-2.2087	-2.1068	-2.2049	-2.2939	-2.2053	-2.1056	-2.2076	-2.6075	-2.1919	-2.4009	-2.2309	-2.1697	-2.1841
-1.9747	-2.2361	-2.7181	-2.1506	-2.2035	-2.2637	-2.0044	-2.2004	-1.1147	-2.163	-2.0414	-2.186	-2.0423	-2.1543	-2.0959	-2.1936	-2.1609	-2.2129	-2.0385	-2.2212	-2.4488	-2.2266	-2.2035	-2.2637	-2.109	-2.1807	-1.5442	-2.1821	-2.0414	-2.186	-2.0948	-2.1814	-2.1155	-2.1971	-2.2544	-2.2001	-2.1378	-2.2087	-2.6683	-2.1717	-2.2584	-2.1902	-2.163	-2.1828	-1.2038	-2.1517	-2.1555	-2.1921	-2.1697	-2.1841
-1.9747	-2.2361	-2.2781	-2.2803	-2.2667	-2.199	-2.1121	-2.1419	-1.1147	-2.163	-2.0762	-2.3172	-2.18	-2.2026	-2.1923	-2.1703	-2.0615	-2.2889	-2.0385	-2.2212	-2.4488	-2.2266	-2.2667	-2.199	-2.3074	-2.2482	-1.5442	-2.1821	-2.1746	-2.1935	-2.2136	-2.195	-2.1923	-2.1703	-2.2146	-2.2101	-2.1378	-2.2087	-2.1068	-2.2049	-2.1635	-2.1981	-2.163	-2.1828	-1.2038	-2.1517	-2.1555	-2.1921	-2.1697	-2.1841
-2.2375	-2.124	-2.0056	-2.1936	-2.0281	-2.3093	-2.1057	-2.0743	-2.9862	-2.237	-2.0946	-2.1887	-2.1001	-2.1936	-2.1381	-2.2629	-2.0928	-2.3291	-2.3571	-2.1928	-1.9709	-2.1935	-2.0281	-2.3093	-2.109	-2.1807	-2.9862	-2.237	-2.291	-2.1916	-2.2136	-2.195	-2.149	-2.2007	-2.2544	-2.2001	-2.1378	-2.2087	-2.1068	-2.2049	-2.1635	-2.1981	-2.163	-2.1828	-2.411	-2.2152	-2.1555	-2.1921	-2.1697	-2.1841
-2.0841	-2.3065	-1.8906	-2.1598	-2.2107	-2.1599	-2.1702	-2.2235	-1.5303	-2.1581	-2.1871	-2.1757	-2.0777	-2.1421	-2.0242	-2.1608	-2.0615	-2.2889	-2.0385	-2.2212	-1.9709	-2.1935	-2.1281	-2.2018	-2.109	-2.1807	-1.5442	-2.1821	-2.1746	-2.1935	-2.275	-2.2007	-2.0242	-2.1608	-2.2146	-2.2101	-2.1378	-2.2087	-2.1068	-2.2049	-2.1635	-2.1981	-2.163	-2.1828	-2.6075	-2.1919	-2.1555	-2.1921	-2.1697	-2.1841
-2.0841	-2.3065	-1.9368	-2.1803	-2.2567	-2.2214	-2.1182	-2.1856	-1.8533	-2.1887	-2.168	-2.1327	-2.18	-2.2026	-2.0946	-2.2248	-2.2776	-2.1277	-2.0385	-2.2212	-1.9709	-2.1935	-2.2854	-2.1793	-2.109	-2.1807	-1.5442	-2.1821	-2.168	-2.1327	-2.2136	-2.195	-2.342	-2.2104	-2.2544	-2.2001	-2.1378	-2.2087	-2.1068	-2.2049	-2.1635	-2.1981	-2.163	-2.1828	-2.6075	-2.1919	-2.2123	-2.1635	-2.1697	-2.1841
-2.2375	-2.124	-2.2731	-2.1649	-2.2107	-2.1599	-2.2953	-2.125	-1.3509	-2.1428	-2.2564	-2.1963	-2.279	-2.2121	-2.0946	-2.2248	-2.0416	-2.0862	-2.3571	-2.1928	-2.2731	-2.1649	-2.1281	-2.2018	-2.3162	-2.1922	-1.5442	-2.1821	-2.1746	-2.1935	-2.2136	-2.195	-2.342	-2.2104	-2.0416	-2.0862	-2.1378	-2.2087	-2.255	-2.2101	-2.1635	-2.1981	-2.163	-2.1828	-1.2038	-2.1517	-2.1555	-2.1921	-2.1697	-2.1841
-2.3259	-2.256	-2.2325	-2.2321	-2.266	-2.2734	-2.3007	-2.2016	-2.858	-2.257	-2.1885	-2.1814	-2.1109	-2.1729	-2.3515	-2.1285	-2.4698	-2.1537	-2.3571	-2.1928	-2.4488	-2.2266	-2.2854	-2.1793	-2.3074	-2.2482	-2.858	-2.257	-2.1746	-2.1935	-2.1109	-2.1729	-2.342	-2.2104	-2.2544	-2.2001	-2.5123	-2.1861	-2.255	-2.2101	-2.1635	-2.1981	-2.163	-2.1828	-2.6075	-2.1919	-2.1555	-2.1921	-2.1697	-2.1841
-2.2375	-2.124	-2.2432	-2.2769	-2.0281	-2.3093	-2.0044	-2.2004	-2.858	-2.257	-2.2007	-2.1839	-2.3766	-2.3364	-2.1923	-2.1703	-2.0928	-2.3291	-2.3571	-2.1928	-2.2257	-2.1766	-2.0281	-2.3093	-2.109	-2.1807	-2.858	-2.257	-2.291	-2.1916	-2.275	-2.2007	-2.1923	-2.1703	-2.2544	-2.2001	-2.1378	-2.2087	-2.1068	-2.2049	-2.1635	-2.1981	-2.163	-2.1828	-2.6075	-2.1919	-2.1555	-2.1921	-2.3516	-2.2463
-2.2057	-2.1498	-1.8906	-2.1598	-2.0281	-2.3093	-2.3411	-2.1558	-1.1147	-2.163	-2.0414	-2.186	-2.218	-2.2124	-2.0436	-2.2924	-2.1198	-2.1918	-2.2057	-2.1498	-1.9709	-2.1935	-2.0281	-2.3093	-2.3162	-2.1922	-1.5442	-2.1821	-2.0414	-2.186	-2.275	-2.2007	-2.149	-2.2007	-2.0736	-2.202	-2.1378	-2.2087	-2.1068	-2.2049	-2.1635	-2.1981	-2.163	-2.1828	-1.2038	-2.1517	-2.1555	-2.1921	-2.19	-2.2076
-2.2057	-2.1498	-2.0546	-2.2266	-2.2035	-2.2637	-2.4227	-2.2771	-1.3509	-2.1428	-2.2007	-2.1839	-2.1001	-2.1936	-2.0959	-2.1936	-2.0928	-2.3291	-2.2057	-2.1498	-1.9709	-2.1935	-2.2035	-2.2637	-2.3074	-2.2482	-1.5442	-2.1821	-2.291	-2.1916	-2.2136	-2.195	-2.1155	-2.1971	-2.2544	-2.2001	-2.1378	-2.2087	-2.1068	-2.2049	-2.2584	-2.1902	-2.163	-2.1828	-1.2038	-2.1517	-2.1555	-2.1921	-2.1697	-2.1841
-2.2747	-2.1752	-2.2955	-2.1993	-2.4749	-2.1739	-2.1121	-2.1419	-2.1923	-2.2232	-2.5029	-2.1756	-2.3766	-2.3364	-2.0959	-2.1936	-2.2776	-2.1277	-2.3571	-2.1928	-2.2955	-2.1993	-2.2854	-2.1793	-2.3074	-2.2482	-2.2747	-2.1971	-2.291	-2.1916	-2.275	-2.2007	-2.1155	-2.1971	-2.2544	-2.2001	-2.2188	-2.1989	-2.1068	-2.2049	-2.2939	-2.2053	-2.163	-2.1828	-2.6075	-2.1919	-2.4009	-2.2309	-2.3516	-2.2463
-2.2057	-2.1498	-2.5968	-2.1898	-1.9047	-2.2237	-2.4227	-2.2771	-1.1147	-2.163	-2.5029	-2.1756	-2.0423	-2.1543	-2.3459	-2.1925	-2.2003	-2.2788	-2.2057	-2.1498	-2.4488	-2.2266	-2.2556	-2.1624	-2.3074	-2.2482	-1.5442	-2.1821	-2.291	-2.1916	-2.0948	-2.1814	-2.342	-2.2104	-2.2544	-2.2001	-2.1378	-2.2087	-2.6683	-2.1717	-2.1635	-2.1981	-2.163	-2.1828	-1.2038	-2.1517	-2.4009	-2.2309	-2.1697	-2.1841
-2.3259	-2.256	-2.2676	-2.1685	-2.3028	-2.1936	-2.3915	-2.2077	-1.1147	-2.163	-2.1239	-2.2232	-2.3161	-2.1765	-2.0946	-2.2248	-2.0615	-2.2889	-2.3571	-2.1928	-2.2257	-2.1766	-2.2556	-2.1624	-2.3162	-2.1922	-1.5442	-2.1821	-2.1593	-2.2056	-2.275	-2.2007	-2.342	-2.2104	-2.2146	-2.2101	-2.5123	-2.1861	-2.1068	-2.2049	-2.1635	-2.1981	-2.4249	-2.2294	-1.2038	-2.1517	-2.1555	-2.1921	-2.3516	-2.2463
-2.2057	-2.1498	-2.2955	-2.1993	-2.1817	-2.2442	-2.4227	-2.2771	-1.1147	-2.163	-2.1082	-2.1378	-2.1001	-2.1936	-2.2055	-2.1533	-2.1198	-2.1918	-2.2057	-2.1498	-2.2955	-2.1993	-2.2854	-2.1793	-2.3074	-2.2482	-1.5442	-2.1821	-2.1593	-2.2056	-2.2136	-2.195	-2.149	-2.2007	-2.0736	-2.202	-2.1378	-2.2087	-2.1068	-2.2049	-2.2939	-2.2053	-2.163	-2.1828	-1.2038	-2.1517	-2.1555	-2.1921	-2.1697	-2.1841
-1.9747	-2.2361	-1.9368	-2.1803	-2.2107	-2.1599	-2.1182	-2.1856	-1.1147	-2.163	-2.0946	-2.1887	-2.1109	-2.1729	-2.0959	-2.1936	-1.9722	-2.1863	-2.0385	-2.2212	-1.9709	-2.1935	-2.1281	-2.2018	-2.109	-2.1807	-1.5442	-2.1821	-2.291	-2.1916	-2.1109	-2.1729	-2.1155	-2.1971	-2.0736	-2.202	-2.1378	-2.2087	-2.1068	-2.2049	-2.1635	-2.1981	-2.163	-2.1828	-1.2038	-2.1517	-2.1555	-2.1921	-2.1697	-2.1841
-2.2057	-2.1498	-1.8906	-2.1598	-2.2107	-2.1599	-1.9801	-2.1272	-1.1147	-2.163	-2.0946	-2.1887	-2.2358	-2.1442	-2.2055	-2.1533	-2.0615	-2.2889	-2.2057	-2.1498	-1.9709	-2.1935	-2.1281	-2.2018	-1.9801	-2.1272	-1.5442	-2.1821	-2.291	-2.1916	-2.275	-2.2007	-2.149	-2.2007	-2.2146	-2.2101	-2.1378	-2.2087	-2.1068	-2.2049	-2.1635	-2.1981	-2.163	-2.1828	-1.2038	-2.1517	-2.1555	-2.1921	-2.1697	-2.1841
-2.163	-2.2773	-2.0182	-2.0914	-2.2107	-2.1599	-2.4711	-2.2475	-1.5303	-2.1581	-2.0414	-2.186	-2.218	-2.2124	-2.2319	-2.1426	-2.1198	-2.1918	-2.163	-2.2773	-2.2257	-2.1766	-2.1281	-2.2018	-2.3162	-2.1922	-1.5442	-2.1821	-2.0414	-2.186	-2.275	-2.2007	-2.342	-2.2104	-2.0736	-2.202	-2.2188	-2.1989	-2.1068	-2.2049	-2.1635	-2.1981	-2.4249	-2.2294	-2.6075	-2.1919	-2.1555	-2.1921	-2.19	-2.2076
-2.2057	-2.1498	-2.2602	-2.2263	-2.3401	-2.133	-2.3007	-2.2016	-1.3509	-2.1428	-2.0946	-2.1887	-2.3125	-2.1238	-2.2319	-2.1426	-2.0928	-2.3291	-2.2057	-2.1498	-2.4488	-2.2266	-2.2854	-2.1793	-2.3074	-2.2482	-1.5442	-2.1821	-2.291	-2.1916	-2.2136	-2.195	-2.342	-2.2104	-2.2544	-2.2001	-2.1378	-2.2087	-2.255	-2.2101	-2.2584	-2.1902	-2.163	-2.1828	-1.2038	-2.1517	-2.1555	-2.1921	-2.1697	-2.1841
-2.3259	-2.256	-2.3373	-2.1335	-1.9047	-2.2237	-2.4711	-2.2475	-2.4879	-2.1525	-2.1159	-3.1001	-1.8958	-2.4204	-1.6472	-1.979	-1.4129	-1.734	-2.3571	-2.1928	-2.2257	-2.1766	-2.2556	-2.1624	-2.3162	-2.1922	-2.2747	-2.1971	-2.1159	-3.1001	-1.8958	-2.4204	-1.6472	-1.979	-1.4129	-1.734	-2.5123	-2.1861	-2.1068	-2.2049	-2.1635	-2.1981	-2.4249	-2.2294	-2.6075	-2.1919	-2.1159	-3.1001	-1.8958	-2.4204
-2.0913	-2.1113	-2.2676	-2.1685	-2.0281	-2.3093	-2.3915	-2.2077	-1.3509	-2.1428	-2.1871	-2.1757	-2.3161	-2.1765	-2.1648	-2.1845	-2.1057	-2.2441	-2.0385	-2.2212	-2.2257	-2.1766	-2.0281	-2.3093	-2.3162	-2.1922	-1.5442	-2.1821	-2.1746	-2.1935	-2.275	-2.2007	-2.1155	-2.1971	-2.2146	-2.2101	-2.1378	-2.2087	-2.1068	-2.2049	-2.1635	-2.1981	-2.4249	-2.2294	-1.2038	-2.1517	-2.1555	-2.1921	-2.3516	-2.2463
-2.2057	-2.1498	-2.7181	-2.1506	-2.4749	-2.1739	-2.1182	-2.1856	-1.3509	-2.1428	-2.2593	-2.246	-2.0835	-2.201	-2.1381	-2.2629	-2.2482	-2.2044	-2.2057	-2.1498	-2.4488	-2.2266	-2.2854	-2.1793	-2.109	-2.1807	-1.5442	-2.1821	-2.1593	-2.2056	-2.2136	-2.195	-2.149	-2.2007	-2.2146	-2.2101	-2.1378	-2.2087	-2.6683	-2.1717	-2.2939	-2.2053	-2.163	-2.1828	-1.2038	-2.1517	-2.1555	-2.1921	-2.1697	-2.1841
-2.4751	-2.2115	-1.9474	-2.2267	-2.2567	-2.2214	-2.1098	-2.2239	-1.3509	-2.1428	-2.2593	-2.246	-2.1109	-2.1729	-2.0807	-2.2469	-2.1818	-2.246	-2.3021	-2.2069	-1.9709	-2.1935	-2.2854	-2.1793	-2.1098	-2.2239	-1.5442	-2.1821	-2.1593	-2.2056	-2.1109	-2.1729	-2.342	-2.2104	-2.0736	-2.202	-2.1378	-2.2087	-2.1068	-2.2049	-2.1635	-2.1981	-2.1056	-2.2076	-1.2038	-2.1517	-2.1555	-2.1921	-2.1697	-2.1841
-2.2139	-2.1613	-2.0182	-2.0914	-2.1676	-2.1596	-2.1182	-2.1856	-1.3509	-2.1428	-2.143	-2.1912	-2.0423	-2.1543	-2.0242	-2.1608	-2.0615	-2.2889	-2.3571	-2.1928	-2.2257	-2.1766	-2.1281	-2.2018	-2.109	-2.1807	-1.5442	-2.1821	-2.1746	-2.1935	-2.0948	-2.1814	-2.0242	-2.1608	-2.2146	-2.2101	-2.2188	-2.1989	-2.1068	-2.2049	-2.1635	-2.1981	-2.163	-2.1828	-1.2038	-2.1517	-2.1555	-2.1921	-2.1697	-2.1841
-2.0257	-2.1777	-2.0056	-2.1936	-2.0044	-2.2068	-1.9801	-2.1272	-1.8533	-2.1887	-2.0414	-2.186	-2.0835	-2.201	-2.1923	-2.1703	-2.4698	-2.1537	-2.0385	-2.2212	-1.9709	-2.1935	-2.1281	-2.2018	-1.9801	-2.1272	-1.5442	-2.1821	-2.0414	-2.186	-2.2136	-2.195	-2.1923	-2.1703	-2.2544	-2.2001	-2.1378	-2.2087	-2.1068	-2.2049	-2.1635	-2.1981	-2.163	-2.1828	-2.6075	-2.1919	-2.1555	-2.1921	-2.1697	-2.1841
-2.028	-2.1577	-1.9368	-2.1803	-2.3028	-2.1936	-2.3915	-2.2077	-2.1951	-2.1918	-2.143	-2.1912	-2.18	-2.2026	-2.0688	-2.2769	-2.0615	-2.2889	-2.3021	-2.2069	-1.9709	-2.1935	-2.2556	-2.1624	-2.3162	-2.1922	-2.2747	-2.1971	-2.1746	-2.1935	-2.2136	-2.195	-2.1155	-2.1971	-2.2146	-2.2101	-2.1378	-2.2087	-2.1068	-2.2049	-2.1635	-2.1981	-2.4249	-2.2294	-2.6075	-2.1919	-2.1555	-2.1921	-2.1697	-2.1841
-1.9747	-2.2361	-1.9368	-2.1803	-2.3028	-2.1936	-2.1406	-2.1001	-1.1147	-2.163	-2.2357	-2.0772	-2.18	-2.2026	-2.401	-2.3709	-2.0615	-2.2889	-2.0385	-2.2212	-1.9709	-2.1935	-2.2556	-2.1624	-2.109	-2.1807	-1.5442	-2.1821	-2.291	-2.1916	-2.2136	-2.195	-2.342	-2.2104	-2.2146	-2.2101	-2.1378	-2.2087	-2.1068	-2.2049	-2.1635	-2.1981	-2.163	-2.1828	-1.2038	-2.1517	-2.1555	-2.1921	-2.1697	-2.1841
-1.9568	-2.2346	-2.3373	-2.1335	-2.2107	-2.1599	-2.3915	-2.2077	-1.5303	-2.1581	-2.143	-2.1912	-2.3377	-2.1893	-2.2055	-2.1533	-2.1198	-2.1918	-2.0385	-2.2212	-2.2257	-2.1766	-2.1281	-2.2018	-2.3162	-2.1922	-1.5442	-2.1821	-2.1746	-2.1935	-2.275	-2.2007	-2.149	-2.2007	-2.0736	-2.202	-2.1378	-2.2087	-2.1068	-2.2049	-2.1635	-2.1981	-2.4249	-2.2294	-2.6075	-2.1919	-2.1555	-2.1921	-2.1697	-2.1841
-2.2139	-2.1613	-2.0056	-2.1936	-2.2595	-2.2073	-2.4711	-2.2475	-1.3509	-2.1428	-2.0762	-2.3172	-2.3766	-2.3364	-2.3459	-2.1925	-2.2588	-2.214	-2.3571	-2.1928	-1.9709	-2.1935	-2.1281	-2.2018	-2.3162	-2.1922	-1.5442	-2.1821	-2.1746	-2.1935	-2.275	-2.2007	-2.342	-2.2104	-2.2146	-2.2101	-2.2188	-2.1989	-2.1068	-2.2049	-2.1635	-2.1981	-2.4249	-2.2294	-1.2038	-2.1517	-2.1555	-2.1921	-2.3516	-2.2463
-2.3259	-2.256	-2.5968	-2.1898	-2.1676	-2.1596	-2.3915	-2.2077	-1.3509	-2.1428	-2.1871	-2.1757	-2.2562	-2.1716	-2.3459	-2.1925	-2.0615	-2.2889	-2.3571	-2.1928	-2.4488	-2.2266	-2.1281	-2.2018	-2.3162	-2.1922	-1.5442	-2.1821	-2.1746	-2.1935	-2.275	-2.2007	-2.342	-2.2104	-2.2146	-2.2101	-2.5123	-2.1861	-2.6683	-2.1717	-2.1635	-2.1981	-2.4249	-2.2294	-1.2038	-2.1517	-2.1555	-2.1921	-2.19	-2.2076
-2.2375	-2.124	-2.0056	-2.1936	-2.2278	-2.1925	-2.3915	-2.2077	-1.3509	-2.1428	-2.1871	-2.1757	-2.1001	-2.1936	-2.6188	-2.2544	-2.2482	-2.2044	-2.3571	-2.1928	-1.9709	-2.1935	-2.2854	-2.1793	-2.3162	-2.1922	-1.5442	-2.1821	-2.1746	-2.1935	-2.2136	-2.195	-2.342	-2.2104	-2.2146	-2.2101	-2.1378	-2.2087	-2.1068	-2.2049	-2.2584	-2.1902	-2.4249	-2.2294	-1.2038	-2.1517	-2.1555	-2.1921	-2.1697	-2.1841
-2.6672	-2.1084	-2.5968	-2.1898	-2.1552	-2.2711	-2.1182	-2.1856	-1.1147	-2.163	-2.2564	-2.1963	-2.18	-2.2026	-2.3515	-2.1285	-2.217	-2.0855	-2.3571	-2.1928	-2.4488	-2.2266	-2.1281	-2.2018	-2.109	-2.1807	-1.5442	-2.1821	-2.1746	-2.1935	-2.2136	-2.195	-2.342	-2.2104	-2.2146	-2.2101	-2.5123	-2.1861	-2.6683	-2.1717	-2.1635	-2.1981	-2.163	-2.1828	-1.2038	-2.1517	-2.1555	-2.1921	-2.1697	-2.1841
-2.2057	-2.1498	-2.5968	-2.1898	-2.0281	-2.3093	-1.9424	-2.2055	-2.1923	-2.2232	-2.1239	-2.2232	-2.0423	-2.1543	-2.0688	-2.2769	-2.2482	-2.2044	-2.2057	-2.1498	-2.4488	-2.2266	-2.0281	-2.3093	-2.3162	-2.1922	-2.2747	-2.1971	-2.1593	-2.2056	-2.0948	-2.1814	-2.1155	-2.1971	-2.2146	-2.2101	-2.1378	-2.2087	-2.6683	-2.1717	-2.1635	-2.1981	-2.1056	-2.2076	-2.6075	-2.1919	-2.1555	-2.1921	-2.1697	-2.1841
-2.028	-2.1577	-1.9368	-2.1803	-2.0522	-2.1698	-2.4227	-2.2771	-1.3509	-2.1428	-2.143	-2.1912	-2.1109	-2.1729	-2.0436	-2.2924	-2.308	-2.2155	-2.3021	-2.2069	-1.9709	-2.1935	-2.1281	-2.2018	-2.3074	-2.2482	-1.5442	-2.1821	-2.1746	-2.1935	-2.1109	-2.1729	-2.149	-2.2007	-2.308	-2.2155	-2.1378	-2.2087	-2.1068	-2.2049	-2.1635	-2.1981	-2.163	-2.1828	-1.2038	-2.1517	-2.1555	-2.1921	-2.1697	-2.1841
-2.0841	-2.3065	-1.9368	-2.1803	-2.0522	-2.1698	-2.1036	-2.3135	-2.1951	-2.1918	-2.0414	-2.186	-2.0835	-2.201	-2.0242	-2.1608	-2.0416	-2.0862	-2.0385	-2.2212	-1.9709	-2.1935	-2.1281	-2.2018	-2.109	-2.1807	-2.2747	-2.1971	-2.0414	-2.186	-2.2136	-2.195	-2.0242	-2.1608	-2.0416	-2.0862	-2.1378	-2.2087	-2.1068	-2.2049	-2.1635	-2.1981	-2.163	-2.1828	-2.6075	-2.1919	-2.1555	-2.1921	-2.1697	-2.1841
-1.9568	-2.2346	-1.9474	-2.2267	-2.3077	-2.0984	-1.9801	-2.1272	-3.0023	-2.176	-2.168	-2.1327	-2.0912	-2.2458	-2.1648	-2.1845	-2.0928	-2.3291	-2.0385	-2.2212	-1.9709	-2.1935	-2.2556	-2.1624	-1.9801	-2.1272	-3.1876	-2.1792	-2.168	-2.1327	-2.0912	-2.2458	-2.1155	-2.1971	-2.2544	-2.2001	-2.1378	-2.2087	-2.1068	-2.2049	-2.1635	-2.1981	-2.163	-2.1828	-2.6075	-2.1919	-2.2123	-2.1635	-2.19	-2.2076
-2.2057	-2.1498	-1.8906	-2.1598	-2.2035	-2.2637	-2.1182	-2.1856	-2.1951	-2.1918	-2.0414	-2.186	-2.1109	-2.1729	-2.0982	-2.1876	-2.4698	-2.1537	-2.2057	-2.1498	-1.9709	-2.1935	-2.2035	-2.2637	-2.109	-2.1807	-2.2747	-2.1971	-2.0414	-2.186	-2.1109	-2.1729	-2.149	-2.2007	-2.2544	-2.2001	-2.1378	-2.2087	-2.1068	-2.2049	-2.2584	-2.1902	-2.163	-2.1828	-2.6075	-2.1919	-2.1555	-2.1921	-2.1697	-2.1841
-2.0031	-2.3604	-2.2325	-2.2321	-2.3401	-2.133	-1.9424	-2.2055	-3.4127	-2.1783	-2.0414	-2.186	-2.324	-2.2629	-2.401	-2.3709	-2.2776	-2.1277	-2.3021	-2.2069	-2.4488	-2.2266	-2.2854	-2.1793	-2.3162	-2.1922	-3.1876	-2.1792	-2.0414	-2.186	-2.2136	-2.195	-2.342	-2.2104	-2.2544	-2.2001	-2.1378	-2.2087	-2.255	-2.2101	-2.2584	-2.1902	-2.1056	-2.2076	-2.6075	-2.1919	-2.1555	-2.1921	-2.1697	-2.1841
-2.2139	-2.1613	-2.4055	-2.3948	-2.1676	-2.1596	-2.1702	-2.2235	-1.3509	-2.1428	-2.2564	-2.1963	-2.0912	-2.2458	-2.0982	-2.1876	-2.2003	-2.2788	-2.3571	-2.1928	-2.4488	-2.2266	-2.1281	-2.2018	-2.109	-2.1807	-1.5442	-2.1821	-2.1746	-2.1935	-2.0912	-2.2458	-2.149	-2.2007	-2.2544	-2.2001	-2.2188	-2.1989	-2.1068	-2.2049	-2.1635	-2.1981	-2.163	-2.1828	-1.2038	-2.1517	-2.1555	-2.1921	-2.19	-2.2076
-2.3701	-2.2266	-1.9368	-2.1803	-2.4749	-2.1739	-2.1702	-2.2235	-2.9862	-2.237	-2.1871	-2.1757	-2.2358	-2.1442	-2.3515	-2.1285	-2.308	-2.2155	-2.0385	-2.2212	-1.9709	-2.1935	-2.2854	-2.1793	-2.109	-2.1807	-2.9862	-2.237	-2.1746	-2.1935	-2.275	-2.2007	-2.342	-2.2104	-2.308	-2.2155	-2.1378	-2.2087	-2.1068	-2.2049	-2.2939	-2.2053	-2.163	-2.1828	-2.411	-2.2152	-2.1555	-2.1921	-2.1697	-2.1841
-2.2139	-2.1613	-2.2577	-2.2144	-2.1552	-2.2711	-2.3004	-2.196	-2.1923	-2.2232	-2.2507	-2.2124	-2.18	-2.2026	-2.6188	-2.2544	-2.2482	-2.2044	-2.3571	-2.1928	-2.4488	-2.2266	-2.1281	-2.2018	-2.3162	-2.1922	-2.2747	-2.1971	-2.291	-2.1916	-2.2136	-2.195	-2.342	-2.2104	-2.2146	-2.2101	-2.2188	-2.1989	-2.1068	-2.2049	-2.1635	-2.1981	-2.1056	-2.2076	-2.6075	-2.1919	-2.2123	-2.1635	-2.1697	-2.1841
-2.2139	-2.1613	-2.3373	-2.1335	-2.3401	-2.133	-2.1406	-2.1001	-1.1147	-2.163	-2.2564	-2.1963	-2.3161	-2.1765	-2.0807	-2.2469	-2.2588	-2.214	-2.3571	-2.1928	-2.2257	-2.1766	-2.2854	-2.1793	-2.109	-2.1807	-1.5442	-2.1821	-2.1746	-2.1935	-2.275	-2.2007	-2.342	-2.2104	-2.2146	-2.2101	-2.2188	-2.1989	-2.1068	-2.2049	-2.2584	-2.1902	-2.163	-2.1828	-1.2038	-2.1517	-2.1555	-2.1921	-2.3516	-2.2463
-2.3259	-2.256	-2.2955	-2.1993	-2.1817	-2.2442	-2.3004	-2.196	-2.2226	-2.1523	-2.2564	-2.1963	-2.0336	-2.2016	-2.1923	-2.1703	-2.1198	-2.1918	-2.3571	-2.1928	-2.2955	-2.1993	-2.2854	-2.1793	-2.3162	-2.1922	-1.5442	-2.1821	-2.1746	-2.1935	-2.0948	-2.1814	-2.1923	-2.1703	-2.0736	-2.202	-2.5123	-2.1861	-2.1068	-2.2049	-2.2939	-2.2053	-2.1056	-2.2076	-2.411	-2.2152	-2.1555	-2.1921	-2.1697	-2.1841
-2.2057	-2.1498	-1.8906	-2.1598	-2.3028	-2.1936	-2.3007	-2.2016	-3.1076	-2.1856	-2.2139	-2.1409	-2.0336	-2.2016	-2.0807	-2.2469	-2.2482	-2.2044	-2.2057	-2.1498	-1.9709	-2.1935	-2.2556	-2.1624	-2.3074	-2.2482	-3.1876	-2.1792	-2.291	-2.1916	-2.0948	-2.1814	-2.342	-2.2104	-2.2146	-2.2101	-2.1378	-2.2087	-2.1068	-2.2049	-2.1635	-2.1981	-2.163	-2.1828	-2.6075	-2.1919	-2.2123	-2.1635	-2.1697	-2.1841
-1.9747	-2.2361	-2.3373	-2.1335	-2.3077	-2.0984	-2.1702	-2.2235	-2.2419	-2.2657	-2.1082	-2.1378	-2.2562	-2.1716	-2.1381	-2.2629	-1.9722	-2.1863	-2.0385	-2.2212	-2.2257	-2.1766	-2.2556	-2.1624	-2.109	-2.1807	-1.5442	-2.1821	-2.1593	-2.2056	-2.275	-2.2007	-2.149	-2.2007	-2.0736	-2.202	-2.1378	-2.2087	-2.1068	-2.2049	-2.1635	-2.1981	-2.163	-2.1828	-2.411	-2.2152	-2.1555	-2.1921	-2.19	-2.2076
-2.3893	-2.1972	-2.2432	-2.2769	-2.0522	-2.1698	-2.3004	-2.196	-2.1951	-2.1918	-2.2139	-2.1409	-2.3125	-2.1238	-2.0959	-2.1936	-2.1609	-2.2129	-2.3021	-2.2069	-2.2257	-2.1766	-2.1281	-2.2018	-2.3162	-2.1922	-2.2747	-2.1971	-2.291	-2.1916	-2.2136	-2.195	-2.1155	-2.1971	-2.2544	-2.2001	-2.1378	-2.2087	-2.1068	-2.2049	-2.1635	-2.1981	-2.1056	-2.2076	-2.6075	-2.1919	-2.2123	-2.1635	-2.1697	-2.1841
-2.0841	-2.3065	-2.0182	-2.0914	-2.0522	-2.1698	-2.3915	-2.2077	-1.3509	-2.1428	-2.0414	-2.186	-2.0912	-2.2458	-2.2055	-2.1533	-2.2588	-2.214	-2.0385	-2.2212	-2.2257	-2.1766	-2.1281	-2.2018	-2.3162	-2.1922	-1.5442	-2.1821	-2.0414	-2.186	-2.0912	-2.2458	-2.149	-2.2007	-2.2146	-2.2101	-2.1378	-2.2087	-2.1068	-2.2049	-2.1635	-2.1981	-2.4249	-2.2294	-1.2038	-2.1517	-2.1555	-2.1921	-2.19	-2.2076
-2.028	-2.1577	-1.9368	-2.1803	-2.1817	-2.2442	-2.4711	-2.2475	-2.858	-2.257	-2.168	-2.1327	-2.18	-2.2026	-2.0982	-2.1876	-2.0928	-2.3291	-2.3021	-2.2069	-1.9709	-2.1935	-2.2854	-2.1793	-2.3162	-2.1922	-2.858	-2.257	-2.168	-2.1327	-2.2136	-2.195	-2.149	-2.2007	-2.2544	-2.2001	-2.1378	-2.2087	-2.1068	-2.2049	-2.2939	-2.2053	-2.4249	-2.2294	-2.6075	-2.1919	-2.2123	-2.1635	-2.1697	-2.1841
-2.6672	-2.1084	-2.5968	-2.1898	-2.0281	-2.3093	-2.1098	-2.2239	-2.9978	-2.1844	-2.1871	-2.1757	-2.218	-2.2124	-2.0807	-2.2469	-2.2482	-2.2044	-2.3571	-2.1928	-2.4488	-2.2266	-2.0281	-2.3093	-2.1098	-2.2239	-3.1876	-2.1792	-2.1746	-2.1935	-2.275	-2.2007	-2.342	-2.2104	-2.2146	-2.2101	-2.5123	-2.1861	-2.6683	-2.1717	-2.1635	-2.1981	-2.1056	-2.2076	-2.6075	-2.1919	-2.1555	-2.1921	-2.19	-2.2076
-2.2057	-2.1498	-2.2325	-2.2321	-2.2107	-2.1599	-2.3915	-2.2077	-3.4127	-2.1783	-2.1885	-2.1814	-2.218	-2.2124	-2.2319	-2.1426	-2.0373	-2.175	-2.2057	-2.1498	-2.4488	-2.2266	-2.1281	-2.2018	-2.3162	-2.1922	-3.1876	-2.1792	-2.1746	-2.1935	-2.275	-2.2007	-2.342	-2.2104	-2.2544	-2.2001	-2.1378	-2.2087	-2.255	-2.2101	-2.1635	-2.1981	-2.4249	-2.2294	-2.6075	-2.1919	-2.1555	-2.1921	-2.19	-2.2076
-2.0841	-2.3065	-2.7181	-2.1506	-2.0044	-2.2068	-2.0044	-2.2004	-2.2226	-2.1523	-2.2507	-2.2124	-2.2562	-2.1716	-2.0959	-2.1936	-2.1198	-2.1918	-2.0385	-2.2212	-2.4488	-2.2266	-2.1281	-2.2018	-2.109	-2.1807	-1.5442	-2.1821	-2.291	-2.1916	-2.275	-2.2007	-2.1155	-2.1971	-2.0736	-2.202	-2.1378	-2.2087	-2.6683	-2.1717	-2.1635	-2.1981	-2.163	-2.1828	-2.411	-2.2152	-2.2123	-2.1635	-2.19	-2.2076
-1.9747	-2.2361	-1.8906	-2.1598	-2.3401	-2.133	-1.9424	-2.2055	-2.2419	-2.2657	-2.1239	-2.2232	-2.0336	-2.2016	-2.401	-2.3709	-2.3627	-2.1814	-2.0385	-2.2212	-1.9709	-2.1935	-2.2854	-2.1793	-2.3162	-2.1922	-1.5442	-2.1821	-2.1593	-2.2056	-2.0948	-2.1814	-2.342	-2.2104	-2.2146	-2.2101	-2.1378	-2.2087	-2.1068	-2.2049	-2.2584	-2.1902	-2.1056	-2.2076	-2.411	-2.2152	-2.1555	-2.1921	-2.1697	-2.1841
-1.9747	-2.2361	-2.2602	-2.2263	-2.3401	-2.133	-2.3004	-2.196	-2.1923	-2.2232	-2.1082	-2.1378	-2.3377	-2.1893	-2.2669	-2.1721	-1.9722	-2.1863	-2.0385	-2.2212	-2.4488	-2.2266	-2.2854	-2.1793	-2.3162	-2.1922	-2.2747	-2.1971	-2.1593	-2.2056	-2.275	-2.2007	-2.149	-2.2007	-2.0736	-2.202	-2.1378	-2.2087	-2.255	-2.2101	-2.2584	-2.1902	-2.1056	-2.2076	-2.6075	-2.1919	-2.1555	-2.1921	-2.1697	-2.1841
-2.0031	-2.3604	-1.9474	-2.2267	-2.0522	-2.1698	-2.1098	-2.2239	-2.858	-2.257	-2.0414	-2.186	-2.2562	-2.1716	-2.1381	-2.2629	-2.2003	-2.2788	-2.3021	-2.2069	-1.9709	-2.1935	-2.1281	-2.2018	-2.1098	-2.2239	-2.858	-2.257	-2.0414	-2.186	-2.275	-2.2007	-2.149	-2.2007	-2.2544	-2.2001	-2.1378	-2.2087	-2.1068	-2.2049	-2.1635	-2.1981	-2.1056	-2.2076	-2.6075	-2.1919	-2.1555	-2.1921	-2.19	-2.2076
-2.0257	-2.1777	-2.3373	-2.1335	-2.1676	-2.1596	-2.1406	-2.1001	-1.3509	-2.1428	-2.1871	-2.1757	-2.1109	-2.1729	-2.0982	-2.1876	-2.0373	-2.175	-2.0385	-2.2212	-2.2257	-2.1766	-2.1281	-2.2018	-2.109	-2.1807	-1.5442	-2.1821	-2.1746	-2.1935	-2.1109	-2.1729	-2.149	-2.2007	-2.2544	-2.2001	-2.1378	-2.2087	-2.1068	-2.2049	-2.1635	-2.1981	-2.163	-2.1828	-1.2038	-2.1517	-2.1555	-2.1921	-2.1697	-2.1841
-2.0257	-2.1777	-2.2731	-2.1649	-2.1817	-2.2442	-2.4711	-2.2475	-2.1527	-2.2301	-2.2357	-2.0772	-2.3766	-2.3364	-2.6188	-2.2544	-2.1818	-2.246	-2.0385	-2.2212	-2.2731	-2.1649	-2.2854	-2.1793	-2.3162	-2.1922	-1.5442	-2.1821	-2.291	-2.1916	-2.275	-2.2007	-2.342	-2.2104	-2.0736	-2.202	-2.1378	-2.2087	-2.255	-2.2101	-2.2939	-2.2053	-2.4249	-2.2294	-2.6075	-2.1919	-2.1555	-2.1921	-2.3516	-2.2463
-1.9568	-2.2346	-2.2602	-2.2263	-2.4749	-2.1739	-2.1182	-2.1856	-2.9978	-2.1844	-2.1239	-2.2232	-2.18	-2.2026	-2.2319	-2.1426	-2.217	-2.0855	-2.0385	-2.2212	-2.4488	-2.2266	-2.2854	-2.1793	-2.109	-2.1807	-3.1876	-2.1792	-2.1593	-2.2056	-2.2136	-2.195	-2.342	-2.2104	-2.2146	-2.2101	-2.1378	-2.2087	-2.255	-2.2101	-2.2939	-2.2053	-2.163	-2.1828	-2.6075	-2.1919	-2.1555	-2.1921	-2.1697	-2.1841
-2.3259	-2.256	-2.0056	-2.1936	-2.2107	-2.1599	-2.4227	-2.2771	-2.9978	-2.1844	-2.2507	-2.2124	-2.279	-2.2121	-2.6188	-2.2544	-2.2776	-2.1277	-2.3571	-2.1928	-1.9709	-2.1935	-2.1281	-2.2018	-2.3074	-2.2482	-3.1876	-2.1792	-2.291	-2.1916	-2.2136	-2.195	-2.342	-2.2104	-2.2544	-2.2001	-2.5123	-2.1861	-2.1068	-2.2049	-2.1635	-2.1981	-2.163	-2.1828	-2.6075	-2.1919	-2.2123	-2.1635	-2.1697	-2.1841
-2.0841	-2.3065	-2.3373	-2.1335	-2.2107	-2.1599	-1.9424	-2.2055	-3.1008	-2.1604	-2.5029	-2.1756	-2.3161	-2.1765	-2.0959	-2.1936	-2.2482	-2.2044	-2.0385	-2.2212	-2.2257	-2.1766	-2.1281	-2.2018	-2.3162	-2.1922	-3.1876	-2.1792	-2.291	-2.1916	-2.275	-2.2007	-2.1155	-2.1971	-2.2146	-2.2101	-2.1378	-2.2087	-2.1068	-2.2049	-2.1635	-2.1981	-2.1056	-2.2076	-2.6075	-2.1919	-2.4009	-2.2309	-2.3516	-2.2463
-2.0841	-2.3065	-2.2602	-2.2263	-2.2595	-2.2073	-2.3915	-2.2077	-1.3509	-2.1428	-2.1239	-2.2232	-2.3125	-2.1238	-2.3459	-2.1925	-2.2482	-2.2044	-2.0385	-2.2212	-2.4488	-2.2266	-2.1281	-2.2018	-2.3162	-2.1922	-1.5442	-2.1821	-2.1593	-2.2056	-2.2136	-2.195	-2.342	-2.2104	-2.2146	-2.2101	-2.1378	-2.2087	-2.255	-2.2101	-2.1635	-2.1981	-2.4249	-2.2294	-1.2038	-2.1517	-2.1555	-2.1921	-2.1697	-2.1841
-2.6672	-2.1084	-1.8906	-2.1598	-2.1817	-2.2442	-1.9801	-2.1272	-1.1147	-2.163	-2.143	-2.1912	-2.0336	-2.2016	-2.0436	-2.2924	-2.1609	-2.2129	-2.3571	-2.1928	-1.9709	-2.1935	-2.2854	-2.1793	-1.9801	-2.1272	-1.5442	-2.1821	-2.1746	-2.1935	-2.0948	-2.1814	-2.149	-2.2007	-2.2544	-2.2001	-2.5123	-2.1861	-2.1068	-2.2049	-2.2939	-2.2053	-2.163	-2.1828	-1.2038	-2.1517	-2.1555	-2.1921	-2.1697	-2.1841
-2.0257	-2.1777	-1.8906	-2.1598	-2.1552	-2.2711	-2.3411	-2.1558	-1.8533	-2.1887	-2.2714	-2.2791	-2.3161	-2.1765	-2.0946	-2.2248	-2.308	-2.2155	-2.0385	-2.2212	-1.9709	-2.1935	-2.1281	-2.2018	-2.3162	-2.1922	-1.5442	-2.1821	-2.291	-2.1916	-2.275	-2.2007	-2.342	-2.2104	-2.308	-2.2155	-2.1378	-2.2087	-2.1068	-2.2049	-2.1635	-2.1981	-2.163	-2.1828	-2.6075	-2.1919	-2.4009	-2.2309	-2.3516	-2.2463
-2.0257	-2.1777	-2.4055	-2.3948	-2.266	-2.2734	-2.4711	-2.2475	-1.3509	-2.1428	-2.0946	-2.1887	-2.1109	-2.1729	-2.1133	-2.1678	-2.2482	-2.2044	-2.0385	-2.2212	-2.4488	-2.2266	-2.2854	-2.1793	-2.3162	-2.1922	-1.5442	-2.1821	-2.291	-2.1916	-2.1109	-2.1729	-2.149	-2.2007	-2.2146	-2.2101	-2.1378	-2.2087	-2.1068	-2.2049	-2.1635	-2.1981	-2.4249	-2.2294	-1.2038	-2.1517	-2.1555	-2.1921	-2.1697	-2.1841
-2.2375	-2.124	-1.9474	-2.2267	-2.2035	-2.2637	-2.1406	-2.1001	-1.8533	-2.1887	-2.0414	-2.186	-2.0912	-2.2458	-2.1381	-2.2629	-2.1057	-2.2441	-2.3571	-2.1928	-1.9709	-2.1935	-2.2035	-2.2637	-2.109	-2.1807	-1.5442	-2.1821	-2.0414	-2.186	-2.0912	-2.2458	-2.149	-2.2007	-2.2146	-2.2101	-2.1378	-2.2087	-2.1068	-2.2049	-2.2584	-2.1902	-2.163	-2.1828	-2.6075	-2.1919	-2.1555	-2.1921	-2.19	-2.2076
-2.2057	-2.1498	-2.2731	-2.1649	-2.0522	-2.1698	-2.1057	-2.0743	-2.1527	-2.2301	-2.2507	-2.2124	-2.2562	-2.1716	-2.0959	-2.1936	-2.2482	-2.2044	-2.2057	-2.1498	-2.2731	-2.1649	-2.1281	-2.2018	-2.109	-2.1807	-1.5442	-2.1821	-2.291	-2.1916	-2.275	-2.2007	-2.1155	-2.1971	-2.2146	-2.2101	-2.1378	-2.2087	-2.255	-2.2101	-2.1635	-2.1981	-2.163	-2.1828	-2.6075	-2.1919	-2.2123	-2.1635	-2.19	-2.2076
-1.9568	-2.2346	-2.0182	-2.0914	-2.4749	-2.1739	-2.1182	-2.1856	-1.5303	-2.1581	-2.143	-2.1912	-2.3766	-2.3364	-2.2319	-2.1426	-2.0416	-2.0862	-2.0385	-2.2212	-2.2257	-2.1766	-2.2854	-2.1793	-2.109	-2.1807	-1.5442	-2.1821	-2.1746	-2.1935	-2.275	-2.2007	-2.342	-2.2104	-2.0416	-2.0862	-2.1378	-2.2087	-2.1068	-2.2049	-2.2939	-2.2053	-2.163	-2.1828	-2.6075	-2.1919	-2.1555	-2.1921	-2.3516	-2.2463
-2.3893	-2.1972	-2.2731	-2.1649	-2.3401	-2.133	-2.3004	-2.196	-1.5303	-2.1581	-2.1885	-2.1814	-2.3766	-2.3364	-2.2669	-2.1721	-2.3928	-2.1736	-2.3021	-2.2069	-2.2731	-2.1649	-2.2854	-2.1793	-2.3162	-2.1922	-1.5442	-2.1821	-2.1746	-2.1935	-2.275	-2.2007	-2.149	-2.2007	-2.2544	-2.2001	-2.1378	-2.2087	-2.255	-2.2101	-2.2584	-2.1902	-2.1056	-2.2076	-2.6075	-2.1919	-2.1555	-2.1921	-2.3516	-2.2463
-2.2057	-2.1498	-2.5968	-2.1898	-2.1676	-2.1596	-2.3007	-2.2016	-1.1147	-2.163	-2.1077	-2.1883	-2.0336	-2.2016	-2.401	-2.3709	-2.2588	-2.214	-2.2057	-2.1498	-2.4488	-2.2266	-2.1281	-2.2018	-2.3074	-2.2482	-1.5442	-2.1821	-2.1746	-2.1935	-2.0948	-2.1814	-2.342	-2.2104	-2.2146	-2.2101	-2.1378	-2.2087	-2.6683	-2.1717	-2.1635	-2.1981	-2.163	-2.1828	-1.2038	-2.1517	-2.1555	-2.1921	-2.1697	-2.1841
-2.4751	-2.2115	-2.7181	-2.1506	-2.2595	-2.2073	-2.3007	-2.2016	-1.5303	-2.1581	-2.1871	-2.1757	-2.0912	-2.2458	-2.0982	-2.1876	-2.1818	-2.246	-2.3021	-2.2069	-2.4488	-2.2266	-2.1281	-2.2018	-2.3074	-2.2482	-1.5442	-2.1821	-2.1746	-2.1935	-2.0912	-2.2458	-2.149	-2.2007	-2.0736	-2.202	-2.1378	-2.2087	-2.6683	-2.1717	-2.1635	-2.1981	-2.163	-2.1828	-2.6075	-2.1919	-2.1555	-2.1921	-2.19	-2.2076
-1.9568	-2.2346	-2.0056	-2.1936	-2.0281	-2.3093	-2.4227	-2.2771	-2.1923	-2.2232	-2.0946	-2.1887	-2.3161	-2.1765	-2.0982	-2.1876	-2.1198	-2.1918	-2.0385	-2.2212	-1.9709	-2.1935	-2.0281	-2.3093	-2.3074	-2.2482	-2.2747	-2.1971	-2.291	-2.1916	-2.275	-2.2007	-2.149	-2.2007	-2.0736	-2.202	-2.1378	-2.2087	-2.1068	-2.2049	-2.1635	-2.1981	-2.163	-2.1828	-2.6075	-2.1919	-2.1555	-2.1921	-2.3516	-2.2463
-2.0841	-2.3065	-1.8906	-2.1598	-2.0281	-2.3093	-2.088	-2.1528	-2.8139	-2.1086	-2.2357	-2.0772	-2.3161	-2.1765	-2.1381	-2.2629	-2.217	-2.0855	-2.0385	-2.2212	-1.9709	-2.1935	-2.0281	-2.3093	-2.088	-2.1528	-2.8139	-2.1086	-2.291	-2.1916	-2.275	-2.2007	-2.149	-2.2007	-2.2146	-2.2101	-2.1378	-2.2087	-2.1068	-2.2049	-2.1635	-2.1981	-2.163	-2.1828	-2.6075	-2.1919	-2.1555	-2.1921	-2.3516	-2.2463
-2.0257	-2.1777	-2.2955	-2.1993	-2.0044	-2.2068	-2.3411	-2.1558	-1.5303	-2.1581	-2.1077	-2.1883	-2.0423	-2.1543	-2.3555	-1.9519	-2.3627	-2.1814	-2.0385	-2.2212	-2.2955	-2.1993	-2.1281	-2.2018	-2.3162	-2.1922	-1.5442	-2.1821	-2.1746	-2.1935	-2.0948	-2.1814	-2.1155	-2.1971	-2.2146	-2.2101	-2.1378	-2.2087	-2.1068	-2.2049	-2.1635	-2.1981	-2.163	-2.1828	-2.6075	-2.1919	-2.1555	-2.1921	-2.1697	-2.1841
-1.9568	-2.2346	-1.8906	-2.1598	-2.2667	-2.199	-2.3007	-2.2016	-1.1147	-2.163	-2.2507	-2.2124	-2.0423	-2.1543	-2.1923	-2.1703	-1.9722	-2.1863	-2.0385	-2.2212	-1.9709	-2.1935	-2.2667	-2.199	-2.3074	-2.2482	-1.5442	-2.1821	-2.291	-2.1916	-2.0948	-2.1814	-2.1923	-2.1703	-2.0736	-2.202	-2.1378	-2.2087	-2.1068	-2.2049	-2.1635	-2.1981	-2.163	-2.1828	-1.2038	-2.1517	-2.2123	-2.1635	-2.1697	-2.1841
-2.0755	-2.0526	-2.2432	-2.2769	-2.1817	-2.2442	-1.9424	-2.2055	-2.1923	-2.2232	-2.0414	-2.186	-2.0423	-2.1543	-2.0982	-2.1876	-1.9722	-2.1863	-2.0755	-2.0526	-2.2257	-2.1766	-2.2854	-2.1793	-2.3162	-2.1922	-2.2747	-2.1971	-2.0414	-2.186	-2.0948	-2.1814	-2.149	-2.2007	-2.0736	-2.202	-2.1378	-2.2087	-2.1068	-2.2049	-2.2939	-2.2053	-2.1056	-2.2076	-2.6075	-2.1919	-2.1555	-2.1921	-2.1697	-2.1841
-2.0841	-2.3065	-2.0546	-2.2266	-2.3028	-2.1936	-1.9801	-2.1272	-1.1147	-2.163	-2.0414	-2.186	-2.3125	-2.1238	-2.3515	-2.1285	-2.4698	-2.1537	-2.0385	-2.2212	-1.9709	-2.1935	-2.2556	-2.1624	-1.9801	-2.1272	-1.5442	-2.1821	-2.0414	-2.186	-2.2136	-2.195	-2.342	-2.2104	-2.2544	-2.2001	-2.1378	-2.2087	-2.1068	-2.2049	-2.1635	-2.1981	-2.163	-2.1828	-1.2038	-2.1517	-2.1555	-2.1921	-2.1697	-2.1841
-2.3893	-2.1972	-2.7181	-2.1506	-2.0281	-2.3093	-2.4711	-2.2475	-2.2419	-2.2657	-2.1885	-2.1814	-2.1001	-2.1936	-2.1923	-2.1703	-2.2588	-2.214	-2.3021	-2.2069	-2.4488	-2.2266	-2.0281	-2.3093	-2.3162	-2.1922	-1.5442	-2.1821	-2.1746	-2.1935	-2.2136	-2.195	-2.1923	-2.1703	-2.2146	-2.2101	-2.1378	-2.2087	-2.6683	-2.1717	-2.1635	-2.1981	-2.4249	-2.2294	-2.411	-2.2152	-2.1555	-2.1921	-2.1697	-2.1841
-1.9747	-2.2361	-2.2731	-2.1649	-2.0522	-2.1698	-1.9801	-2.1272	-2.2226	-2.1523	-2.1871	-2.1757	-2.1802	-2.2149	-2.0982	-2.1876	-2.1818	-2.246	-2.0385	-2.2212	-2.2731	-2.1649	-2.1281	-2.2018	-1.9801	-2.1272	-1.5442	-2.1821	-2.1746	-2.1935	-2.1802	-2.2149	-2.149	-2.2007	-2.0736	-2.202	-2.1378	-2.2087	-2.255	-2.2101	-2.1635	-2.1981	-2.163	-2.1828	-2.411	-2.2152	-2.1555	-2.1921	-2.1697	-2.1841
-2.0257	-2.1777	-1.8906	-2.1598	-2.2953	-2.0342	-2.1036	-2.3135	-1.3509	-2.1428	-2.5029	-2.1756	-2.279	-2.2121	-2.1923	-2.1703	-2.1609	-2.2129	-2.0385	-2.2212	-1.9709	-2.1935	-2.2854	-2.1793	-2.109	-2.1807	-1.5442	-2.1821	-2.291	-2.1916	-2.2136	-2.195	-2.1923	-2.1703	-2.2544	-2.2001	-2.1378	-2.2087	-2.1068	-2.2049	-2.1635	-2.1981	-2.163	-2.1828	-1.2038	-2.1517	-2.4009	-2.2309	-2.1697	-2.1841
-1.9747	-2.2361	-2.2577	-2.2144	-2.2595	-2.2073	-2.4711	-2.2475	-1.1147	-2.163	-2.1077	-2.1883	-2.1109	-2.1729	-2.3515	-2.1285	-2.3928	-2.1736	-2.0385	-2.2212	-2.4488	-2.2266	-2.1281	-2.2018	-2.3162	-2.1922	-1.5442	-2.1821	-2.1746	-2.1935	-2.1109	-2.1729	-2.342	-2.2104	-2.2544	-2.2001	-2.1378	-2.2087	-2.1068	-2.2049	-2.1635	-2.1981	-2.4249	-2.2294	-1.2038	-2.1517	-2.1555	-2.1921	-2.1697	-2.1841
-2.3893	-2.1972	-1.9474	-2.2267	-2.266	-2.2734	-2.3915	-2.2077	-1.1147	-2.163	-2.1885	-2.1814	-2.2358	-2.1442	-2.1923	-2.1703	-1.9722	-2.1863	-2.3021	-2.2069	-1.9709	-2.1935	-2.2854	-2.1793	-2.3162	-2.1922	-1.5442	-2.1821	-2.1746	-2.1935	-2.275	-2.2007	-2.1923	-2.1703	-2.0736	-2.202	-2.1378	-2.2087	-2.1068	-2.2049	-2.1635	-2.1981	-2.4249	-2.2294	-1.2038	-2.1517	-2.1555	-2.1921	-2.1697	-2.1841
-2.0913	-2.1113	-2.0351	-2.2049	-2.3401	-2.133	-2.1406	-2.1001	-1.3509	-2.1428	-2.143	-2.1912	-2.0336	-2.2016	-2.0242	-2.1608	-2.4698	-2.1537	-2.0385	-2.2212	-1.9709	-2.1935	-2.2854	-2.1793	-2.109	-2.1807	-1.5442	-2.1821	-2.1746	-2.1935	-2.0948	-2.1814	-2.0242	-2.1608	-2.2544	-2.2001	-2.1378	-2.2087	-2.1068	-2.2049	-2.2584	-2.1902	-2.163	-2.1828	-1.2038	-2.1517	-2.1555	-2.1921	-2.1697	-2.1841
-1.9568	-2.2346	-2.2432	-2.2769	-2.0281	-2.3093	-1.9801	-2.1272	-2.9978	-2.1844	-2.2714	-2.2791	-2.3377	-2.1893	-2.0946	-2.2248	-2.308	-2.2155	-2.0385	-2.2212	-2.2257	-2.1766	-2.0281	-2.3093	-1.9801	-2.1272	-3.1876	-2.1792	-2.291	-2.1916	-2.275	-2.2007	-2.342	-2.2104	-2.308	-2.2155	-2.1378	-2.2087	-2.1068	-2.2049	-2.1635	-2.1981	-2.163	-2.1828	-2.6075	-2.1919	-2.4009	-2.2309	-2.1697	-2.1841
-2.2057	-2.1498	-2.0351	-2.2049	-2.4749	-2.1739	-2.4174	-2.1279	-2.1527	-2.2301	-2.0414	-2.186	-2.0912	-2.2458	-2.2055	-2.1533	-2.308	-2.2155	-2.2057	-2.1498	-1.9709	-2.1935	-2.2854	-2.1793	-2.3162	-2.1922	-1.5442	-2.1821	-2.0414	-2.186	-2.0912	-2.2458	-2.149	-2.2007	-2.308	-2.2155	-2.1378	-2.2087	-2.1068	-2.2049	-2.2939	-2.2053	-2.163	-2.1828	-2.6075	-2.1919	-2.1555	-2.1921	-2.19	-2.2076
-2.0841	-2.3065	-2.5968	-2.1898	-2.2567	-2.2214	-2.2953	-2.125	-2.858	-2.257	-2.168	-2.1327	-2.18	-2.2026	-2.1923	-2.1703	-2.308	-2.2155	-2.0385	-2.2212	-2.4488	-2.2266	-2.2854	-2.1793	-2.3162	-2.1922	-2.858	-2.257	-2.168	-2.1327	-2.2136	-2.195	-2.1923	-2.1703	-2.308	-2.2155	-2.1378	-2.2087	-2.6683	-2.1717	-2.1635	-2.1981	-2.163	-2.1828	-2.6075	-2.1919	-2.2123	-2.1635	-2.1697	-2.1841
-2.3259	-2.256	-2.2781	-2.2803	-2.2953	-2.0342	-1.9801	-2.1272	-2.9862	-2.237	-2.143	-2.1912	-2.1109	-2.1729	-2.1923	-2.1703	-2.308	-2.2155	-2.3571	-2.1928	-2.4488	-2.2266	-2.2854	-2.1793	-1.9801	-2.1272	-2.9862	-2.237	-2.1746	-2.1935	-2.1109	-2.1729	-2.1923	-2.1703	-2.308	-2.2155	-2.5123	-2.1861	-2.1068	-2.2049	-2.1635	-2.1981	-2.163	-2.1828	-2.411	-2.2152	-2.1555	-2.1921	-2.1697	-2.1841
-2.2057	-2.1498	-2.2731	-2.1649	-2.2107	-2.1599	-1.9801	-2.1272	-2.858	-2.257	-2.0414	-2.186	-2.0912	-2.2458	-2.0436	-2.2924	-2.0615	-2.2889	-2.2057	-2.1498	-2.2731	-2.1649	-2.1281	-2.2018	-1.9801	-2.1272	-2.858	-2.257	-2.0414	-2.186	-2.0912	-2.2458	-2.149	-2.2007	-2.2146	-2.2101	-2.1378	-2.2087	-2.255	-2.2101	-2.1635	-2.1981	-2.163	-2.1828	-2.6075	-2.1919	-2.1555	-2.1921	-2.19	-2.2076
-2.3259	-2.256	-2.5968	-2.1898	-2.2278	-2.1925	-2.1098	-2.2239	-2.2226	-2.1523	-2.0762	-2.3172	-2.2358	-2.1442	-2.0959	-2.1936	-2.2588	-2.214	-2.3571	-2.1928	-2.4488	-2.2266	-2.2854	-2.1793	-2.1098	-2.2239	-1.5442	-2.1821	-2.1746	-2.1935	-2.275	-2.2007	-2.1155	-2.1971	-2.2146	-2.2101	-2.5123	-2.1861	-2.6683	-2.1717	-2.2584	-2.1902	-2.1056	-2.2076	-2.411	-2.2152	-2.1555	-2.1921	-2.1697	-2.1841
-2.3259	-2.256	-2.2325	-2.2321	-2.2035	-2.2637	-1.9424	-2.2055	-3.0023	-2.176	-2.0946	-2.1887	-2.0423	-2.1543	-2.0982	-2.1876	-2.2776	-2.1277	-2.3571	-2.1928	-2.4488	-2.2266	-2.2035	-2.2637	-2.3162	-2.1922	-3.1876	-2.1792	-2.291	-2.1916	-2.0948	-2.1814	-2.149	-2.2007	-2.2544	-2.2001	-2.5123	-2.1861	-2.255	-2.2101	-2.2584	-2.1902	-2.1056	-2.2076	-2.6075	-2.1919	-2.1555	-2.1921	-2.1697	-2.1841
-2.2139	-2.1613	-2.2731	-2.1649	-2.3401	-2.133	-2.1057	-2.0743	-2.1527	-2.2301	-2.1239	-2.2232	-2.1001	-2.1936	-2.3459	-2.1925	-2.308	-2.2155	-2.3571	-2.1928	-2.2731	-2.1649	-2.2854	-2.1793	-2.109	-2.1807	-1.5442	-2.1821	-2.1593	-2.2056	-2.2136	-2.195	-2.342	-2.2104	-2.308	-2.2155	-2.2188	-2.1989	-2.255	-2.2101	-2.2584	-2.1902	-2.163	-2.1828	-2.6075	-2.1919	-2.1555	-2.1921	-2.1697	-2.1841
-2.3893	-2.1972	-2.0056	-2.1936	-2.4749	-2.1739	-1.9801	-2.1272	-3.337	-2.1796	-2.1077	-2.1883	-2.3766	-2.3364	-2.6188	-2.2544	-2.0416	-2.0862	-2.3021	-2.2069	-1.9709	-2.1935	-2.2854	-2.1793	-1.9801	-2.1272	-3.1876	-2.1792	-2.1746	-2.1935	-2.275	-2.2007	-2.342	-2.2104	-2.0416	-2.0862	-2.1378	-2.2087	-2.1068	-2.2049	-2.2939	-2.2053	-2.163	-2.1828	-2.6075	-2.1919	-2.1555	-2.1921	-2.3516	-2.2463
-2.0913	-2.1113	-2.7181	-2.1506	-2.1817	-2.2442	-2.1098	-2.2239	-1.8533	-2.1887	-2.143	-2.1912	-2.3161	-2.1765	-2.0959	-2.1936	-2.0837	-2.1957	-2.0385	-2.2212	-2.4488	-2.2266	-2.2854	-2.1793	-2.1098	-2.2239	-1.5442	-2.1821	-2.1746	-2.1935	-2.275	-2.2007	-2.1155	-2.1971	-2.0736	-2.202	-2.1378	-2.2087	-2.6683	-2.1717	-2.2939	-2.2053	-2.1056	-2.2076	-2.6075	-2.1919	-2.1555	-2.1921	-2.3516	-2.2463
-2.163	-2.2773	-2.4055	-2.3948	-2.2107	-2.1599	-2.4711	-2.2475	-2.1923	-2.2232	-2.3555	-2.3442	-2.18	-2.2026	-2.1133	-2.1678	-2.0928	-2.3291	-2.163	-2.2773	-2.4488	-2.2266	-2.1281	-2.2018	-2.3162	-2.1922	-2.2747	-2.1971	-2.1593	-2.2056	-2.2136	-2.195	-2.149	-2.2007	-2.2544	-2.2001	-2.2188	-2.1989	-2.1068	-2.2049	-2.1635	-2.1981	-2.4249	-2.2294	-2.6075	-2.1919	-2.1555	-2.1921	-2.1697	-2.1841
-1.9747	-2.2361	-2.2602	-2.2263	-2.3401	-2.133	-2.4174	-2.1279	-3.4127	-2.1783	-2.2357	-2.0772	-2.3161	-2.1765	-1.6472	-1.979	-1.4129	-1.734	-2.0385	-2.2212	-2.4488	-2.2266	-2.2854	-2.1793	-2.3162	-2.1922	-3.1876	-2.1792	-2.291	-2.1916	-2.275	-2.2007	-1.6472	-1.979	-1.4129	-1.734	-2.1378	-2.2087	-2.255	-2.2101	-2.2584	-2.1902	-2.163	-2.1828	-2.6075	-2.1919	-2.1555	-2.1921	-2.3516	-2.2463
-2.2747	-2.1752	-2.2781	-2.2803	-2.0044	-2.2068	-2.4174	-2.1279	-1.3509	-2.1428	-2.1159	-3.1001	-1.8958	-2.4204	-1.6472	-1.979	-1.4129	-1.734	-2.3571	-2.1928	-2.4488	-2.2266	-2.1281	-2.2018	-2.3162	-2.1922	-1.5442	-2.1821	-2.1159	-3.1001	-1.8958	-2.4204	-1.6472	-1.979	-1.4129	-1.734	-2.2188	-2.1989	-2.1068	-2.2049	-2.1635	-2.1981	-2.163	-2.1828	-1.2038	-2.1517	-2.1159	-3.1001	-1.8958	-2.4204
-2.3893	-2.1972	-1.8906	-2.1598	-2.3028	-2.1936	-2.1098	-2.2239	-1.1147	-2.163	-2.1885	-2.1814	-2.324	-2.2629	-2.1381	-2.2629	-1.9722	-2.1863	-2.3021	-2.2069	-1.9709	-2.1935	-2.2556	-2.1624	-2.1098	-2.2239	-1.5442	-2.1821	-2.1746	-2.1935	-2.2136	-2.195	-2.149	-2.2007	-2.0736	-2.202	-2.1378	-2.2087	-2.1068	-2.2049	-2.1635	-2.1981	-2.1056	-2.2076	-1.2038	-2.1517	-2.1555	-2.1921	-2.1697	-2.1841
-2.0841	-2.3065	-2.2432	-2.2769	-2.0044	-2.2068	-2.3007	-2.2016	-2.8139	-2.1086	-2.2507	-2.2124	-2.2676	-2.2096	-2.0959	-2.1936	-2.3627	-2.1814	-2.0385	-2.2212	-2.2257	-2.1766	-2.1281	-2.2018	-2.3074	-2.2482	-2.8139	-2.1086	-2.291	-2.1916	-2.0948	-2.1814	-2.1155	-2.1971	-2.2146	-2.2101	-2.1378	-2.2087	-2.1068	-2.2049	-2.1635	-2.1981	-2.163	-2.1828	-2.6075	-2.1919	-2.2123	-2.1635	-2.1697	-2.1841
-2.2057	-2.1498	-2.3373	-2.1335	-2.0281	-2.3093	-1.9424	-2.2055	-2.1923	-2.2232	-2.1239	-2.2232	-2.279	-2.2121	-2.1381	-2.2629	-2.0928	-2.3291	-2.2057	-2.1498	-2.2257	-2.1766	-2.0281	-2.3093	-2.3162	-2.1922	-2.2747	-2.1971	-2.1593	-2.2056	-2.2136	-2.195	-2.149	-2.2007	-2.2544	-2.2001	-2.1378	-2.2087	-2.1068	-2.2049	-2.1635	-2.1981	-2.1056	-2.2076	-2.6075	-2.1919	-2.1555	-2.1921	-2.1697	-2.1841
-2.2747	-2.1752	-2.0182	-2.0914	-2.0522	-2.1698	-2.1406	-2.1001	-2.1923	-2.2232	-2.1871	-2.1757	-2.1109	-2.1729	-2.1381	-2.2629	-2.2776	-2.1277	-2.3571	-2.1928	-2.2257	-2.1766	-2.1281	-2.2018	-2.109	-2.1807	-2.2747	-2.1971	-2.1746	-2.1935	-2.1109	-2.1729	-2.149	-2.2007	-2.2544	-2.2001	-2.2188	-2.1989	-2.1068	-2.2049	-2.1635	-2.1981	-2.163	-2.1828	-2.6075	-2.1919	-2.1555	-2.1921	-2.1697	-2.1841
-2.4751	-2.2115	-1.9368	-2.1803	-2.0044	-2.2068	-2.1036	-2.3135	-1.3509	-2.1428	-2.168	-2.1327	-2.1001	-2.1936	-2.3515	-2.1285	-2.0373	-2.175	-2.3021	-2.2069	-1.9709	-2.1935	-2.1281	-2.2018	-2.109	-2.1807	-1.5442	-2.1821	-2.168	-2.1327	-2.2136	-2.195	-2.342	-2.2104	-2.2544	-2.2001	-2.1378	-2.2087	-2.1068	-2.2049	-2.1635	-2.1981	-2.163	-2.1828	-1.2038	-2.1517	-2.2123	-2.1635	-2.1697	-2.1841
-2.2139	-2.1613	-2.1802	-2.2149	-2.1676	-2.1596	-1.9801	-2.1272	-1.1147	-2.163	-2.1077	-2.1883	-2.2676	-2.2096	-2.401	-2.3709	-2.1057	-2.2441	-2.3571	-2.1928	-2.1802	-2.2149	-2.1281	-2.2018	-1.9801	-2.1272	-1.5442	-2.1821	-2.1746	-2.1935	-2.0948	-2.1814	-2.342	-2.2104	-2.2146	-2.2101	-2.2188	-2.1989	-2.1068	-2.2049	-2.1635	-2.1981	-2.163	-2.1828	-1.2038	-2.1517	-2.1555	-2.1921	-2.1697	-2.1841
-2.0257	-2.1777	-2.2577	-2.2144	-2.2567	-2.2214	-2.1702	-2.2235	-1.5303	-2.1581	-2.2564	-2.1963	-2.18	-2.2026	-2.0688	-2.2769	-2.0373	-2.175	-2.0385	-2.2212	-2.4488	-2.2266	-2.2854	-2.1793	-2.109	-2.1807	-1.5442	-2.1821	-2.1746	-2.1935	-2.2136	-2.195	-2.1155	-2.1971	-2.2544	-2.2001	-2.1378	-2.2087	-2.1068	-2.2049	-2.1635	-2.1981	-2.163	-2.1828	-2.6075	-2.1919	-2.1555	-2.1921	-2.1697	-2.1841
-2.028	-2.1577	-1.9368	-2.1803	-2.3077	-2.0984	-2.1036	-2.3135	-1.3509	-2.1428	-2.2082	-2.2983	-2.1109	-2.1729	-2.0035	-2.1833	-2.2003	-2.2788	-2.3021	-2.2069	-1.9709	-2.1935	-2.2556	-2.1624	-2.109	-2.1807	-1.5442	-2.1821	-2.2082	-2.2983	-2.1109	-2.1729	-2.0035	-2.1833	-2.2544	-2.2001	-2.1378	-2.2087	-2.1068	-2.2049	-2.1635	-2.1981	-2.163	-2.1828	-1.2038	-2.1517	-2.1555	-2.1921	-2.1697	-2.1841
-2.2057	-2.1498	-2.0056	-2.1936	-2.0044	-2.2068	-2.3411	-2.1558	-1.1147	-2.163	-2.1885	-2.1814	-2.0912	-2.2458	-2.1381	-2.2629	-1.9722	-2.1863	-2.2057	-2.1498	-1.9709	-2.1935	-2.1281	-2.2018	-2.3162	-2.1922	-1.5442	-2.1821	-2.1746	-2.1935	-2.0912	-2.2458	-2.149	-2.2007	-2.0736	-2.202	-2.1378	-2.2087	-2.1068	-2.2049	-2.1635	-2.1981	-2.163	-2.1828	-1.2038	-2.1517	-2.1555	-2.1921	-2.19	-2.2076
-1.9747	-2.2361	-2.2577	-2.2144	-2.3077	-2.0984	-2.0044	-2.2004	-1.3509	-2.1428	-2.1239	-2.2232	-2.3161	-2.1765	-2.3459	-2.1925	-2.1198	-2.1918	-2.0385	-2.2212	-2.4488	-2.2266	-2.2556	-2.1624	-2.109	-2.1807	-1.5442	-2.1821	-2.1593	-2.2056	-2.275	-2.2007	-2.342	-2.2104	-2.0736	-2.202	-2.1378	-2.2087	-2.1068	-2.2049	-2.1635	-2.1981	-2.163	-2.1828	-1.2038	-2.1517	-2.1555	-2.1921	-2.3516	-2.2463
-2.2139	-2.1613	-2.0182	-2.0914	-2.1552	-2.2711	-2.2953	-2.125	-2.2419	-2.2657	-2.2714	-2.2791	-2.3766	-2.3364	-2.0242	-2.1608	-2.2776	-2.1277	-2.3571	-2.1928	-2.2257	-2.1766	-2.1281	-2.2018	-2.3162	-2.1922	-1.5442	-2.1821	-2.291	-2.1916	-2.275	-2.2007	-2.0242	-2.1608	-2.2544	-2.2001	-2.2188	-2.1989	-2.1068	-2.2049	-2.1635	-2.1981	-2.163	-2.1828	-2.411	-2.2152	-2.4009	-2.2309	-2.3516	-2.2463
-2.028	-2.1577	-2.0056	-2.1936	-2.2953	-2.0342	-2.3004	-2.196	-1.3509	-2.1428	-2.5029	-2.1756	-2.0912	-2.2458	-2.3459	-2.1925	-2.0373	-2.175	-2.3021	-2.2069	-1.9709	-2.1935	-2.2854	-2.1793	-2.3162	-2.1922	-1.5442	-2.1821	-2.291	-2.1916	-2.0912	-2.2458	-2.342	-2.2104	-2.2544	-2.2001	-2.1378	-2.2087	-2.1068	-2.2049	-2.1635	-2.1981	-2.1056	-2.2076	-1.2038	-2.1517	-2.4009	-2.2309	-2.19	-2.2076
-1.9568	-2.2346	-1.8906	-2.1598	-2.0044	-2.2068	-2.1406	-2.1001	-2.858	-2.257	-2.1077	-2.1883	-2.1109	-2.1729	-2.0807	-2.2469	-2.217	-2.0855	-2.0385	-2.2212	-1.9709	-2.1935	-2.1281	-2.2018	-2.109	-2.1807	-2.858	-2.257	-2.1746	-2.1935	-2.1109	-2.1729	-2.342	-2.2104	-2.2146	-2.2101	-2.1378	-2.2087	-2.1068	-2.2049	-2.1635	-2.1981	-2.163	-2.1828	-2.6075	-2.1919	-2.1555	-2.1921	-2.1697	-2.1841
-1.9747	-2.2361	-1.8906	-2.1598	-2.2107	-2.1599	-1.9801	-2.1272	-3.1008	-2.1604	-2.0414	-2.186	-2.2562	-2.1716	-2.0436	-2.2924	-2.308	-2.2155	-2.0385	-2.2212	-1.9709	-2.1935	-2.1281	-2.2018	-1.9801	-2.1272	-3.1876	-2.1792	-2.0414	-2.186	-2.275	-2.2007	-2.149	-2.2007	-2.308	-2.2155	-2.1378	-2.2087	-2.1068	-2.2049	-2.1635	-2.1981	-2.163	-2.1828	-2.6075	-2.1919	-2.1555	-2.1921	-2.19	-2.2076
-1.9747	-2.2361	-2.0351	-2.2049	-2.0281	-2.3093	-2.1036	-2.3135	-2.858	-2.257	-2.2139	-2.1409	-2.279	-2.2121	-2.1923	-2.1703	-2.2003	-2.2788	-2.0385	-2.2212	-1.9709	-2.1935	-2.0281	-2.3093	-2.109	-2.1807	-2.858	-2.257	-2.291	-2.1916	-2.2136	-2.195	-2.1923	-2.1703	-2.2544	-2.2001	-2.1378	-2.2087	-2.1068	-2.2049	-2.1635	-2.1981	-2.163	-2.1828	-2.6075	-2.1919	-2.2123	-2.1635	-2.1697	-2.1841
-2.2057	-2.1498	-1.9474	-2.2267	-2.0281	-2.3093	-2.3004	-2.196	-3.1008	-2.1604	-2.0414	-2.186	-2.2358	-2.1442	-2.2669	-2.1721	-1.9722	-2.1863	-2.2057	-2.1498	-1.9709	-2.1935	-2.0281	-2.3093	-2.3162	-2.1922	-3.1876	-2.1792	-2.0414	-2.186	-2.275	-2.2007	-2.149	-2.2007	-2.0736	-2.202	-2.1378	-2.2087	-2.1068	-2.2049	-2.1635	-2.1981	-2.1056	-2.2076	-2.6075	-2.1919	-2.1555	-2.1921	-2.1697	-2.1841
-2.0913	-2.1113	-2.2955	-2.1993	-2.2278	-2.1925	-2.1036	-2.3135	-2.858	-2.257	-2.0946	-2.1887	-2.324	-2.2629	-2.0959	-2.1936	-2.308	-2.2155	-2.0385	-2.2212	-2.2955	-2.1993	-2.2854	-2.1793	-2.109	-2.1807	-2.858	-2.257	-2.291	-2.1916	-2.2136	-2.195	-2.1155	-2.1971	-2.308	-2.2155	-2.1378	-2.2087	-2.1068	-2.2049	-2.2584	-2.1902	-2.163	-2.1828	-2.6075	-2.1919	-2.1555	-2.1921	-2.1697	-2.1841
-1.9568	-2.2346	-2.0056	-2.1936	-2.0044	-2.2068	-2.3411	-2.1558	-2.9978	-2.1844	-2.1885	-2.1814	-2.3766	-2.3364	-2.6188	-2.2544	-2.0416	-2.0862	-2.0385	-2.2212	-1.9709	-2.1935	-2.1281	-2.2018	-2.3162	-2.1922	-3.1876	-2.1792	-2.1746	-2.1935	-2.275	-2.2007	-2.342	-2.2104	-2.0416	-2.0862	-2.1378	-2.2087	-2.1068	-2.2049	-2.1635	-2.1981	-2.163	-2.1828	-2.6075	-2.1919	-2.1555	-2.1921	-2.3516	-2.2463
-2.1728	-2.3716	-1.8906	-2.1598	-2.0044	-2.2068	-2.1406	-2.1001	-2.2419	-2.2657	-2.143	-2.1912	-2.2562	-2.1716	-2.6188	-2.2544	-2.2482	-2.2044	-2.3571	-2.1928	-1.9709	-2.1935	-2.1281	-2.2018	-2.109	-2.1807	-1.5442	-2.1821	-2.1746	-2.1935	-2.275	-2.2007	-2.342	-2.2104	-2.2146	-2.2101	-2.1378	-2.2087	-2.1068	-2.2049	-2.1635	-2.1981	-2.163	-2.1828	-2.411	-2.2152	-2.1555	-2.1921	-2.19	-2.2076
-1.9747	-2.2361	-1.9474	-2.2267	-2.2567	-2.2214	-2.0044	-2.2004	-1.1147	-2.163	-2.2564	-2.1963	-2.2655	-2.1791	-2.1923	-2.1703	-1.9722	-2.1863	-2.0385	-2.2212	-1.9709	-2.1935	-2.2854	-2.1793	-2.109	-2.1807	-1.5442	-2.1821	-2.1746	-2.1935	-2.0948	-2.1814	-2.1923	-2.1703	-2.0736	-2.202	-2.1378	-2.2087	-2.1068	-2.2049	-2.1635	-2.1981	-2.163	-2.1828	-1.2038	-2.1517	-2.1555	-2.1921	-2.1697	-2.1841
-2.2854	-2.2052	-2.0056	-2.1936	-2.2278	-2.1925	-2.0044	-2.2004	-1.3509	-2.1428	-2.0414	-2.186	-2.0912	-2.2458	-2.1133	-2.1678	-2.4698	-2.1537	-2.3571	-2.1928	-1.9709	-2.1935	-2.2854	-2.1793	-2.109	-2.1807	-1.5442	-2.1821	-2.0414	-2.186	-2.0912	-2.2458	-2.149	-2.2007	-2.2544	-2.2001	-2.1378	-2.2087	-2.1068	-2.2049	-2.2584	-2.1902	-2.163	-2.1828	-1.2038	-2.1517	-2.1555	-2.1921	-2.19	-2.2076
-2.3259	-2.256	-2.0056	-2.1936	-2.0522	-2.1698	-2.1406	-2.1001	-1.1147	-2.163	-2.2714	-2.2791	-2.2676	-2.2096	-2.0035	-2.1833	-2.1609	-2.2129	-2.3571	-2.1928	-1.9709	-2.1935	-2.1281	-2.2018	-2.109	-2.1807	-1.5442	-2.1821	-2.291	-2.1916	-2.0948	-2.1814	-2.0035	-2.1833	-2.2544	-2.2001	-2.5123	-2.1861	-2.1068	-2.2049	-2.1635	-2.1981	-2.163	-2.1828	-1.2038	-2.1517	-2.4009	-2.2309	-2.1697	-2.1841
-1.9568	-2.2346	-1.8906	-2.1598	-2.0044	-2.2068	-2.1406	-2.1001	-3.1008	-2.1604	-2.0414	-2.186	-2.1109	-2.1729	-2.2055	-2.1533	-2.2482	-2.2044	-2.0385	-2.2212	-1.9709	-2.1935	-2.1281	-2.2018	-2.109	-2.1807	-3.1876	-2.1792	-2.0414	-2.186	-2.1109	-2.1729	-2.149	-2.2007	-2.2146	-2.2101	-2.1378	-2.2087	-2.1068	-2.2049	-2.1635	-2.1981	-2.163	-2.1828	-2.6075	-2.1919	-2.1555	-2.1921	-2.1697	-2.1841
-1.9568	-2.2346	-2.2955	-2.1993	-2.2035	-2.2637	-2.2109	-2.3302	-3.337	-2.1796	-2.2082	-2.2983	-2.2358	-2.1442	-2.0946	-2.2248	-2.0615	-2.2889	-2.0385	-2.2212	-2.2955	-2.1993	-2.2035	-2.2637	-2.3074	-2.2482	-3.1876	-2.1792	-2.2082	-2.2983	-2.275	-2.2007	-2.342	-2.2104	-2.2146	-2.2101	-2.1378	-2.2087	-2.1068	-2.2049	-2.2584	-2.1902	-2.163	-2.1828	-2.6075	-2.1919	-2.1555	-2.1921	-2.1697	-2.1841
-2.2057	-2.1498	-2.2731	-2.1649	-2.2348	-2.2064	-2.1182	-2.1856	-2.8139	-2.1086	-2.0946	-2.1887	-2.2358	-2.1442	-2.2055	-2.1533	-2.1198	-2.1918	-2.2057	-2.1498	-2.2731	-2.1649	-2.2556	-2.1624	-2.109	-2.1807	-2.8139	-2.1086	-2.291	-2.1916	-2.275	-2.2007	-2.149	-2.2007	-2.0736	-2.202	-2.1378	-2.2087	-2.255	-2.2101	-2.1635	-2.1981	-2.163	-2.1828	-2.6075	-2.1919	-2.1555	-2.1921	-2.1697	-2.1841
-2.0257	-2.1777	-2.0351	-2.2049	-2.4749	-2.1739	-2.1121	-2.1419	-2.4879	-2.1525	-2.1885	-2.1814	-2.218	-2.2124	-2.1381	-2.2629	-2.3627	-2.1814	-2.0385	-2.2212	-1.9709	-2.1935	-2.2854	-2.1793	-2.3074	-2.2482	-2.2747	-2.1971	-2.1746	-2.1935	-2.275	-2.2007	-2.149	-2.2007	-2.2146	-2.2101	-2.1378	-2.2087	-2.1068	-2.2049	-2.2939	-2.2053	-2.163	-2.1828	-2.6075	-2.1919	-2.1555	-2.1921	-2.19	-2.2076
-2.3893	-2.1972	-1.8906	-2.1598	-2.3401	-2.133	-2.3007	-2.2016	-2.858	-2.257	-2.2564	-2.1963	-2.2358	-2.1442	-2.2669	-2.1721	-2.0837	-2.1957	-2.3021	-2.2069	-1.9709	-2.1935	-2.2854	-2.1793	-2.3074	-2.2482	-2.858	-2.257	-2.1746	-2.1935	-2.275	-2.2007	-2.149	-2.2007	-2.0736	-2.202	-2.1378	-2.2087	-2.1068	-2.2049	-2.2584	-2.1902	-2.163	-2.1828	-2.6075	-2.1919	-2.1555	-2.1921	-2.1697	-2.1841
-2.0913	-2.1113	-1.8906	-2.1598	-2.0281	-2.3093	-2.1098	-2.2239	-1.8533	-2.1887	-2.2564	-2.1963	-2.0423	-2.1543	-2.0436	-2.2924	-1.9722	-2.1863	-2.0385	-2.2212	-1.9709	-2.1935	-2.0281	-2.3093	-2.1098	-2.2239	-1.5442	-2.1821	-2.1746	-2.1935	-2.0948	-2.1814	-2.149	-2.2007	-2.0736	-2.202	-2.1378	-2.2087	-2.1068	-2.2049	-2.1635	-2.1981	-2.1056	-2.2076	-2.6075	-2.1919	-2.1555	-2.1921	-2.1697	-2.1841
-2.3259	-2.256	-2.5968	-2.1898	-2.1552	-2.2711	-2.1182	-2.1856	-2.2226	-2.1523	-2.2139	-2.1409	-2.3766	-2.3364	-2.0436	-2.2924	-2.1818	-2.246	-2.3571	-2.1928	-2.4488	-2.2266	-2.1281	-2.2018	-2.109	-2.1807	-1.5442	-2.1821	-2.291	-2.1916	-2.275	-2.2007	-2.149	-2.2007	-2.0736	-2.202	-2.5123	-2.1861	-2.6683	-2.1717	-2.1635	-2.1981	-2.163	-2.1828	-2.411	-2.2152	-2.2123	-2.1635	-2.3516	-2.2463
-2.0257	-2.1777	-2.0056	-2.1936	-2.3401	-2.133	-2.3004	-2.196	-1.1147	-2.163	-2.1077	-2.1883	-2.2655	-2.1791	-2.0959	-2.1936	-2.1198	-2.1918	-2.0385	-2.2212	-1.9709	-2.1935	-2.2854	-2.1793	-2.3162	-2.1922	-1.5442	-2.1821	-2.1746	-2.1935	-2.0948	-2.1814	-2.1155	-2.1971	-2.0736	-2.202	-2.1378	-2.2087	-2.1068	-2.2049	-2.2584	-2.1902	-2.1056	-2.2076	-1.2038	-2.1517	-2.1555	-2.1921	-2.1697	-2.1841
-2.2747	-2.1752	-1.9368	-2.1803	-2.0281	-2.3093	-2.2109	-2.3302	-3.0023	-2.176	-2.2507	-2.2124	-2.218	-2.2124	-2.0946	-2.2248	-2.0416	-2.0862	-2.3571	-2.1928	-1.9709	-2.1935	-2.0281	-2.3093	-2.3074	-2.2482	-3.1876	-2.1792	-2.291	-2.1916	-2.275	-2.2007	-2.342	-2.2104	-2.0416	-2.0862	-2.2188	-2.1989	-2.1068	-2.2049	-2.1635	-2.1981	-2.163	-2.1828	-2.6075	-2.1919	-2.2123	-2.1635	-2.19	-2.2076
-2.028	-2.1577	-2.0546	-2.2266	-2.3401	-2.133	-1.9424	-2.2055	-2.1527	-2.2301	-2.168	-2.1327	-2.3766	-2.3364	-2.2669	-2.1721	-1.9722	-2.1863	-2.3021	-2.2069	-1.9709	-2.1935	-2.2854	-2.1793	-2.3162	-2.1922	-1.5442	-2.1821	-2.168	-2.1327	-2.275	-2.2007	-2.149	-2.2007	-2.0736	-2.202	-2.1378	-2.2087	-2.1068	-2.2049	-2.2584	-2.1902	-2.1056	-2.2076	-2.6075	-2.1919	-2.2123	-2.1635	-2.3516	-2.2463
-2.2747	-2.1752	-2.2577	-2.2144	-2.2035	-2.2637	-2.3915	-2.2077	-3.4127	-2.1783	-2.1239	-2.2232	-2.0777	-2.1421	-2.0688	-2.2769	-2.1057	-2.2441	-2.3571	-2.1928	-2.4488	-2.2266	-2.2035	-2.2637	-2.3162	-2.1922	-3.1876	-2.1792	-2.1593	-2.2056	-2.275	-2.2007	-2.1155	-2.1971	-2.2146	-2.2101	-2.2188	-2.1989	-2.1068	-2.2049	-2.2584	-2.1902	-2.4249	-2.2294	-2.6075	-2.1919	-2.1555	-2.1921	-2.1697	-2.1841
-2.2375	-2.124	-2.2676	-2.1685	-2.2348	-2.2064	-2.1702	-2.2235	-1.8533	-2.1887	-2.1871	-2.1757	-2.3161	-2.1765	-2.0807	-2.2469	-2.0416	-2.0862	-2.3571	-2.1928	-2.2257	-2.1766	-2.2556	-2.1624	-2.109	-2.1807	-1.5442	-2.1821	-2.1746	-2.1935	-2.275	-2.2007	-2.342	-2.2104	-2.0416	-2.0862	-2.1378	-2.2087	-2.1068	-2.2049	-2.1635	-2.1981	-2.163	-2.1828	-2.6075	-2.1919	-2.1555	-2.1921	-2.3516	-2.2463
-1.9568	-2.2346	-2.7181	-2.1506	-2.3077	-2.0984	-2.4711	-2.2475	-1.1147	-2.163	-2.2357	-2.0772	-2.279	-2.2121	-2.0982	-2.1876	-2.4698	-2.1537	-2.0385	-2.2212	-2.4488	-2.2266	-2.2556	-2.1624	-2.3162	-2.1922	-1.5442	-2.1821	-2.291	-2.1916	-2.2136	-2.195	-2.149	-2.2007	-2.2544	-2.2001	-2.1378	-2.2087	-2.6683	-2.1717	-2.1635	-2.1981	-2.4249	-2.2294	-1.2038	-2.1517	-2.1555	-2.1921	-2.1697	-2.1841
-2.6672	-2.1084	-2.2781	-2.2803	-2.2595	-2.2073	-2.1182	-2.1856	-1.1147	-2.163	-2.1885	-2.1814	-2.0336	-2.2016	-2.1381	-2.2629	-2.3928	-2.1736	-2.3571	-2.1928	-2.4488	-2.2266	-2.1281	-2.2018	-2.109	-2.1807	-1.5442	-2.1821	-2.1746	-2.1935	-2.0948	-2.1814	-2.149	-2.2007	-2.2544	-2.2001	-2.5123	-2.1861	-2.1068	-2.2049	-2.1635	-2.1981	-2.163	-2.1828	-1.2038	-2.1517	-2.1555	-2.1921	-2.1697	-2.1841
-2.0913	-2.1113	-2.0546	-2.2266	-2.0281	-2.3093	-2.1702	-2.2235	-1.1147	-2.163	-2.2139	-2.1409	-2.3766	-2.3364	-2.0807	-2.2469	-2.1198	-2.1918	-2.0385	-2.2212	-1.9709	-2.1935	-2.0281	-2.3093	-2.109	-2.1807	-1.5442	-2.1821	-2.291	-2.1916	-2.275	-2.2007	-2.342	-2.2104	-2.0736	-2.202	-2.1378	-2.2087	-2.1068	-2.2049	-2.1635	-2.1981	-2.163	-2.1828	-1.2038	-2.1517	-2.2123	-2.1635	-2.3516	-2.2463
-2.2057	-2.1498	-1.9368	-2.1803	-2.1817	-2.2442	-2.3004	-2.196	-1.1147	-2.163	-2.2139	-2.1409	-2.0336	-2.2016	-2.1923	-2.1703	-1.9722	-2.1863	-2.2057	-2.1498	-1.9709	-2.1935	-2.2854	-2.1793	-2.3162	-2.1922	-1.5442	-2.1821	-2.291	-2.1916	-2.0948	-2.1814	-2.1923	-2.1703	-2.0736	-2.202	-2.1378	-2.2087	-2.1068	-2.2049	-2.2939	-2.2053	-2.1056	-2.2076	-1.2038	-2.1517	-2.2123	-2.1635	-2.1697	-2.1841
-2.6672	-2.1084	-2.2325	-2.2321	-2.1817	-2.2442	-2.3004	-2.196	-2.1951	-2.1918	-2.0414	-2.186	-2.0423	-2.1543	-2.0982	-2.1876	-2.2776	-2.1277	-2.3571	-2.1928	-2.4488	-2.2266	-2.2854	-2.1793	-2.3162	-2.1922	-2.2747	-2.1971	-2.0414	-2.186	-2.0948	-2.1814	-2.149	-2.2007	-2.2544	-2.2001	-2.5123	-2.1861	-2.255	-2.2101	-2.2939	-2.2053	-2.1056	-2.2076	-2.6075	-2.1919	-2.1555	-2.1921	-2.1697	-2.1841
-2.6672	-2.1084	-2.2325	-2.2321	-2.3077	-2.0984	-1.9801	-2.1272	-2.1923	-2.2232	-2.1871	-2.1757	-2.3161	-2.1765	-2.2669	-2.1721	-2.1609	-2.2129	-2.3571	-2.1928	-2.4488	-2.2266	-2.2556	-2.1624	-1.9801	-2.1272	-2.2747	-2.1971	-2.1746	-2.1935	-2.275	-2.2007	-2.149	-2.2007	-2.2544	-2.2001	-2.5123	-2.1861	-2.255	-2.2101	-2.1635	-2.1981	-2.163	-2.1828	-2.6075	-2.1919	-2.1555	-2.1921	-2.3516	-2.2463
-2.2747	-2.1752	-2.0056	-2.1936	-2.2278	-2.1925	-2.1182	-2.1856	-1.1147	-2.163	-2.143	-2.1912	-2.0777	-2.1421	-2.1923	-2.1703	-2.1198	-2.1918	-2.3571	-2.1928	-1.9709	-2.1935	-2.2854	-2.1793	-2.109	-2.1807	-1.5442	-2.1821	-2.1746	-2.1935	-2.275	-2.2007	-2.1923	-2.1703	-2.0736	-2.202	-2.2188	-2.1989	-2.1068	-2.2049	-2.2584	-2.1902	-2.163	-2.1828	-1.2038	-2.1517	-2.1555	-2.1921	-2.1697	-2.1841
-1.9747	-2.2361	-2.5968	-2.1898	-2.2348	-2.2064	-2.1702	-2.2235	-1.3509	-2.1428	-2.0946	-2.1887	-2.0912	-2.2458	-2.0982	-2.1876	-2.0416	-2.0862	-2.0385	-2.2212	-2.4488	-2.2266	-2.2556	-2.1624	-2.109	-2.1807	-1.5442	-2.1821	-2.291	-2.1916	-2.0912	-2.2458	-2.149	-2.2007	-2.0416	-2.0862	-2.1378	-2.2087	-2.6683	-2.1717	-2.1635	-2.1981	-2.163	-2.1828	-1.2038	-2.1517	-2.1555	-2.1921	-2.19	-2.2076
-2.0841	-2.3065	-1.8906	-2.1598	-2.2107	-2.1599	-2.1182	-2.1856	-1.1147	-2.163	-2.2714	-2.2791	-2.0336	-2.2016	-2.1381	-2.2629	-2.2482	-2.2044	-2.0385	-2.2212	-1.9709	-2.1935	-2.1281	-2.2018	-2.109	-2.1807	-1.5442	-2.1821	-2.291	-2.1916	-2.0948	-2.1814	-2.149	-2.2007	-2.2146	-2.2101	-2.1378	-2.2087	-2.1068	-2.2049	-2.1635	-2.1981	-2.163	-2.1828	-1.2038	-2.1517	-2.4009	-2.2309	-2.1697	-2.1841
-2.3259	-2.256	-2.2602	-2.2263	-2.1552	-2.2711	-2.1036	-2.3135	-2.1923	-2.2232	-2.2714	-2.2791	-2.0336	-2.2016	-2.3459	-2.1925	-2.0373	-2.175	-2.3571	-2.1928	-2.4488	-2.2266	-2.1281	-2.2018	-2.109	-2.1807	-2.2747	-2.1971	-2.291	-2.1916	-2.0948	-2.1814	-2.342	-2.2104	-2.2544	-2.2001	-2.5123	-2.1861	-2.255	-2.2101	-2.1635	-2.1981	-2.163	-2.1828	-2.6075	-2.1919	-2.4009	-2.2309	-2.1697	-2.1841
-2.0257	-2.1777	-1.9474	-2.2267	-2.3028	-2.1936	-2.4711	-2.2475	-2.1951	-2.1918	-2.2714	-2.2791	-2.2562	-2.1716	-2.0959	-2.1936	-2.1818	-2.246	-2.0385	-2.2212	-1.9709	-2.1935	-2.2556	-2.1624	-2.3162	-2.1922	-2.2747	-2.1971	-2.291	-2.1916	-2.275	-2.2007	-2.1155	-2.1971	-2.0736	-2.202	-2.1378	-2.2087	-2.1068	-2.2049	-2.1635	-2.1981	-2.4249	-2.2294	-2.6075	-2.1919	-2.4009	-2.2309	-2.19	-2.2076
-1.9747	-2.2361	-2.0056	-2.1936	-2.0044	-2.2068	-2.1702	-2.2235	-1.3509	-2.1428	-2.5029	-2.1756	-2.3766	-2.3364	-2.0959	-2.1936	-2.4698	-2.1537	-2.0385	-2.2212	-1.9709	-2.1935	-2.1281	-2.2018	-2.109	-2.1807	-1.5442	-2.1821	-2.291	-2.1916	-2.275	-2.2007	-2.1155	-2.1971	-2.2544	-2.2001	-2.1378	-2.2087	-2.1068	-2.2049	-2.1635	-2.1981	-2.163	-2.1828	-1.2038	-2.1517	-2.4009	-2.2309	-2.3516	-2.2463
-2.0257	-2.1777	-1.8906	-2.1598	-2.0522	-2.1698	-2.4711	-2.2475	-1.1147	-2.163	-2.5029	-2.1756	-2.0423	-2.1543	-2.6188	-2.2544	-2.0615	-2.2889	-2.0385	-2.2212	-1.9709	-2.1935	-2.1281	-2.2018	-2.3162	-2.1922	-1.5442	-2.1821	-2.291	-2.1916	-2.0948	-2.1814	-2.342	-2.2104	-2.2146	-2.2101	-2.1378	-2.2087	-2.1068	-2.2049	-2.1635	-2.1981	-2.4249	-2.2294	-1.2038	-2.1517	-2.4009	-2.2309	-2.1697	-2.1841
-1.9568	-2.2346	-1.8906	-2.1598	-2.0044	-2.2068	-2.4227	-2.2771	-1.1147	-2.163	-2.1885	-2.1814	-2.2562	-2.1716	-2.1133	-2.1678	-2.0416	-2.0862	-2.0385	-2.2212	-1.9709	-2.1935	-2.1281	-2.2018	-2.3074	-2.2482	-1.5442	-2.1821	-2.1746	-2.1935	-2.275	-2.2007	-2.149	-2.2007	-2.0416	-2.0862	-2.1378	-2.2087	-2.1068	-2.2049	-2.1635	-2.1981	-2.163	-2.1828	-1.2038	-2.1517	-2.1555	-2.1921	-2.19	-2.2076
-2.2139	-2.1613	-2.2325	-2.2321	-2.2107	-2.1599	-2.1406	-2.1001	-2.2419	-2.2657	-2.2007	-2.1839	-2.1001	-2.1936	-2.0242	-2.1608	-2.0837	-2.1957	-2.3571	-2.1928	-2.4488	-2.2266	-2.1281	-2.2018	-2.109	-2.1807	-1.5442	-2.1821	-2.291	-2.1916	-2.2136	-2.195	-2.0242	-2.1608	-2.0736	-2.202	-2.2188	-2.1989	-2.255	-2.2101	-2.1635	-2.1981	-2.163	-2.1828	-2.411	-2.2152	-2.1555	-2.1921	-2.1697	-2.1841
-2.0841	-2.3065	-2.0351	-2.2049	-2.2278	-2.1925	-2.3411	-2.1558	-3.337	-2.1796	-2.168	-2.1327	-2.2676	-2.2096	-2.1381	-2.2629	-2.2482	-2.2044	-2.0385	-2.2212	-1.9709	-2.1935	-2.2854	-2.1793	-2.3162	-2.1922	-3.1876	-2.1792	-2.168	-2.1327	-2.0948	-2.1814	-2.149	-2.2007	-2.2146	-2.2101	-2.1378	-2.2087	-2.1068	-2.2049	-2.2584	-2.1902	-2.163	-2.1828	-2.6075	-2.1919	-2.2123	-2.1635	-2.1697	-2.1841
-2.2375	-2.124	-2.0056	-2.1936	-2.2035	-2.2637	-2.1121	-2.1419	-3.1076	-2.1856	-2.2564	-2.1963	-2.0423	-2.1543	-2.0982	-2.1876	-2.0615	-2.2889	-2.3571	-2.1928	-1.9709	-2.1935	-2.2035	-2.2637	-2.3074	-2.2482	-3.1876	-2.1792	-2.1746	-2.1935	-2.0948	-2.1814	-2.149	-2.2007	-2.2146	-2.2101	-2.1378	-2.2087	-2.1068	-2.2049	-2.2584	-2.1902	-2.163	-2.1828	-2.6075	-2.1919	-2.1555	-2.1921	-2.1697	-2.1841
-2.2747	-2.1752	-1.9368	-2.1803	-2.3028	-2.1936	-2.1036	-2.3135	-2.2419	-2.2657	-2.2139	-2.1409	-2.0912	-2.2458	-2.0688	-2.2769	-2.2003	-2.2788	-2.3571	-2.1928	-1.9709	-2.1935	-2.2556	-2.1624	-2.109	-2.1807	-1.5442	-2.1821	-2.291	-2.1916	-2.0912	-2.2458	-2.1155	-2.1971	-2.2544	-2.2001	-2.2188	-2.1989	-2.1068	-2.2049	-2.1635	-2.1981	-2.163	-2.1828	-2.411	-2.2152	-2.2123	-2.1635	-2.19	-2.2076
-1.9568	-2.2346	-2.3373	-2.1335	-2.2595	-2.2073	-2.3004	-2.196	-2.2419	-2.2657	-2.168	-2.1327	-2.0336	-2.2016	-2.0946	-2.2248	-2.217	-2.0855	-2.0385	-2.2212	-2.2257	-2.1766	-2.1281	-2.2018	-2.3162	-2.1922	-1.5442	-2.1821	-2.168	-2.1327	-2.0948	-2.1814	-2.342	-2.2104	-2.2146	-2.2101	-2.1378	-2.2087	-2.1068	-2.2049	-2.1635	-2.1981	-2.1056	-2.2076	-2.411	-2.2152	-2.2123	-2.1635	-2.1697	-2.1841
-2.1728	-2.3716	-1.9474	-2.2267	-2.2035	-2.2637	-2.3915	-2.2077	-2.9978	-2.1844	-2.0946	-2.1887	-2.18	-2.2026	-2.0946	-2.2248	-2.2588	-2.214	-2.3571	-2.1928	-1.9709	-2.1935	-2.2035	-2.2637	-2.3162	-2.1922	-3.1876	-2.1792	-2.291	-2.1916	-2.2136	-2.195	-2.342	-2.2104	-2.2146	-2.2101	-2.1378	-2.2087	-2.1068	-2.2049	-2.2584	-2.1902	-2.4249	-2.2294	-2.6075	-2.1919	-2.1555	-2.1921	-2.1697	-2.1841
-2.0913	-2.1113	-2.2731	-2.1649	-2.1817	-2.2442	-2.1406	-2.1001	-2.1527	-2.2301	-2.143	-2.1912	-2.2358	-2.1442	-2.0982	-2.1876	-2.1057	-2.2441	-2.0385	-2.2212	-2.2731	-2.1649	-2.2854	-2.1793	-2.109	-2.1807	-1.5442	-2.1821	-2.1746	-2.1935	-2.275	-2.2007	-2.149	-2.2007	-2.2146	-2.2101	-2.1378	-2.2087	-2.255	-2.2101	-2.2939	-2.2053	-2.163	-2.1828	-2.6075	-2.1919	-2.1555	-2.1921	-2.1697	-2.1841
-2.0257	-2.1777	-2.0056	-2.1936	-2.1552	-2.2711	-1.9801	-2.1272	-1.5303	-2.1581	-2.2593	-2.246	-2.218	-2.2124	-2.0946	-2.2248	-2.2588	-2.214	-2.0385	-2.2212	-1.9709	-2.1935	-2.1281	-2.2018	-1.9801	-2.1272	-1.5442	-2.1821	-2.1593	-2.2056	-2.275	-2.2007	-2.342	-2.2104	-2.2146	-2.2101	-2.1378	-2.2087	-2.1068	-2.2049	-2.1635	-2.1981	-2.163	-2.1828	-2.6075	-2.1919	-2.1555	-2.1921	-2.19	-2.2076
-2.2057	-2.1498	-2.2781	-2.2803	-2.2348	-2.2064	-1.9424	-2.2055	-2.1527	-2.2301	-2.1871	-2.1757	-2.1109	-2.1729	-2.0982	-2.1876	-2.308	-2.2155	-2.2057	-2.1498	-2.4488	-2.2266	-2.2556	-2.1624	-2.3162	-2.1922	-1.5442	-2.1821	-2.1746	-2.1935	-2.1109	-2.1729	-2.149	-2.2007	-2.308	-2.2155	-2.1378	-2.2087	-2.1068	-2.2049	-2.1635	-2.1981	-2.1056	-2.2076	-2.6075	-2.1919	-2.1555	-2.1921	-2.1697	-2.1841
-2.2747	-2.1752	-2.0056	-2.1936	-2.0522	-2.1698	-2.4174	-2.1279	-1.5303	-2.1581	-2.1871	-2.1757	-2.2655	-2.1791	-2.0959	-2.1936	-2.2003	-2.2788	-2.3571	-2.1928	-1.9709	-2.1935	-2.1281	-2.2018	-2.3162	-2.1922	-1.5442	-2.1821	-2.1746	-2.1935	-2.0948	-2.1814	-2.1155	-2.1971	-2.2544	-2.2001	-2.2188	-2.1989	-2.1068	-2.2049	-2.1635	-2.1981	-2.163	-2.1828	-2.6075	-2.1919	-2.1555	-2.1921	-2.1697	-2.1841
-2.2854	-2.2052	-2.0056	-2.1936	-2.2348	-2.2064	-2.4227	-2.2771	-2.1527	-2.2301	-2.143	-2.1912	-2.18	-2.2026	-2.0946	-2.2248	-2.2003	-2.2788	-2.3571	-2.1928	-1.9709	-2.1935	-2.2556	-2.1624	-2.3074	-2.2482	-1.5442	-2.1821	-2.1746	-2.1935	-2.2136	-2.195	-2.342	-2.2104	-2.2544	-2.2001	-2.1378	-2.2087	-2.1068	-2.2049	-2.1635	-2.1981	-2.163	-2.1828	-2.6075	-2.1919	-2.1555	-2.1921	-2.1697	-2.1841
-2.3259	-2.256	-1.9368	-2.1803	-2.0281	-2.3093	-1.9424	-2.2055	-2.1923	-2.2232	-2.2564	-2.1963	-2.18	-2.2026	-2.0688	-2.2769	-2.153	-2.3894	-2.3571	-2.1928	-1.9709	-2.1935	-2.0281	-2.3093	-2.3162	-2.1922	-2.2747	-2.1971	-2.1746	-2.1935	-2.2136	-2.195	-2.1155	-2.1971	-2.153	-2.3894	-2.5123	-2.1861	-2.1068	-2.2049	-2.1635	-2.1981	-2.1056	-2.2076	-2.6075	-2.1919	-2.1555	-2.1921	-2.1697	-2.1841
-2.0257	-2.1777	-2.2325	-2.2321	-2.266	-2.2734	-2.3007	-2.2016	-1.1147	-2.163	-2.143	-2.1912	-2.1001	-2.1936	-2.2055	-2.1533	-2.2588	-2.214	-2.0385	-2.2212	-2.4488	-2.2266	-2.2854	-2.1793	-2.3074	-2.2482	-1.5442	-2.1821	-2.1746	-2.1935	-2.2136	-2.195	-2.149	-2.2007	-2.2146	-2.2101	-2.1378	-2.2087	-2.255	-2.2101	-2.1635	-2.1981	-2.163	-2.1828	-1.2038	-2.1517	-2.1555	-2.1921	-2.1697	-2.1841
-2.0031	-2.3604	-1.9368	-2.1803	-2.1552	-2.2711	-2.1702	-2.2235	-1.3509	-2.1428	-2.0414	-2.186	-2.18	-2.2026	-2.1923	-2.1703	-2.308	-2.2155	-2.3021	-2.2069	-1.9709	-2.1935	-2.1281	-2.2018	-2.109	-2.1807	-1.5442	-2.1821	-2.0414	-2.186	-2.2136	-2.195	-2.1923	-2.1703	-2.308	-2.2155	-2.1378	-2.2087	-2.1068	-2.2049	-2.1635	-2.1981	-2.163	-2.1828	-1.2038	-2.1517	-2.1555	-2.1921	-2.1697	-2.1841
-2.0841	-2.3065	-2.2325	-2.2321	-2.4749	-2.1739	-2.1182	-2.1856	-2.2419	-2.2657	-2.1885	-2.1814	-2.2562	-2.1716	-2.6188	-2.2544	-2.1609	-2.2129	-2.0385	-2.2212	-2.4488	-2.2266	-2.2854	-2.1793	-2.109	-2.1807	-1.5442	-2.1821	-2.1746	-2.1935	-2.275	-2.2007	-2.342	-2.2104	-2.2544	-2.2001	-2.1378	-2.2087	-2.255	-2.2101	-2.2939	-2.2053	-2.163	-2.1828	-2.411	-2.2152	-2.1555	-2.1921	-2.19	-2.2076
-2.3259	-2.256	-2.0056	-2.1936	-2.2278	-2.1925	-2.0044	-2.2004	-2.2419	-2.2657	-2.5029	-2.1756	-2.0777	-2.1421	-2.1381	-2.2629	-2.0373	-2.175	-2.3571	-2.1928	-1.9709	-2.1935	-2.2854	-2.1793	-2.109	-2.1807	-1.5442	-2.1821	-2.291	-2.1916	-2.275	-2.2007	-2.149	-2.2007	-2.2544	-2.2001	-2.5123	-2.1861	-2.1068	-2.2049	-2.2584	-2.1902	-2.163	-2.1828	-2.411	-2.2152	-2.4009	-2.2309	-2.1697	-2.1841
-2.0257	-2.1777	-2.2325	-2.2321	-2.0044	-2.2068	-2.3004	-2.196	-1.1147	-2.163	-2.2007	-2.1839	-2.3125	-2.1238	-2.0807	-2.2469	-2.0373	-2.175	-2.0385	-2.2212	-2.4488	-2.2266	-2.1281	-2.2018	-2.3162	-2.1922	-1.5442	-2.1821	-2.291	-2.1916	-2.2136	-2.195	-2.342	-2.2104	-2.2544	-2.2001	-2.1378	-2.2087	-2.255	-2.2101	-2.1635	-2.1981	-2.1056	-2.2076	-1.2038	-2.1517	-2.1555	-2.1921	-2.1697	-2.1841
-1.9747	-2.2361	-2.2325	-2.2321	-2.1817	-2.2442	-2.3411	-2.1558	-3.1076	-2.1856	-2.2139	-2.1409	-2.2562	-2.1716	-2.1381	-2.2629	-2.1057	-2.2441	-2.0385	-2.2212	-2.4488	-2.2266	-2.2854	-2.1793	-2.3162	-2.1922	-3.1876	-2.1792	-2.291	-2.1916	-2.275	-2.2007	-2.149	-2.2007	-2.2146	-2.2101	-2.1378	-2.2087	-2.255	-2.2101	-2.2939	-2.2053	-2.163	-2.1828	-2.6075	-2.1919	-2.2123	-2.1635	-2.19	-2.2076
-2.2139	-2.1613	-2.2731	-2.1649	-2.2035	-2.2637	-2.1121	-2.1419	-1.1147	-2.163	-2.2507	-2.2124	-2.279	-2.2121	-2.0242	-2.1608	-2.308	-2.2155	-2.3571	-2.1928	-2.2731	-2.1649	-2.2035	-2.2637	-2.3074	-2.2482	-1.5442	-2.1821	-2.291	-2.1916	-2.2136	-2.195	-2.0242	-2.1608	-2.308	-2.2155	-2.2188	-2.1989	-2.255	-2.2101	-2.2584	-2.1902	-2.163	-2.1828	-1.2038	-2.1517	-2.2123	-2.1635	-2.1697	-2.1841
-2.2057	-2.1498	-2.0546	-2.2266	-2.1817	-2.2442	-2.1702	-2.2235	-1.3509	-2.1428	-2.2714	-2.2791	-2.218	-2.2124	-2.1381	-2.2629	-2.0373	-2.175	-2.2057	-2.1498	-1.9709	-2.1935	-2.2854	-2.1793	-2.109	-2.1807	-1.5442	-2.1821	-2.291	-2.1916	-2.275	-2.2007	-2.149	-2.2007	-2.2544	-2.2001	-2.1378	-2.2087	-2.1068	-2.2049	-2.2939	-2.2053	-2.163	-2.1828	-1.2038	-2.1517	-2.4009	-2.2309	-2.19	-2.2076
-2.2747	-2.1752	-1.9368	-2.1803	-2.2278	-2.1925	-2.1702	-2.2235	-1.1147	-2.163	-2.1885	-2.1814	-2.1001	-2.1936	-2.1923	-2.1703	-2.3627	-2.1814	-2.3571	-2.1928	-1.9709	-2.1935	-2.2854	-2.1793	-2.109	-2.1807	-1.5442	-2.1821	-2.1746	-2.1935	-2.2136	-2.195	-2.1923	-2.1703	-2.2146	-2.2101	-2.2188	-2.1989	-2.1068	-2.2049	-2.2584	-2.1902	-2.163	-2.1828	-1.2038	-2.1517	-2.1555	-2.1921	-2.1697	-2.1841
-2.0257	-2.1777	-2.2432	-2.2769	-2.2107	-2.1599	-1.9424	-2.2055	-2.2226	-2.1523	-2.2564	-2.1963	-2.1001	-2.1936	-2.3459	-2.1925	-2.0615	-2.2889	-2.0385	-2.2212	-2.2257	-2.1766	-2.1281	-2.2018	-2.3162	-2.1922	-1.5442	-2.1821	-2.1746	-2.1935	-2.2136	-2.195	-2.342	-2.2104	-2.2146	-2.2101	-2.1378	-2.2087	-2.1068	-2.2049	-2.1635	-2.1981	-2.1056	-2.2076	-2.411	-2.2152	-2.1555	-2.1921	-2.1697	-2.1841
-2.6672	-2.1084	-2.3373	-2.1335	-2.4749	-2.1739	-1.9801	-2.1272	-1.3509	-2.1428	-2.2714	-2.2791	-2.3125	-2.1238	-2.2669	-2.1721	-2.2776	-2.1277	-2.3571	-2.1928	-2.2257	-2.1766	-2.2854	-2.1793	-1.9801	-2.1272	-1.5442	-2.1821	-2.291	-2.1916	-2.2136	-2.195	-2.149	-2.2007	-2.2544	-2.2001	-2.5123	-2.1861	-2.1068	-2.2049	-2.2939	-2.2053	-2.163	-2.1828	-1.2038	-2.1517	-2.4009	-2.2309	-2.1697	-2.1841
-1.9568	-2.2346	-2.2432	-2.2769	-2.4749	-2.1739	-2.4174	-2.1279	-1.1147	-2.163	-2.2507	-2.2124	-2.324	-2.2629	-2.1648	-2.1845	-2.3627	-2.1814	-2.0385	-2.2212	-2.2257	-2.1766	-2.2854	-2.1793	-2.3162	-2.1922	-1.5442	-2.1821	-2.291	-2.1916	-2.2136	-2.195	-2.1155	-2.1971	-2.2146	-2.2101	-2.1378	-2.2087	-2.1068	-2.2049	-2.2939	-2.2053	-2.163	-2.1828	-1.2038	-2.1517	-2.2123	-2.1635	-2.1697	-2.1841
-2.6672	-2.1084	-1.8906	-2.1598	-2.1817	-2.2442	-2.3004	-2.196	-1.3509	-2.1428	-2.2564	-2.1963	-2.18	-2.2026	-2.0946	-2.2248	-2.0615	-2.2889	-2.3571	-2.1928	-1.9709	-2.1935	-2.2854	-2.1793	-2.3162	-2.1922	-1.5442	-2.1821	-2.1746	-2.1935	-2.2136	-2.195	-2.342	-2.2104	-2.2146	-2.2101	-2.5123	-2.1861	-2.1068	-2.2049	-2.2939	-2.2053	-2.1056	-2.2076	-1.2038	-2.1517	-2.1555	-2.1921	-2.1697	-2.1841
-2.0913	-2.1113	-2.0182	-2.0914	-2.1817	-2.2442	-2.1406	-2.1001	-1.1147	-2.163	-2.1885	-2.1814	-2.0423	-2.1543	-2.0688	-2.2769	-2.217	-2.0855	-2.0385	-2.2212	-2.2257	-2.1766	-2.2854	-2.1793	-2.109	-2.1807	-1.5442	-2.1821	-2.1746	-2.1935	-2.0948	-2.1814	-2.1155	-2.1971	-2.2146	-2.2101	-2.1378	-2.2087	-2.1068	-2.2049	-2.2939	-2.2053	-2.163	-2.1828	-1.2038	-2.1517	-2.1555	-2.1921	-2.1697	-2.1841
-2.3259	-2.256	-2.2955	-2.1993	-2.3401	-2.133	-2.1406	-2.1001	-1.5303	-2.1581	-2.2139	-2.1409	-2.1001	-2.1936	-2.1648	-2.1845	-2.308	-2.2155	-2.3571	-2.1928	-2.2955	-2.1993	-2.2854	-2.1793	-2.109	-2.1807	-1.5442	-2.1821	-2.291	-2.1916	-2.2136	-2.195	-2.1155	-2.1971	-2.308	-2.2155	-2.5123	-2.1861	-2.1068	-2.2049	-2.2584	-2.1902	-2.163	-2.1828	-2.6075	-2.1919	-2.2123	-2.1635	-2.1697	-2.1841
-2.4751	-2.2115	-1.8906	-2.1598	-2.0281	-2.3093	-2.0044	-2.2004	-1.3509	-2.1428	-2.2007	-2.1839	-2.3161	-2.1765	-2.0982	-2.1876	-2.0615	-2.2889	-2.3021	-2.2069	-1.9709	-2.1935	-2.0281	-2.3093	-2.109	-2.1807	-1.5442	-2.1821	-2.291	-2.1916	-2.275	-2.2007	-2.149	-2.2007	-2.2146	-2.2101	-2.1378	-2.2087	-2.1068	-2.2049	-2.1635	-2.1981	-2.163	-2.1828	-1.2038	-2.1517	-2.1555	-2.1921	-2.3516	-2.2463
-2.3893	-2.1972	-2.2781	-2.2803	-2.3028	-2.1936	-2.1702	-2.2235	-1.3509	-2.1428	-2.1871	-2.1757	-2.3125	-2.1238	-2.0688	-2.2769	-2.1818	-2.246	-2.3021	-2.2069	-2.4488	-2.2266	-2.2556	-2.1624	-2.109	-2.1807	-1.5442	-2.1821	-2.1746	-2.1935	-2.2136	-2.195	-2.1155	-2.1971	-2.0736	-2.202	-2.1378	-2.2087	-2.1068	-2.2049	-2.1635	-2.1981	-2.163	-2.1828	-1.2038	-2.1517	-2.1555	-2.1921	-2.1697	-2.1841
-2.3893	-2.1972	-1.9368	-2.1803	-2.4749	-2.1739	-2.1182	-2.1856	-3.1076	-2.1856	-2.1082	-2.1378	-2.2655	-2.1791	-2.0242	-2.1608	-2.153	-2.3894	-2.3021	-2.2069	-1.9709	-2.1935	-2.2854	-2.1793	-2.109	-2.1807	-3.1876	-2.1792	-2.1593	-2.2056	-2.0948	-2.1814	-2.0242	-2.1608	-2.153	-2.3894	-2.1378	-2.2087	-2.1068	-2.2049	-2.2939	-2.2053	-2.163	-2.1828	-2.6075	-2.1919	-2.1555	-2.1921	-2.1697	-2.1841
-2.163	-2.2773	-2.2432	-2.2769	-2.0281	-2.3093	-2.2953	-2.125	-2.1527	-2.2301	-2.143	-2.1912	-2.0423	-2.1543	-2.1381	-2.2629	-2.308	-2.2155	-2.163	-2.2773	-2.2257	-2.1766	-2.0281	-2.3093	-2.3162	-2.1922	-1.5442	-2.1821	-2.1746	-2.1935	-2.0948	-2.1814	-2.149	-2.2007	-2.308	-2.2155	-2.2188	-2.1989	-2.1068	-2.2049	-2.1635	-2.1981	-2.163	-2.1828	-2.6075	-2.1919	-2.1555	-2.1921	-2.1697	-2.1841
-2.0841	-2.3065	-1.8906	-2.1598	-2.1552	-2.2711	-2.1036	-2.3135	-1.3509	-2.1428	-2.1077	-2.1883	-2.2562	-2.1716	-2.0959	-2.1936	-2.2482	-2.2044	-2.0385	-2.2212	-1.9709	-2.1935	-2.1281	-2.2018	-2.109	-2.1807	-1.5442	-2.1821	-2.1746	-2.1935	-2.275	-2.2007	-2.1155	-2.1971	-2.2146	-2.2101	-2.1378	-2.2087	-2.1068	-2.2049	-2.1635	-2.1981	-2.163	-2.1828	-1.2038	-2.1517	-2.1555	-2.1921	-2.19	-2.2076
-2.3259	-2.256	-2.0056	-2.1936	-2.0522	-2.1698	-2.1036	-2.3135	-1.1147	-2.163	-2.1885	-2.1814	-2.3766	-2.3364	-2.1133	-2.1678	-1.9722	-2.1863	-2.3571	-2.1928	-1.9709	-2.1935	-2.1281	-2.2018	-2.109	-2.1807	-1.5442	-2.1821	-2.1746	-2.1935	-2.275	-2.2007	-2.149	-2.2007	-2.0736	-2.202	-2.5123	-2.1861	-2.1068	-2.2049	-2.1635	-2.1981	-2.163	-2.1828	-1.2038	-2.1517	-2.1555	-2.1921	-2.3516	-2.2463
-1.9568	-2.2346	-1.9474	-2.2267	-2.1817	-2.2442	-2.0044	-2.2004	-1.1147	-2.163	-2.0762	-2.3172	-2.0423	-2.1543	-2.6188	-2.2544	-2.1818	-2.246	-2.0385	-2.2212	-1.9709	-2.1935	-2.2854	-2.1793	-2.109	-2.1807	-1.5442	-2.1821	-2.1746	-2.1935	-2.0948	-2.1814	-2.342	-2.2104	-2.0736	-2.202	-2.1378	-2.2087	-2.1068	-2.2049	-2.2939	-2.2053	-2.163	-2.1828	-1.2038	-2.1517	-2.1555	-2.1921	-2.1697	-2.1841
-2.0913	-2.1113	-2.2731	-2.1649	-2.2278	-2.1925	-2.1182	-2.1856	-1.1147	-2.163	-2.1885	-2.1814	-2.0777	-2.1421	-2.1381	-2.2629	-2.1198	-2.1918	-2.0385	-2.2212	-2.2731	-2.1649	-2.2854	-2.1793	-2.109	-2.1807	-1.5442	-2.1821	-2.1746	-2.1935	-2.275	-2.2007	-2.149	-2.2007	-2.0736	-2.202	-2.1378	-2.2087	-2.255	-2.2101	-2.2584	-2.1902	-2.163	-2.1828	-1.2038	-2.1517	-2.1555	-2.1921	-2.1697	-2.1841
-2.0257	-2.1777	-2.7181	-2.1506	-2.0044	-2.2068	-2.3411	-2.1558	-3.1076	-2.1856	-2.1082	-2.1378	-2.218	-2.2124	-2.1923	-2.1703	-2.3627	-2.1814	-2.0385	-2.2212	-2.4488	-2.2266	-2.1281	-2.2018	-2.3162	-2.1922	-3.1876	-2.1792	-2.1593	-2.2056	-2.275	-2.2007	-2.1923	-2.1703	-2.2146	-2.2101	-2.1378	-2.2087	-2.6683	-2.1717	-2.1635	-2.1981	-2.163	-2.1828	-2.6075	-2.1919	-2.1555	-2.1921	-2.19	-2.2076
-1.9568	-2.2346	-2.2602	-2.2263	-2.1552	-2.2711	-2.1702	-2.2235	-2.2226	-2.1523	-2.1082	-2.1378	-2.0912	-2.2458	-2.2669	-2.1721	-2.308	-2.2155	-2.0385	-2.2212	-2.4488	-2.2266	-2.1281	-2.2018	-2.109	-2.1807	-1.5442	-2.1821	-2.1593	-2.2056	-2.0912	-2.2458	-2.149	-2.2007	-2.308	-2.2155	-2.1378	-2.2087	-2.255	-2.2101	-2.1635	-2.1981	-2.163	-2.1828	-2.411	-2.2152	-2.1555	-2.1921	-2.19	-2.2076
-2.2747	-2.1752	-2.0056	-2.1936	-2.0522	-2.1698	-1.9424	-2.2055	-2.1951	-2.1918	-2.168	-2.1327	-2.324	-2.2629	-2.1923	-2.1703	-2.1818	-2.246	-2.3571	-2.1928	-1.9709	-2.1935	-2.1281	-2.2018	-2.3162	-2.1922	-2.2747	-2.1971	-2.168	-2.1327	-2.2136	-2.195	-2.1923	-2.1703	-2.0736	-2.202	-2.2188	-2.1989	-2.1068	-2.2049	-2.1635	-2.1981	-2.1056	-2.2076	-2.6075	-2.1919	-2.2123	-2.1635	-2.1697	-2.1841
-2.4751	-2.2115	-2.2731	-2.1649	-2.0044	-2.2068	-1.9801	-2.1272	-2.4879	-2.1525	-2.168	-2.1327	-2.218	-2.2124	-2.6188	-2.2544	-2.2003	-2.2788	-2.3021	-2.2069	-2.2731	-2.1649	-2.1281	-2.2018	-1.9801	-2.1272	-2.2747	-2.1971	-2.168	-2.1327	-2.275	-2.2007	-2.342	-2.2104	-2.2544	-2.2001	-2.1378	-2.2087	-2.255	-2.2101	-2.1635	-2.1981	-2.163	-2.1828	-2.6075	-2.1919	-2.2123	-2.1635	-2.19	-2.2076
-2.0913	-2.1113	-1.9368	-2.1803	-2.1817	-2.2442	-2.1098	-2.2239	-2.6045	-2.238	-2.1239	-2.2232	-2.3125	-2.1238	-2.0946	-2.2248	-1.9722	-2.1863	-2.0385	-2.2212	-1.9709	-2.1935	-2.2854	-2.1793	-2.1098	-2.2239	-2.2747	-2.1971	-2.1593	-2.2056	-2.2136	-2.195	-2.342	-2.2104	-2.0736	-2.202	-2.1378	-2.2087	-2.1068	-2.2049	-2.2939	-2.2053	-2.1056	-2.2076	-2.6075	-2.1919	-2.1555	-2.1921	-2.1697	-2.1841
-2.2057	-2.1498	-2.2325	-2.2321	-2.0281	-2.3093	-2.1098	-2.2239	-2.1951	-2.1918	-2.1082	-2.1378	-2.3161	-2.1765	-2.2055	-2.1533	-2.1057	-2.2441	-2.2057	-2.1498	-2.4488	-2.2266	-2.0281	-2.3093	-2.1098	-2.2239	-2.2747	-2.1971	-2.1593	-2.2056	-2.275	-2.2007	-2.149	-2.2007	-2.2146	-2.2101	-2.1378	-2.2087	-2.255	-2.2101	-2.1635	-2.1981	-2.1056	-2.2076	-2.6075	-2.1919	-2.1555	-2.1921	-2.3516	-2.2463
-2.3893	-2.1972	-2.7181	-2.1506	-2.1817	-2.2442	-2.4711	-2.2475	-2.2226	-2.1523	-2.2593	-2.246	-2.1001	-2.1936	-2.3555	-1.9519	-2.0928	-2.3291	-2.3021	-2.2069	-2.4488	-2.2266	-2.2854	-2.1793	-2.3162	-2.1922	-1.5442	-2.1821	-2.1593	-2.2056	-2.2136	-2.195	-2.1155	-2.1971	-2.2544	-2.2001	-2.1378	-2.2087	-2.6683	-2.1717	-2.2939	-2.2053	-2.4249	-2.2294	-2.411	-2.2152	-2.1555	-2.1921	-2.1697	-2.1841
-2.163	-2.2773	-2.2602	-2.2263	-2.0281	-2.3093	-2.4711	-2.2475	-3.337	-2.1796	-2.2714	-2.2791	-2.3125	-2.1238	-2.0242	-2.1608	-2.2482	-2.2044	-2.163	-2.2773	-2.4488	-2.2266	-2.0281	-2.3093	-2.3162	-2.1922	-3.1876	-2.1792	-2.291	-2.1916	-2.2136	-2.195	-2.0242	-2.1608	-2.2146	-2.2101	-2.2188	-2.1989	-2.255	-2.2101	-2.1635	-2.1981	-2.4249	-2.2294	-2.6075	-2.1919	-2.4009	-2.2309	-2.1697	-2.1841
-2.3893	-2.1972	-2.0056	-2.1936	-2.0044	-2.2068	-2.1406	-2.1001	-1.8533	-2.1887	-2.143	-2.1912	-2.3125	-2.1238	-2.2319	-2.1426	-2.308	-2.2155	-2.3021	-2.2069	-1.9709	-2.1935	-2.1281	-2.2018	-2.109	-2.1807	-1.5442	-2.1821	-2.1746	-2.1935	-2.2136	-2.195	-2.342	-2.2104	-2.308	-2.2155	-2.1378	-2.2087	-2.1068	-2.2049	-2.1635	-2.1981	-2.163	-2.1828	-2.6075	-2.1919	-2.1555	-2.1921	-2.1697	-2.1841
-2.2375	-2.124	-2.0351	-2.2049	-2.0522	-2.1698	-1.9424	-2.2055	-2.858	-2.257	-2.2564	-2.1963	-2.0336	-2.2016	-2.3459	-2.1925	-2.308	-2.2155	-2.3571	-2.1928	-1.9709	-2.1935	-2.1281	-2.2018	-2.3162	-2.1922	-2.858	-2.257	-2.1746	-2.1935	-2.0948	-2.1814	-2.342	-2.2104	-2.308	-2.2155	-2.1378	-2.2087	-2.1068	-2.2049	-2.1635	-2.1981	-2.1056	-2.2076	-2.6075	-2.1919	-2.1555	-2.1921	-2.1697	-2.1841
-1.9568	-2.2346	-2.2432	-2.2769	-2.4749	-2.1739	-1.9801	-2.1272	-2.4879	-2.1525	-2.1082	-2.1378	-2.218	-2.2124	-2.3459	-2.1925	-2.2588	-2.214	-2.0385	-2.2212	-2.2257	-2.1766	-2.2854	-2.1793	-1.9801	-2.1272	-2.2747	-2.1971	-2.1593	-2.2056	-2.275	-2.2007	-2.342	-2.2104	-2.2146	-2.2101	-2.1378	-2.2087	-2.1068	-2.2049	-2.2939	-2.2053	-2.163	-2.1828	-2.6075	-2.1919	-2.1555	-2.1921	-2.19	-2.2076
-2.2139	-2.1613	-1.9368	-2.1803	-2.3077	-2.0984	-1.9801	-2.1272	-3.4127	-2.1783	-2.5029	-2.1756	-2.218	-2.2124	-2.0946	-2.2248	-2.0928	-2.3291	-2.3571	-2.1928	-1.9709	-2.1935	-2.2556	-2.1624	-1.9801	-2.1272	-3.1876	-2.1792	-2.291	-2.1916	-2.275	-2.2007	-2.342	-2.2104	-2.2544	-2.2001	-2.2188	-2.1989	-2.1068	-2.2049	-2.1635	-2.1981	-2.163	-2.1828	-2.6075	-2.1919	-2.4009	-2.2309	-2.19	-2.2076
-1.9568	-2.2346	-2.2432	-2.2769	-2.0281	-2.3093	-2.0044	-2.2004	-1.1147	-2.163	-2.2507	-2.2124	-2.2358	-2.1442	-2.2319	-2.1426	-2.2482	-2.2044	-2.0385	-2.2212	-2.2257	-2.1766	-2.0281	-2.3093	-2.109	-2.1807	-1.5442	-2.1821	-2.291	-2.1916	-2.275	-2.2007	-2.342	-2.2104	-2.2146	-2.2101	-2.1378	-2.2087	-2.1068	-2.2049	-2.1635	-2.1981	-2.163	-2.1828	-1.2038	-2.1517	-2.2123	-2.1635	-2.1697	-2.1841
-2.4751	-2.2115	-2.2955	-2.1993	-2.0044	-2.2068	-2.3915	-2.2077	-2.2226	-2.1523	-2.0946	-2.1887	-2.218	-2.2124	-2.1381	-2.2629	-2.308	-2.2155	-2.3021	-2.2069	-2.2955	-2.1993	-2.1281	-2.2018	-2.3162	-2.1922	-1.5442	-2.1821	-2.291	-2.1916	-2.275	-2.2007	-2.149	-2.2007	-2.308	-2.2155	-2.1378	-2.2087	-2.1068	-2.2049	-2.1635	-2.1981	-2.4249	-2.2294	-2.411	-2.2152	-2.1555	-2.1921	-2.19	-2.2076
-1.9568	-2.2346	-2.7181	-2.1506	-2.0044	-2.2068	-2.0044	-2.2004	-1.3509	-2.1428	-2.2564	-2.1963	-2.1109	-2.1729	-2.0959	-2.1936	-2.3627	-2.1814	-2.0385	-2.2212	-2.4488	-2.2266	-2.1281	-2.2018	-2.109	-2.1807	-1.5442	-2.1821	-2.1746	-2.1935	-2.1109	-2.1729	-2.1155	-2.1971	-2.2146	-2.2101	-2.1378	-2.2087	-2.6683	-2.1717	-2.1635	-2.1981	-2.163	-2.1828	-1.2038	-2.1517	-2.1555	-2.1921	-2.1697	-2.1841
-1.9747	-2.2361	-1.9368	-2.1803	-2.1552	-2.2711	-2.1406	-2.1001	-1.1147	-2.163	-2.143	-2.1912	-2.218	-2.2124	-2.2669	-2.1721	-2.0615	-2.2889	-2.0385	-2.2212	-1.9709	-2.1935	-2.1281	-2.2018	-2.109	-2.1807	-1.5442	-2.1821	-2.1746	-2.1935	-2.275	-2.2007	-2.149	-2.2007	-2.2146	-2.2101	-2.1378	-2.2087	-2.1068	-2.2049	-2.1635	-2.1981	-2.163	-2.1828	-1.2038	-2.1517	-2.1555	-2.1921	-2.19	-2.2076
-2.0257	-2.1777	-1.9368	-2.1803	-2.2107	-2.1599	-2.1702	-2.2235	-2.4879	-2.1525	-2.2139	-2.1409	-2.18	-2.2026	-2.2055	-2.1533	-2.4698	-2.1537	-2.0385	-2.2212	-1.9709	-2.1935	-2.1281	-2.2018	-2.109	-2.1807	-2.2747	-2.1971	-2.291	-2.1916	-2.2136	-2.195	-2.149	-2.2007	-2.2544	-2.2001	-2.1378	-2.2087	-2.1068	-2.2049	-2.1635	-2.1981	-2.163	-2.1828	-2.6075	-2.1919	-2.2123	-2.1635	-2.1697	-2.1841
-1.9568	-2.2346	-2.0351	-2.2049	-2.0522	-2.1698	-2.2109	-2.3302	-2.2419	-2.2657	-2.143	-2.1912	-2.18	-2.2026	-2.6188	-2.2544	-2.3627	-2.1814	-2.0385	-2.2212	-1.9709	-2.1935	-2.1281	-2.2018	-2.3074	-2.2482	-1.5442	-2.1821	-2.1746	-2.1935	-2.2136	-2.195	-2.342	-2.2104	-2.2146	-2.2101	-2.1378	-2.2087	-2.1068	-2.2049	-2.1635	-2.1981	-2.163	-2.1828	-2.411	-2.2152	-2.1555	-2.1921	-2.1697	-2.1841
-1.9568	-2.2346	-2.0182	-2.0914	-2.2278	-2.1925	-2.1406	-2.1001	-2.9978	-2.1844	-2.5029	-2.1756	-2.324	-2.2629	-2.1381	-2.2629	-2.0615	-2.2889	-2.0385	-2.2212	-2.2257	-2.1766	-2.2854	-2.1793	-2.109	-2.1807	-3.1876	-2.1792	-2.291	-2.1916	-2.2136	-2.195	-2.149	-2.2007	-2.2146	-2.2101	-2.1378	-2.2087	-2.1068	-2.2049	-2.2584	-2.1902	-2.163	-2.1828	-2.6075	-2.1919	-2.4009	-2.2309	-2.1697	-2.1841
-2.1728	-2.3716	-2.0351	-2.2049	-2.3077	-2.0984	-1.9801	-2.1272	-2.1923	-2.2232	-2.168	-2.1327	-2.3125	-2.1238	-2.2669	-2.1721	-2.0615	-2.2889	-2.3571	-2.1928	-1.9709	-2.1935	-2.2556	-2.1624	-1.9801	-2.1272	-2.2747	-2.1971	-2.168	-2.1327	-2.2136	-2.195	-2.149	-2.2007	-2.2146	-2.2101	-2.1378	-2.2087	-2.1068	-2.2049	-2.1635	-2.1981	-2.163	-2.1828	-2.6075	-2.1919	-2.2123	-2.1635	-2.1697	-2.1841
-2.2057	-2.1498	-2.7181	-2.1506	-2.2107	-2.1599	-2.4174	-2.1279	-3.4127	-2.1783	-2.1871	-2.1757	-2.2562	-2.1716	-2.3515	-2.1285	-2.0615	-2.2889	-2.2057	-2.1498	-2.4488	-2.2266	-2.1281	-2.2018	-2.3162	-2.1922	-3.1876	-2.1792	-2.1746	-2.1935	-2.275	-2.2007	-2.342	-2.2104	-2.2146	-2.2101	-2.1378	-2.2087	-2.6683	-2.1717	-2.1635	-2.1981	-2.163	-2.1828	-2.6075	-2.1919	-2.1555	-2.1921	-2.19	-2.2076
-2.0841	-2.3065	-2.2781	-2.2803	-2.0044	-2.2068	-2.1182	-2.1856	-2.2419	-2.2657	-2.2007	-2.1839	-2.18	-2.2026	-2.1923	-2.1703	-2.308	-2.2155	-2.0385	-2.2212	-2.4488	-2.2266	-2.1281	-2.2018	-2.109	-2.1807	-1.5442	-2.1821	-2.291	-2.1916	-2.2136	-2.195	-2.1923	-2.1703	-2.308	-2.2155	-2.1378	-2.2087	-2.1068	-2.2049	-2.1635	-2.1981	-2.163	-2.1828	-2.411	-2.2152	-2.1555	-2.1921	-2.1697	-2.1841
-2.2057	-2.1498	-2.0351	-2.2049	-2.3028	-2.1936	-2.1702	-2.2235	-1.3509	-2.1428	-2.1077	-2.1883	-2.1001	-2.1936	-2.0959	-2.1936	-2.0928	-2.3291	-2.2057	-2.1498	-1.9709	-2.1935	-2.2556	-2.1624	-2.109	-2.1807	-1.5442	-2.1821	-2.1746	-2.1935	-2.2136	-2.195	-2.1155	-2.1971	-2.2544	-2.2001	-2.1378	-2.2087	-2.1068	-2.2049	-2.1635	-2.1981	-2.163	-2.1828	-1.2038	-2.1517	-2.1555	-2.1921	-2.1697	-2.1841
-2.0841	-2.3065	-2.2955	-2.1993	-2.2953	-2.0342	-2.1702	-2.2235	-2.1923	-2.2232	-2.5029	-2.1756	-2.3766	-2.3364	-2.0959	-2.1936	-2.2776	-2.1277	-2.0385	-2.2212	-2.2955	-2.1993	-2.2854	-2.1793	-2.109	-2.1807	-2.2747	-2.1971	-2.291	-2.1916	-2.275	-2.2007	-2.1155	-2.1971	-2.2544	-2.2001	-2.1378	-2.2087	-2.1068	-2.2049	-2.1635	-2.1981	-2.163	-2.1828	-2.6075	-2.1919	-2.4009	-2.2309	-2.3516	-2.2463
-2.2057	-2.1498	-2.2577	-2.2144	-2.0522	-2.1698	-2.4227	-2.2771	-1.1147	-2.163	-2.5029	-2.1756	-2.0423	-2.1543	-2.3459	-2.1925	-2.1057	-2.2441	-2.2057	-2.1498	-2.4488	-2.2266	-2.1281	-2.2018	-2.3074	-2.2482	-1.5442	-2.1821	-2.291	-2.1916	-2.0948	-2.1814	-2.342	-2.2104	-2.2146	-2.2101	-2.1378	-2.2087	-2.1068	-2.2049	-2.1635	-2.1981	-2.163	-2.1828	-1.2038	-2.1517	-2.4009	-2.2309	-2.1697	-2.1841
-2.1728	-2.3716	-1.9368	-2.1803	-2.3028	-2.1936	-2.3915	-2.2077	-1.1147	-2.163	-2.1239	-2.2232	-2.3161	-2.1765	-2.1133	-2.1678	-2.1198	-2.1918	-2.3571	-2.1928	-1.9709	-2.1935	-2.2556	-2.1624	-2.3162	-2.1922	-1.5442	-2.1821	-2.1593	-2.2056	-2.275	-2.2007	-2.149	-2.2007	-2.0736	-2.202	-2.1378	-2.2087	-2.1068	-2.2049	-2.1635	-2.1981	-2.4249	-2.2294	-1.2038	-2.1517	-2.1555	-2.1921	-2.3516	-2.2463
-2.2375	-2.124	-2.2577	-2.2144	-2.0281	-2.3093	-1.9801	-2.1272	-1.1147	-2.163	-2.143	-2.1912	-2.3766	-2.3364	-2.0959	-2.1936	-1.9722	-2.1863	-2.3571	-2.1928	-2.4488	-2.2266	-2.0281	-2.3093	-1.9801	-2.1272	-1.5442	-2.1821	-2.1746	-2.1935	-2.275	-2.2007	-2.1155	-2.1971	-2.0736	-2.202	-2.1378	-2.2087	-2.1068	-2.2049	-2.1635	-2.1981	-2.163	-2.1828	-1.2038	-2.1517	-2.1555	-2.1921	-2.3516	-2.2463
-2.2057	-2.1498	-2.2955	-2.1993	-2.1817	-2.2442	-2.1406	-2.1001	-1.1147	-2.163	-2.1239	-2.2232	-2.0423	-2.1543	-2.1923	-2.1703	-2.0615	-2.2889	-2.2057	-2.1498	-2.2955	-2.1993	-2.2854	-2.1793	-2.109	-2.1807	-1.5442	-2.1821	-2.1593	-2.2056	-2.0948	-2.1814	-2.1923	-2.1703	-2.2146	-2.2101	-2.1378	-2.2087	-2.1068	-2.2049	-2.2939	-2.2053	-2.163	-2.1828	-1.2038	-2.1517	-2.1555	-2.1921	-2.1697	-2.1841
-2.2057	-2.1498	-2.7181	-2.1506	-2.2107	-2.1599	-2.3915	-2.2077	-2.1923	-2.2232	-2.1239	-2.2232	-2.1109	-2.1729	-2.2055	-2.1533	-2.3627	-2.1814	-2.2057	-2.1498	-2.4488	-2.2266	-2.1281	-2.2018	-2.3162	-2.1922	-2.2747	-2.1971	-2.1593	-2.2056	-2.1109	-2.1729	-2.149	-2.2007	-2.2146	-2.2101	-2.1378	-2.2087	-2.6683	-2.1717	-2.1635	-2.1981	-2.4249	-2.2294	-2.6075	-2.1919	-2.1555	-2.1921	-2.1697	-2.1841
-2.4751	-2.2115	-2.0351	-2.2049	-2.0281	-2.3093	-1.9424	-2.2055	-2.1951	-2.1918	-2.0414	-2.186	-2.324	-2.2629	-2.1381	-2.2629	-2.0373	-2.175	-2.3021	-2.2069	-1.9709	-2.1935	-2.0281	-2.3093	-2.3162	-2.1922	-2.2747	-2.1971	-2.0414	-2.186	-2.2136	-2.195	-2.149	-2.2007	-2.2544	-2.2001	-2.1378	-2.2087	-2.1068	-2.2049	-2.1635	-2.1981	-2.1056	-2.2076	-2.6075	-2.1919	-2.1555	-2.1921	-2.1697	-2.1841
-2.2139	-2.1613	-1.8906	-2.1598	-2.0044	-2.2068	-2.0044	-2.2004	-1.1147	-2.163	-2.5029	-2.1756	-2.3125	-2.1238	-2.0436	-2.2924	-2.2588	-2.214	-2.3571	-2.1928	-1.9709	-2.1935	-2.1281	-2.2018	-2.109	-2.1807	-1.5442	-2.1821	-2.291	-2.1916	-2.2136	-2.195	-2.149	-2.2007	-2.2146	-2.2101	-2.2188	-2.1989	-2.1068	-2.2049	-2.1635	-2.1981	-2.163	-2.1828	-1.2038	-2.1517	-2.4009	-2.2309	-2.1697	-2.1841
-2.6672	-2.1084	-2.0182	-2.0914	-2.3028	-2.1936	-2.3411	-2.1558	-2.9862	-2.237	-2.2082	-2.2983	-2.0423	-2.1543	-2.2319	-2.1426	-2.1198	-2.1918	-2.3571	-2.1928	-2.2257	-2.1766	-2.2556	-2.1624	-2.3162	-2.1922	-2.9862	-2.237	-2.2082	-2.2983	-2.0948	-2.1814	-2.342	-2.2104	-2.0736	-2.202	-2.5123	-2.1861	-2.1068	-2.2049	-2.1635	-2.1981	-2.163	-2.1828	-2.411	-2.2152	-2.1555	-2.1921	-2.1697	-2.1841
-2.2375	-2.124	-2.2731	-2.1649	-2.2667	-2.199	-2.4227	-2.2771	-2.2226	-2.1523	-2.1082	-2.1378	-2.2676	-2.2096	-2.0436	-2.2924	-2.0837	-2.1957	-2.3571	-2.1928	-2.2731	-2.1649	-2.2667	-2.199	-2.3074	-2.2482	-1.5442	-2.1821	-2.1593	-2.2056	-2.0948	-2.1814	-2.149	-2.2007	-2.0736	-2.202	-2.1378	-2.2087	-2.255	-2.2101	-2.1635	-2.1981	-2.163	-2.1828	-2.411	-2.2152	-2.1555	-2.1921	-2.1697	-2.1841
-2.0257	-2.1777	-1.9368	-2.1803	-2.3028	-2.1936	-2.1036	-2.3135	-1.1147	-2.163	-2.1871	-2.1757	-2.3766	-2.3364	-2.6188	-2.2544	-1.9722	-2.1863	-2.0385	-2.2212	-1.9709	-2.1935	-2.2556	-2.1624	-2.109	-2.1807	-1.5442	-2.1821	-2.1746	-2.1935	-2.275	-2.2007	-2.342	-2.2104	-2.0736	-2.202	-2.1378	-2.2087	-2.1068	-2.2049	-2.1635	-2.1981	-2.163	-2.1828	-1.2038	-2.1517	-2.1555	-2.1921	-2.3516	-2.2463
-2.3893	-2.1972	-1.9474	-2.2267	-2.1817	-2.2442	-2.1182	-2.1856	-1.1147	-2.163	-2.5029	-2.1756	-2.0423	-2.1543	-2.0982	-2.1876	-2.0837	-2.1957	-2.3021	-2.2069	-1.9709	-2.1935	-2.2854	-2.1793	-2.109	-2.1807	-1.5442	-2.1821	-2.291	-2.1916	-2.0948	-2.1814	-2.149	-2.2007	-2.0736	-2.202	-2.1378	-2.2087	-2.1068	-2.2049	-2.2939	-2.2053	-2.163	-2.1828	-1.2038	-2.1517	-2.4009	-2.2309	-2.1697	-2.1841
-1.9568	-2.2346	-2.2781	-2.2803	-2.0522	-2.1698	-1.9801	-2.1272	-1.1147	-2.163	-2.2357	-2.0772	-2.0912	-2.2458	-2.0688	-2.2769	-2.4698	-2.1537	-2.0385	-2.2212	-2.4488	-2.2266	-2.1281	-2.2018	-1.9801	-2.1272	-1.5442	-2.1821	-2.291	-2.1916	-2.0912	-2.2458	-2.1155	-2.1971	-2.2544	-2.2001	-2.1378	-2.2087	-2.1068	-2.2049	-2.1635	-2.1981	-2.163	-2.1828	-1.2038	-2.1517	-2.1555	-2.1921	-2.19	-2.2076
-2.2375	-2.124	-1.8906	-2.1598	-2.0044	-2.2068	-1.9801	-2.1272	-1.1147	-2.163	-2.0414	-2.186	-2.18	-2.2026	-2.0436	-2.2924	-2.1198	-2.1918	-2.3571	-2.1928	-1.9709	-2.1935	-2.1281	-2.2018	-1.9801	-2.1272	-1.5442	-2.1821	-2.0414	-2.186	-2.2136	-2.195	-2.149	-2.2007	-2.0736	-2.202	-2.1378	-2.2087	-2.1068	-2.2049	-2.1635	-2.1981	-2.163	-2.1828	-1.2038	-2.1517	-2.1555	-2.1921	-2.1697	-2.1841
-1.9568	-2.2346	-1.9368	-2.1803	-2.2595	-2.2073	-2.3007	-2.2016	-1.8533	-2.1887	-2.1239	-2.2232	-2.3161	-2.1765	-2.1648	-2.1845	-2.0615	-2.2889	-2.0385	-2.2212	-1.9709	-2.1935	-2.1281	-2.2018	-2.3074	-2.2482	-1.5442	-2.1821	-2.1593	-2.2056	-2.275	-2.2007	-2.1155	-2.1971	-2.2146	-2.2101	-2.1378	-2.2087	-2.1068	-2.2049	-2.1635	-2.1981	-2.163	-2.1828	-2.6075	-2.1919	-2.1555	-2.1921	-2.3516	-2.2463
-2.2057	-2.1498	-2.0056	-2.1936	-2.2595	-2.2073	-2.4711	-2.2475	-2.858	-2.257	-2.5029	-2.1756	-2.1109	-2.1729	-2.1648	-2.1845	-2.217	-2.0855	-2.2057	-2.1498	-1.9709	-2.1935	-2.1281	-2.2018	-2.3162	-2.1922	-2.858	-2.257	-2.291	-2.1916	-2.1109	-2.1729	-2.1155	-2.1971	-2.2146	-2.2101	-2.1378	-2.2087	-2.1068	-2.2049	-2.1635	-2.1981	-2.4249	-2.2294	-2.6075	-2.1919	-2.4009	-2.2309	-2.1697	-2.1841
-2.0257	-2.1777	-1.9474	-2.2267	-2.4749	-2.1739	-1.9801	-2.1272	-1.1147	-2.163	-2.0414	-2.186	-2.2655	-2.1791	-2.0436	-2.2924	-2.1198	-2.1918	-2.0385	-2.2212	-1.9709	-2.1935	-2.2854	-2.1793	-1.9801	-2.1272	-1.5442	-2.1821	-2.0414	-2.186	-2.0948	-2.1814	-2.149	-2.2007	-2.0736	-2.202	-2.1378	-2.2087	-2.1068	-2.2049	-2.2939	-2.2053	-2.163	-2.1828	-1.2038	-2.1517	-2.1555	-2.1921	-2.1697	-2.1841
-2.2057	-2.1498	-1.9474	-2.2267	-2.0044	-2.2068	-2.4711	-2.2475	-2.9978	-2.1844	-2.2714	-2.2791	-2.1109	-2.1729	-2.0035	-2.1833	-2.217	-2.0855	-2.2057	-2.1498	-1.9709	-2.1935	-2.1281	-2.2018	-2.3162	-2.1922	-3.1876	-2.1792	-2.291	-2.1916	-2.1109	-2.1729	-2.0035	-2.1833	-2.2146	-2.2101	-2.1378	-2.2087	-2.1068	-2.2049	-2.1635	-2.1981	-2.4249	-2.2294	-2.6075	-2.1919	-2.4009	-2.2309	-2.1697	-2.1841
-2.0913	-2.1113	-1.8906	-2.1598	-2.4749	-2.1739	-2.1406	-2.1001	-1.3509	-2.1428	-2.0414	-2.186	-2.1802	-2.2149	-2.0436	-2.2924	-2.1198	-2.1918	-2.0385	-2.2212	-1.9709	-2.1935	-2.2854	-2.1793	-2.109	-2.1807	-1.5442	-2.1821	-2.0414	-2.186	-2.1802	-2.2149	-2.149	-2.2007	-2.0736	-2.202	-2.1378	-2.2087	-2.1068	-2.2049	-2.2939	-2.2053	-2.163	-2.1828	-1.2038	-2.1517	-2.1555	-2.1921	-2.1697	-2.1841
-2.0913	-2.1113	-2.7181	-2.1506	-2.0044	-2.2068	-2.1406	-2.1001	-2.1527	-2.2301	-2.2139	-2.1409	-2.3766	-2.3364	-2.1923	-2.1703	-2.4698	-2.1537	-2.0385	-2.2212	-2.4488	-2.2266	-2.1281	-2.2018	-2.109	-2.1807	-1.5442	-2.1821	-2.291	-2.1916	-2.275	-2.2007	-2.1923	-2.1703	-2.2544	-2.2001	-2.1378	-2.2087	-2.6683	-2.1717	-2.1635	-2.1981	-2.163	-2.1828	-2.6075	-2.1919	-2.2123	-2.1635	-2.3516	-2.2463
-1.9747	-2.2361	-2.0056	-2.1936	-2.2278	-2.1925	-2.0044	-2.2004	-3.1076	-2.1856	-2.2139	-2.1409	-2.3161	-2.1765	-2.1381	-2.2629	-2.4698	-2.1537	-2.0385	-2.2212	-1.9709	-2.1935	-2.2854	-2.1793	-2.109	-2.1807	-3.1876	-2.1792	-2.291	-2.1916	-2.275	-2.2007	-2.149	-2.2007	-2.2544	-2.2001	-2.1378	-2.2087	-2.1068	-2.2049	-2.2584	-2.1902	-2.163	-2.1828	-2.6075	-2.1919	-2.2123	-2.1635	-2.3516	-2.2463
-1.9747	-2.2361	-1.9368	-2.1803	-2.2278	-2.1925	-2.4711	-2.2475	-3.1076	-2.1856	-2.5029	-2.1756	-2.0777	-2.1421	-2.1381	-2.2629	-1.9722	-2.1863	-2.0385	-2.2212	-1.9709	-2.1935	-2.2854	-2.1793	-2.3162	-2.1922	-3.1876	-2.1792	-2.291	-2.1916	-2.275	-2.2007	-2.149	-2.2007	-2.0736	-2.202	-2.1378	-2.2087	-2.1068	-2.2049	-2.2584	-2.1902	-2.4249	-2.2294	-2.6075	-2.1919	-2.4009	-2.2309	-2.1697	-2.1841
-1.9568	-2.2346	-2.2325	-2.2321	-2.4749	-2.1739	-2.1702	-2.2235	-1.1147	-2.163	-2.2007	-2.1839	-2.3125	-2.1238	-2.0959	-2.1936	-2.1057	-2.2441	-2.0385	-2.2212	-2.4488	-2.2266	-2.2854	-2.1793	-2.109	-2.1807	-1.5442	-2.1821	-2.291	-2.1916	-2.2136	-2.195	-2.1155	-2.1971	-2.2146	-2.2101	-2.1378	-2.2087	-2.255	-2.2101	-2.2939	-2.2053	-2.163	-2.1828	-1.2038	-2.1517	-2.1555	-2.1921	-2.1697	-2.1841
-2.3259	-2.256	-1.9368	-2.1803	-2.1817	-2.2442	-2.3411	-2.1558	-3.1076	-2.1856	-2.1239	-2.2232	-2.0835	-2.201	-2.1381	-2.2629	-2.0928	-2.3291	-2.3571	-2.1928	-1.9709	-2.1935	-2.2854	-2.1793	-2.3162	-2.1922	-3.1876	-2.1792	-2.1593	-2.2056	-2.2136	-2.195	-2.149	-2.2007	-2.2544	-2.2001	-2.5123	-2.1861	-2.1068	-2.2049	-2.2939	-2.2053	-2.163	-2.1828	-2.6075	-2.1919	-2.1555	-2.1921	-2.1697	-2.1841
-2.6672	-2.1084	-2.0351	-2.2049	-2.4749	-2.1739	-1.9801	-2.1272	-2.2226	-2.1523	-2.1239	-2.2232	-2.1001	-2.1936	-2.1923	-2.1703	-2.0373	-2.175	-2.3571	-2.1928	-1.9709	-2.1935	-2.2854	-2.1793	-1.9801	-2.1272	-1.5442	-2.1821	-2.1593	-2.2056	-2.2136	-2.195	-2.1923	-2.1703	-2.2544	-2.2001	-2.5123	-2.1861	-2.1068	-2.2049	-2.2939	-2.2053	-2.163	-2.1828	-2.411	-2.2152	-2.1555	-2.1921	-2.1697	-2.1841
-2.3893	-2.1972	-2.0056	-2.1936	-2.0281	-2.3093	-2.3004	-2.196	-3.337	-2.1796	-2.143	-2.1912	-2.0423	-2.1543	-2.2319	-2.1426	-2.3627	-2.1814	-2.3021	-2.2069	-1.9709	-2.1935	-2.0281	-2.3093	-2.3162	-2.1922	-3.1876	-2.1792	-2.1746	-2.1935	-2.0948	-2.1814	-2.342	-2.2104	-2.2146	-2.2101	-2.1378	-2.2087	-2.1068	-2.2049	-2.1635	-2.1981	-2.1056	-2.2076	-2.6075	-2.1919	-2.1555	-2.1921	-2.1697	-2.1841
-2.2139	-2.1613	-2.0056	-2.1936	-2.2107	-2.1599	-2.4227	-2.2771	-2.2226	-2.1523	-2.1885	-2.1814	-2.18	-2.2026	-2.0959	-2.1936	-2.2588	-2.214	-2.3571	-2.1928	-1.9709	-2.1935	-2.1281	-2.2018	-2.3074	-2.2482	-1.5442	-2.1821	-2.1746	-2.1935	-2.2136	-2.195	-2.1155	-2.1971	-2.2146	-2.2101	-2.2188	-2.1989	-2.1068	-2.2049	-2.1635	-2.1981	-2.163	-2.1828	-2.411	-2.2152	-2.1555	-2.1921	-2.1697	-2.1841
-1.9747	-2.2361	-2.0351	-2.2049	-2.3028	-2.1936	-2.1182	-2.1856	-3.337	-2.1796	-2.2139	-2.1409	-2.1109	-2.1729	-2.2319	-2.1426	-2.3928	-2.1736	-2.0385	-2.2212	-1.9709	-2.1935	-2.2556	-2.1624	-2.109	-2.1807	-3.1876	-2.1792	-2.291	-2.1916	-2.1109	-2.1729	-2.342	-2.2104	-2.2544	-2.2001	-2.1378	-2.2087	-2.1068	-2.2049	-2.1635	-2.1981	-2.163	-2.1828	-2.6075	-2.1919	-2.2123	-2.1635	-2.1697	-2.1841
-2.0841	-2.3065	-2.3373	-2.1335	-2.1552	-2.2711	-2.1182	-2.1856	-2.2419	-2.2657	-2.0414	-2.186	-2.218	-2.2124	-2.401	-2.3709	-2.0373	-2.175	-2.0385	-2.2212	-2.2257	-2.1766	-2.1281	-2.2018	-2.109	-2.1807	-1.5442	-2.1821	-2.0414	-2.186	-2.275	-2.2007	-2.342	-2.2104	-2.2544	-2.2001	-2.1378	-2.2087	-2.1068	-2.2049	-2.1635	-2.1981	-2.163	-2.1828	-2.411	-2.2152	-2.1555	-2.1921	-2.19	-2.2076
-2.2854	-2.2052	-2.2325	-2.2321	-2.2035	-2.2637	-2.3915	-2.2077	-2.6045	-2.238	-2.1239	-2.2232	-2.0912	-2.2458	-2.3515	-2.1285	-2.2482	-2.2044	-2.3571	-2.1928	-2.4488	-2.2266	-2.2035	-2.2637	-2.3162	-2.1922	-2.2747	-2.1971	-2.1593	-2.2056	-2.0912	-2.2458	-2.342	-2.2104	-2.2146	-2.2101	-2.1378	-2.2087	-2.255	-2.2101	-2.2584	-2.1902	-2.4249	-2.2294	-2.6075	-2.1919	-2.1555	-2.1921	-2.19	-2.2076
-2.2139	-2.1613	-2.2731	-2.1649	-2.1817	-2.2442	-2.1121	-2.1419	-2.1923	-2.2232	-2.168	-2.1327	-2.0777	-2.1421	-2.1381	-2.2629	-2.0615	-2.2889	-2.3571	-2.1928	-2.2731	-2.1649	-2.2854	-2.1793	-2.3074	-2.2482	-2.2747	-2.1971	-2.168	-2.1327	-2.275	-2.2007	-2.149	-2.2007	-2.2146	-2.2101	-2.2188	-2.1989	-2.255	-2.2101	-2.2939	-2.2053	-2.163	-2.1828	-2.6075	-2.1919	-2.2123	-2.1635	-2.1697	-2.1841
-2.0031	-2.3604	-2.3373	-2.1335	-2.2035	-2.2637	-2.3411	-2.1558	-3.1076	-2.1856	-2.143	-2.1912	-2.0835	-2.201	-2.1923	-2.1703	-2.4698	-2.1537	-2.3021	-2.2069	-2.2257	-2.1766	-2.2035	-2.2637	-2.3162	-2.1922	-3.1876	-2.1792	-2.1746	-2.1935	-2.2136	-2.195	-2.1923	-2.1703	-2.2544	-2.2001	-2.1378	-2.2087	-2.1068	-2.2049	-2.2584	-2.1902	-2.163	-2.1828	-2.6075	-2.1919	-2.1555	-2.1921	-2.1697	-2.1841
-2.3893	-2.1972	-2.2731	-2.1649	-2.266	-2.2734	-2.1702	-2.2235	-2.9978	-2.1844	-2.0762	-2.3172	-2.1109	-2.1729	-2.6188	-2.2544	-2.217	-2.0855	-2.3021	-2.2069	-2.2731	-2.1649	-2.2854	-2.1793	-2.109	-2.1807	-3.1876	-2.1792	-2.1746	-2.1935	-2.1109	-2.1729	-2.342	-2.2104	-2.2146	-2.2101	-2.1378	-2.2087	-2.255	-2.2101	-2.1635	-2.1981	-2.163	-2.1828	-2.6075	-2.1919	-2.1555	-2.1921	-2.1697	-2.1841
-2.163	-2.2773	-2.4055	-2.3948	-2.0522	-2.1698	-2.1406	-2.1001	-3.0023	-2.176	-2.0414	-2.186	-2.3766	-2.3364	-2.0436	-2.2924	-2.2482	-2.2044	-2.163	-2.2773	-2.4488	-2.2266	-2.1281	-2.2018	-2.109	-2.1807	-3.1876	-2.1792	-2.0414	-2.186	-2.275	-2.2007	-2.149	-2.2007	-2.2146	-2.2101	-2.2188	-2.1989	-2.1068	-2.2049	-2.1635	-2.1981	-2.163	-2.1828	-2.6075	-2.1919	-2.1555	-2.1921	-2.3516	-2.2463
-2.2375	-2.124	-1.9368	-2.1803	-2.2107	-2.1599	-2.1057	-2.0743	-2.858	-2.257	-2.5029	-2.1756	-2.279	-2.2121	-2.1381	-2.2629	-2.2482	-2.2044	-2.3571	-2.1928	-1.9709	-2.1935	-2.1281	-2.2018	-2.109	-2.1807	-2.858	-2.257	-2.291	-2.1916	-2.2136	-2.195	-2.149	-2.2007	-2.2146	-2.2101	-2.1378	-2.2087	-2.1068	-2.2049	-2.1635	-2.1981	-2.163	-2.1828	-2.6075	-2.1919	-2.4009	-2.2309	-2.1697	-2.1841
-2.6672	-2.1084	-2.2602	-2.2263	-2.0044	-2.2068	-2.3004	-2.196	-3.1076	-2.1856	-2.1239	-2.2232	-2.1109	-2.1729	-2.2319	-2.1426	-2.0928	-2.3291	-2.3571	-2.1928	-2.4488	-2.2266	-2.1281	-2.2018	-2.3162	-2.1922	-3.1876	-2.1792	-2.1593	-2.2056	-2.1109	-2.1729	-2.342	-2.2104	-2.2544	-2.2001	-2.5123	-2.1861	-2.255	-2.2101	-2.1635	-2.1981	-2.1056	-2.2076	-2.6075	-2.1919	-2.1555	-2.1921	-2.1697	-2.1841
-2.2747	-2.1752	-1.8906	-2.1598	-2.2278	-2.1925	-2.1702	-2.2235	-2.1923	-2.2232	-2.0414	-2.186	-2.218	-2.2124	-2.2319	-2.1426	-2.2588	-2.214	-2.3571	-2.1928	-1.9709	-2.1935	-2.2854	-2.1793	-2.109	-2.1807	-2.2747	-2.1971	-2.0414	-2.186	-2.275	-2.2007	-2.342	-2.2104	-2.2146	-2.2101	-2.2188	-2.1989	-2.1068	-2.2049	-2.2584	-2.1902	-2.163	-2.1828	-2.6075	-2.1919	-2.1555	-2.1921	-2.19	-2.2076
-1.9747	-2.2361	-2.2325	-2.2321	-2.0522	-2.1698	-2.4227	-2.2771	-2.858	-2.257	-2.2507	-2.2124	-2.218	-2.2124	-2.0982	-2.1876	-2.2776	-2.1277	-2.0385	-2.2212	-2.4488	-2.2266	-2.1281	-2.2018	-2.3074	-2.2482	-2.858	-2.257	-2.291	-2.1916	-2.275	-2.2007	-2.149	-2.2007	-2.2544	-2.2001	-2.1378	-2.2087	-2.255	-2.2101	-2.1635	-2.1981	-2.163	-2.1828	-2.6075	-2.1919	-2.2123	-2.1635	-2.19	-2.2076
-2.2139	-2.1613	-1.9368	-2.1803	-2.3028	-2.1936	-1.9801	-2.1272	-2.2226	-2.1523	-2.2507	-2.2124	-2.1001	-2.1936	-2.3459	-2.1925	-2.2003	-2.2788	-2.3571	-2.1928	-1.9709	-2.1935	-2.2556	-2.1624	-1.9801	-2.1272	-1.5442	-2.1821	-2.291	-2.1916	-2.2136	-2.195	-2.342	-2.2104	-2.2544	-2.2001	-2.2188	-2.1989	-2.1068	-2.2049	-2.1635	-2.1981	-2.163	-2.1828	-2.411	-2.2152	-2.2123	-2.1635	-2.1697	-2.1841
-1.9568	-2.2346	-2.3373	-2.1335	-2.0281	-2.3093	-1.9424	-2.2055	-2.2226	-2.1523	-2.1871	-2.1757	-2.3161	-2.1765	-2.0946	-2.2248	-2.0928	-2.3291	-2.0385	-2.2212	-2.2257	-2.1766	-2.0281	-2.3093	-2.3162	-2.1922	-1.5442	-2.1821	-2.1746	-2.1935	-2.275	-2.2007	-2.342	-2.2104	-2.2544	-2.2001	-2.1378	-2.2087	-2.1068	-2.2049	-2.1635	-2.1981	-2.1056	-2.2076	-2.411	-2.2152	-2.1555	-2.1921	-2.3516	-2.2463
-2.3893	-2.1972	-2.2955	-2.1993	-2.3401	-2.133	-1.9424	-2.2055	-3.337	-2.1796	-2.2714	-2.2791	-2.2358	-2.1442	-2.2319	-2.1426	-2.3627	-2.1814	-2.3021	-2.2069	-2.2955	-2.1993	-2.2854	-2.1793	-2.3162	-2.1922	-3.1876	-2.1792	-2.291	-2.1916	-2.275	-2.2007	-2.342	-2.2104	-2.2146	-2.2101	-2.1378	-2.2087	-2.1068	-2.2049	-2.2584	-2.1902	-2.1056	-2.2076	-2.6075	-2.1919	-2.4009	-2.2309	-2.1697	-2.1841
-2.0257	-2.1777	-2.2955	-2.1993	-2.2278	-2.1925	-2.3004	-2.196	-3.337	-2.1796	-2.1077	-2.1883	-2.218	-2.2124	-2.0807	-2.2469	-2.2588	-2.214	-2.0385	-2.2212	-2.2955	-2.1993	-2.2854	-2.1793	-2.3162	-2.1922	-3.1876	-2.1792	-2.1746	-2.1935	-2.275	-2.2007	-2.342	-2.2104	-2.2146	-2.2101	-2.1378	-2.2087	-2.1068	-2.2049	-2.2584	-2.1902	-2.1056	-2.2076	-2.6075	-2.1919	-2.1555	-2.1921	-2.19	-2.2076
-2.3259	-2.256	-2.2602	-2.2263	-2.1552	-2.2711	-2.4711	-2.2475	-3.1076	-2.1856	-2.1159	-3.1001	-1.8958	-2.4204	-1.6472	-1.979	-1.4129	-1.734	-2.3571	-2.1928	-2.4488	-2.2266	-2.1281	-2.2018	-2.3162	-2.1922	-3.1876	-2.1792	-2.1159	-3.1001	-1.8958	-2.4204	-1.6472	-1.979	-1.4129	-1.734	-2.5123	-2.1861	-2.255	-2.2101	-2.1635	-2.1981	-2.4249	-2.2294	-2.6075	-2.1919	-2.1159	-3.1001	-1.8958	-2.4204
-2.1728	-2.3716	-1.8906	-2.1598	-2.3028	-2.1936	-2.0044	-2.2004	-1.3509	-2.1428	-2.2507	-2.2124	-2.18	-2.2026	-2.2055	-2.1533	-2.0615	-2.2889	-2.3571	-2.1928	-1.9709	-2.1935	-2.2556	-2.1624	-2.109	-2.1807	-1.5442	-2.1821	-2.291	-2.1916	-2.2136	-2.195	-2.149	-2.2007	-2.2146	-2.2101	-2.1378	-2.2087	-2.1068	-2.2049	-2.1635	-2.1981	-2.163	-2.1828	-1.2038	-2.1517	-2.2123	-2.1635	-2.1697	-2.1841
-2.0257	-2.1777	-2.2955	-2.1993	-2.1552	-2.2711	-2.3411	-2.1558	-1.3509	-2.1428	-2.2714	-2.2791	-2.1001	-2.1936	-2.0436	-2.2924	-2.1198	-2.1918	-2.0385	-2.2212	-2.2955	-2.1993	-2.1281	-2.2018	-2.3162	-2.1922	-1.5442	-2.1821	-2.291	-2.1916	-2.2136	-2.195	-2.149	-2.2007	-2.0736	-2.202	-2.1378	-2.2087	-2.1068	-2.2049	-2.1635	-2.1981	-2.163	-2.1828	-1.2038	-2.1517	-2.4009	-2.2309	-2.1697	-2.1841
-2.2375	-2.124	-2.5968	-2.1898	-2.4749	-2.1739	-2.1182	-2.1856	-3.1008	-2.1604	-2.1082	-2.1378	-2.2655	-2.1791	-2.0242	-2.1608	-2.2588	-2.214	-2.3571	-2.1928	-2.4488	-2.2266	-2.2854	-2.1793	-2.109	-2.1807	-3.1876	-2.1792	-2.1593	-2.2056	-2.0948	-2.1814	-2.0242	-2.1608	-2.2146	-2.2101	-2.1378	-2.2087	-2.6683	-2.1717	-2.2939	-2.2053	-2.163	-2.1828	-2.6075	-2.1919	-2.1555	-2.1921	-2.1697	-2.1841
-2.0841	-2.3065	-2.1802	-2.2149	-2.1817	-2.2442	-2.1182	-2.1856	-2.2419	-2.2657	-2.1871	-2.1757	-2.1109	-2.1729	-2.0688	-2.2769	-2.2003	-2.2788	-2.0385	-2.2212	-2.1802	-2.2149	-2.2854	-2.1793	-2.109	-2.1807	-1.5442	-2.1821	-2.1746	-2.1935	-2.1109	-2.1729	-2.1155	-2.1971	-2.2544	-2.2001	-2.1378	-2.2087	-2.1068	-2.2049	-2.2939	-2.2053	-2.163	-2.1828	-2.411	-2.2152	-2.1555	-2.1921	-2.1697	-2.1841
-2.0257	-2.1777	-2.0056	-2.1936	-2.266	-2.2734	-2.1406	-2.1001	-2.9978	-2.1844	-2.5029	-2.1756	-2.2562	-2.1716	-2.6188	-2.2544	-2.0615	-2.2889	-2.0385	-2.2212	-1.9709	-2.1935	-2.2854	-2.1793	-2.109	-2.1807	-3.1876	-2.1792	-2.291	-2.1916	-2.275	-2.2007	-2.342	-2.2104	-2.2146	-2.2101	-2.1378	-2.2087	-2.1068	-2.2049	-2.1635	-2.1981	-2.163	-2.1828	-2.6075	-2.1919	-2.4009	-2.2309	-2.19	-2.2076
-2.0841	-2.3065	-2.0351	-2.2049	-2.1817	-2.2442	-2.3004	-2.196	-1.1147	-2.163	-2.143	-2.1912	-2.1001	-2.1936	-2.0688	-2.2769	-2.308	-2.2155	-2.0385	-2.2212	-1.9709	-2.1935	-2.2854	-2.1793	-2.3162	-2.1922	-1.5442	-2.1821	-2.1746	-2.1935	-2.2136	-2.195	-2.1155	-2.1971	-2.308	-2.2155	-2.1378	-2.2087	-2.1068	-2.2049	-2.2939	-2.2053	-2.1056	-2.2076	-1.2038	-2.1517	-2.1555	-2.1921	-2.1697	-2.1841
-2.2139	-2.1613	-2.7181	-2.1506	-2.2107	-2.1599	-2.1182	-2.1856	-2.1951	-2.1918	-2.0414	-2.186	-2.2676	-2.2096	-2.1923	-2.1703	-2.0615	-2.2889	-2.3571	-2.1928	-2.4488	-2.2266	-2.1281	-2.2018	-2.109	-2.1807	-2.2747	-2.1971	-2.0414	-2.186	-2.0948	-2.1814	-2.1923	-2.1703	-2.2146	-2.2101	-2.2188	-2.1989	-2.6683	-2.1717	-2.1635	-2.1981	-2.163	-2.1828	-2.6075	-2.1919	-2.1555	-2.1921	-2.1697	-2.1841
-2.0841	-2.3065	-2.0056	-2.1936	-2.3077	-2.0984	-1.9801	-2.1272	-2.6045	-2.238	-2.0414	-2.186	-2.18	-2.2026	-2.1381	-2.2629	-2.2482	-2.2044	-2.0385	-2.2212	-1.9709	-2.1935	-2.2556	-2.1624	-1.9801	-2.1272	-2.2747	-2.1971	-2.0414	-2.186	-2.2136	-2.195	-2.149	-2.2007	-2.2146	-2.2101	-2.1378	-2.2087	-2.1068	-2.2049	-2.1635	-2.1981	-2.163	-2.1828	-2.6075	-2.1919	-2.1555	-2.1921	-2.1697	-2.1841
-2.2747	-2.1752	-2.0546	-2.2266	-2.2278	-2.1925	-2.2953	-2.125	-1.1147	-2.163	-2.1159	-3.1001	-1.8958	-2.4204	-1.6472	-1.979	-1.4129	-1.734	-2.3571	-2.1928	-1.9709	-2.1935	-2.2854	-2.1793	-2.3162	-2.1922	-1.5442	-2.1821	-2.1159	-3.1001	-1.8958	-2.4204	-1.6472	-1.979	-1.4129	-1.734	-2.2188	-2.1989	-2.1068	-2.2049	-2.2584	-2.1902	-2.163	-2.1828	-1.2038	-2.1517	-2.1159	-3.1001	-1.8958	-2.4204
-2.4751	-2.2115	-2.0056	-2.1936	-2.3077	-2.0984	-2.1702	-2.2235	-1.1147	-2.163	-2.2564	-2.1963	-2.1109	-2.1729	-2.0688	-2.2769	-2.2003	-2.2788	-2.3021	-2.2069	-1.9709	-2.1935	-2.2556	-2.1624	-2.109	-2.1807	-1.5442	-2.1821	-2.1746	-2.1935	-2.1109	-2.1729	-2.1155	-2.1971	-2.2544	-2.2001	-2.1378	-2.2087	-2.1068	-2.2049	-2.1635	-2.1981	-2.163	-2.1828	-1.2038	-2.1517	-2.1555	-2.1921	-2.1697	-2.1841
-2.2375	-2.124	-2.4055	-2.3948	-2.1676	-2.1596	-1.9801	-2.1272	-1.3509	-2.1428	-2.1077	-2.1883	-2.1001	-2.1936	-2.2055	-2.1533	-2.3627	-2.1814	-2.3571	-2.1928	-2.4488	-2.2266	-2.1281	-2.2018	-1.9801	-2.1272	-1.5442	-2.1821	-2.1746	-2.1935	-2.2136	-2.195	-2.149	-2.2007	-2.2146	-2.2101	-2.1378	-2.2087	-2.1068	-2.2049	-2.1635	-2.1981	-2.163	-2.1828	-1.2038	-2.1517	-2.1555	-2.1921	-2.1697	-2.1841
-2.163	-2.2773	-1.8906	-2.1598	-2.2348	-2.2064	-2.3007	-2.2016	-1.1147	-2.163	-2.1082	-2.1378	-2.2358	-2.1442	-2.0959	-2.1936	-2.0615	-2.2889	-2.163	-2.2773	-1.9709	-2.1935	-2.2556	-2.1624	-2.3074	-2.2482	-1.5442	-2.1821	-2.1593	-2.2056	-2.275	-2.2007	-2.1155	-2.1971	-2.2146	-2.2101	-2.2188	-2.1989	-2.1068	-2.2049	-2.1635	-2.1981	-2.163	-2.1828	-1.2038	-2.1517	-2.1555	-2.1921	-2.1697	-2.1841
-2.3259	-2.256	-1.8906	-2.1598	-2.3401	-2.133	-2.1406	-2.1001	-1.8533	-2.1887	-2.2593	-2.246	-2.1109	-2.1729	-2.0807	-2.2469	-2.0928	-2.3291	-2.3571	-2.1928	-1.9709	-2.1935	-2.2854	-2.1793	-2.109	-2.1807	-1.5442	-2.1821	-2.1593	-2.2056	-2.1109	-2.1729	-2.342	-2.2104	-2.2544	-2.2001	-2.5123	-2.1861	-2.1068	-2.2049	-2.2584	-2.1902	-2.163	-2.1828	-2.6075	-2.1919	-2.1555	-2.1921	-2.1697	-2.1841
-2.0841	-2.3065	-2.0351	-2.2049	-2.266	-2.2734	-2.3411	-2.1558	-3.1076	-2.1856	-2.1239	-2.2232	-2.0777	-2.1421	-2.2669	-2.1721	-2.0615	-2.2889	-2.0385	-2.2212	-1.9709	-2.1935	-2.2854	-2.1793	-2.3162	-2.1922	-3.1876	-2.1792	-2.1593	-2.2056	-2.275	-2.2007	-2.149	-2.2007	-2.2146	-2.2101	-2.1378	-2.2087	-2.1068	-2.2049	-2.1635	-2.1981	-2.163	-2.1828	-2.6075	-2.1919	-2.1555	-2.1921	-2.1697	-2.1841
-2.0841	-2.3065	-2.4055	-2.3948	-2.266	-2.2734	-2.1702	-2.2235	-2.1923	-2.2232	-2.2007	-2.1839	-2.324	-2.2629	-2.2055	-2.1533	-2.2588	-2.214	-2.0385	-2.2212	-2.4488	-2.2266	-2.2854	-2.1793	-2.109	-2.1807	-2.2747	-2.1971	-2.291	-2.1916	-2.2136	-2.195	-2.149	-2.2007	-2.2146	-2.2101	-2.1378	-2.2087	-2.1068	-2.2049	-2.1635	-2.1981	-2.163	-2.1828	-2.6075	-2.1919	-2.1555	-2.1921	-2.1697	-2.1841
-2.4751	-2.2115	-2.0056	-2.1936	-2.2035	-2.2637	-1.9801	-2.1272	-2.2419	-2.2657	-2.168	-2.1327	-2.3766	-2.3364	-2.0436	-2.2924	-2.2482	-2.2044	-2.3021	-2.2069	-1.9709	-2.1935	-2.2035	-2.2637	-1.9801	-2.1272	-1.5442	-2.1821	-2.168	-2.1327	-2.275	-2.2007	-2.149	-2.2007	-2.2146	-2.2101	-2.1378	-2.2087	-2.1068	-2.2049	-2.2584	-2.1902	-2.163	-2.1828	-2.411	-2.2152	-2.2123	-2.1635	-2.3516	-2.2463
-2.163	-2.2773	-2.2955	-2.1993	-2.2278	-2.1925	-2.1098	-2.2239	-1.1147	-2.163	-2.1077	-2.1883	-2.3125	-2.1238	-2.1381	-2.2629	-2.4698	-2.1537	-2.163	-2.2773	-2.2955	-2.1993	-2.2854	-2.1793	-2.1098	-2.2239	-1.5442	-2.1821	-2.1746	-2.1935	-2.2136	-2.195	-2.149	-2.2007	-2.2544	-2.2001	-2.2188	-2.1989	-2.1068	-2.2049	-2.2584	-2.1902	-2.1056	-2.2076	-1.2038	-2.1517	-2.1555	-2.1921	-2.1697	-2.1841
-2.0755	-2.0526	-1.9368	-2.1803	-2.0044	-2.2068	-2.1036	-2.3135	-2.1923	-2.2232	-2.2357	-2.0772	-2.1109	-2.1729	-2.0035	-2.1833	-2.217	-2.0855	-2.0755	-2.0526	-1.9709	-2.1935	-2.1281	-2.2018	-2.109	-2.1807	-2.2747	-2.1971	-2.291	-2.1916	-2.1109	-2.1729	-2.0035	-2.1833	-2.2146	-2.2101	-2.1378	-2.2087	-2.1068	-2.2049	-2.1635	-2.1981	-2.163	-2.1828	-2.6075	-2.1919	-2.1555	-2.1921	-2.1697	-2.1841
-2.2057	-2.1498	-2.4055	-2.3948	-2.2595	-2.2073	-2.2109	-2.3302	-2.4879	-2.1525	-2.1077	-2.1883	-2.0336	-2.2016	-2.0982	-2.1876	-2.3627	-2.1814	-2.2057	-2.1498	-2.4488	-2.2266	-2.1281	-2.2018	-2.3074	-2.2482	-2.2747	-2.1971	-2.1746	-2.1935	-2.0948	-2.1814	-2.149	-2.2007	-2.2146	-2.2101	-2.1378	-2.2087	-2.1068	-2.2049	-2.1635	-2.1981	-2.163	-2.1828	-2.6075	-2.1919	-2.1555	-2.1921	-2.1697	-2.1841
-2.0913	-2.1113	-2.0182	-2.0914	-2.2348	-2.2064	-2.1036	-2.3135	-2.1951	-2.1918	-2.1871	-2.1757	-2.324	-2.2629	-2.0242	-2.1608	-2.0928	-2.3291	-2.0385	-2.2212	-2.2257	-2.1766	-2.2556	-2.1624	-2.109	-2.1807	-2.2747	-2.1971	-2.1746	-2.1935	-2.2136	-2.195	-2.0242	-2.1608	-2.2544	-2.2001	-2.1378	-2.2087	-2.1068	-2.2049	-2.1635	-2.1981	-2.163	-2.1828	-2.6075	-2.1919	-2.1555	-2.1921	-2.1697	-2.1841
-2.028	-2.1577	-2.0182	-2.0914	-2.2595	-2.2073	-2.3007	-2.2016	-3.337	-2.1796	-2.1885	-2.1814	-2.0912	-2.2458	-2.2319	-2.1426	-1.9722	-2.1863	-2.3021	-2.2069	-2.2257	-2.1766	-2.1281	-2.2018	-2.3074	-2.2482	-3.1876	-2.1792	-2.1746	-2.1935	-2.0912	-2.2458	-2.342	-2.2104	-2.0736	-2.202	-2.1378	-2.2087	-2.1068	-2.2049	-2.1635	-2.1981	-2.163	-2.1828	-2.6075	-2.1919	-2.1555	-2.1921	-2.19	-2.2076
-2.028	-2.1577	-1.9474	-2.2267	-2.3077	-2.0984	-2.1182	-2.1856	-3.4127	-2.1783	-2.168	-2.1327	-2.218	-2.2124	-2.0959	-2.1936	-2.0837	-2.1957	-2.3021	-2.2069	-1.9709	-2.1935	-2.2556	-2.1624	-2.109	-2.1807	-3.1876	-2.1792	-2.168	-2.1327	-2.275	-2.2007	-2.1155	-2.1971	-2.0736	-2.202	-2.1378	-2.2087	-2.1068	-2.2049	-2.1635	-2.1981	-2.163	-2.1828	-2.6075	-2.1919	-2.2123	-2.1635	-2.19	-2.2076
-2.2057	-2.1498	-1.8906	-2.1598	-2.266	-2.2734	-2.1182	-2.1856	-1.3509	-2.1428	-2.5029	-2.1756	-2.324	-2.2629	-2.0688	-2.2769	-2.0615	-2.2889	-2.2057	-2.1498	-1.9709	-2.1935	-2.2854	-2.1793	-2.109	-2.1807	-1.5442	-2.1821	-2.291	-2.1916	-2.2136	-2.195	-2.1155	-2.1971	-2.2146	-2.2101	-2.1378	-2.2087	-2.1068	-2.2049	-2.1635	-2.1981	-2.163	-2.1828	-1.2038	-2.1517	-2.4009	-2.2309	-2.1697	-2.1841
-1.9747	-2.2361	-2.4055	-2.3948	-2.1552	-2.2711	-2.4711	-2.2475	-1.1147	-2.163	-2.1885	-2.1814	-2.0336	-2.2016	-2.2055	-2.1533	-2.0416	-2.0862	-2.0385	-2.2212	-2.4488	-2.2266	-2.1281	-2.2018	-2.3162	-2.1922	-1.5442	-2.1821	-2.1746	-2.1935	-2.0948	-2.1814	-2.149	-2.2007	-2.0416	-2.0862	-2.1378	-2.2087	-2.1068	-2.2049	-2.1635	-2.1981	-2.4249	-2.2294	-1.2038	-2.1517	-2.1555	-2.1921	-2.1697	-2.1841
-1.9568	-2.2346	-1.9474	-2.2267	-2.2567	-2.2214	-2.3915	-2.2077	-1.1147	-2.163	-2.0946	-2.1887	-2.3377	-2.1893	-2.1923	-2.1703	-1.9722	-2.1863	-2.0385	-2.2212	-1.9709	-2.1935	-2.2854	-2.1793	-2.3162	-2.1922	-1.5442	-2.1821	-2.291	-2.1916	-2.275	-2.2007	-2.1923	-2.1703	-2.0736	-2.202	-2.1378	-2.2087	-2.1068	-2.2049	-2.1635	-2.1981	-2.4249	-2.2294	-1.2038	-2.1517	-2.1555	-2.1921	-2.1697	-2.1841
-1.9747	-2.2361	-2.0056	-2.1936	-2.2567	-2.2214	-2.4174	-2.1279	-1.1147	-2.163	-2.5029	-2.1756	-2.1001	-2.1936	-2.1923	-2.1703	-2.2588	-2.214	-2.0385	-2.2212	-1.9709	-2.1935	-2.2854	-2.1793	-2.3162	-2.1922	-1.5442	-2.1821	-2.291	-2.1916	-2.2136	-2.195	-2.1923	-2.1703	-2.2146	-2.2101	-2.1378	-2.2087	-2.1068	-2.2049	-2.1635	-2.1981	-2.163	-2.1828	-1.2038	-2.1517	-2.4009	-2.2309	-2.1697	-2.1841
-2.0257	-2.1777	-2.2781	-2.2803	-2.2567	-2.2214	-2.3915	-2.2077	-1.1147	-2.163	-2.1871	-2.1757	-2.1109	-2.1729	-2.0982	-2.1876	-1.9722	-2.1863	-2.0385	-2.2212	-2.4488	-2.2266	-2.2854	-2.1793	-2.3162	-2.1922	-1.5442	-2.1821	-2.1746	-2.1935	-2.1109	-2.1729	-2.149	-2.2007	-2.0736	-2.202	-2.1378	-2.2087	-2.1068	-2.2049	-2.1635	-2.1981	-2.4249	-2.2294	-1.2038	-2.1517	-2.1555	-2.1921	-2.1697	-2.1841
-2.6672	-2.1084	-2.0056	-2.1936	-2.0281	-2.3093	-2.1702	-2.2235	-1.5303	-2.1581	-2.1871	-2.1757	-2.3125	-2.1238	-2.0982	-2.1876	-1.9722	-2.1863	-2.3571	-2.1928	-1.9709	-2.1935	-2.0281	-2.3093	-2.109	-2.1807	-1.5442	-2.1821	-2.1746	-2.1935	-2.2136	-2.195	-2.149	-2.2007	-2.0736	-2.202	-2.5123	-2.1861	-2.1068	-2.2049	-2.1635	-2.1981	-2.163	-2.1828	-2.6075	-2.1919	-2.1555	-2.1921	-2.1697	-2.1841
-2.2854	-2.2052	-2.0056	-2.1936	-2.1817	-2.2442	-2.1406	-2.1001	-1.5303	-2.1581	-2.0946	-2.1887	-2.1109	-2.1729	-2.2055	-2.1533	-2.2482	-2.2044	-2.3571	-2.1928	-1.9709	-2.1935	-2.2854	-2.1793	-2.109	-2.1807	-1.5442	-2.1821	-2.291	-2.1916	-2.1109	-2.1729	-2.149	-2.2007	-2.2146	-2.2101	-2.1378	-2.2087	-2.1068	-2.2049	-2.2939	-2.2053	-2.163	-2.1828	-2.6075	-2.1919	-2.1555	-2.1921	-2.1697	-2.1841
-2.3259	-2.256	-2.2731	-2.1649	-2.2567	-2.2214	-2.1182	-2.1856	-2.1527	-2.2301	-2.2007	-2.1839	-2.0336	-2.2016	-2.1381	-2.2629	-2.2588	-2.214	-2.3571	-2.1928	-2.2731	-2.1649	-2.2854	-2.1793	-2.109	-2.1807	-1.5442	-2.1821	-2.291	-2.1916	-2.0948	-2.1814	-2.149	-2.2007	-2.2146	-2.2101	-2.5123	-2.1861	-2.255	-2.2101	-2.1635	-2.1981	-2.163	-2.1828	-2.6075	-2.1919	-2.1555	-2.1921	-2.1697	-2.1841
-2.163	-2.2773	-2.2781	-2.2803	-2.1552	-2.2711	-2.2953	-2.125	-1.8533	-2.1887	-2.1082	-2.1378	-2.3125	-2.1238	-2.0982	-2.1876	-2.2482	-2.2044	-2.163	-2.2773	-2.4488	-2.2266	-2.1281	-2.2018	-2.3162	-2.1922	-1.5442	-2.1821	-2.1593	-2.2056	-2.2136	-2.195	-2.149	-2.2007	-2.2146	-2.2101	-2.2188	-2.1989	-2.1068	-2.2049	-2.1635	-2.1981	-2.163	-2.1828	-2.6075	-2.1919	-2.1555	-2.1921	-2.1697	-2.1841
-1.9568	-2.2346	-2.0056	-2.1936	-2.1552	-2.2711	-2.3004	-2.196	-1.1147	-2.163	-2.1077	-2.1883	-2.3161	-2.1765	-2.1923	-2.1703	-2.2482	-2.2044	-2.0385	-2.2212	-1.9709	-2.1935	-2.1281	-2.2018	-2.3162	-2.1922	-1.5442	-2.1821	-2.1746	-2.1935	-2.275	-2.2007	-2.1923	-2.1703	-2.2146	-2.2101	-2.1378	-2.2087	-2.1068	-2.2049	-2.1635	-2.1981	-2.1056	-2.2076	-1.2038	-2.1517	-2.1555	-2.1921	-2.3516	-2.2463
-2.163	-2.2773	-1.9474	-2.2267	-2.3401	-2.133	-2.4174	-2.1279	-2.2226	-2.1523	-2.5029	-2.1756	-2.0336	-2.2016	-2.0807	-2.2469	-2.2776	-2.1277	-2.163	-2.2773	-1.9709	-2.1935	-2.2854	-2.1793	-2.3162	-2.1922	-1.5442	-2.1821	-2.291	-2.1916	-2.0948	-2.1814	-2.342	-2.2104	-2.2544	-2.2001	-2.2188	-2.1989	-2.1068	-2.2049	-2.2584	-2.1902	-2.163	-2.1828	-2.411	-2.2152	-2.4009	-2.2309	-2.1697	-2.1841
-2.2854	-2.2052	-2.2602	-2.2263	-2.1817	-2.2442	-2.3007	-2.2016	-2.2419	-2.2657	-2.2714	-2.2791	-2.3377	-2.1893	-2.0436	-2.2924	-2.2776	-2.1277	-2.3571	-2.1928	-2.4488	-2.2266	-2.2854	-2.1793	-2.3074	-2.2482	-1.5442	-2.1821	-2.291	-2.1916	-2.275	-2.2007	-2.149	-2.2007	-2.2544	-2.2001	-2.1378	-2.2087	-2.255	-2.2101	-2.2939	-2.2053	-2.163	-2.1828	-2.411	-2.2152	-2.4009	-2.2309	-2.1697	-2.1841
-2.2057	-2.1498	-2.3373	-2.1335	-2.0044	-2.2068	-2.088	-2.1528	-1.3509	-2.1428	-2.2564	-2.1963	-2.0777	-2.1421	-2.0946	-2.2248	-2.0373	-2.175	-2.2057	-2.1498	-2.2257	-2.1766	-2.1281	-2.2018	-2.088	-2.1528	-1.5442	-2.1821	-2.1746	-2.1935	-2.275	-2.2007	-2.342	-2.2104	-2.2544	-2.2001	-2.1378	-2.2087	-2.1068	-2.2049	-2.1635	-2.1981	-2.163	-2.1828	-1.2038	-2.1517	-2.1555	-2.1921	-2.1697	-2.1841
-2.3893	-2.1972	-1.8906	-2.1598	-2.2667	-2.199	-2.4711	-2.2475	-3.1076	-2.1856	-2.2007	-2.1839	-2.2358	-2.1442	-2.0807	-2.2469	-2.217	-2.0855	-2.3021	-2.2069	-1.9709	-2.1935	-2.2667	-2.199	-2.3162	-2.1922	-3.1876	-2.1792	-2.291	-2.1916	-2.275	-2.2007	-2.342	-2.2104	-2.2146	-2.2101	-2.1378	-2.2087	-2.1068	-2.2049	-2.1635	-2.1981	-2.4249	-2.2294	-2.6075	-2.1919	-2.1555	-2.1921	-2.1697	-2.1841
-2.0257	-2.1777	-2.2955	-2.1993	-2.2348	-2.2064	-2.3915	-2.2077	-1.3509	-2.1428	-2.1082	-2.1378	-2.3161	-2.1765	-2.1381	-2.2629	-2.2588	-2.214	-2.0385	-2.2212	-2.2955	-2.1993	-2.2556	-2.1624	-2.3162	-2.1922	-1.5442	-2.1821	-2.1593	-2.2056	-2.275	-2.2007	-2.149	-2.2007	-2.2146	-2.2101	-2.1378	-2.2087	-2.1068	-2.2049	-2.1635	-2.1981	-2.4249	-2.2294	-1.2038	-2.1517	-2.1555	-2.1921	-2.3516	-2.2463
-2.0841	-2.3065	-2.0351	-2.2049	-2.0281	-2.3093	-1.9424	-2.2055	-2.1951	-2.1918	-2.1239	-2.2232	-2.279	-2.2121	-2.1381	-2.2629	-2.1609	-2.2129	-2.0385	-2.2212	-1.9709	-2.1935	-2.0281	-2.3093	-2.3162	-2.1922	-2.2747	-2.1971	-2.1593	-2.2056	-2.2136	-2.195	-2.149	-2.2007	-2.2544	-2.2001	-2.1378	-2.2087	-2.1068	-2.2049	-2.1635	-2.1981	-2.1056	-2.2076	-2.6075	-2.1919	-2.1555	-2.1921	-2.1697	-2.1841
-1.9568	-2.2346	-2.0056	-2.1936	-2.2595	-2.2073	-2.1036	-2.3135	-1.3509	-2.1428	-2.2139	-2.1409	-2.0336	-2.2016	-2.1381	-2.2629	-2.1818	-2.246	-2.0385	-2.2212	-1.9709	-2.1935	-2.1281	-2.2018	-2.109	-2.1807	-1.5442	-2.1821	-2.291	-2.1916	-2.0948	-2.1814	-2.149	-2.2007	-2.0736	-2.202	-2.1378	-2.2087	-2.1068	-2.2049	-2.1635	-2.1981	-2.163	-2.1828	-1.2038	-2.1517	-2.2123	-2.1635	-2.1697	-2.1841
-2.3893	-2.1972	-2.2731	-2.1649	-2.2278	-2.1925	-2.1702	-2.2235	-2.1951	-2.1918	-2.2714	-2.2791	-2.0423	-2.1543	-2.6188	-2.2544	-2.308	-2.2155	-2.3021	-2.2069	-2.2731	-2.1649	-2.2854	-2.1793	-2.109	-2.1807	-2.2747	-2.1971	-2.291	-2.1916	-2.0948	-2.1814	-2.342	-2.2104	-2.308	-2.2155	-2.1378	-2.2087	-2.255	-2.2101	-2.2584	-2.1902	-2.163	-2.1828	-2.6075	-2.1919	-2.4009	-2.2309	-2.1697	-2.1841
-2.2139	-2.1613	-1.9368	-2.1803	-2.3077	-2.0984	-2.4711	-2.2475	-2.1923	-2.2232	-2.5029	-2.1756	-2.1109	-2.1729	-2.1381	-2.2629	-2.308	-2.2155	-2.3571	-2.1928	-1.9709	-2.1935	-2.2556	-2.1624	-2.3162	-2.1922	-2.2747	-2.1971	-2.291	-2.1916	-2.1109	-2.1729	-2.149	-2.2007	-2.308	-2.2155	-2.2188	-2.1989	-2.1068	-2.2049	-2.1635	-2.1981	-2.4249	-2.2294	-2.6075	-2.1919	-2.4009	-2.2309	-2.1697	-2.1841
-2.3701	-2.2266	-1.9474	-2.2267	-2.0522	-2.1698	-2.1121	-2.1419	-1.1147	-2.163	-2.5029	-2.1756	-2.2562	-2.1716	-2.401	-2.3709	-2.4698	-2.1537	-2.0385	-2.2212	-1.9709	-2.1935	-2.1281	-2.2018	-2.3074	-2.2482	-1.5442	-2.1821	-2.291	-2.1916	-2.275	-2.2007	-2.342	-2.2104	-2.2544	-2.2001	-2.1378	-2.2087	-2.1068	-2.2049	-2.1635	-2.1981	-2.163	-2.1828	-1.2038	-2.1517	-2.4009	-2.2309	-2.19	-2.2076
-2.0841	-2.3065	-2.0351	-2.2049	-1.9047	-2.2237	-2.2109	-2.3302	-1.8533	-2.1887	-2.5029	-2.1756	-2.1001	-2.1936	-2.0035	-2.1833	-2.1198	-2.1918	-2.0385	-2.2212	-1.9709	-2.1935	-2.2556	-2.1624	-2.3074	-2.2482	-1.5442	-2.1821	-2.291	-2.1916	-2.2136	-2.195	-2.0035	-2.1833	-2.0736	-2.202	-2.1378	-2.2087	-2.1068	-2.2049	-2.1635	-2.1981	-2.163	-2.1828	-2.6075	-2.1919	-2.4009	-2.2309	-2.1697	-2.1841
-2.2375	-2.124	-2.7181	-2.1506	-2.1552	-2.2711	-2.088	-2.1528	-2.1951	-2.1918	-2.1871	-2.1757	-2.0912	-2.2458	-2.2319	-2.1426	-2.2776	-2.1277	-2.3571	-2.1928	-2.4488	-2.2266	-2.1281	-2.2018	-2.088	-2.1528	-2.2747	-2.1971	-2.1746	-2.1935	-2.0912	-2.2458	-2.342	-2.2104	-2.2544	-2.2001	-2.1378	-2.2087	-2.6683	-2.1717	-2.1635	-2.1981	-2.163	-2.1828	-2.6075	-2.1919	-2.1555	-2.1921	-2.19	-2.2076
-2.4751	-2.2115	-2.0056	-2.1936	-2.2035	-2.2637	-1.9424	-2.2055	-1.3509	-2.1428	-2.1885	-2.1814	-2.18	-2.2026	-2.1923	-2.1703	-2.4698	-2.1537	-2.3021	-2.2069	-1.9709	-2.1935	-2.2035	-2.2637	-2.3162	-2.1922	-1.5442	-2.1821	-2.1746	-2.1935	-2.2136	-2.195	-2.1923	-2.1703	-2.2544	-2.2001	-2.1378	-2.2087	-2.1068	-2.2049	-2.2584	-2.1902	-2.1056	-2.2076	-1.2038	-2.1517	-2.1555	-2.1921	-2.1697	-2.1841
-1.9747	-2.2361	-2.0351	-2.2049	-2.0281	-2.3093	-2.3915	-2.2077	-1.3509	-2.1428	-2.2564	-2.1963	-2.3377	-2.1893	-2.3515	-2.1285	-2.2588	-2.214	-2.0385	-2.2212	-1.9709	-2.1935	-2.0281	-2.3093	-2.3162	-2.1922	-1.5442	-2.1821	-2.1746	-2.1935	-2.275	-2.2007	-2.342	-2.2104	-2.2146	-2.2101	-2.1378	-2.2087	-2.1068	-2.2049	-2.1635	-2.1981	-2.4249	-2.2294	-1.2038	-2.1517	-2.1555	-2.1921	-2.1697	-2.1841
-2.0841	-2.3065	-2.2602	-2.2263	-2.3401	-2.133	-2.3004	-2.196	-3.1076	-2.1856	-2.2507	-2.2124	-2.324	-2.2629	-2.0959	-2.1936	-2.0615	-2.2889	-2.0385	-2.2212	-2.4488	-2.2266	-2.2854	-2.1793	-2.3162	-2.1922	-3.1876	-2.1792	-2.291	-2.1916	-2.2136	-2.195	-2.1155	-2.1971	-2.2146	-2.2101	-2.1378	-2.2087	-2.255	-2.2101	-2.2584	-2.1902	-2.1056	-2.2076	-2.6075	-2.1919	-2.2123	-2.1635	-2.1697	-2.1841
-2.2747	-2.1752	-2.2602	-2.2263	-2.2278	-2.1925	-2.1702	-2.2235	-2.2226	-2.1523	-2.1885	-2.1814	-2.0423	-2.1543	-2.2055	-2.1533	-2.1198	-2.1918	-2.3571	-2.1928	-2.4488	-2.2266	-2.2854	-2.1793	-2.109	-2.1807	-1.5442	-2.1821	-2.1746	-2.1935	-2.0948	-2.1814	-2.149	-2.2007	-2.0736	-2.202	-2.2188	-2.1989	-2.255	-2.2101	-2.2584	-2.1902	-2.163	-2.1828	-2.411	-2.2152	-2.1555	-2.1921	-2.1697	-2.1841
-2.163	-2.2773	-2.2955	-2.1993	-2.3077	-2.0984	-2.1182	-2.1856	-1.3509	-2.1428	-2.2139	-2.1409	-2.3161	-2.1765	-2.0035	-2.1833	-2.0928	-2.3291	-2.163	-2.2773	-2.2955	-2.1993	-2.2556	-2.1624	-2.109	-2.1807	-1.5442	-2.1821	-2.291	-2.1916	-2.275	-2.2007	-2.0035	-2.1833	-2.2544	-2.2001	-2.2188	-2.1989	-2.1068	-2.2049	-2.1635	-2.1981	-2.163	-2.1828	-1.2038	-2.1517	-2.2123	-2.1635	-2.3516	-2.2463
-2.4751	-2.2115	-2.0056	-2.1936	-2.4749	-2.1739	-2.3004	-2.196	-1.3509	-2.1428	-2.2082	-2.2983	-2.218	-2.2124	-2.3459	-2.1925	-2.2776	-2.1277	-2.3021	-2.2069	-1.9709	-2.1935	-2.2854	-2.1793	-2.3162	-2.1922	-1.5442	-2.1821	-2.2082	-2.2983	-2.275	-2.2007	-2.342	-2.2104	-2.2544	-2.2001	-2.1378	-2.2087	-2.1068	-2.2049	-2.2939	-2.2053	-2.1056	-2.2076	-1.2038	-2.1517	-2.1555	-2.1921	-2.19	-2.2076
-2.2139	-2.1613	-2.5968	-2.1898	-2.2667	-2.199	-1.9424	-2.2055	-1.3509	-2.1428	-2.2714	-2.2791	-2.2358	-2.1442	-2.0035	-2.1833	-2.1198	-2.1918	-2.3571	-2.1928	-2.4488	-2.2266	-2.2667	-2.199	-2.3162	-2.1922	-1.5442	-2.1821	-2.291	-2.1916	-2.275	-2.2007	-2.0035	-2.1833	-2.0736	-2.202	-2.2188	-2.1989	-2.6683	-2.1717	-2.1635	-2.1981	-2.1056	-2.2076	-1.2038	-2.1517	-2.4009	-2.2309	-2.1697	-2.1841
-2.1728	-2.3716	-2.1802	-2.2149	-2.3077	-2.0984	-2.1036	-2.3135	-1.3509	-2.1428	-2.2714	-2.2791	-2.18	-2.2026	-2.0807	-2.2469	-2.2776	-2.1277	-2.3571	-2.1928	-2.1802	-2.2149	-2.2556	-2.1624	-2.109	-2.1807	-1.5442	-2.1821	-2.291	-2.1916	-2.2136	-2.195	-2.342	-2.2104	-2.2544	-2.2001	-2.1378	-2.2087	-2.1068	-2.2049	-2.1635	-2.1981	-2.163	-2.1828	-1.2038	-2.1517	-2.4009	-2.2309	-2.1697	-2.1841
-2.0755	-2.0526	-2.2432	-2.2769	-2.2595	-2.2073	-2.4711	-2.2475	-1.3509	-2.1428	-2.143	-2.1912	-2.2562	-2.1716	-2.3459	-2.1925	-2.3627	-2.1814	-2.0755	-2.0526	-2.2257	-2.1766	-2.1281	-2.2018	-2.3162	-2.1922	-1.5442	-2.1821	-2.1746	-2.1935	-2.275	-2.2007	-2.342	-2.2104	-2.2146	-2.2101	-2.1378	-2.2087	-2.1068	-2.2049	-2.1635	-2.1981	-2.4249	-2.2294	-1.2038	-2.1517	-2.1555	-2.1921	-2.19	-2.2076
-2.3259	-2.256	-2.5968	-2.1898	-2.2107	-2.1599	-2.3004	-2.196	-1.3509	-2.1428	-2.1885	-2.1814	-2.279	-2.2121	-2.2319	-2.1426	-2.4698	-2.1537	-2.3571	-2.1928	-2.4488	-2.2266	-2.1281	-2.2018	-2.3162	-2.1922	-1.5442	-2.1821	-2.1746	-2.1935	-2.2136	-2.195	-2.342	-2.2104	-2.2544	-2.2001	-2.5123	-2.1861	-2.6683	-2.1717	-2.1635	-2.1981	-2.1056	-2.2076	-1.2038	-2.1517	-2.1555	-2.1921	-2.1697	-2.1841
-2.4751	-2.2115	-1.9474	-2.2267	-2.3028	-2.1936	-2.0044	-2.2004	-1.8533	-2.1887	-2.143	-2.1912	-2.1001	-2.1936	-2.1648	-2.1845	-2.4698	-2.1537	-2.3021	-2.2069	-1.9709	-2.1935	-2.2556	-2.1624	-2.109	-2.1807	-1.5442	-2.1821	-2.1746	-2.1935	-2.2136	-2.195	-2.1155	-2.1971	-2.2544	-2.2001	-2.1378	-2.2087	-2.1068	-2.2049	-2.1635	-2.1981	-2.163	-2.1828	-2.6075	-2.1919	-2.1555	-2.1921	-2.1697	-2.1841
-2.2375	-2.124	-2.0351	-2.2049	-2.1552	-2.2711	-2.2109	-2.3302	-1.1147	-2.163	-2.2139	-2.1409	-2.3766	-2.3364	-2.1381	-2.2629	-2.4698	-2.1537	-2.3571	-2.1928	-1.9709	-2.1935	-2.1281	-2.2018	-2.3074	-2.2482	-1.5442	-2.1821	-2.291	-2.1916	-2.275	-2.2007	-2.149	-2.2007	-2.2544	-2.2001	-2.1378	-2.2087	-2.1068	-2.2049	-2.1635	-2.1981	-2.163	-2.1828	-1.2038	-2.1517	-2.2123	-2.1635	-2.3516	-2.2463
-2.6672	-2.1084	-2.2325	-2.2321	-2.1817	-2.2442	-2.1702	-2.2235	-1.1147	-2.163	-2.2139	-2.1409	-2.1001	-2.1936	-2.401	-2.3709	-2.4698	-2.1537	-2.3571	-2.1928	-2.4488	-2.2266	-2.2854	-2.1793	-2.109	-2.1807	-1.5442	-2.1821	-2.291	-2.1916	-2.2136	-2.195	-2.342	-2.2104	-2.2544	-2.2001	-2.5123	-2.1861	-2.255	-2.2101	-2.2939	-2.2053	-2.163	-2.1828	-1.2038	-2.1517	-2.2123	-2.1635	-2.1697	-2.1841
-2.163	-2.2773	-2.2731	-2.1649	-2.2278	-2.1925	-2.1036	-2.3135	-2.2226	-2.1523	-2.143	-2.1912	-2.2676	-2.2096	-2.0242	-2.1608	-2.2482	-2.2044	-2.163	-2.2773	-2.2731	-2.1649	-2.2854	-2.1793	-2.109	-2.1807	-1.5442	-2.1821	-2.1746	-2.1935	-2.0948	-2.1814	-2.0242	-2.1608	-2.2146	-2.2101	-2.2188	-2.1989	-2.255	-2.2101	-2.2584	-2.1902	-2.163	-2.1828	-2.411	-2.2152	-2.1555	-2.1921	-2.1697	-2.1841
-2.3893	-2.1972	-2.0351	-2.2049	-2.0522	-2.1698	-2.3007	-2.2016	-1.1147	-2.163	-2.2593	-2.246	-2.3161	-2.1765	-2.0436	-2.2924	-2.4698	-2.1537	-2.3021	-2.2069	-1.9709	-2.1935	-2.1281	-2.2018	-2.3074	-2.2482	-1.5442	-2.1821	-2.1593	-2.2056	-2.275	-2.2007	-2.149	-2.2007	-2.2544	-2.2001	-2.1378	-2.2087	-2.1068	-2.2049	-2.1635	-2.1981	-2.163	-2.1828	-1.2038	-2.1517	-2.1555	-2.1921	-2.3516	-2.2463
-2.6672	-2.1084	-2.0182	-2.0914	-2.4749	-2.1739	-2.1036	-2.3135	-1.1147	-2.163	-2.2507	-2.2124	-2.218	-2.2124	-2.2055	-2.1533	-2.308	-2.2155	-2.3571	-2.1928	-2.2257	-2.1766	-2.2854	-2.1793	-2.109	-2.1807	-1.5442	-2.1821	-2.291	-2.1916	-2.275	-2.2007	-2.149	-2.2007	-2.308	-2.2155	-2.5123	-2.1861	-2.1068	-2.2049	-2.2939	-2.2053	-2.163	-2.1828	-1.2038	-2.1517	-2.2123	-2.1635	-2.19	-2.2076
-2.3893	-2.1972	-2.0351	-2.2049	-2.4749	-2.1739	-2.3007	-2.2016	-1.1147	-2.163	-2.1082	-2.1378	-2.3125	-2.1238	-2.0959	-2.1936	-2.0837	-2.1957	-2.3021	-2.2069	-1.9709	-2.1935	-2.2854	-2.1793	-2.3074	-2.2482	-1.5442	-2.1821	-2.1593	-2.2056	-2.2136	-2.195	-2.1155	-2.1971	-2.0736	-2.202	-2.1378	-2.2087	-2.1068	-2.2049	-2.2939	-2.2053	-2.163	-2.1828	-1.2038	-2.1517	-2.1555	-2.1921	-2.1697	-2.1841
-1.9568	-2.2346	-2.3373	-2.1335	-2.2595	-2.2073	-1.9424	-2.2055	-3.337	-2.1796	-2.1885	-2.1814	-2.218	-2.2124	-2.1923	-2.1703	-2.1198	-2.1918	-2.0385	-2.2212	-2.2257	-2.1766	-2.1281	-2.2018	-2.3162	-2.1922	-3.1876	-2.1792	-2.1746	-2.1935	-2.275	-2.2007	-2.1923	-2.1703	-2.0736	-2.202	-2.1378	-2.2087	-2.1068	-2.2049	-2.1635	-2.1981	-2.1056	-2.2076	-2.6075	-2.1919	-2.1555	-2.1921	-2.19	-2.2076
-2.0257	-2.1777	-1.9368	-2.1803	-2.1552	-2.2711	-2.0044	-2.2004	-1.1147	-2.163	-2.143	-2.1912	-2.1109	-2.1729	-2.0035	-2.1833	-2.2776	-2.1277	-2.0385	-2.2212	-1.9709	-2.1935	-2.1281	-2.2018	-2.109	-2.1807	-1.5442	-2.1821	-2.1746	-2.1935	-2.1109	-2.1729	-2.0035	-2.1833	-2.2544	-2.2001	-2.1378	-2.2087	-2.1068	-2.2049	-2.1635	-2.1981	-2.163	-2.1828	-1.2038	-2.1517	-2.1555	-2.1921	-2.1697	-2.1841
-2.2057	-2.1498	-2.0182	-2.0914	-2.2107	-2.1599	-1.9801	-2.1272	-1.1147	-2.163	-2.1885	-2.1814	-2.0423	-2.1543	-2.0807	-2.2469	-1.9722	-2.1863	-2.2057	-2.1498	-2.2257	-2.1766	-2.1281	-2.2018	-1.9801	-2.1272	-1.5442	-2.1821	-2.1746	-2.1935	-2.0948	-2.1814	-2.342	-2.2104	-2.0736	-2.202	-2.1378	-2.2087	-2.1068	-2.2049	-2.1635	-2.1981	-2.163	-2.1828	-1.2038	-2.1517	-2.1555	-2.1921	-2.1697	-2.1841
-2.0841	-2.3065	-2.2955	-2.1993	-2.1817	-2.2442	-2.0044	-2.2004	-2.1923	-2.2232	-2.2139	-2.1409	-2.0423	-2.1543	-2.0436	-2.2924	-2.0416	-2.0862	-2.0385	-2.2212	-2.2955	-2.1993	-2.2854	-2.1793	-2.109	-2.1807	-2.2747	-2.1971	-2.291	-2.1916	-2.0948	-2.1814	-2.149	-2.2007	-2.0416	-2.0862	-2.1378	-2.2087	-2.1068	-2.2049	-2.2939	-2.2053	-2.163	-2.1828	-2.6075	-2.1919	-2.2123	-2.1635	-2.1697	-2.1841
-2.2854	-2.2052	-2.2955	-2.1993	-2.1552	-2.2711	-2.3007	-2.2016	-1.5303	-2.1581	-2.3555	-2.3442	-2.1001	-2.1936	-2.1923	-2.1703	-2.2588	-2.214	-2.3571	-2.1928	-2.2955	-2.1993	-2.1281	-2.2018	-2.3074	-2.2482	-1.5442	-2.1821	-2.1593	-2.2056	-2.2136	-2.195	-2.1923	-2.1703	-2.2146	-2.2101	-2.1378	-2.2087	-2.1068	-2.2049	-2.1635	-2.1981	-2.163	-2.1828	-2.6075	-2.1919	-2.1555	-2.1921	-2.1697	-2.1841
-2.2057	-2.1498	-2.0546	-2.2266	-2.0522	-2.1698	-2.1182	-2.1856	-2.1923	-2.2232	-2.2564	-2.1963	-2.3161	-2.1765	-2.0242	-2.1608	-2.308	-2.2155	-2.2057	-2.1498	-1.9709	-2.1935	-2.1281	-2.2018	-2.109	-2.1807	-2.2747	-2.1971	-2.1746	-2.1935	-2.275	-2.2007	-2.0242	-2.1608	-2.308	-2.2155	-2.1378	-2.2087	-2.1068	-2.2049	-2.1635	-2.1981	-2.163	-2.1828	-2.6075	-2.1919	-2.1555	-2.1921	-2.3516	-2.2463
-1.9568	-2.2346	-2.0056	-2.1936	-2.3028	-2.1936	-2.1702	-2.2235	-1.3509	-2.1428	-2.168	-2.1327	-2.1109	-2.1729	-2.0982	-2.1876	-2.1818	-2.246	-2.0385	-2.2212	-1.9709	-2.1935	-2.2556	-2.1624	-2.109	-2.1807	-1.5442	-2.1821	-2.168	-2.1327	-2.1109	-2.1729	-2.149	-2.2007	-2.0736	-2.202	-2.1378	-2.2087	-2.1068	-2.2049	-2.1635	-2.1981	-2.163	-2.1828	-1.2038	-2.1517	-2.2123	-2.1635	-2.1697	-2.1841
-2.2057	-2.1498	-1.8906	-2.1598	-2.2278	-2.1925	-2.0044	-2.2004	-1.3509	-2.1428	-2.5029	-2.1756	-2.3766	-2.3364	-2.2669	-2.1721	-2.2482	-2.2044	-2.2057	-2.1498	-1.9709	-2.1935	-2.2854	-2.1793	-2.109	-2.1807	-1.5442	-2.1821	-2.291	-2.1916	-2.275	-2.2007	-2.149	-2.2007	-2.2146	-2.2101	-2.1378	-2.2087	-2.1068	-2.2049	-2.2584	-2.1902	-2.163	-2.1828	-1.2038	-2.1517	-2.4009	-2.2309	-2.3516	-2.2463
-2.2747	-2.1752	-2.3373	-2.1335	-1.9047	-2.2237	-2.1057	-2.0743	-1.1147	-2.163	-2.1885	-2.1814	-2.18	-2.2026	-2.1923	-2.1703	-2.0373	-2.175	-2.3571	-2.1928	-2.2257	-2.1766	-2.2556	-2.1624	-2.109	-2.1807	-1.5442	-2.1821	-2.1746	-2.1935	-2.2136	-2.195	-2.1923	-2.1703	-2.2544	-2.2001	-2.2188	-2.1989	-2.1068	-2.2049	-2.1635	-2.1981	-2.163	-2.1828	-1.2038	-2.1517	-2.1555	-2.1921	-2.1697	-2.1841
-1.9568	-2.2346	-1.8906	-2.1598	-2.3028	-2.1936	-2.088	-2.1528	-2.1527	-2.2301	-2.0414	-2.186	-2.0336	-2.2016	-2.6188	-2.2544	-2.4698	-2.1537	-2.0385	-2.2212	-1.9709	-2.1935	-2.2556	-2.1624	-2.088	-2.1528	-1.5442	-2.1821	-2.0414	-2.186	-2.0948	-2.1814	-2.342	-2.2104	-2.2544	-2.2001	-2.1378	-2.2087	-2.1068	-2.2049	-2.1635	-2.1981	-2.163	-2.1828	-2.6075	-2.1919	-2.1555	-2.1921	-2.1697	-2.1841
-2.1728	-2.3716	-2.2955	-2.1993	-2.3077	-2.0984	-2.3915	-2.2077	-1.1147	-2.163	-2.1885	-2.1814	-2.2562	-2.1716	-2.2319	-2.1426	-2.2588	-2.214	-2.3571	-2.1928	-2.2955	-2.1993	-2.2556	-2.1624	-2.3162	-2.1922	-1.5442	-2.1821	-2.1746	-2.1935	-2.275	-2.2007	-2.342	-2.2104	-2.2146	-2.2101	-2.1378	-2.2087	-2.1068	-2.2049	-2.1635	-2.1981	-2.4249	-2.2294	-1.2038	-2.1517	-2.1555	-2.1921	-2.19	-2.2076
-2.4751	-2.2115	-1.9368	-2.1803	-2.2035	-2.2637	-2.3007	-2.2016	-1.3509	-2.1428	-2.2564	-2.1963	-2.18	-2.2026	-2.6188	-2.2544	-2.2003	-2.2788	-2.3021	-2.2069	-1.9709	-2.1935	-2.2035	-2.2637	-2.3074	-2.2482	-1.5442	-2.1821	-2.1746	-2.1935	-2.2136	-2.195	-2.342	-2.2104	-2.2544	-2.2001	-2.1378	-2.2087	-2.1068	-2.2049	-2.2584	-2.1902	-2.163	-2.1828	-1.2038	-2.1517	-2.1555	-2.1921	-2.1697	-2.1841
-2.2375	-2.124	-2.2325	-2.2321	-2.0522	-2.1698	-2.3004	-2.196	-1.8533	-2.1887	-2.143	-2.1912	-2.218	-2.2124	-2.0946	-2.2248	-2.0373	-2.175	-2.3571	-2.1928	-2.4488	-2.2266	-2.1281	-2.2018	-2.3162	-2.1922	-1.5442	-2.1821	-2.1746	-2.1935	-2.275	-2.2007	-2.342	-2.2104	-2.2544	-2.2001	-2.1378	-2.2087	-2.255	-2.2101	-2.1635	-2.1981	-2.1056	-2.2076	-2.6075	-2.1919	-2.1555	-2.1921	-2.19	-2.2076
-2.028	-2.1577	-2.2432	-2.2769	-2.2278	-2.1925	-2.1182	-2.1856	-2.1527	-2.2301	-2.2564	-2.1963	-2.218	-2.2124	-2.0982	-2.1876	-2.308	-2.2155	-2.3021	-2.2069	-2.2257	-2.1766	-2.2854	-2.1793	-2.109	-2.1807	-1.5442	-2.1821	-2.1746	-2.1935	-2.275	-2.2007	-2.149	-2.2007	-2.308	-2.2155	-2.1378	-2.2087	-2.1068	-2.2049	-2.2584	-2.1902	-2.163	-2.1828	-2.6075	-2.1919	-2.1555	-2.1921	-2.19	-2.2076
-2.0841	-2.3065	-2.0056	-2.1936	-2.2107	-2.1599	-2.1406	-2.1001	-1.1147	-2.163	-2.0414	-2.186	-2.0777	-2.1421	-2.0807	-2.2469	-2.308	-2.2155	-2.0385	-2.2212	-1.9709	-2.1935	-2.1281	-2.2018	-2.109	-2.1807	-1.5442	-2.1821	-2.0414	-2.186	-2.275	-2.2007	-2.342	-2.2104	-2.308	-2.2155	-2.1378	-2.2087	-2.1068	-2.2049	-2.1635	-2.1981	-2.163	-2.1828	-1.2038	-2.1517	-2.1555	-2.1921	-2.1697	-2.1841
-2.163	-2.2773	-1.9474	-2.2267	-2.0522	-2.1698	-2.1057	-2.0743	-1.3509	-2.1428	-2.0946	-2.1887	-2.0912	-2.2458	-2.0035	-2.1833	-2.1609	-2.2129	-2.163	-2.2773	-1.9709	-2.1935	-2.1281	-2.2018	-2.109	-2.1807	-1.5442	-2.1821	-2.291	-2.1916	-2.0912	-2.2458	-2.0035	-2.1833	-2.2544	-2.2001	-2.2188	-2.1989	-2.1068	-2.2049	-2.1635	-2.1981	-2.163	-2.1828	-1.2038	-2.1517	-2.1555	-2.1921	-2.19	-2.2076
-2.0841	-2.3065	-2.0056	-2.1936	-2.2348	-2.2064	-2.1057	-2.0743	-1.1147	-2.163	-2.2714	-2.2791	-2.3766	-2.3364	-2.1923	-2.1703	-1.9722	-2.1863	-2.0385	-2.2212	-1.9709	-2.1935	-2.2556	-2.1624	-2.109	-2.1807	-1.5442	-2.1821	-2.291	-2.1916	-2.275	-2.2007	-2.1923	-2.1703	-2.0736	-2.202	-2.1378	-2.2087	-2.1068	-2.2049	-2.1635	-2.1981	-2.163	-2.1828	-1.2038	-2.1517	-2.4009	-2.2309	-2.3516	-2.2463
-2.028	-2.1577	-2.2781	-2.2803	-2.0281	-2.3093	-2.4227	-2.2771	-1.1147	-2.163	-2.168	-2.1327	-2.3766	-2.3364	-2.6188	-2.2544	-2.2482	-2.2044	-2.3021	-2.2069	-2.4488	-2.2266	-2.0281	-2.3093	-2.3074	-2.2482	-1.5442	-2.1821	-2.168	-2.1327	-2.275	-2.2007	-2.342	-2.2104	-2.2146	-2.2101	-2.1378	-2.2087	-2.1068	-2.2049	-2.1635	-2.1981	-2.163	-2.1828	-1.2038	-2.1517	-2.2123	-2.1635	-2.3516	-2.2463
-2.2057	-2.1498	-2.3373	-2.1335	-2.1817	-2.2442	-2.1098	-2.2239	-1.1147	-2.163	-2.5029	-2.1756	-2.3125	-2.1238	-2.0946	-2.2248	-2.217	-2.0855	-2.2057	-2.1498	-2.2257	-2.1766	-2.2854	-2.1793	-2.1098	-2.2239	-1.5442	-2.1821	-2.291	-2.1916	-2.2136	-2.195	-2.342	-2.2104	-2.2146	-2.2101	-2.1378	-2.2087	-2.1068	-2.2049	-2.2939	-2.2053	-2.1056	-2.2076	-1.2038	-2.1517	-2.4009	-2.2309	-2.1697	-2.1841
-2.3893	-2.1972	-2.7181	-2.1506	-2.2035	-2.2637	-2.3915	-2.2077	-1.1147	-2.163	-2.2564	-2.1963	-2.2358	-2.1442	-2.0436	-2.2924	-2.1818	-2.246	-2.3021	-2.2069	-2.4488	-2.2266	-2.2035	-2.2637	-2.3162	-2.1922	-1.5442	-2.1821	-2.1746	-2.1935	-2.275	-2.2007	-2.149	-2.2007	-2.0736	-2.202	-2.1378	-2.2087	-2.6683	-2.1717	-2.2584	-2.1902	-2.4249	-2.2294	-1.2038	-2.1517	-2.1555	-2.1921	-2.1697	-2.1841
-1.9747	-2.2361	-2.0056	-2.1936	-2.1817	-2.2442	-1.9424	-2.2055	-2.1951	-2.1918	-2.0414	-2.186	-2.0336	-2.2016	-2.1381	-2.2629	-2.2588	-2.214	-2.0385	-2.2212	-1.9709	-2.1935	-2.2854	-2.1793	-2.3162	-2.1922	-2.2747	-2.1971	-2.0414	-2.186	-2.0948	-2.1814	-2.149	-2.2007	-2.2146	-2.2101	-2.1378	-2.2087	-2.1068	-2.2049	-2.2939	-2.2053	-2.1056	-2.2076	-2.6075	-2.1919	-2.1555	-2.1921	-2.1697	-2.1841
-2.6672	-2.1084	-2.2602	-2.2263	-2.3077	-2.0984	-1.9801	-2.1272	-2.1951	-2.1918	-2.2564	-2.1963	-2.1001	-2.1936	-2.401	-2.3709	-2.3928	-2.1736	-2.3571	-2.1928	-2.4488	-2.2266	-2.2556	-2.1624	-1.9801	-2.1272	-2.2747	-2.1971	-2.1746	-2.1935	-2.2136	-2.195	-2.342	-2.2104	-2.2544	-2.2001	-2.5123	-2.1861	-2.255	-2.2101	-2.1635	-2.1981	-2.163	-2.1828	-2.6075	-2.1919	-2.1555	-2.1921	-2.1697	-2.1841
-2.163	-2.2773	-2.2955	-2.1993	-2.0281	-2.3093	-2.3915	-2.2077	-2.1923	-2.2232	-2.2593	-2.246	-2.0835	-2.201	-2.401	-2.3709	-2.2776	-2.1277	-2.163	-2.2773	-2.2955	-2.1993	-2.0281	-2.3093	-2.3162	-2.1922	-2.2747	-2.1971	-2.1593	-2.2056	-2.2136	-2.195	-2.342	-2.2104	-2.2544	-2.2001	-2.2188	-2.1989	-2.1068	-2.2049	-2.1635	-2.1981	-2.4249	-2.2294	-2.6075	-2.1919	-2.1555	-2.1921	-2.1697	-2.1841
-2.0841	-2.3065	-2.0056	-2.1936	-2.2595	-2.2073	-2.3004	-2.196	-1.3509	-2.1428	-2.5029	-2.1756	-2.2655	-2.1791	-2.0982	-2.1876	-2.0615	-2.2889	-2.0385	-2.2212	-1.9709	-2.1935	-2.1281	-2.2018	-2.3162	-2.1922	-1.5442	-2.1821	-2.291	-2.1916	-2.0948	-2.1814	-2.149	-2.2007	-2.2146	-2.2101	-2.1378	-2.2087	-2.1068	-2.2049	-2.1635	-2.1981	-2.1056	-2.2076	-1.2038	-2.1517	-2.4009	-2.2309	-2.1697	-2.1841
-2.0257	-2.1777	-1.9474	-2.2267	-2.2278	-2.1925	-2.4711	-2.2475	-1.1147	-2.163	-2.2593	-2.246	-2.1001	-2.1936	-2.2055	-2.1533	-2.2588	-2.214	-2.0385	-2.2212	-1.9709	-2.1935	-2.2854	-2.1793	-2.3162	-2.1922	-1.5442	-2.1821	-2.1593	-2.2056	-2.2136	-2.195	-2.149	-2.2007	-2.2146	-2.2101	-2.1378	-2.2087	-2.1068	-2.2049	-2.2584	-2.1902	-2.4249	-2.2294	-1.2038	-2.1517	-2.1555	-2.1921	-2.1697	-2.1841
-2.0841	-2.3065	-1.9368	-2.1803	-2.0522	-2.1698	-2.1406	-2.1001	-1.1147	-2.163	-2.1871	-2.1757	-2.0777	-2.1421	-2.3459	-2.1925	-1.9722	-2.1863	-2.0385	-2.2212	-1.9709	-2.1935	-2.1281	-2.2018	-2.109	-2.1807	-1.5442	-2.1821	-2.1746	-2.1935	-2.275	-2.2007	-2.342	-2.2104	-2.0736	-2.202	-2.1378	-2.2087	-2.1068	-2.2049	-2.1635	-2.1981	-2.163	-2.1828	-1.2038	-2.1517	-2.1555	-2.1921	-2.1697	-2.1841
-1.9568	-2.2346	-2.0351	-2.2049	-2.1817	-2.2442	-2.1182	-2.1856	-1.8533	-2.1887	-2.2714	-2.2791	-2.0423	-2.1543	-2.1133	-2.1678	-2.2588	-2.214	-2.0385	-2.2212	-1.9709	-2.1935	-2.2854	-2.1793	-2.109	-2.1807	-1.5442	-2.1821	-2.291	-2.1916	-2.0948	-2.1814	-2.149	-2.2007	-2.2146	-2.2101	-2.1378	-2.2087	-2.1068	-2.2049	-2.2939	-2.2053	-2.163	-2.1828	-2.6075	-2.1919	-2.4009	-2.2309	-2.1697	-2.1841
-2.0257	-2.1777	-2.0182	-2.0914	-2.0522	-2.1698	-1.9801	-2.1272	-1.1147	-2.163	-2.2007	-2.1839	-2.1001	-2.1936	-2.6188	-2.2544	-2.4698	-2.1537	-2.0385	-2.2212	-2.2257	-2.1766	-2.1281	-2.2018	-1.9801	-2.1272	-1.5442	-2.1821	-2.291	-2.1916	-2.2136	-2.195	-2.342	-2.2104	-2.2544	-2.2001	-2.1378	-2.2087	-2.1068	-2.2049	-2.1635	-2.1981	-2.163	-2.1828	-1.2038	-2.1517	-2.1555	-2.1921	-2.1697	-2.1841
-1.9747	-2.2361	-2.3373	-2.1335	-2.2595	-2.2073	-2.3411	-2.1558	-3.1076	-2.1856	-2.2007	-2.1839	-2.3766	-2.3364	-2.1648	-2.1845	-2.4698	-2.1537	-2.0385	-2.2212	-2.2257	-2.1766	-2.1281	-2.2018	-2.3162	-2.1922	-3.1876	-2.1792	-2.291	-2.1916	-2.275	-2.2007	-2.1155	-2.1971	-2.2544	-2.2001	-2.1378	-2.2087	-2.1068	-2.2049	-2.1635	-2.1981	-2.163	-2.1828	-2.6075	-2.1919	-2.1555	-2.1921	-2.3516	-2.2463
-2.2375	-2.124	-1.9368	-2.1803	-2.266	-2.2734	-2.3915	-2.2077	-2.4879	-2.1525	-2.5029	-2.1756	-2.0777	-2.1421	-2.0959	-2.1936	-2.2588	-2.214	-2.3571	-2.1928	-1.9709	-2.1935	-2.2854	-2.1793	-2.3162	-2.1922	-2.2747	-2.1971	-2.291	-2.1916	-2.275	-2.2007	-2.1155	-2.1971	-2.2146	-2.2101	-2.1378	-2.2087	-2.1068	-2.2049	-2.1635	-2.1981	-2.4249	-2.2294	-2.6075	-2.1919	-2.4009	-2.2309	-2.1697	-2.1841
-1.9747	-2.2361	-1.8906	-2.1598	-2.1676	-2.1596	-2.4227	-2.2771	-1.1147	-2.163	-2.143	-2.1912	-2.3766	-2.3364	-2.0959	-2.1936	-2.4698	-2.1537	-2.0385	-2.2212	-1.9709	-2.1935	-2.1281	-2.2018	-2.3074	-2.2482	-1.5442	-2.1821	-2.1746	-2.1935	-2.275	-2.2007	-2.1155	-2.1971	-2.2544	-2.2001	-2.1378	-2.2087	-2.1068	-2.2049	-2.1635	-2.1981	-2.163	-2.1828	-1.2038	-2.1517	-2.1555	-2.1921	-2.3516	-2.2463
-2.3701	-2.2266	-2.3373	-2.1335	-2.1817	-2.2442	-2.1406	-2.1001	-1.1147	-2.163	-2.1239	-2.2232	-2.3766	-2.3364	-2.1923	-2.1703	-2.0615	-2.2889	-2.0385	-2.2212	-2.2257	-2.1766	-2.2854	-2.1793	-2.109	-2.1807	-1.5442	-2.1821	-2.1593	-2.2056	-2.275	-2.2007	-2.1923	-2.1703	-2.2146	-2.2101	-2.1378	-2.2087	-2.1068	-2.2049	-2.2939	-2.2053	-2.163	-2.1828	-1.2038	-2.1517	-2.1555	-2.1921	-2.3516	-2.2463
-2.2139	-2.1613	-2.5968	-2.1898	-2.0281	-2.3093	-2.3411	-2.1558	-1.1147	-2.163	-2.143	-2.1912	-2.3125	-2.1238	-2.6188	-2.2544	-2.1609	-2.2129	-2.3571	-2.1928	-2.4488	-2.2266	-2.0281	-2.3093	-2.3162	-2.1922	-1.5442	-2.1821	-2.1746	-2.1935	-2.2136	-2.195	-2.342	-2.2104	-2.2544	-2.2001	-2.2188	-2.1989	-2.6683	-2.1717	-2.1635	-2.1981	-2.163	-2.1828	-1.2038	-2.1517	-2.1555	-2.1921	-2.1697	-2.1841
-2.2057	-2.1498	-2.2577	-2.2144	-2.4749	-2.1739	-2.2109	-2.3302	-1.3509	-2.1428	-2.1871	-2.1757	-2.218	-2.2124	-2.0688	-2.2769	-2.3627	-2.1814	-2.2057	-2.1498	-2.4488	-2.2266	-2.2854	-2.1793	-2.3074	-2.2482	-1.5442	-2.1821	-2.1746	-2.1935	-2.275	-2.2007	-2.1155	-2.1971	-2.2146	-2.2101	-2.1378	-2.2087	-2.1068	-2.2049	-2.2939	-2.2053	-2.163	-2.1828	-1.2038	-2.1517	-2.1555	-2.1921	-2.19	-2.2076
-2.3259	-2.256	-2.0182	-2.0914	-2.4749	-2.1739	-2.1182	-2.1856	-2.2226	-2.1523	-2.1082	-2.1378	-2.324	-2.2629	-2.3515	-2.1285	-2.3627	-2.1814	-2.3571	-2.1928	-2.2257	-2.1766	-2.2854	-2.1793	-2.109	-2.1807	-1.5442	-2.1821	-2.1593	-2.2056	-2.2136	-2.195	-2.342	-2.2104	-2.2146	-2.2101	-2.5123	-2.1861	-2.1068	-2.2049	-2.2939	-2.2053	-2.163	-2.1828	-2.411	-2.2152	-2.1555	-2.1921	-2.1697	-2.1841
-2.6672	-2.1084	-2.0182	-2.0914	-2.2953	-2.0342	-2.1036	-2.3135	-1.5303	-2.1581	-2.5029	-2.1756	-2.0336	-2.2016	-2.1648	-2.1845	-2.217	-2.0855	-2.3571	-2.1928	-2.2257	-2.1766	-2.2854	-2.1793	-2.109	-2.1807	-1.5442	-2.1821	-2.291	-2.1916	-2.0948	-2.1814	-2.1155	-2.1971	-2.2146	-2.2101	-2.5123	-2.1861	-2.1068	-2.2049	-2.1635	-2.1981	-2.163	-2.1828	-2.6075	-2.1919	-2.4009	-2.2309	-2.1697	-2.1841
-2.028	-2.1577	-2.2577	-2.2144	-2.2595	-2.2073	-2.4174	-2.1279	-1.1147	-2.163	-2.1082	-2.1378	-2.2655	-2.1791	-2.0436	-2.2924	-2.2482	-2.2044	-2.3021	-2.2069	-2.4488	-2.2266	-2.1281	-2.2018	-2.3162	-2.1922	-1.5442	-2.1821	-2.1593	-2.2056	-2.0948	-2.1814	-2.149	-2.2007	-2.2146	-2.2101	-2.1378	-2.2087	-2.1068	-2.2049	-2.1635	-2.1981	-2.163	-2.1828	-1.2038	-2.1517	-2.1555	-2.1921	-2.1697	-2.1841
-2.0257	-2.1777	-2.5968	-2.1898	-2.0522	-2.1698	-2.1098	-2.2239	-2.9978	-2.1844	-2.0414	-2.186	-2.218	-2.2124	-2.1381	-2.2629	-2.4698	-2.1537	-2.0385	-2.2212	-2.4488	-2.2266	-2.1281	-2.2018	-2.1098	-2.2239	-3.1876	-2.1792	-2.0414	-2.186	-2.275	-2.2007	-2.149	-2.2007	-2.2544	-2.2001	-2.1378	-2.2087	-2.6683	-2.1717	-2.1635	-2.1981	-2.1056	-2.2076	-2.6075	-2.1919	-2.1555	-2.1921	-2.19	-2.2076
-2.0841	-2.3065	-2.0351	-2.2049	-2.2278	-2.1925	-2.3004	-2.196	-1.3509	-2.1428	-2.1871	-2.1757	-2.2562	-2.1716	-2.3459	-2.1925	-2.2776	-2.1277	-2.0385	-2.2212	-1.9709	-2.1935	-2.2854	-2.1793	-2.3162	-2.1922	-1.5442	-2.1821	-2.1746	-2.1935	-2.275	-2.2007	-2.342	-2.2104	-2.2544	-2.2001	-2.1378	-2.2087	-2.1068	-2.2049	-2.2584	-2.1902	-2.1056	-2.2076	-1.2038	-2.1517	-2.1555	-2.1921	-2.19	-2.2076
-2.3259	-2.256	-2.0056	-2.1936	-2.2278	-2.1925	-2.4711	-2.2475	-1.3509	-2.1428	-2.2564	-2.1963	-2.1109	-2.1729	-2.2055	-2.1533	-2.2776	-2.1277	-2.3571	-2.1928	-1.9709	-2.1935	-2.2854	-2.1793	-2.3162	-2.1922	-1.5442	-2.1821	-2.1746	-2.1935	-2.1109	-2.1729	-2.149	-2.2007	-2.2544	-2.2001	-2.5123	-2.1861	-2.1068	-2.2049	-2.2584	-2.1902	-2.4249	-2.2294	-1.2038	-2.1517	-2.1555	-2.1921	-2.1697	-2.1841
-2.0257	-2.1777	-2.5968	-2.1898	-2.4749	-2.1739	-1.9801	-2.1272	-1.3509	-2.1428	-2.1871	-2.1757	-2.1001	-2.1936	-2.3459	-2.1925	-2.1198	-2.1918	-2.0385	-2.2212	-2.4488	-2.2266	-2.2854	-2.1793	-1.9801	-2.1272	-1.5442	-2.1821	-2.1746	-2.1935	-2.2136	-2.195	-2.342	-2.2104	-2.0736	-2.202	-2.1378	-2.2087	-2.6683	-2.1717	-2.2939	-2.2053	-2.163	-2.1828	-1.2038	-2.1517	-2.1555	-2.1921	-2.1697	-2.1841
-1.9747	-2.2361	-2.7181	-2.1506	-2.2107	-2.1599	-2.2953	-2.125	-1.1147	-2.163	-2.1077	-2.1883	-2.1109	-2.1729	-2.3555	-1.9519	-2.1609	-2.2129	-2.0385	-2.2212	-2.4488	-2.2266	-2.1281	-2.2018	-2.3162	-2.1922	-1.5442	-2.1821	-2.1746	-2.1935	-2.1109	-2.1729	-2.1155	-2.1971	-2.2544	-2.2001	-2.1378	-2.2087	-2.6683	-2.1717	-2.1635	-2.1981	-2.163	-2.1828	-1.2038	-2.1517	-2.1555	-2.1921	-2.1697	-2.1841
-2.2747	-2.1752	-2.3373	-2.1335	-2.266	-2.2734	-2.3915	-2.2077	-1.1147	-2.163	-2.2564	-2.1963	-2.1001	-2.1936	-2.6188	-2.2544	-2.0615	-2.2889	-2.3571	-2.1928	-2.2257	-2.1766	-2.2854	-2.1793	-2.3162	-2.1922	-1.5442	-2.1821	-2.1746	-2.1935	-2.2136	-2.195	-2.342	-2.2104	-2.2146	-2.2101	-2.2188	-2.1989	-2.1068	-2.2049	-2.1635	-2.1981	-2.4249	-2.2294	-1.2038	-2.1517	-2.1555	-2.1921	-2.1697	-2.1841
-2.0913	-2.1113	-1.9368	-2.1803	-2.2107	-2.1599	-2.0044	-2.2004	-2.858	-2.257	-2.2357	-2.0772	-2.3161	-2.1765	-2.0242	-2.1608	-2.0373	-2.175	-2.0385	-2.2212	-1.9709	-2.1935	-2.1281	-2.2018	-2.109	-2.1807	-2.858	-2.257	-2.291	-2.1916	-2.275	-2.2007	-2.0242	-2.1608	-2.2544	-2.2001	-2.1378	-2.2087	-2.1068	-2.2049	-2.1635	-2.1981	-2.163	-2.1828	-2.6075	-2.1919	-2.1555	-2.1921	-2.3516	-2.2463
-1.9568	-2.2346	-2.0351	-2.2049	-2.0044	-2.2068	-1.9801	-2.1272	-1.5303	-2.1581	-2.2714	-2.2791	-2.0912	-2.2458	-2.0807	-2.2469	-2.1198	-2.1918	-2.0385	-2.2212	-1.9709	-2.1935	-2.1281	-2.2018	-1.9801	-2.1272	-1.5442	-2.1821	-2.291	-2.1916	-2.0912	-2.2458	-2.342	-2.2104	-2.0736	-2.202	-2.1378	-2.2087	-2.1068	-2.2049	-2.1635	-2.1981	-2.163	-2.1828	-2.6075	-2.1919	-2.4009	-2.2309	-2.19	-2.2076
-2.6672	-2.1084	-2.2325	-2.2321	-2.3028	-2.1936	-2.2109	-2.3302	-2.2419	-2.2657	-2.0946	-2.1887	-2.18	-2.2026	-2.1381	-2.2629	-1.9722	-2.1863	-2.3571	-2.1928	-2.4488	-2.2266	-2.2556	-2.1624	-2.3074	-2.2482	-1.5442	-2.1821	-2.291	-2.1916	-2.2136	-2.195	-2.149	-2.2007	-2.0736	-2.202	-2.5123	-2.1861	-2.255	-2.2101	-2.1635	-2.1981	-2.163	-2.1828	-2.411	-2.2152	-2.1555	-2.1921	-2.1697	-2.1841
-2.2854	-2.2052	-2.4055	-2.3948	-2.2278	-2.1925	-2.0044	-2.2004	-1.5303	-2.1581	-2.143	-2.1912	-2.0423	-2.1543	-2.6188	-2.2544	-2.2482	-2.2044	-2.3571	-2.1928	-2.4488	-2.2266	-2.2854	-2.1793	-2.109	-2.1807	-1.5442	-2.1821	-2.1746	-2.1935	-2.0948	-2.1814	-2.342	-2.2104	-2.2146	-2.2101	-2.1378	-2.2087	-2.1068	-2.2049	-2.2584	-2.1902	-2.163	-2.1828	-2.6075	-2.1919	-2.1555	-2.1921	-2.1697	-2.1841
-2.0841	-2.3065	-2.0351	-2.2049	-2.2107	-2.1599	-2.1057	-2.0743	-1.5303	-2.1581	-2.5029	-2.1756	-2.2655	-2.1791	-2.6188	-2.2544	-2.3928	-2.1736	-2.0385	-2.2212	-1.9709	-2.1935	-2.1281	-2.2018	-2.109	-2.1807	-1.5442	-2.1821	-2.291	-2.1916	-2.0948	-2.1814	-2.342	-2.2104	-2.2544	-2.2001	-2.1378	-2.2087	-2.1068	-2.2049	-2.1635	-2.1981	-2.163	-2.1828	-2.6075	-2.1919	-2.4009	-2.2309	-2.1697	-2.1841
-2.0841	-2.3065	-2.0351	-2.2049	-2.1676	-2.1596	-2.4174	-2.1279	-1.1147	-2.163	-2.2593	-2.246	-2.3766	-2.3364	-2.401	-2.3709	-2.0416	-2.0862	-2.0385	-2.2212	-1.9709	-2.1935	-2.1281	-2.2018	-2.3162	-2.1922	-1.5442	-2.1821	-2.1593	-2.2056	-2.275	-2.2007	-2.342	-2.2104	-2.0416	-2.0862	-2.1378	-2.2087	-2.1068	-2.2049	-2.1635	-2.1981	-2.163	-2.1828	-1.2038	-2.1517	-2.1555	-2.1921	-2.3516	-2.2463
-1.9747	-2.2361	-2.2602	-2.2263	-2.1552	-2.2711	-2.1406	-2.1001	-1.1147	-2.163	-2.1885	-2.1814	-2.0777	-2.1421	-2.1923	-2.1703	-2.0416	-2.0862	-2.0385	-2.2212	-2.4488	-2.2266	-2.1281	-2.2018	-2.109	-2.1807	-1.5442	-2.1821	-2.1746	-2.1935	-2.275	-2.2007	-2.1923	-2.1703	-2.0416	-2.0862	-2.1378	-2.2087	-2.255	-2.2101	-2.1635	-2.1981	-2.163	-2.1828	-1.2038	-2.1517	-2.1555	-2.1921	-2.1697	-2.1841
-2.2139	-2.1613	-2.1802	-2.2149	-2.0044	-2.2068	-2.1702	-2.2235	-1.1147	-2.163	-2.1082	-2.1378	-2.0336	-2.2016	-2.1923	-2.1703	-2.2776	-2.1277	-2.3571	-2.1928	-2.1802	-2.2149	-2.1281	-2.2018	-2.109	-2.1807	-1.5442	-2.1821	-2.1593	-2.2056	-2.0948	-2.1814	-2.1923	-2.1703	-2.2544	-2.2001	-2.2188	-2.1989	-2.1068	-2.2049	-2.1635	-2.1981	-2.163	-2.1828	-1.2038	-2.1517	-2.1555	-2.1921	-2.1697	-2.1841
-2.163	-2.2773	-2.4055	-2.3948	-2.2953	-2.0342	-1.9424	-2.2055	-1.3509	-2.1428	-2.1871	-2.1757	-2.0336	-2.2016	-2.2055	-2.1533	-2.2588	-2.214	-2.163	-2.2773	-2.4488	-2.2266	-2.2854	-2.1793	-2.3162	-2.1922	-1.5442	-2.1821	-2.1746	-2.1935	-2.0948	-2.1814	-2.149	-2.2007	-2.2146	-2.2101	-2.2188	-2.1989	-2.1068	-2.2049	-2.1635	-2.1981	-2.1056	-2.2076	-1.2038	-2.1517	-2.1555	-2.1921	-2.1697	-2.1841
-2.3259	-2.256	-2.7181	-2.1506	-2.0522	-2.1698	-1.9424	-2.2055	-3.0023	-2.176	-2.0946	-2.1887	-2.0835	-2.201	-2.1381	-2.2629	-2.153	-2.3894	-2.3571	-2.1928	-2.4488	-2.2266	-2.1281	-2.2018	-2.3162	-2.1922	-3.1876	-2.1792	-2.291	-2.1916	-2.2136	-2.195	-2.149	-2.2007	-2.153	-2.3894	-2.5123	-2.1861	-2.6683	-2.1717	-2.1635	-2.1981	-2.1056	-2.2076	-2.6075	-2.1919	-2.1555	-2.1921	-2.1697	-2.1841
-2.6672	-2.1084	-2.0056	-2.1936	-2.2348	-2.2064	-2.4227	-2.2771	-1.1147	-2.163	-2.168	-2.1327	-2.2358	-2.1442	-2.2669	-2.1721	-2.3928	-2.1736	-2.3571	-2.1928	-1.9709	-2.1935	-2.2556	-2.1624	-2.3074	-2.2482	-1.5442	-2.1821	-2.168	-2.1327	-2.275	-2.2007	-2.149	-2.2007	-2.2544	-2.2001	-2.5123	-2.1861	-2.1068	-2.2049	-2.1635	-2.1981	-2.163	-2.1828	-1.2038	-2.1517	-2.2123	-2.1635	-2.1697	-2.1841
-2.0257	-2.1777	-2.0182	-2.0914	-2.3028	-2.1936	-2.3915	-2.2077	-2.9862	-2.237	-2.0946	-2.1887	-2.324	-2.2629	-2.401	-2.3709	-1.9722	-2.1863	-2.0385	-2.2212	-2.2257	-2.1766	-2.2556	-2.1624	-2.3162	-2.1922	-2.9862	-2.237	-2.291	-2.1916	-2.2136	-2.195	-2.342	-2.2104	-2.0736	-2.202	-2.1378	-2.2087	-2.1068	-2.2049	-2.1635	-2.1981	-2.4249	-2.2294	-2.411	-2.2152	-2.1555	-2.1921	-2.1697	-2.1841
-2.028	-2.1577	-2.3373	-2.1335	-2.1817	-2.2442	-2.1098	-2.2239	-2.1527	-2.2301	-2.1885	-2.1814	-2.3377	-2.1893	-2.0959	-2.1936	-2.0416	-2.0862	-2.3021	-2.2069	-2.2257	-2.1766	-2.2854	-2.1793	-2.1098	-2.2239	-1.5442	-2.1821	-2.1746	-2.1935	-2.275	-2.2007	-2.1155	-2.1971	-2.0416	-2.0862	-2.1378	-2.2087	-2.1068	-2.2049	-2.2939	-2.2053	-2.1056	-2.2076	-2.6075	-2.1919	-2.1555	-2.1921	-2.1697	-2.1841
-2.2854	-2.2052	-2.3373	-2.1335	-2.2035	-2.2637	-2.3915	-2.2077	-2.858	-2.257	-2.2507	-2.2124	-2.1109	-2.1729	-2.0436	-2.2924	-2.308	-2.2155	-2.3571	-2.1928	-2.2257	-2.1766	-2.2035	-2.2637	-2.3162	-2.1922	-2.858	-2.257	-2.291	-2.1916	-2.1109	-2.1729	-2.149	-2.2007	-2.308	-2.2155	-2.1378	-2.2087	-2.1068	-2.2049	-2.2584	-2.1902	-2.4249	-2.2294	-2.6075	-2.1919	-2.2123	-2.1635	-2.1697	-2.1841
-2.163	-2.2773	-2.7181	-2.1506	-2.0281	-2.3093	-1.9424	-2.2055	-2.858	-2.257	-2.1077	-2.1883	-2.1109	-2.1729	-2.0982	-2.1876	-2.308	-2.2155	-2.163	-2.2773	-2.4488	-2.2266	-2.0281	-2.3093	-2.3162	-2.1922	-2.858	-2.257	-2.1746	-2.1935	-2.1109	-2.1729	-2.149	-2.2007	-2.308	-2.2155	-2.2188	-2.1989	-2.6683	-2.1717	-2.1635	-2.1981	-2.1056	-2.2076	-2.6075	-2.1919	-2.1555	-2.1921	-2.1697	-2.1841
-2.2057	-2.1498	-2.2602	-2.2263	-2.0281	-2.3093	-2.1036	-2.3135	-2.858	-2.257	-2.1871	-2.1757	-2.1109	-2.1729	-2.3515	-2.1285	-2.2588	-2.214	-2.2057	-2.1498	-2.4488	-2.2266	-2.0281	-2.3093	-2.109	-2.1807	-2.858	-2.257	-2.1746	-2.1935	-2.1109	-2.1729	-2.342	-2.2104	-2.2146	-2.2101	-2.1378	-2.2087	-2.255	-2.2101	-2.1635	-2.1981	-2.163	-2.1828	-2.6075	-2.1919	-2.1555	-2.1921	-2.1697	-2.1841
-2.0913	-2.1113	-2.2955	-2.1993	-2.1552	-2.2711	-1.9801	-2.1272	-1.8533	-2.1887	-2.1871	-2.1757	-2.1109	-2.1729	-2.2319	-2.1426	-2.0615	-2.2889	-2.0385	-2.2212	-2.2955	-2.1993	-2.1281	-2.2018	-1.9801	-2.1272	-1.5442	-2.1821	-2.1746	-2.1935	-2.1109	-2.1729	-2.342	-2.2104	-2.2146	-2.2101	-2.1378	-2.2087	-2.1068	-2.2049	-2.1635	-2.1981	-2.163	-2.1828	-2.6075	-2.1919	-2.1555	-2.1921	-2.1697	-2.1841
-2.0755	-2.0526	-2.2602	-2.2263	-2.1817	-2.2442	-1.9801	-2.1272	-3.1076	-2.1856	-2.2564	-2.1963	-2.279	-2.2121	-2.1923	-2.1703	-2.2482	-2.2044	-2.0755	-2.0526	-2.4488	-2.2266	-2.2854	-2.1793	-1.9801	-2.1272	-3.1876	-2.1792	-2.1746	-2.1935	-2.2136	-2.195	-2.1923	-2.1703	-2.2146	-2.2101	-2.1378	-2.2087	-2.255	-2.2101	-2.2939	-2.2053	-2.163	-2.1828	-2.6075	-2.1919	-2.1555	-2.1921	-2.1697	-2.1841
-2.2747	-2.1752	-2.7181	-2.1506	-2.0281	-2.3093	-2.1702	-2.2235	-3.1076	-2.1856	-2.1077	-2.1883	-2.1109	-2.1729	-2.1381	-2.2629	-2.2776	-2.1277	-2.3571	-2.1928	-2.4488	-2.2266	-2.0281	-2.3093	-2.109	-2.1807	-3.1876	-2.1792	-2.1746	-2.1935	-2.1109	-2.1729	-2.149	-2.2007	-2.2544	-2.2001	-2.2188	-2.1989	-2.6683	-2.1717	-2.1635	-2.1981	-2.163	-2.1828	-2.6075	-2.1919	-2.1555	-2.1921	-2.1697	-2.1841
-2.0841	-2.3065	-2.0546	-2.2266	-2.2348	-2.2064	-2.1702	-2.2235	-1.5303	-2.1581	-2.143	-2.1912	-2.2655	-2.1791	-2.0959	-2.1936	-2.2588	-2.214	-2.0385	-2.2212	-1.9709	-2.1935	-2.2556	-2.1624	-2.109	-2.1807	-1.5442	-2.1821	-2.1746	-2.1935	-2.0948	-2.1814	-2.1155	-2.1971	-2.2146	-2.2101	-2.1378	-2.2087	-2.1068	-2.2049	-2.1635	-2.1981	-2.163	-2.1828	-2.6075	-2.1919	-2.1555	-2.1921	-2.1697	-2.1841
-1.9568	-2.2346	-2.2781	-2.2803	-2.2107	-2.1599	-2.2109	-2.3302	-2.1923	-2.2232	-2.1871	-2.1757	-2.2655	-2.1791	-2.0688	-2.2769	-2.0615	-2.2889	-2.0385	-2.2212	-2.4488	-2.2266	-2.1281	-2.2018	-2.3074	-2.2482	-2.2747	-2.1971	-2.1746	-2.1935	-2.0948	-2.1814	-2.1155	-2.1971	-2.2146	-2.2101	-2.1378	-2.2087	-2.1068	-2.2049	-2.1635	-2.1981	-2.163	-2.1828	-2.6075	-2.1919	-2.1555	-2.1921	-2.1697	-2.1841
-2.3701	-2.2266	-1.8906	-2.1598	-2.1817	-2.2442	-2.1098	-2.2239	-2.1951	-2.1918	-2.0414	-2.186	-2.3125	-2.1238	-2.0688	-2.2769	-2.1818	-2.246	-2.0385	-2.2212	-1.9709	-2.1935	-2.2854	-2.1793	-2.1098	-2.2239	-2.2747	-2.1971	-2.0414	-2.186	-2.2136	-2.195	-2.1155	-2.1971	-2.0736	-2.202	-2.1378	-2.2087	-2.1068	-2.2049	-2.2939	-2.2053	-2.1056	-2.2076	-2.6075	-2.1919	-2.1555	-2.1921	-2.1697	-2.1841
-2.3259	-2.256	-1.8906	-2.1598	-2.4749	-2.1739	-1.9424	-2.2055	-3.337	-2.1796	-2.0946	-2.1887	-2.0835	-2.201	-2.2319	-2.1426	-2.2776	-2.1277	-2.3571	-2.1928	-1.9709	-2.1935	-2.2854	-2.1793	-2.3162	-2.1922	-3.1876	-2.1792	-2.291	-2.1916	-2.2136	-2.195	-2.342	-2.2104	-2.2544	-2.2001	-2.5123	-2.1861	-2.1068	-2.2049	-2.2939	-2.2053	-2.1056	-2.2076	-2.6075	-2.1919	-2.1555	-2.1921	-2.1697	-2.1841
-2.6672	-2.1084	-1.8906	-2.1598	-2.0522	-2.1698	-1.9424	-2.2055	-1.3509	-2.1428	-2.2564	-2.1963	-2.18	-2.2026	-2.2319	-2.1426	-2.3627	-2.1814	-2.3571	-2.1928	-1.9709	-2.1935	-2.1281	-2.2018	-2.3162	-2.1922	-1.5442	-2.1821	-2.1746	-2.1935	-2.2136	-2.195	-2.342	-2.2104	-2.2146	-2.2101	-2.5123	-2.1861	-2.1068	-2.2049	-2.1635	-2.1981	-2.1056	-2.2076	-1.2038	-2.1517	-2.1555	-2.1921	-2.1697	-2.1841
-2.2747	-2.1752	-2.5968	-2.1898	-2.0522	-2.1698	-2.1406	-2.1001	-2.2226	-2.1523	-2.1885	-2.1814	-2.324	-2.2629	-2.1648	-2.1845	-2.3627	-2.1814	-2.3571	-2.1928	-2.4488	-2.2266	-2.1281	-2.2018	-2.109	-2.1807	-1.5442	-2.1821	-2.1746	-2.1935	-2.2136	-2.195	-2.1155	-2.1971	-2.2146	-2.2101	-2.2188	-2.1989	-2.6683	-2.1717	-2.1635	-2.1981	-2.163	-2.1828	-2.411	-2.2152	-2.1555	-2.1921	-2.1697	-2.1841
-2.3259	-2.256	-1.9368	-2.1803	-2.2107	-2.1599	-1.9424	-2.2055	-3.4127	-2.1783	-2.1885	-2.1814	-2.2655	-2.1791	-2.2669	-2.1721	-2.2482	-2.2044	-2.3571	-2.1928	-1.9709	-2.1935	-2.1281	-2.2018	-2.3162	-2.1922	-3.1876	-2.1792	-2.1746	-2.1935	-2.0948	-2.1814	-2.149	-2.2007	-2.2146	-2.2101	-2.5123	-2.1861	-2.1068	-2.2049	-2.1635	-2.1981	-2.1056	-2.2076	-2.6075	-2.1919	-2.1555	-2.1921	-2.1697	-2.1841
-2.3259	-2.256	-2.0056	-2.1936	-2.4749	-2.1739	-2.1182	-2.1856	-2.1951	-2.1918	-2.3555	-2.3442	-2.3125	-2.1238	-2.1923	-2.1703	-2.2776	-2.1277	-2.3571	-2.1928	-1.9709	-2.1935	-2.2854	-2.1793	-2.109	-2.1807	-2.2747	-2.1971	-2.1593	-2.2056	-2.2136	-2.195	-2.1923	-2.1703	-2.2544	-2.2001	-2.5123	-2.1861	-2.1068	-2.2049	-2.2939	-2.2053	-2.163	-2.1828	-2.6075	-2.1919	-2.1555	-2.1921	-2.1697	-2.1841
-2.0257	-2.1777	-2.5968	-2.1898	-2.1552	-2.2711	-2.3007	-2.2016	-2.6045	-2.238	-2.2564	-2.1963	-2.1109	-2.1729	-2.3459	-2.1925	-2.2588	-2.214	-2.0385	-2.2212	-2.4488	-2.2266	-2.1281	-2.2018	-2.3074	-2.2482	-2.2747	-2.1971	-2.1746	-2.1935	-2.1109	-2.1729	-2.342	-2.2104	-2.2146	-2.2101	-2.1378	-2.2087	-2.6683	-2.1717	-2.1635	-2.1981	-2.163	-2.1828	-2.6075	-2.1919	-2.1555	-2.1921	-2.1697	-2.1841
-2.3259	-2.256	-2.0056	-2.1936	-2.3077	-2.0984	-2.1121	-2.1419	-3.1076	-2.1856	-2.0414	-2.186	-2.3161	-2.1765	-2.0982	-2.1876	-1.9722	-2.1863	-2.3571	-2.1928	-1.9709	-2.1935	-2.2556	-2.1624	-2.3074	-2.2482	-3.1876	-2.1792	-2.0414	-2.186	-2.275	-2.2007	-2.149	-2.2007	-2.0736	-2.202	-2.5123	-2.1861	-2.1068	-2.2049	-2.1635	-2.1981	-2.163	-2.1828	-2.6075	-2.1919	-2.1555	-2.1921	-2.3516	-2.2463
-2.0257	-2.1777	-2.2955	-2.1993	-2.0044	-2.2068	-2.1098	-2.2239	-2.1923	-2.2232	-2.143	-2.1912	-2.0777	-2.1421	-2.0436	-2.2924	-2.0416	-2.0862	-2.0385	-2.2212	-2.2955	-2.1993	-2.1281	-2.2018	-2.1098	-2.2239	-2.2747	-2.1971	-2.1746	-2.1935	-2.275	-2.2007	-2.149	-2.2007	-2.0416	-2.0862	-2.1378	-2.2087	-2.1068	-2.2049	-2.1635	-2.1981	-2.1056	-2.2076	-2.6075	-2.1919	-2.1555	-2.1921	-2.1697	-2.1841
-1.9747	-2.2361	-2.2731	-2.1649	-2.3028	-2.1936	-2.1406	-2.1001	-1.8533	-2.1887	-2.1077	-2.1883	-2.0912	-2.2458	-2.3459	-2.1925	-2.2003	-2.2788	-2.0385	-2.2212	-2.2731	-2.1649	-2.2556	-2.1624	-2.109	-2.1807	-1.5442	-2.1821	-2.1746	-2.1935	-2.0912	-2.2458	-2.342	-2.2104	-2.2544	-2.2001	-2.1378	-2.2087	-2.255	-2.2101	-2.1635	-2.1981	-2.163	-2.1828	-2.6075	-2.1919	-2.1555	-2.1921	-2.19	-2.2076
-2.2139	-2.1613	-1.8906	-2.1598	-2.2107	-2.1599	-2.1182	-2.1856	-1.3509	-2.1428	-2.168	-2.1327	-2.218	-2.2124	-2.0242	-2.1608	-2.1609	-2.2129	-2.3571	-2.1928	-1.9709	-2.1935	-2.1281	-2.2018	-2.109	-2.1807	-1.5442	-2.1821	-2.168	-2.1327	-2.275	-2.2007	-2.0242	-2.1608	-2.2544	-2.2001	-2.2188	-2.1989	-2.1068	-2.2049	-2.1635	-2.1981	-2.163	-2.1828	-1.2038	-2.1517	-2.2123	-2.1635	-2.19	-2.2076
-2.2057	-2.1498	-2.0056	-2.1936	-2.266	-2.2734	-2.1098	-2.2239	-1.3509	-2.1428	-2.1239	-2.2232	-2.1109	-2.1729	-2.401	-2.3709	-2.2776	-2.1277	-2.2057	-2.1498	-1.9709	-2.1935	-2.2854	-2.1793	-2.1098	-2.2239	-1.5442	-2.1821	-2.1593	-2.2056	-2.1109	-2.1729	-2.342	-2.2104	-2.2544	-2.2001	-2.1378	-2.2087	-2.1068	-2.2049	-2.1635	-2.1981	-2.1056	-2.2076	-1.2038	-2.1517	-2.1555	-2.1921	-2.1697	-2.1841
-2.0257	-2.1777	-1.9474	-2.2267	-2.2567	-2.2214	-2.0044	-2.2004	-1.1147	-2.163	-2.1871	-2.1757	-2.0777	-2.1421	-2.1923	-2.1703	-2.2003	-2.2788	-2.0385	-2.2212	-1.9709	-2.1935	-2.2854	-2.1793	-2.109	-2.1807	-1.5442	-2.1821	-2.1746	-2.1935	-2.275	-2.2007	-2.1923	-2.1703	-2.2544	-2.2001	-2.1378	-2.2087	-2.1068	-2.2049	-2.1635	-2.1981	-2.163	-2.1828	-1.2038	-2.1517	-2.1555	-2.1921	-2.1697	-2.1841
-2.163	-2.2773	-2.2325	-2.2321	-2.2567	-2.2214	-2.1036	-2.3135	-1.1147	-2.163	-2.2593	-2.246	-2.218	-2.2124	-2.0242	-2.1608	-2.1198	-2.1918	-2.163	-2.2773	-2.4488	-2.2266	-2.2854	-2.1793	-2.109	-2.1807	-1.5442	-2.1821	-2.1593	-2.2056	-2.275	-2.2007	-2.0242	-2.1608	-2.0736	-2.202	-2.2188	-2.1989	-2.255	-2.2101	-2.1635	-2.1981	-2.163	-2.1828	-1.2038	-2.1517	-2.1555	-2.1921	-2.19	-2.2076
-2.0913	-2.1113	-2.2676	-2.1685	-2.2667	-2.199	-2.1182	-2.1856	-1.1147	-2.163	-2.168	-2.1327	-2.324	-2.2629	-2.6188	-2.2544	-2.308	-2.2155	-2.0385	-2.2212	-2.2257	-2.1766	-2.2667	-2.199	-2.109	-2.1807	-1.5442	-2.1821	-2.168	-2.1327	-2.2136	-2.195	-2.342	-2.2104	-2.308	-2.2155	-2.1378	-2.2087	-2.1068	-2.2049	-2.1635	-2.1981	-2.163	-2.1828	-1.2038	-2.1517	-2.2123	-2.1635	-2.1697	-2.1841
-2.0257	-2.1777	-2.7181	-2.1506	-2.2035	-2.2637	-2.0044	-2.2004	-1.1147	-2.163	-2.0414	-2.186	-2.0423	-2.1543	-2.2319	-2.1426	-2.308	-2.2155	-2.0385	-2.2212	-2.4488	-2.2266	-2.2035	-2.2637	-2.109	-2.1807	-1.5442	-2.1821	-2.0414	-2.186	-2.0948	-2.1814	-2.342	-2.2104	-2.308	-2.2155	-2.1378	-2.2087	-2.6683	-2.1717	-2.2584	-2.1902	-2.163	-2.1828	-1.2038	-2.1517	-2.1555	-2.1921	-2.1697	-2.1841
-2.3259	-2.256	-2.2602	-2.2263	-2.0044	-2.2068	-2.1121	-2.1419	-1.1147	-2.163	-2.2357	-2.0772	-2.18	-2.2026	-2.2055	-2.1533	-2.308	-2.2155	-2.3571	-2.1928	-2.4488	-2.2266	-2.1281	-2.2018	-2.3074	-2.2482	-1.5442	-2.1821	-2.291	-2.1916	-2.2136	-2.195	-2.149	-2.2007	-2.308	-2.2155	-2.5123	-2.1861	-2.255	-2.2101	-2.1635	-2.1981	-2.163	-2.1828	-1.2038	-2.1517	-2.1555	-2.1921	-2.1697	-2.1841
-2.3893	-2.1972	-2.2731	-2.1649	-2.3401	-2.133	-1.9424	-2.2055	-2.9862	-2.237	-2.2007	-2.1839	-2.0336	-2.2016	-2.2055	-2.1533	-2.2588	-2.214	-2.3021	-2.2069	-2.2731	-2.1649	-2.2854	-2.1793	-2.3162	-2.1922	-2.9862	-2.237	-2.291	-2.1916	-2.0948	-2.1814	-2.149	-2.2007	-2.2146	-2.2101	-2.1378	-2.2087	-2.255	-2.2101	-2.2584	-2.1902	-2.1056	-2.2076	-2.411	-2.2152	-2.1555	-2.1921	-2.1697	-2.1841
-2.163	-2.2773	-2.2602	-2.2263	-2.3401	-2.133	-2.1098	-2.2239	-1.8533	-2.1887	-2.1082	-2.1378	-2.18	-2.2026	-2.0982	-2.1876	-2.0373	-2.175	-2.163	-2.2773	-2.4488	-2.2266	-2.2854	-2.1793	-2.1098	-2.2239	-1.5442	-2.1821	-2.1593	-2.2056	-2.2136	-2.195	-2.149	-2.2007	-2.2544	-2.2001	-2.2188	-2.1989	-2.255	-2.2101	-2.2584	-2.1902	-2.1056	-2.2076	-2.6075	-2.1919	-2.1555	-2.1921	-2.1697	-2.1841
-2.2747	-2.1752	-2.7181	-2.1506	-2.0522	-2.1698	-2.1036	-2.3135	-2.9978	-2.1844	-2.2507	-2.2124	-2.279	-2.2121	-2.1381	-2.2629	-2.3627	-2.1814	-2.3571	-2.1928	-2.4488	-2.2266	-2.1281	-2.2018	-2.109	-2.1807	-3.1876	-2.1792	-2.291	-2.1916	-2.2136	-2.195	-2.149	-2.2007	-2.2146	-2.2101	-2.2188	-2.1989	-2.6683	-2.1717	-2.1635	-2.1981	-2.163	-2.1828	-2.6075	-2.1919	-2.2123	-2.1635	-2.1697	-2.1841
-2.0913	-2.1113	-2.0351	-2.2049	-2.3401	-2.133	-2.1036	-2.3135	-3.1076	-2.1856	-2.1885	-2.1814	-2.279	-2.2121	-2.2055	-2.1533	-2.4698	-2.1537	-2.0385	-2.2212	-1.9709	-2.1935	-2.2854	-2.1793	-2.109	-2.1807	-3.1876	-2.1792	-2.1746	-2.1935	-2.2136	-2.195	-2.149	-2.2007	-2.2544	-2.2001	-2.1378	-2.2087	-2.1068	-2.2049	-2.2584	-2.1902	-2.163	-2.1828	-2.6075	-2.1919	-2.1555	-2.1921	-2.1697	-2.1841
-2.4751	-2.2115	-2.2955	-2.1993	-2.2278	-2.1925	-2.4711	-2.2475	-3.0023	-2.176	-2.1885	-2.1814	-2.3125	-2.1238	-2.0436	-2.2924	-2.2003	-2.2788	-2.3021	-2.2069	-2.2955	-2.1993	-2.2854	-2.1793	-2.3162	-2.1922	-3.1876	-2.1792	-2.1746	-2.1935	-2.2136	-2.195	-2.149	-2.2007	-2.2544	-2.2001	-2.1378	-2.2087	-2.1068	-2.2049	-2.2584	-2.1902	-2.4249	-2.2294	-2.6075	-2.1919	-2.1555	-2.1921	-2.1697	-2.1841
-2.2057	-2.1498	-2.2325	-2.2321	-2.4749	-2.1739	-2.1057	-2.0743	-3.4127	-2.1783	-2.2564	-2.1963	-2.279	-2.2121	-2.0946	-2.2248	-2.1818	-2.246	-2.2057	-2.1498	-2.4488	-2.2266	-2.2854	-2.1793	-2.109	-2.1807	-3.1876	-2.1792	-2.1746	-2.1935	-2.2136	-2.195	-2.342	-2.2104	-2.0736	-2.202	-2.1378	-2.2087	-2.255	-2.2101	-2.2939	-2.2053	-2.163	-2.1828	-2.6075	-2.1919	-2.1555	-2.1921	-2.1697	-2.1841
-2.3259	-2.256	-2.0546	-2.2266	-2.0044	-2.2068	-2.1702	-2.2235	-3.1008	-2.1604	-2.0946	-2.1887	-2.2655	-2.1791	-2.1923	-2.1703	-2.0373	-2.175	-2.3571	-2.1928	-1.9709	-2.1935	-2.1281	-2.2018	-2.109	-2.1807	-3.1876	-2.1792	-2.291	-2.1916	-2.0948	-2.1814	-2.1923	-2.1703	-2.2544	-2.2001	-2.5123	-2.1861	-2.1068	-2.2049	-2.1635	-2.1981	-2.163	-2.1828	-2.6075	-2.1919	-2.1555	-2.1921	-2.1697	-2.1841
-2.3701	-2.2266	-1.8906	-2.1598	-2.0522	-2.1698	-2.1036	-2.3135	-2.1527	-2.2301	-2.2593	-2.246	-2.1109	-2.1729	-2.0807	-2.2469	-2.0615	-2.2889	-2.0385	-2.2212	-1.9709	-2.1935	-2.1281	-2.2018	-2.109	-2.1807	-1.5442	-2.1821	-2.1593	-2.2056	-2.1109	-2.1729	-2.342	-2.2104	-2.2146	-2.2101	-2.1378	-2.2087	-2.1068	-2.2049	-2.1635	-2.1981	-2.163	-2.1828	-2.6075	-2.1919	-2.1555	-2.1921	-2.1697	-2.1841
-1.9747	-2.2361	-1.9368	-2.1803	-2.266	-2.2734	-2.1702	-2.2235	-1.8533	-2.1887	-2.2357	-2.0772	-2.324	-2.2629	-2.2319	-2.1426	-2.0615	-2.2889	-2.0385	-2.2212	-1.9709	-2.1935	-2.2854	-2.1793	-2.109	-2.1807	-1.5442	-2.1821	-2.291	-2.1916	-2.2136	-2.195	-2.342	-2.2104	-2.2146	-2.2101	-2.1378	-2.2087	-2.1068	-2.2049	-2.1635	-2.1981	-2.163	-2.1828	-2.6075	-2.1919	-2.1555	-2.1921	-2.1697	-2.1841
-2.2375	-2.124	-1.9368	-2.1803	-2.266	-2.2734	-2.4174	-2.1279	-3.4127	-2.1783	-2.2507	-2.2124	-2.18	-2.2026	-2.2669	-2.1721	-2.1818	-2.246	-2.3571	-2.1928	-1.9709	-2.1935	-2.2854	-2.1793	-2.3162	-2.1922	-3.1876	-2.1792	-2.291	-2.1916	-2.2136	-2.195	-2.149	-2.2007	-2.0736	-2.202	-2.1378	-2.2087	-2.1068	-2.2049	-2.1635	-2.1981	-2.163	-2.1828	-2.6075	-2.1919	-2.2123	-2.1635	-2.1697	-2.1841
-2.0257	-2.1777	-2.0056	-2.1936	-2.3077	-2.0984	-2.1057	-2.0743	-1.1147	-2.163	-2.2007	-2.1839	-2.1109	-2.1729	-2.3459	-2.1925	-2.0373	-2.175	-2.0385	-2.2212	-1.9709	-2.1935	-2.2556	-2.1624	-2.109	-2.1807	-1.5442	-2.1821	-2.291	-2.1916	-2.1109	-2.1729	-2.342	-2.2104	-2.2544	-2.2001	-2.1378	-2.2087	-2.1068	-2.2049	-2.1635	-2.1981	-2.163	-2.1828	-1.2038	-2.1517	-2.1555	-2.1921	-2.1697	-2.1841
-1.9747	-2.2361	-2.2731	-2.1649	-2.3028	-2.1936	-2.2953	-2.125	-1.5303	-2.1581	-2.1885	-2.1814	-2.1109	-2.1729	-2.2669	-2.1721	-2.3627	-2.1814	-2.0385	-2.2212	-2.2731	-2.1649	-2.2556	-2.1624	-2.3162	-2.1922	-1.5442	-2.1821	-2.1746	-2.1935	-2.1109	-2.1729	-2.149	-2.2007	-2.2146	-2.2101	-2.1378	-2.2087	-2.255	-2.2101	-2.1635	-2.1981	-2.163	-2.1828	-2.6075	-2.1919	-2.1555	-2.1921	-2.1697	-2.1841
-2.3259	-2.256	-2.2955	-2.1993	-2.0522	-2.1698	-2.3007	-2.2016	-1.3509	-2.1428	-2.143	-2.1912	-2.1109	-2.1729	-2.1648	-2.1845	-2.2482	-2.2044	-2.3571	-2.1928	-2.2955	-2.1993	-2.1281	-2.2018	-2.3074	-2.2482	-1.5442	-2.1821	-2.1746	-2.1935	-2.1109	-2.1729	-2.1155	-2.1971	-2.2146	-2.2101	-2.5123	-2.1861	-2.1068	-2.2049	-2.1635	-2.1981	-2.163	-2.1828	-1.2038	-2.1517	-2.1555	-2.1921	-2.1697	-2.1841
-2.2139	-2.1613	-2.4055	-2.3948	-2.0522	-2.1698	-2.1121	-2.1419	-1.1147	-2.163	-2.2564	-2.1963	-2.3766	-2.3364	-2.1648	-2.1845	-2.1198	-2.1918	-2.3571	-2.1928	-2.4488	-2.2266	-2.1281	-2.2018	-2.3074	-2.2482	-1.5442	-2.1821	-2.1746	-2.1935	-2.275	-2.2007	-2.1155	-2.1971	-2.0736	-2.202	-2.2188	-2.1989	-2.1068	-2.2049	-2.1635	-2.1981	-2.163	-2.1828	-1.2038	-2.1517	-2.1555	-2.1921	-2.3516	-2.2463
-1.9568	-2.2346	-2.2676	-2.1685	-2.1817	-2.2442	-2.1702	-2.2235	-1.1147	-2.163	-2.2593	-2.246	-2.0336	-2.2016	-2.2055	-2.1533	-2.217	-2.0855	-2.0385	-2.2212	-2.2257	-2.1766	-2.2854	-2.1793	-2.109	-2.1807	-1.5442	-2.1821	-2.1593	-2.2056	-2.0948	-2.1814	-2.149	-2.2007	-2.2146	-2.2101	-2.1378	-2.2087	-2.1068	-2.2049	-2.2939	-2.2053	-2.163	-2.1828	-1.2038	-2.1517	-2.1555	-2.1921	-2.1697	-2.1841
-2.4751	-2.2115	-2.0182	-2.0914	-2.0281	-2.3093	-2.3915	-2.2077	-1.1147	-2.163	-2.1885	-2.1814	-2.3125	-2.1238	-2.1381	-2.2629	-2.0615	-2.2889	-2.3021	-2.2069	-2.2257	-2.1766	-2.0281	-2.3093	-2.3162	-2.1922	-1.5442	-2.1821	-2.1746	-2.1935	-2.2136	-2.195	-2.149	-2.2007	-2.2146	-2.2101	-2.1378	-2.2087	-2.1068	-2.2049	-2.1635	-2.1981	-2.4249	-2.2294	-1.2038	-2.1517	-2.1555	-2.1921	-2.1697	-2.1841
-1.9747	-2.2361	-2.3373	-2.1335	-2.1817	-2.2442	-2.1702	-2.2235	-2.1923	-2.2232	-2.1077	-2.1883	-2.1001	-2.1936	-2.2319	-2.1426	-2.0373	-2.175	-2.0385	-2.2212	-2.2257	-2.1766	-2.2854	-2.1793	-2.109	-2.1807	-2.2747	-2.1971	-2.1746	-2.1935	-2.2136	-2.195	-2.342	-2.2104	-2.2544	-2.2001	-2.1378	-2.2087	-2.1068	-2.2049	-2.2939	-2.2053	-2.163	-2.1828	-2.6075	-2.1919	-2.1555	-2.1921	-2.1697	-2.1841
-2.2057	-2.1498	-2.0056	-2.1936	-2.0044	-2.2068	-2.1121	-2.1419	-2.858	-2.257	-2.5029	-2.1756	-2.1109	-2.1729	-2.1923	-2.1703	-2.2588	-2.214	-2.2057	-2.1498	-1.9709	-2.1935	-2.1281	-2.2018	-2.3074	-2.2482	-2.858	-2.257	-2.291	-2.1916	-2.1109	-2.1729	-2.1923	-2.1703	-2.2146	-2.2101	-2.1378	-2.2087	-2.1068	-2.2049	-2.1635	-2.1981	-2.163	-2.1828	-2.6075	-2.1919	-2.4009	-2.2309	-2.1697	-2.1841
-2.0257	-2.1777	-1.8906	-2.1598	-1.9047	-2.2237	-1.9801	-2.1272	-1.1147	-2.163	-2.0414	-2.186	-2.1109	-2.1729	-2.0982	-2.1876	-2.1818	-2.246	-2.0385	-2.2212	-1.9709	-2.1935	-2.2556	-2.1624	-1.9801	-2.1272	-1.5442	-2.1821	-2.0414	-2.186	-2.1109	-2.1729	-2.149	-2.2007	-2.0736	-2.202	-2.1378	-2.2087	-2.1068	-2.2049	-2.1635	-2.1981	-2.163	-2.1828	-1.2038	-2.1517	-2.1555	-2.1921	-2.1697	-2.1841
-2.2057	-2.1498	-1.8906	-2.1598	-2.0522	-2.1698	-2.3915	-2.2077	-2.858	-2.257	-2.5029	-2.1756	-2.1109	-2.1729	-2.0688	-2.2769	-2.3627	-2.1814	-2.2057	-2.1498	-1.9709	-2.1935	-2.1281	-2.2018	-2.3162	-2.1922	-2.858	-2.257	-2.291	-2.1916	-2.1109	-2.1729	-2.1155	-2.1971	-2.2146	-2.2101	-2.1378	-2.2087	-2.1068	-2.2049	-2.1635	-2.1981	-2.4249	-2.2294	-2.6075	-2.1919	-2.4009	-2.2309	-2.1697	-2.1841
-1.9747	-2.2361	-1.9368	-2.1803	-2.1817	-2.2442	-1.9801	-2.1272	-1.1147	-2.163	-2.0414	-2.186	-2.0336	-2.2016	-2.2669	-2.1721	-2.3627	-2.1814	-2.0385	-2.2212	-1.9709	-2.1935	-2.2854	-2.1793	-1.9801	-2.1272	-1.5442	-2.1821	-2.0414	-2.186	-2.0948	-2.1814	-2.149	-2.2007	-2.2146	-2.2101	-2.1378	-2.2087	-2.1068	-2.2049	-2.2939	-2.2053	-2.163	-2.1828	-1.2038	-2.1517	-2.1555	-2.1921	-2.1697	-2.1841
-2.2057	-2.1498	-2.2432	-2.2769	-2.0281	-2.3093	-1.9424	-2.2055	-2.1951	-2.1918	-2.1239	-2.2232	-2.279	-2.2121	-2.2055	-2.1533	-2.0928	-2.3291	-2.2057	-2.1498	-2.2257	-2.1766	-2.0281	-2.3093	-2.3162	-2.1922	-2.2747	-2.1971	-2.1593	-2.2056	-2.2136	-2.195	-2.149	-2.2007	-2.2544	-2.2001	-2.1378	-2.2087	-2.1068	-2.2049	-2.1635	-2.1981	-2.1056	-2.2076	-2.6075	-2.1919	-2.1555	-2.1921	-2.1697	-2.1841
-2.2375	-2.124	-2.2325	-2.2321	-2.3028	-2.1936	-2.3915	-2.2077	-2.2419	-2.2657	-2.0946	-2.1887	-2.3125	-2.1238	-2.3459	-2.1925	-2.2776	-2.1277	-2.3571	-2.1928	-2.4488	-2.2266	-2.2556	-2.1624	-2.3162	-2.1922	-1.5442	-2.1821	-2.291	-2.1916	-2.2136	-2.195	-2.342	-2.2104	-2.2544	-2.2001	-2.1378	-2.2087	-2.255	-2.2101	-2.1635	-2.1981	-2.4249	-2.2294	-2.411	-2.2152	-2.1555	-2.1921	-2.1697	-2.1841
-2.2057	-2.1498	-1.9474	-2.2267	-2.0281	-2.3093	-2.2109	-2.3302	-1.5303	-2.1581	-2.2007	-2.1839	-2.3377	-2.1893	-2.3515	-2.1285	-2.1057	-2.2441	-2.2057	-2.1498	-1.9709	-2.1935	-2.0281	-2.3093	-2.3074	-2.2482	-1.5442	-2.1821	-2.291	-2.1916	-2.275	-2.2007	-2.342	-2.2104	-2.2146	-2.2101	-2.1378	-2.2087	-2.1068	-2.2049	-2.1635	-2.1981	-2.163	-2.1828	-2.6075	-2.1919	-2.1555	-2.1921	-2.1697	-2.1841
-2.028	-2.1577	-1.9474	-2.2267	-2.4749	-2.1739	-2.1057	-2.0743	-1.1147	-2.163	-2.2564	-2.1963	-2.2655	-2.1791	-2.3555	-1.9519	-1.9722	-2.1863	-2.3021	-2.2069	-1.9709	-2.1935	-2.2854	-2.1793	-2.109	-2.1807	-1.5442	-2.1821	-2.1746	-2.1935	-2.0948	-2.1814	-2.1155	-2.1971	-2.0736	-2.202	-2.1378	-2.2087	-2.1068	-2.2049	-2.2939	-2.2053	-2.163	-2.1828	-1.2038	-2.1517	-2.1555	-2.1921	-2.1697	-2.1841
-1.9747	-2.2361	-2.2602	-2.2263	-2.0522	-2.1698	-2.1182	-2.1856	-1.5303	-2.1581	-2.1885	-2.1814	-2.218	-2.2124	-2.6188	-2.2544	-2.0373	-2.175	-2.0385	-2.2212	-2.4488	-2.2266	-2.1281	-2.2018	-2.109	-2.1807	-1.5442	-2.1821	-2.1746	-2.1935	-2.275	-2.2007	-2.342	-2.2104	-2.2544	-2.2001	-2.1378	-2.2087	-2.255	-2.2101	-2.1635	-2.1981	-2.163	-2.1828	-2.6075	-2.1919	-2.1555	-2.1921	-2.19	-2.2076
-2.6672	-2.1084	-2.0182	-2.0914	-2.2595	-2.2073	-2.1702	-2.2235	-1.3509	-2.1428	-2.1871	-2.1757	-2.3161	-2.1765	-2.0946	-2.2248	-2.1057	-2.2441	-2.3571	-2.1928	-2.2257	-2.1766	-2.1281	-2.2018	-2.109	-2.1807	-1.5442	-2.1821	-2.1746	-2.1935	-2.275	-2.2007	-2.342	-2.2104	-2.2146	-2.2101	-2.5123	-2.1861	-2.1068	-2.2049	-2.1635	-2.1981	-2.163	-2.1828	-1.2038	-2.1517	-2.1555	-2.1921	-2.3516	-2.2463
-2.2375	-2.124	-1.9474	-2.2267	-2.1552	-2.2711	-2.088	-2.1528	-3.1076	-2.1856	-2.2357	-2.0772	-2.218	-2.2124	-2.0946	-2.2248	-2.2588	-2.214	-2.3571	-2.1928	-1.9709	-2.1935	-2.1281	-2.2018	-2.088	-2.1528	-3.1876	-2.1792	-2.291	-2.1916	-2.275	-2.2007	-2.342	-2.2104	-2.2146	-2.2101	-2.1378	-2.2087	-2.1068	-2.2049	-2.1635	-2.1981	-2.163	-2.1828	-2.6075	-2.1919	-2.1555	-2.1921	-2.19	-2.2076
-1.9568	-2.2346	-2.2781	-2.2803	-2.3401	-2.133	-2.2953	-2.125	-3.337	-2.1796	-2.2139	-2.1409	-2.3161	-2.1765	-2.2319	-2.1426	-2.0373	-2.175	-2.0385	-2.2212	-2.4488	-2.2266	-2.2854	-2.1793	-2.3162	-2.1922	-3.1876	-2.1792	-2.291	-2.1916	-2.275	-2.2007	-2.342	-2.2104	-2.2544	-2.2001	-2.1378	-2.2087	-2.1068	-2.2049	-2.2584	-2.1902	-2.163	-2.1828	-2.6075	-2.1919	-2.2123	-2.1635	-2.3516	-2.2463
-2.2854	-2.2052	-2.2602	-2.2263	-2.2953	-2.0342	-2.1182	-2.1856	-2.2419	-2.2657	-2.2714	-2.2791	-2.218	-2.2124	-2.0807	-2.2469	-2.2588	-2.214	-2.3571	-2.1928	-2.4488	-2.2266	-2.2854	-2.1793	-2.109	-2.1807	-1.5442	-2.1821	-2.291	-2.1916	-2.275	-2.2007	-2.342	-2.2104	-2.2146	-2.2101	-2.1378	-2.2087	-2.255	-2.2101	-2.1635	-2.1981	-2.163	-2.1828	-2.411	-2.2152	-2.4009	-2.2309	-2.19	-2.2076
-2.2747	-2.1752	-2.2577	-2.2144	-2.1552	-2.2711	-2.3004	-2.196	-1.3509	-2.1428	-2.2507	-2.2124	-2.2562	-2.1716	-2.0982	-2.1876	-2.0615	-2.2889	-2.3571	-2.1928	-2.4488	-2.2266	-2.1281	-2.2018	-2.3162	-2.1922	-1.5442	-2.1821	-2.291	-2.1916	-2.275	-2.2007	-2.149	-2.2007	-2.2146	-2.2101	-2.2188	-2.1989	-2.1068	-2.2049	-2.1635	-2.1981	-2.1056	-2.2076	-1.2038	-2.1517	-2.2123	-2.1635	-2.19	-2.2076
-2.1728	-2.3716	-2.0056	-2.1936	-2.2278	-2.1925	-2.4711	-2.2475	-2.2226	-2.1523	-2.2139	-2.1409	-2.1001	-2.1936	-2.2055	-2.1533	-2.0416	-2.0862	-2.3571	-2.1928	-1.9709	-2.1935	-2.2854	-2.1793	-2.3162	-2.1922	-1.5442	-2.1821	-2.291	-2.1916	-2.2136	-2.195	-2.149	-2.2007	-2.0416	-2.0862	-2.1378	-2.2087	-2.1068	-2.2049	-2.2584	-2.1902	-2.4249	-2.2294	-2.411	-2.2152	-2.2123	-2.1635	-2.1697	-2.1841
-2.0257	-2.1777	-2.2325	-2.2321	-2.4749	-2.1739	-1.9424	-2.2055	-2.2419	-2.2657	-2.1871	-2.1757	-2.18	-2.2026	-2.0242	-2.1608	-2.3627	-2.1814	-2.0385	-2.2212	-2.4488	-2.2266	-2.2854	-2.1793	-2.3162	-2.1922	-1.5442	-2.1821	-2.1746	-2.1935	-2.2136	-2.195	-2.0242	-2.1608	-2.2146	-2.2101	-2.1378	-2.2087	-2.255	-2.2101	-2.2939	-2.2053	-2.1056	-2.2076	-2.411	-2.2152	-2.1555	-2.1921	-2.1697	-2.1841
-2.2139	-2.1613	-2.5968	-2.1898	-2.3401	-2.133	-2.3004	-2.196	-3.337	-2.1796	-2.143	-2.1912	-2.0912	-2.2458	-2.2669	-2.1721	-2.2588	-2.214	-2.3571	-2.1928	-2.4488	-2.2266	-2.2854	-2.1793	-2.3162	-2.1922	-3.1876	-2.1792	-2.1746	-2.1935	-2.0912	-2.2458	-2.149	-2.2007	-2.2146	-2.2101	-2.2188	-2.1989	-2.6683	-2.1717	-2.2584	-2.1902	-2.1056	-2.2076	-2.6075	-2.1919	-2.1555	-2.1921	-2.19	-2.2076
-2.028	-2.1577	-2.0351	-2.2049	-2.0522	-2.1698	-2.1036	-2.3135	-1.1147	-2.163	-2.0762	-2.3172	-2.3766	-2.3364	-2.3515	-2.1285	-1.9722	-2.1863	-2.3021	-2.2069	-1.9709	-2.1935	-2.1281	-2.2018	-2.109	-2.1807	-1.5442	-2.1821	-2.1746	-2.1935	-2.275	-2.2007	-2.342	-2.2104	-2.0736	-2.202	-2.1378	-2.2087	-2.1068	-2.2049	-2.1635	-2.1981	-2.163	-2.1828	-1.2038	-2.1517	-2.1555	-2.1921	-2.3516	-2.2463
-1.9568	-2.2346	-1.9474	-2.2267	-2.1817	-2.2442	-2.1057	-2.0743	-1.1147	-2.163	-2.2007	-2.1839	-2.0423	-2.1543	-2.0688	-2.2769	-2.1818	-2.246	-2.0385	-2.2212	-1.9709	-2.1935	-2.2854	-2.1793	-2.109	-2.1807	-1.5442	-2.1821	-2.291	-2.1916	-2.0948	-2.1814	-2.1155	-2.1971	-2.0736	-2.202	-2.1378	-2.2087	-2.1068	-2.2049	-2.2939	-2.2053	-2.163	-2.1828	-1.2038	-2.1517	-2.1555	-2.1921	-2.1697	-2.1841
-2.0257	-2.1777	-1.9368	-2.1803	-2.2107	-2.1599	-1.9801	-2.1272	-1.1147	-2.163	-2.1239	-2.2232	-2.0912	-2.2458	-2.6188	-2.2544	-2.1198	-2.1918	-2.0385	-2.2212	-1.9709	-2.1935	-2.1281	-2.2018	-1.9801	-2.1272	-1.5442	-2.1821	-2.1593	-2.2056	-2.0912	-2.2458	-2.342	-2.2104	-2.0736	-2.202	-2.1378	-2.2087	-2.1068	-2.2049	-2.1635	-2.1981	-2.163	-2.1828	-1.2038	-2.1517	-2.1555	-2.1921	-2.19	-2.2076
-2.6672	-2.1084	-2.5968	-2.1898	-2.1552	-2.2711	-2.1702	-2.2235	-2.1527	-2.2301	-2.1239	-2.2232	-2.2655	-2.1791	-2.1381	-2.2629	-2.1818	-2.246	-2.3571	-2.1928	-2.4488	-2.2266	-2.1281	-2.2018	-2.109	-2.1807	-1.5442	-2.1821	-2.1593	-2.2056	-2.0948	-2.1814	-2.149	-2.2007	-2.0736	-2.202	-2.5123	-2.1861	-2.6683	-2.1717	-2.1635	-2.1981	-2.163	-2.1828	-2.6075	-2.1919	-2.1555	-2.1921	-2.1697	-2.1841
-2.0257	-2.1777	-1.9368	-2.1803	-2.2953	-2.0342	-2.4227	-2.2771	-2.4879	-2.1525	-2.2564	-2.1963	-2.2655	-2.1791	-2.3459	-2.1925	-2.308	-2.2155	-2.0385	-2.2212	-1.9709	-2.1935	-2.2854	-2.1793	-2.3074	-2.2482	-2.2747	-2.1971	-2.1746	-2.1935	-2.0948	-2.1814	-2.342	-2.2104	-2.308	-2.2155	-2.1378	-2.2087	-2.1068	-2.2049	-2.1635	-2.1981	-2.163	-2.1828	-2.6075	-2.1919	-2.1555	-2.1921	-2.1697	-2.1841
-2.3701	-2.2266	-1.9368	-2.1803	-2.2595	-2.2073	-2.1182	-2.1856	-1.1147	-2.163	-2.2357	-2.0772	-2.2676	-2.2096	-2.2319	-2.1426	-2.4698	-2.1537	-2.0385	-2.2212	-1.9709	-2.1935	-2.1281	-2.2018	-2.109	-2.1807	-1.5442	-2.1821	-2.291	-2.1916	-2.0948	-2.1814	-2.342	-2.2104	-2.2544	-2.2001	-2.1378	-2.2087	-2.1068	-2.2049	-2.1635	-2.1981	-2.163	-2.1828	-1.2038	-2.1517	-2.1555	-2.1921	-2.1697	-2.1841
-1.9568	-2.2346	-2.0056	-2.1936	-2.1552	-2.2711	-2.1406	-2.1001	-1.1147	-2.163	-2.2007	-2.1839	-2.3125	-2.1238	-2.2669	-2.1721	-2.2482	-2.2044	-2.0385	-2.2212	-1.9709	-2.1935	-2.1281	-2.2018	-2.109	-2.1807	-1.5442	-2.1821	-2.291	-2.1916	-2.2136	-2.195	-2.149	-2.2007	-2.2146	-2.2101	-2.1378	-2.2087	-2.1068	-2.2049	-2.1635	-2.1981	-2.163	-2.1828	-1.2038	-2.1517	-2.1555	-2.1921	-2.1697	-2.1841
-2.0257	-2.1777	-2.0056	-2.1936	-2.2107	-2.1599	-2.3915	-2.2077	-1.8533	-2.1887	-2.2564	-2.1963	-2.324	-2.2629	-2.1381	-2.2629	-2.0416	-2.0862	-2.0385	-2.2212	-1.9709	-2.1935	-2.1281	-2.2018	-2.3162	-2.1922	-1.5442	-2.1821	-2.1746	-2.1935	-2.2136	-2.195	-2.149	-2.2007	-2.0416	-2.0862	-2.1378	-2.2087	-2.1068	-2.2049	-2.1635	-2.1981	-2.4249	-2.2294	-2.6075	-2.1919	-2.1555	-2.1921	-2.1697	-2.1841
-2.0841	-2.3065	-2.0056	-2.1936	-2.2107	-2.1599	-2.3411	-2.1558	-2.2226	-2.1523	-2.2714	-2.2791	-2.0336	-2.2016	-2.2669	-2.1721	-2.2482	-2.2044	-2.0385	-2.2212	-1.9709	-2.1935	-2.1281	-2.2018	-2.3162	-2.1922	-1.5442	-2.1821	-2.291	-2.1916	-2.0948	-2.1814	-2.149	-2.2007	-2.2146	-2.2101	-2.1378	-2.2087	-2.1068	-2.2049	-2.1635	-2.1981	-2.163	-2.1828	-2.411	-2.2152	-2.4009	-2.2309	-2.1697	-2.1841
-1.9747	-2.2361	-1.8906	-2.1598	-2.2035	-2.2637	-2.1702	-2.2235	-1.1147	-2.163	-2.1082	-2.1378	-2.3161	-2.1765	-2.401	-2.3709	-2.1198	-2.1918	-2.0385	-2.2212	-1.9709	-2.1935	-2.2035	-2.2637	-2.109	-2.1807	-1.5442	-2.1821	-2.1593	-2.2056	-2.275	-2.2007	-2.342	-2.2104	-2.0736	-2.202	-2.1378	-2.2087	-2.1068	-2.2049	-2.2584	-2.1902	-2.163	-2.1828	-1.2038	-2.1517	-2.1555	-2.1921	-2.3516	-2.2463
-2.163	-2.2773	-1.9368	-2.1803	-2.1817	-2.2442	-2.3007	-2.2016	-1.3509	-2.1428	-2.2357	-2.0772	-2.0336	-2.2016	-2.2055	-2.1533	-2.3627	-2.1814	-2.163	-2.2773	-1.9709	-2.1935	-2.2854	-2.1793	-2.3074	-2.2482	-1.5442	-2.1821	-2.291	-2.1916	-2.0948	-2.1814	-2.149	-2.2007	-2.2146	-2.2101	-2.2188	-2.1989	-2.1068	-2.2049	-2.2939	-2.2053	-2.163	-2.1828	-1.2038	-2.1517	-2.1555	-2.1921	-2.1697	-2.1841
-2.2375	-2.124	-2.2602	-2.2263	-2.0281	-2.3093	-2.1182	-2.1856	-1.3509	-2.1428	-2.2564	-2.1963	-2.324	-2.2629	-2.3459	-2.1925	-1.9722	-2.1863	-2.3571	-2.1928	-2.4488	-2.2266	-2.0281	-2.3093	-2.109	-2.1807	-1.5442	-2.1821	-2.1746	-2.1935	-2.2136	-2.195	-2.342	-2.2104	-2.0736	-2.202	-2.1378	-2.2087	-2.255	-2.2101	-2.1635	-2.1981	-2.163	-2.1828	-1.2038	-2.1517	-2.1555	-2.1921	-2.1697	-2.1841
-2.1728	-2.3716	-2.3373	-2.1335	-2.0281	-2.3093	-1.9424	-2.2055	-2.1923	-2.2232	-2.1082	-2.1378	-2.1001	-2.1936	-2.0688	-2.2769	-2.0373	-2.175	-2.3571	-2.1928	-2.2257	-2.1766	-2.0281	-2.3093	-2.3162	-2.1922	-2.2747	-2.1971	-2.1593	-2.2056	-2.2136	-2.195	-2.1155	-2.1971	-2.2544	-2.2001	-2.1378	-2.2087	-2.1068	-2.2049	-2.1635	-2.1981	-2.1056	-2.2076	-2.6075	-2.1919	-2.1555	-2.1921	-2.1697	-2.1841
-2.2057	-2.1498	-2.1802	-2.2149	-2.0044	-2.2068	-2.1702	-2.2235	-1.1147	-2.163	-2.1239	-2.2232	-2.0912	-2.2458	-2.0688	-2.2769	-2.3627	-2.1814	-2.2057	-2.1498	-2.1802	-2.2149	-2.1281	-2.2018	-2.109	-2.1807	-1.5442	-2.1821	-2.1593	-2.2056	-2.0912	-2.2458	-2.1155	-2.1971	-2.2146	-2.2101	-2.1378	-2.2087	-2.1068	-2.2049	-2.1635	-2.1981	-2.163	-2.1828	-1.2038	-2.1517	-2.1555	-2.1921	-2.19	-2.2076
-2.0257	-2.1777	-2.2955	-2.1993	-2.3028	-2.1936	-1.9801	-2.1272	-1.1147	-2.163	-2.0414	-2.186	-2.18	-2.2026	-2.0982	-2.1876	-2.1818	-2.246	-2.0385	-2.2212	-2.2955	-2.1993	-2.2556	-2.1624	-1.9801	-2.1272	-1.5442	-2.1821	-2.0414	-2.186	-2.2136	-2.195	-2.149	-2.2007	-2.0736	-2.202	-2.1378	-2.2087	-2.1068	-2.2049	-2.1635	-2.1981	-2.163	-2.1828	-1.2038	-2.1517	-2.1555	-2.1921	-2.1697	-2.1841
-2.3701	-2.2266	-1.9368	-2.1803	-2.2595	-2.2073	-2.4227	-2.2771	-1.8533	-2.1887	-2.2714	-2.2791	-2.0336	-2.2016	-2.1648	-2.1845	-2.308	-2.2155	-2.0385	-2.2212	-1.9709	-2.1935	-2.1281	-2.2018	-2.3074	-2.2482	-1.5442	-2.1821	-2.291	-2.1916	-2.0948	-2.1814	-2.1155	-2.1971	-2.308	-2.2155	-2.1378	-2.2087	-2.1068	-2.2049	-2.1635	-2.1981	-2.163	-2.1828	-2.6075	-2.1919	-2.4009	-2.2309	-2.1697	-2.1841
-2.0913	-2.1113	-2.3373	-2.1335	-2.266	-2.2734	-2.4711	-2.2475	-2.1951	-2.1918	-2.2593	-2.246	-2.1109	-2.1729	-2.2055	-2.1533	-2.1609	-2.2129	-2.0385	-2.2212	-2.2257	-2.1766	-2.2854	-2.1793	-2.3162	-2.1922	-2.2747	-2.1971	-2.1593	-2.2056	-2.1109	-2.1729	-2.149	-2.2007	-2.2544	-2.2001	-2.1378	-2.2087	-2.1068	-2.2049	-2.1635	-2.1981	-2.4249	-2.2294	-2.6075	-2.1919	-2.1555	-2.1921	-2.1697	-2.1841
-1.9568	-2.2346	-2.0546	-2.2266	-2.2107	-2.1599	-2.1057	-2.0743	-1.3509	-2.1428	-2.2082	-2.2983	-2.279	-2.2121	-2.1381	-2.2629	-1.9722	-2.1863	-2.0385	-2.2212	-1.9709	-2.1935	-2.1281	-2.2018	-2.109	-2.1807	-1.5442	-2.1821	-2.2082	-2.2983	-2.2136	-2.195	-2.149	-2.2007	-2.0736	-2.202	-2.1378	-2.2087	-2.1068	-2.2049	-2.1635	-2.1981	-2.163	-2.1828	-1.2038	-2.1517	-2.1555	-2.1921	-2.1697	-2.1841
-2.0257	-2.1777	-2.0056	-2.1936	-2.0044	-2.2068	-2.3411	-2.1558	-1.3509	-2.1428	-2.1871	-2.1757	-2.18	-2.2026	-2.0242	-2.1608	-2.0373	-2.175	-2.0385	-2.2212	-1.9709	-2.1935	-2.1281	-2.2018	-2.3162	-2.1922	-1.5442	-2.1821	-2.1746	-2.1935	-2.2136	-2.195	-2.0242	-2.1608	-2.2544	-2.2001	-2.1378	-2.2087	-2.1068	-2.2049	-2.1635	-2.1981	-2.163	-2.1828	-1.2038	-2.1517	-2.1555	-2.1921	-2.1697	-2.1841
-1.9747	-2.2361	-2.0056	-2.1936	-2.0044	-2.2068	-2.1406	-2.1001	-1.1147	-2.163	-2.5029	-2.1756	-2.324	-2.2629	-2.1133	-2.1678	-2.4698	-2.1537	-2.0385	-2.2212	-1.9709	-2.1935	-2.1281	-2.2018	-2.109	-2.1807	-1.5442	-2.1821	-2.291	-2.1916	-2.2136	-2.195	-2.149	-2.2007	-2.2544	-2.2001	-2.1378	-2.2087	-2.1068	-2.2049	-2.1635	-2.1981	-2.163	-2.1828	-1.2038	-2.1517	-2.4009	-2.2309	-2.1697	-2.1841
-2.6672	-2.1084	-2.7181	-2.1506	-2.0044	-2.2068	-2.1057	-2.0743	-1.1147	-2.163	-2.1082	-2.1378	-2.1109	-2.1729	-2.2319	-2.1426	-2.217	-2.0855	-2.3571	-2.1928	-2.4488	-2.2266	-2.1281	-2.2018	-2.109	-2.1807	-1.5442	-2.1821	-2.1593	-2.2056	-2.1109	-2.1729	-2.342	-2.2104	-2.2146	-2.2101	-2.5123	-2.1861	-2.6683	-2.1717	-2.1635	-2.1981	-2.163	-2.1828	-1.2038	-2.1517	-2.1555	-2.1921	-2.1697	-2.1841
-2.3893	-2.1972	-1.9368	-2.1803	-2.1552	-2.2711	-1.9801	-2.1272	-2.1527	-2.2301	-2.2357	-2.0772	-2.1001	-2.1936	-2.6188	-2.2544	-2.2588	-2.214	-2.3021	-2.2069	-1.9709	-2.1935	-2.1281	-2.2018	-1.9801	-2.1272	-1.5442	-2.1821	-2.291	-2.1916	-2.2136	-2.195	-2.342	-2.2104	-2.2146	-2.2101	-2.1378	-2.2087	-2.1068	-2.2049	-2.1635	-2.1981	-2.163	-2.1828	-2.6075	-2.1919	-2.1555	-2.1921	-2.1697	-2.1841
-2.2057	-2.1498	-2.2577	-2.2144	-2.2567	-2.2214	-2.1182	-2.1856	-1.1147	-2.163	-2.1871	-2.1757	-2.0336	-2.2016	-2.1648	-2.1845	-2.217	-2.0855	-2.2057	-2.1498	-2.4488	-2.2266	-2.2854	-2.1793	-2.109	-2.1807	-1.5442	-2.1821	-2.1746	-2.1935	-2.0948	-2.1814	-2.1155	-2.1971	-2.2146	-2.2101	-2.1378	-2.2087	-2.1068	-2.2049	-2.1635	-2.1981	-2.163	-2.1828	-1.2038	-2.1517	-2.1555	-2.1921	-2.1697	-2.1841
-2.2139	-2.1613	-2.0351	-2.2049	-2.1676	-2.1596	-2.4711	-2.2475	-3.4127	-2.1783	-2.143	-2.1912	-2.0912	-2.2458	-2.0688	-2.2769	-1.9722	-2.1863	-2.3571	-2.1928	-1.9709	-2.1935	-2.1281	-2.2018	-2.3162	-2.1922	-3.1876	-2.1792	-2.1746	-2.1935	-2.0912	-2.2458	-2.1155	-2.1971	-2.0736	-2.202	-2.2188	-2.1989	-2.1068	-2.2049	-2.1635	-2.1981	-2.4249	-2.2294	-2.6075	-2.1919	-2.1555	-2.1921	-2.19	-2.2076
-2.0841	-2.3065	-2.0546	-2.2266	-2.4749	-2.1739	-2.0044	-2.2004	-2.9978	-2.1844	-2.168	-2.1327	-2.0336	-2.2016	-2.0959	-2.1936	-2.0615	-2.2889	-2.0385	-2.2212	-1.9709	-2.1935	-2.2854	-2.1793	-2.109	-2.1807	-3.1876	-2.1792	-2.168	-2.1327	-2.0948	-2.1814	-2.1155	-2.1971	-2.2146	-2.2101	-2.1378	-2.2087	-2.1068	-2.2049	-2.2939	-2.2053	-2.163	-2.1828	-2.6075	-2.1919	-2.2123	-2.1635	-2.1697	-2.1841
-1.9747	-2.2361	-2.0351	-2.2049	-2.2035	-2.2637	-2.3007	-2.2016	-2.1923	-2.2232	-2.143	-2.1912	-2.0336	-2.2016	-2.0807	-2.2469	-2.2588	-2.214	-2.0385	-2.2212	-1.9709	-2.1935	-2.2035	-2.2637	-2.3074	-2.2482	-2.2747	-2.1971	-2.1746	-2.1935	-2.0948	-2.1814	-2.342	-2.2104	-2.2146	-2.2101	-2.1378	-2.2087	-2.1068	-2.2049	-2.2584	-2.1902	-2.163	-2.1828	-2.6075	-2.1919	-2.1555	-2.1921	-2.1697	-2.1841
-1.9747	-2.2361	-2.0182	-2.0914	-2.2107	-2.1599	-2.3915	-2.2077	-1.8533	-2.1887	-2.1885	-2.1814	-2.2655	-2.1791	-2.2669	-2.1721	-2.2588	-2.214	-2.0385	-2.2212	-2.2257	-2.1766	-2.1281	-2.2018	-2.3162	-2.1922	-1.5442	-2.1821	-2.1746	-2.1935	-2.0948	-2.1814	-2.149	-2.2007	-2.2146	-2.2101	-2.1378	-2.2087	-2.1068	-2.2049	-2.1635	-2.1981	-2.4249	-2.2294	-2.6075	-2.1919	-2.1555	-2.1921	-2.1697	-2.1841
-2.0031	-2.3604	-2.0182	-2.0914	-2.3077	-2.0984	-2.0044	-2.2004	-1.1147	-2.163	-2.1871	-2.1757	-2.3161	-2.1765	-2.2319	-2.1426	-2.308	-2.2155	-2.3021	-2.2069	-2.2257	-2.1766	-2.2556	-2.1624	-2.109	-2.1807	-1.5442	-2.1821	-2.1746	-2.1935	-2.275	-2.2007	-2.342	-2.2104	-2.308	-2.2155	-2.1378	-2.2087	-2.1068	-2.2049	-2.1635	-2.1981	-2.163	-2.1828	-1.2038	-2.1517	-2.1555	-2.1921	-2.3516	-2.2463
-2.2057	-2.1498	-2.3373	-2.1335	-2.1817	-2.2442	-2.0044	-2.2004	-1.1147	-2.163	-2.1077	-2.1883	-2.1109	-2.1729	-2.2319	-2.1426	-2.0373	-2.175	-2.2057	-2.1498	-2.2257	-2.1766	-2.2854	-2.1793	-2.109	-2.1807	-1.5442	-2.1821	-2.1746	-2.1935	-2.1109	-2.1729	-2.342	-2.2104	-2.2544	-2.2001	-2.1378	-2.2087	-2.1068	-2.2049	-2.2939	-2.2053	-2.163	-2.1828	-1.2038	-2.1517	-2.1555	-2.1921	-2.1697	-2.1841
-2.3893	-2.1972	-2.0056	-2.1936	-2.0522	-2.1698	-2.4711	-2.2475	-3.1076	-2.1856	-2.0946	-2.1887	-2.279	-2.2121	-2.0688	-2.2769	-2.1609	-2.2129	-2.3021	-2.2069	-1.9709	-2.1935	-2.1281	-2.2018	-2.3162	-2.1922	-3.1876	-2.1792	-2.291	-2.1916	-2.2136	-2.195	-2.1155	-2.1971	-2.2544	-2.2001	-2.1378	-2.2087	-2.1068	-2.2049	-2.1635	-2.1981	-2.4249	-2.2294	-2.6075	-2.1919	-2.1555	-2.1921	-2.1697	-2.1841
-2.0031	-2.3604	-2.2955	-2.1993	-2.2595	-2.2073	-2.1098	-2.2239	-2.2226	-2.1523	-2.0414	-2.186	-2.3377	-2.1893	-2.2055	-2.1533	-2.2776	-2.1277	-2.3021	-2.2069	-2.2955	-2.1993	-2.1281	-2.2018	-2.1098	-2.2239	-1.5442	-2.1821	-2.0414	-2.186	-2.275	-2.2007	-2.149	-2.2007	-2.2544	-2.2001	-2.1378	-2.2087	-2.1068	-2.2049	-2.1635	-2.1981	-2.1056	-2.2076	-2.411	-2.2152	-2.1555	-2.1921	-2.1697	-2.1841
-2.0841	-2.3065	-2.0351	-2.2049	-2.4749	-2.1739	-2.3004	-2.196	-1.3509	-2.1428	-2.1871	-2.1757	-2.3125	-2.1238	-2.3459	-2.1925	-2.2776	-2.1277	-2.0385	-2.2212	-1.9709	-2.1935	-2.2854	-2.1793	-2.3162	-2.1922	-1.5442	-2.1821	-2.1746	-2.1935	-2.2136	-2.195	-2.342	-2.2104	-2.2544	-2.2001	-2.1378	-2.2087	-2.1068	-2.2049	-2.2939	-2.2053	-2.1056	-2.2076	-1.2038	-2.1517	-2.1555	-2.1921	-2.1697	-2.1841
-2.3259	-2.256	-2.0056	-2.1936	-2.0522	-2.1698	-2.4711	-2.2475	-1.3509	-2.1428	-2.1239	-2.2232	-2.1109	-2.1729	-2.0982	-2.1876	-2.308	-2.2155	-2.3571	-2.1928	-1.9709	-2.1935	-2.1281	-2.2018	-2.3162	-2.1922	-1.5442	-2.1821	-2.1593	-2.2056	-2.1109	-2.1729	-2.149	-2.2007	-2.308	-2.2155	-2.5123	-2.1861	-2.1068	-2.2049	-2.1635	-2.1981	-2.4249	-2.2294	-1.2038	-2.1517	-2.1555	-2.1921	-2.1697	-2.1841
-2.0841	-2.3065	-2.7181	-2.1506	-2.2035	-2.2637	-2.3915	-2.2077	-1.3509	-2.1428	-2.1885	-2.1814	-2.1802	-2.2149	-2.6188	-2.2544	-2.2482	-2.2044	-2.0385	-2.2212	-2.4488	-2.2266	-2.2035	-2.2637	-2.3162	-2.1922	-1.5442	-2.1821	-2.1746	-2.1935	-2.1802	-2.2149	-2.342	-2.2104	-2.2146	-2.2101	-2.1378	-2.2087	-2.6683	-2.1717	-2.2584	-2.1902	-2.4249	-2.2294	-1.2038	-2.1517	-2.1555	-2.1921	-2.1697	-2.1841
-2.4751	-2.2115	-2.4055	-2.3948	-2.4749	-2.1739	-2.3007	-2.2016	-1.8533	-2.1887	-2.0946	-2.1887	-2.1109	-2.1729	-1.6472	-1.979	-1.4129	-1.734	-2.3021	-2.2069	-2.4488	-2.2266	-2.2854	-2.1793	-2.3074	-2.2482	-1.5442	-2.1821	-2.291	-2.1916	-2.1109	-2.1729	-1.6472	-1.979	-1.4129	-1.734	-2.1378	-2.2087	-2.1068	-2.2049	-2.2939	-2.2053	-2.163	-2.1828	-2.6075	-2.1919	-2.1555	-2.1921	-2.1697	-2.1841
-2.3259	-2.256	-2.2432	-2.2769	-2.266	-2.2734	-2.2953	-2.125	-2.858	-2.257	-2.1159	-3.1001	-1.8958	-2.4204	-1.6472	-1.979	-1.4129	-1.734	-2.3571	-2.1928	-2.2257	-2.1766	-2.2854	-2.1793	-2.3162	-2.1922	-2.858	-2.257	-2.1159	-3.1001	-1.8958	-2.4204	-1.6472	-1.979	-1.4129	-1.734	-2.5123	-2.1861	-2.1068	-2.2049	-2.1635	-2.1981	-2.163	-2.1828	-2.6075	-2.1919	-2.1159	-3.1001	-1.8958	-2.4204
-1.9568	-2.2346	-1.8906	-2.1598	-2.1817	-2.2442	-2.1406	-2.1001	-1.1147	-2.163	-2.2007	-2.1839	-2.2655	-2.1791	-2.0982	-2.1876	-2.217	-2.0855	-2.0385	-2.2212	-1.9709	-2.1935	-2.2854	-2.1793	-2.109	-2.1807	-1.5442	-2.1821	-2.291	-2.1916	-2.0948	-2.1814	-2.149	-2.2007	-2.2146	-2.2101	-2.1378	-2.2087	-2.1068	-2.2049	-2.2939	-2.2053	-2.163	-2.1828	-1.2038	-2.1517	-2.1555	-2.1921	-2.1697	-2.1841
-2.2375	-2.124	-2.2432	-2.2769	-2.0044	-2.2068	-2.2109	-2.3302	-1.3509	-2.1428	-2.1885	-2.1814	-2.3766	-2.3364	-2.0688	-2.2769	-2.2482	-2.2044	-2.3571	-2.1928	-2.2257	-2.1766	-2.1281	-2.2018	-2.3074	-2.2482	-1.5442	-2.1821	-2.1746	-2.1935	-2.275	-2.2007	-2.1155	-2.1971	-2.2146	-2.2101	-2.1378	-2.2087	-2.1068	-2.2049	-2.1635	-2.1981	-2.163	-2.1828	-1.2038	-2.1517	-2.1555	-2.1921	-2.3516	-2.2463
-1.9747	-2.2361	-2.0182	-2.0914	-2.4749	-2.1739	-2.0044	-2.2004	-1.1147	-2.163	-2.1082	-2.1378	-2.3125	-2.1238	-2.0946	-2.2248	-2.4698	-2.1537	-2.0385	-2.2212	-2.2257	-2.1766	-2.2854	-2.1793	-2.109	-2.1807	-1.5442	-2.1821	-2.1593	-2.2056	-2.2136	-2.195	-2.342	-2.2104	-2.2544	-2.2001	-2.1378	-2.2087	-2.1068	-2.2049	-2.2939	-2.2053	-2.163	-2.1828	-1.2038	-2.1517	-2.1555	-2.1921	-2.1697	-2.1841
-2.2375	-2.124	-2.2432	-2.2769	-2.0044	-2.2068	-2.2953	-2.125	-2.2419	-2.2657	-2.2139	-2.1409	-2.1109	-2.1729	-2.2319	-2.1426	-2.0615	-2.2889	-2.3571	-2.1928	-2.2257	-2.1766	-2.1281	-2.2018	-2.3162	-2.1922	-1.5442	-2.1821	-2.291	-2.1916	-2.1109	-2.1729	-2.342	-2.2104	-2.2146	-2.2101	-2.1378	-2.2087	-2.1068	-2.2049	-2.1635	-2.1981	-2.163	-2.1828	-2.411	-2.2152	-2.2123	-2.1635	-2.1697	-2.1841
-2.2057	-2.1498	-2.2955	-2.1993	-2.0522	-2.1698	-1.9801	-2.1272	-2.2226	-2.1523	-2.2507	-2.2124	-2.0423	-2.1543	-2.0959	-2.1936	-2.308	-2.2155	-2.2057	-2.1498	-2.2955	-2.1993	-2.1281	-2.2018	-1.9801	-2.1272	-1.5442	-2.1821	-2.291	-2.1916	-2.0948	-2.1814	-2.1155	-2.1971	-2.308	-2.2155	-2.1378	-2.2087	-2.1068	-2.2049	-2.1635	-2.1981	-2.163	-2.1828	-2.411	-2.2152	-2.2123	-2.1635	-2.1697	-2.1841
-2.2057	-2.1498	-1.9368	-2.1803	-2.0281	-2.3093	-1.9424	-2.2055	-2.2226	-2.1523	-2.1239	-2.2232	-2.0423	-2.1543	-2.1923	-2.1703	-2.3627	-2.1814	-2.2057	-2.1498	-1.9709	-2.1935	-2.0281	-2.3093	-2.3162	-2.1922	-1.5442	-2.1821	-2.1593	-2.2056	-2.0948	-2.1814	-2.1923	-2.1703	-2.2146	-2.2101	-2.1378	-2.2087	-2.1068	-2.2049	-2.1635	-2.1981	-2.1056	-2.2076	-2.411	-2.2152	-2.1555	-2.1921	-2.1697	-2.1841
-1.9568	-2.2346	-2.2955	-2.1993	-2.3401	-2.133	-1.9424	-2.2055	-2.1923	-2.2232	-2.1239	-2.2232	-2.1109	-2.1729	-2.2669	-2.1721	-2.1198	-2.1918	-2.0385	-2.2212	-2.2955	-2.1993	-2.2854	-2.1793	-2.3162	-2.1922	-2.2747	-2.1971	-2.1593	-2.2056	-2.1109	-2.1729	-2.149	-2.2007	-2.0736	-2.202	-2.1378	-2.2087	-2.1068	-2.2049	-2.2584	-2.1902	-2.1056	-2.2076	-2.6075	-2.1919	-2.1555	-2.1921	-2.1697	-2.1841
-2.6672	-2.1084	-2.2432	-2.2769	-2.0281	-2.3093	-1.9424	-2.2055	-2.1923	-2.2232	-2.1239	-2.2232	-2.1001	-2.1936	-2.2055	-2.1533	-2.0615	-2.2889	-2.3571	-2.1928	-2.2257	-2.1766	-2.0281	-2.3093	-2.3162	-2.1922	-2.2747	-2.1971	-2.1593	-2.2056	-2.2136	-2.195	-2.149	-2.2007	-2.2146	-2.2101	-2.5123	-2.1861	-2.1068	-2.2049	-2.1635	-2.1981	-2.1056	-2.2076	-2.6075	-2.1919	-2.1555	-2.1921	-2.1697	-2.1841
-1.9568	-2.2346	-1.9368	-2.1803	-2.2595	-2.2073	-2.4711	-2.2475	-1.1147	-2.163	-2.2564	-2.1963	-2.218	-2.2124	-2.1923	-2.1703	-1.9722	-2.1863	-2.0385	-2.2212	-1.9709	-2.1935	-2.1281	-2.2018	-2.3162	-2.1922	-1.5442	-2.1821	-2.1746	-2.1935	-2.275	-2.2007	-2.1923	-2.1703	-2.0736	-2.202	-2.1378	-2.2087	-2.1068	-2.2049	-2.1635	-2.1981	-2.4249	-2.2294	-1.2038	-2.1517	-2.1555	-2.1921	-2.19	-2.2076
-2.2747	-2.1752	-1.9368	-2.1803	-2.0281	-2.3093	-2.0044	-2.2004	-1.1147	-2.163	-2.143	-2.1912	-2.1109	-2.1729	-2.1923	-2.1703	-1.9722	-2.1863	-2.3571	-2.1928	-1.9709	-2.1935	-2.0281	-2.3093	-2.109	-2.1807	-1.5442	-2.1821	-2.1746	-2.1935	-2.1109	-2.1729	-2.1923	-2.1703	-2.0736	-2.202	-2.2188	-2.1989	-2.1068	-2.2049	-2.1635	-2.1981	-2.163	-2.1828	-1.2038	-2.1517	-2.1555	-2.1921	-2.1697	-2.1841
-2.1728	-2.3716	-1.8906	-2.1598	-2.2595	-2.2073	-2.1702	-2.2235	-1.3509	-2.1428	-2.1077	-2.1883	-2.3766	-2.3364	-2.2055	-2.1533	-2.0615	-2.2889	-2.3571	-2.1928	-1.9709	-2.1935	-2.1281	-2.2018	-2.109	-2.1807	-1.5442	-2.1821	-2.1746	-2.1935	-2.275	-2.2007	-2.149	-2.2007	-2.2146	-2.2101	-2.1378	-2.2087	-2.1068	-2.2049	-2.1635	-2.1981	-2.163	-2.1828	-1.2038	-2.1517	-2.1555	-2.1921	-2.3516	-2.2463
-2.2057	-2.1498	-2.0351	-2.2049	-2.0281	-2.3093	-1.9424	-2.2055	-2.1923	-2.2232	-2.1239	-2.2232	-2.0423	-2.1543	-2.0982	-2.1876	-2.0615	-2.2889	-2.2057	-2.1498	-1.9709	-2.1935	-2.0281	-2.3093	-2.3162	-2.1922	-2.2747	-2.1971	-2.1593	-2.2056	-2.0948	-2.1814	-2.149	-2.2007	-2.2146	-2.2101	-2.1378	-2.2087	-2.1068	-2.2049	-2.1635	-2.1981	-2.1056	-2.2076	-2.6075	-2.1919	-2.1555	-2.1921	-2.1697	-2.1841
-2.3893	-2.1972	-2.7181	-2.1506	-2.3028	-2.1936	-2.2109	-2.3302	-2.2419	-2.2657	-2.1885	-2.1814	-2.18	-2.2026	-2.2055	-2.1533	-2.2482	-2.2044	-2.3021	-2.2069	-2.4488	-2.2266	-2.2556	-2.1624	-2.3074	-2.2482	-1.5442	-2.1821	-2.1746	-2.1935	-2.2136	-2.195	-2.149	-2.2007	-2.2146	-2.2101	-2.1378	-2.2087	-2.6683	-2.1717	-2.1635	-2.1981	-2.163	-2.1828	-2.411	-2.2152	-2.1555	-2.1921	-2.1697	-2.1841
-2.0257	-2.1777	-1.8906	-2.1598	-2.0522	-2.1698	-2.4711	-2.2475	-1.1147	-2.163	-2.1082	-2.1378	-2.0835	-2.201	-2.0959	-2.1936	-2.3627	-2.1814	-2.0385	-2.2212	-1.9709	-2.1935	-2.1281	-2.2018	-2.3162	-2.1922	-1.5442	-2.1821	-2.1593	-2.2056	-2.2136	-2.195	-2.1155	-2.1971	-2.2146	-2.2101	-2.1378	-2.2087	-2.1068	-2.2049	-2.1635	-2.1981	-2.4249	-2.2294	-1.2038	-2.1517	-2.1555	-2.1921	-2.1697	-2.1841
-1.9568	-2.2346	-2.0351	-2.2049	-2.1552	-2.2711	-2.1702	-2.2235	-1.1147	-2.163	-2.1871	-2.1757	-2.0423	-2.1543	-2.0982	-2.1876	-2.0416	-2.0862	-2.0385	-2.2212	-1.9709	-2.1935	-2.1281	-2.2018	-2.109	-2.1807	-1.5442	-2.1821	-2.1746	-2.1935	-2.0948	-2.1814	-2.149	-2.2007	-2.0416	-2.0862	-2.1378	-2.2087	-2.1068	-2.2049	-2.1635	-2.1981	-2.163	-2.1828	-1.2038	-2.1517	-2.1555	-2.1921	-2.1697	-2.1841
-2.0257	-2.1777	-1.9368	-2.1803	-2.1817	-2.2442	-2.1182	-2.1856	-2.1923	-2.2232	-2.1871	-2.1757	-2.0912	-2.2458	-2.6188	-2.2544	-2.0615	-2.2889	-2.0385	-2.2212	-1.9709	-2.1935	-2.2854	-2.1793	-2.109	-2.1807	-2.2747	-2.1971	-2.1746	-2.1935	-2.0912	-2.2458	-2.342	-2.2104	-2.2146	-2.2101	-2.1378	-2.2087	-2.1068	-2.2049	-2.2939	-2.2053	-2.163	-2.1828	-2.6075	-2.1919	-2.1555	-2.1921	-2.19	-2.2076
-2.0257	-2.1777	-1.9368	-2.1803	-2.0522	-2.1698	-2.3915	-2.2077	-1.1147	-2.163	-2.1082	-2.1378	-2.2562	-2.1716	-2.0959	-2.1936	-2.1198	-2.1918	-2.0385	-2.2212	-1.9709	-2.1935	-2.1281	-2.2018	-2.3162	-2.1922	-1.5442	-2.1821	-2.1593	-2.2056	-2.275	-2.2007	-2.1155	-2.1971	-2.0736	-2.202	-2.1378	-2.2087	-2.1068	-2.2049	-2.1635	-2.1981	-2.4249	-2.2294	-1.2038	-2.1517	-2.1555	-2.1921	-2.19	-2.2076
-2.0257	-2.1777	-1.9368	-2.1803	-2.1552	-2.2711	-2.1702	-2.2235	-1.1147	-2.163	-2.2593	-2.246	-2.2655	-2.1791	-2.1133	-2.1678	-2.0416	-2.0862	-2.0385	-2.2212	-1.9709	-2.1935	-2.1281	-2.2018	-2.109	-2.1807	-1.5442	-2.1821	-2.1593	-2.2056	-2.0948	-2.1814	-2.149	-2.2007	-2.0416	-2.0862	-2.1378	-2.2087	-2.1068	-2.2049	-2.1635	-2.1981	-2.163	-2.1828	-1.2038	-2.1517	-2.1555	-2.1921	-2.1697	-2.1841
-2.0257	-2.1777	-1.9368	-2.1803	-2.1817	-2.2442	-2.2109	-2.3302	-2.4879	-2.1525	-2.0762	-2.3172	-2.0912	-2.2458	-2.3459	-2.1925	-2.3627	-2.1814	-2.0385	-2.2212	-1.9709	-2.1935	-2.2854	-2.1793	-2.3074	-2.2482	-2.2747	-2.1971	-2.1746	-2.1935	-2.0912	-2.2458	-2.342	-2.2104	-2.2146	-2.2101	-2.1378	-2.2087	-2.1068	-2.2049	-2.2939	-2.2053	-2.163	-2.1828	-2.6075	-2.1919	-2.1555	-2.1921	-2.19	-2.2076
-2.0841	-2.3065	-2.5968	-2.1898	-2.2278	-2.1925	-2.3004	-2.196	-2.2419	-2.2657	-2.0414	-2.186	-2.3766	-2.3364	-2.1923	-2.1703	-2.0615	-2.2889	-2.0385	-2.2212	-2.4488	-2.2266	-2.2854	-2.1793	-2.3162	-2.1922	-1.5442	-2.1821	-2.0414	-2.186	-2.275	-2.2007	-2.1923	-2.1703	-2.2146	-2.2101	-2.1378	-2.2087	-2.6683	-2.1717	-2.2584	-2.1902	-2.1056	-2.2076	-2.411	-2.2152	-2.1555	-2.1921	-2.3516	-2.2463
-2.3259	-2.256	-2.2325	-2.2321	-2.2278	-2.1925	-2.3004	-2.196	-2.858	-2.257	-2.5029	-2.1756	-2.1109	-2.1729	-2.2055	-2.1533	-2.0416	-2.0862	-2.3571	-2.1928	-2.4488	-2.2266	-2.2854	-2.1793	-2.3162	-2.1922	-2.858	-2.257	-2.291	-2.1916	-2.1109	-2.1729	-2.149	-2.2007	-2.0416	-2.0862	-2.5123	-2.1861	-2.255	-2.2101	-2.2584	-2.1902	-2.1056	-2.2076	-2.6075	-2.1919	-2.4009	-2.2309	-2.1697	-2.1841
-2.0257	-2.1777	-1.9474	-2.2267	-2.4749	-2.1739	-2.4711	-2.2475	-2.9978	-2.1844	-2.1082	-2.1378	-2.218	-2.2124	-2.2319	-2.1426	-2.0928	-2.3291	-2.0385	-2.2212	-1.9709	-2.1935	-2.2854	-2.1793	-2.3162	-2.1922	-3.1876	-2.1792	-2.1593	-2.2056	-2.275	-2.2007	-2.342	-2.2104	-2.2544	-2.2001	-2.1378	-2.2087	-2.1068	-2.2049	-2.2939	-2.2053	-2.4249	-2.2294	-2.6075	-2.1919	-2.1555	-2.1921	-2.19	-2.2076
-2.0913	-2.1113	-2.5968	-2.1898	-2.4749	-2.1739	-2.1406	-2.1001	-2.1951	-2.1918	-2.2507	-2.2124	-2.218	-2.2124	-2.2319	-2.1426	-2.308	-2.2155	-2.0385	-2.2212	-2.4488	-2.2266	-2.2854	-2.1793	-2.109	-2.1807	-2.2747	-2.1971	-2.291	-2.1916	-2.275	-2.2007	-2.342	-2.2104	-2.308	-2.2155	-2.1378	-2.2087	-2.6683	-2.1717	-2.2939	-2.2053	-2.163	-2.1828	-2.6075	-2.1919	-2.2123	-2.1635	-2.19	-2.2076
-2.3259	-2.256	-2.0351	-2.2049	-2.3077	-2.0984	-1.9424	-2.2055	-2.2226	-2.1523	-2.2507	-2.2124	-2.1109	-2.1729	-2.1381	-2.2629	-1.9722	-2.1863	-2.3571	-2.1928	-1.9709	-2.1935	-2.2556	-2.1624	-2.3162	-2.1922	-1.5442	-2.1821	-2.291	-2.1916	-2.1109	-2.1729	-2.149	-2.2007	-2.0736	-2.202	-2.5123	-2.1861	-2.1068	-2.2049	-2.1635	-2.1981	-2.1056	-2.2076	-2.411	-2.2152	-2.2123	-2.1635	-2.1697	-2.1841
-2.4751	-2.2115	-2.2602	-2.2263	-2.3401	-2.133	-1.9424	-2.2055	-2.858	-2.257	-2.2564	-2.1963	-2.0423	-2.1543	-2.1923	-2.1703	-2.1198	-2.1918	-2.3021	-2.2069	-2.4488	-2.2266	-2.2854	-2.1793	-2.3162	-2.1922	-2.858	-2.257	-2.1746	-2.1935	-2.0948	-2.1814	-2.1923	-2.1703	-2.0736	-2.202	-2.1378	-2.2087	-2.255	-2.2101	-2.2584	-2.1902	-2.1056	-2.2076	-2.6075	-2.1919	-2.1555	-2.1921	-2.1697	-2.1841
-2.2747	-2.1752	-2.2602	-2.2263	-2.0281	-2.3093	-2.1702	-2.2235	-2.1923	-2.2232	-2.0414	-2.186	-2.0336	-2.2016	-2.1381	-2.2629	-2.217	-2.0855	-2.3571	-2.1928	-2.4488	-2.2266	-2.0281	-2.3093	-2.109	-2.1807	-2.2747	-2.1971	-2.0414	-2.186	-2.0948	-2.1814	-2.149	-2.2007	-2.2146	-2.2101	-2.2188	-2.1989	-2.255	-2.2101	-2.1635	-2.1981	-2.163	-2.1828	-2.6075	-2.1919	-2.1555	-2.1921	-2.1697	-2.1841
-2.0031	-2.3604	-1.9474	-2.2267	-2.0281	-2.3093	-2.1057	-2.0743	-1.3509	-2.1428	-2.0946	-2.1887	-2.3161	-2.1765	-2.1648	-2.1845	-1.9722	-2.1863	-2.3021	-2.2069	-1.9709	-2.1935	-2.0281	-2.3093	-2.109	-2.1807	-1.5442	-2.1821	-2.291	-2.1916	-2.275	-2.2007	-2.1155	-2.1971	-2.0736	-2.202	-2.1378	-2.2087	-2.1068	-2.2049	-2.1635	-2.1981	-2.163	-2.1828	-1.2038	-2.1517	-2.1555	-2.1921	-2.3516	-2.2463
-2.2057	-2.1498	-2.0546	-2.2266	-2.4749	-2.1739	-2.2953	-2.125	-1.3509	-2.1428	-2.2593	-2.246	-2.0423	-2.1543	-2.0982	-2.1876	-2.1057	-2.2441	-2.2057	-2.1498	-1.9709	-2.1935	-2.2854	-2.1793	-2.3162	-2.1922	-1.5442	-2.1821	-2.1593	-2.2056	-2.0948	-2.1814	-2.149	-2.2007	-2.2146	-2.2101	-2.1378	-2.2087	-2.1068	-2.2049	-2.2939	-2.2053	-2.163	-2.1828	-1.2038	-2.1517	-2.1555	-2.1921	-2.1697	-2.1841
-2.2057	-2.1498	-2.3373	-2.1335	-2.266	-2.2734	-2.1406	-2.1001	-1.3509	-2.1428	-2.2564	-2.1963	-2.0835	-2.201	-2.0242	-2.1608	-2.0615	-2.2889	-2.2057	-2.1498	-2.2257	-2.1766	-2.2854	-2.1793	-2.109	-2.1807	-1.5442	-2.1821	-2.1746	-2.1935	-2.2136	-2.195	-2.0242	-2.1608	-2.2146	-2.2101	-2.1378	-2.2087	-2.1068	-2.2049	-2.1635	-2.1981	-2.163	-2.1828	-1.2038	-2.1517	-2.1555	-2.1921	-2.1697	-2.1841
-2.163	-2.2773	-2.0351	-2.2049	-2.2953	-2.0342	-2.1121	-2.1419	-1.3509	-2.1428	-2.1077	-2.1883	-2.2358	-2.1442	-2.2669	-2.1721	-2.308	-2.2155	-2.163	-2.2773	-1.9709	-2.1935	-2.2854	-2.1793	-2.3074	-2.2482	-1.5442	-2.1821	-2.1746	-2.1935	-2.275	-2.2007	-2.149	-2.2007	-2.308	-2.2155	-2.2188	-2.1989	-2.1068	-2.2049	-2.1635	-2.1981	-2.163	-2.1828	-1.2038	-2.1517	-2.1555	-2.1921	-2.1697	-2.1841
-2.0257	-2.1777	-2.5968	-2.1898	-2.2278	-2.1925	-2.4227	-2.2771	-2.858	-2.257	-2.1885	-2.1814	-2.1001	-2.1936	-2.2055	-2.1533	-2.2776	-2.1277	-2.0385	-2.2212	-2.4488	-2.2266	-2.2854	-2.1793	-2.3074	-2.2482	-2.858	-2.257	-2.1746	-2.1935	-2.2136	-2.195	-2.149	-2.2007	-2.2544	-2.2001	-2.1378	-2.2087	-2.6683	-2.1717	-2.2584	-2.1902	-2.163	-2.1828	-2.6075	-2.1919	-2.1555	-2.1921	-2.1697	-2.1841
-2.2375	-2.124	-2.2731	-2.1649	-2.1552	-2.2711	-2.3007	-2.2016	-3.1008	-2.1604	-2.5029	-2.1756	-2.0777	-2.1421	-2.2669	-2.1721	-1.9722	-2.1863	-2.3571	-2.1928	-2.2731	-2.1649	-2.1281	-2.2018	-2.3074	-2.2482	-3.1876	-2.1792	-2.291	-2.1916	-2.275	-2.2007	-2.149	-2.2007	-2.0736	-2.202	-2.1378	-2.2087	-2.255	-2.2101	-2.1635	-2.1981	-2.163	-2.1828	-2.6075	-2.1919	-2.4009	-2.2309	-2.1697	-2.1841
-2.4751	-2.2115	-1.9474	-2.2267	-2.1817	-2.2442	-2.3411	-2.1558	-3.4127	-2.1783	-2.1239	-2.2232	-2.0336	-2.2016	-2.1381	-2.2629	-2.0416	-2.0862	-2.3021	-2.2069	-1.9709	-2.1935	-2.2854	-2.1793	-2.3162	-2.1922	-3.1876	-2.1792	-2.1593	-2.2056	-2.0948	-2.1814	-2.149	-2.2007	-2.0416	-2.0862	-2.1378	-2.2087	-2.1068	-2.2049	-2.2939	-2.2053	-2.163	-2.1828	-2.6075	-2.1919	-2.1555	-2.1921	-2.1697	-2.1841
-2.163	-2.2773	-2.2577	-2.2144	-2.0044	-2.2068	-2.088	-2.1528	-1.1147	-2.163	-2.0762	-2.3172	-2.324	-2.2629	-2.6188	-2.2544	-2.0928	-2.3291	-2.163	-2.2773	-2.4488	-2.2266	-2.1281	-2.2018	-2.088	-2.1528	-1.5442	-2.1821	-2.1746	-2.1935	-2.2136	-2.195	-2.342	-2.2104	-2.2544	-2.2001	-2.2188	-2.1989	-2.1068	-2.2049	-2.1635	-2.1981	-2.163	-2.1828	-1.2038	-2.1517	-2.1555	-2.1921	-2.1697	-2.1841
-2.0755	-2.0526	-2.7181	-2.1506	-2.1676	-2.1596	-2.0044	-2.2004	-1.1147	-2.163	-2.2507	-2.2124	-2.0912	-2.2458	-2.3459	-2.1925	-2.0837	-2.1957	-2.0755	-2.0526	-2.4488	-2.2266	-2.1281	-2.2018	-2.109	-2.1807	-1.5442	-2.1821	-2.291	-2.1916	-2.0912	-2.2458	-2.342	-2.2104	-2.0736	-2.202	-2.1378	-2.2087	-2.6683	-2.1717	-2.1635	-2.1981	-2.163	-2.1828	-1.2038	-2.1517	-2.2123	-2.1635	-2.19	-2.2076
-2.3893	-2.1972	-2.0351	-2.2049	-2.0281	-2.3093	-2.0044	-2.2004	-1.5303	-2.1581	-2.0762	-2.3172	-2.2562	-2.1716	-2.0946	-2.2248	-2.0837	-2.1957	-2.3021	-2.2069	-1.9709	-2.1935	-2.0281	-2.3093	-2.109	-2.1807	-1.5442	-2.1821	-2.1746	-2.1935	-2.275	-2.2007	-2.342	-2.2104	-2.0736	-2.202	-2.1378	-2.2087	-2.1068	-2.2049	-2.1635	-2.1981	-2.163	-2.1828	-2.6075	-2.1919	-2.1555	-2.1921	-2.19	-2.2076
-2.3893	-2.1972	-1.9368	-2.1803	-2.2107	-2.1599	-2.4227	-2.2771	-1.1147	-2.163	-2.2007	-2.1839	-2.3766	-2.3364	-2.3555	-1.9519	-2.4698	-2.1537	-2.3021	-2.2069	-1.9709	-2.1935	-2.1281	-2.2018	-2.3074	-2.2482	-1.5442	-2.1821	-2.291	-2.1916	-2.275	-2.2007	-2.1155	-2.1971	-2.2544	-2.2001	-2.1378	-2.2087	-2.1068	-2.2049	-2.1635	-2.1981	-2.163	-2.1828	-1.2038	-2.1517	-2.1555	-2.1921	-2.3516	-2.2463
-1.9568	-2.2346	-2.0351	-2.2049	-2.3028	-2.1936	-2.3915	-2.2077	-1.8533	-2.1887	-2.5029	-2.1756	-2.2676	-2.2096	-2.6188	-2.2544	-1.9722	-2.1863	-2.0385	-2.2212	-1.9709	-2.1935	-2.2556	-2.1624	-2.3162	-2.1922	-1.5442	-2.1821	-2.291	-2.1916	-2.0948	-2.1814	-2.342	-2.2104	-2.0736	-2.202	-2.1378	-2.2087	-2.1068	-2.2049	-2.1635	-2.1981	-2.4249	-2.2294	-2.6075	-2.1919	-2.4009	-2.2309	-2.1697	-2.1841
-2.0841	-2.3065	-2.3373	-2.1335	-2.1817	-2.2442	-2.3411	-2.1558	-1.1147	-2.163	-2.3555	-2.3442	-2.3766	-2.3364	-2.0959	-2.1936	-2.2003	-2.2788	-2.0385	-2.2212	-2.2257	-2.1766	-2.2854	-2.1793	-2.3162	-2.1922	-1.5442	-2.1821	-2.1593	-2.2056	-2.275	-2.2007	-2.1155	-2.1971	-2.2544	-2.2001	-2.1378	-2.2087	-2.1068	-2.2049	-2.2939	-2.2053	-2.163	-2.1828	-1.2038	-2.1517	-2.1555	-2.1921	-2.3516	-2.2463
-2.2375	-2.124	-2.7181	-2.1506	-1.9047	-2.2237	-2.3915	-2.2077	-2.1923	-2.2232	-2.0946	-2.1887	-2.2655	-2.1791	-2.0807	-2.2469	-2.0837	-2.1957	-2.3571	-2.1928	-2.4488	-2.2266	-2.2556	-2.1624	-2.3162	-2.1922	-2.2747	-2.1971	-2.291	-2.1916	-2.0948	-2.1814	-2.342	-2.2104	-2.0736	-2.202	-2.1378	-2.2087	-2.6683	-2.1717	-2.1635	-2.1981	-2.4249	-2.2294	-2.6075	-2.1919	-2.1555	-2.1921	-2.1697	-2.1841
-2.0257	-2.1777	-1.9474	-2.2267	-2.0522	-2.1698	-2.3915	-2.2077	-1.1147	-2.163	-2.2357	-2.0772	-2.3161	-2.1765	-2.1133	-2.1678	-2.2482	-2.2044	-2.0385	-2.2212	-1.9709	-2.1935	-2.1281	-2.2018	-2.3162	-2.1922	-1.5442	-2.1821	-2.291	-2.1916	-2.275	-2.2007	-2.149	-2.2007	-2.2146	-2.2101	-2.1378	-2.2087	-2.1068	-2.2049	-2.1635	-2.1981	-2.4249	-2.2294	-1.2038	-2.1517	-2.1555	-2.1921	-2.3516	-2.2463
-2.0257	-2.1777	-1.8906	-2.1598	-2.1552	-2.2711	-2.1057	-2.0743	-1.1147	-2.163	-2.1871	-2.1757	-2.1001	-2.1936	-2.1133	-2.1678	-2.2776	-2.1277	-2.0385	-2.2212	-1.9709	-2.1935	-2.1281	-2.2018	-2.109	-2.1807	-1.5442	-2.1821	-2.1746	-2.1935	-2.2136	-2.195	-2.149	-2.2007	-2.2544	-2.2001	-2.1378	-2.2087	-2.1068	-2.2049	-2.1635	-2.1981	-2.163	-2.1828	-1.2038	-2.1517	-2.1555	-2.1921	-2.1697	-2.1841
-2.0257	-2.1777	-2.0546	-2.2266	-2.1817	-2.2442	-2.1182	-2.1856	-3.337	-2.1796	-2.0762	-2.3172	-2.3161	-2.1765	-2.6188	-2.2544	-2.1057	-2.2441	-2.0385	-2.2212	-1.9709	-2.1935	-2.2854	-2.1793	-2.109	-2.1807	-3.1876	-2.1792	-2.1746	-2.1935	-2.275	-2.2007	-2.342	-2.2104	-2.2146	-2.2101	-2.1378	-2.2087	-2.1068	-2.2049	-2.2939	-2.2053	-2.163	-2.1828	-2.6075	-2.1919	-2.1555	-2.1921	-2.3516	-2.2463
-2.0257	-2.1777	-2.2602	-2.2263	-2.2107	-2.1599	-1.9801	-2.1272	-1.1147	-2.163	-2.1082	-2.1378	-2.3766	-2.3364	-2.1923	-2.1703	-2.4698	-2.1537	-2.0385	-2.2212	-2.4488	-2.2266	-2.1281	-2.2018	-1.9801	-2.1272	-1.5442	-2.1821	-2.1593	-2.2056	-2.275	-2.2007	-2.1923	-2.1703	-2.2544	-2.2001	-2.1378	-2.2087	-2.255	-2.2101	-2.1635	-2.1981	-2.163	-2.1828	-1.2038	-2.1517	-2.1555	-2.1921	-2.3516	-2.2463
-2.0841	-2.3065	-2.2955	-2.1993	-2.1817	-2.2442	-2.3007	-2.2016	-1.1147	-2.163	-2.0414	-2.186	-2.3766	-2.3364	-2.1923	-2.1703	-2.0928	-2.3291	-2.0385	-2.2212	-2.2955	-2.1993	-2.2854	-2.1793	-2.3074	-2.2482	-1.5442	-2.1821	-2.0414	-2.186	-2.275	-2.2007	-2.1923	-2.1703	-2.2544	-2.2001	-2.1378	-2.2087	-2.1068	-2.2049	-2.2939	-2.2053	-2.163	-2.1828	-1.2038	-2.1517	-2.1555	-2.1921	-2.3516	-2.2463
-2.6672	-2.1084	-2.2432	-2.2769	-2.1817	-2.2442	-1.9801	-2.1272	-1.1147	-2.163	-2.0414	-2.186	-2.218	-2.2124	-2.2669	-2.1721	-2.308	-2.2155	-2.3571	-2.1928	-2.2257	-2.1766	-2.2854	-2.1793	-1.9801	-2.1272	-1.5442	-2.1821	-2.0414	-2.186	-2.275	-2.2007	-2.149	-2.2007	-2.308	-2.2155	-2.5123	-2.1861	-2.1068	-2.2049	-2.2939	-2.2053	-2.163	-2.1828	-1.2038	-2.1517	-2.1555	-2.1921	-2.19	-2.2076
-2.6672	-2.1084	-2.2955	-2.1993	-2.1817	-2.2442	-1.9801	-2.1272	-2.2226	-2.1523	-2.1885	-2.1814	-2.1109	-2.1729	-2.1381	-2.2629	-2.4698	-2.1537	-2.3571	-2.1928	-2.2955	-2.1993	-2.2854	-2.1793	-1.9801	-2.1272	-1.5442	-2.1821	-2.1746	-2.1935	-2.1109	-2.1729	-2.149	-2.2007	-2.2544	-2.2001	-2.5123	-2.1861	-2.1068	-2.2049	-2.2939	-2.2053	-2.163	-2.1828	-2.411	-2.2152	-2.1555	-2.1921	-2.1697	-2.1841
-1.9747	-2.2361	-2.2955	-2.1993	-2.0522	-2.1698	-2.3915	-2.2077	-1.1147	-2.163	-2.3555	-2.3442	-2.0423	-2.1543	-2.2055	-2.1533	-2.2588	-2.214	-2.0385	-2.2212	-2.2955	-2.1993	-2.1281	-2.2018	-2.3162	-2.1922	-1.5442	-2.1821	-2.1593	-2.2056	-2.0948	-2.1814	-2.149	-2.2007	-2.2146	-2.2101	-2.1378	-2.2087	-2.1068	-2.2049	-2.1635	-2.1981	-2.4249	-2.2294	-1.2038	-2.1517	-2.1555	-2.1921	-2.1697	-2.1841
-1.9747	-2.2361	-2.5968	-2.1898	-2.0281	-2.3093	-2.1702	-2.2235	-1.1147	-2.163	-2.0414	-2.186	-2.18	-2.2026	-2.1923	-2.1703	-2.0928	-2.3291	-2.0385	-2.2212	-2.4488	-2.2266	-2.0281	-2.3093	-2.109	-2.1807	-1.5442	-2.1821	-2.0414	-2.186	-2.2136	-2.195	-2.1923	-2.1703	-2.2544	-2.2001	-2.1378	-2.2087	-2.6683	-2.1717	-2.1635	-2.1981	-2.163	-2.1828	-1.2038	-2.1517	-2.1555	-2.1921	-2.1697	-2.1841
-2.2139	-2.1613	-2.7181	-2.1506	-2.266	-2.2734	-2.2109	-2.3302	-1.3509	-2.1428	-2.2139	-2.1409	-2.3766	-2.3364	-2.2055	-2.1533	-2.2776	-2.1277	-2.3571	-2.1928	-2.4488	-2.2266	-2.2854	-2.1793	-2.3074	-2.2482	-1.5442	-2.1821	-2.291	-2.1916	-2.275	-2.2007	-2.149	-2.2007	-2.2544	-2.2001	-2.2188	-2.1989	-2.6683	-2.1717	-2.1635	-2.1981	-2.163	-2.1828	-1.2038	-2.1517	-2.2123	-2.1635	-2.3516	-2.2463
-2.2057	-2.1498	-2.3373	-2.1335	-2.0281	-2.3093	-1.9424	-2.2055	-2.1951	-2.1918	-2.2593	-2.246	-2.1001	-2.1936	-2.2055	-2.1533	-2.0928	-2.3291	-2.2057	-2.1498	-2.2257	-2.1766	-2.0281	-2.3093	-2.3162	-2.1922	-2.2747	-2.1971	-2.1593	-2.2056	-2.2136	-2.195	-2.149	-2.2007	-2.2544	-2.2001	-2.1378	-2.2087	-2.1068	-2.2049	-2.1635	-2.1981	-2.1056	-2.2076	-2.6075	-2.1919	-2.1555	-2.1921	-2.1697	-2.1841
-1.9747	-2.2361	-1.8906	-2.1598	-2.2595	-2.2073	-2.0044	-2.2004	-1.1147	-2.163	-2.2714	-2.2791	-2.324	-2.2629	-2.6188	-2.2544	-2.1198	-2.1918	-2.0385	-2.2212	-1.9709	-2.1935	-2.1281	-2.2018	-2.109	-2.1807	-1.5442	-2.1821	-2.291	-2.1916	-2.2136	-2.195	-2.342	-2.2104	-2.0736	-2.202	-2.1378	-2.2087	-2.1068	-2.2049	-2.1635	-2.1981	-2.163	-2.1828	-1.2038	-2.1517	-2.4009	-2.2309	-2.1697	-2.1841
-2.2057	-2.1498	-1.9474	-2.2267	-2.3077	-2.0984	-2.2109	-2.3302	-1.1147	-2.163	-2.1239	-2.2232	-2.2562	-2.1716	-2.0035	-2.1833	-2.217	-2.0855	-2.2057	-2.1498	-1.9709	-2.1935	-2.2556	-2.1624	-2.3074	-2.2482	-1.5442	-2.1821	-2.1593	-2.2056	-2.275	-2.2007	-2.0035	-2.1833	-2.2146	-2.2101	-2.1378	-2.2087	-2.1068	-2.2049	-2.1635	-2.1981	-2.163	-2.1828	-1.2038	-2.1517	-2.1555	-2.1921	-2.19	-2.2076
-2.0913	-2.1113	-2.2432	-2.2769	-2.2348	-2.2064	-2.3915	-2.2077	-2.1923	-2.2232	-2.2139	-2.1409	-2.1802	-2.2149	-2.0436	-2.2924	-2.4698	-2.1537	-2.0385	-2.2212	-2.2257	-2.1766	-2.2556	-2.1624	-2.3162	-2.1922	-2.2747	-2.1971	-2.291	-2.1916	-2.1802	-2.2149	-2.149	-2.2007	-2.2544	-2.2001	-2.1378	-2.2087	-2.1068	-2.2049	-2.1635	-2.1981	-2.4249	-2.2294	-2.6075	-2.1919	-2.2123	-2.1635	-2.1697	-2.1841
-2.0257	-2.1777	-1.9368	-2.1803	-2.266	-2.2734	-1.9801	-2.1272	-1.1147	-2.163	-2.5029	-2.1756	-2.1001	-2.1936	-2.1381	-2.2629	-2.2482	-2.2044	-2.0385	-2.2212	-1.9709	-2.1935	-2.2854	-2.1793	-1.9801	-2.1272	-1.5442	-2.1821	-2.291	-2.1916	-2.2136	-2.195	-2.149	-2.2007	-2.2146	-2.2101	-2.1378	-2.2087	-2.1068	-2.2049	-2.1635	-2.1981	-2.163	-2.1828	-1.2038	-2.1517	-2.4009	-2.2309	-2.1697	-2.1841
-1.9747	-2.2361	-2.2731	-2.1649	-2.266	-2.2734	-2.1702	-2.2235	-2.2226	-2.1523	-2.2082	-2.2983	-2.3766	-2.3364	-2.6188	-2.2544	-2.308	-2.2155	-2.0385	-2.2212	-2.2731	-2.1649	-2.2854	-2.1793	-2.109	-2.1807	-1.5442	-2.1821	-2.2082	-2.2983	-2.275	-2.2007	-2.342	-2.2104	-2.308	-2.2155	-2.1378	-2.2087	-2.255	-2.2101	-2.1635	-2.1981	-2.163	-2.1828	-2.411	-2.2152	-2.1555	-2.1921	-2.3516	-2.2463
-1.9568	-2.2346	-2.2602	-2.2263	-2.2667	-2.199	-2.3915	-2.2077	-1.1147	-2.163	-2.0414	-2.186	-2.0423	-2.1543	-2.0982	-2.1876	-2.4698	-2.1537	-2.0385	-2.2212	-2.4488	-2.2266	-2.2667	-2.199	-2.3162	-2.1922	-1.5442	-2.1821	-2.0414	-2.186	-2.0948	-2.1814	-2.149	-2.2007	-2.2544	-2.2001	-2.1378	-2.2087	-2.255	-2.2101	-2.1635	-2.1981	-2.4249	-2.2294	-1.2038	-2.1517	-2.1555	-2.1921	-2.1697	-2.1841
-2.0755	-2.0526	-2.7181	-2.1506	-2.1817	-2.2442	-1.9801	-2.1272	-2.1923	-2.2232	-2.1871	-2.1757	-2.3766	-2.3364	-2.2669	-2.1721	-2.217	-2.0855	-2.0755	-2.0526	-2.4488	-2.2266	-2.2854	-2.1793	-1.9801	-2.1272	-2.2747	-2.1971	-2.1746	-2.1935	-2.275	-2.2007	-2.149	-2.2007	-2.2146	-2.2101	-2.1378	-2.2087	-2.6683	-2.1717	-2.2939	-2.2053	-2.163	-2.1828	-2.6075	-2.1919	-2.1555	-2.1921	-2.3516	-2.2463
-2.3893	-2.1972	-1.8906	-2.1598	-2.2667	-2.199	-2.3007	-2.2016	-1.1147	-2.163	-2.2507	-2.2124	-2.0423	-2.1543	-2.1923	-2.1703	-1.9722	-2.1863	-2.3021	-2.2069	-1.9709	-2.1935	-2.2667	-2.199	-2.3074	-2.2482	-1.5442	-2.1821	-2.291	-2.1916	-2.0948	-2.1814	-2.1923	-2.1703	-2.0736	-2.202	-2.1378	-2.2087	-2.1068	-2.2049	-2.1635	-2.1981	-2.163	-2.1828	-1.2038	-2.1517	-2.2123	-2.1635	-2.1697	-2.1841
-2.0755	-2.0526	-2.2432	-2.2769	-2.1817	-2.2442	-1.9424	-2.2055	-2.1923	-2.2232	-2.0414	-2.186	-2.0423	-2.1543	-2.0982	-2.1876	-1.9722	-2.1863	-2.0755	-2.0526	-2.2257	-2.1766	-2.2854	-2.1793	-2.3162	-2.1922	-2.2747	-2.1971	-2.0414	-2.186	-2.0948	-2.1814	-2.149	-2.2007	-2.0736	-2.202	-2.1378	-2.2087	-2.1068	-2.2049	-2.2939	-2.2053	-2.1056	-2.2076	-2.6075	-2.1919	-2.1555	-2.1921	-2.1697	-2.1841
-2.0841	-2.3065	-1.9368	-2.1803	-2.3028	-2.1936	-1.9801	-2.1272	-1.1147	-2.163	-2.0414	-2.186	-2.3125	-2.1238	-2.3515	-2.1285	-2.4698	-2.1537	-2.0385	-2.2212	-1.9709	-2.1935	-2.2556	-2.1624	-1.9801	-2.1272	-1.5442	-2.1821	-2.0414	-2.186	-2.2136	-2.195	-2.342	-2.2104	-2.2544	-2.2001	-2.1378	-2.2087	-2.1068	-2.2049	-2.1635	-2.1981	-2.163	-2.1828	-1.2038	-2.1517	-2.1555	-2.1921	-2.1697	-2.1841
-2.0257	-2.1777	-2.2955	-2.1993	-2.2107	-2.1599	-2.1406	-2.1001	-1.3509	-2.1428	-2.0414	-2.186	-2.2655	-2.1791	-2.2055	-2.1533	-2.2776	-2.1277	-2.0385	-2.2212	-2.2955	-2.1993	-2.1281	-2.2018	-2.109	-2.1807	-1.5442	-2.1821	-2.0414	-2.186	-2.0948	-2.1814	-2.149	-2.2007	-2.2544	-2.2001	-2.1378	-2.2087	-2.1068	-2.2049	-2.1635	-2.1981	-2.163	-2.1828	-1.2038	-2.1517	-2.1555	-2.1921	-2.1697	-2.1841
-2.0841	-2.3065	-2.0056	-2.1936	-2.2107	-2.1599	-1.9801	-2.1272	-1.5303	-2.1581	-2.1871	-2.1757	-2.279	-2.2121	-2.3459	-2.1925	-2.2776	-2.1277	-2.0385	-2.2212	-1.9709	-2.1935	-2.1281	-2.2018	-1.9801	-2.1272	-1.5442	-2.1821	-2.1746	-2.1935	-2.2136	-2.195	-2.342	-2.2104	-2.2544	-2.2001	-2.1378	-2.2087	-2.1068	-2.2049	-2.1635	-2.1981	-2.163	-2.1828	-2.6075	-2.1919	-2.1555	-2.1921	-2.1697	-2.1841
-2.2854	-2.2052	-2.0056	-2.1936	-2.2595	-2.2073	-2.4711	-2.2475	-1.3509	-2.1428	-2.143	-2.1912	-2.1001	-2.1936	-2.3459	-2.1925	-2.1198	-2.1918	-2.3571	-2.1928	-1.9709	-2.1935	-2.1281	-2.2018	-2.3162	-2.1922	-1.5442	-2.1821	-2.1746	-2.1935	-2.2136	-2.195	-2.342	-2.2104	-2.0736	-2.202	-2.1378	-2.2087	-2.1068	-2.2049	-2.1635	-2.1981	-2.4249	-2.2294	-1.2038	-2.1517	-2.1555	-2.1921	-2.1697	-2.1841
-2.0841	-2.3065	-2.0351	-2.2049	-2.4749	-2.1739	-1.9801	-2.1272	-3.1076	-2.1856	-2.2564	-2.1963	-2.3161	-2.1765	-2.2055	-2.1533	-2.0928	-2.3291	-2.0385	-2.2212	-1.9709	-2.1935	-2.2854	-2.1793	-1.9801	-2.1272	-3.1876	-2.1792	-2.1746	-2.1935	-2.275	-2.2007	-2.149	-2.2007	-2.2544	-2.2001	-2.1378	-2.2087	-2.1068	-2.2049	-2.2939	-2.2053	-2.163	-2.1828	-2.6075	-2.1919	-2.1555	-2.1921	-2.3516	-2.2463
-2.3259	-2.256	-2.0182	-2.0914	-2.2107	-2.1599	-1.9801	-2.1272	-1.5303	-2.1581	-2.0946	-2.1887	-2.18	-2.2026	-2.0242	-2.1608	-2.2776	-2.1277	-2.3571	-2.1928	-2.2257	-2.1766	-2.1281	-2.2018	-1.9801	-2.1272	-1.5442	-2.1821	-2.291	-2.1916	-2.2136	-2.195	-2.0242	-2.1608	-2.2544	-2.2001	-2.5123	-2.1861	-2.1068	-2.2049	-2.1635	-2.1981	-2.163	-2.1828	-2.6075	-2.1919	-2.1555	-2.1921	-2.1697	-2.1841
-2.2139	-2.1613	-2.7181	-2.1506	-2.3401	-2.133	-1.9801	-2.1272	-3.337	-2.1796	-2.1871	-2.1757	-2.0423	-2.1543	-2.2055	-2.1533	-2.217	-2.0855	-2.3571	-2.1928	-2.4488	-2.2266	-2.2854	-2.1793	-1.9801	-2.1272	-3.1876	-2.1792	-2.1746	-2.1935	-2.0948	-2.1814	-2.149	-2.2007	-2.2146	-2.2101	-2.2188	-2.1989	-2.6683	-2.1717	-2.2584	-2.1902	-2.163	-2.1828	-2.6075	-2.1919	-2.1555	-2.1921	-2.1697	-2.1841
-1.9747	-2.2361	-2.2781	-2.2803	-2.2278	-2.1925	-2.1406	-2.1001	-2.1923	-2.2232	-2.143	-2.1912	-2.18	-2.2026	-2.3459	-2.1925	-2.2482	-2.2044	-2.0385	-2.2212	-2.4488	-2.2266	-2.2854	-2.1793	-2.109	-2.1807	-2.2747	-2.1971	-2.1746	-2.1935	-2.2136	-2.195	-2.342	-2.2104	-2.2146	-2.2101	-2.1378	-2.2087	-2.1068	-2.2049	-2.2584	-2.1902	-2.163	-2.1828	-2.6075	-2.1919	-2.1555	-2.1921	-2.1697	-2.1841
-2.0841	-2.3065	-2.2602	-2.2263	-2.2107	-2.1599	-2.0044	-2.2004	-1.8533	-2.1887	-2.1077	-2.1883	-2.1109	-2.1729	-2.0982	-2.1876	-2.3627	-2.1814	-2.0385	-2.2212	-2.4488	-2.2266	-2.1281	-2.2018	-2.109	-2.1807	-1.5442	-2.1821	-2.1746	-2.1935	-2.1109	-2.1729	-2.149	-2.2007	-2.2146	-2.2101	-2.1378	-2.2087	-2.255	-2.2101	-2.1635	-2.1981	-2.163	-2.1828	-2.6075	-2.1919	-2.1555	-2.1921	-2.1697	-2.1841
-2.028	-2.1577	-2.0546	-2.2266	-2.1817	-2.2442	-2.1182	-2.1856	-2.4879	-2.1525	-2.1077	-2.1883	-2.3161	-2.1765	-2.0807	-2.2469	-2.1818	-2.246	-2.3021	-2.2069	-1.9709	-2.1935	-2.2854	-2.1793	-2.109	-2.1807	-2.2747	-2.1971	-2.1746	-2.1935	-2.275	-2.2007	-2.342	-2.2104	-2.0736	-2.202	-2.1378	-2.2087	-2.1068	-2.2049	-2.2939	-2.2053	-2.163	-2.1828	-2.6075	-2.1919	-2.1555	-2.1921	-2.3516	-2.2463
-2.2057	-2.1498	-2.2432	-2.2769	-2.3028	-2.1936	-2.3007	-2.2016	-2.4879	-2.1525	-2.2007	-2.1839	-2.1001	-2.1936	-2.2319	-2.1426	-2.217	-2.0855	-2.2057	-2.1498	-2.2257	-2.1766	-2.2556	-2.1624	-2.3074	-2.2482	-2.2747	-2.1971	-2.291	-2.1916	-2.2136	-2.195	-2.342	-2.2104	-2.2146	-2.2101	-2.1378	-2.2087	-2.1068	-2.2049	-2.1635	-2.1981	-2.163	-2.1828	-2.6075	-2.1919	-2.1555	-2.1921	-2.1697	-2.1841
-2.2375	-2.124	-2.0056	-2.1936	-2.3401	-2.133	-2.1036	-2.3135	-2.2226	-2.1523	-2.0414	-2.186	-2.218	-2.2124	-2.2055	-2.1533	-1.9722	-2.1863	-2.3571	-2.1928	-1.9709	-2.1935	-2.2854	-2.1793	-2.109	-2.1807	-1.5442	-2.1821	-2.0414	-2.186	-2.275	-2.2007	-2.149	-2.2007	-2.0736	-2.202	-2.1378	-2.2087	-2.1068	-2.2049	-2.2584	-2.1902	-2.163	-2.1828	-2.411	-2.2152	-2.1555	-2.1921	-2.19	-2.2076
-2.4751	-2.2115	-2.0056	-2.1936	-2.0522	-2.1698	-2.4174	-2.1279	-2.1951	-2.1918	-2.2007	-2.1839	-2.1109	-2.1729	-2.3515	-2.1285	-1.9722	-2.1863	-2.3021	-2.2069	-1.9709	-2.1935	-2.1281	-2.2018	-2.3162	-2.1922	-2.2747	-2.1971	-2.291	-2.1916	-2.1109	-2.1729	-2.342	-2.2104	-2.0736	-2.202	-2.1378	-2.2087	-2.1068	-2.2049	-2.1635	-2.1981	-2.163	-2.1828	-2.6075	-2.1919	-2.1555	-2.1921	-2.1697	-2.1841
-2.0257	-2.1777	-1.9368	-2.1803	-2.2567	-2.2214	-2.3007	-2.2016	-1.8533	-2.1887	-2.0414	-2.186	-2.0777	-2.1421	-2.0959	-2.1936	-2.1818	-2.246	-2.0385	-2.2212	-1.9709	-2.1935	-2.2854	-2.1793	-2.3074	-2.2482	-1.5442	-2.1821	-2.0414	-2.186	-2.275	-2.2007	-2.1155	-2.1971	-2.0736	-2.202	-2.1378	-2.2087	-2.1068	-2.2049	-2.1635	-2.1981	-2.163	-2.1828	-2.6075	-2.1919	-2.1555	-2.1921	-2.1697	-2.1841
-1.9568	-2.2346	-1.9368	-2.1803	-2.0281	-2.3093	-2.1036	-2.3135	-1.1147	-2.163	-2.0762	-2.3172	-2.3161	-2.1765	-2.3555	-1.9519	-2.0416	-2.0862	-2.0385	-2.2212	-1.9709	-2.1935	-2.0281	-2.3093	-2.109	-2.1807	-1.5442	-2.1821	-2.1746	-2.1935	-2.275	-2.2007	-2.1155	-2.1971	-2.0416	-2.0862	-2.1378	-2.2087	-2.1068	-2.2049	-2.1635	-2.1981	-2.163	-2.1828	-1.2038	-2.1517	-2.1555	-2.1921	-2.3516	-2.2463
-2.2057	-2.1498	-1.9474	-2.2267	-2.1817	-2.2442	-2.1057	-2.0743	-1.3509	-2.1428	-2.3555	-2.3442	-2.0912	-2.2458	-2.0242	-2.1608	-2.2588	-2.214	-2.2057	-2.1498	-1.9709	-2.1935	-2.2854	-2.1793	-2.109	-2.1807	-1.5442	-2.1821	-2.1593	-2.2056	-2.0912	-2.2458	-2.0242	-2.1608	-2.2146	-2.2101	-2.1378	-2.2087	-2.1068	-2.2049	-2.2939	-2.2053	-2.163	-2.1828	-1.2038	-2.1517	-2.1555	-2.1921	-2.19	-2.2076
-2.028	-2.1577	-2.0351	-2.2049	-2.2107	-2.1599	-2.4227	-2.2771	-1.1147	-2.163	-2.143	-2.1912	-2.2655	-2.1791	-2.2055	-2.1533	-2.308	-2.2155	-2.3021	-2.2069	-1.9709	-2.1935	-2.1281	-2.2018	-2.3074	-2.2482	-1.5442	-2.1821	-2.1746	-2.1935	-2.0948	-2.1814	-2.149	-2.2007	-2.308	-2.2155	-2.1378	-2.2087	-2.1068	-2.2049	-2.1635	-2.1981	-2.163	-2.1828	-1.2038	-2.1517	-2.1555	-2.1921	-2.1697	-2.1841
-2.1728	-2.3716	-2.2577	-2.2144	-2.3077	-2.0984	-2.1182	-2.1856	-1.1147	-2.163	-2.1871	-2.1757	-2.18	-2.2026	-2.3459	-2.1925	-2.2003	-2.2788	-2.3571	-2.1928	-2.4488	-2.2266	-2.2556	-2.1624	-2.109	-2.1807	-1.5442	-2.1821	-2.1746	-2.1935	-2.2136	-2.195	-2.342	-2.2104	-2.2544	-2.2001	-2.1378	-2.2087	-2.1068	-2.2049	-2.1635	-2.1981	-2.163	-2.1828	-1.2038	-2.1517	-2.1555	-2.1921	-2.1697	-2.1841
-2.1728	-2.3716	-2.2432	-2.2769	-2.1552	-2.2711	-2.3915	-2.2077	-3.337	-2.1796	-2.143	-2.1912	-2.3161	-2.1765	-2.0946	-2.2248	-2.2776	-2.1277	-2.3571	-2.1928	-2.2257	-2.1766	-2.1281	-2.2018	-2.3162	-2.1922	-3.1876	-2.1792	-2.1746	-2.1935	-2.275	-2.2007	-2.342	-2.2104	-2.2544	-2.2001	-2.1378	-2.2087	-2.1068	-2.2049	-2.1635	-2.1981	-2.4249	-2.2294	-2.6075	-2.1919	-2.1555	-2.1921	-2.3516	-2.2463
-2.0257	-2.1777	-2.7181	-2.1506	-2.1552	-2.2711	-2.1406	-2.1001	-1.3509	-2.1428	-2.0946	-2.1887	-2.3161	-2.1765	-2.0982	-2.1876	-2.2482	-2.2044	-2.0385	-2.2212	-2.4488	-2.2266	-2.1281	-2.2018	-2.109	-2.1807	-1.5442	-2.1821	-2.291	-2.1916	-2.275	-2.2007	-2.149	-2.2007	-2.2146	-2.2101	-2.1378	-2.2087	-2.6683	-2.1717	-2.1635	-2.1981	-2.163	-2.1828	-1.2038	-2.1517	-2.1555	-2.1921	-2.3516	-2.2463
-2.2057	-2.1498	-1.9368	-2.1803	-2.0522	-2.1698	-2.2953	-2.125	-1.3509	-2.1428	-2.1082	-2.1378	-2.2655	-2.1791	-2.1648	-2.1845	-2.0373	-2.175	-2.2057	-2.1498	-1.9709	-2.1935	-2.1281	-2.2018	-2.3162	-2.1922	-1.5442	-2.1821	-2.1593	-2.2056	-2.0948	-2.1814	-2.1155	-2.1971	-2.2544	-2.2001	-2.1378	-2.2087	-2.1068	-2.2049	-2.1635	-2.1981	-2.163	-2.1828	-1.2038	-2.1517	-2.1555	-2.1921	-2.1697	-2.1841
-2.0841	-2.3065	-2.2781	-2.2803	-2.1552	-2.2711	-2.1182	-2.1856	-2.2226	-2.1523	-2.1885	-2.1814	-2.3766	-2.3364	-2.3515	-2.1285	-2.1198	-2.1918	-2.0385	-2.2212	-2.4488	-2.2266	-2.1281	-2.2018	-2.109	-2.1807	-1.5442	-2.1821	-2.1746	-2.1935	-2.275	-2.2007	-2.342	-2.2104	-2.0736	-2.202	-2.1378	-2.2087	-2.1068	-2.2049	-2.1635	-2.1981	-2.163	-2.1828	-2.411	-2.2152	-2.1555	-2.1921	-2.3516	-2.2463
-2.0257	-2.1777	-2.0056	-2.1936	-2.3401	-2.133	-2.0044	-2.2004	-1.1147	-2.163	-2.2007	-2.1839	-2.0336	-2.2016	-2.2319	-2.1426	-2.2776	-2.1277	-2.0385	-2.2212	-1.9709	-2.1935	-2.2854	-2.1793	-2.109	-2.1807	-1.5442	-2.1821	-2.291	-2.1916	-2.0948	-2.1814	-2.342	-2.2104	-2.2544	-2.2001	-2.1378	-2.2087	-2.1068	-2.2049	-2.2584	-2.1902	-2.163	-2.1828	-1.2038	-2.1517	-2.1555	-2.1921	-2.1697	-2.1841
-2.6672	-2.1084	-2.4055	-2.3948	-2.3077	-2.0984	-1.9424	-2.2055	-1.3509	-2.1428	-2.1077	-2.1883	-2.3161	-2.1765	-2.0436	-2.2924	-2.3627	-2.1814	-2.3571	-2.1928	-2.4488	-2.2266	-2.2556	-2.1624	-2.3162	-2.1922	-1.5442	-2.1821	-2.1746	-2.1935	-2.275	-2.2007	-2.149	-2.2007	-2.2146	-2.2101	-2.5123	-2.1861	-2.1068	-2.2049	-2.1635	-2.1981	-2.1056	-2.2076	-1.2038	-2.1517	-2.1555	-2.1921	-2.3516	-2.2463
-2.028	-2.1577	-2.2432	-2.2769	-2.0044	-2.2068	-2.088	-2.1528	-1.3509	-2.1428	-2.2507	-2.2124	-2.3161	-2.1765	-2.0982	-2.1876	-1.4129	-1.734	-2.3021	-2.2069	-2.2257	-2.1766	-2.1281	-2.2018	-2.088	-2.1528	-1.5442	-2.1821	-2.291	-2.1916	-2.275	-2.2007	-2.149	-2.2007	-1.4129	-1.734	-2.1378	-2.2087	-2.1068	-2.2049	-2.1635	-2.1981	-2.163	-2.1828	-1.2038	-2.1517	-2.2123	-2.1635	-2.3516	-2.2463
-2.2057	-2.1498	-2.0056	-2.1936	-2.266	-2.2734	-2.1098	-2.2239	-1.8533	-2.1887	-2.1082	-2.1378	-2.279	-2.2121	-2.6188	-2.2544	-2.308	-2.2155	-2.2057	-2.1498	-1.9709	-2.1935	-2.2854	-2.1793	-2.1098	-2.2239	-1.5442	-2.1821	-2.1593	-2.2056	-2.2136	-2.195	-2.342	-2.2104	-2.308	-2.2155	-2.1378	-2.2087	-2.1068	-2.2049	-2.1635	-2.1981	-2.1056	-2.2076	-2.6075	-2.1919	-2.1555	-2.1921	-2.1697	-2.1841
-2.2375	-2.124	-2.2731	-2.1649	-2.266	-2.2734	-2.3007	-2.2016	-3.1008	-2.1604	-2.5029	-2.1756	-2.1109	-2.1729	-2.0807	-2.2469	-2.308	-2.2155	-2.3571	-2.1928	-2.2731	-2.1649	-2.2854	-2.1793	-2.3074	-2.2482	-3.1876	-2.1792	-2.291	-2.1916	-2.1109	-2.1729	-2.342	-2.2104	-2.308	-2.2155	-2.1378	-2.2087	-2.255	-2.2101	-2.1635	-2.1981	-2.163	-2.1828	-2.6075	-2.1919	-2.4009	-2.2309	-2.1697	-2.1841
-2.4751	-2.2115	-1.9474	-2.2267	-2.1817	-2.2442	-1.9801	-2.1272	-2.2419	-2.2657	-2.0414	-2.186	-2.0777	-2.1421	-2.1648	-2.1845	-2.1609	-2.2129	-2.3021	-2.2069	-1.9709	-2.1935	-2.2854	-2.1793	-1.9801	-2.1272	-1.5442	-2.1821	-2.0414	-2.186	-2.275	-2.2007	-2.1155	-2.1971	-2.2544	-2.2001	-2.1378	-2.2087	-2.1068	-2.2049	-2.2939	-2.2053	-2.163	-2.1828	-2.411	-2.2152	-2.1555	-2.1921	-2.1697	-2.1841
-2.6672	-2.1084	-2.2955	-2.1993	-2.2278	-2.1925	-1.9801	-2.1272	-1.8533	-2.1887	-2.2593	-2.246	-2.0777	-2.1421	-2.0982	-2.1876	-2.308	-2.2155	-2.3571	-2.1928	-2.2955	-2.1993	-2.2854	-2.1793	-1.9801	-2.1272	-1.5442	-2.1821	-2.1593	-2.2056	-2.275	-2.2007	-2.149	-2.2007	-2.308	-2.2155	-2.5123	-2.1861	-2.1068	-2.2049	-2.2584	-2.1902	-2.163	-2.1828	-2.6075	-2.1919	-2.1555	-2.1921	-2.1697	-2.1841
-1.9747	-2.2361	-2.0351	-2.2049	-2.0522	-2.1698	-2.1702	-2.2235	-2.1923	-2.2232	-2.1239	-2.2232	-2.18	-2.2026	-2.3459	-2.1925	-1.9722	-2.1863	-2.0385	-2.2212	-1.9709	-2.1935	-2.1281	-2.2018	-2.109	-2.1807	-2.2747	-2.1971	-2.1593	-2.2056	-2.2136	-2.195	-2.342	-2.2104	-2.0736	-2.202	-2.1378	-2.2087	-2.1068	-2.2049	-2.1635	-2.1981	-2.163	-2.1828	-2.6075	-2.1919	-2.1555	-2.1921	-2.1697	-2.1841
-1.9568	-2.2346	-1.9368	-2.1803	-2.3028	-2.1936	-2.4227	-2.2771	-2.9978	-2.1844	-2.2714	-2.2791	-2.0423	-2.1543	-2.6188	-2.2544	-2.2776	-2.1277	-2.0385	-2.2212	-1.9709	-2.1935	-2.2556	-2.1624	-2.3074	-2.2482	-3.1876	-2.1792	-2.291	-2.1916	-2.0948	-2.1814	-2.342	-2.2104	-2.2544	-2.2001	-2.1378	-2.2087	-2.1068	-2.2049	-2.1635	-2.1981	-2.163	-2.1828	-2.6075	-2.1919	-2.4009	-2.2309	-2.1697	-2.1841
-2.2854	-2.2052	-2.0351	-2.2049	-2.2595	-2.2073	-2.1036	-2.3135	-2.858	-2.257	-2.5029	-2.1756	-2.3125	-2.1238	-2.0688	-2.2769	-2.1198	-2.1918	-2.3571	-2.1928	-1.9709	-2.1935	-2.1281	-2.2018	-2.109	-2.1807	-2.858	-2.257	-2.291	-2.1916	-2.2136	-2.195	-2.1155	-2.1971	-2.0736	-2.202	-2.1378	-2.2087	-2.1068	-2.2049	-2.1635	-2.1981	-2.163	-2.1828	-2.6075	-2.1919	-2.4009	-2.2309	-2.1697	-2.1841
-2.0841	-2.3065	-1.9474	-2.2267	-2.2595	-2.2073	-1.9801	-2.1272	-1.1147	-2.163	-2.2564	-2.1963	-2.0336	-2.2016	-2.0688	-2.2769	-2.1818	-2.246	-2.0385	-2.2212	-1.9709	-2.1935	-2.1281	-2.2018	-1.9801	-2.1272	-1.5442	-2.1821	-2.1746	-2.1935	-2.0948	-2.1814	-2.1155	-2.1971	-2.0736	-2.202	-2.1378	-2.2087	-2.1068	-2.2049	-2.1635	-2.1981	-2.163	-2.1828	-1.2038	-2.1517	-2.1555	-2.1921	-2.1697	-2.1841
-2.2375	-2.124	-2.4055	-2.3948	-2.0281	-2.3093	-2.3915	-2.2077	-1.1147	-2.163	-2.2714	-2.2791	-2.324	-2.2629	-2.1381	-2.2629	-2.0837	-2.1957	-2.3571	-2.1928	-2.4488	-2.2266	-2.0281	-2.3093	-2.3162	-2.1922	-1.5442	-2.1821	-2.291	-2.1916	-2.2136	-2.195	-2.149	-2.2007	-2.0736	-2.202	-2.1378	-2.2087	-2.1068	-2.2049	-2.1635	-2.1981	-2.4249	-2.2294	-1.2038	-2.1517	-2.4009	-2.2309	-2.1697	-2.1841
-2.2747	-2.1752	-1.9368	-2.1803	-2.0281	-2.3093	-2.1098	-2.2239	-1.3509	-2.1428	-2.2714	-2.2791	-2.1109	-2.1729	-2.2055	-2.1533	-2.2482	-2.2044	-2.3571	-2.1928	-1.9709	-2.1935	-2.0281	-2.3093	-2.1098	-2.2239	-1.5442	-2.1821	-2.291	-2.1916	-2.1109	-2.1729	-2.149	-2.2007	-2.2146	-2.2101	-2.2188	-2.1989	-2.1068	-2.2049	-2.1635	-2.1981	-2.1056	-2.2076	-1.2038	-2.1517	-2.4009	-2.2309	-2.1697	-2.1841
-2.2854	-2.2052	-2.2325	-2.2321	-2.2595	-2.2073	-2.4227	-2.2771	-1.1147	-2.163	-2.2714	-2.2791	-2.3161	-2.1765	-2.2669	-2.1721	-2.0373	-2.175	-2.3571	-2.1928	-2.4488	-2.2266	-2.1281	-2.2018	-2.3074	-2.2482	-1.5442	-2.1821	-2.291	-2.1916	-2.275	-2.2007	-2.149	-2.2007	-2.2544	-2.2001	-2.1378	-2.2087	-2.255	-2.2101	-2.1635	-2.1981	-2.163	-2.1828	-1.2038	-2.1517	-2.4009	-2.2309	-2.3516	-2.2463
-2.3893	-2.1972	-2.7181	-2.1506	-2.4749	-2.1739	-2.4711	-2.2475	-3.4127	-2.1783	-2.2139	-2.1409	-2.3766	-2.3364	-2.0946	-2.2248	-2.2482	-2.2044	-2.3021	-2.2069	-2.4488	-2.2266	-2.2854	-2.1793	-2.3162	-2.1922	-3.1876	-2.1792	-2.291	-2.1916	-2.275	-2.2007	-2.342	-2.2104	-2.2146	-2.2101	-2.1378	-2.2087	-2.6683	-2.1717	-2.2939	-2.2053	-2.4249	-2.2294	-2.6075	-2.1919	-2.2123	-2.1635	-2.3516	-2.2463
-2.3893	-2.1972	-2.4055	-2.3948	-2.3077	-2.0984	-2.1702	-2.2235	-2.9978	-2.1844	-2.0414	-2.186	-2.3377	-2.1893	-2.0242	-2.1608	-2.2003	-2.2788	-2.3021	-2.2069	-2.4488	-2.2266	-2.2556	-2.1624	-2.109	-2.1807	-3.1876	-2.1792	-2.0414	-2.186	-2.275	-2.2007	-2.0242	-2.1608	-2.2544	-2.2001	-2.1378	-2.2087	-2.1068	-2.2049	-2.1635	-2.1981	-2.163	-2.1828	-2.6075	-2.1919	-2.1555	-2.1921	-2.1697	-2.1841
-2.2139	-2.1613	-2.1802	-2.2149	-2.2278	-2.1925	-2.2109	-2.3302	-1.3509	-2.1428	-2.1871	-2.1757	-2.1109	-2.1729	-2.1381	-2.2629	-2.2776	-2.1277	-2.3571	-2.1928	-2.1802	-2.2149	-2.2854	-2.1793	-2.3074	-2.2482	-1.5442	-2.1821	-2.1746	-2.1935	-2.1109	-2.1729	-2.149	-2.2007	-2.2544	-2.2001	-2.2188	-2.1989	-2.1068	-2.2049	-2.2584	-2.1902	-2.163	-2.1828	-1.2038	-2.1517	-2.1555	-2.1921	-2.1697	-2.1841
-2.0257	-2.1777	-2.0056	-2.1936	-2.0044	-2.2068	-2.3007	-2.2016	-1.1147	-2.163	-2.1871	-2.1757	-2.3766	-2.3364	-2.3515	-2.1285	-1.9722	-2.1863	-2.0385	-2.2212	-1.9709	-2.1935	-2.1281	-2.2018	-2.3074	-2.2482	-1.5442	-2.1821	-2.1746	-2.1935	-2.275	-2.2007	-2.342	-2.2104	-2.0736	-2.202	-2.1378	-2.2087	-2.1068	-2.2049	-2.1635	-2.1981	-2.163	-2.1828	-1.2038	-2.1517	-2.1555	-2.1921	-2.3516	-2.2463
-2.0257	-2.1777	-1.9368	-2.1803	-2.2667	-2.199	-1.9801	-2.1272	-1.1147	-2.163	-2.1082	-2.1378	-2.1109	-2.1729	-2.3515	-2.1285	-2.4698	-2.1537	-2.0385	-2.2212	-1.9709	-2.1935	-2.2667	-2.199	-1.9801	-2.1272	-1.5442	-2.1821	-2.1593	-2.2056	-2.1109	-2.1729	-2.342	-2.2104	-2.2544	-2.2001	-2.1378	-2.2087	-2.1068	-2.2049	-2.1635	-2.1981	-2.163	-2.1828	-1.2038	-2.1517	-2.1555	-2.1921	-2.1697	-2.1841
-1.9568	-2.2346	-2.1802	-2.2149	-2.0281	-2.3093	-2.3915	-2.2077	-2.1951	-2.1918	-2.0414	-2.186	-2.0777	-2.1421	-2.6188	-2.2544	-2.3627	-2.1814	-2.0385	-2.2212	-2.1802	-2.2149	-2.0281	-2.3093	-2.3162	-2.1922	-2.2747	-2.1971	-2.0414	-2.186	-2.275	-2.2007	-2.342	-2.2104	-2.2146	-2.2101	-2.1378	-2.2087	-2.1068	-2.2049	-2.1635	-2.1981	-2.4249	-2.2294	-2.6075	-2.1919	-2.1555	-2.1921	-2.1697	-2.1841
-2.2057	-2.1498	-2.7181	-2.1506	-2.3077	-2.0984	-1.9801	-2.1272	-1.8533	-2.1887	-2.5029	-2.1756	-2.324	-2.2629	-2.1923	-2.1703	-2.2588	-2.214	-2.2057	-2.1498	-2.4488	-2.2266	-2.2556	-2.1624	-1.9801	-2.1272	-1.5442	-2.1821	-2.291	-2.1916	-2.2136	-2.195	-2.1923	-2.1703	-2.2146	-2.2101	-2.1378	-2.2087	-2.6683	-2.1717	-2.1635	-2.1981	-2.163	-2.1828	-2.6075	-2.1919	-2.4009	-2.2309	-2.1697	-2.1841
-2.6672	-2.1084	-2.2432	-2.2769	-2.0281	-2.3093	-2.3411	-2.1558	-1.1147	-2.163	-2.1885	-2.1814	-2.1109	-2.1729	-2.0982	-2.1876	-2.217	-2.0855	-2.3571	-2.1928	-2.2257	-2.1766	-2.0281	-2.3093	-2.3162	-2.1922	-1.5442	-2.1821	-2.1746	-2.1935	-2.1109	-2.1729	-2.149	-2.2007	-2.2146	-2.2101	-2.5123	-2.1861	-2.1068	-2.2049	-2.1635	-2.1981	-2.163	-2.1828	-1.2038	-2.1517	-2.1555	-2.1921	-2.1697	-2.1841
-2.2139	-2.1613	-2.2731	-2.1649	-2.0044	-2.2068	-1.9801	-2.1272	-1.1147	-2.163	-2.2564	-2.1963	-2.3766	-2.3364	-2.2669	-2.1721	-2.0615	-2.2889	-2.3571	-2.1928	-2.2731	-2.1649	-2.1281	-2.2018	-1.9801	-2.1272	-1.5442	-2.1821	-2.1746	-2.1935	-2.275	-2.2007	-2.149	-2.2007	-2.2146	-2.2101	-2.2188	-2.1989	-2.255	-2.2101	-2.1635	-2.1981	-2.163	-2.1828	-1.2038	-2.1517	-2.1555	-2.1921	-2.3516	-2.2463
-2.2854	-2.2052	-2.2602	-2.2263	-2.0281	-2.3093	-1.9424	-2.2055	-2.9978	-2.1844	-2.2593	-2.246	-2.3161	-2.1765	-2.1381	-2.2629	-1.9722	-2.1863	-2.3571	-2.1928	-2.4488	-2.2266	-2.0281	-2.3093	-2.3162	-2.1922	-3.1876	-2.1792	-2.1593	-2.2056	-2.275	-2.2007	-2.149	-2.2007	-2.0736	-2.202	-2.1378	-2.2087	-2.255	-2.2101	-2.1635	-2.1981	-2.1056	-2.2076	-2.6075	-2.1919	-2.1555	-2.1921	-2.3516	-2.2463
-2.4751	-2.2115	-2.0056	-2.1936	-2.0281	-2.3093	-1.9424	-2.2055	-2.858	-2.257	-2.1885	-2.1814	-2.18	-2.2026	-2.2055	-2.1533	-2.0615	-2.2889	-2.3021	-2.2069	-1.9709	-2.1935	-2.0281	-2.3093	-2.3162	-2.1922	-2.858	-2.257	-2.1746	-2.1935	-2.2136	-2.195	-2.149	-2.2007	-2.2146	-2.2101	-2.1378	-2.2087	-2.1068	-2.2049	-2.1635	-2.1981	-2.1056	-2.2076	-2.6075	-2.1919	-2.1555	-2.1921	-2.1697	-2.1841
-1.9568	-2.2346	-2.3373	-2.1335	-2.0044	-2.2068	-2.1057	-2.0743	-2.2226	-2.1523	-2.1871	-2.1757	-2.3766	-2.3364	-2.0242	-2.1608	-2.1818	-2.246	-2.0385	-2.2212	-2.2257	-2.1766	-2.1281	-2.2018	-2.109	-2.1807	-1.5442	-2.1821	-2.1746	-2.1935	-2.275	-2.2007	-2.0242	-2.1608	-2.0736	-2.202	-2.1378	-2.2087	-2.1068	-2.2049	-2.1635	-2.1981	-2.163	-2.1828	-2.411	-2.2152	-2.1555	-2.1921	-2.3516	-2.2463
-2.3259	-2.256	-2.3373	-2.1335	-2.1817	-2.2442	-2.1182	-2.1856	-1.1147	-2.163	-2.1871	-2.1757	-2.1109	-2.1729	-2.401	-2.3709	-2.1818	-2.246	-2.3571	-2.1928	-2.2257	-2.1766	-2.2854	-2.1793	-2.109	-2.1807	-1.5442	-2.1821	-2.1746	-2.1935	-2.1109	-2.1729	-2.342	-2.2104	-2.0736	-2.202	-2.5123	-2.1861	-2.1068	-2.2049	-2.2939	-2.2053	-2.163	-2.1828	-1.2038	-2.1517	-2.1555	-2.1921	-2.1697	-2.1841
-1.9568	-2.2346	-1.9368	-2.1803	-2.1552	-2.2711	-2.1702	-2.2235	-1.3509	-2.1428	-2.1885	-2.1814	-2.1109	-2.1729	-2.1923	-2.1703	-1.9722	-2.1863	-2.0385	-2.2212	-1.9709	-2.1935	-2.1281	-2.2018	-2.109	-2.1807	-1.5442	-2.1821	-2.1746	-2.1935	-2.1109	-2.1729	-2.1923	-2.1703	-2.0736	-2.202	-2.1378	-2.2087	-2.1068	-2.2049	-2.1635	-2.1981	-2.163	-2.1828	-1.2038	-2.1517	-2.1555	-2.1921	-2.1697	-2.1841
-2.0257	-2.1777	-1.8906	-2.1598	-2.2595	-2.2073	-2.1406	-2.1001	-1.1147	-2.163	-2.5029	-2.1756	-2.1001	-2.1936	-2.1923	-2.1703	-2.1818	-2.246	-2.0385	-2.2212	-1.9709	-2.1935	-2.1281	-2.2018	-2.109	-2.1807	-1.5442	-2.1821	-2.291	-2.1916	-2.2136	-2.195	-2.1923	-2.1703	-2.0736	-2.202	-2.1378	-2.2087	-2.1068	-2.2049	-2.1635	-2.1981	-2.163	-2.1828	-1.2038	-2.1517	-2.4009	-2.2309	-2.1697	-2.1841
-1.9747	-2.2361	-1.9474	-2.2267	-2.2107	-2.1599	-2.3915	-2.2077	-1.1147	-2.163	-2.1871	-2.1757	-2.1109	-2.1729	-2.1648	-2.1845	-2.308	-2.2155	-2.0385	-2.2212	-1.9709	-2.1935	-2.1281	-2.2018	-2.3162	-2.1922	-1.5442	-2.1821	-2.1746	-2.1935	-2.1109	-2.1729	-2.1155	-2.1971	-2.308	-2.2155	-2.1378	-2.2087	-2.1068	-2.2049	-2.1635	-2.1981	-2.4249	-2.2294	-1.2038	-2.1517	-2.1555	-2.1921	-2.1697	-2.1841
-2.163	-2.2773	-1.9368	-2.1803	-2.3077	-2.0984	-2.1182	-2.1856	-2.1951	-2.1918	-2.1239	-2.2232	-2.0912	-2.2458	-2.0688	-2.2769	-2.0373	-2.175	-2.163	-2.2773	-1.9709	-2.1935	-2.2556	-2.1624	-2.109	-2.1807	-2.2747	-2.1971	-2.1593	-2.2056	-2.0912	-2.2458	-2.1155	-2.1971	-2.2544	-2.2001	-2.2188	-2.1989	-2.1068	-2.2049	-2.1635	-2.1981	-2.163	-2.1828	-2.6075	-2.1919	-2.1555	-2.1921	-2.19	-2.2076
-1.9747	-2.2361	-1.9474	-2.2267	-2.3028	-2.1936	-2.1406	-2.1001	-1.1147	-2.163	-2.2007	-2.1839	-2.1109	-2.1729	-2.0242	-2.1608	-2.2776	-2.1277	-2.0385	-2.2212	-1.9709	-2.1935	-2.2556	-2.1624	-2.109	-2.1807	-1.5442	-2.1821	-2.291	-2.1916	-2.1109	-2.1729	-2.0242	-2.1608	-2.2544	-2.2001	-2.1378	-2.2087	-2.1068	-2.2049	-2.1635	-2.1981	-2.163	-2.1828	-1.2038	-2.1517	-2.1555	-2.1921	-2.1697	-2.1841
-2.0913	-2.1113	-2.3373	-2.1335	-2.2107	-2.1599	-2.3915	-2.2077	-1.8533	-2.1887	-2.0414	-2.186	-2.0912	-2.2458	-2.3459	-2.1925	-1.9722	-2.1863	-2.0385	-2.2212	-2.2257	-2.1766	-2.1281	-2.2018	-2.3162	-2.1922	-1.5442	-2.1821	-2.0414	-2.186	-2.0912	-2.2458	-2.342	-2.2104	-2.0736	-2.202	-2.1378	-2.2087	-2.1068	-2.2049	-2.1635	-2.1981	-2.4249	-2.2294	-2.6075	-2.1919	-2.1555	-2.1921	-2.19	-2.2076
-2.163	-2.2773	-2.2325	-2.2321	-2.1676	-2.1596	-1.9424	-2.2055	-1.3509	-2.1428	-2.2139	-2.1409	-2.0912	-2.2458	-2.2669	-2.1721	-2.308	-2.2155	-2.163	-2.2773	-2.4488	-2.2266	-2.1281	-2.2018	-2.3162	-2.1922	-1.5442	-2.1821	-2.291	-2.1916	-2.0912	-2.2458	-2.149	-2.2007	-2.308	-2.2155	-2.2188	-2.1989	-2.255	-2.2101	-2.1635	-2.1981	-2.1056	-2.2076	-1.2038	-2.1517	-2.2123	-2.1635	-2.19	-2.2076
-2.3259	-2.256	-2.0182	-2.0914	-2.1552	-2.2711	-2.4711	-2.2475	-2.1527	-2.2301	-2.2714	-2.2791	-2.0777	-2.1421	-2.0436	-2.2924	-2.0416	-2.0862	-2.3571	-2.1928	-2.2257	-2.1766	-2.1281	-2.2018	-2.3162	-2.1922	-1.5442	-2.1821	-2.291	-2.1916	-2.275	-2.2007	-2.149	-2.2007	-2.0416	-2.0862	-2.5123	-2.1861	-2.1068	-2.2049	-2.1635	-2.1981	-2.4249	-2.2294	-2.6075	-2.1919	-2.4009	-2.2309	-2.1697	-2.1841
-2.0841	-2.3065	-2.0056	-2.1936	-2.2107	-2.1599	-2.3007	-2.2016	-1.3509	-2.1428	-2.1885	-2.1814	-2.3161	-2.1765	-2.3459	-2.1925	-2.2482	-2.2044	-2.0385	-2.2212	-1.9709	-2.1935	-2.1281	-2.2018	-2.3074	-2.2482	-1.5442	-2.1821	-2.1746	-2.1935	-2.275	-2.2007	-2.342	-2.2104	-2.2146	-2.2101	-2.1378	-2.2087	-2.1068	-2.2049	-2.1635	-2.1981	-2.163	-2.1828	-1.2038	-2.1517	-2.1555	-2.1921	-2.3516	-2.2463
-2.4751	-2.2115	-2.5968	-2.1898	-2.0044	-2.2068	-2.4711	-2.2475	-1.3509	-2.1428	-2.2564	-2.1963	-2.18	-2.2026	-2.3459	-2.1925	-2.0615	-2.2889	-2.3021	-2.2069	-2.4488	-2.2266	-2.1281	-2.2018	-2.3162	-2.1922	-1.5442	-2.1821	-2.1746	-2.1935	-2.2136	-2.195	-2.342	-2.2104	-2.2146	-2.2101	-2.1378	-2.2087	-2.6683	-2.1717	-2.1635	-2.1981	-2.4249	-2.2294	-1.2038	-2.1517	-2.1555	-2.1921	-2.1697	-2.1841
-2.2375	-2.124	-2.0056	-2.1936	-2.4749	-2.1739	-2.4711	-2.2475	-1.3509	-2.1428	-2.1885	-2.1814	-2.1109	-2.1729	-2.6188	-2.2544	-2.1057	-2.2441	-2.3571	-2.1928	-1.9709	-2.1935	-2.2854	-2.1793	-2.3162	-2.1922	-1.5442	-2.1821	-2.1746	-2.1935	-2.1109	-2.1729	-2.342	-2.2104	-2.2146	-2.2101	-2.1378	-2.2087	-2.1068	-2.2049	-2.2939	-2.2053	-2.4249	-2.2294	-1.2038	-2.1517	-2.1555	-2.1921	-2.1697	-2.1841
-2.3259	-2.256	-2.5968	-2.1898	-2.0044	-2.2068	-1.9801	-2.1272	-1.1147	-2.163	-2.0762	-2.3172	-2.324	-2.2629	-2.1648	-2.1845	-2.4698	-2.1537	-2.3571	-2.1928	-2.4488	-2.2266	-2.1281	-2.2018	-1.9801	-2.1272	-1.5442	-2.1821	-2.1746	-2.1935	-2.2136	-2.195	-2.1155	-2.1971	-2.2544	-2.2001	-2.5123	-2.1861	-2.6683	-2.1717	-2.1635	-2.1981	-2.163	-2.1828	-1.2038	-2.1517	-2.1555	-2.1921	-2.1697	-2.1841
-2.6672	-2.1084	-2.0546	-2.2266	-2.0044	-2.2068	-2.2109	-2.3302	-1.1147	-2.163	-2.143	-2.1912	-2.1001	-2.1936	-2.0982	-2.1876	-2.2482	-2.2044	-2.3571	-2.1928	-1.9709	-2.1935	-2.1281	-2.2018	-2.3074	-2.2482	-1.5442	-2.1821	-2.1746	-2.1935	-2.2136	-2.195	-2.149	-2.2007	-2.2146	-2.2101	-2.5123	-2.1861	-2.1068	-2.2049	-2.1635	-2.1981	-2.163	-2.1828	-1.2038	-2.1517	-2.1555	-2.1921	-2.1697	-2.1841
-1.9747	-2.2361	-2.2955	-2.1993	-2.0522	-2.1698	-2.3004	-2.196	-1.8533	-2.1887	-2.2564	-2.1963	-2.3161	-2.1765	-2.2319	-2.1426	-2.2482	-2.2044	-2.0385	-2.2212	-2.2955	-2.1993	-2.1281	-2.2018	-2.3162	-2.1922	-1.5442	-2.1821	-2.1746	-2.1935	-2.275	-2.2007	-2.342	-2.2104	-2.2146	-2.2101	-2.1378	-2.2087	-2.1068	-2.2049	-2.1635	-2.1981	-2.1056	-2.2076	-2.6075	-2.1919	-2.1555	-2.1921	-2.3516	-2.2463
-2.2139	-2.1613	-2.4055	-2.3948	-2.0522	-2.1698	-2.4711	-2.2475	-2.2226	-2.1523	-2.2564	-2.1963	-2.0912	-2.2458	-2.6188	-2.2544	-2.4698	-2.1537	-2.3571	-2.1928	-2.4488	-2.2266	-2.1281	-2.2018	-2.3162	-2.1922	-1.5442	-2.1821	-2.1746	-2.1935	-2.0912	-2.2458	-2.342	-2.2104	-2.2544	-2.2001	-2.2188	-2.1989	-2.1068	-2.2049	-2.1635	-2.1981	-2.4249	-2.2294	-2.411	-2.2152	-2.1555	-2.1921	-2.19	-2.2076
-1.9568	-2.2346	-1.8906	-2.1598	-2.2107	-2.1599	-2.3007	-2.2016	-1.1147	-2.163	-2.0414	-2.186	-2.3766	-2.3364	-2.2669	-2.1721	-2.2776	-2.1277	-2.0385	-2.2212	-1.9709	-2.1935	-2.1281	-2.2018	-2.3074	-2.2482	-1.5442	-2.1821	-2.0414	-2.186	-2.275	-2.2007	-2.149	-2.2007	-2.2544	-2.2001	-2.1378	-2.2087	-2.1068	-2.2049	-2.1635	-2.1981	-2.163	-2.1828	-1.2038	-2.1517	-2.1555	-2.1921	-2.3516	-2.2463
-2.0913	-2.1113	-2.0182	-2.0914	-2.1817	-2.2442	-2.3004	-2.196	-1.8533	-2.1887	-2.0946	-2.1887	-2.324	-2.2629	-2.0688	-2.2769	-2.3627	-2.1814	-2.0385	-2.2212	-2.2257	-2.1766	-2.2854	-2.1793	-2.3162	-2.1922	-1.5442	-2.1821	-2.291	-2.1916	-2.2136	-2.195	-2.1155	-2.1971	-2.2146	-2.2101	-2.1378	-2.2087	-2.1068	-2.2049	-2.2939	-2.2053	-2.1056	-2.2076	-2.6075	-2.1919	-2.1555	-2.1921	-2.1697	-2.1841
-2.6672	-2.1084	-2.2325	-2.2321	-2.266	-2.2734	-2.2953	-2.125	-3.4127	-2.1783	-2.1082	-2.1378	-2.324	-2.2629	-2.3459	-2.1925	-2.4698	-2.1537	-2.3571	-2.1928	-2.4488	-2.2266	-2.2854	-2.1793	-2.3162	-2.1922	-3.1876	-2.1792	-2.1593	-2.2056	-2.2136	-2.195	-2.342	-2.2104	-2.2544	-2.2001	-2.5123	-2.1861	-2.255	-2.2101	-2.1635	-2.1981	-2.163	-2.1828	-2.6075	-2.1919	-2.1555	-2.1921	-2.1697	-2.1841
-2.2057	-2.1498	-2.2955	-2.1993	-2.0281	-2.3093	-2.1182	-2.1856	-2.1951	-2.1918	-2.1082	-2.1378	-2.18	-2.2026	-2.0436	-2.2924	-1.9722	-2.1863	-2.2057	-2.1498	-2.2955	-2.1993	-2.0281	-2.3093	-2.109	-2.1807	-2.2747	-2.1971	-2.1593	-2.2056	-2.2136	-2.195	-2.149	-2.2007	-2.0736	-2.202	-2.1378	-2.2087	-2.1068	-2.2049	-2.1635	-2.1981	-2.163	-2.1828	-2.6075	-2.1919	-2.1555	-2.1921	-2.1697	-2.1841
-1.9568	-2.2346	-2.2602	-2.2263	-2.3077	-2.0984	-2.3411	-2.1558	-2.2226	-2.1523	-2.1077	-2.1883	-2.3161	-2.1765	-2.0959	-2.1936	-2.0615	-2.2889	-2.0385	-2.2212	-2.4488	-2.2266	-2.2556	-2.1624	-2.3162	-2.1922	-1.5442	-2.1821	-2.1746	-2.1935	-2.275	-2.2007	-2.1155	-2.1971	-2.2146	-2.2101	-2.1378	-2.2087	-2.255	-2.2101	-2.1635	-2.1981	-2.163	-2.1828	-2.411	-2.2152	-2.1555	-2.1921	-2.3516	-2.2463
-2.2057	-2.1498	-2.2325	-2.2321	-2.3028	-2.1936	-2.3007	-2.2016	-1.5303	-2.1581	-2.1239	-2.2232	-2.0336	-2.2016	-2.2669	-2.1721	-2.1057	-2.2441	-2.2057	-2.1498	-2.4488	-2.2266	-2.2556	-2.1624	-2.3074	-2.2482	-1.5442	-2.1821	-2.1593	-2.2056	-2.0948	-2.1814	-2.149	-2.2007	-2.2146	-2.2101	-2.1378	-2.2087	-2.255	-2.2101	-2.1635	-2.1981	-2.163	-2.1828	-2.6075	-2.1919	-2.1555	-2.1921	-2.1697	-2.1841
-2.0913	-2.1113	-2.0056	-2.1936	-2.0281	-2.3093	-2.1121	-2.1419	-2.2419	-2.2657	-2.143	-2.1912	-2.324	-2.2629	-2.0807	-2.2469	-2.3627	-2.1814	-2.0385	-2.2212	-1.9709	-2.1935	-2.0281	-2.3093	-2.3074	-2.2482	-1.5442	-2.1821	-2.1746	-2.1935	-2.2136	-2.195	-2.342	-2.2104	-2.2146	-2.2101	-2.1378	-2.2087	-2.1068	-2.2049	-2.1635	-2.1981	-2.163	-2.1828	-2.411	-2.2152	-2.1555	-2.1921	-2.1697	-2.1841
-2.2057	-2.1498	-1.9368	-2.1803	-2.1676	-2.1596	-2.1702	-2.2235	-1.3509	-2.1428	-2.1239	-2.2232	-2.0912	-2.2458	-2.2055	-2.1533	-2.0615	-2.2889	-2.2057	-2.1498	-1.9709	-2.1935	-2.1281	-2.2018	-2.109	-2.1807	-1.5442	-2.1821	-2.1593	-2.2056	-2.0912	-2.2458	-2.149	-2.2007	-2.2146	-2.2101	-2.1378	-2.2087	-2.1068	-2.2049	-2.1635	-2.1981	-2.163	-2.1828	-1.2038	-2.1517	-2.1555	-2.1921	-2.19	-2.2076
-1.9747	-2.2361	-2.2955	-2.1993	-2.3028	-2.1936	-2.3411	-2.1558	-1.1147	-2.163	-2.1871	-2.1757	-2.0423	-2.1543	-2.0946	-2.2248	-2.1818	-2.246	-2.0385	-2.2212	-2.2955	-2.1993	-2.2556	-2.1624	-2.3162	-2.1922	-1.5442	-2.1821	-2.1746	-2.1935	-2.0948	-2.1814	-2.342	-2.2104	-2.0736	-2.202	-2.1378	-2.2087	-2.1068	-2.2049	-2.1635	-2.1981	-2.163	-2.1828	-1.2038	-2.1517	-2.1555	-2.1921	-2.1697	-2.1841
-2.2057	-2.1498	-1.9368	-2.1803	-2.1552	-2.2711	-2.1036	-2.3135	-1.1147	-2.163	-2.2082	-2.2983	-2.3766	-2.3364	-2.1923	-2.1703	-2.2482	-2.2044	-2.2057	-2.1498	-1.9709	-2.1935	-2.1281	-2.2018	-2.109	-2.1807	-1.5442	-2.1821	-2.2082	-2.2983	-2.275	-2.2007	-2.1923	-2.1703	-2.2146	-2.2101	-2.1378	-2.2087	-2.1068	-2.2049	-2.1635	-2.1981	-2.163	-2.1828	-1.2038	-2.1517	-2.1555	-2.1921	-2.3516	-2.2463
-2.0257	-2.1777	-1.9474	-2.2267	-2.1817	-2.2442	-2.088	-2.1528	-1.1147	-2.163	-2.0414	-2.186	-2.3125	-2.1238	-2.0982	-2.1876	-2.0837	-2.1957	-2.0385	-2.2212	-1.9709	-2.1935	-2.2854	-2.1793	-2.088	-2.1528	-1.5442	-2.1821	-2.0414	-2.186	-2.2136	-2.195	-2.149	-2.2007	-2.0736	-2.202	-2.1378	-2.2087	-2.1068	-2.2049	-2.2939	-2.2053	-2.163	-2.1828	-1.2038	-2.1517	-2.1555	-2.1921	-2.1697	-2.1841
-2.0257	-2.1777	-2.0546	-2.2266	-2.0522	-2.1698	-1.9801	-2.1272	-1.1147	-2.163	-2.2139	-2.1409	-2.1001	-2.1936	-2.3459	-2.1925	-1.9722	-2.1863	-2.0385	-2.2212	-1.9709	-2.1935	-2.1281	-2.2018	-1.9801	-2.1272	-1.5442	-2.1821	-2.291	-2.1916	-2.2136	-2.195	-2.342	-2.2104	-2.0736	-2.202	-2.1378	-2.2087	-2.1068	-2.2049	-2.1635	-2.1981	-2.163	-2.1828	-1.2038	-2.1517	-2.2123	-2.1635	-2.1697	-2.1841
-2.2139	-2.1613	-2.0056	-2.1936	-2.4749	-2.1739	-2.4227	-2.2771	-1.1147	-2.163	-2.1885	-2.1814	-2.1001	-2.1936	-2.0436	-2.2924	-2.308	-2.2155	-2.3571	-2.1928	-1.9709	-2.1935	-2.2854	-2.1793	-2.3074	-2.2482	-1.5442	-2.1821	-2.1746	-2.1935	-2.2136	-2.195	-2.149	-2.2007	-2.308	-2.2155	-2.2188	-2.1989	-2.1068	-2.2049	-2.2939	-2.2053	-2.163	-2.1828	-1.2038	-2.1517	-2.1555	-2.1921	-2.1697	-2.1841
-2.0257	-2.1777	-1.8906	-2.1598	-2.2595	-2.2073	-2.4227	-2.2771	-1.1147	-2.163	-2.1885	-2.1814	-2.3161	-2.1765	-2.0688	-2.2769	-2.1198	-2.1918	-2.0385	-2.2212	-1.9709	-2.1935	-2.1281	-2.2018	-2.3074	-2.2482	-1.5442	-2.1821	-2.1746	-2.1935	-2.275	-2.2007	-2.1155	-2.1971	-2.0736	-2.202	-2.1378	-2.2087	-2.1068	-2.2049	-2.1635	-2.1981	-2.163	-2.1828	-1.2038	-2.1517	-2.1555	-2.1921	-2.3516	-2.2463
-2.2747	-2.1752	-2.3373	-2.1335	-2.0522	-2.1698	-1.9801	-2.1272	-1.1147	-2.163	-2.1082	-2.1378	-2.279	-2.2121	-2.1133	-2.1678	-2.3627	-2.1814	-2.3571	-2.1928	-2.2257	-2.1766	-2.1281	-2.2018	-1.9801	-2.1272	-1.5442	-2.1821	-2.1593	-2.2056	-2.2136	-2.195	-2.149	-2.2007	-2.2146	-2.2101	-2.2188	-2.1989	-2.1068	-2.2049	-2.1635	-2.1981	-2.163	-2.1828	-1.2038	-2.1517	-2.1555	-2.1921	-2.1697	-2.1841
-2.0841	-2.3065	-1.9368	-2.1803	-2.4749	-2.1739	-1.9801	-2.1272	-1.1147	-2.163	-2.1082	-2.1378	-2.18	-2.2026	-2.0436	-2.2924	-2.308	-2.2155	-2.0385	-2.2212	-1.9709	-2.1935	-2.2854	-2.1793	-1.9801	-2.1272	-1.5442	-2.1821	-2.1593	-2.2056	-2.2136	-2.195	-2.149	-2.2007	-2.308	-2.2155	-2.1378	-2.2087	-2.1068	-2.2049	-2.2939	-2.2053	-2.163	-2.1828	-1.2038	-2.1517	-2.1555	-2.1921	-2.1697	-2.1841
-1.9747	-2.2361	-1.8906	-2.1598	-2.1676	-2.1596	-2.3411	-2.1558	-1.8533	-2.1887	-2.0414	-2.186	-2.1109	-2.1729	-2.2669	-2.1721	-2.1818	-2.246	-2.0385	-2.2212	-1.9709	-2.1935	-2.1281	-2.2018	-2.3162	-2.1922	-1.5442	-2.1821	-2.0414	-2.186	-2.1109	-2.1729	-2.149	-2.2007	-2.0736	-2.202	-2.1378	-2.2087	-2.1068	-2.2049	-2.1635	-2.1981	-2.163	-2.1828	-2.6075	-2.1919	-2.1555	-2.1921	-2.1697	-2.1841
-2.3701	-2.2266	-2.4055	-2.3948	-2.266	-2.2734	-1.9801	-2.1272	-2.858	-2.257	-2.1885	-2.1814	-2.2655	-2.1791	-2.2319	-2.1426	-2.308	-2.2155	-2.0385	-2.2212	-2.4488	-2.2266	-2.2854	-2.1793	-1.9801	-2.1272	-2.858	-2.257	-2.1746	-2.1935	-2.0948	-2.1814	-2.342	-2.2104	-2.308	-2.2155	-2.1378	-2.2087	-2.1068	-2.2049	-2.1635	-2.1981	-2.163	-2.1828	-2.6075	-2.1919	-2.1555	-2.1921	-2.1697	-2.1841
-1.9747	-2.2361	-1.8906	-2.1598	-2.0281	-2.3093	-2.1182	-2.1856	-1.3509	-2.1428	-2.1077	-2.1883	-2.0835	-2.201	-2.0242	-2.1608	-2.1818	-2.246	-2.0385	-2.2212	-1.9709	-2.1935	-2.0281	-2.3093	-2.109	-2.1807	-1.5442	-2.1821	-2.1746	-2.1935	-2.2136	-2.195	-2.0242	-2.1608	-2.0736	-2.202	-2.1378	-2.2087	-2.1068	-2.2049	-2.1635	-2.1981	-2.163	-2.1828	-1.2038	-2.1517	-2.1555	-2.1921	-2.1697	-2.1841
-2.1728	-2.3716	-2.0056	-2.1936	-2.0044	-2.2068	-2.088	-2.1528	-1.1147	-2.163	-2.1239	-2.2232	-2.2676	-2.2096	-2.401	-2.3709	-2.0837	-2.1957	-2.3571	-2.1928	-1.9709	-2.1935	-2.1281	-2.2018	-2.088	-2.1528	-1.5442	-2.1821	-2.1593	-2.2056	-2.0948	-2.1814	-2.342	-2.2104	-2.0736	-2.202	-2.1378	-2.2087	-2.1068	-2.2049	-2.1635	-2.1981	-2.163	-2.1828	-1.2038	-2.1517	-2.1555	-2.1921	-2.1697	-2.1841
-1.9747	-2.2361	-1.9368	-2.1803	-2.3077	-2.0984	-2.0044	-2.2004	-2.1527	-2.2301	-2.1871	-2.1757	-2.1802	-2.2149	-2.6188	-2.2544	-2.2482	-2.2044	-2.0385	-2.2212	-1.9709	-2.1935	-2.2556	-2.1624	-2.109	-2.1807	-1.5442	-2.1821	-2.1746	-2.1935	-2.1802	-2.2149	-2.342	-2.2104	-2.2146	-2.2101	-2.1378	-2.2087	-2.1068	-2.2049	-2.1635	-2.1981	-2.163	-2.1828	-2.6075	-2.1919	-2.1555	-2.1921	-2.1697	-2.1841
-1.9568	-2.2346	-2.0546	-2.2266	-2.0281	-2.3093	-2.1702	-2.2235	-1.3509	-2.1428	-2.2564	-2.1963	-2.324	-2.2629	-2.0688	-2.2769	-2.4698	-2.1537	-2.0385	-2.2212	-1.9709	-2.1935	-2.0281	-2.3093	-2.109	-2.1807	-1.5442	-2.1821	-2.1746	-2.1935	-2.2136	-2.195	-2.1155	-2.1971	-2.2544	-2.2001	-2.1378	-2.2087	-2.1068	-2.2049	-2.1635	-2.1981	-2.163	-2.1828	-1.2038	-2.1517	-2.1555	-2.1921	-2.1697	-2.1841
-2.2139	-2.1613	-2.2781	-2.2803	-2.1552	-2.2711	-1.9801	-2.1272	-3.337	-2.1796	-2.0414	-2.186	-2.218	-2.2124	-2.3459	-2.1925	-2.308	-2.2155	-2.3571	-2.1928	-2.4488	-2.2266	-2.1281	-2.2018	-1.9801	-2.1272	-3.1876	-2.1792	-2.0414	-2.186	-2.275	-2.2007	-2.342	-2.2104	-2.308	-2.2155	-2.2188	-2.1989	-2.1068	-2.2049	-2.1635	-2.1981	-2.163	-2.1828	-2.6075	-2.1919	-2.1555	-2.1921	-2.19	-2.2076
-2.2854	-2.2052	-2.0056	-2.1936	-2.0281	-2.3093	-2.1182	-2.1856	-2.858	-2.257	-2.2507	-2.2124	-2.3161	-2.1765	-2.1923	-2.1703	-2.3627	-2.1814	-2.3571	-2.1928	-1.9709	-2.1935	-2.0281	-2.3093	-2.109	-2.1807	-2.858	-2.257	-2.291	-2.1916	-2.275	-2.2007	-2.1923	-2.1703	-2.2146	-2.2101	-2.1378	-2.2087	-2.1068	-2.2049	-2.1635	-2.1981	-2.163	-2.1828	-2.6075	-2.1919	-2.2123	-2.1635	-2.3516	-2.2463
-2.0257	-2.1777	-2.2955	-2.1993	-2.3401	-2.133	-2.4711	-2.2475	-2.858	-2.257	-2.1885	-2.1814	-2.0423	-2.1543	-2.0959	-2.1936	-2.1818	-2.246	-2.0385	-2.2212	-2.2955	-2.1993	-2.2854	-2.1793	-2.3162	-2.1922	-2.858	-2.257	-2.1746	-2.1935	-2.0948	-2.1814	-2.1155	-2.1971	-2.0736	-2.202	-2.1378	-2.2087	-2.1068	-2.2049	-2.2584	-2.1902	-2.4249	-2.2294	-2.6075	-2.1919	-2.1555	-2.1921	-2.1697	-2.1841
-2.6672	-2.1084	-2.0182	-2.0914	-2.3401	-2.133	-2.0044	-2.2004	-1.8533	-2.1887	-2.1871	-2.1757	-2.1001	-2.1936	-2.6188	-2.2544	-2.4698	-2.1537	-2.3571	-2.1928	-2.2257	-2.1766	-2.2854	-2.1793	-2.109	-2.1807	-1.5442	-2.1821	-2.1746	-2.1935	-2.2136	-2.195	-2.342	-2.2104	-2.2544	-2.2001	-2.5123	-2.1861	-2.1068	-2.2049	-2.2584	-2.1902	-2.163	-2.1828	-2.6075	-2.1919	-2.1555	-2.1921	-2.1697	-2.1841
-2.2747	-2.1752	-1.8906	-2.1598	-2.266	-2.2734	-2.1182	-2.1856	-3.337	-2.1796	-2.5029	-2.1756	-2.3766	-2.3364	-2.3515	-2.1285	-2.2003	-2.2788	-2.3571	-2.1928	-1.9709	-2.1935	-2.2854	-2.1793	-2.109	-2.1807	-3.1876	-2.1792	-2.291	-2.1916	-2.275	-2.2007	-2.342	-2.2104	-2.2544	-2.2001	-2.2188	-2.1989	-2.1068	-2.2049	-2.1635	-2.1981	-2.163	-2.1828	-2.6075	-2.1919	-2.4009	-2.2309	-2.3516	-2.2463
-2.0841	-2.3065	-2.2955	-2.1993	-2.0044	-2.2068	-2.3411	-2.1558	-2.1923	-2.2232	-2.5029	-2.1756	-2.0777	-2.1421	-2.2669	-2.1721	-2.2482	-2.2044	-2.0385	-2.2212	-2.2955	-2.1993	-2.1281	-2.2018	-2.3162	-2.1922	-2.2747	-2.1971	-2.291	-2.1916	-2.275	-2.2007	-2.149	-2.2007	-2.2146	-2.2101	-2.1378	-2.2087	-2.1068	-2.2049	-2.1635	-2.1981	-2.163	-2.1828	-2.6075	-2.1919	-2.4009	-2.2309	-2.1697	-2.1841
-2.2375	-2.124	-2.7181	-2.1506	-2.1552	-2.2711	-2.2953	-2.125	-1.3509	-2.1428	-2.2007	-2.1839	-2.0777	-2.1421	-2.0982	-2.1876	-2.2588	-2.214	-2.3571	-2.1928	-2.4488	-2.2266	-2.1281	-2.2018	-2.3162	-2.1922	-1.5442	-2.1821	-2.291	-2.1916	-2.275	-2.2007	-2.149	-2.2007	-2.2146	-2.2101	-2.1378	-2.2087	-2.6683	-2.1717	-2.1635	-2.1981	-2.163	-2.1828	-1.2038	-2.1517	-2.1555	-2.1921	-2.1697	-2.1841
-2.2375	-2.124	-2.0182	-2.0914	-2.2595	-2.2073	-2.088	-2.1528	-1.3509	-2.1428	-2.2593	-2.246	-2.324	-2.2629	-2.1648	-2.1845	-2.4698	-2.1537	-2.3571	-2.1928	-2.2257	-2.1766	-2.1281	-2.2018	-2.088	-2.1528	-1.5442	-2.1821	-2.1593	-2.2056	-2.2136	-2.195	-2.1155	-2.1971	-2.2544	-2.2001	-2.1378	-2.2087	-2.1068	-2.2049	-2.1635	-2.1981	-2.163	-2.1828	-1.2038	-2.1517	-2.1555	-2.1921	-2.1697	-2.1841
-2.0755	-2.0526	-2.5968	-2.1898	-2.2348	-2.2064	-2.0044	-2.2004	-2.4879	-2.1525	-2.5029	-2.1756	-2.2655	-2.1791	-2.0035	-2.1833	-2.1198	-2.1918	-2.0755	-2.0526	-2.4488	-2.2266	-2.2556	-2.1624	-2.109	-2.1807	-2.2747	-2.1971	-2.291	-2.1916	-2.0948	-2.1814	-2.0035	-2.1833	-2.0736	-2.202	-2.1378	-2.2087	-2.6683	-2.1717	-2.1635	-2.1981	-2.163	-2.1828	-2.6075	-2.1919	-2.4009	-2.2309	-2.1697	-2.1841
-2.028	-2.1577	-1.8906	-2.1598	-2.2348	-2.2064	-2.3915	-2.2077	-2.4879	-2.1525	-2.2082	-2.2983	-2.0336	-2.2016	-2.3459	-2.1925	-2.0928	-2.3291	-2.3021	-2.2069	-1.9709	-2.1935	-2.2556	-2.1624	-2.3162	-2.1922	-2.2747	-2.1971	-2.2082	-2.2983	-2.0948	-2.1814	-2.342	-2.2104	-2.2544	-2.2001	-2.1378	-2.2087	-2.1068	-2.2049	-2.1635	-2.1981	-2.4249	-2.2294	-2.6075	-2.1919	-2.1555	-2.1921	-2.1697	-2.1841
-2.6672	-2.1084	-1.8906	-2.1598	-2.0044	-2.2068	-2.1702	-2.2235	-1.3509	-2.1428	-2.1885	-2.1814	-2.3377	-2.1893	-2.0688	-2.2769	-2.2588	-2.214	-2.3571	-2.1928	-1.9709	-2.1935	-2.1281	-2.2018	-2.109	-2.1807	-1.5442	-2.1821	-2.1746	-2.1935	-2.275	-2.2007	-2.1155	-2.1971	-2.2146	-2.2101	-2.5123	-2.1861	-2.1068	-2.2049	-2.1635	-2.1981	-2.163	-2.1828	-1.2038	-2.1517	-2.1555	-2.1921	-2.1697	-2.1841
-1.9747	-2.2361	-1.9474	-2.2267	-2.1552	-2.2711	-2.2109	-2.3302	-1.3509	-2.1428	-2.2714	-2.2791	-2.0912	-2.2458	-2.2669	-2.1721	-2.3928	-2.1736	-2.0385	-2.2212	-1.9709	-2.1935	-2.1281	-2.2018	-2.3074	-2.2482	-1.5442	-2.1821	-2.291	-2.1916	-2.0912	-2.2458	-2.149	-2.2007	-2.2544	-2.2001	-2.1378	-2.2087	-2.1068	-2.2049	-2.1635	-2.1981	-2.163	-2.1828	-1.2038	-2.1517	-2.4009	-2.2309	-2.19	-2.2076
-1.9747	-2.2361	-2.0351	-2.2049	-2.3028	-2.1936	-1.9801	-2.1272	-1.3509	-2.1428	-2.2139	-2.1409	-2.0336	-2.2016	-2.1648	-2.1845	-1.9722	-2.1863	-2.0385	-2.2212	-1.9709	-2.1935	-2.2556	-2.1624	-1.9801	-2.1272	-1.5442	-2.1821	-2.291	-2.1916	-2.0948	-2.1814	-2.1155	-2.1971	-2.0736	-2.202	-2.1378	-2.2087	-2.1068	-2.2049	-2.1635	-2.1981	-2.163	-2.1828	-1.2038	-2.1517	-2.2123	-2.1635	-2.1697	-2.1841
-2.2139	-2.1613	-2.2955	-2.1993	-2.2035	-2.2637	-2.2109	-2.3302	-2.2226	-2.1523	-2.2593	-2.246	-2.3377	-2.1893	-2.1923	-2.1703	-2.0373	-2.175	-2.3571	-2.1928	-2.2955	-2.1993	-2.2035	-2.2637	-2.3074	-2.2482	-1.5442	-2.1821	-2.1593	-2.2056	-2.275	-2.2007	-2.1923	-2.1703	-2.2544	-2.2001	-2.2188	-2.1989	-2.1068	-2.2049	-2.2584	-2.1902	-2.163	-2.1828	-2.411	-2.2152	-2.1555	-2.1921	-2.1697	-2.1841
-2.163	-2.2773	-2.0182	-2.0914	-2.3401	-2.133	-2.2109	-2.3302	-1.5303	-2.1581	-2.0414	-2.186	-2.2562	-2.1716	-2.1381	-2.2629	-2.0928	-2.3291	-2.163	-2.2773	-2.2257	-2.1766	-2.2854	-2.1793	-2.3074	-2.2482	-1.5442	-2.1821	-2.0414	-2.186	-2.275	-2.2007	-2.149	-2.2007	-2.2544	-2.2001	-2.2188	-2.1989	-2.1068	-2.2049	-2.2584	-2.1902	-2.163	-2.1828	-2.6075	-2.1919	-2.1555	-2.1921	-2.19	-2.2076
-2.0257	-2.1777	-2.0351	-2.2049	-2.4749	-2.1739	-1.9801	-2.1272	-2.9978	-2.1844	-2.2139	-2.1409	-2.3161	-2.1765	-2.1923	-2.1703	-1.4129	-1.734	-2.0385	-2.2212	-1.9709	-2.1935	-2.2854	-2.1793	-1.9801	-2.1272	-3.1876	-2.1792	-2.291	-2.1916	-2.275	-2.2007	-2.1923	-2.1703	-1.4129	-1.734	-2.1378	-2.2087	-2.1068	-2.2049	-2.2939	-2.2053	-2.163	-2.1828	-2.6075	-2.1919	-2.2123	-2.1635	-2.3516	-2.2463
-2.0841	-2.3065	-2.5968	-2.1898	-2.0281	-2.3093	-2.1406	-2.1001	-2.2419	-2.2657	-2.2714	-2.2791	-2.1109	-2.1729	-1.6472	-1.979	-1.4129	-1.734	-2.0385	-2.2212	-2.4488	-2.2266	-2.0281	-2.3093	-2.109	-2.1807	-1.5442	-2.1821	-2.291	-2.1916	-2.1109	-2.1729	-1.6472	-1.979	-1.4129	-1.734	-2.1378	-2.2087	-2.6683	-2.1717	-2.1635	-2.1981	-2.163	-2.1828	-2.411	-2.2152	-2.4009	-2.2309	-2.1697	-2.1841
-2.2057	-2.1498	-2.0351	-2.2049	-2.2278	-2.1925	-2.4711	-2.2475	-2.858	-2.257	-2.1159	-3.1001	-1.8958	-2.4204	-1.6472	-1.979	-1.4129	-1.734	-2.2057	-2.1498	-1.9709	-2.1935	-2.2854	-2.1793	-2.3162	-2.1922	-2.858	-2.257	-2.1159	-3.1001	-1.8958	-2.4204	-1.6472	-1.979	-1.4129	-1.734	-2.1378	-2.2087	-2.1068	-2.2049	-2.2584	-2.1902	-2.4249	-2.2294	-2.6075	-2.1919	-2.1159	-3.1001	-1.8958	-2.4204
-2.2854	-2.2052	-2.0351	-2.2049	-2.1552	-2.2711	-2.1057	-2.0743	-2.858	-2.257	-2.168	-2.1327	-2.0777	-2.1421	-2.1923	-2.1703	-2.0615	-2.2889	-2.3571	-2.1928	-1.9709	-2.1935	-2.1281	-2.2018	-2.109	-2.1807	-2.858	-2.257	-2.168	-2.1327	-2.275	-2.2007	-2.1923	-2.1703	-2.2146	-2.2101	-2.1378	-2.2087	-2.1068	-2.2049	-2.1635	-2.1981	-2.163	-2.1828	-2.6075	-2.1919	-2.2123	-2.1635	-2.1697	-2.1841
-2.0841	-2.3065	-2.0056	-2.1936	-2.1676	-2.1596	-1.9801	-2.1272	-2.9862	-2.237	-2.2007	-2.1839	-2.1109	-2.1729	-2.2055	-2.1533	-2.308	-2.2155	-2.0385	-2.2212	-1.9709	-2.1935	-2.1281	-2.2018	-1.9801	-2.1272	-2.9862	-2.237	-2.291	-2.1916	-2.1109	-2.1729	-2.149	-2.2007	-2.308	-2.2155	-2.1378	-2.2087	-2.1068	-2.2049	-2.1635	-2.1981	-2.163	-2.1828	-2.411	-2.2152	-2.1555	-2.1921	-2.1697	-2.1841
-2.0257	-2.1777	-2.0546	-2.2266	-2.0281	-2.3093	-2.1098	-2.2239	-1.8533	-2.1887	-2.0414	-2.186	-2.18	-2.2026	-2.1923	-2.1703	-2.0928	-2.3291	-2.0385	-2.2212	-1.9709	-2.1935	-2.0281	-2.3093	-2.1098	-2.2239	-1.5442	-2.1821	-2.0414	-2.186	-2.2136	-2.195	-2.1923	-2.1703	-2.2544	-2.2001	-2.1378	-2.2087	-2.1068	-2.2049	-2.1635	-2.1981	-2.1056	-2.2076	-2.6075	-2.1919	-2.1555	-2.1921	-2.1697	-2.1841
-2.3701	-2.2266	-2.2955	-2.1993	-2.2035	-2.2637	-2.3411	-2.1558	-2.858	-2.257	-2.143	-2.1912	-2.1109	-2.1729	-2.2319	-2.1426	-2.1198	-2.1918	-2.0385	-2.2212	-2.2955	-2.1993	-2.2035	-2.2637	-2.3162	-2.1922	-2.858	-2.257	-2.1746	-2.1935	-2.1109	-2.1729	-2.342	-2.2104	-2.0736	-2.202	-2.1378	-2.2087	-2.1068	-2.2049	-2.2584	-2.1902	-2.163	-2.1828	-2.6075	-2.1919	-2.1555	-2.1921	-2.1697	-2.1841
-2.2057	-2.1498	-2.2731	-2.1649	-2.266	-2.2734	-1.9801	-2.1272	-2.9978	-2.1844	-2.0414	-2.186	-2.218	-2.2124	-2.0688	-2.2769	-1.9722	-2.1863	-2.2057	-2.1498	-2.2731	-2.1649	-2.2854	-2.1793	-1.9801	-2.1272	-3.1876	-2.1792	-2.0414	-2.186	-2.275	-2.2007	-2.1155	-2.1971	-2.0736	-2.202	-2.1378	-2.2087	-2.255	-2.2101	-2.1635	-2.1981	-2.163	-2.1828	-2.6075	-2.1919	-2.1555	-2.1921	-2.19	-2.2076
-2.2375	-2.124	-2.2955	-2.1993	-2.2107	-2.1599	-1.9801	-2.1272	-2.2226	-2.1523	-2.1082	-2.1378	-2.0423	-2.1543	-2.0982	-2.1876	-2.308	-2.2155	-2.3571	-2.1928	-2.2955	-2.1993	-2.1281	-2.2018	-1.9801	-2.1272	-1.5442	-2.1821	-2.1593	-2.2056	-2.0948	-2.1814	-2.149	-2.2007	-2.308	-2.2155	-2.1378	-2.2087	-2.1068	-2.2049	-2.1635	-2.1981	-2.163	-2.1828	-2.411	-2.2152	-2.1555	-2.1921	-2.1697	-2.1841
-2.2057	-2.1498	-2.0351	-2.2049	-2.0281	-2.3093	-1.9424	-2.2055	-2.1951	-2.1918	-2.1239	-2.2232	-2.1001	-2.1936	-2.1923	-2.1703	-2.0928	-2.3291	-2.2057	-2.1498	-1.9709	-2.1935	-2.0281	-2.3093	-2.3162	-2.1922	-2.2747	-2.1971	-2.1593	-2.2056	-2.2136	-2.195	-2.1923	-2.1703	-2.2544	-2.2001	-2.1378	-2.2087	-2.1068	-2.2049	-2.1635	-2.1981	-2.1056	-2.2076	-2.6075	-2.1919	-2.1555	-2.1921	-2.1697	-2.1841
-1.9568	-2.2346	-2.0056	-2.1936	-2.1817	-2.2442	-2.4711	-2.2475	-2.1923	-2.2232	-2.5029	-2.1756	-2.0336	-2.2016	-2.1923	-2.1703	-2.2588	-2.214	-2.0385	-2.2212	-1.9709	-2.1935	-2.2854	-2.1793	-2.3162	-2.1922	-2.2747	-2.1971	-2.291	-2.1916	-2.0948	-2.1814	-2.1923	-2.1703	-2.2146	-2.2101	-2.1378	-2.2087	-2.1068	-2.2049	-2.2939	-2.2053	-2.4249	-2.2294	-2.6075	-2.1919	-2.4009	-2.2309	-2.1697	-2.1841
-1.9747	-2.2361	-2.0056	-2.1936	-2.0281	-2.3093	-2.1036	-2.3135	-2.858	-2.257	-2.0414	-2.186	-2.0835	-2.201	-2.0688	-2.2769	-2.2776	-2.1277	-2.0385	-2.2212	-1.9709	-2.1935	-2.0281	-2.3093	-2.109	-2.1807	-2.858	-2.257	-2.0414	-2.186	-2.2136	-2.195	-2.1155	-2.1971	-2.2544	-2.2001	-2.1378	-2.2087	-2.1068	-2.2049	-2.1635	-2.1981	-2.163	-2.1828	-2.6075	-2.1919	-2.1555	-2.1921	-2.1697	-2.1841
-2.0257	-2.1777	-2.2955	-2.1993	-2.2595	-2.2073	-1.9801	-2.1272	-2.858	-2.257	-2.0762	-2.3172	-2.0336	-2.2016	-2.3459	-2.1925	-2.2482	-2.2044	-2.0385	-2.2212	-2.2955	-2.1993	-2.1281	-2.2018	-1.9801	-2.1272	-2.858	-2.257	-2.1746	-2.1935	-2.0948	-2.1814	-2.342	-2.2104	-2.2146	-2.2101	-2.1378	-2.2087	-2.1068	-2.2049	-2.1635	-2.1981	-2.163	-2.1828	-2.6075	-2.1919	-2.1555	-2.1921	-2.1697	-2.1841
-2.2057	-2.1498	-1.9474	-2.2267	-2.0281	-2.3093	-1.9801	-2.1272	-3.0023	-2.176	-2.1082	-2.1378	-2.3161	-2.1765	-2.1381	-2.2629	-2.3928	-2.1736	-2.2057	-2.1498	-1.9709	-2.1935	-2.0281	-2.3093	-1.9801	-2.1272	-3.1876	-2.1792	-2.1593	-2.2056	-2.275	-2.2007	-2.149	-2.2007	-2.2544	-2.2001	-2.1378	-2.2087	-2.1068	-2.2049	-2.1635	-2.1981	-2.163	-2.1828	-2.6075	-2.1919	-2.1555	-2.1921	-2.3516	-2.2463
-2.0913	-2.1113	-2.2955	-2.1993	-2.0281	-2.3093	-2.1057	-2.0743	-2.1951	-2.1918	-2.2714	-2.2791	-2.3125	-2.1238	-2.401	-2.3709	-2.2588	-2.214	-2.0385	-2.2212	-2.2955	-2.1993	-2.0281	-2.3093	-2.109	-2.1807	-2.2747	-2.1971	-2.291	-2.1916	-2.2136	-2.195	-2.342	-2.2104	-2.2146	-2.2101	-2.1378	-2.2087	-2.1068	-2.2049	-2.1635	-2.1981	-2.163	-2.1828	-2.6075	-2.1919	-2.4009	-2.2309	-2.1697	-2.1841
-2.2057	-2.1498	-1.9368	-2.1803	-2.3028	-2.1936	-2.1182	-2.1856	-2.2419	-2.2657	-2.5029	-2.1756	-2.324	-2.2629	-2.1381	-2.2629	-2.3928	-2.1736	-2.2057	-2.1498	-1.9709	-2.1935	-2.2556	-2.1624	-2.109	-2.1807	-1.5442	-2.1821	-2.291	-2.1916	-2.2136	-2.195	-2.149	-2.2007	-2.2544	-2.2001	-2.1378	-2.2087	-2.1068	-2.2049	-2.1635	-2.1981	-2.163	-2.1828	-2.411	-2.2152	-2.4009	-2.2309	-2.1697	-2.1841
-2.0755	-2.0526	-2.2577	-2.2144	-2.2107	-2.1599	-2.1182	-2.1856	-1.8533	-2.1887	-2.1077	-2.1883	-2.0336	-2.2016	-2.401	-2.3709	-2.2003	-2.2788	-2.0755	-2.0526	-2.4488	-2.2266	-2.1281	-2.2018	-2.109	-2.1807	-1.5442	-2.1821	-2.1746	-2.1935	-2.0948	-2.1814	-2.342	-2.2104	-2.2544	-2.2001	-2.1378	-2.2087	-2.1068	-2.2049	-2.1635	-2.1981	-2.163	-2.1828	-2.6075	-2.1919	-2.1555	-2.1921	-2.1697	-2.1841
-2.2854	-2.2052	-2.2325	-2.2321	-2.1817	-2.2442	-2.1702	-2.2235	-2.2226	-2.1523	-2.168	-2.1327	-2.18	-2.2026	-2.3515	-2.1285	-2.3627	-2.1814	-2.3571	-2.1928	-2.4488	-2.2266	-2.2854	-2.1793	-2.109	-2.1807	-1.5442	-2.1821	-2.168	-2.1327	-2.2136	-2.195	-2.342	-2.2104	-2.2146	-2.2101	-2.1378	-2.2087	-2.255	-2.2101	-2.2939	-2.2053	-2.163	-2.1828	-2.411	-2.2152	-2.2123	-2.1635	-2.1697	-2.1841
-2.2139	-2.1613	-2.7181	-2.1506	-2.0522	-2.1698	-1.9424	-2.2055	-2.9862	-2.237	-2.143	-2.1912	-2.0777	-2.1421	-2.2669	-2.1721	-2.1057	-2.2441	-2.3571	-2.1928	-2.4488	-2.2266	-2.1281	-2.2018	-2.3162	-2.1922	-2.9862	-2.237	-2.1746	-2.1935	-2.275	-2.2007	-2.149	-2.2007	-2.2146	-2.2101	-2.2188	-2.1989	-2.6683	-2.1717	-2.1635	-2.1981	-2.1056	-2.2076	-2.411	-2.2152	-2.1555	-2.1921	-2.1697	-2.1841
-2.6672	-2.1084	-1.9368	-2.1803	-2.3401	-2.133	-2.1098	-2.2239	-2.9978	-2.1844	-2.2007	-2.1839	-2.324	-2.2629	-2.1133	-2.1678	-2.3627	-2.1814	-2.3571	-2.1928	-1.9709	-2.1935	-2.2854	-2.1793	-2.1098	-2.2239	-3.1876	-2.1792	-2.291	-2.1916	-2.2136	-2.195	-2.149	-2.2007	-2.2146	-2.2101	-2.5123	-2.1861	-2.1068	-2.2049	-2.2584	-2.1902	-2.1056	-2.2076	-2.6075	-2.1919	-2.1555	-2.1921	-2.1697	-2.1841
-1.9568	-2.2346	-2.2602	-2.2263	-2.2035	-2.2637	-2.1406	-2.1001	-1.8533	-2.1887	-2.1885	-2.1814	-2.0835	-2.201	-2.2669	-2.1721	-2.1198	-2.1918	-2.0385	-2.2212	-2.4488	-2.2266	-2.2035	-2.2637	-2.109	-2.1807	-1.5442	-2.1821	-2.1746	-2.1935	-2.2136	-2.195	-2.149	-2.2007	-2.0736	-2.202	-2.1378	-2.2087	-2.255	-2.2101	-2.2584	-2.1902	-2.163	-2.1828	-2.6075	-2.1919	-2.1555	-2.1921	-2.1697	-2.1841
-1.9568	-2.2346	-2.2602	-2.2263	-2.0522	-2.1698	-2.1057	-2.0743	-1.1147	-2.163	-2.1077	-2.1883	-2.1109	-2.1729	-2.2669	-2.1721	-2.0615	-2.2889	-2.0385	-2.2212	-2.4488	-2.2266	-2.1281	-2.2018	-2.109	-2.1807	-1.5442	-2.1821	-2.1746	-2.1935	-2.1109	-2.1729	-2.149	-2.2007	-2.2146	-2.2101	-2.1378	-2.2087	-2.255	-2.2101	-2.1635	-2.1981	-2.163	-2.1828	-1.2038	-2.1517	-2.1555	-2.1921	-2.1697	-2.1841
-2.028	-2.1577	-2.2577	-2.2144	-2.3028	-2.1936	-2.1406	-2.1001	-2.9978	-2.1844	-2.2714	-2.2791	-2.0835	-2.201	-2.0807	-2.2469	-2.0615	-2.2889	-2.3021	-2.2069	-2.4488	-2.2266	-2.2556	-2.1624	-2.109	-2.1807	-3.1876	-2.1792	-2.291	-2.1916	-2.2136	-2.195	-2.342	-2.2104	-2.2146	-2.2101	-2.1378	-2.2087	-2.1068	-2.2049	-2.1635	-2.1981	-2.163	-2.1828	-2.6075	-2.1919	-2.4009	-2.2309	-2.1697	-2.1841
-2.0841	-2.3065	-2.0351	-2.2049	-2.4749	-2.1739	-2.1057	-2.0743	-2.2419	-2.2657	-2.143	-2.1912	-2.3766	-2.3364	-2.0982	-2.1876	-2.2482	-2.2044	-2.0385	-2.2212	-1.9709	-2.1935	-2.2854	-2.1793	-2.109	-2.1807	-1.5442	-2.1821	-2.1746	-2.1935	-2.275	-2.2007	-2.149	-2.2007	-2.2146	-2.2101	-2.1378	-2.2087	-2.1068	-2.2049	-2.2939	-2.2053	-2.163	-2.1828	-2.411	-2.2152	-2.1555	-2.1921	-2.3516	-2.2463
-2.2747	-2.1752	-2.0182	-2.0914	-2.0044	-2.2068	-2.1702	-2.2235	-1.1147	-2.163	-2.143	-2.1912	-2.0777	-2.1421	-2.1133	-2.1678	-2.308	-2.2155	-2.3571	-2.1928	-2.2257	-2.1766	-2.1281	-2.2018	-2.109	-2.1807	-1.5442	-2.1821	-2.1746	-2.1935	-2.275	-2.2007	-2.149	-2.2007	-2.308	-2.2155	-2.2188	-2.1989	-2.1068	-2.2049	-2.1635	-2.1981	-2.163	-2.1828	-1.2038	-2.1517	-2.1555	-2.1921	-2.1697	-2.1841
-1.9747	-2.2361	-2.0351	-2.2049	-2.0522	-2.1698	-2.2109	-2.3302	-1.3509	-2.1428	-2.0946	-2.1887	-2.0912	-2.2458	-2.1381	-2.2629	-2.0373	-2.175	-2.0385	-2.2212	-1.9709	-2.1935	-2.1281	-2.2018	-2.3074	-2.2482	-1.5442	-2.1821	-2.291	-2.1916	-2.0912	-2.2458	-2.149	-2.2007	-2.2544	-2.2001	-2.1378	-2.2087	-2.1068	-2.2049	-2.1635	-2.1981	-2.163	-2.1828	-1.2038	-2.1517	-2.1555	-2.1921	-2.19	-2.2076
-2.163	-2.2773	-1.9368	-2.1803	-2.2107	-2.1599	-2.1406	-2.1001	-1.1147	-2.163	-2.2714	-2.2791	-2.0336	-2.2016	-2.2055	-2.1533	-2.0373	-2.175	-2.163	-2.2773	-1.9709	-2.1935	-2.1281	-2.2018	-2.109	-2.1807	-1.5442	-2.1821	-2.291	-2.1916	-2.0948	-2.1814	-2.149	-2.2007	-2.2544	-2.2001	-2.2188	-2.1989	-2.1068	-2.2049	-2.1635	-2.1981	-2.163	-2.1828	-1.2038	-2.1517	-2.4009	-2.2309	-2.1697	-2.1841
-2.0257	-2.1777	-2.2955	-2.1993	-2.1817	-2.2442	-2.3004	-2.196	-2.2226	-2.1523	-2.2714	-2.2791	-2.0336	-2.2016	-2.6188	-2.2544	-2.2776	-2.1277	-2.0385	-2.2212	-2.2955	-2.1993	-2.2854	-2.1793	-2.3162	-2.1922	-1.5442	-2.1821	-2.291	-2.1916	-2.0948	-2.1814	-2.342	-2.2104	-2.2544	-2.2001	-2.1378	-2.2087	-2.1068	-2.2049	-2.2939	-2.2053	-2.1056	-2.2076	-2.411	-2.2152	-2.4009	-2.2309	-2.1697	-2.1841
[truncated: 9,421 more rows]
[truncated: 41 more columns]
