# Supplementary material for: The Identification of Metal Ion Ligand-Binding Residues by Adding the Reclassified Relative Solvent Accessibility
Source: Front Genet. 2020 Mar 19;11:214. doi: 10.3389/fgene.2020.00214 (PMC7096583; doi:10.3389/fgene.2020.00214)
Supplement: SUPPLEMENTARY MATERIAL 4 — The PDB IDs of protein chains in the datasets. [file Data_Sheet_4.zip › features_parameter/feature_Mn.csv]

a1	a2	a3	a4	a5	a6	a7	a8	a9	a10	a11	a12	a13	a14	b1	b2	b3	b4	b5	b6	b7	b8	b9	b10	b11	b12	b13	b14	c1	c2	c3	c4	c5	c6	c7	c8	c9	c10	c11	c12	c13	c14	d1	d2	d3	d4	d5	d6	d7	d8
-1.5041	-2.0252	-2.0345	-1.884	-1.8126	-1.9997	-0.7564	-1.9986	-1.9396	-1.9186	-1.6861	-1.9242	-1.6699	-1.9804	-1.6506	-1.9956	-2.0823	-1.9143	-1.7932	-1.9402	-1.1416	-1.9441	-1.7791	-1.9727	-1.9498	-1.9345	-2.1878	-1.9749	-1.8425	-1.9618	-1.9023	-1.9672	-1.8777	-1.9431	-2.422	-1.9417	-1.8656	-1.9266	-1.9404	-1.9491	-1.8826	-1.9325	-1.4761	-1.9876	-1.5807	-1.9443	-1.8345	-1.9905	-2.1419	-1.9137
-1.9038	-1.8996	-1.9976	-1.8456	-1.5669	-1.9057	-1.0455	-1.9046	-1.7224	-1.9388	-2.1448	-1.936	-1.8512	-2.0377	-1.9038	-1.8996	-1.902	-1.9	-1.5669	-1.9057	-1.1416	-1.9441	-1.7791	-1.9727	-1.9498	-1.9345	-1.8798	-1.9112	-1.8425	-1.9618	-1.9023	-1.9672	-1.8777	-1.9431	-0.9475	-1.9366	-1.8656	-1.9266	-2.1141	-1.9584	-1.8826	-1.9325	-2.2311	-1.9239	-2.1361	-1.9383	-1.9619	-1.9056	-1.993	-1.9436
-1.5041	-2.0252	-1.8374	-2.0468	-2.109	-2.2271	-0.8942	-1.9751	-1.6849	-2.0634	-1.8299	-1.9399	-1.8775	-2.0226	-1.6506	-1.9956	-1.8216	-2.0065	-1.9231	-1.9	-1.1416	-1.9441	-1.6849	-2.0634	-1.9498	-1.9345	-1.8775	-2.0226	-1.8425	-1.9618	-1.9023	-1.9672	-1.8777	-1.9431	-0.9475	-1.9366	-1.9515	-1.9916	-1.7325	-1.9288	-1.8826	-1.9325	-1.4761	-1.9876	-1.5807	-1.9443	-1.8345	-1.9905	-2.1419	-1.9137
-1.9038	-1.8996	-1.7651	-2.0791	-1.5669	-1.9057	-0.7564	-1.9986	-1.7695	-1.9623	-1.8299	-1.9399	-1.5845	-1.9871	-1.9038	-1.8996	-1.902	-1.9	-1.5669	-1.9057	-1.1416	-1.9441	-1.7791	-1.9727	-1.9498	-1.9345	-1.5845	-1.9871	-1.8425	-1.9618	-1.9023	-1.9672	-1.8777	-1.9431	-2.422	-1.9417	-1.8656	-1.9266	-1.7325	-1.9288	-1.8102	-1.9854	-2.2311	-1.9239	-2.1361	-1.9383	-1.9619	-1.9056	-1.8295	-1.9467
-1.7936	-1.9135	-1.9644	-1.956	-1.7097	-1.8964	-1.0455	-1.9046	-1.7564	-2.1179	-2.0662	-1.9781	-1.8512	-2.0377	-1.6506	-1.9956	-1.9644	-1.956	-1.7932	-1.9402	-1.1416	-1.9441	-1.8026	-1.9099	-1.9498	-1.9345	-1.8798	-1.9112	-1.8425	-1.9618	-1.9023	-1.9672	-1.8777	-1.9431	-0.9475	-1.9366	-1.8656	-1.9266	-2.1141	-1.9584	-1.8826	-1.9325	-1.4761	-1.9876	-2.1361	-1.9383	-1.9619	-1.9056	-1.8295	-1.9467
-2.0614	-1.9873	-1.9644	-1.956	-1.8555	-1.8441	-0.7564	-1.9986	-2.0056	-1.9261	-1.9896	-2.0187	-1.6699	-1.9804	-1.8844	-1.8971	-1.9644	-1.956	-1.7932	-1.9402	-1.1416	-1.9441	-2.0056	-1.9261	-1.9498	-1.9345	-2.1878	-1.9749	-1.8425	-1.9618	-1.9023	-1.9672	-1.8777	-1.9431	-2.422	-1.9417	-1.8656	-1.9266	-1.9404	-1.9491	-1.8826	-1.9325	-2.2311	-1.9239	-2.1361	-1.9383	-1.9619	-1.9056	-2.1419	-1.9137
-2.0454	-1.9291	-1.8299	-2.0094	-1.8126	-1.9997	-1.0455	-1.9046	-1.803	-1.7936	-1.8299	-1.9399	-1.682	-2.0218	-2.3627	-1.9455	-2.0823	-1.9143	-1.7932	-1.9402	-1.1416	-1.9441	-1.8026	-1.9099	-1.9498	-1.9345	-1.7228	-1.9607	-1.9813	-1.9144	-1.9466	-1.9116	-1.8777	-1.9431	-0.9475	-1.9366	-1.8656	-1.9266	-1.7325	-1.9288	-1.8826	-1.9325	-2.2311	-1.9239	-1.5807	-1.9443	-1.8345	-1.9905	-2.1419	-1.9137
-1.6213	-2.0269	-2.417	-1.8791	-1.822	-1.9681	-2.2841	-1.9915	-1.7695	-1.9623	-1.7454	-1.8591	-2.5497	-1.9515	-1.6506	-1.9956	-2.0823	-1.9143	-1.7932	-1.9402	-1.1416	-1.9441	-1.7791	-1.9727	-1.7454	-1.8591	-2.1878	-1.9749	-1.8425	-1.9618	-2.139	-1.8944	-1.8777	-1.9431	-2.3939	-1.9346	-1.8656	-1.9266	-1.7325	-1.9288	-2.3763	-1.9921	-1.4761	-1.9876	-1.5807	-1.9443	-1.8345	-1.9905	-2.1419	-1.9137
-1.649	-1.8789	-1.8076	-1.989	-1.8555	-1.8441	-0.8942	-1.9751	-1.9353	-1.9222	-1.9129	-1.9378	-1.7775	-1.8789	-1.8844	-1.8971	-1.8216	-2.0065	-1.7932	-1.9402	-1.1416	-1.9441	-1.8026	-1.9099	-1.9508	-2.0128	-1.7228	-1.9607	-1.8425	-1.9618	-1.9023	-1.9672	-1.8777	-1.9431	-0.9475	-1.9366	-1.8656	-1.9266	-1.9404	-1.9491	-1.8826	-1.9325	-1.4761	-1.9876	-1.5807	-1.9443	-1.8345	-1.9905	-2.1419	-1.9137
-1.8917	-1.9943	-1.9908	-1.9132	-1.8126	-1.9997	-2.6458	-2.0484	-1.9396	-1.9186	-1.9129	-1.9378	-1.9104	-1.8441	-1.6506	-1.9956	-2.0823	-1.9143	-1.7932	-1.9402	-2.7625	-1.9849	-1.7791	-1.9727	-1.9508	-2.0128	-1.8798	-1.9112	-1.8425	-1.9618	-2.139	-1.8944	-1.8777	-1.9431	-2.422	-1.9417	-1.8656	-1.9266	-1.9404	-1.9491	-1.8826	-1.9325	-1.4761	-1.9876	-1.5807	-1.9443	-1.9619	-1.9056	-1.8295	-1.9467
-1.6213	-2.0269	-1.9976	-1.8456	-2.0317	-1.8408	-2.6458	-2.0484	-1.6917	-1.9058	-1.6409	-1.977	-2.5497	-1.9515	-1.6506	-1.9956	-1.902	-1.9	-1.9231	-1.9	-2.7625	-1.9849	-1.8026	-1.9099	-1.9498	-1.9345	-2.1878	-1.9749	-1.8425	-1.9618	-1.9023	-1.9672	-1.8777	-1.9431	-2.422	-1.9417	-1.8656	-1.9266	-1.7325	-1.9288	-2.3763	-1.9921	-2.2311	-1.9239	-2.1361	-1.9383	-1.9619	-1.9056	-1.8295	-1.9467
-2.0614	-1.9873	-1.7651	-2.0791	-1.82	-1.8383	-3.4689	-1.9714	-2.0299	-1.9935	-2.1448	-1.936	-2.5497	-1.9515	-1.8844	-1.8971	-1.902	-1.9	-1.9231	-1.9	-3.7067	-1.9174	-2.2568	-1.9497	-1.9498	-1.9345	-2.1878	-1.9749	-1.8425	-1.9618	-1.9023	-1.9672	-1.8777	-1.9431	-2.422	-1.9417	-1.9515	-1.9916	-2.1141	-1.9584	-2.3763	-1.9921	-2.2311	-1.9239	-2.1361	-1.9383	-1.9619	-1.9056	-1.8295	-1.9467
-2.0614	-1.9873	-1.7224	-2.0178	-2.0454	-1.9291	-0.8942	-1.9751	-2.5266	-1.936	-1.8177	-1.9732	-1.7342	-1.7195	-1.8844	-1.8971	-1.8216	-2.0065	-2.2757	-1.9594	-1.1416	-1.9441	-2.2568	-1.9497	-1.9818	-1.9454	-1.7228	-1.9607	-1.8425	-1.9618	-1.9023	-1.9672	-1.9273	-1.9582	-0.9475	-1.9366	-2.3526	-1.9695	-1.9404	-1.9491	-1.8826	-1.9325	-2.2311	-1.9239	-2.1361	-1.9383	-2.0559	-1.9686	-1.993	-1.9436
-1.8917	-1.9943	-1.9849	-1.8325	-2.2204	-1.7998	-0.8942	-1.9751	-1.9353	-1.9222	-1.8233	-2.2271	-1.682	-2.0218	-1.6506	-1.9956	-2.0823	-1.9143	-2.2757	-1.9594	-1.1416	-1.9441	-1.8026	-1.9099	-1.9508	-2.0128	-1.7228	-1.9607	-1.8425	-1.9618	-1.9466	-1.9116	-2.2811	-1.9259	-0.9475	-1.9366	-1.8656	-1.9266	-1.9404	-1.9491	-1.8826	-1.9325	-2.2311	-1.9239	-2.1206	-1.9623	-2.0559	-1.9686	-1.993	-1.9436
-1.8245	-1.9236	-1.8611	-2.087	-1.8535	-1.8313	-0.8942	-1.9751	-2.0299	-1.9935	-1.7454	-1.8591	-1.9246	-1.9365	-1.6506	-1.9956	-1.8216	-2.0065	-1.7932	-1.9402	-1.1416	-1.9441	-2.2568	-1.9497	-1.7454	-1.8591	-1.8798	-1.9112	-1.8425	-1.9618	-1.9023	-1.9672	-1.8777	-1.9431	-0.9475	-1.9366	-1.9515	-1.9916	-1.7325	-1.9288	-1.8826	-1.9325	-1.4761	-1.9876	-1.5807	-1.9443	-1.8345	-1.9905	-2.1419	-1.9137
-1.5041	-2.0252	-1.9976	-1.8456	-1.919	-1.9483	-1.7921	-1.821	-2.1752	-1.9315	-2.1448	-1.936	-1.7868	-1.9236	-1.6506	-1.9956	-1.902	-1.9	-2.2757	-1.9594	-1.1416	-1.9441	-2.2568	-1.9497	-1.9498	-1.9345	-1.8798	-1.9112	-1.8425	-1.9618	-1.9023	-1.9672	-1.9273	-1.9582	-2.422	-1.9417	-1.9515	-1.9916	-2.1141	-1.9584	-1.8826	-1.9325	-1.4761	-1.9876	-2.1361	-1.9383	-1.9619	-1.9056	-1.8295	-1.9467
-1.8299	-1.8516	-2.0121	-1.9797	-1.919	-1.9483	-0.8942	-1.9751	-1.7564	-2.1179	-1.7454	-1.8591	-2.1511	-2.0278	-2.3627	-1.9455	-2.0823	-1.9143	-2.2757	-1.9594	-1.1416	-1.9441	-1.8026	-1.9099	-1.7454	-1.8591	-2.1878	-1.9749	-1.9813	-1.9144	-1.9023	-1.9672	-1.9273	-1.9582	-0.9475	-1.9366	-1.8656	-1.9266	-1.7325	-1.9288	-2.3763	-1.9921	-2.2311	-1.9239	-2.1361	-1.9383	-1.9619	-1.9056	-1.8295	-1.9467
-2.2609	-2.1685	-1.8299	-2.0094	-2.2204	-1.7998	-3.4354	-1.891	-1.6849	-2.0634	-2.0662	-1.9781	-1.8775	-2.0226	-2.3627	-1.9455	-2.0823	-1.9143	-2.2757	-1.9594	-3.7067	-1.9174	-1.6849	-2.0634	-1.9498	-1.9345	-1.8775	-2.0226	-1.8425	-1.9618	-1.9466	-1.9116	-2.2811	-1.9259	-2.422	-1.9417	-1.9515	-1.9916	-2.1141	-1.9584	-1.8826	-1.9325	-2.2311	-1.9239	-2.1361	-1.9383	-1.9619	-1.9056	-1.8295	-1.9467
-1.8299	-1.8516	-1.9908	-1.9132	-1.7097	-1.8964	-3.808	-1.8407	-2.1272	-1.9991	-1.8879	-1.9119	-1.8775	-2.0226	-2.3627	-1.9455	-2.0823	-1.9143	-1.7932	-1.9402	-3.808	-1.8407	-2.2568	-1.9497	-1.8879	-1.9119	-1.8775	-2.0226	-1.9813	-1.9144	-2.139	-1.8944	-1.8777	-1.9431	-2.3939	-1.9346	-2.3526	-1.9695	-1.9404	-1.9491	-1.8826	-1.9325	-2.2311	-1.9239	-2.1361	-1.9383	-1.9619	-1.9056	-1.8295	-1.9467
-2.648	-2.1397	-1.8374	-2.0468	-1.8231	-2.0083	-1.0455	-1.9046	-1.8218	-1.9368	-1.8879	-1.9119	-1.8512	-2.0377	-2.3627	-1.9455	-1.8216	-2.0065	-1.8231	-2.0083	-1.1416	-1.9441	-1.8218	-1.9368	-1.8879	-1.9119	-1.8798	-1.9112	-2.4816	-1.9475	-1.9023	-1.9672	-1.9273	-1.9582	-0.9475	-1.9366	-1.8656	-1.9266	-1.9404	-1.9491	-1.8826	-1.9325	-2.2311	-1.9239	-2.1361	-1.9383	-1.9619	-1.9056	-1.993	-1.9436
-1.7936	-1.9135	-1.9002	-1.89	-1.9346	-1.9305	-0.8942	-1.9751	-1.7564	-2.1179	-1.6409	-1.977	-1.7438	-2.0256	-1.6506	-1.9956	-1.902	-1.9	-1.9231	-1.9	-1.1416	-1.9441	-1.8026	-1.9099	-1.9498	-1.9345	-1.7228	-1.9607	-1.8425	-1.9618	-1.9023	-1.9672	-1.8777	-1.9431	-0.9475	-1.9366	-1.8656	-1.9266	-1.7325	-1.9288	-1.8826	-1.9325	-1.4761	-1.9876	-1.5807	-1.9443	-1.8345	-1.9905	-1.8295	-1.9467
-1.5041	-2.0252	-1.8076	-1.989	-1.82	-1.8383	-3.4689	-1.9714	-2.5266	-1.936	-1.9129	-1.9378	-1.682	-2.0218	-1.6506	-1.9956	-1.8216	-2.0065	-1.9231	-1.9	-3.7067	-1.9174	-2.2568	-1.9497	-1.9508	-2.0128	-1.7228	-1.9607	-1.8425	-1.9618	-1.9023	-1.9672	-1.8777	-1.9431	-2.422	-1.9417	-2.3526	-1.9695	-1.9404	-1.9491	-1.8826	-1.9325	-1.4761	-1.9876	-1.5807	-1.9443	-1.9619	-1.9056	-1.993	-1.9436
-1.8245	-1.9236	-2.0121	-1.9797	-1.822	-1.9681	-0.8942	-1.9751	-1.6921	-1.8583	-2.0662	-1.9781	-1.9246	-1.9365	-1.6506	-1.9956	-2.0823	-1.9143	-1.7932	-1.9402	-1.1416	-1.9441	-1.8026	-1.9099	-1.9498	-1.9345	-1.8798	-1.9112	-1.8425	-1.9618	-1.9023	-1.9672	-1.8777	-1.9431	-0.9475	-1.9366	-1.8656	-1.9266	-2.1141	-1.9584	-1.8826	-1.9325	-1.4761	-1.9876	-1.5807	-1.9443	-1.8345	-1.9905	-2.1419	-1.9137
-1.7936	-1.9135	-1.9908	-1.9132	-1.7653	-2.0792	-1.0455	-1.9046	-1.866	-1.8024	-1.9434	-2.0532	-1.682	-2.0218	-1.6506	-1.9956	-2.0823	-1.9143	-1.7932	-1.9402	-1.1416	-1.9441	-1.8026	-1.9099	-1.9508	-2.0128	-1.7228	-1.9607	-1.8425	-1.9618	-2.139	-1.8944	-1.8777	-1.9431	-0.9475	-1.9366	-1.8656	-1.9266	-1.9404	-1.9491	-1.8826	-1.9325	-1.4761	-1.9876	-1.5807	-1.9443	-1.8345	-1.9905	-2.1419	-1.9137
-1.5553	-2.0792	-1.9976	-1.8456	-2.0317	-1.8408	-1.7921	-1.821	-1.6921	-1.8583	-2.1615	-1.911	-1.7868	-1.9236	-1.6506	-1.9956	-1.902	-1.9	-1.9231	-1.9	-1.1416	-1.9441	-1.8026	-1.9099	-1.9818	-1.9454	-1.8798	-1.9112	-1.8425	-1.9618	-1.9023	-1.9672	-1.8777	-1.9431	-2.422	-1.9417	-1.8656	-1.9266	-1.9404	-1.9491	-1.8826	-1.9325	-2.1584	-1.9711	-2.1206	-1.9623	-2.0559	-1.9686	-1.993	-1.9436
-2.2609	-2.1685	-1.8764	-1.9266	-1.7653	-2.0792	-3.4354	-1.891	-1.866	-1.8024	-2.0982	-1.9884	-1.8546	-1.9568	-2.3627	-1.9455	-1.8216	-2.0065	-1.7932	-1.9402	-3.7067	-1.9174	-1.8026	-1.9099	-1.9508	-2.0128	-2.1878	-1.9749	-1.8425	-1.9618	-1.9023	-1.9672	-1.8777	-1.9431	-2.422	-1.9417	-1.8656	-1.9266	-1.9404	-1.9491	-1.8102	-1.9854	-2.1584	-1.9711	-2.1206	-1.9623	-2.0559	-1.9686	-1.993	-1.9436
-1.8917	-1.9943	-1.9976	-1.8456	-1.822	-1.9681	-0.8942	-1.9751	-1.9353	-1.9222	-1.9434	-2.0532	-1.682	-2.0218	-1.6506	-1.9956	-1.902	-1.9	-1.7932	-1.9402	-1.1416	-1.9441	-1.8026	-1.9099	-1.9508	-2.0128	-1.7228	-1.9607	-1.8425	-1.9618	-1.9023	-1.9672	-1.8777	-1.9431	-0.9475	-1.9366	-1.8656	-1.9266	-1.9404	-1.9491	-1.8826	-1.9325	-2.2311	-1.9239	-1.5807	-1.9443	-1.8345	-1.9905	-2.1419	-1.9137
-2.0614	-1.9873	-1.8611	-2.087	-2.2204	-1.7998	-4.454	-1.8503	-1.7224	-1.9388	-1.9129	-1.9378	-1.8536	-1.8737	-1.8844	-1.8971	-1.8216	-2.0065	-2.2757	-1.9594	-3.7067	-1.9174	-1.7791	-1.9727	-1.9508	-2.0128	-1.8798	-1.9112	-1.8425	-1.9618	-1.9023	-1.9672	-2.2811	-1.9259	-2.422	-1.9417	-1.8656	-1.9266	-1.9404	-1.9491	-1.8826	-1.9325	-1.4761	-1.9876	-1.5807	-1.9443	-1.8345	-1.9905	-1.8295	-1.9467
-1.9038	-1.8996	-1.9908	-1.9132	-1.9346	-1.9305	-0.8942	-1.9751	-1.7695	-1.9623	-2.1615	-1.911	-1.7775	-1.8789	-1.9038	-1.8996	-2.0823	-1.9143	-1.9231	-1.9	-1.1416	-1.9441	-1.7791	-1.9727	-1.9818	-1.9454	-1.7228	-1.9607	-1.8425	-1.9618	-2.139	-1.8944	-1.8777	-1.9431	-0.9475	-1.9366	-1.8656	-1.9266	-1.9404	-1.9491	-1.8826	-1.9325	-1.4761	-1.9876	-2.1361	-1.9383	-1.9619	-1.9056	-1.8295	-1.9467
-1.7936	-1.9135	-2.049	-1.9064	-2.2204	-1.7998	-0.7564	-1.9986	-1.6849	-2.0634	-1.9896	-2.0187	-1.8546	-1.9568	-1.6506	-1.9956	-2.049	-1.9064	-2.2757	-1.9594	-1.1416	-1.9441	-1.6849	-2.0634	-1.9498	-1.9345	-2.1878	-1.9749	-1.8425	-1.9618	-1.9466	-1.9116	-2.2811	-1.9259	-2.422	-1.9417	-1.9515	-1.9916	-1.9404	-1.9491	-1.8102	-1.9854	-2.2311	-1.9239	-2.1361	-1.9383	-1.9619	-1.9056	-1.8295	-1.9467
-2.648	-2.1397	-2.1757	-1.9595	-1.8231	-2.0083	-0.7564	-1.9986	-2.1752	-1.9315	-1.8879	-1.9119	-1.8512	-2.0377	-2.3627	-1.9455	-2.0823	-1.9143	-1.8231	-2.0083	-1.1416	-1.9441	-2.2568	-1.9497	-1.8879	-1.9119	-1.8798	-1.9112	-2.4816	-1.9475	-1.9023	-1.9672	-1.9273	-1.9582	-2.422	-1.9417	-1.9515	-1.9916	-1.9404	-1.9491	-1.8826	-1.9325	-2.2311	-1.9239	-2.1361	-1.9383	-1.9619	-1.9056	-1.8295	-1.9467
-1.9038	-1.8996	-1.8764	-1.9266	-1.8126	-1.9997	-0.7564	-1.9986	-1.7564	-2.1179	-2.0662	-1.9781	-1.9104	-1.8441	-1.9038	-1.8996	-1.8216	-2.0065	-1.7932	-1.9402	-1.1416	-1.9441	-1.8026	-1.9099	-1.9498	-1.9345	-1.8798	-1.9112	-1.8425	-1.9618	-1.9023	-1.9672	-1.8777	-1.9431	-2.422	-1.9417	-1.8656	-1.9266	-2.1141	-1.9584	-1.8826	-1.9325	-2.2311	-1.9239	-1.5807	-1.9443	-1.8345	-1.9905	-2.1419	-1.9137
-1.6213	-2.0269	-2.1757	-1.9595	-1.7097	-1.8964	-1.0455	-1.9046	-1.6917	-1.9058	-1.7454	-1.8591	-2.0741	-1.684	-1.6506	-1.9956	-2.0823	-1.9143	-1.7932	-1.9402	-1.1416	-1.9441	-1.8026	-1.9099	-1.7454	-1.8591	-2.0741	-1.684	-1.8425	-1.9618	-1.9023	-1.9672	-1.8777	-1.9431	-0.9475	-1.9366	-1.8656	-1.9266	-1.7325	-1.9288	-1.8826	-1.9325	-1.4761	-1.9876	-1.5807	-1.9443	-1.8345	-1.9905	-2.1419	-1.9137
-1.6213	-2.0269	-1.9908	-1.9132	-1.7653	-2.0792	-1.9142	-1.9608	-1.9353	-1.9222	-1.8879	-1.9119	-2.0299	-2.0103	-1.6506	-1.9956	-2.0823	-1.9143	-1.7932	-1.9402	-1.1416	-1.9441	-1.8026	-1.9099	-1.8879	-1.9119	-2.1878	-1.9749	-1.8425	-1.9618	-2.139	-1.8944	-1.8777	-1.9431	-2.3939	-1.9346	-1.8656	-1.9266	-1.9404	-1.9491	-1.8102	-1.9854	-1.4761	-1.9876	-1.5807	-1.9443	-1.8345	-1.9905	-2.1419	-1.9137
-1.5553	-2.0792	-1.9976	-1.8456	-1.82	-1.8383	-2.6458	-2.0484	-1.9353	-1.9222	-1.8177	-1.9732	-1.8512	-2.0377	-1.6506	-1.9956	-1.902	-1.9	-1.9231	-1.9	-2.7625	-1.9849	-1.8026	-1.9099	-1.9818	-1.9454	-1.8798	-1.9112	-1.8425	-1.9618	-1.9023	-1.9672	-1.8777	-1.9431	-2.422	-1.9417	-1.8656	-1.9266	-1.9404	-1.9491	-1.8826	-1.9325	-1.4761	-1.9876	-1.5807	-1.9443	-1.8345	-1.9905	-2.1419	-1.9137
-2.0614	-1.9873	-1.8076	-1.989	-1.7653	-2.0792	-0.8942	-1.9751	-1.803	-1.7936	-2.07	-1.8492	-2.415	-2.0187	-1.8844	-1.8971	-1.8216	-2.0065	-1.7932	-1.9402	-1.1416	-1.9441	-1.8026	-1.9099	-1.9818	-1.9454	-2.1878	-1.9749	-1.8425	-1.9618	-1.9023	-1.9672	-1.8777	-1.9431	-0.9475	-1.9366	-1.8656	-1.9266	-1.9404	-1.9491	-1.8826	-1.9325	-1.4761	-1.9876	-1.5807	-1.9443	-1.8345	-1.9905	-2.1419	-1.9137
-1.5041	-2.0252	-1.7929	-1.9971	-1.9346	-1.9305	-0.7564	-1.9986	-1.7564	-2.1179	-1.9896	-2.0187	-1.6699	-1.9804	-1.6506	-1.9956	-1.8216	-2.0065	-1.9231	-1.9	-1.1416	-1.9441	-1.8026	-1.9099	-1.9498	-1.9345	-2.1878	-1.9749	-1.8425	-1.9618	-1.9023	-1.9672	-1.8777	-1.9431	-2.422	-1.9417	-1.8656	-1.9266	-1.9404	-1.9491	-1.8826	-1.9325	-1.4761	-1.9876	-1.5807	-1.9443	-1.8345	-1.9905	-1.8295	-1.9467
-1.9002	-1.9305	-2.1757	-1.9595	-1.7097	-1.8964	-0.7564	-1.9986	-1.8452	-1.9661	-2.1448	-1.936	-2.0299	-2.0103	-1.8844	-1.8971	-2.0823	-1.9143	-1.7932	-1.9402	-1.1416	-1.9441	-2.2568	-1.9497	-1.9498	-1.9345	-2.1878	-1.9749	-1.8425	-1.9618	-1.9023	-1.9672	-1.8777	-1.9431	-2.422	-1.9417	-1.8656	-1.9266	-2.1141	-1.9584	-1.8102	-1.9854	-1.4761	-1.9876	-2.1361	-1.9383	-1.9619	-1.9056	-1.8295	-1.9467
-1.8245	-1.9236	-2.1757	-1.9595	-2.1575	-1.9242	-0.8942	-1.9751	-2.0299	-1.9935	-1.8917	-2.0663	-1.8775	-2.0226	-1.6506	-1.9956	-2.0823	-1.9143	-2.2757	-1.9594	-1.1416	-1.9441	-2.2568	-1.9497	-1.9818	-1.9454	-1.8775	-2.0226	-1.8425	-1.9618	-1.9023	-1.9672	-1.8777	-1.9431	-0.9475	-1.9366	-1.9515	-1.9916	-1.9404	-1.9491	-1.8826	-1.9325	-2.2311	-1.9239	-2.1361	-1.9383	-1.9619	-1.9056	-1.993	-1.9436
-1.9038	-1.8996	-2.049	-1.9064	-1.5669	-1.9057	-0.7564	-1.9986	-1.7224	-1.9388	-1.9129	-1.9378	-2.5497	-1.9515	-1.9038	-1.8996	-2.049	-1.9064	-1.5669	-1.9057	-1.1416	-1.9441	-1.7791	-1.9727	-1.9508	-2.0128	-2.1878	-1.9749	-1.8425	-1.9618	-1.9466	-1.9116	-1.8777	-1.9431	-2.422	-1.9417	-1.8656	-1.9266	-1.9404	-1.9491	-2.3763	-1.9921	-2.2311	-1.9239	-2.1361	-1.9383	-1.9619	-1.9056	-1.8295	-1.9467
-1.7936	-1.9135	-1.9644	-1.956	-1.5669	-1.9057	-2.3134	-1.9971	-1.9353	-1.9222	-2.1615	-1.911	-2.0299	-2.0103	-1.6506	-1.9956	-1.9644	-1.956	-1.5669	-1.9057	-2.3134	-1.9971	-1.8026	-1.9099	-1.9818	-1.9454	-2.1878	-1.9749	-1.8425	-1.9618	-1.9023	-1.9672	-1.8777	-1.9431	-2.422	-1.9417	-1.8656	-1.9266	-1.9404	-1.9491	-1.8102	-1.9854	-1.4761	-1.9876	-1.5807	-1.9443	-1.8345	-1.9905	-2.1419	-1.9137
-1.8245	-1.9236	-1.9908	-1.9132	-1.9346	-1.9305	-1.0455	-1.9046	-2.4905	-1.7683	-2.0982	-1.9884	-1.7868	-1.9236	-1.6506	-1.9956	-2.0823	-1.9143	-1.9231	-1.9	-1.1416	-1.9441	-2.2568	-1.9497	-1.9508	-2.0128	-1.8798	-1.9112	-1.8425	-1.9618	-2.139	-1.8944	-1.8777	-1.9431	-0.9475	-1.9366	-1.8656	-1.9266	-1.9404	-1.9491	-1.8826	-1.9325	-2.2311	-1.9239	-2.1361	-1.9383	-2.0559	-1.9686	-1.993	-1.9436
-2.648	-2.1397	-1.9002	-1.89	-2.3759	-2.05	-0.7564	-1.9986	-1.9396	-1.9186	-2.07	-1.8492	-1.7868	-1.9236	-2.3627	-1.9455	-1.902	-1.9	-2.2757	-1.9594	-1.1416	-1.9441	-1.7791	-1.9727	-1.9818	-1.9454	-1.8798	-1.9112	-2.4816	-1.9475	-1.9023	-1.9672	-2.2811	-1.9259	-2.422	-1.9417	-1.8656	-1.9266	-1.9404	-1.9491	-1.8826	-1.9325	-2.2311	-1.9239	-2.1206	-1.9623	-2.0559	-1.9686	-1.993	-1.9436
-1.5041	-2.0252	-1.7224	-2.0178	-1.82	-1.8383	-0.7564	-1.9986	-1.7695	-1.9623	-2.07	-1.8492	-1.5845	-1.9871	-1.6506	-1.9956	-1.8216	-2.0065	-1.9231	-1.9	-1.1416	-1.9441	-1.7791	-1.9727	-1.9818	-1.9454	-1.5845	-1.9871	-1.8425	-1.9618	-1.9023	-1.9672	-1.8777	-1.9431	-2.422	-1.9417	-1.8656	-1.9266	-1.9404	-1.9491	-1.8102	-1.9854	-1.4761	-1.9876	-1.5807	-1.9443	-1.9619	-1.9056	-1.8295	-1.9467
-2.804	-1.8507	-1.8374	-2.0468	-1.822	-1.9681	-1.0455	-1.9046	-2.4905	-1.7683	-2.1448	-1.936	-2.415	-2.0187	-2.3627	-1.9455	-1.8216	-2.0065	-1.7932	-1.9402	-1.1416	-1.9441	-2.2568	-1.9497	-1.9498	-1.9345	-2.1878	-1.9749	-1.8425	-1.9618	-1.9023	-1.9672	-1.8777	-1.9431	-0.9475	-1.9366	-1.8656	-1.9266	-2.1141	-1.9584	-1.8826	-1.9325	-2.2311	-1.9239	-1.5807	-1.9443	-1.8345	-1.9905	-1.8295	-1.9467
-1.8245	-1.9236	-1.8611	-2.087	-2.3759	-2.05	-0.7564	-1.9986	-2.5266	-1.936	-1.9896	-2.0187	-1.682	-2.0218	-1.6506	-1.9956	-1.8216	-2.0065	-2.2757	-1.9594	-1.1416	-1.9441	-2.2568	-1.9497	-1.9498	-1.9345	-1.7228	-1.9607	-1.8425	-1.9618	-1.9023	-1.9672	-2.2811	-1.9259	-2.422	-1.9417	-2.3526	-1.9695	-1.9404	-1.9491	-1.8826	-1.9325	-1.4761	-1.9876	-1.5807	-1.9443	-1.9619	-1.9056	-1.8295	-1.9467
-2.804	-1.8507	-1.9908	-1.9132	-3.0457	-2.0392	-2.6458	-2.0484	-1.803	-1.7936	-1.9129	-1.9378	-1.8546	-1.9568	-2.3627	-1.9455	-2.0823	-1.9143	-2.2757	-1.9594	-2.7625	-1.9849	-1.8026	-1.9099	-1.9508	-2.0128	-2.1878	-1.9749	-1.8425	-1.9618	-2.139	-1.8944	-1.8777	-1.9431	-2.422	-1.9417	-1.8656	-1.9266	-1.9404	-1.9491	-1.8102	-1.9854	-2.2311	-1.9239	-2.1361	-1.9383	-1.9619	-1.9056	-1.8295	-1.9467
-1.8245	-1.9236	-1.7929	-1.9971	-2.0317	-1.8408	-0.8942	-1.9751	-1.8218	-1.9368	-1.9896	-2.0187	-1.7868	-1.9236	-1.6506	-1.9956	-1.8216	-2.0065	-1.9231	-1.9	-1.1416	-1.9441	-1.8218	-1.9368	-1.9498	-1.9345	-1.8798	-1.9112	-1.8425	-1.9618	-1.9023	-1.9672	-1.8777	-1.9431	-0.9475	-1.9366	-1.8656	-1.9266	-1.9404	-1.9491	-1.8826	-1.9325	-1.4761	-1.9876	-1.5807	-1.9443	-1.8345	-1.9905	-2.1419	-1.9137
-1.5041	-2.0252	-1.7651	-2.0791	-2.2204	-1.7998	-3.325	-1.9954	-2.4905	-1.7683	-2.07	-1.8492	-1.8775	-2.0226	-1.6506	-1.9956	-1.902	-1.9	-2.2757	-1.9594	-3.325	-1.9954	-2.2568	-1.9497	-1.9818	-1.9454	-1.8775	-2.0226	-1.8425	-1.9618	-1.9023	-1.9672	-2.2811	-1.9259	-2.422	-1.9417	-1.8656	-1.9266	-1.9404	-1.9491	-1.8826	-1.9325	-1.4761	-1.9876	-1.5807	-1.9443	-1.8345	-1.9905	-1.8295	-1.9467
-1.6213	-2.0269	-1.8374	-2.0468	-1.7195	-2.1562	-0.8942	-1.9751	-1.8218	-1.9368	-2.1615	-1.911	-1.7342	-1.7195	-1.6506	-1.9956	-1.8216	-2.0065	-1.7195	-2.1562	-1.1416	-1.9441	-1.8218	-1.9368	-1.9818	-1.9454	-1.7228	-1.9607	-1.8425	-1.9618	-1.9023	-1.9672	-1.8777	-1.9431	-0.9475	-1.9366	-1.8656	-1.9266	-1.9404	-1.9491	-1.8826	-1.9325	-1.4761	-1.9876	-1.5807	-1.9443	-1.9619	-1.9056	-1.8295	-1.9467
-1.9038	-1.8996	-1.9976	-1.8456	-1.919	-1.9483	-0.8942	-1.9751	-2.0121	-1.9571	-1.8917	-2.0663	-1.682	-2.0218	-1.9038	-1.8996	-1.902	-1.9	-2.2757	-1.9594	-1.1416	-1.9441	-2.2568	-1.9497	-1.9818	-1.9454	-1.7228	-1.9607	-1.8425	-1.9618	-1.9023	-1.9672	-1.9273	-1.9582	-0.9475	-1.9366	-1.8656	-1.9266	-1.9404	-1.9491	-1.8826	-1.9325	-2.2311	-1.9239	-2.1361	-1.9383	-1.9619	-1.9056	-1.8295	-1.9467
-1.5553	-2.0792	-1.9002	-1.89	-1.8126	-1.9997	-2.3134	-1.9971	-2.5266	-1.936	-1.7454	-1.8591	-1.682	-2.0218	-1.6506	-1.9956	-1.902	-1.9	-1.7932	-1.9402	-2.3134	-1.9971	-2.2568	-1.9497	-1.7454	-1.8591	-1.7228	-1.9607	-1.8425	-1.9618	-1.9023	-1.9672	-1.8777	-1.9431	-2.422	-1.9417	-2.3526	-1.9695	-1.7325	-1.9288	-1.8826	-1.9325	-1.4761	-1.9876	-1.5807	-1.9443	-1.8345	-1.9905	-2.1419	-1.9137
-1.9038	-1.8996	-1.8374	-2.0468	-1.8535	-1.8313	-2.3134	-1.9971	-2.1272	-1.9991	-1.8177	-1.9732	-1.8536	-1.8737	-1.9038	-1.8996	-1.8216	-2.0065	-1.7932	-1.9402	-2.3134	-1.9971	-2.2568	-1.9497	-1.9818	-1.9454	-1.8798	-1.9112	-1.8425	-1.9618	-1.9023	-1.9672	-1.8777	-1.9431	-2.422	-1.9417	-2.3526	-1.9695	-1.9404	-1.9491	-1.8826	-1.9325	-2.1584	-1.9711	-2.1206	-1.9623	-2.0559	-1.9686	-1.993	-1.9436
-1.9038	-1.8996	-1.8076	-1.989	-1.9346	-1.9305	-3.83	-2.069	-1.7695	-1.9623	-1.9434	-2.0532	-1.6699	-1.9804	-1.9038	-1.8996	-1.8216	-2.0065	-1.9231	-1.9	-3.7067	-1.9174	-1.7791	-1.9727	-1.9508	-2.0128	-2.1878	-1.9749	-1.8425	-1.9618	-1.9023	-1.9672	-1.8777	-1.9431	-2.422	-1.9417	-1.8656	-1.9266	-1.9404	-1.9491	-1.8826	-1.9325	-2.2311	-1.9239	-2.1361	-1.9383	-1.9619	-1.9056	-1.8295	-1.9467
-1.6213	-2.0269	-1.9002	-1.89	-1.8535	-1.8313	-2.6458	-2.0484	-1.7224	-1.9388	-1.6861	-1.9242	-1.8512	-2.0377	-1.6506	-1.9956	-1.902	-1.9	-1.7932	-1.9402	-2.7625	-1.9849	-1.7791	-1.9727	-1.9498	-1.9345	-1.8798	-1.9112	-1.8425	-1.9618	-1.9023	-1.9672	-1.8777	-1.9431	-2.422	-1.9417	-1.8656	-1.9266	-1.9404	-1.9491	-1.8826	-1.9325	-2.2311	-1.9239	-2.1361	-1.9383	-1.9619	-1.9056	-1.8295	-1.9467
-1.9002	-1.9305	-1.7929	-1.9971	-1.82	-1.8383	-2.8182	-1.8665	-1.8452	-1.9661	-1.9229	-2.0023	-1.682	-2.0218	-1.8844	-1.8971	-1.8216	-2.0065	-1.9231	-1.9	-2.7625	-1.9849	-2.2568	-1.9497	-1.9818	-1.9454	-1.7228	-1.9607	-1.8425	-1.9618	-1.9023	-1.9672	-1.8777	-1.9431	-2.422	-1.9417	-1.8656	-1.9266	-1.9404	-1.9491	-1.8826	-1.9325	-2.2311	-1.9239	-2.1361	-1.9383	-1.9619	-1.9056	-1.993	-1.9436
-2.0614	-1.9873	-1.9002	-1.89	-2.1575	-1.9242	-3.028	-1.8518	-1.7695	-1.9623	-1.8879	-1.9119	-1.8536	-1.8737	-1.8844	-1.8971	-1.902	-1.9	-2.2757	-1.9594	-3.7067	-1.9174	-1.7791	-1.9727	-1.8879	-1.9119	-1.8798	-1.9112	-1.8425	-1.9618	-1.9023	-1.9672	-1.8777	-1.9431	-2.422	-1.9417	-1.8656	-1.9266	-1.9404	-1.9491	-1.8826	-1.9325	-2.2311	-1.9239	-2.1206	-1.9623	-2.0559	-1.9686	-1.993	-1.9436
-2.2617	-1.8064	-1.8076	-1.989	-1.8231	-2.0083	-4.454	-1.8503	-1.7695	-1.9623	-2.07	-1.8492	-1.7868	-1.9236	-2.3627	-1.9455	-1.8216	-2.0065	-1.8231	-2.0083	-3.7067	-1.9174	-1.7791	-1.9727	-1.9818	-1.9454	-1.8798	-1.9112	-2.4816	-1.9475	-1.9023	-1.9672	-1.9273	-1.9582	-2.422	-1.9417	-1.8656	-1.9266	-1.9404	-1.9491	-1.8826	-1.9325	-2.2311	-1.9239	-2.1361	-1.9383	-1.9619	-1.9056	-1.8295	-1.9467
-2.804	-1.8507	-1.9002	-1.89	-1.82	-1.8383	-0.8942	-1.9751	-1.7342	-2.3134	-1.9896	-2.0187	-1.8536	-1.8737	-2.3627	-1.9455	-1.902	-1.9	-1.9231	-1.9	-1.1416	-1.9441	-1.7791	-1.9727	-1.9498	-1.9345	-1.8798	-1.9112	-1.8425	-1.9618	-1.9023	-1.9672	-1.8777	-1.9431	-0.9475	-1.9366	-1.8656	-1.9266	-1.9404	-1.9491	-1.8826	-1.9325	-1.4761	-1.9876	-1.5807	-1.9443	-1.8345	-1.9905	-1.8295	-1.9467
-1.5041	-2.0252	-1.8374	-2.0468	-1.5669	-1.9057	-0.8942	-1.9751	-1.866	-1.8024	-1.9229	-2.0023	-2.5497	-1.9515	-1.6506	-1.9956	-1.8216	-2.0065	-1.5669	-1.9057	-1.1416	-1.9441	-1.8026	-1.9099	-1.9818	-1.9454	-2.1878	-1.9749	-1.8425	-1.9618	-1.9023	-1.9672	-1.8777	-1.9431	-0.9475	-1.9366	-1.8656	-1.9266	-1.9404	-1.9491	-2.3763	-1.9921	-1.4761	-1.9876	-1.5807	-1.9443	-1.9619	-1.9056	-1.8295	-1.9467
-1.6213	-2.0269	-1.8374	-2.0468	-1.5669	-1.9057	-1.7921	-1.821	-2.4905	-1.7683	-2.1448	-1.936	-1.682	-2.0218	-1.6506	-1.9956	-1.8216	-2.0065	-1.5669	-1.9057	-1.1416	-1.9441	-2.2568	-1.9497	-1.9498	-1.9345	-1.7228	-1.9607	-1.8425	-1.9618	-1.9023	-1.9672	-1.8777	-1.9431	-2.422	-1.9417	-1.8656	-1.9266	-2.1141	-1.9584	-1.8826	-1.9325	-1.4761	-1.9876	-1.5807	-1.9443	-1.9619	-1.9056	-1.8295	-1.9467
-1.8245	-1.9236	-1.9644	-1.956	-1.9373	-2.1146	-0.7564	-1.9986	-2.5266	-1.936	-1.9129	-1.9378	-1.9246	-1.9365	-1.6506	-1.9956	-1.9644	-1.956	-2.2757	-1.9594	-1.1416	-1.9441	-2.2568	-1.9497	-1.9508	-2.0128	-1.8798	-1.9112	-1.8425	-1.9618	-1.9023	-1.9672	-1.8777	-1.9431	-2.422	-1.9417	-2.3526	-1.9695	-1.9404	-1.9491	-1.8826	-1.9325	-1.4761	-1.9876	-2.1361	-1.9383	-1.9619	-1.9056	-1.8295	-1.9467
-1.8245	-1.9236	-1.9002	-1.89	-1.5669	-1.9057	-0.7564	-1.9986	-1.9353	-1.9222	-1.9434	-2.0532	-1.7438	-2.0256	-1.6506	-1.9956	-1.902	-1.9	-1.5669	-1.9057	-1.1416	-1.9441	-1.8026	-1.9099	-1.9508	-2.0128	-1.7228	-1.9607	-1.8425	-1.9618	-1.9023	-1.9672	-1.8777	-1.9431	-2.422	-1.9417	-1.8656	-1.9266	-1.9404	-1.9491	-1.8826	-1.9325	-1.4761	-1.9876	-1.5807	-1.9443	-1.8345	-1.9905	-1.8295	-1.9467
-2.0614	-1.9873	-1.9908	-1.9132	-1.7097	-1.8964	-3.83	-2.069	-2.1752	-1.9315	-2.1448	-1.936	-1.9795	-1.8656	-1.8844	-1.8971	-2.0823	-1.9143	-1.7932	-1.9402	-3.7067	-1.9174	-2.2568	-1.9497	-1.9498	-1.9345	-1.8798	-1.9112	-1.8425	-1.9618	-2.139	-1.8944	-1.8777	-1.9431	-2.422	-1.9417	-1.9515	-1.9916	-2.1141	-1.9584	-1.8826	-1.9325	-2.2311	-1.9239	-2.1361	-1.9383	-1.9619	-1.9056	-1.8295	-1.9467
-1.8245	-1.9236	-1.8076	-1.989	-1.5669	-1.9057	-0.7564	-1.9986	-1.6921	-1.8583	-1.9896	-2.0187	-1.8546	-1.9568	-1.6506	-1.9956	-1.8216	-2.0065	-1.5669	-1.9057	-1.1416	-1.9441	-1.8026	-1.9099	-1.9498	-1.9345	-2.1878	-1.9749	-1.8425	-1.9618	-1.9023	-1.9672	-1.8777	-1.9431	-2.422	-1.9417	-1.8656	-1.9266	-1.9404	-1.9491	-1.8102	-1.9854	-1.4761	-1.9876	-1.5807	-1.9443	-1.9619	-1.9056	-1.8295	-1.9467
-1.9038	-1.8996	-2.1757	-1.9595	-1.7653	-2.0792	-0.7564	-1.9986	-2.1752	-1.9315	-2.07	-1.8492	-1.6699	-1.9804	-1.9038	-1.8996	-2.0823	-1.9143	-1.7932	-1.9402	-1.1416	-1.9441	-2.2568	-1.9497	-1.9818	-1.9454	-2.1878	-1.9749	-1.8425	-1.9618	-1.9023	-1.9672	-1.8777	-1.9431	-2.422	-1.9417	-1.9515	-1.9916	-1.9404	-1.9491	-1.8826	-1.9325	-2.2311	-1.9239	-2.1361	-1.9383	-1.9619	-1.9056	-1.8295	-1.9467
-2.0614	-1.9873	-1.9976	-1.8456	-1.5669	-1.9057	-0.8942	-1.9751	-1.6917	-1.9058	-2.1448	-1.936	-1.9246	-1.9365	-1.8844	-1.8971	-1.902	-1.9	-1.5669	-1.9057	-1.1416	-1.9441	-1.8026	-1.9099	-1.9498	-1.9345	-1.8798	-1.9112	-1.8425	-1.9618	-1.9023	-1.9672	-1.8777	-1.9431	-0.9475	-1.9366	-1.8656	-1.9266	-2.1141	-1.9584	-1.8826	-1.9325	-2.2311	-1.9239	-2.1361	-1.9383	-1.9619	-1.9056	-1.8295	-1.9467
-1.9038	-1.8996	-1.9908	-1.9132	-1.8555	-1.8441	-0.8942	-1.9751	-1.866	-1.8024	-1.8177	-1.9732	-1.8536	-1.8737	-1.9038	-1.8996	-2.0823	-1.9143	-1.7932	-1.9402	-1.1416	-1.9441	-1.8026	-1.9099	-1.9818	-1.9454	-1.8798	-1.9112	-1.8425	-1.9618	-2.139	-1.8944	-1.8777	-1.9431	-0.9475	-1.9366	-1.8656	-1.9266	-1.9404	-1.9491	-1.8826	-1.9325	-2.2311	-1.9239	-2.1361	-1.9383	-1.8345	-1.9905	-2.1419	-1.9137
-2.101	-1.9766	-1.9908	-1.9132	-1.7097	-1.8964	-0.8942	-1.9751	-1.7224	-1.9388	-2.1615	-1.911	-1.8775	-2.0226	-2.101	-1.9766	-2.0823	-1.9143	-1.7932	-1.9402	-1.1416	-1.9441	-1.7791	-1.9727	-1.9818	-1.9454	-1.8775	-2.0226	-1.9813	-1.9144	-2.139	-1.8944	-1.8777	-1.9431	-0.9475	-1.9366	-1.8656	-1.9266	-1.9404	-1.9491	-1.8826	-1.9325	-2.2311	-1.9239	-2.1361	-1.9383	-1.9619	-1.9056	-1.8295	-1.9467
-1.5041	-2.0252	-1.9002	-1.89	-1.8535	-1.8313	-0.8942	-1.9751	-1.6921	-1.8583	-1.7454	-1.8591	-1.682	-2.0218	-1.6506	-1.9956	-1.902	-1.9	-1.7932	-1.9402	-1.1416	-1.9441	-1.8026	-1.9099	-1.7454	-1.8591	-1.7228	-1.9607	-1.8425	-1.9618	-1.9023	-1.9672	-1.8777	-1.9431	-0.9475	-1.9366	-1.8656	-1.9266	-1.7325	-1.9288	-1.8826	-1.9325	-1.4761	-1.9876	-1.5807	-1.9443	-1.8345	-1.9905	-1.8295	-1.9467
-1.5041	-2.0252	-1.8764	-1.9266	-2.2204	-1.7998	-0.7564	-1.9986	-2.4905	-1.7683	-2.07	-1.8492	-1.682	-2.0218	-1.6506	-1.9956	-1.8216	-2.0065	-2.2757	-1.9594	-1.1416	-1.9441	-2.2568	-1.9497	-1.9818	-1.9454	-1.7228	-1.9607	-1.8425	-1.9618	-1.9023	-1.9672	-2.2811	-1.9259	-2.422	-1.9417	-1.8656	-1.9266	-1.9404	-1.9491	-1.8826	-1.9325	-1.4761	-1.9876	-1.5807	-1.9443	-1.8345	-1.9905	-1.8295	-1.9467
-1.6213	-2.0269	-1.9002	-1.89	-1.9346	-1.9305	-0.8942	-1.9751	-1.7224	-1.9388	-1.8879	-1.9119	-1.682	-2.0218	-1.6506	-1.9956	-1.902	-1.9	-1.9231	-1.9	-1.1416	-1.9441	-1.7791	-1.9727	-1.8879	-1.9119	-1.7228	-1.9607	-1.8425	-1.9618	-1.9023	-1.9672	-1.8777	-1.9431	-0.9475	-1.9366	-1.8656	-1.9266	-1.9404	-1.9491	-1.8826	-1.9325	-2.1584	-1.9711	-2.1206	-1.9623	-2.0559	-1.9686	-1.993	-1.9436
-1.5553	-2.0792	-1.7929	-1.9971	-1.82	-1.8383	-0.7564	-1.9986	-1.866	-1.8024	-2.1448	-1.936	-1.5845	-1.9871	-1.6506	-1.9956	-1.8216	-2.0065	-1.9231	-1.9	-1.1416	-1.9441	-1.8026	-1.9099	-1.9498	-1.9345	-1.5845	-1.9871	-1.8425	-1.9618	-1.9023	-1.9672	-1.8777	-1.9431	-2.422	-1.9417	-1.8656	-1.9266	-2.1141	-1.9584	-1.8102	-1.9854	-2.2311	-1.9239	-2.1361	-1.9383	-1.9619	-1.9056	-1.8295	-1.9467
-2.0614	-1.9873	-2.1757	-1.9595	-1.8535	-1.8313	-0.8942	-1.9751	-1.6849	-2.0634	-2.1615	-1.911	-2.415	-2.0187	-1.8844	-1.8971	-2.0823	-1.9143	-1.7932	-1.9402	-1.1416	-1.9441	-1.6849	-2.0634	-1.9818	-1.9454	-2.1878	-1.9749	-1.8425	-1.9618	-1.9023	-1.9672	-1.8777	-1.9431	-0.9475	-1.9366	-1.9515	-1.9916	-1.9404	-1.9491	-1.8826	-1.9325	-2.2311	-1.9239	-2.1361	-1.9383	-1.9619	-1.9056	-1.8295	-1.9467
-2.2617	-1.8064	-1.8764	-1.9266	-1.9346	-1.9305	-0.7564	-1.9986	-2.0056	-1.9261	-2.1615	-1.911	-1.8546	-1.9568	-2.3627	-1.9455	-1.8216	-2.0065	-1.9231	-1.9	-1.1416	-1.9441	-2.0056	-1.9261	-1.9818	-1.9454	-2.1878	-1.9749	-2.4816	-1.9475	-1.9023	-1.9672	-1.8777	-1.9431	-2.422	-1.9417	-1.8656	-1.9266	-1.9404	-1.9491	-1.8102	-1.9854	-2.1584	-1.9711	-2.1206	-1.9623	-1.9619	-1.9056	-1.8295	-1.9467
-1.9002	-1.9305	-1.8076	-1.989	-1.8126	-1.9997	-0.8942	-1.9751	-1.7224	-1.9388	-2.1615	-1.911	-1.6699	-1.9804	-1.8844	-1.8971	-1.8216	-2.0065	-1.7932	-1.9402	-1.1416	-1.9441	-1.7791	-1.9727	-1.9818	-1.9454	-2.1878	-1.9749	-1.8425	-1.9618	-1.9023	-1.9672	-1.8777	-1.9431	-0.9475	-1.9366	-1.8656	-1.9266	-1.9404	-1.9491	-1.8826	-1.9325	-2.1584	-1.9711	-2.1206	-1.9623	-2.0559	-1.9686	-1.993	-1.9436
-1.8245	-1.9236	-1.8611	-2.087	-1.8555	-1.8441	-1.0455	-1.9046	-1.7695	-1.9623	-2.0232	-1.9902	-2.415	-2.0187	-1.6506	-1.9956	-1.8216	-2.0065	-1.7932	-1.9402	-1.1416	-1.9441	-1.7791	-1.9727	-1.9818	-1.9454	-2.1878	-1.9749	-1.8425	-1.9618	-1.9023	-1.9672	-1.8777	-1.9431	-0.9475	-1.9366	-1.8656	-1.9266	-1.9404	-1.9491	-1.8826	-1.9325	-2.1584	-1.9711	-2.1206	-1.9623	-2.0559	-1.9686	-1.993	-1.9436
-2.2617	-1.8064	-1.9976	-1.8456	-1.8535	-1.8313	-0.7564	-1.9986	-1.7564	-2.1179	-1.6409	-1.977	-1.682	-2.0218	-2.3627	-1.9455	-1.902	-1.9	-1.7932	-1.9402	-1.1416	-1.9441	-1.8026	-1.9099	-1.9498	-1.9345	-1.7228	-1.9607	-2.4816	-1.9475	-1.9023	-1.9672	-1.8777	-1.9431	-2.422	-1.9417	-1.8656	-1.9266	-1.7325	-1.9288	-1.8826	-1.9325	-2.1584	-1.9711	-2.1206	-1.9623	-2.0559	-1.9686	-1.993	-1.9436
-1.9002	-1.9305	-1.8076	-1.989	-1.8126	-1.9997	-1.0455	-1.9046	-1.7695	-1.9623	-1.9229	-2.0023	-1.8536	-1.8737	-1.8844	-1.8971	-1.8216	-2.0065	-1.7932	-1.9402	-1.1416	-1.9441	-1.7791	-1.9727	-1.9818	-1.9454	-1.8798	-1.9112	-1.8425	-1.9618	-1.9023	-1.9672	-1.8777	-1.9431	-0.9475	-1.9366	-1.8656	-1.9266	-1.9404	-1.9491	-1.8826	-1.9325	-2.1584	-1.9711	-2.1206	-1.9623	-2.0559	-1.9686	-1.993	-1.9436
-2.0614	-1.9873	-1.8611	-2.087	-1.8126	-1.9997	-3.028	-1.8518	-1.9396	-1.9186	-1.9129	-1.9378	-1.8775	-2.0226	-1.8844	-1.8971	-1.8216	-2.0065	-1.7932	-1.9402	-3.7067	-1.9174	-1.7791	-1.9727	-1.9508	-2.0128	-1.8775	-2.0226	-1.8425	-1.9618	-1.9023	-1.9672	-1.8777	-1.9431	-2.422	-1.9417	-1.8656	-1.9266	-1.9404	-1.9491	-1.8826	-1.9325	-2.1584	-1.9711	-2.1206	-1.9623	-2.0559	-1.9686	-1.993	-1.9436
-1.5553	-2.0792	-1.8299	-2.0094	-2.2204	-1.7998	-1.0455	-1.9046	-1.7695	-1.9623	-2.0232	-1.9902	-2.415	-2.0187	-1.6506	-1.9956	-2.0823	-1.9143	-2.2757	-1.9594	-1.1416	-1.9441	-1.7791	-1.9727	-1.9818	-1.9454	-2.1878	-1.9749	-1.8425	-1.9618	-1.9466	-1.9116	-2.2811	-1.9259	-0.9475	-1.9366	-1.8656	-1.9266	-1.9404	-1.9491	-1.8826	-1.9325	-2.1584	-1.9711	-2.1206	-1.9623	-2.0559	-1.9686	-1.993	-1.9436
-2.2617	-1.8064	-1.9976	-1.8456	-1.8535	-1.8313	-0.7564	-1.9986	-1.8218	-1.9368	-2.0982	-1.9884	-1.7775	-1.8789	-2.3627	-1.9455	-1.902	-1.9	-1.7932	-1.9402	-1.1416	-1.9441	-1.8218	-1.9368	-1.9508	-2.0128	-1.7228	-1.9607	-2.4816	-1.9475	-1.9023	-1.9672	-1.8777	-1.9431	-2.422	-1.9417	-1.8656	-1.9266	-1.9404	-1.9491	-1.8826	-1.9325	-2.1584	-1.9711	-2.1206	-1.9623	-2.0559	-1.9686	-1.993	-1.9436
-2.0454	-1.9291	-1.8076	-1.989	-1.82	-1.8383	-1.0455	-1.9046	-1.7564	-2.1179	-2.0662	-1.9781	-1.6699	-1.9804	-2.3627	-1.9455	-1.8216	-2.0065	-1.9231	-1.9	-1.1416	-1.9441	-1.8026	-1.9099	-1.9498	-1.9345	-2.1878	-1.9749	-1.9813	-1.9144	-1.9023	-1.9672	-1.8777	-1.9431	-0.9475	-1.9366	-1.8656	-1.9266	-2.1141	-1.9584	-1.8826	-1.9325	-2.2311	-1.9239	-2.1361	-1.9383	-1.9619	-1.9056	-1.993	-1.9436
-1.8245	-1.9236	-2.417	-1.8791	-2.1575	-1.9242	-1.0455	-1.9046	-2.1272	-1.9991	-2.0982	-1.9884	-2.0299	-2.0103	-1.6506	-1.9956	-2.0823	-1.9143	-2.2757	-1.9594	-1.1416	-1.9441	-2.2568	-1.9497	-1.9508	-2.0128	-2.1878	-1.9749	-1.8425	-1.9618	-2.139	-1.8944	-1.8777	-1.9431	-0.9475	-1.9366	-2.3526	-1.9695	-1.9404	-1.9491	-1.8102	-1.9854	-2.1584	-1.9711	-2.1206	-1.9623	-2.0559	-1.9686	-1.993	-1.9436
-1.8245	-1.9236	-1.8764	-1.9266	-1.7097	-1.8964	-1.9142	-1.9608	-1.8218	-1.9368	-1.9229	-2.0023	-1.8536	-1.8737	-1.6506	-1.9956	-1.8216	-2.0065	-1.7932	-1.9402	-1.1416	-1.9441	-1.8218	-1.9368	-1.9818	-1.9454	-1.8798	-1.9112	-1.8425	-1.9618	-1.9023	-1.9672	-1.8777	-1.9431	-2.3939	-1.9346	-1.8656	-1.9266	-1.9404	-1.9491	-1.8826	-1.9325	-2.2311	-1.9239	-2.1361	-1.9383	-1.9619	-1.9056	-1.993	-1.9436
-1.8524	-1.8599	-1.9976	-1.8456	-1.8535	-1.8313	-3.83	-2.069	-1.7224	-1.9388	-1.9129	-1.9378	-1.8775	-2.0226	-1.8524	-1.8599	-1.902	-1.9	-1.7932	-1.9402	-3.7067	-1.9174	-1.7791	-1.9727	-1.9508	-2.0128	-1.8775	-2.0226	-1.8425	-1.9618	-1.9023	-1.9672	-1.8777	-1.9431	-2.422	-1.9417	-1.8656	-1.9266	-1.9404	-1.9491	-1.8826	-1.9325	-2.2311	-1.9239	-1.5807	-1.9443	-1.8345	-1.9905	-2.1419	-1.9137
-1.9002	-1.9305	-1.9908	-1.9132	-1.7097	-1.8964	-0.8942	-1.9751	-1.7564	-2.1179	-1.8177	-1.9732	-1.7868	-1.9236	-1.8844	-1.8971	-2.0823	-1.9143	-1.7932	-1.9402	-1.1416	-1.9441	-1.8026	-1.9099	-1.9818	-1.9454	-1.8798	-1.9112	-1.8425	-1.9618	-2.139	-1.8944	-1.8777	-1.9431	-0.9475	-1.9366	-1.8656	-1.9266	-1.9404	-1.9491	-1.8826	-1.9325	-2.2311	-1.9239	-2.1361	-1.9383	-2.0559	-1.9686	-1.993	-1.9436
-1.8524	-1.8599	-1.9644	-1.956	-2.0454	-1.9291	-2.8182	-1.8665	-1.7224	-1.9388	-1.6861	-1.9242	-1.9246	-1.9365	-1.8524	-1.8599	-1.9644	-1.956	-2.2757	-1.9594	-2.7625	-1.9849	-1.7791	-1.9727	-1.9498	-1.9345	-1.8798	-1.9112	-1.8425	-1.9618	-1.9023	-1.9672	-1.9273	-1.9582	-2.422	-1.9417	-1.8656	-1.9266	-1.9404	-1.9491	-1.8826	-1.9325	-2.2311	-1.9239	-2.1361	-1.9383	-1.9619	-1.9056	-1.993	-1.9436
-1.5041	-2.0252	-1.8764	-1.9266	-1.8535	-1.8313	-0.8942	-1.9751	-2.1272	-1.9991	-2.1615	-1.911	-2.415	-2.0187	-1.6506	-1.9956	-1.8216	-2.0065	-1.7932	-1.9402	-1.1416	-1.9441	-2.2568	-1.9497	-1.9818	-1.9454	-2.1878	-1.9749	-1.8425	-1.9618	-1.9023	-1.9672	-1.8777	-1.9431	-0.9475	-1.9366	-2.3526	-1.9695	-1.9404	-1.9491	-1.8826	-1.9325	-1.4761	-1.9876	-1.5807	-1.9443	-1.8345	-1.9905	-2.1419	-1.9137
-1.5553	-2.0792	-1.7929	-1.9971	-2.2204	-1.7998	-1.0455	-1.9046	-1.6921	-1.8583	-1.9896	-2.0187	-2.1511	-2.0278	-1.6506	-1.9956	-1.8216	-2.0065	-2.2757	-1.9594	-1.1416	-1.9441	-1.8026	-1.9099	-1.9498	-1.9345	-2.1878	-1.9749	-1.8425	-1.9618	-1.9023	-1.9672	-2.2811	-1.9259	-0.9475	-1.9366	-1.8656	-1.9266	-1.9404	-1.9491	-2.3763	-1.9921	-1.4761	-1.9876	-1.5807	-1.9443	-1.8345	-1.9905	-1.8295	-1.9467
-1.8299	-1.8516	-1.7929	-1.9971	-1.7653	-2.0792	-1.9142	-1.9608	-1.6921	-1.8583	-1.6409	-1.977	-1.9246	-1.9365	-2.3627	-1.9455	-1.8216	-2.0065	-1.7932	-1.9402	-1.1416	-1.9441	-1.8026	-1.9099	-1.9498	-1.9345	-1.8798	-1.9112	-1.9813	-1.9144	-1.9023	-1.9672	-1.8777	-1.9431	-2.3939	-1.9346	-1.8656	-1.9266	-1.7325	-1.9288	-1.8826	-1.9325	-2.2311	-1.9239	-1.5807	-1.9443	-1.8345	-1.9905	-2.1419	-1.9137
-1.649	-1.8789	-1.8764	-1.9266	-1.8535	-1.8313	-0.8942	-1.9751	-1.7564	-2.1179	-1.7818	-1.7732	-1.9104	-1.8441	-1.8844	-1.8971	-1.8216	-2.0065	-1.7932	-1.9402	-1.1416	-1.9441	-1.8026	-1.9099	-1.9498	-1.9345	-1.8798	-1.9112	-1.8425	-1.9618	-1.9023	-1.9672	-1.8777	-1.9431	-0.9475	-1.9366	-1.8656	-1.9266	-1.9404	-1.9491	-1.8826	-1.9325	-1.4761	-1.9876	-1.5807	-1.9443	-1.8345	-1.9905	-2.1419	-1.9137
-1.5041	-2.0252	-1.9908	-1.9132	-1.7097	-1.8964	-1.7921	-1.821	-1.6917	-1.9058	-1.8879	-1.9119	-1.7775	-1.8789	-1.6506	-1.9956	-2.0823	-1.9143	-1.7932	-1.9402	-1.1416	-1.9441	-1.8026	-1.9099	-1.8879	-1.9119	-1.7228	-1.9607	-1.8425	-1.9618	-2.139	-1.8944	-1.8777	-1.9431	-2.422	-1.9417	-1.8656	-1.9266	-1.9404	-1.9491	-1.8826	-1.9325	-1.4761	-1.9876	-1.5807	-1.9443	-1.9619	-1.9056	-1.8295	-1.9467
-1.8245	-1.9236	-1.7929	-1.9971	-2.0317	-1.8408	-1.0455	-1.9046	-1.8452	-1.9661	-1.7454	-1.8591	-1.9246	-1.9365	-1.6506	-1.9956	-1.8216	-2.0065	-1.9231	-1.9	-1.1416	-1.9441	-2.2568	-1.9497	-1.7454	-1.8591	-1.8798	-1.9112	-1.8425	-1.9618	-1.9023	-1.9672	-1.8777	-1.9431	-0.9475	-1.9366	-1.8656	-1.9266	-1.7325	-1.9288	-1.8826	-1.9325	-1.4761	-1.9876	-1.5807	-1.9443	-1.8345	-1.9905	-2.1419	-1.9137
-1.5041	-2.0252	-1.8374	-2.0468	-1.7097	-1.8964	-0.8942	-1.9751	-2.1272	-1.9991	-1.9129	-1.9378	-1.7868	-1.9236	-1.6506	-1.9956	-1.8216	-2.0065	-1.7932	-1.9402	-1.1416	-1.9441	-2.2568	-1.9497	-1.9508	-2.0128	-1.8798	-1.9112	-1.8425	-1.9618	-1.9023	-1.9672	-1.8777	-1.9431	-0.9475	-1.9366	-2.3526	-1.9695	-1.9404	-1.9491	-1.8826	-1.9325	-1.4761	-1.9876	-1.5807	-1.9443	-1.8345	-1.9905	-1.8295	-1.9467
-2.648	-2.1397	-1.7651	-2.0791	-1.8535	-1.8313	-1.7921	-1.821	-1.6921	-1.8583	-1.6409	-1.977	-1.8536	-1.8737	-2.3627	-1.9455	-1.902	-1.9	-1.7932	-1.9402	-1.1416	-1.9441	-1.8026	-1.9099	-1.9498	-1.9345	-1.8798	-1.9112	-2.4816	-1.9475	-1.9023	-1.9672	-1.8777	-1.9431	-2.422	-1.9417	-1.8656	-1.9266	-1.7325	-1.9288	-1.8826	-1.9325	-2.2311	-1.9239	-1.5807	-1.9443	-1.8345	-1.9905	-2.1419	-1.9137
-1.649	-1.8789	-1.8611	-2.087	-2.2204	-1.7998	-3.0765	-2.0393	-1.9353	-1.9222	-1.7818	-1.7732	-1.8536	-1.8737	-1.8844	-1.8971	-1.8216	-2.0065	-2.2757	-1.9594	-2.7625	-1.9849	-1.8026	-1.9099	-1.9498	-1.9345	-1.8798	-1.9112	-1.8425	-1.9618	-1.9023	-1.9672	-2.2811	-1.9259	-2.422	-1.9417	-1.8656	-1.9266	-1.9404	-1.9491	-1.8826	-1.9325	-2.1584	-1.9711	-2.1206	-1.9623	-2.0559	-1.9686	-1.993	-1.9436
-1.5041	-2.0252	-1.8764	-1.9266	-1.919	-1.9483	-1.0455	-1.9046	-1.803	-1.7936	-1.7818	-1.7732	-1.8546	-1.9568	-1.6506	-1.9956	-1.8216	-2.0065	-2.2757	-1.9594	-1.1416	-1.9441	-1.8026	-1.9099	-1.9498	-1.9345	-2.1878	-1.9749	-1.8425	-1.9618	-1.9023	-1.9672	-1.9273	-1.9582	-0.9475	-1.9366	-1.8656	-1.9266	-1.9404	-1.9491	-1.8102	-1.9854	-2.1584	-1.9711	-2.1206	-1.9623	-2.0559	-1.9686	-1.993	-1.9436
-2.101	-1.9766	-1.7929	-1.9971	-1.5669	-1.9057	-1.9142	-1.9608	-1.9353	-1.9222	-2.07	-1.8492	-1.8536	-1.8737	-2.101	-1.9766	-1.8216	-2.0065	-1.5669	-1.9057	-1.1416	-1.9441	-1.8026	-1.9099	-1.9818	-1.9454	-1.8798	-1.9112	-1.9813	-1.9144	-1.9023	-1.9672	-1.8777	-1.9431	-2.3939	-1.9346	-1.8656	-1.9266	-1.9404	-1.9491	-1.8826	-1.9325	-2.1584	-1.9711	-2.1206	-1.9623	-2.0559	-1.9686	-1.993	-1.9436
-1.5553	-2.0792	-2.0345	-1.884	-1.822	-1.9681	-1.0455	-1.9046	-2.5266	-1.936	-1.9229	-2.0023	-1.7868	-1.9236	-1.6506	-1.9956	-2.0823	-1.9143	-1.7932	-1.9402	-1.1416	-1.9441	-2.2568	-1.9497	-1.9818	-1.9454	-1.8798	-1.9112	-1.8425	-1.9618	-1.9023	-1.9672	-1.8777	-1.9431	-0.9475	-1.9366	-2.3526	-1.9695	-1.9404	-1.9491	-1.8826	-1.9325	-1.4761	-1.9876	-1.5807	-1.9443	-1.9619	-1.9056	-1.8295	-1.9467
-2.0579	-1.9519	-1.8611	-2.087	-2.3759	-2.05	-0.8942	-1.9751	-1.803	-1.7936	-2.07	-1.8492	-1.9019	-1.8712	-2.3627	-1.9455	-1.8216	-2.0065	-2.2757	-1.9594	-1.1416	-1.9441	-1.8026	-1.9099	-1.9818	-1.9454	-2.1878	-1.9749	-1.8425	-1.9618	-1.9023	-1.9672	-2.2811	-1.9259	-0.9475	-1.9366	-1.8656	-1.9266	-1.9404	-1.9491	-1.8826	-1.9325	-1.4761	-1.9876	-2.1361	-1.9383	-1.9619	-1.9056	-1.8295	-1.9467
-1.7936	-1.9135	-2.0121	-1.9797	-2.2204	-1.7998	-0.8942	-1.9751	-1.6921	-1.8583	-1.6861	-1.9242	-1.8775	-2.0226	-1.6506	-1.9956	-2.0823	-1.9143	-2.2757	-1.9594	-1.1416	-1.9441	-1.8026	-1.9099	-1.9498	-1.9345	-1.8775	-2.0226	-1.8425	-1.9618	-1.9023	-1.9672	-2.2811	-1.9259	-0.9475	-1.9366	-1.8656	-1.9266	-1.9404	-1.9491	-1.8826	-1.9325	-1.4761	-1.9876	-2.1361	-1.9383	-1.9619	-1.9056	-1.8295	-1.9467
-1.7936	-1.9135	-1.7929	-1.9971	-1.919	-1.9483	-2.2841	-1.9915	-2.1272	-1.9991	-1.7818	-1.7732	-1.9246	-1.9365	-1.6506	-1.9956	-1.8216	-2.0065	-2.2757	-1.9594	-1.1416	-1.9441	-2.2568	-1.9497	-1.9498	-1.9345	-1.8798	-1.9112	-1.8425	-1.9618	-1.9023	-1.9672	-1.9273	-1.9582	-2.3939	-1.9346	-2.3526	-1.9695	-1.9404	-1.9491	-1.8826	-1.9325	-1.4761	-1.9876	-1.5807	-1.9443	-1.8345	-1.9905	-2.1419	-1.9137
-1.9038	-1.8996	-2.0345	-1.884	-2.0317	-1.8408	-1.9142	-1.9608	-1.7224	-1.9388	-1.7454	-1.8591	-1.8546	-1.9568	-1.9038	-1.8996	-2.0823	-1.9143	-1.9231	-1.9	-1.1416	-1.9441	-1.7791	-1.9727	-1.7454	-1.8591	-2.1878	-1.9749	-1.8425	-1.9618	-1.9023	-1.9672	-1.8777	-1.9431	-2.3939	-1.9346	-1.8656	-1.9266	-1.7325	-1.9288	-1.8102	-1.9854	-2.2311	-1.9239	-2.1361	-1.9383	-1.9619	-1.9056	-1.8295	-1.9467
-1.7936	-1.9135	-1.8374	-2.0468	-1.8231	-2.0083	-0.7564	-1.9986	-1.9396	-1.9186	-2.1448	-1.936	-2.5497	-1.9515	-1.6506	-1.9956	-1.8216	-2.0065	-1.8231	-2.0083	-1.1416	-1.9441	-1.7791	-1.9727	-1.9498	-1.9345	-2.1878	-1.9749	-1.8425	-1.9618	-1.9023	-1.9672	-1.9273	-1.9582	-2.422	-1.9417	-1.8656	-1.9266	-2.1141	-1.9584	-2.3763	-1.9921	-2.2311	-1.9239	-2.1361	-1.9383	-1.9619	-1.9056	-1.8295	-1.9467
-2.101	-1.9766	-2.1757	-1.9595	-2.0317	-1.8408	-0.8942	-1.9751	-2.5266	-1.936	-2.1615	-1.911	-2.1511	-2.0278	-2.101	-1.9766	-2.0823	-1.9143	-1.9231	-1.9	-1.1416	-1.9441	-2.2568	-1.9497	-1.9818	-1.9454	-2.1878	-1.9749	-1.9813	-1.9144	-1.9023	-1.9672	-1.8777	-1.9431	-0.9475	-1.9366	-2.3526	-1.9695	-1.9404	-1.9491	-2.3763	-1.9921	-2.2311	-1.9239	-2.1361	-1.9383	-1.8345	-1.9905	-1.8295	-1.9467
-1.9038	-1.8996	-1.8611	-2.087	-1.7653	-2.0792	-0.7564	-1.9986	-1.8452	-1.9661	-2.07	-1.8492	-2.1511	-2.0278	-1.9038	-1.8996	-1.8216	-2.0065	-1.7932	-1.9402	-1.1416	-1.9441	-2.2568	-1.9497	-1.9818	-1.9454	-2.1878	-1.9749	-1.8425	-1.9618	-1.9023	-1.9672	-1.8777	-1.9431	-2.422	-1.9417	-1.8656	-1.9266	-1.9404	-1.9491	-2.3763	-1.9921	-2.2311	-1.9239	-2.1361	-1.9383	-1.9619	-1.9056	-2.1419	-1.9137
-1.7936	-1.9135	-1.8374	-2.0468	-1.5669	-1.9057	-1.0455	-1.9046	-1.8218	-1.9368	-2.1448	-1.936	-1.7342	-1.7195	-1.6506	-1.9956	-1.8216	-2.0065	-1.5669	-1.9057	-1.1416	-1.9441	-1.8218	-1.9368	-1.9498	-1.9345	-1.7228	-1.9607	-1.8425	-1.9618	-1.9023	-1.9672	-1.8777	-1.9431	-0.9475	-1.9366	-1.8656	-1.9266	-2.1141	-1.9584	-1.8826	-1.9325	-1.4761	-1.9876	-1.5807	-1.9443	-1.8345	-1.9905	-2.1419	-1.9137
-2.0614	-1.9873	-1.8611	-2.087	-1.8555	-1.8441	-1.0455	-1.9046	-2.5266	-1.936	-2.0982	-1.9884	-1.7438	-2.0256	-1.8844	-1.8971	-1.8216	-2.0065	-1.7932	-1.9402	-1.1416	-1.9441	-2.2568	-1.9497	-1.9508	-2.0128	-1.7228	-1.9607	-1.8425	-1.9618	-1.9023	-1.9672	-1.8777	-1.9431	-0.9475	-1.9366	-2.3526	-1.9695	-1.9404	-1.9491	-1.8826	-1.9325	-2.2311	-1.9239	-2.1206	-1.9623	-2.0559	-1.9686	-1.993	-1.9436
-1.6213	-2.0269	-1.9644	-1.956	-1.82	-1.8383	-0.7564	-1.9986	-1.6917	-1.9058	-1.8177	-1.9732	-2.1511	-2.0278	-1.6506	-1.9956	-1.9644	-1.956	-1.9231	-1.9	-1.1416	-1.9441	-1.8026	-1.9099	-1.9818	-1.9454	-2.1878	-1.9749	-1.8425	-1.9618	-1.9023	-1.9672	-1.8777	-1.9431	-2.422	-1.9417	-1.8656	-1.9266	-1.9404	-1.9491	-2.3763	-1.9921	-1.4761	-1.9876	-1.5807	-1.9443	-1.9619	-1.9056	-1.8295	-1.9467
-1.9038	-1.8996	-1.9644	-1.956	-1.7097	-1.8964	-0.7564	-1.9986	-2.4905	-1.7683	-1.9434	-2.0532	-1.9246	-1.9365	-1.9038	-1.8996	-1.9644	-1.956	-1.7932	-1.9402	-1.1416	-1.9441	-2.2568	-1.9497	-1.9508	-2.0128	-1.8798	-1.9112	-1.8425	-1.9618	-1.9023	-1.9672	-1.8777	-1.9431	-2.422	-1.9417	-1.8656	-1.9266	-1.9404	-1.9491	-1.8826	-1.9325	-2.2311	-1.9239	-2.1361	-1.9383	-1.9619	-1.9056	-1.8295	-1.9467
-1.9038	-1.8996	-1.8374	-2.0468	-3.0457	-2.0392	-0.7564	-1.9986	-1.7224	-1.9388	-2.0232	-1.9902	-1.8512	-2.0377	-1.9038	-1.8996	-1.8216	-2.0065	-2.2757	-1.9594	-1.1416	-1.9441	-1.7791	-1.9727	-1.9818	-1.9454	-1.8798	-1.9112	-1.8425	-1.9618	-1.9023	-1.9672	-1.8777	-1.9431	-2.422	-1.9417	-1.8656	-1.9266	-1.9404	-1.9491	-1.8826	-1.9325	-2.2311	-1.9239	-2.1361	-1.9383	-1.9619	-1.9056	-2.1419	-1.9137
-1.5041	-2.0252	-2.417	-1.8791	-1.8231	-2.0083	-0.7564	-1.9986	-2.5266	-1.936	-1.8233	-2.2271	-2.1511	-2.0278	-1.6506	-1.9956	-2.0823	-1.9143	-1.8231	-2.0083	-1.1416	-1.9441	-2.2568	-1.9497	-1.9508	-2.0128	-2.1878	-1.9749	-1.8425	-1.9618	-2.139	-1.8944	-1.9273	-1.9582	-2.422	-1.9417	-2.3526	-1.9695	-1.9404	-1.9491	-2.3763	-1.9921	-2.2311	-1.9239	-2.1361	-1.9383	-1.9619	-1.9056	-1.8295	-1.9467
-1.8917	-1.9943	-1.9908	-1.9132	-1.8231	-2.0083	-0.7564	-1.9986	-1.866	-1.8024	-1.8233	-2.2271	-1.8536	-1.8737	-1.6506	-1.9956	-2.0823	-1.9143	-1.8231	-2.0083	-1.1416	-1.9441	-1.8026	-1.9099	-1.9508	-2.0128	-1.8798	-1.9112	-1.8425	-1.9618	-2.139	-1.8944	-1.9273	-1.9582	-2.422	-1.9417	-1.8656	-1.9266	-1.9404	-1.9491	-1.8826	-1.9325	-2.2311	-1.9239	-2.1361	-1.9383	-1.9619	-1.9056	-1.8295	-1.9467
-2.2609	-2.1685	-1.9002	-1.89	-1.8126	-1.9997	-1.0455	-1.9046	-1.8218	-1.9368	-1.8177	-1.9732	-1.682	-2.0218	-2.3627	-1.9455	-1.902	-1.9	-1.7932	-1.9402	-1.1416	-1.9441	-1.8218	-1.9368	-1.9818	-1.9454	-1.7228	-1.9607	-1.8425	-1.9618	-1.9023	-1.9672	-1.8777	-1.9431	-0.9475	-1.9366	-1.8656	-1.9266	-1.9404	-1.9491	-1.8826	-1.9325	-1.4761	-1.9876	-2.1361	-1.9383	-1.9619	-1.9056	-1.8295	-1.9467
-2.0614	-1.9873	-1.9644	-1.956	-1.5669	-1.9057	-3.028	-1.8518	-1.8218	-1.9368	-2.1448	-1.936	-1.9246	-1.9365	-1.8844	-1.8971	-1.9644	-1.956	-1.5669	-1.9057	-3.7067	-1.9174	-1.8218	-1.9368	-1.9498	-1.9345	-1.8798	-1.9112	-1.8425	-1.9618	-1.9023	-1.9672	-1.8777	-1.9431	-2.422	-1.9417	-1.8656	-1.9266	-2.1141	-1.9584	-1.8826	-1.9325	-1.4761	-1.9876	-2.1361	-1.9383	-1.9619	-1.9056	-1.8295	-1.9467
-1.9038	-1.8996	-1.9908	-1.9132	-1.919	-1.9483	-1.0455	-1.9046	-1.803	-1.7936	-1.8917	-2.0663	-1.7868	-1.9236	-1.9038	-1.8996	-2.0823	-1.9143	-2.2757	-1.9594	-1.1416	-1.9441	-1.8026	-1.9099	-1.9818	-1.9454	-1.8798	-1.9112	-1.8425	-1.9618	-2.139	-1.8944	-1.9273	-1.9582	-0.9475	-1.9366	-1.8656	-1.9266	-1.9404	-1.9491	-1.8826	-1.9325	-2.2311	-1.9239	-2.1206	-1.9623	-2.0559	-1.9686	-1.993	-1.9436
-1.5553	-2.0792	-2.1757	-1.9595	-1.919	-1.9483	-0.8942	-1.9751	-1.6917	-1.9058	-1.6409	-1.977	-1.682	-2.0218	-1.6506	-1.9956	-2.0823	-1.9143	-2.2757	-1.9594	-1.1416	-1.9441	-1.8026	-1.9099	-1.9498	-1.9345	-1.7228	-1.9607	-1.8425	-1.9618	-1.9023	-1.9672	-1.9273	-1.9582	-0.9475	-1.9366	-1.8656	-1.9266	-1.7325	-1.9288	-1.8826	-1.9325	-1.4761	-1.9876	-1.5807	-1.9443	-1.8345	-1.9905	-1.8295	-1.9467
-1.8299	-1.8516	-1.9908	-1.9132	-1.8555	-1.8441	-1.9142	-1.9608	-1.7695	-1.9623	-1.9129	-1.9378	-1.9019	-1.8712	-2.3627	-1.9455	-2.0823	-1.9143	-1.7932	-1.9402	-1.1416	-1.9441	-1.7791	-1.9727	-1.9508	-2.0128	-2.1878	-1.9749	-1.9813	-1.9144	-2.139	-1.8944	-1.8777	-1.9431	-2.3939	-1.9346	-1.8656	-1.9266	-1.9404	-1.9491	-1.8826	-1.9325	-1.4761	-1.9876	-2.1361	-1.9383	-1.9619	-1.9056	-1.8295	-1.9467
-1.8917	-1.9943	-1.9849	-1.8325	-1.82	-1.8383	-2.6458	-2.0484	-2.0121	-1.9571	-2.0232	-1.9902	-1.8536	-1.8737	-1.6506	-1.9956	-2.0823	-1.9143	-1.9231	-1.9	-2.7625	-1.9849	-2.2568	-1.9497	-1.9818	-1.9454	-1.8798	-1.9112	-1.8425	-1.9618	-1.9466	-1.9116	-1.8777	-1.9431	-2.422	-1.9417	-1.8656	-1.9266	-1.9404	-1.9491	-1.8826	-1.9325	-2.2311	-1.9239	-2.1361	-1.9383	-1.9619	-1.9056	-1.8295	-1.9467
-2.0454	-1.9291	-1.9976	-1.8456	-1.82	-1.8383	-1.7921	-1.821	-1.866	-1.8024	-1.8177	-1.9732	-1.8536	-1.8737	-2.3627	-1.9455	-1.902	-1.9	-1.9231	-1.9	-1.1416	-1.9441	-1.8026	-1.9099	-1.9818	-1.9454	-1.8798	-1.9112	-1.9813	-1.9144	-1.9023	-1.9672	-1.8777	-1.9431	-2.422	-1.9417	-1.8656	-1.9266	-1.9404	-1.9491	-1.8826	-1.9325	-2.2311	-1.9239	-2.1361	-1.9383	-1.9619	-1.9056	-1.8295	-1.9467
-1.8299	-1.8516	-1.7929	-1.9971	-1.82	-1.8383	-0.8942	-1.9751	-1.803	-1.7936	-1.8879	-1.9119	-1.9104	-1.8441	-2.3627	-1.9455	-1.8216	-2.0065	-1.9231	-1.9	-1.1416	-1.9441	-1.8026	-1.9099	-1.8879	-1.9119	-1.8798	-1.9112	-1.9813	-1.9144	-1.9023	-1.9672	-1.8777	-1.9431	-0.9475	-1.9366	-1.8656	-1.9266	-1.9404	-1.9491	-1.8826	-1.9325	-2.2311	-1.9239	-2.1361	-1.9383	-1.9619	-1.9056	-1.8295	-1.9467
-1.8524	-1.8599	-1.7929	-1.9971	-1.7097	-1.8964	-2.8182	-1.8665	-2.5266	-1.936	-2.0232	-1.9902	-1.682	-2.0218	-1.8524	-1.8599	-1.8216	-2.0065	-1.7932	-1.9402	-2.7625	-1.9849	-2.2568	-1.9497	-1.9818	-1.9454	-1.7228	-1.9607	-1.8425	-1.9618	-1.9023	-1.9672	-1.8777	-1.9431	-2.422	-1.9417	-2.3526	-1.9695	-1.9404	-1.9491	-1.8826	-1.9325	-1.4761	-1.9876	-1.5807	-1.9443	-1.8345	-1.9905	-2.1419	-1.9137
-2.0454	-1.9291	-1.9976	-1.8456	-2.2204	-1.7998	-0.8942	-1.9751	-1.7564	-2.1179	-1.8917	-2.0663	-1.8536	-1.8737	-2.3627	-1.9455	-1.902	-1.9	-2.2757	-1.9594	-1.1416	-1.9441	-1.8026	-1.9099	-1.9818	-1.9454	-1.8798	-1.9112	-1.9813	-1.9144	-1.9023	-1.9672	-2.2811	-1.9259	-0.9475	-1.9366	-1.8656	-1.9266	-1.9404	-1.9491	-1.8826	-1.9325	-2.2311	-1.9239	-2.1361	-1.9383	-1.9619	-1.9056	-1.8295	-1.9467
-1.5553	-2.0792	-1.9976	-1.8456	-2.0317	-1.8408	-1.0455	-1.9046	-2.4905	-1.7683	-1.8879	-1.9119	-1.8775	-2.0226	-1.6506	-1.9956	-1.902	-1.9	-1.9231	-1.9	-1.1416	-1.9441	-2.2568	-1.9497	-1.8879	-1.9119	-1.8775	-2.0226	-1.8425	-1.9618	-1.9023	-1.9672	-1.8777	-1.9431	-0.9475	-1.9366	-1.8656	-1.9266	-1.9404	-1.9491	-1.8826	-1.9325	-1.4761	-1.9876	-1.5807	-1.9443	-1.9619	-1.9056	-1.8295	-1.9467
-2.804	-1.8507	-1.9644	-1.956	-1.5669	-1.9057	-3.4354	-1.891	-1.803	-1.7936	-1.8177	-1.9732	-1.8775	-2.0226	-2.3627	-1.9455	-1.9644	-1.956	-1.5669	-1.9057	-3.7067	-1.9174	-1.8026	-1.9099	-1.9818	-1.9454	-1.8775	-2.0226	-1.8425	-1.9618	-1.9023	-1.9672	-1.8777	-1.9431	-2.422	-1.9417	-1.8656	-1.9266	-1.9404	-1.9491	-1.8826	-1.9325	-2.2311	-1.9239	-2.1361	-1.9383	-1.9619	-1.9056	-1.8295	-1.9467
-1.9038	-1.8996	-1.9644	-1.956	-1.7097	-1.8964	-3.028	-1.8518	-1.9353	-1.9222	-1.8879	-1.9119	-2.5497	-1.9515	-1.9038	-1.8996	-1.9644	-1.956	-1.7932	-1.9402	-3.7067	-1.9174	-1.8026	-1.9099	-1.8879	-1.9119	-2.1878	-1.9749	-1.8425	-1.9618	-1.9023	-1.9672	-1.8777	-1.9431	-2.422	-1.9417	-1.8656	-1.9266	-1.9404	-1.9491	-2.3763	-1.9921	-2.2311	-1.9239	-2.1361	-1.9383	-1.9619	-1.9056	-1.8295	-1.9467
-1.649	-1.8789	-1.8374	-2.0468	-1.7097	-1.8964	-0.7564	-1.9986	-1.7224	-1.9388	-2.07	-1.8492	-2.5497	-1.9515	-1.8844	-1.8971	-1.8216	-2.0065	-1.7932	-1.9402	-1.1416	-1.9441	-1.7791	-1.9727	-1.9818	-1.9454	-2.1878	-1.9749	-1.8425	-1.9618	-1.9023	-1.9672	-1.8777	-1.9431	-2.422	-1.9417	-1.8656	-1.9266	-1.9404	-1.9491	-2.3763	-1.9921	-2.1584	-1.9711	-2.1206	-1.9623	-2.0559	-1.9686	-1.993	-1.9436
-1.9002	-1.9305	-1.8299	-2.0094	-1.8126	-1.9997	-0.7564	-1.9986	-1.9353	-1.9222	-2.07	-1.8492	-1.8512	-2.0377	-1.8844	-1.8971	-2.0823	-1.9143	-1.7932	-1.9402	-1.1416	-1.9441	-1.8026	-1.9099	-1.9818	-1.9454	-1.8798	-1.9112	-1.8425	-1.9618	-1.9466	-1.9116	-1.8777	-1.9431	-2.422	-1.9417	-1.8656	-1.9266	-1.9404	-1.9491	-1.8826	-1.9325	-2.2311	-1.9239	-2.1361	-1.9383	-1.8345	-1.9905	-2.1419	-1.9137
-1.5041	-2.0252	-1.9109	-1.9971	-1.5669	-1.9057	-0.7564	-1.9986	-1.6849	-2.0634	-1.6861	-1.9242	-1.8536	-1.8737	-1.6506	-1.9956	-1.9109	-1.9971	-1.5669	-1.9057	-1.1416	-1.9441	-1.6849	-2.0634	-1.9498	-1.9345	-1.8798	-1.9112	-1.8425	-1.9618	-1.9023	-1.9672	-1.8777	-1.9431	-2.422	-1.9417	-1.9515	-1.9916	-1.9404	-1.9491	-1.8826	-1.9325	-2.2311	-1.9239	-2.1361	-1.9383	-1.9619	-1.9056	-1.8295	-1.9467
-1.9038	-1.8996	-1.8764	-1.9266	-1.8535	-1.8313	-1.0455	-1.9046	-2.0121	-1.9571	-2.0662	-1.9781	-1.9246	-1.9365	-1.9038	-1.8996	-1.8216	-2.0065	-1.7932	-1.9402	-1.1416	-1.9441	-2.2568	-1.9497	-1.9498	-1.9345	-1.8798	-1.9112	-1.8425	-1.9618	-1.9023	-1.9672	-1.8777	-1.9431	-0.9475	-1.9366	-1.8656	-1.9266	-2.1141	-1.9584	-1.8826	-1.9325	-2.2311	-1.9239	-2.1361	-1.9383	-1.9619	-1.9056	-1.8295	-1.9467
-1.5041	-2.0252	-2.417	-1.8791	-1.9373	-2.1146	-1.0455	-1.9046	-1.866	-1.8024	-1.8524	-2.0735	-1.5845	-1.9871	-1.6506	-1.9956	-2.0823	-1.9143	-2.2757	-1.9594	-1.1416	-1.9441	-1.8026	-1.9099	-1.8524	-2.0735	-1.5845	-1.9871	-1.8425	-1.9618	-2.139	-1.8944	-1.8777	-1.9431	-0.9475	-1.9366	-1.8656	-1.9266	-1.9404	-1.9491	-1.8102	-1.9854	-2.2311	-1.9239	-2.1361	-1.9383	-1.8345	-1.9905	-2.1419	-1.9137
-2.0614	-1.9873	-1.9644	-1.956	-2.0454	-1.9291	-2.6458	-2.0484	-1.7224	-1.9388	-1.6409	-1.977	-1.9246	-1.9365	-1.8844	-1.8971	-1.9644	-1.956	-2.2757	-1.9594	-2.7625	-1.9849	-1.7791	-1.9727	-1.9498	-1.9345	-1.8798	-1.9112	-1.8425	-1.9618	-1.9023	-1.9672	-1.9273	-1.9582	-2.422	-1.9417	-1.8656	-1.9266	-1.7325	-1.9288	-1.8826	-1.9325	-2.2311	-1.9239	-2.1361	-1.9383	-1.9619	-1.9056	-1.8295	-1.9467
-1.5553	-2.0792	-1.8764	-1.9266	-1.7195	-2.1562	-0.8942	-1.9751	-2.1272	-1.9991	-1.8524	-2.0735	-2.415	-2.0187	-1.6506	-1.9956	-1.8216	-2.0065	-1.7195	-2.1562	-1.1416	-1.9441	-2.2568	-1.9497	-1.8524	-2.0735	-2.1878	-1.9749	-1.8425	-1.9618	-1.9023	-1.9672	-1.8777	-1.9431	-0.9475	-1.9366	-2.3526	-1.9695	-1.9404	-1.9491	-1.8826	-1.9325	-1.4761	-1.9876	-1.5807	-1.9443	-1.8345	-1.9905	-1.8295	-1.9467
-1.5553	-2.0792	-1.9109	-1.9971	-2.2204	-1.7998	-1.0455	-1.9046	-2.0056	-1.9261	-1.9896	-2.0187	-1.682	-2.0218	-1.6506	-1.9956	-1.9109	-1.9971	-2.2757	-1.9594	-1.1416	-1.9441	-2.0056	-1.9261	-1.9498	-1.9345	-1.7228	-1.9607	-1.8425	-1.9618	-1.9023	-1.9672	-2.2811	-1.9259	-0.9475	-1.9366	-1.8656	-1.9266	-1.9404	-1.9491	-1.8826	-1.9325	-1.4761	-1.9876	-1.5807	-1.9443	-1.9619	-1.9056	-1.8295	-1.9467
-2.648	-2.1397	-1.8374	-2.0468	-1.8231	-2.0083	-0.7564	-1.9986	-1.7224	-1.9388	-1.8177	-1.9732	-1.7438	-2.0256	-2.3627	-1.9455	-1.8216	-2.0065	-1.8231	-2.0083	-1.1416	-1.9441	-1.7791	-1.9727	-1.9818	-1.9454	-1.7228	-1.9607	-2.4816	-1.9475	-1.9023	-1.9672	-1.9273	-1.9582	-2.422	-1.9417	-1.8656	-1.9266	-1.9404	-1.9491	-1.8826	-1.9325	-2.2311	-1.9239	-2.1361	-1.9383	-1.9619	-1.9056	-1.8295	-1.9467
-1.8299	-1.8516	-1.8076	-1.989	-2.109	-2.2271	-0.8942	-1.9751	-1.8452	-1.9661	-2.1448	-1.936	-1.9246	-1.9365	-2.3627	-1.9455	-1.8216	-2.0065	-1.9231	-1.9	-1.1416	-1.9441	-2.2568	-1.9497	-1.9498	-1.9345	-1.8798	-1.9112	-1.9813	-1.9144	-1.9023	-1.9672	-1.8777	-1.9431	-0.9475	-1.9366	-1.8656	-1.9266	-2.1141	-1.9584	-1.8826	-1.9325	-1.4761	-1.9876	-1.5807	-1.9443	-1.9619	-1.9056	-1.8295	-1.9467
-1.8299	-1.8516	-1.8076	-1.989	-2.0454	-1.9291	-1.9142	-1.9608	-1.8218	-1.9368	-2.1448	-1.936	-1.8546	-1.9568	-2.3627	-1.9455	-1.8216	-2.0065	-2.2757	-1.9594	-1.1416	-1.9441	-1.8218	-1.9368	-1.9498	-1.9345	-2.1878	-1.9749	-1.9813	-1.9144	-1.9023	-1.9672	-1.9273	-1.9582	-2.3939	-1.9346	-1.8656	-1.9266	-2.1141	-1.9584	-1.8102	-1.9854	-2.2311	-1.9239	-2.1361	-1.9383	-1.9619	-1.9056	-1.8295	-1.9467
-2.2617	-1.8064	-1.7929	-1.9971	-1.8535	-1.8313	-3.0765	-2.0393	-1.742	-2.6745	-1.5923	-1.8033	-1.347	-1.6425	-2.3627	-1.9455	-1.8216	-2.0065	-1.7932	-1.9402	-2.7625	-1.9849	-1.742	-2.6745	-1.5923	-1.8033	-1.347	-1.6425	-2.4816	-1.9475	-1.9023	-1.9672	-1.8777	-1.9431	-2.422	-1.9417	-1.742	-2.6745	-1.5923	-1.8033	-1.347	-1.6425	-2.1584	-1.9711	-2.1361	-1.9383	-1.9619	-1.9056	-1.8295	-1.9467
-2.804	-1.8507	-1.9002	-1.89	-2.0317	-1.8408	-2.8182	-1.8665	-1.6849	-2.0634	-2.1448	-1.936	-1.8512	-2.0377	-2.3627	-1.9455	-1.902	-1.9	-1.9231	-1.9	-2.7625	-1.9849	-1.6849	-2.0634	-1.9498	-1.9345	-1.8798	-1.9112	-1.8425	-1.9618	-1.9023	-1.9672	-1.8777	-1.9431	-2.422	-1.9417	-1.9515	-1.9916	-2.1141	-1.9584	-1.8826	-1.9325	-2.2311	-1.9239	-2.1361	-1.9383	-1.9619	-1.9056	-1.8295	-1.9467
-1.649	-1.8789	-1.9002	-1.89	-1.8231	-2.0083	-0.8942	-1.9751	-1.803	-1.7936	-1.8177	-1.9732	-1.8536	-1.8737	-1.8844	-1.8971	-1.902	-1.9	-1.8231	-2.0083	-1.1416	-1.9441	-1.8026	-1.9099	-1.9818	-1.9454	-1.8798	-1.9112	-1.8425	-1.9618	-1.9023	-1.9672	-1.9273	-1.9582	-0.9475	-1.9366	-1.8656	-1.9266	-1.9404	-1.9491	-1.8826	-1.9325	-2.2311	-1.9239	-2.1361	-1.9383	-1.9619	-1.9056	-1.8295	-1.9467
-1.5553	-2.0792	-1.8611	-2.087	-1.8535	-1.8313	-1.0455	-1.9046	-1.7224	-1.9388	-1.6409	-1.977	-1.8775	-2.0226	-1.6506	-1.9956	-1.8216	-2.0065	-1.7932	-1.9402	-1.1416	-1.9441	-1.7791	-1.9727	-1.9498	-1.9345	-1.8775	-2.0226	-1.8425	-1.9618	-1.9023	-1.9672	-1.8777	-1.9431	-0.9475	-1.9366	-1.8656	-1.9266	-1.7325	-1.9288	-1.8826	-1.9325	-1.4761	-1.9876	-1.5807	-1.9443	-1.8345	-1.9905	-2.1419	-1.9137
-1.7936	-1.9135	-1.7929	-1.9971	-2.3759	-2.05	-2.8182	-1.8665	-2.0299	-1.9935	-1.8879	-1.9119	-1.8536	-1.8737	-1.6506	-1.9956	-1.8216	-2.0065	-2.2757	-1.9594	-2.7625	-1.9849	-2.2568	-1.9497	-1.8879	-1.9119	-1.8798	-1.9112	-1.8425	-1.9618	-1.9023	-1.9672	-2.2811	-1.9259	-2.422	-1.9417	-1.9515	-1.9916	-1.9404	-1.9491	-1.8826	-1.9325	-1.4761	-1.9876	-1.5807	-1.9443	-1.8345	-1.9905	-2.1419	-1.9137
-1.9038	-1.8996	-2.417	-1.8791	-1.5669	-1.9057	-2.3599	-1.995	-2.4905	-1.7683	-1.6409	-1.977	-1.9795	-1.8656	-1.9038	-1.8996	-2.0823	-1.9143	-1.5669	-1.9057	-1.1416	-1.9441	-2.2568	-1.9497	-1.9498	-1.9345	-1.8798	-1.9112	-1.8425	-1.9618	-2.139	-1.8944	-1.8777	-1.9431	-2.422	-1.9417	-1.8656	-1.9266	-1.7325	-1.9288	-1.8826	-1.9325	-2.2311	-1.9239	-2.1361	-1.9383	-2.0559	-1.9686	-1.993	-1.9436
-1.649	-1.8789	-1.9644	-1.956	-1.8126	-1.9997	-0.8942	-1.9751	-1.7564	-2.1179	-2.1448	-1.936	-1.8536	-1.8737	-1.8844	-1.8971	-1.9644	-1.956	-1.7932	-1.9402	-1.1416	-1.9441	-1.8026	-1.9099	-1.9498	-1.9345	-1.8798	-1.9112	-1.8425	-1.9618	-1.9023	-1.9672	-1.8777	-1.9431	-0.9475	-1.9366	-1.8656	-1.9266	-2.1141	-1.9584	-1.8826	-1.9325	-1.4761	-1.9876	-1.5807	-1.9443	-1.9619	-1.9056	-1.8295	-1.9467
-1.6213	-2.0269	-1.9908	-1.9132	-1.7097	-1.8964	-0.8942	-1.9751	-1.9353	-1.9222	-2.1615	-1.911	-1.9795	-1.8656	-1.6506	-1.9956	-2.0823	-1.9143	-1.7932	-1.9402	-1.1416	-1.9441	-1.8026	-1.9099	-1.9818	-1.9454	-1.8798	-1.9112	-1.8425	-1.9618	-2.139	-1.8944	-1.8777	-1.9431	-0.9475	-1.9366	-1.8656	-1.9266	-1.9404	-1.9491	-1.8826	-1.9325	-2.2311	-1.9239	-2.1361	-1.9383	-2.0559	-1.9686	-1.993	-1.9436
-1.5553	-2.0792	-1.9644	-1.956	-1.9373	-2.1146	-0.8942	-1.9751	-1.803	-1.7936	-1.8177	-1.9732	-1.5845	-1.9871	-1.6506	-1.9956	-1.9644	-1.956	-2.2757	-1.9594	-1.1416	-1.9441	-1.8026	-1.9099	-1.9818	-1.9454	-1.5845	-1.9871	-1.8425	-1.9618	-1.9023	-1.9672	-1.8777	-1.9431	-0.9475	-1.9366	-1.8656	-1.9266	-1.9404	-1.9491	-1.8102	-1.9854	-2.1584	-1.9711	-2.1361	-1.9383	-1.9619	-1.9056	-1.8295	-1.9467
-1.5041	-2.0252	-2.0121	-1.9797	-1.8535	-1.8313	-0.8942	-1.9751	-1.6921	-1.8583	-1.9434	-2.0532	-1.8536	-1.8737	-1.6506	-1.9956	-2.0823	-1.9143	-1.7932	-1.9402	-1.1416	-1.9441	-1.8026	-1.9099	-1.9508	-2.0128	-1.8798	-1.9112	-1.8425	-1.9618	-1.9023	-1.9672	-1.8777	-1.9431	-0.9475	-1.9366	-1.8656	-1.9266	-1.9404	-1.9491	-1.8826	-1.9325	-1.4761	-1.9876	-1.5807	-1.9443	-1.8345	-1.9905	-2.1419	-1.9137
-1.649	-1.8789	-2.1757	-1.9595	-1.5669	-1.9057	-0.8942	-1.9751	-1.9353	-1.9222	-1.7818	-1.7732	-2.1511	-2.0278	-1.8844	-1.8971	-2.0823	-1.9143	-1.5669	-1.9057	-1.1416	-1.9441	-1.8026	-1.9099	-1.9498	-1.9345	-2.1878	-1.9749	-1.8425	-1.9618	-1.9023	-1.9672	-1.8777	-1.9431	-0.9475	-1.9366	-1.8656	-1.9266	-1.9404	-1.9491	-2.3763	-1.9921	-1.4761	-1.9876	-1.5807	-1.9443	-1.9619	-1.9056	-1.8295	-1.9467
-1.649	-1.8789	-1.9109	-1.9971	-1.5669	-1.9057	-0.7564	-1.9986	-1.8218	-1.9368	-2.1615	-1.911	-2.415	-2.0187	-1.8844	-1.8971	-1.9109	-1.9971	-1.5669	-1.9057	-1.1416	-1.9441	-1.8218	-1.9368	-1.9818	-1.9454	-2.1878	-1.9749	-1.8425	-1.9618	-1.9023	-1.9672	-1.8777	-1.9431	-2.422	-1.9417	-1.8656	-1.9266	-1.9404	-1.9491	-1.8826	-1.9325	-2.2311	-1.9239	-2.1361	-1.9383	-1.9619	-1.9056	-1.8295	-1.9467
-2.804	-1.8507	-1.7929	-1.9971	-1.822	-1.9681	-2.8182	-1.8665	-1.6921	-1.8583	-2.0662	-1.9781	-1.5845	-1.9871	-2.3627	-1.9455	-1.8216	-2.0065	-1.7932	-1.9402	-2.7625	-1.9849	-1.8026	-1.9099	-1.9498	-1.9345	-1.5845	-1.9871	-1.8425	-1.9618	-1.9023	-1.9672	-1.8777	-1.9431	-2.422	-1.9417	-1.8656	-1.9266	-2.1141	-1.9584	-1.8102	-1.9854	-2.2311	-1.9239	-1.5807	-1.9443	-1.8345	-1.9905	-2.1419	-1.9137
-1.7936	-1.9135	-1.9002	-1.89	-1.7653	-2.0792	-1.0455	-1.9046	-1.6849	-2.0634	-1.8917	-2.0663	-1.9795	-1.8656	-1.6506	-1.9956	-1.902	-1.9	-1.7932	-1.9402	-1.1416	-1.9441	-1.6849	-2.0634	-1.9818	-1.9454	-1.8798	-1.9112	-1.8425	-1.9618	-1.9023	-1.9672	-1.8777	-1.9431	-0.9475	-1.9366	-1.9515	-1.9916	-1.9404	-1.9491	-1.8826	-1.9325	-1.4761	-1.9876	-1.5807	-1.9443	-1.8345	-1.9905	-1.8295	-1.9467
-1.8245	-1.9236	-2.0345	-1.884	-1.822	-1.9681	-1.0455	-1.9046	-2.4905	-1.7683	-1.9434	-2.0532	-1.8536	-1.8737	-1.6506	-1.9956	-2.0823	-1.9143	-1.7932	-1.9402	-1.1416	-1.9441	-2.2568	-1.9497	-1.9508	-2.0128	-1.8798	-1.9112	-1.8425	-1.9618	-1.9023	-1.9672	-1.8777	-1.9431	-0.9475	-1.9366	-1.8656	-1.9266	-1.9404	-1.9491	-1.8826	-1.9325	-1.4761	-1.9876	-1.5807	-1.9443	-1.8345	-1.9905	-2.1419	-1.9137
-2.0454	-1.9291	-2.049	-1.9064	-1.7097	-1.8964	-1.7921	-1.821	-1.6921	-1.8583	-1.8917	-2.0663	-1.9795	-1.8656	-2.3627	-1.9455	-2.049	-1.9064	-1.7932	-1.9402	-1.1416	-1.9441	-1.8026	-1.9099	-1.9818	-1.9454	-1.8798	-1.9112	-1.9813	-1.9144	-1.9466	-1.9116	-1.8777	-1.9431	-2.422	-1.9417	-1.8656	-1.9266	-1.9404	-1.9491	-1.8826	-1.9325	-2.2311	-1.9239	-2.1361	-1.9383	-1.9619	-1.9056	-1.8295	-1.9467
-2.0454	-1.9291	-1.7929	-1.9971	-1.8555	-1.8441	-0.8942	-1.9751	-1.803	-1.7936	-1.8879	-1.9119	-1.9795	-1.8656	-2.3627	-1.9455	-1.8216	-2.0065	-1.7932	-1.9402	-1.1416	-1.9441	-1.8026	-1.9099	-1.8879	-1.9119	-1.8798	-1.9112	-1.9813	-1.9144	-1.9023	-1.9672	-1.8777	-1.9431	-0.9475	-1.9366	-1.8656	-1.9266	-1.9404	-1.9491	-1.8826	-1.9325	-1.4761	-1.9876	-1.5807	-1.9443	-1.8345	-1.9905	-2.1419	-1.9137
-2.2609	-2.1685	-1.7929	-1.9971	-2.0454	-1.9291	-1.0455	-1.9046	-1.866	-1.8024	-1.9896	-2.0187	-1.7775	-1.8789	-2.3627	-1.9455	-1.8216	-2.0065	-2.2757	-1.9594	-1.1416	-1.9441	-1.8026	-1.9099	-1.9498	-1.9345	-1.7228	-1.9607	-1.8425	-1.9618	-1.9023	-1.9672	-1.9273	-1.9582	-0.9475	-1.9366	-1.8656	-1.9266	-1.9404	-1.9491	-1.8826	-1.9325	-2.2311	-1.9239	-2.1361	-1.9383	-1.8345	-1.9905	-2.1419	-1.9137
-2.0454	-1.9291	-2.417	-1.8791	-1.8535	-1.8313	-0.7564	-1.9986	-1.9396	-1.9186	-1.7818	-1.7732	-1.6699	-1.9804	-2.3627	-1.9455	-2.0823	-1.9143	-1.7932	-1.9402	-1.1416	-1.9441	-1.7791	-1.9727	-1.9498	-1.9345	-2.1878	-1.9749	-1.9813	-1.9144	-2.139	-1.8944	-1.8777	-1.9431	-2.422	-1.9417	-1.8656	-1.9266	-1.9404	-1.9491	-1.8826	-1.9325	-1.4761	-1.9876	-1.5807	-1.9443	-1.8345	-1.9905	-2.1419	-1.9137
-1.649	-1.8789	-2.0121	-1.9797	-2.1575	-1.9242	-0.7564	-1.9986	-1.8218	-1.9368	-1.8177	-1.9732	-1.8536	-1.8737	-1.8844	-1.8971	-2.0823	-1.9143	-2.2757	-1.9594	-1.1416	-1.9441	-1.8218	-1.9368	-1.9818	-1.9454	-1.8798	-1.9112	-1.8425	-1.9618	-1.9023	-1.9672	-1.8777	-1.9431	-2.422	-1.9417	-1.8656	-1.9266	-1.9404	-1.9491	-1.8826	-1.9325	-1.4761	-1.9876	-1.5807	-1.9443	-1.9619	-1.9056	-1.8295	-1.9467
-1.7936	-1.9135	-1.7929	-1.9971	-1.8231	-2.0083	-2.3599	-1.995	-1.7342	-2.3134	-2.0982	-1.9884	-1.7868	-1.9236	-1.6506	-1.9956	-1.8216	-2.0065	-1.8231	-2.0083	-1.1416	-1.9441	-1.7791	-1.9727	-1.9508	-2.0128	-1.8798	-1.9112	-1.8425	-1.9618	-1.9023	-1.9672	-1.9273	-1.9582	-2.422	-1.9417	-1.8656	-1.9266	-1.9404	-1.9491	-1.8826	-1.9325	-2.2311	-1.9239	-2.1361	-1.9383	-1.9619	-1.9056	-1.8295	-1.9467
-1.5553	-2.0792	-1.8374	-2.0468	-1.8126	-1.9997	-1.0455	-1.9046	-1.6849	-2.0634	-1.6409	-1.977	-1.5845	-1.9871	-1.6506	-1.9956	-1.8216	-2.0065	-1.7932	-1.9402	-1.1416	-1.9441	-1.6849	-2.0634	-1.9498	-1.9345	-1.5845	-1.9871	-1.8425	-1.9618	-1.9023	-1.9672	-1.8777	-1.9431	-0.9475	-1.9366	-1.9515	-1.9916	-1.7325	-1.9288	-1.8102	-1.9854	-1.4761	-1.9876	-1.5807	-1.9443	-1.8345	-1.9905	-1.8295	-1.9467
-1.6213	-2.0269	-2.0121	-1.9797	-1.8231	-2.0083	-1.0455	-1.9046	-1.7224	-1.9388	-1.8879	-1.9119	-2.415	-2.0187	-1.6506	-1.9956	-2.0823	-1.9143	-1.8231	-2.0083	-1.1416	-1.9441	-1.7791	-1.9727	-1.8879	-1.9119	-2.1878	-1.9749	-1.8425	-1.9618	-1.9023	-1.9672	-1.9273	-1.9582	-0.9475	-1.9366	-1.8656	-1.9266	-1.9404	-1.9491	-1.8826	-1.9325	-1.4761	-1.9876	-1.5807	-1.9443	-1.8345	-1.9905	-2.1419	-1.9137
-2.2617	-1.8064	-1.9002	-1.89	-1.5669	-1.9057	-0.7564	-1.9986	-2.1272	-1.9991	-1.6861	-1.9242	-1.9104	-1.8441	-2.3627	-1.9455	-1.902	-1.9	-1.5669	-1.9057	-1.1416	-1.9441	-2.2568	-1.9497	-1.9498	-1.9345	-1.8798	-1.9112	-2.4816	-1.9475	-1.9023	-1.9672	-1.8777	-1.9431	-2.422	-1.9417	-2.3526	-1.9695	-1.9404	-1.9491	-1.8826	-1.9325	-1.4761	-1.9876	-2.1361	-1.9383	-1.9619	-1.9056	-1.993	-1.9436
-1.7936	-1.9135	-2.1757	-1.9595	-1.7653	-2.0792	-0.8942	-1.9751	-1.9353	-1.9222	-1.7818	-1.7732	-1.8775	-2.0226	-1.6506	-1.9956	-2.0823	-1.9143	-1.7932	-1.9402	-1.1416	-1.9441	-1.8026	-1.9099	-1.9498	-1.9345	-1.8775	-2.0226	-1.8425	-1.9618	-1.9023	-1.9672	-1.8777	-1.9431	-0.9475	-1.9366	-1.8656	-1.9266	-1.9404	-1.9491	-1.8826	-1.9325	-1.4761	-1.9876	-1.5807	-1.9443	-1.8345	-1.9905	-2.1419	-1.9137
-1.5553	-2.0792	-1.9908	-1.9132	-1.8126	-1.9997	-1.7921	-1.821	-1.8218	-1.9368	-1.6861	-1.9242	-1.8546	-1.9568	-1.6506	-1.9956	-2.0823	-1.9143	-1.7932	-1.9402	-1.1416	-1.9441	-1.8218	-1.9368	-1.9498	-1.9345	-2.1878	-1.9749	-1.8425	-1.9618	-2.139	-1.8944	-1.8777	-1.9431	-2.422	-1.9417	-1.8656	-1.9266	-1.9404	-1.9491	-1.8102	-1.9854	-1.4761	-1.9876	-1.5807	-1.9443	-1.8345	-1.9905	-1.8295	-1.9467
-1.5553	-2.0792	-1.9849	-1.8325	-2.0317	-1.8408	-0.8942	-1.9751	-1.8452	-1.9661	-2.1448	-1.936	-1.8536	-1.8737	-1.6506	-1.9956	-2.0823	-1.9143	-1.9231	-1.9	-1.1416	-1.9441	-2.2568	-1.9497	-1.9498	-1.9345	-1.8798	-1.9112	-1.8425	-1.9618	-1.9466	-1.9116	-1.8777	-1.9431	-0.9475	-1.9366	-1.8656	-1.9266	-2.1141	-1.9584	-1.8826	-1.9325	-2.2311	-1.9239	-2.1361	-1.9383	-1.9619	-1.9056	-1.8295	-1.9467
-1.649	-1.8789	-1.9908	-1.9132	-2.1575	-1.9242	-0.8942	-1.9751	-1.9353	-1.9222	-2.0232	-1.9902	-1.8512	-2.0377	-1.8844	-1.8971	-2.0823	-1.9143	-2.2757	-1.9594	-1.1416	-1.9441	-1.8026	-1.9099	-1.9818	-1.9454	-1.8798	-1.9112	-1.8425	-1.9618	-2.139	-1.8944	-1.8777	-1.9431	-0.9475	-1.9366	-1.8656	-1.9266	-1.9404	-1.9491	-1.8826	-1.9325	-2.2311	-1.9239	-2.1361	-1.9383	-1.9619	-1.9056	-1.8295	-1.9467
-1.8299	-1.8516	-2.1757	-1.9595	-1.822	-1.9681	-0.8942	-1.9751	-1.9396	-1.9186	-1.6409	-1.977	-1.5845	-1.9871	-2.3627	-1.9455	-2.0823	-1.9143	-1.7932	-1.9402	-1.1416	-1.9441	-1.7791	-1.9727	-1.9498	-1.9345	-1.5845	-1.9871	-1.9813	-1.9144	-1.9023	-1.9672	-1.8777	-1.9431	-0.9475	-1.9366	-1.8656	-1.9266	-1.7325	-1.9288	-1.8102	-1.9854	-2.2311	-1.9239	-1.5807	-1.9443	-1.9619	-1.9056	-1.8295	-1.9467
-1.8245	-1.9236	-1.8076	-1.989	-1.7097	-1.8964	-0.8942	-1.9751	-1.8218	-1.9368	-1.8917	-2.0663	-1.8775	-2.0226	-1.6506	-1.9956	-1.8216	-2.0065	-1.7932	-1.9402	-1.1416	-1.9441	-1.8218	-1.9368	-1.9818	-1.9454	-1.8775	-2.0226	-1.8425	-1.9618	-1.9023	-1.9672	-1.8777	-1.9431	-0.9475	-1.9366	-1.8656	-1.9266	-1.9404	-1.9491	-1.8826	-1.9325	-1.4761	-1.9876	-1.5807	-1.9443	-1.8345	-1.9905	-1.8295	-1.9467
-1.6213	-2.0269	-1.8374	-2.0468	-2.2204	-1.7998	-3.325	-1.9954	-1.6917	-1.9058	-1.8879	-1.9119	-1.8775	-2.0226	-1.6506	-1.9956	-1.8216	-2.0065	-2.2757	-1.9594	-3.325	-1.9954	-1.8026	-1.9099	-1.8879	-1.9119	-1.8775	-2.0226	-1.8425	-1.9618	-1.9023	-1.9672	-2.2811	-1.9259	-2.422	-1.9417	-1.8656	-1.9266	-1.9404	-1.9491	-1.8826	-1.9325	-1.4761	-1.9876	-1.5807	-1.9443	-1.9619	-1.9056	-1.8295	-1.9467
-2.804	-1.8507	-1.8764	-1.9266	-1.5669	-1.9057	-0.8942	-1.9751	-1.7695	-1.9623	-1.8299	-1.9399	-1.8775	-2.0226	-2.3627	-1.9455	-1.8216	-2.0065	-1.5669	-1.9057	-1.1416	-1.9441	-1.7791	-1.9727	-1.9498	-1.9345	-1.8775	-2.0226	-1.8425	-1.9618	-1.9023	-1.9672	-1.8777	-1.9431	-0.9475	-1.9366	-1.8656	-1.9266	-1.7325	-1.9288	-1.8826	-1.9325	-1.4761	-1.9876	-1.5807	-1.9443	-1.9619	-1.9056	-1.8295	-1.9467
-2.101	-1.9766	-2.0345	-1.884	-1.919	-1.9483	-2.6458	-2.0484	-1.9353	-1.9222	-2.1615	-1.911	-1.9104	-1.8441	-2.101	-1.9766	-2.0823	-1.9143	-2.2757	-1.9594	-2.7625	-1.9849	-1.8026	-1.9099	-1.9818	-1.9454	-1.8798	-1.9112	-1.9813	-1.9144	-1.9023	-1.9672	-1.9273	-1.9582	-2.422	-1.9417	-1.8656	-1.9266	-1.9404	-1.9491	-1.8826	-1.9325	-2.2311	-1.9239	-2.1361	-1.9383	-1.9619	-1.9056	-2.1419	-1.9137
-1.6213	-2.0269	-1.9109	-1.9971	-1.82	-1.8383	-0.8942	-1.9751	-1.8218	-1.9368	-1.8177	-1.9732	-1.682	-2.0218	-1.6506	-1.9956	-1.9109	-1.9971	-1.9231	-1.9	-1.1416	-1.9441	-1.8218	-1.9368	-1.9818	-1.9454	-1.7228	-1.9607	-1.8425	-1.9618	-1.9023	-1.9672	-1.8777	-1.9431	-0.9475	-1.9366	-1.8656	-1.9266	-1.9404	-1.9491	-1.8826	-1.9325	-1.4761	-1.9876	-1.5807	-1.9443	-1.9619	-1.9056	-1.8295	-1.9467
-1.9038	-1.8996	-1.8076	-1.989	-1.82	-1.8383	-0.8942	-1.9751	-1.6849	-2.0634	-2.0232	-1.9902	-1.682	-2.0218	-1.9038	-1.8996	-1.8216	-2.0065	-1.9231	-1.9	-1.1416	-1.9441	-1.6849	-2.0634	-1.9818	-1.9454	-1.7228	-1.9607	-1.8425	-1.9618	-1.9023	-1.9672	-1.8777	-1.9431	-0.9475	-1.9366	-1.9515	-1.9916	-1.9404	-1.9491	-1.8826	-1.9325	-2.2311	-1.9239	-2.1361	-1.9383	-1.9619	-1.9056	-1.8295	-1.9467
-1.9038	-1.8996	-1.9644	-1.956	-1.8231	-2.0083	-0.8942	-1.9751	-2.0121	-1.9571	-2.0232	-1.9902	-1.7438	-2.0256	-1.9038	-1.8996	-1.9644	-1.956	-1.8231	-2.0083	-1.1416	-1.9441	-2.2568	-1.9497	-1.9818	-1.9454	-1.7228	-1.9607	-1.8425	-1.9618	-1.9023	-1.9672	-1.9273	-1.9582	-0.9475	-1.9366	-1.8656	-1.9266	-1.9404	-1.9491	-1.8826	-1.9325	-2.2311	-1.9239	-2.1361	-1.9383	-1.9619	-1.9056	-1.8295	-1.9467
-1.7936	-1.9135	-1.8374	-2.0468	-1.822	-1.9681	-0.8942	-1.9751	-1.9396	-1.9186	-1.9434	-2.0532	-1.8775	-2.0226	-1.6506	-1.9956	-1.8216	-2.0065	-1.7932	-1.9402	-1.1416	-1.9441	-1.7791	-1.9727	-1.9508	-2.0128	-1.8775	-2.0226	-1.8425	-1.9618	-1.9023	-1.9672	-1.8777	-1.9431	-0.9475	-1.9366	-1.8656	-1.9266	-1.9404	-1.9491	-1.8826	-1.9325	-1.4761	-1.9876	-1.5807	-1.9443	-1.8345	-1.9905	-2.1419	-1.9137
-1.8245	-1.9236	-1.8611	-2.087	-2.2204	-1.7998	-2.6596	-2.0634	-1.7224	-1.9388	-1.8879	-1.9119	-1.7775	-1.8789	-1.6506	-1.9956	-1.8216	-2.0065	-2.2757	-1.9594	-2.7625	-1.9849	-1.7791	-1.9727	-1.8879	-1.9119	-1.7228	-1.9607	-1.8425	-1.9618	-1.9023	-1.9672	-2.2811	-1.9259	-2.422	-1.9417	-1.8656	-1.9266	-1.9404	-1.9491	-1.8826	-1.9325	-1.4761	-1.9876	-1.5807	-1.9443	-1.8345	-1.9905	-2.1419	-1.9137
-1.8245	-1.9236	-1.7651	-2.0791	-1.5669	-1.9057	-0.8942	-1.9751	-2.5266	-1.936	-2.0232	-1.9902	-1.9795	-1.8656	-1.6506	-1.9956	-1.902	-1.9	-1.5669	-1.9057	-1.1416	-1.9441	-2.2568	-1.9497	-1.9818	-1.9454	-1.8798	-1.9112	-1.8425	-1.9618	-1.9023	-1.9672	-1.8777	-1.9431	-0.9475	-1.9366	-2.3526	-1.9695	-1.9404	-1.9491	-1.8826	-1.9325	-1.4761	-1.9876	-1.5807	-1.9443	-1.9619	-1.9056	-1.8295	-1.9467
-1.649	-1.8789	-1.9644	-1.956	-2.2204	-1.7998	-0.8942	-1.9751	-1.866	-1.8024	-2.1615	-1.911	-1.7868	-1.9236	-1.8844	-1.8971	-1.9644	-1.956	-2.2757	-1.9594	-1.1416	-1.9441	-1.8026	-1.9099	-1.9818	-1.9454	-1.8798	-1.9112	-1.8425	-1.9618	-1.9023	-1.9672	-2.2811	-1.9259	-0.9475	-1.9366	-1.8656	-1.9266	-1.9404	-1.9491	-1.8826	-1.9325	-1.4761	-1.9876	-2.1361	-1.9383	-1.9619	-1.9056	-1.8295	-1.9467
-2.101	-1.9766	-1.9976	-1.8456	-1.5669	-1.9057	-0.8942	-1.9751	-2.1272	-1.9991	-1.9434	-2.0532	-2.1511	-2.0278	-2.101	-1.9766	-1.902	-1.9	-1.5669	-1.9057	-1.1416	-1.9441	-2.2568	-1.9497	-1.9508	-2.0128	-2.1878	-1.9749	-1.9813	-1.9144	-1.9023	-1.9672	-1.8777	-1.9431	-0.9475	-1.9366	-2.3526	-1.9695	-1.9404	-1.9491	-2.3763	-1.9921	-2.2311	-1.9239	-2.1361	-1.9383	-1.9619	-1.9056	-1.8295	-1.9467
-1.5553	-2.0792	-1.7929	-1.9971	-1.82	-1.8383	-1.0455	-1.9046	-2.1272	-1.9991	-1.8177	-1.9732	-1.8775	-2.0226	-1.6506	-1.9956	-1.8216	-2.0065	-1.9231	-1.9	-1.1416	-1.9441	-2.2568	-1.9497	-1.9818	-1.9454	-1.8775	-2.0226	-1.8425	-1.9618	-1.9023	-1.9672	-1.8777	-1.9431	-0.9475	-1.9366	-2.3526	-1.9695	-1.9404	-1.9491	-1.8826	-1.9325	-1.4761	-1.9876	-1.5807	-1.9443	-1.8345	-1.9905	-1.8295	-1.9467
-1.5041	-2.0252	-1.7929	-1.9971	-1.7653	-2.0792	-0.8942	-1.9751	-1.6849	-2.0634	-2.1615	-1.911	-2.5497	-1.9515	-1.6506	-1.9956	-1.8216	-2.0065	-1.7932	-1.9402	-1.1416	-1.9441	-1.6849	-2.0634	-1.9818	-1.9454	-2.1878	-1.9749	-1.8425	-1.9618	-1.9023	-1.9672	-1.8777	-1.9431	-0.9475	-1.9366	-1.9515	-1.9916	-1.9404	-1.9491	-2.3763	-1.9921	-1.4761	-1.9876	-1.5807	-1.9443	-1.8345	-1.9905	-2.1419	-1.9137
-1.5553	-2.0792	-1.9908	-1.9132	-1.8231	-2.0083	-3.6051	-1.9266	-2.5266	-1.936	-1.8879	-1.9119	-1.682	-2.0218	-1.6506	-1.9956	-2.0823	-1.9143	-1.8231	-2.0083	-3.7067	-1.9174	-2.2568	-1.9497	-1.8879	-1.9119	-1.7228	-1.9607	-1.8425	-1.9618	-2.139	-1.8944	-1.9273	-1.9582	-2.422	-1.9417	-2.3526	-1.9695	-1.9404	-1.9491	-1.8826	-1.9325	-1.4761	-1.9876	-1.5807	-1.9443	-1.9619	-1.9056	-1.8295	-1.9467
-2.648	-2.1397	-2.049	-1.9064	-1.7653	-2.0792	-0.8942	-1.9751	-1.8218	-1.9368	-1.9129	-1.9378	-1.8512	-2.0377	-2.3627	-1.9455	-2.049	-1.9064	-1.7932	-1.9402	-1.1416	-1.9441	-1.8218	-1.9368	-1.9508	-2.0128	-1.8798	-1.9112	-2.4816	-1.9475	-1.9466	-1.9116	-1.8777	-1.9431	-0.9475	-1.9366	-1.8656	-1.9266	-1.9404	-1.9491	-1.8826	-1.9325	-1.4761	-1.9876	-2.1361	-1.9383	-1.9619	-1.9056	-1.8295	-1.9467
-2.101	-1.9766	-1.9849	-1.8325	-1.8535	-1.8313	-2.2841	-1.9915	-1.7564	-2.1179	-2.0232	-1.9902	-2.5497	-1.9515	-2.101	-1.9766	-2.0823	-1.9143	-1.7932	-1.9402	-1.1416	-1.9441	-1.8026	-1.9099	-1.9818	-1.9454	-2.1878	-1.9749	-1.9813	-1.9144	-1.9466	-1.9116	-1.8777	-1.9431	-2.3939	-1.9346	-1.8656	-1.9266	-1.9404	-1.9491	-2.3763	-1.9921	-2.2311	-1.9239	-2.1361	-1.9383	-1.9619	-1.9056	-1.8295	-1.9467
-1.8299	-1.8516	-1.8374	-2.0468	-1.8535	-1.8313	-0.8942	-1.9751	-1.6921	-1.8583	-2.07	-1.8492	-1.682	-2.0218	-2.3627	-1.9455	-1.8216	-2.0065	-1.7932	-1.9402	-1.1416	-1.9441	-1.8026	-1.9099	-1.9818	-1.9454	-1.7228	-1.9607	-1.9813	-1.9144	-1.9023	-1.9672	-1.8777	-1.9431	-0.9475	-1.9366	-1.8656	-1.9266	-1.9404	-1.9491	-1.8826	-1.9325	-2.2311	-1.9239	-2.1361	-1.9383	-2.0559	-1.9686	-1.993	-1.9436
-2.804	-1.8507	-1.9002	-1.89	-1.822	-1.9681	-0.8942	-1.9751	-1.6921	-1.8583	-1.9129	-1.9378	-1.7868	-1.9236	-2.3627	-1.9455	-1.902	-1.9	-1.7932	-1.9402	-1.1416	-1.9441	-1.8026	-1.9099	-1.9508	-2.0128	-1.8798	-1.9112	-1.8425	-1.9618	-1.9023	-1.9672	-1.8777	-1.9431	-0.9475	-1.9366	-1.8656	-1.9266	-1.9404	-1.9491	-1.8826	-1.9325	-2.2311	-1.9239	-2.1361	-1.9383	-1.9619	-1.9056	-1.8295	-1.9467
-1.9038	-1.8996	-1.7929	-1.9971	-1.7653	-2.0792	-3.325	-1.9954	-2.0299	-1.9935	-2.0662	-1.9781	-1.682	-2.0218	-1.9038	-1.8996	-1.8216	-2.0065	-1.7932	-1.9402	-3.325	-1.9954	-2.2568	-1.9497	-1.9498	-1.9345	-1.7228	-1.9607	-1.8425	-1.9618	-1.9023	-1.9672	-1.8777	-1.9431	-2.422	-1.9417	-1.9515	-1.9916	-2.1141	-1.9584	-1.8826	-1.9325	-2.2311	-1.9239	-2.1361	-1.9383	-1.9619	-1.9056	-1.8295	-1.9467
-1.5041	-2.0252	-1.8611	-2.087	-1.8555	-1.8441	-0.8942	-1.9751	-1.7564	-2.1179	-2.1448	-1.936	-1.7438	-2.0256	-1.6506	-1.9956	-1.8216	-2.0065	-1.7932	-1.9402	-1.1416	-1.9441	-1.8026	-1.9099	-1.9498	-1.9345	-1.7228	-1.9607	-1.8425	-1.9618	-1.9023	-1.9672	-1.8777	-1.9431	-0.9475	-1.9366	-1.8656	-1.9266	-2.1141	-1.9584	-1.8826	-1.9325	-1.4761	-1.9876	-1.5807	-1.9443	-1.8345	-1.9905	-1.8295	-1.9467
-1.8917	-1.9943	-1.9908	-1.9132	-1.7097	-1.8964	-0.8942	-1.9751	-1.7224	-1.9388	-1.8177	-1.9732	-1.9246	-1.9365	-1.6506	-1.9956	-2.0823	-1.9143	-1.7932	-1.9402	-1.1416	-1.9441	-1.7791	-1.9727	-1.9818	-1.9454	-1.8798	-1.9112	-1.8425	-1.9618	-2.139	-1.8944	-1.8777	-1.9431	-0.9475	-1.9366	-1.8656	-1.9266	-1.9404	-1.9491	-1.8826	-1.9325	-1.4761	-1.9876	-2.1361	-1.9383	-1.9619	-1.9056	-1.8295	-1.9467
-2.0454	-1.9291	-1.7929	-1.9971	-1.8535	-1.8313	-0.7564	-1.9986	-1.803	-1.7936	-1.8177	-1.9732	-1.8775	-2.0226	-2.3627	-1.9455	-1.8216	-2.0065	-1.7932	-1.9402	-1.1416	-1.9441	-1.8026	-1.9099	-1.9818	-1.9454	-1.8775	-2.0226	-1.9813	-1.9144	-1.9023	-1.9672	-1.8777	-1.9431	-2.422	-1.9417	-1.8656	-1.9266	-1.9404	-1.9491	-1.8826	-1.9325	-1.4761	-1.9876	-1.5807	-1.9443	-1.8345	-1.9905	-2.1419	-1.9137
-1.8245	-1.9236	-2.417	-1.8791	-1.7653	-2.0792	-1.7921	-1.821	-1.6849	-2.0634	-1.8177	-1.9732	-1.9246	-1.9365	-1.6506	-1.9956	-2.0823	-1.9143	-1.7932	-1.9402	-1.1416	-1.9441	-1.6849	-2.0634	-1.9818	-1.9454	-1.8798	-1.9112	-1.8425	-1.9618	-2.139	-1.8944	-1.8777	-1.9431	-2.422	-1.9417	-1.9515	-1.9916	-1.9404	-1.9491	-1.8826	-1.9325	-1.4761	-1.9876	-1.5807	-1.9443	-1.9619	-1.9056	-1.8295	-1.9467
-1.5041	-2.0252	-1.8374	-2.0468	-1.7097	-1.8964	-0.8942	-1.9751	-1.7564	-2.1179	-1.6409	-1.977	-1.9795	-1.8656	-1.6506	-1.9956	-1.8216	-2.0065	-1.7932	-1.9402	-1.1416	-1.9441	-1.8026	-1.9099	-1.9498	-1.9345	-1.8798	-1.9112	-1.8425	-1.9618	-1.9023	-1.9672	-1.8777	-1.9431	-0.9475	-1.9366	-1.8656	-1.9266	-1.7325	-1.9288	-1.8826	-1.9325	-1.4761	-1.9876	-1.5807	-1.9443	-1.8345	-1.9905	-2.1419	-1.9137
-1.7927	-1.559	-1.8764	-1.9266	-1.9373	-2.1146	-3.325	-1.9954	-2.5266	-1.936	-1.6409	-1.977	-1.8775	-2.0226	-1.8844	-1.8971	-1.8216	-2.0065	-2.2757	-1.9594	-3.325	-1.9954	-2.2568	-1.9497	-1.9498	-1.9345	-1.8775	-2.0226	-1.8425	-1.9618	-1.9023	-1.9672	-1.8777	-1.9431	-2.422	-1.9417	-2.3526	-1.9695	-1.7325	-1.9288	-1.8826	-1.9325	-1.4761	-1.9876	-1.5807	-1.9443	-1.9619	-1.9056	-1.8295	-1.9467
-1.6213	-2.0269	-1.8076	-1.989	-1.9346	-1.9305	-0.8942	-1.9751	-2.1272	-1.9991	-1.8879	-1.9119	-1.8536	-1.8737	-1.6506	-1.9956	-1.8216	-2.0065	-1.9231	-1.9	-1.1416	-1.9441	-2.2568	-1.9497	-1.8879	-1.9119	-1.8798	-1.9112	-1.8425	-1.9618	-1.9023	-1.9672	-1.8777	-1.9431	-0.9475	-1.9366	-2.3526	-1.9695	-1.9404	-1.9491	-1.8826	-1.9325	-2.1584	-1.9711	-2.1361	-1.9383	-1.9619	-1.9056	-1.993	-1.9436
-2.2609	-2.1685	-1.9849	-1.8325	-2.2204	-1.7998	-1.9142	-1.9608	-1.6849	-2.0634	-1.8177	-1.9732	-1.8775	-2.0226	-2.3627	-1.9455	-2.0823	-1.9143	-2.2757	-1.9594	-1.1416	-1.9441	-1.6849	-2.0634	-1.9818	-1.9454	-1.8775	-2.0226	-1.8425	-1.9618	-1.9466	-1.9116	-2.2811	-1.9259	-2.3939	-1.9346	-1.9515	-1.9916	-1.9404	-1.9491	-1.8826	-1.9325	-2.1584	-1.9711	-2.1206	-1.9623	-1.9619	-1.9056	-1.8295	-1.9467
-1.8245	-1.9236	-1.8076	-1.989	-2.0454	-1.9291	-2.6458	-2.0484	-1.9396	-1.9186	-2.0662	-1.9781	-2.1511	-2.0278	-1.6506	-1.9956	-1.8216	-2.0065	-2.2757	-1.9594	-2.7625	-1.9849	-1.7791	-1.9727	-1.9498	-1.9345	-2.1878	-1.9749	-1.8425	-1.9618	-1.9023	-1.9672	-1.9273	-1.9582	-2.422	-1.9417	-1.8656	-1.9266	-2.1141	-1.9584	-2.3763	-1.9921	-2.2311	-1.9239	-2.1361	-1.9383	-2.0559	-1.9686	-1.993	-1.9436
-1.649	-1.8789	-2.417	-1.8791	-2.3759	-2.05	-1.0455	-1.9046	-1.9353	-1.9222	-2.07	-1.8492	-2.0299	-2.0103	-1.8844	-1.8971	-2.0823	-1.9143	-2.2757	-1.9594	-1.1416	-1.9441	-1.8026	-1.9099	-1.9818	-1.9454	-2.1878	-1.9749	-1.8425	-1.9618	-2.139	-1.8944	-2.2811	-1.9259	-0.9475	-1.9366	-1.8656	-1.9266	-1.9404	-1.9491	-1.8102	-1.9854	-2.2311	-1.9239	-2.1361	-1.9383	-2.0559	-1.9686	-1.993	-1.9436
-1.8524	-1.8599	-1.8076	-1.989	-2.1575	-1.9242	-1.0455	-1.9046	-1.7224	-1.9388	-1.6409	-1.977	-2.0741	-1.684	-1.8524	-1.8599	-1.8216	-2.0065	-2.2757	-1.9594	-1.1416	-1.9441	-1.7791	-1.9727	-1.9498	-1.9345	-2.0741	-1.684	-1.8425	-1.9618	-1.9023	-1.9672	-1.8777	-1.9431	-0.9475	-1.9366	-1.8656	-1.9266	-1.7325	-1.9288	-1.8826	-1.9325	-1.4761	-1.9876	-1.5807	-1.9443	-1.8345	-1.9905	-2.1419	-1.9137
-1.6213	-2.0269	-1.9644	-1.956	-1.82	-1.8383	-0.8942	-1.9751	-2.4905	-1.7683	-1.8524	-2.0735	-1.5845	-1.9871	-1.6506	-1.9956	-1.9644	-1.956	-1.9231	-1.9	-1.1416	-1.9441	-2.2568	-1.9497	-1.8524	-2.0735	-1.5845	-1.9871	-1.8425	-1.9618	-1.9023	-1.9672	-1.8777	-1.9431	-0.9475	-1.9366	-1.8656	-1.9266	-1.9404	-1.9491	-1.8102	-1.9854	-2.2311	-1.9239	-2.1361	-1.9383	-1.9619	-1.9056	-1.8295	-1.9467
-1.5553	-2.0792	-1.9849	-1.8325	-1.8231	-2.0083	-0.7564	-1.9986	-1.866	-1.8024	-2.1448	-1.936	-1.682	-2.0218	-1.6506	-1.9956	-2.0823	-1.9143	-1.8231	-2.0083	-1.1416	-1.9441	-1.8026	-1.9099	-1.9498	-1.9345	-1.7228	-1.9607	-1.8425	-1.9618	-1.9466	-1.9116	-1.9273	-1.9582	-2.422	-1.9417	-1.8656	-1.9266	-2.1141	-1.9584	-1.8826	-1.9325	-2.2311	-1.9239	-2.1361	-1.9383	-1.9619	-1.9056	-1.8295	-1.9467
-2.101	-1.9766	-2.1757	-1.9595	-1.8535	-1.8313	-0.8942	-1.9751	-1.7695	-1.9623	-2.1615	-1.911	-2.0299	-2.0103	-2.101	-1.9766	-2.0823	-1.9143	-1.7932	-1.9402	-1.1416	-1.9441	-1.7791	-1.9727	-1.9818	-1.9454	-2.1878	-1.9749	-1.9813	-1.9144	-1.9023	-1.9672	-1.8777	-1.9431	-0.9475	-1.9366	-1.8656	-1.9266	-1.9404	-1.9491	-1.8102	-1.9854	-2.2311	-1.9239	-2.1361	-1.9383	-1.9619	-1.9056	-1.8295	-1.9467
-2.648	-2.1397	-1.8611	-2.087	-1.82	-1.8383	-0.7564	-1.9986	-2.1272	-1.9991	-2.1615	-1.911	-1.8536	-1.8737	-2.3627	-1.9455	-1.8216	-2.0065	-1.9231	-1.9	-1.1416	-1.9441	-2.2568	-1.9497	-1.9818	-1.9454	-1.8798	-1.9112	-2.4816	-1.9475	-1.9023	-1.9672	-1.8777	-1.9431	-2.422	-1.9417	-2.3526	-1.9695	-1.9404	-1.9491	-1.8826	-1.9325	-2.2311	-1.9239	-2.1361	-1.9383	-1.9619	-1.9056	-1.8295	-1.9467
-1.9038	-1.8996	-1.8764	-1.9266	-1.7097	-1.8964	-0.7564	-1.9986	-1.7224	-1.9388	-1.8917	-2.0663	-2.1511	-2.0278	-1.9038	-1.8996	-1.8216	-2.0065	-1.7932	-1.9402	-1.1416	-1.9441	-1.7791	-1.9727	-1.9818	-1.9454	-2.1878	-1.9749	-1.8425	-1.9618	-1.9023	-1.9672	-1.8777	-1.9431	-2.422	-1.9417	-1.8656	-1.9266	-1.9404	-1.9491	-2.3763	-1.9921	-2.2311	-1.9239	-2.1361	-1.9383	-1.9619	-1.9056	-1.8295	-1.9467
-1.9002	-1.9305	-1.7224	-2.0178	-2.3759	-2.05	-1.0455	-1.9046	-1.7564	-2.1179	-1.8177	-1.9732	-1.7868	-1.9236	-1.8844	-1.8971	-1.8216	-2.0065	-2.2757	-1.9594	-1.1416	-1.9441	-1.8026	-1.9099	-1.9818	-1.9454	-1.8798	-1.9112	-1.8425	-1.9618	-1.9023	-1.9672	-2.2811	-1.9259	-0.9475	-1.9366	-1.8656	-1.9266	-1.9404	-1.9491	-1.8826	-1.9325	-2.2311	-1.9239	-2.1206	-1.9623	-2.0559	-1.9686	-1.993	-1.9436
-1.5553	-2.0792	-1.7929	-1.9971	-1.7653	-2.0792	-1.0455	-1.9046	-1.6917	-1.9058	-1.7818	-1.7732	-1.5845	-1.9871	-1.6506	-1.9956	-1.8216	-2.0065	-1.7932	-1.9402	-1.1416	-1.9441	-1.8026	-1.9099	-1.9498	-1.9345	-1.5845	-1.9871	-1.8425	-1.9618	-1.9023	-1.9672	-1.8777	-1.9431	-0.9475	-1.9366	-1.8656	-1.9266	-1.9404	-1.9491	-1.8102	-1.9854	-1.4761	-1.9876	-1.5807	-1.9443	-1.8345	-1.9905	-2.1419	-1.9137
-1.5553	-2.0792	-2.417	-1.8791	-1.8555	-1.8441	-1.7921	-1.821	-1.6849	-2.0634	-1.8299	-1.9399	-1.9246	-1.9365	-1.6506	-1.9956	-2.0823	-1.9143	-1.7932	-1.9402	-1.1416	-1.9441	-1.6849	-2.0634	-1.9498	-1.9345	-1.8798	-1.9112	-1.8425	-1.9618	-2.139	-1.8944	-1.8777	-1.9431	-2.422	-1.9417	-1.9515	-1.9916	-1.7325	-1.9288	-1.8826	-1.9325	-1.4761	-1.9876	-1.5807	-1.9443	-1.8345	-1.9905	-1.8295	-1.9467
-2.101	-1.9766	-1.9976	-1.8456	-2.0317	-1.8408	-3.83	-2.069	-1.9353	-1.9222	-1.8879	-1.9119	-1.8775	-2.0226	-2.101	-1.9766	-1.902	-1.9	-1.9231	-1.9	-3.7067	-1.9174	-1.8026	-1.9099	-1.8879	-1.9119	-1.8775	-2.0226	-1.9813	-1.9144	-1.9023	-1.9672	-1.8777	-1.9431	-2.422	-1.9417	-1.8656	-1.9266	-1.9404	-1.9491	-1.8826	-1.9325	-2.2311	-1.9239	-2.1361	-1.9383	-1.9619	-1.9056	-1.8295	-1.9467
-1.8917	-1.9943	-2.0121	-1.9797	-1.8535	-1.8313	-2.3599	-1.995	-1.803	-1.7936	-2.07	-1.8492	-1.9246	-1.9365	-1.6506	-1.9956	-2.0823	-1.9143	-1.7932	-1.9402	-1.1416	-1.9441	-1.8026	-1.9099	-1.9818	-1.9454	-1.8798	-1.9112	-1.8425	-1.9618	-1.9023	-1.9672	-1.8777	-1.9431	-2.422	-1.9417	-1.8656	-1.9266	-1.9404	-1.9491	-1.8826	-1.9325	-2.2311	-1.9239	-1.5807	-1.9443	-1.8345	-1.9905	-2.1419	-1.9137
-1.649	-1.8789	-1.8076	-1.989	-1.7653	-2.0792	-1.0455	-1.9046	-1.866	-1.8024	-1.7818	-1.7732	-1.5845	-1.9871	-1.8844	-1.8971	-1.8216	-2.0065	-1.7932	-1.9402	-1.1416	-1.9441	-1.8026	-1.9099	-1.9498	-1.9345	-1.5845	-1.9871	-1.8425	-1.9618	-1.9023	-1.9672	-1.8777	-1.9431	-0.9475	-1.9366	-1.8656	-1.9266	-1.9404	-1.9491	-1.8102	-1.9854	-1.4761	-1.9876	-1.5807	-1.9443	-1.8345	-1.9905	-2.1419	-1.9137
-1.5553	-2.0792	-2.417	-1.8791	-1.8535	-1.8313	-1.7921	-1.821	-1.6849	-2.0634	-1.8299	-1.9399	-1.7868	-1.9236	-1.6506	-1.9956	-2.0823	-1.9143	-1.7932	-1.9402	-1.1416	-1.9441	-1.6849	-2.0634	-1.9498	-1.9345	-1.8798	-1.9112	-1.8425	-1.9618	-2.139	-1.8944	-1.8777	-1.9431	-2.422	-1.9417	-1.9515	-1.9916	-1.7325	-1.9288	-1.8826	-1.9325	-1.4761	-1.9876	-1.5807	-1.9443	-1.8345	-1.9905	-1.8295	-1.9467
-2.648	-2.1397	-1.8374	-2.0468	-1.5669	-1.9057	-0.7564	-1.9986	-1.803	-1.7936	-1.9896	-2.0187	-1.5845	-1.9871	-2.3627	-1.9455	-1.8216	-2.0065	-1.5669	-1.9057	-1.1416	-1.9441	-1.8026	-1.9099	-1.9498	-1.9345	-1.5845	-1.9871	-2.4816	-1.9475	-1.9023	-1.9672	-1.8777	-1.9431	-2.422	-1.9417	-1.8656	-1.9266	-1.9404	-1.9491	-1.8102	-1.9854	-1.4761	-1.9876	-2.1361	-1.9383	-1.9619	-1.9056	-1.8295	-1.9467
-1.5041	-2.0252	-1.8299	-2.0094	-2.109	-2.2271	-0.8942	-1.9751	-1.7695	-1.9623	-2.1448	-1.936	-2.415	-2.0187	-1.6506	-1.9956	-2.0823	-1.9143	-1.9231	-1.9	-1.1416	-1.9441	-1.7791	-1.9727	-1.9498	-1.9345	-2.1878	-1.9749	-1.8425	-1.9618	-1.9466	-1.9116	-1.8777	-1.9431	-0.9475	-1.9366	-1.8656	-1.9266	-2.1141	-1.9584	-1.8826	-1.9325	-2.2311	-1.9239	-1.5807	-1.9443	-1.9619	-1.9056	-1.8295	-1.9467
-1.7927	-1.559	-1.9908	-1.9132	-1.82	-1.8383	-0.8942	-1.9751	-2.4905	-1.7683	-2.0232	-1.9902	-1.9246	-1.9365	-1.8844	-1.8971	-2.0823	-1.9143	-1.9231	-1.9	-1.1416	-1.9441	-2.2568	-1.9497	-1.9818	-1.9454	-1.8798	-1.9112	-1.8425	-1.9618	-2.139	-1.8944	-1.8777	-1.9431	-0.9475	-1.9366	-1.8656	-1.9266	-1.9404	-1.9491	-1.8826	-1.9325	-2.2311	-1.9239	-2.1361	-1.9383	-1.9619	-1.9056	-1.8295	-1.9467
-2.0614	-1.9873	-1.9908	-1.9132	-1.8535	-1.8313	-0.8942	-1.9751	-1.9353	-1.9222	-2.1615	-1.911	-1.5845	-1.9871	-1.8844	-1.8971	-2.0823	-1.9143	-1.7932	-1.9402	-1.1416	-1.9441	-1.8026	-1.9099	-1.9818	-1.9454	-1.5845	-1.9871	-1.8425	-1.9618	-2.139	-1.8944	-1.8777	-1.9431	-0.9475	-1.9366	-1.8656	-1.9266	-1.9404	-1.9491	-1.8102	-1.9854	-1.4761	-1.9876	-2.1361	-1.9383	-1.9619	-1.9056	-1.8295	-1.9467
-1.9002	-1.9305	-1.9002	-1.89	-1.919	-1.9483	-0.7564	-1.9986	-1.6921	-1.8583	-1.8299	-1.9399	-2.415	-2.0187	-1.8844	-1.8971	-1.902	-1.9	-2.2757	-1.9594	-1.1416	-1.9441	-1.8026	-1.9099	-1.9498	-1.9345	-2.1878	-1.9749	-1.8425	-1.9618	-1.9023	-1.9672	-1.9273	-1.9582	-2.422	-1.9417	-1.8656	-1.9266	-1.7325	-1.9288	-1.8826	-1.9325	-1.4761	-1.9876	-1.5807	-1.9443	-1.9619	-1.9056	-1.8295	-1.9467
-2.804	-1.8507	-1.8764	-1.9266	-1.919	-1.9483	-0.7564	-1.9986	-1.7695	-1.9623	-1.8299	-1.9399	-2.5497	-1.9515	-2.3627	-1.9455	-1.8216	-2.0065	-2.2757	-1.9594	-1.1416	-1.9441	-1.7791	-1.9727	-1.9498	-1.9345	-2.1878	-1.9749	-1.8425	-1.9618	-1.9023	-1.9672	-1.9273	-1.9582	-2.422	-1.9417	-1.8656	-1.9266	-1.7325	-1.9288	-2.3763	-1.9921	-2.2311	-1.9239	-2.1361	-1.9383	-1.9619	-1.9056	-1.8295	-1.9467
-2.648	-2.1397	-1.8076	-1.989	-1.919	-1.9483	-0.8942	-1.9751	-1.8218	-1.9368	-1.7818	-1.7732	-1.6699	-1.9804	-2.3627	-1.9455	-1.8216	-2.0065	-2.2757	-1.9594	-1.1416	-1.9441	-1.8218	-1.9368	-1.9498	-1.9345	-2.1878	-1.9749	-2.4816	-1.9475	-1.9023	-1.9672	-1.9273	-1.9582	-0.9475	-1.9366	-1.8656	-1.9266	-1.9404	-1.9491	-1.8826	-1.9325	-2.2311	-1.9239	-2.1361	-1.9383	-1.9619	-1.9056	-1.8295	-1.9467
-1.6213	-2.0269	-1.9976	-1.8456	-1.8126	-1.9997	-0.7564	-1.9986	-1.6849	-2.0634	-1.9896	-2.0187	-1.9019	-1.8712	-1.6506	-1.9956	-1.902	-1.9	-1.7932	-1.9402	-1.1416	-1.9441	-1.6849	-2.0634	-1.9498	-1.9345	-2.1878	-1.9749	-1.8425	-1.9618	-1.9023	-1.9672	-1.8777	-1.9431	-2.422	-1.9417	-1.9515	-1.9916	-1.9404	-1.9491	-1.8826	-1.9325	-1.4761	-1.9876	-1.5807	-1.9443	-1.8345	-1.9905	-2.1419	-1.9137
-1.6213	-2.0269	-2.1757	-1.9595	-1.8231	-2.0083	-0.7564	-1.9986	-2.0121	-1.9571	-2.1448	-1.936	-1.8546	-1.9568	-1.6506	-1.9956	-2.0823	-1.9143	-1.8231	-2.0083	-1.1416	-1.9441	-2.2568	-1.9497	-1.9498	-1.9345	-2.1878	-1.9749	-1.8425	-1.9618	-1.9023	-1.9672	-1.9273	-1.9582	-2.422	-1.9417	-1.8656	-1.9266	-2.1141	-1.9584	-1.8102	-1.9854	-1.4761	-1.9876	-1.5807	-1.9443	-1.9619	-1.9056	-1.8295	-1.9467
-1.8299	-1.8516	-1.9002	-1.89	-1.5669	-1.9057	-1.7921	-1.821	-1.866	-1.8024	-1.8524	-2.0735	-1.8536	-1.8737	-2.3627	-1.9455	-1.902	-1.9	-1.5669	-1.9057	-1.1416	-1.9441	-1.8026	-1.9099	-1.8524	-2.0735	-1.8798	-1.9112	-1.9813	-1.9144	-1.9023	-1.9672	-1.8777	-1.9431	-2.422	-1.9417	-1.8656	-1.9266	-1.9404	-1.9491	-1.8826	-1.9325	-2.2311	-1.9239	-2.1361	-1.9383	-1.9619	-1.9056	-1.8295	-1.9467
-2.101	-1.9766	-1.9644	-1.956	-1.9346	-1.9305	-0.7564	-1.9986	-2.5266	-1.936	-1.9129	-1.9378	-1.8775	-2.0226	-2.101	-1.9766	-1.9644	-1.956	-1.9231	-1.9	-1.1416	-1.9441	-2.2568	-1.9497	-1.9508	-2.0128	-1.8775	-2.0226	-1.9813	-1.9144	-1.9023	-1.9672	-1.8777	-1.9431	-2.422	-1.9417	-2.3526	-1.9695	-1.9404	-1.9491	-1.8826	-1.9325	-2.2311	-1.9239	-2.1361	-1.9383	-1.9619	-1.9056	-1.8295	-1.9467
-1.9038	-1.8996	-1.9002	-1.89	-3.0457	-2.0392	-0.8942	-1.9751	-1.7695	-1.9623	-1.8879	-1.9119	-1.7438	-2.0256	-1.9038	-1.8996	-1.902	-1.9	-2.2757	-1.9594	-1.1416	-1.9441	-1.7791	-1.9727	-1.8879	-1.9119	-1.7228	-1.9607	-1.8425	-1.9618	-1.9023	-1.9672	-1.8777	-1.9431	-0.9475	-1.9366	-1.8656	-1.9266	-1.9404	-1.9491	-1.8826	-1.9325	-2.2311	-1.9239	-2.1361	-1.9383	-1.9619	-1.9056	-1.8295	-1.9467
-1.5041	-2.0252	-1.8076	-1.989	-3.0457	-2.0392	-0.7564	-1.9986	-1.8218	-1.9368	-1.7454	-1.8591	-1.8536	-1.8737	-1.6506	-1.9956	-1.8216	-2.0065	-2.2757	-1.9594	-1.1416	-1.9441	-1.8218	-1.9368	-1.7454	-1.8591	-1.8798	-1.9112	-1.8425	-1.9618	-1.9023	-1.9672	-1.8777	-1.9431	-2.422	-1.9417	-1.8656	-1.9266	-1.7325	-1.9288	-1.8826	-1.9325	-1.4761	-1.9876	-1.5807	-1.9443	-1.8345	-1.9905	-1.8295	-1.9467
-2.0579	-1.9519	-2.0121	-1.9797	-1.8535	-1.8313	-1.7921	-1.821	-1.866	-1.8024	-1.9434	-2.0532	-1.9246	-1.9365	-2.3627	-1.9455	-2.0823	-1.9143	-1.7932	-1.9402	-1.1416	-1.9441	-1.8026	-1.9099	-1.9508	-2.0128	-1.8798	-1.9112	-1.8425	-1.9618	-1.9023	-1.9672	-1.8777	-1.9431	-2.422	-1.9417	-1.8656	-1.9266	-1.9404	-1.9491	-1.8826	-1.9325	-2.2311	-1.9239	-2.1361	-1.9383	-1.9619	-1.9056	-1.8295	-1.9467
-2.2609	-2.1685	-1.9976	-1.8456	-2.3759	-2.05	-0.8942	-1.9751	-1.9353	-1.9222	-1.7818	-1.7732	-2.415	-2.0187	-2.3627	-1.9455	-1.902	-1.9	-2.2757	-1.9594	-1.1416	-1.9441	-1.8026	-1.9099	-1.9498	-1.9345	-2.1878	-1.9749	-1.8425	-1.9618	-1.9023	-1.9672	-2.2811	-1.9259	-0.9475	-1.9366	-1.8656	-1.9266	-1.9404	-1.9491	-1.8826	-1.9325	-2.2311	-1.9239	-2.1361	-1.9383	-1.9619	-1.9056	-1.8295	-1.9467
-2.648	-2.1397	-1.8076	-1.989	-1.9373	-2.1146	-0.7564	-1.9986	-1.9353	-1.9222	-2.0982	-1.9884	-1.9795	-1.8656	-2.3627	-1.9455	-1.8216	-2.0065	-2.2757	-1.9594	-1.1416	-1.9441	-1.8026	-1.9099	-1.9508	-2.0128	-1.8798	-1.9112	-2.4816	-1.9475	-1.9023	-1.9672	-1.8777	-1.9431	-2.422	-1.9417	-1.8656	-1.9266	-1.9404	-1.9491	-1.8826	-1.9325	-2.2311	-1.9239	-2.1361	-1.9383	-1.9619	-1.9056	-1.8295	-1.9467
-2.648	-2.1397	-1.8076	-1.989	-1.82	-1.8383	-3.028	-1.8518	-1.6849	-2.0634	-1.9434	-2.0532	-1.9795	-1.8656	-2.3627	-1.9455	-1.8216	-2.0065	-1.9231	-1.9	-3.7067	-1.9174	-1.6849	-2.0634	-1.9508	-2.0128	-1.8798	-1.9112	-2.4816	-1.9475	-1.9023	-1.9672	-1.8777	-1.9431	-2.422	-1.9417	-1.9515	-1.9916	-1.9404	-1.9491	-1.8826	-1.9325	-2.2311	-1.9239	-2.1361	-1.9383	-1.9619	-1.9056	-1.8295	-1.9467
-1.649	-1.8789	-1.8076	-1.989	-1.7653	-2.0792	-0.8942	-1.9751	-1.7695	-1.9623	-1.8879	-1.9119	-1.7868	-1.9236	-1.8844	-1.8971	-1.8216	-2.0065	-1.7932	-1.9402	-1.1416	-1.9441	-1.7791	-1.9727	-1.8879	-1.9119	-1.8798	-1.9112	-1.8425	-1.9618	-1.9023	-1.9672	-1.8777	-1.9431	-0.9475	-1.9366	-1.8656	-1.9266	-1.9404	-1.9491	-1.8826	-1.9325	-1.4761	-1.9876	-1.5807	-1.9443	-1.8345	-1.9905	-2.1419	-1.9137
-1.9038	-1.8996	-1.9002	-1.89	-1.9346	-1.9305	-0.8942	-1.9751	-1.866	-1.8024	-1.9434	-2.0532	-1.8546	-1.9568	-1.9038	-1.8996	-1.902	-1.9	-1.9231	-1.9	-1.1416	-1.9441	-1.8026	-1.9099	-1.9508	-2.0128	-2.1878	-1.9749	-1.8425	-1.9618	-1.9023	-1.9672	-1.8777	-1.9431	-0.9475	-1.9366	-1.8656	-1.9266	-1.9404	-1.9491	-1.8102	-1.9854	-2.2311	-1.9239	-2.1361	-1.9383	-1.9619	-1.9056	-1.8295	-1.9467
-1.9002	-1.9305	-1.9908	-1.9132	-1.8535	-1.8313	-2.8182	-1.8665	-2.1752	-1.9315	-1.9434	-2.0532	-1.9104	-1.8441	-1.8844	-1.8971	-2.0823	-1.9143	-1.7932	-1.9402	-2.7625	-1.9849	-2.2568	-1.9497	-1.9508	-2.0128	-1.8798	-1.9112	-1.8425	-1.9618	-2.139	-1.8944	-1.8777	-1.9431	-2.422	-1.9417	-1.9515	-1.9916	-1.9404	-1.9491	-1.8826	-1.9325	-2.2311	-1.9239	-2.1361	-1.9383	-1.8345	-1.9905	-2.1419	-1.9137
-1.9038	-1.8996	-1.9002	-1.89	-1.5669	-1.9057	-0.7564	-1.9986	-1.8218	-1.9368	-2.0232	-1.9902	-1.8775	-2.0226	-1.9038	-1.8996	-1.902	-1.9	-1.5669	-1.9057	-1.1416	-1.9441	-1.8218	-1.9368	-1.9818	-1.9454	-1.8775	-2.0226	-1.8425	-1.9618	-1.9023	-1.9672	-1.8777	-1.9431	-2.422	-1.9417	-1.8656	-1.9266	-1.9404	-1.9491	-1.8826	-1.9325	-2.2311	-1.9239	-2.1361	-1.9383	-1.9619	-1.9056	-1.8295	-1.9467
-1.8917	-1.9943	-1.8764	-1.9266	-1.8535	-1.8313	-2.8182	-1.8665	-2.5266	-1.936	-2.0662	-1.9781	-1.5845	-1.9871	-1.6506	-1.9956	-1.8216	-2.0065	-1.7932	-1.9402	-2.7625	-1.9849	-2.2568	-1.9497	-1.9498	-1.9345	-1.5845	-1.9871	-1.8425	-1.9618	-1.9023	-1.9672	-1.8777	-1.9431	-2.422	-1.9417	-2.3526	-1.9695	-2.1141	-1.9584	-1.8102	-1.9854	-2.2311	-1.9239	-1.5807	-1.9443	-1.8345	-1.9905	-2.1419	-1.9137
-1.5041	-2.0252	-1.9002	-1.89	-2.2204	-1.7998	-1.0455	-1.9046	-1.6849	-2.0634	-1.8879	-1.9119	-1.7775	-1.8789	-1.6506	-1.9956	-1.902	-1.9	-2.2757	-1.9594	-1.1416	-1.9441	-1.6849	-2.0634	-1.8879	-1.9119	-1.7228	-1.9607	-1.8425	-1.9618	-1.9023	-1.9672	-2.2811	-1.9259	-0.9475	-1.9366	-1.9515	-1.9916	-1.9404	-1.9491	-1.8826	-1.9325	-1.4761	-1.9876	-1.5807	-1.9443	-1.8345	-1.9905	-1.8295	-1.9467
-1.5553	-2.0792	-1.8299	-2.0094	-1.7653	-2.0792	-1.0455	-1.9046	-2.0121	-1.9571	-2.0232	-1.9902	-1.9246	-1.9365	-1.6506	-1.9956	-2.0823	-1.9143	-1.7932	-1.9402	-1.1416	-1.9441	-2.2568	-1.9497	-1.9818	-1.9454	-1.8798	-1.9112	-1.8425	-1.9618	-1.9466	-1.9116	-1.8777	-1.9431	-0.9475	-1.9366	-1.8656	-1.9266	-1.9404	-1.9491	-1.8826	-1.9325	-1.4761	-1.9876	-1.5807	-1.9443	-1.8345	-1.9905	-2.1419	-1.9137
-1.8245	-1.9236	-1.7929	-1.9971	-1.7097	-1.8964	-0.8942	-1.9751	-1.8218	-1.9368	-1.8177	-1.9732	-1.8775	-2.0226	-1.6506	-1.9956	-1.8216	-2.0065	-1.7932	-1.9402	-1.1416	-1.9441	-1.8218	-1.9368	-1.9818	-1.9454	-1.8775	-2.0226	-1.8425	-1.9618	-1.9023	-1.9672	-1.8777	-1.9431	-0.9475	-1.9366	-1.8656	-1.9266	-1.9404	-1.9491	-1.8826	-1.9325	-1.4761	-1.9876	-1.5807	-1.9443	-1.8345	-1.9905	-2.1419	-1.9137
-1.5553	-2.0792	-2.1757	-1.9595	-1.9346	-1.9305	-0.8942	-1.9751	-1.8218	-1.9368	-1.8177	-1.9732	-1.9019	-1.8712	-1.6506	-1.9956	-2.0823	-1.9143	-1.9231	-1.9	-1.1416	-1.9441	-1.8218	-1.9368	-1.9818	-1.9454	-2.1878	-1.9749	-1.8425	-1.9618	-1.9023	-1.9672	-1.8777	-1.9431	-0.9475	-1.9366	-1.8656	-1.9266	-1.9404	-1.9491	-1.8826	-1.9325	-1.4761	-1.9876	-1.5807	-1.9443	-1.8345	-1.9905	-1.8295	-1.9467
-2.0614	-1.9873	-1.8299	-2.0094	-2.0454	-1.9291	-0.8942	-1.9751	-2.5266	-1.936	-1.8177	-1.9732	-1.7438	-2.0256	-1.8844	-1.8971	-2.0823	-1.9143	-2.2757	-1.9594	-1.1416	-1.9441	-2.2568	-1.9497	-1.9818	-1.9454	-1.7228	-1.9607	-1.8425	-1.9618	-1.9466	-1.9116	-1.9273	-1.9582	-0.9475	-1.9366	-2.3526	-1.9695	-1.9404	-1.9491	-1.8826	-1.9325	-2.2311	-1.9239	-2.1361	-1.9383	-1.9619	-1.9056	-1.8295	-1.9467
-2.0614	-1.9873	-1.9644	-1.956	-1.7653	-2.0792	-0.8942	-1.9751	-1.7224	-1.9388	-2.0982	-1.9884	-1.8775	-2.0226	-1.8844	-1.8971	-1.9644	-1.956	-1.7932	-1.9402	-1.1416	-1.9441	-1.7791	-1.9727	-1.9508	-2.0128	-1.8775	-2.0226	-1.8425	-1.9618	-1.9023	-1.9672	-1.8777	-1.9431	-0.9475	-1.9366	-1.8656	-1.9266	-1.9404	-1.9491	-1.8826	-1.9325	-1.4761	-1.9876	-1.5807	-1.9443	-1.8345	-1.9905	-2.1419	-1.9137
-2.0614	-1.9873	-1.7929	-1.9971	-1.82	-1.8383	-2.2841	-1.9915	-1.7695	-1.9623	-2.1448	-1.936	-1.9246	-1.9365	-1.8844	-1.8971	-1.8216	-2.0065	-1.9231	-1.9	-1.1416	-1.9441	-1.7791	-1.9727	-1.9498	-1.9345	-1.8798	-1.9112	-1.8425	-1.9618	-1.9023	-1.9672	-1.8777	-1.9431	-2.3939	-1.9346	-1.8656	-1.9266	-2.1141	-1.9584	-1.8826	-1.9325	-2.2311	-1.9239	-2.1361	-1.9383	-1.9619	-1.9056	-1.8295	-1.9467
-2.0614	-1.9873	-1.8299	-2.0094	-1.82	-1.8383	-0.8942	-1.9751	-1.866	-1.8024	-1.7818	-1.7732	-1.9795	-1.8656	-1.8844	-1.8971	-2.0823	-1.9143	-1.9231	-1.9	-1.1416	-1.9441	-1.8026	-1.9099	-1.9498	-1.9345	-1.8798	-1.9112	-1.8425	-1.9618	-1.9466	-1.9116	-1.8777	-1.9431	-0.9475	-1.9366	-1.8656	-1.9266	-1.9404	-1.9491	-1.8826	-1.9325	-2.2311	-1.9239	-2.1361	-1.9383	-1.9619	-1.9056	-2.1419	-1.9137
-1.649	-1.8789	-1.9002	-1.89	-1.9373	-2.1146	-0.8942	-1.9751	-1.9353	-1.9222	-1.9896	-2.0187	-1.7868	-1.9236	-1.8844	-1.8971	-1.902	-1.9	-2.2757	-1.9594	-1.1416	-1.9441	-1.8026	-1.9099	-1.9498	-1.9345	-1.8798	-1.9112	-1.8425	-1.9618	-1.9023	-1.9672	-1.8777	-1.9431	-0.9475	-1.9366	-1.8656	-1.9266	-1.9404	-1.9491	-1.8826	-1.9325	-1.4761	-1.9876	-1.5807	-1.9443	-1.9619	-1.9056	-1.8295	-1.9467
-2.2609	-2.1685	-1.9908	-1.9132	-1.8126	-1.9997	-0.7564	-1.9986	-1.7564	-2.1179	-1.9896	-2.0187	-1.9246	-1.9365	-2.3627	-1.9455	-2.0823	-1.9143	-1.7932	-1.9402	-1.1416	-1.9441	-1.8026	-1.9099	-1.9498	-1.9345	-1.8798	-1.9112	-1.8425	-1.9618	-2.139	-1.8944	-1.8777	-1.9431	-2.422	-1.9417	-1.8656	-1.9266	-1.9404	-1.9491	-1.8826	-1.9325	-2.2311	-1.9239	-2.1361	-1.9383	-1.9619	-1.9056	-2.1419	-1.9137
-2.648	-2.1397	-1.8374	-2.0468	-1.5669	-1.9057	-0.8942	-1.9751	-1.9396	-1.9186	-1.9229	-2.0023	-1.7438	-2.0256	-2.3627	-1.9455	-1.8216	-2.0065	-1.5669	-1.9057	-1.1416	-1.9441	-1.7791	-1.9727	-1.9818	-1.9454	-1.7228	-1.9607	-2.4816	-1.9475	-1.9023	-1.9672	-1.8777	-1.9431	-0.9475	-1.9366	-1.8656	-1.9266	-1.9404	-1.9491	-1.8826	-1.9325	-1.4761	-1.9876	-2.1361	-1.9383	-1.9619	-1.9056	-1.8295	-1.9467
-1.9038	-1.8996	-2.1757	-1.9595	-1.7097	-1.8964	-0.7564	-1.9986	-1.866	-1.8024	-1.8879	-1.9119	-1.7438	-2.0256	-1.9038	-1.8996	-2.0823	-1.9143	-1.7932	-1.9402	-1.1416	-1.9441	-1.8026	-1.9099	-1.8879	-1.9119	-1.7228	-1.9607	-1.8425	-1.9618	-1.9023	-1.9672	-1.8777	-1.9431	-2.422	-1.9417	-1.8656	-1.9266	-1.9404	-1.9491	-1.8826	-1.9325	-2.2311	-1.9239	-2.1361	-1.9383	-1.9619	-1.9056	-1.8295	-1.9467
-1.8917	-1.9943	-1.9849	-1.8325	-1.8126	-1.9997	-0.7564	-1.9986	-2.4905	-1.7683	-2.1448	-1.936	-2.0299	-2.0103	-1.6506	-1.9956	-2.0823	-1.9143	-1.7932	-1.9402	-1.1416	-1.9441	-2.2568	-1.9497	-1.9498	-1.9345	-2.1878	-1.9749	-1.8425	-1.9618	-1.9466	-1.9116	-1.8777	-1.9431	-2.422	-1.9417	-1.8656	-1.9266	-2.1141	-1.9584	-1.8102	-1.9854	-2.1584	-1.9711	-2.1206	-1.9623	-2.0559	-1.9686	-1.993	-1.9436
-2.804	-1.8507	-1.8076	-1.989	-1.9373	-2.1146	-0.7564	-1.9986	-1.7224	-1.9388	-2.1615	-1.911	-1.8512	-2.0377	-2.3627	-1.9455	-1.8216	-2.0065	-2.2757	-1.9594	-1.1416	-1.9441	-1.7791	-1.9727	-1.9818	-1.9454	-1.8798	-1.9112	-1.8425	-1.9618	-1.9023	-1.9672	-1.8777	-1.9431	-2.422	-1.9417	-1.8656	-1.9266	-1.9404	-1.9491	-1.8826	-1.9325	-2.1584	-1.9711	-2.1206	-1.9623	-2.0559	-1.9686	-1.993	-1.9436
-1.8917	-1.9943	-1.9644	-1.956	-1.9373	-2.1146	-0.8942	-1.9751	-1.866	-1.8024	-1.8233	-2.2271	-2.1511	-2.0278	-1.6506	-1.9956	-1.9644	-1.956	-2.2757	-1.9594	-1.1416	-1.9441	-1.8026	-1.9099	-1.9508	-2.0128	-2.1878	-1.9749	-1.8425	-1.9618	-1.9023	-1.9672	-1.8777	-1.9431	-0.9475	-1.9366	-1.8656	-1.9266	-1.9404	-1.9491	-2.3763	-1.9921	-1.4761	-1.9876	-1.5807	-1.9443	-1.8345	-1.9905	-2.1419	-1.9137
-1.5041	-2.0252	-1.8875	-1.7971	-2.3759	-2.05	-0.7564	-1.9986	-1.7564	-2.1179	-2.0982	-1.9884	-1.7775	-1.8789	-1.6506	-1.9956	-1.902	-1.9	-2.2757	-1.9594	-1.1416	-1.9441	-1.8026	-1.9099	-1.9508	-2.0128	-1.7228	-1.9607	-1.8425	-1.9618	-1.9023	-1.9672	-2.2811	-1.9259	-2.422	-1.9417	-1.8656	-1.9266	-1.9404	-1.9491	-1.8826	-1.9325	-2.1584	-1.9711	-2.1206	-1.9623	-2.0559	-1.9686	-1.993	-1.9436
-1.9002	-1.9305	-1.8076	-1.989	-1.9346	-1.9305	-0.7564	-1.9986	-2.1272	-1.9991	-1.9896	-2.0187	-1.9795	-1.8656	-1.8844	-1.8971	-1.8216	-2.0065	-1.9231	-1.9	-1.1416	-1.9441	-2.2568	-1.9497	-1.9498	-1.9345	-1.8798	-1.9112	-1.8425	-1.9618	-1.9023	-1.9672	-1.8777	-1.9431	-2.422	-1.9417	-2.3526	-1.9695	-1.9404	-1.9491	-1.8826	-1.9325	-1.4761	-1.9876	-2.1361	-1.9383	-1.9619	-1.9056	-1.8295	-1.9467
-1.9002	-1.9305	-2.1757	-1.9595	-2.3759	-2.05	-0.7564	-1.9986	-1.6921	-1.8583	-1.8524	-2.0735	-1.8775	-2.0226	-1.8844	-1.8971	-2.0823	-1.9143	-2.2757	-1.9594	-1.1416	-1.9441	-1.8026	-1.9099	-1.8524	-2.0735	-1.8775	-2.0226	-1.8425	-1.9618	-1.9023	-1.9672	-2.2811	-1.9259	-2.422	-1.9417	-1.8656	-1.9266	-1.9404	-1.9491	-1.8826	-1.9325	-2.2311	-1.9239	-2.1361	-1.9383	-1.9619	-1.9056	-1.8295	-1.9467
-1.5553	-2.0792	-1.7929	-1.9971	-2.2204	-1.7998	-3.83	-2.069	-1.7695	-1.9623	-1.9434	-2.0532	-1.8512	-2.0377	-1.6506	-1.9956	-1.8216	-2.0065	-2.2757	-1.9594	-3.7067	-1.9174	-1.7791	-1.9727	-1.9508	-2.0128	-1.8798	-1.9112	-1.8425	-1.9618	-1.9023	-1.9672	-2.2811	-1.9259	-2.422	-1.9417	-1.8656	-1.9266	-1.9404	-1.9491	-1.8826	-1.9325	-1.4761	-1.9876	-1.5807	-1.9443	-1.8345	-1.9905	-1.8295	-1.9467
-1.9038	-1.8996	-1.8764	-1.9266	-1.7653	-2.0792	-1.9142	-1.9608	-1.866	-1.8024	-2.07	-1.8492	-1.7438	-2.0256	-1.9038	-1.8996	-1.8216	-2.0065	-1.7932	-1.9402	-1.1416	-1.9441	-1.8026	-1.9099	-1.9818	-1.9454	-1.7228	-1.9607	-1.8425	-1.9618	-1.9023	-1.9672	-1.8777	-1.9431	-2.3939	-1.9346	-1.8656	-1.9266	-1.9404	-1.9491	-1.8826	-1.9325	-1.4761	-1.9876	-1.5807	-1.9443	-1.8345	-1.9905	-2.1419	-1.9137
-1.5041	-2.0252	-1.9002	-1.89	-1.9346	-1.9305	-0.7564	-1.9986	-1.7224	-1.9388	-2.07	-1.8492	-1.7868	-1.9236	-1.6506	-1.9956	-1.902	-1.9	-1.9231	-1.9	-1.1416	-1.9441	-1.7791	-1.9727	-1.9818	-1.9454	-1.8798	-1.9112	-1.8425	-1.9618	-1.9023	-1.9672	-1.8777	-1.9431	-2.422	-1.9417	-1.8656	-1.9266	-1.9404	-1.9491	-1.8826	-1.9325	-1.4761	-1.9876	-1.5807	-1.9443	-1.8345	-1.9905	-2.1419	-1.9137
-1.8524	-1.8599	-1.8764	-1.9266	-1.5669	-1.9057	-0.7564	-1.9986	-1.7695	-1.9623	-2.1448	-1.936	-2.5497	-1.9515	-1.8524	-1.8599	-1.8216	-2.0065	-1.5669	-1.9057	-1.1416	-1.9441	-1.7791	-1.9727	-1.9498	-1.9345	-2.1878	-1.9749	-1.8425	-1.9618	-1.9023	-1.9672	-1.8777	-1.9431	-2.422	-1.9417	-1.8656	-1.9266	-2.1141	-1.9584	-2.3763	-1.9921	-1.4761	-1.9876	-1.5807	-1.9443	-1.8345	-1.9905	-2.1419	-1.9137
-1.5041	-2.0252	-1.9976	-1.8456	-1.9373	-2.1146	-0.8942	-1.9751	-1.7342	-2.3134	-1.8177	-1.9732	-1.8512	-2.0377	-1.6506	-1.9956	-1.902	-1.9	-2.2757	-1.9594	-1.1416	-1.9441	-1.7791	-1.9727	-1.9818	-1.9454	-1.8798	-1.9112	-1.8425	-1.9618	-1.9023	-1.9672	-1.8777	-1.9431	-0.9475	-1.9366	-1.8656	-1.9266	-1.9404	-1.9491	-1.8826	-1.9325	-1.4761	-1.9876	-1.5807	-1.9443	-1.9619	-1.9056	-1.8295	-1.9467
-1.649	-1.8789	-1.9908	-1.9132	-1.7097	-1.8964	-0.8942	-1.9751	-1.6921	-1.8583	-1.9434	-2.0532	-1.682	-2.0218	-1.8844	-1.8971	-2.0823	-1.9143	-1.7932	-1.9402	-1.1416	-1.9441	-1.8026	-1.9099	-1.9508	-2.0128	-1.7228	-1.9607	-1.8425	-1.9618	-2.139	-1.8944	-1.8777	-1.9431	-0.9475	-1.9366	-1.8656	-1.9266	-1.9404	-1.9491	-1.8826	-1.9325	-1.4761	-1.9876	-1.5807	-1.9443	-1.9619	-1.9056	-1.8295	-1.9467
-1.9038	-1.8996	-1.9849	-1.8325	-1.7097	-1.8964	-0.7564	-1.9986	-2.1752	-1.9315	-1.8177	-1.9732	-1.7775	-1.8789	-1.9038	-1.8996	-2.0823	-1.9143	-1.7932	-1.9402	-1.1416	-1.9441	-2.2568	-1.9497	-1.9818	-1.9454	-1.7228	-1.9607	-1.8425	-1.9618	-1.9466	-1.9116	-1.8777	-1.9431	-2.422	-1.9417	-1.9515	-1.9916	-1.9404	-1.9491	-1.8826	-1.9325	-2.1584	-1.9711	-2.1206	-1.9623	-2.0559	-1.9686	-1.993	-1.9436
-1.8299	-1.8516	-1.8764	-1.9266	-1.5669	-1.9057	-0.7564	-1.9986	-1.8218	-1.9368	-1.9229	-2.0023	-2.5497	-1.9515	-2.3627	-1.9455	-1.8216	-2.0065	-1.5669	-1.9057	-1.1416	-1.9441	-1.8218	-1.9368	-1.9818	-1.9454	-2.1878	-1.9749	-1.9813	-1.9144	-1.9023	-1.9672	-1.8777	-1.9431	-2.422	-1.9417	-1.8656	-1.9266	-1.9404	-1.9491	-2.3763	-1.9921	-1.4761	-1.9876	-1.5807	-1.9443	-1.9619	-1.9056	-1.8295	-1.9467
-1.5553	-2.0792	-1.8374	-2.0468	-1.7195	-2.1562	-1.0455	-1.9046	-1.7564	-2.1179	-2.0232	-1.9902	-1.7868	-1.9236	-1.6506	-1.9956	-1.8216	-2.0065	-1.7195	-2.1562	-1.1416	-1.9441	-1.8026	-1.9099	-1.9818	-1.9454	-1.8798	-1.9112	-1.8425	-1.9618	-1.9023	-1.9672	-1.8777	-1.9431	-0.9475	-1.9366	-1.8656	-1.9266	-1.9404	-1.9491	-1.8826	-1.9325	-1.4761	-1.9876	-1.5807	-1.9443	-1.8345	-1.9905	-2.1419	-1.9137
-1.5553	-2.0792	-1.9908	-1.9132	-1.822	-1.9681	-0.7564	-1.9986	-1.866	-1.8024	-1.9896	-2.0187	-1.8536	-1.8737	-1.6506	-1.9956	-2.0823	-1.9143	-1.7932	-1.9402	-1.1416	-1.9441	-1.8026	-1.9099	-1.9498	-1.9345	-1.8798	-1.9112	-1.8425	-1.9618	-2.139	-1.8944	-1.8777	-1.9431	-2.422	-1.9417	-1.8656	-1.9266	-1.9404	-1.9491	-1.8826	-1.9325	-1.4761	-1.9876	-1.5807	-1.9443	-1.8345	-1.9905	-1.8295	-1.9467
-1.7936	-1.9135	-2.1757	-1.9595	-1.8535	-1.8313	-0.7564	-1.9986	-1.9353	-1.9222	-2.1448	-1.936	-1.8536	-1.8737	-1.6506	-1.9956	-2.0823	-1.9143	-1.7932	-1.9402	-1.1416	-1.9441	-1.8026	-1.9099	-1.9498	-1.9345	-1.8798	-1.9112	-1.8425	-1.9618	-1.9023	-1.9672	-1.8777	-1.9431	-2.422	-1.9417	-1.8656	-1.9266	-2.1141	-1.9584	-1.8826	-1.9325	-1.4761	-1.9876	-2.1361	-1.9383	-1.8345	-1.9905	-1.8295	-1.9467
-1.7936	-1.9135	-1.7929	-1.9971	-1.5669	-1.9057	-1.0455	-1.9046	-1.866	-1.8024	-1.8879	-1.9119	-1.8536	-1.8737	-1.6506	-1.9956	-1.8216	-2.0065	-1.5669	-1.9057	-1.1416	-1.9441	-1.8026	-1.9099	-1.8879	-1.9119	-1.8798	-1.9112	-1.8425	-1.9618	-1.9023	-1.9672	-1.8777	-1.9431	-0.9475	-1.9366	-1.8656	-1.9266	-1.9404	-1.9491	-1.8826	-1.9325	-1.4761	-1.9876	-1.5807	-1.9443	-1.9619	-1.9056	-1.8295	-1.9467
-2.101	-1.9766	-1.8764	-1.9266	-1.8126	-1.9997	-0.7564	-1.9986	-1.7342	-2.3134	-2.0982	-1.9884	-1.682	-2.0218	-2.101	-1.9766	-1.8216	-2.0065	-1.7932	-1.9402	-1.1416	-1.9441	-1.7791	-1.9727	-1.9508	-2.0128	-1.7228	-1.9607	-1.9813	-1.9144	-1.9023	-1.9672	-1.8777	-1.9431	-2.422	-1.9417	-1.8656	-1.9266	-1.9404	-1.9491	-1.8826	-1.9325	-1.4761	-1.9876	-1.5807	-1.9443	-1.8345	-1.9905	-2.1419	-1.9137
-1.9002	-1.9305	-2.417	-1.8791	-1.9346	-1.9305	-0.8942	-1.9751	-1.8218	-1.9368	-1.7454	-1.8591	-1.8512	-2.0377	-1.8844	-1.8971	-2.0823	-1.9143	-1.9231	-1.9	-1.1416	-1.9441	-1.8218	-1.9368	-1.7454	-1.8591	-1.8798	-1.9112	-1.8425	-1.9618	-2.139	-1.8944	-1.8777	-1.9431	-0.9475	-1.9366	-1.8656	-1.9266	-1.7325	-1.9288	-1.8826	-1.9325	-1.4761	-1.9876	-1.5807	-1.9443	-1.9619	-1.9056	-1.8295	-1.9467
-2.648	-2.1397	-1.9644	-1.956	-1.8231	-2.0083	-3.028	-1.8518	-1.9353	-1.9222	-2.0662	-1.9781	-1.8536	-1.8737	-2.3627	-1.9455	-1.9644	-1.956	-1.8231	-2.0083	-3.7067	-1.9174	-1.8026	-1.9099	-1.9498	-1.9345	-1.8798	-1.9112	-2.4816	-1.9475	-1.9023	-1.9672	-1.9273	-1.9582	-2.422	-1.9417	-1.8656	-1.9266	-2.1141	-1.9584	-1.8826	-1.9325	-2.2311	-1.9239	-2.1361	-1.9383	-1.9619	-1.9056	-1.8295	-1.9467
-1.6213	-2.0269	-2.0121	-1.9797	-1.8126	-1.9997	-1.0455	-1.9046	-1.6921	-1.8583	-2.0232	-1.9902	-1.9019	-1.8712	-1.6506	-1.9956	-2.0823	-1.9143	-1.7932	-1.9402	-1.1416	-1.9441	-1.8026	-1.9099	-1.9818	-1.9454	-2.1878	-1.9749	-1.8425	-1.9618	-1.9023	-1.9672	-1.8777	-1.9431	-0.9475	-1.9366	-1.8656	-1.9266	-1.9404	-1.9491	-1.8826	-1.9325	-1.4761	-1.9876	-1.5807	-1.9443	-1.8345	-1.9905	-2.1419	-1.9137
-1.6213	-2.0269	-2.1757	-1.9595	-1.8126	-1.9997	-0.8942	-1.9751	-1.7224	-1.9388	-1.9229	-2.0023	-2.415	-2.0187	-1.6506	-1.9956	-2.0823	-1.9143	-1.7932	-1.9402	-1.1416	-1.9441	-1.7791	-1.9727	-1.9818	-1.9454	-2.1878	-1.9749	-1.8425	-1.9618	-1.9023	-1.9672	-1.8777	-1.9431	-0.9475	-1.9366	-1.8656	-1.9266	-1.9404	-1.9491	-1.8826	-1.9325	-1.4761	-1.9876	-1.5807	-1.9443	-1.8345	-1.9905	-2.1419	-1.9137
-1.9038	-1.8996	-1.7651	-2.0791	-1.8535	-1.8313	-0.7564	-1.9986	-1.6921	-1.8583	-1.8879	-1.9119	-2.1511	-2.0278	-1.9038	-1.8996	-1.902	-1.9	-1.7932	-1.9402	-1.1416	-1.9441	-1.8026	-1.9099	-1.8879	-1.9119	-2.1878	-1.9749	-1.8425	-1.9618	-1.9023	-1.9672	-1.8777	-1.9431	-2.422	-1.9417	-1.8656	-1.9266	-1.9404	-1.9491	-2.3763	-1.9921	-1.4761	-1.9876	-1.5807	-1.9443	-1.8345	-1.9905	-2.1419	-1.9137
-1.6213	-2.0269	-1.9976	-1.8456	-1.822	-1.9681	-1.0455	-1.9046	-1.7695	-1.9623	-1.9229	-2.0023	-1.682	-2.0218	-1.6506	-1.9956	-1.902	-1.9	-1.7932	-1.9402	-1.1416	-1.9441	-1.7791	-1.9727	-1.9818	-1.9454	-1.7228	-1.9607	-1.8425	-1.9618	-1.9023	-1.9672	-1.8777	-1.9431	-0.9475	-1.9366	-1.8656	-1.9266	-1.9404	-1.9491	-1.8826	-1.9325	-1.4761	-1.9876	-1.5807	-1.9443	-1.8345	-1.9905	-2.1419	-1.9137
-2.0454	-1.9291	-1.8764	-1.9266	-1.82	-1.8383	-0.7564	-1.9986	-1.6921	-1.8583	-2.0232	-1.9902	-1.8536	-1.8737	-2.3627	-1.9455	-1.8216	-2.0065	-1.9231	-1.9	-1.1416	-1.9441	-1.8026	-1.9099	-1.9818	-1.9454	-1.8798	-1.9112	-1.9813	-1.9144	-1.9023	-1.9672	-1.8777	-1.9431	-2.422	-1.9417	-1.8656	-1.9266	-1.9404	-1.9491	-1.8826	-1.9325	-2.2311	-1.9239	-2.1361	-1.9383	-1.9619	-1.9056	-2.1419	-1.9137
-1.8524	-1.8599	-1.8076	-1.989	-1.9373	-2.1146	-0.7564	-1.9986	-1.866	-1.8024	-2.07	-1.8492	-1.7775	-1.8789	-1.8524	-1.8599	-1.8216	-2.0065	-2.2757	-1.9594	-1.1416	-1.9441	-1.8026	-1.9099	-1.9818	-1.9454	-1.7228	-1.9607	-1.8425	-1.9618	-1.9023	-1.9672	-1.8777	-1.9431	-2.422	-1.9417	-1.8656	-1.9266	-1.9404	-1.9491	-1.8826	-1.9325	-2.2311	-1.9239	-1.5807	-1.9443	-1.8345	-1.9905	-2.1419	-1.9137
-2.2609	-2.1685	-2.1757	-1.9595	-1.8535	-1.8313	-3.4354	-1.891	-1.9396	-1.9186	-2.1448	-1.936	-1.9104	-1.8441	-2.3627	-1.9455	-2.0823	-1.9143	-1.7932	-1.9402	-3.7067	-1.9174	-1.7791	-1.9727	-1.9498	-1.9345	-1.8798	-1.9112	-1.8425	-1.9618	-1.9023	-1.9672	-1.8777	-1.9431	-2.422	-1.9417	-1.8656	-1.9266	-2.1141	-1.9584	-1.8826	-1.9325	-1.4761	-1.9876	-1.5807	-1.9443	-1.8345	-1.9905	-2.1419	-1.9137
-1.9002	-1.9305	-1.8611	-2.087	-1.82	-1.8383	-2.6596	-2.0634	-1.803	-1.7936	-2.0232	-1.9902	-1.7438	-2.0256	-1.8844	-1.8971	-1.8216	-2.0065	-1.9231	-1.9	-2.7625	-1.9849	-1.8026	-1.9099	-1.9818	-1.9454	-1.7228	-1.9607	-1.8425	-1.9618	-1.9023	-1.9672	-1.8777	-1.9431	-2.422	-1.9417	-1.8656	-1.9266	-1.9404	-1.9491	-1.8826	-1.9325	-1.4761	-1.9876	-1.5807	-1.9443	-1.8345	-1.9905	-2.1419	-1.9137
-1.7936	-1.9135	-1.7929	-1.9971	-1.9346	-1.9305	-1.0455	-1.9046	-1.9396	-1.9186	-1.9434	-2.0532	-1.682	-2.0218	-1.6506	-1.9956	-1.8216	-2.0065	-1.9231	-1.9	-1.1416	-1.9441	-1.7791	-1.9727	-1.9508	-2.0128	-1.7228	-1.9607	-1.8425	-1.9618	-1.9023	-1.9672	-1.8777	-1.9431	-0.9475	-1.9366	-1.8656	-1.9266	-1.9404	-1.9491	-1.8826	-1.9325	-2.2311	-1.9239	-1.5807	-1.9443	-1.8345	-1.9905	-2.1419	-1.9137
-1.5553	-2.0792	-1.7224	-2.0178	-1.82	-1.8383	-0.8942	-1.9751	-1.7224	-1.9388	-1.9896	-2.0187	-2.5497	-1.9515	-1.6506	-1.9956	-1.8216	-2.0065	-1.9231	-1.9	-1.1416	-1.9441	-1.7791	-1.9727	-1.9498	-1.9345	-2.1878	-1.9749	-1.8425	-1.9618	-1.9023	-1.9672	-1.8777	-1.9431	-0.9475	-1.9366	-1.8656	-1.9266	-1.9404	-1.9491	-2.3763	-1.9921	-1.4761	-1.9876	-1.5807	-1.9443	-1.8345	-1.9905	-2.1419	-1.9137
-2.0614	-1.9873	-1.9908	-1.9132	-1.9346	-1.9305	-0.7564	-1.9986	-2.5266	-1.936	-1.9896	-2.0187	-1.8536	-1.8737	-1.8844	-1.8971	-2.0823	-1.9143	-1.9231	-1.9	-1.1416	-1.9441	-2.2568	-1.9497	-1.9498	-1.9345	-1.8798	-1.9112	-1.8425	-1.9618	-2.139	-1.8944	-1.8777	-1.9431	-2.422	-1.9417	-2.3526	-1.9695	-1.9404	-1.9491	-1.8826	-1.9325	-1.4761	-1.9876	-1.5807	-1.9443	-1.9619	-1.9056	-1.8295	-1.9467
-2.804	-1.8507	-1.9109	-1.9971	-1.5669	-1.9057	-0.8942	-1.9751	-1.803	-1.7936	-2.0232	-1.9902	-1.682	-2.0218	-2.3627	-1.9455	-1.9109	-1.9971	-1.5669	-1.9057	-1.1416	-1.9441	-1.8026	-1.9099	-1.9818	-1.9454	-1.7228	-1.9607	-1.8425	-1.9618	-1.9023	-1.9672	-1.8777	-1.9431	-0.9475	-1.9366	-1.8656	-1.9266	-1.9404	-1.9491	-1.8826	-1.9325	-1.4761	-1.9876	-2.1361	-1.9383	-1.9619	-1.9056	-1.8295	-1.9467
-1.9002	-1.9305	-1.7651	-2.0791	-1.5669	-1.9057	-1.7921	-1.821	-2.0121	-1.9571	-2.1448	-1.936	-1.8775	-2.0226	-1.8844	-1.8971	-1.902	-1.9	-1.5669	-1.9057	-1.1416	-1.9441	-2.2568	-1.9497	-1.9498	-1.9345	-1.8775	-2.0226	-1.8425	-1.9618	-1.9023	-1.9672	-1.8777	-1.9431	-2.422	-1.9417	-1.8656	-1.9266	-2.1141	-1.9584	-1.8826	-1.9325	-1.4761	-1.9876	-1.5807	-1.9443	-1.9619	-1.9056	-1.8295	-1.9467
-1.649	-1.8789	-1.9644	-1.956	-1.9373	-2.1146	-1.7921	-1.821	-2.5266	-1.936	-1.8879	-1.9119	-2.1511	-2.0278	-1.8844	-1.8971	-1.9644	-1.956	-2.2757	-1.9594	-1.1416	-1.9441	-2.2568	-1.9497	-1.8879	-1.9119	-2.1878	-1.9749	-1.8425	-1.9618	-1.9023	-1.9672	-1.8777	-1.9431	-2.422	-1.9417	-2.3526	-1.9695	-1.9404	-1.9491	-2.3763	-1.9921	-1.4761	-1.9876	-2.1361	-1.9383	-1.9619	-1.9056	-1.8295	-1.9467
-1.7936	-1.9135	-1.8764	-1.9266	-1.9346	-1.9305	-0.7564	-1.9986	-1.8218	-1.9368	-1.9896	-2.0187	-2.415	-2.0187	-1.6506	-1.9956	-1.8216	-2.0065	-1.9231	-1.9	-1.1416	-1.9441	-1.8218	-1.9368	-1.9498	-1.9345	-2.1878	-1.9749	-1.8425	-1.9618	-1.9023	-1.9672	-1.8777	-1.9431	-2.422	-1.9417	-1.8656	-1.9266	-1.9404	-1.9491	-1.8826	-1.9325	-1.4761	-1.9876	-1.5807	-1.9443	-1.8345	-1.9905	-2.1419	-1.9137
-1.5553	-2.0792	-1.7651	-2.0791	-1.5669	-1.9057	-0.7564	-1.9986	-1.7224	-1.9388	-1.9896	-2.0187	-2.1511	-2.0278	-1.6506	-1.9956	-1.902	-1.9	-1.5669	-1.9057	-1.1416	-1.9441	-1.7791	-1.9727	-1.9498	-1.9345	-2.1878	-1.9749	-1.8425	-1.9618	-1.9023	-1.9672	-1.8777	-1.9431	-2.422	-1.9417	-1.8656	-1.9266	-1.9404	-1.9491	-2.3763	-1.9921	-1.4761	-1.9876	-1.5807	-1.9443	-1.9619	-1.9056	-1.8295	-1.9467
-1.9038	-1.8996	-2.1757	-1.9595	-1.9346	-1.9305	-0.7564	-1.9986	-2.1272	-1.9991	-1.8299	-1.9399	-1.9246	-1.9365	-1.9038	-1.8996	-2.0823	-1.9143	-1.9231	-1.9	-1.1416	-1.9441	-2.2568	-1.9497	-1.9498	-1.9345	-1.8798	-1.9112	-1.8425	-1.9618	-1.9023	-1.9672	-1.8777	-1.9431	-2.422	-1.9417	-2.3526	-1.9695	-1.7325	-1.9288	-1.8826	-1.9325	-2.2311	-1.9239	-2.1361	-1.9383	-1.9619	-1.9056	-1.8295	-1.9467
-1.8299	-1.8516	-1.8374	-2.0468	-1.822	-1.9681	-0.8942	-1.9751	-1.9353	-1.9222	-2.0662	-1.9781	-1.7775	-1.8789	-2.3627	-1.9455	-1.8216	-2.0065	-1.7932	-1.9402	-1.1416	-1.9441	-1.8026	-1.9099	-1.9498	-1.9345	-1.7228	-1.9607	-1.9813	-1.9144	-1.9023	-1.9672	-1.8777	-1.9431	-0.9475	-1.9366	-1.8656	-1.9266	-2.1141	-1.9584	-1.8826	-1.9325	-1.4761	-1.9876	-1.5807	-1.9443	-1.8345	-1.9905	-2.1419	-1.9137
-1.8299	-1.8516	-1.9644	-1.956	-1.8535	-1.8313	-1.0455	-1.9046	-1.6921	-1.8583	-1.9129	-1.9378	-1.682	-2.0218	-2.3627	-1.9455	-1.9644	-1.956	-1.7932	-1.9402	-1.1416	-1.9441	-1.8026	-1.9099	-1.9508	-2.0128	-1.7228	-1.9607	-1.9813	-1.9144	-1.9023	-1.9672	-1.8777	-1.9431	-0.9475	-1.9366	-1.8656	-1.9266	-1.9404	-1.9491	-1.8826	-1.9325	-2.2311	-1.9239	-2.1361	-1.9383	-1.8345	-1.9905	-2.1419	-1.9137
-2.2617	-1.8064	-1.8764	-1.9266	-1.82	-1.8383	-2.6458	-2.0484	-1.8218	-1.9368	-1.8879	-1.9119	-1.6699	-1.9804	-2.3627	-1.9455	-1.8216	-2.0065	-1.9231	-1.9	-2.7625	-1.9849	-1.8218	-1.9368	-1.8879	-1.9119	-2.1878	-1.9749	-2.4816	-1.9475	-1.9023	-1.9672	-1.8777	-1.9431	-2.422	-1.9417	-1.8656	-1.9266	-1.9404	-1.9491	-1.8826	-1.9325	-1.4761	-1.9876	-1.5807	-1.9443	-1.8345	-1.9905	-2.1419	-1.9137
-1.5041	-2.0252	-1.8076	-1.989	-1.8126	-1.9997	-1.0455	-1.9046	-1.8218	-1.9368	-1.9229	-2.0023	-1.9104	-1.8441	-1.6506	-1.9956	-1.8216	-2.0065	-1.7932	-1.9402	-1.1416	-1.9441	-1.8218	-1.9368	-1.9818	-1.9454	-1.8798	-1.9112	-1.8425	-1.9618	-1.9023	-1.9672	-1.8777	-1.9431	-0.9475	-1.9366	-1.8656	-1.9266	-1.9404	-1.9491	-1.8826	-1.9325	-1.4761	-1.9876	-1.5807	-1.9443	-1.8345	-1.9905	-2.1419	-1.9137
-1.6213	-2.0269	-1.7224	-2.0178	-1.822	-1.9681	-0.8942	-1.9751	-1.8218	-1.9368	-2.1448	-1.936	-1.8512	-2.0377	-1.6506	-1.9956	-1.8216	-2.0065	-1.7932	-1.9402	-1.1416	-1.9441	-1.8218	-1.9368	-1.9498	-1.9345	-1.8798	-1.9112	-1.8425	-1.9618	-1.9023	-1.9672	-1.8777	-1.9431	-0.9475	-1.9366	-1.8656	-1.9266	-2.1141	-1.9584	-1.8826	-1.9325	-1.4761	-1.9876	-1.5807	-1.9443	-1.8345	-1.9905	-1.8295	-1.9467
-1.7936	-1.9135	-1.9908	-1.9132	-1.5669	-1.9057	-0.8942	-1.9751	-1.803	-1.7936	-2.07	-1.8492	-1.8775	-2.0226	-1.6506	-1.9956	-2.0823	-1.9143	-1.5669	-1.9057	-1.1416	-1.9441	-1.8026	-1.9099	-1.9818	-1.9454	-1.8775	-2.0226	-1.8425	-1.9618	-2.139	-1.8944	-1.8777	-1.9431	-0.9475	-1.9366	-1.8656	-1.9266	-1.9404	-1.9491	-1.8826	-1.9325	-1.4761	-1.9876	-2.1361	-1.9383	-1.9619	-1.9056	-1.8295	-1.9467
-2.0614	-1.9873	-1.9644	-1.956	-1.8555	-1.8441	-0.8942	-1.9751	-1.6849	-2.0634	-2.1448	-1.936	-2.1511	-2.0278	-1.8844	-1.8971	-1.9644	-1.956	-1.7932	-1.9402	-1.1416	-1.9441	-1.6849	-2.0634	-1.9498	-1.9345	-2.1878	-1.9749	-1.8425	-1.9618	-1.9023	-1.9672	-1.8777	-1.9431	-0.9475	-1.9366	-1.9515	-1.9916	-2.1141	-1.9584	-2.3763	-1.9921	-2.2311	-1.9239	-2.1361	-1.9383	-1.9619	-1.9056	-1.8295	-1.9467
-1.9002	-1.9305	-1.8764	-1.9266	-1.7097	-1.8964	-0.7564	-1.9986	-1.9353	-1.9222	-1.9434	-2.0532	-1.682	-2.0218	-1.8844	-1.8971	-1.8216	-2.0065	-1.7932	-1.9402	-1.1416	-1.9441	-1.8026	-1.9099	-1.9508	-2.0128	-1.7228	-1.9607	-1.8425	-1.9618	-1.9023	-1.9672	-1.8777	-1.9431	-2.422	-1.9417	-1.8656	-1.9266	-1.9404	-1.9491	-1.8826	-1.9325	-2.2311	-1.9239	-2.1361	-1.9383	-1.9619	-1.9056	-2.1419	-1.9137
-1.9002	-1.9305	-1.9644	-1.956	-1.5669	-1.9057	-0.7564	-1.9986	-1.7695	-1.9623	-2.1448	-1.936	-1.9019	-1.8712	-1.8844	-1.8971	-1.9644	-1.956	-1.5669	-1.9057	-1.1416	-1.9441	-1.7791	-1.9727	-1.9498	-1.9345	-2.1878	-1.9749	-1.8425	-1.9618	-1.9023	-1.9672	-1.8777	-1.9431	-2.422	-1.9417	-1.8656	-1.9266	-2.1141	-1.9584	-1.8826	-1.9325	-2.2311	-1.9239	-2.1361	-1.9383	-1.9619	-1.9056	-2.1419	-1.9137
-1.5041	-2.0252	-1.9976	-1.8456	-1.82	-1.8383	-0.7564	-1.9986	-1.9353	-1.9222	-1.9896	-2.0187	-1.8536	-1.8737	-1.6506	-1.9956	-1.902	-1.9	-1.9231	-1.9	-1.1416	-1.9441	-1.8026	-1.9099	-1.9498	-1.9345	-1.8798	-1.9112	-1.8425	-1.9618	-1.9023	-1.9672	-1.8777	-1.9431	-2.422	-1.9417	-1.8656	-1.9266	-1.9404	-1.9491	-1.8826	-1.9325	-2.2311	-1.9239	-2.1361	-1.9383	-1.9619	-1.9056	-2.1419	-1.9137
-2.0614	-1.9873	-2.1757	-1.9595	-1.8126	-1.9997	-0.7564	-1.9986	-1.9353	-1.9222	-1.7818	-1.7732	-1.8536	-1.8737	-1.8844	-1.8971	-2.0823	-1.9143	-1.7932	-1.9402	-1.1416	-1.9441	-1.8026	-1.9099	-1.9498	-1.9345	-1.8798	-1.9112	-1.8425	-1.9618	-1.9023	-1.9672	-1.8777	-1.9431	-2.422	-1.9417	-1.8656	-1.9266	-1.9404	-1.9491	-1.8826	-1.9325	-2.2311	-1.9239	-1.5807	-1.9443	-1.8345	-1.9905	-2.1419	-1.9137
-1.9038	-1.8996	-1.7929	-1.9971	-1.822	-1.9681	-0.8942	-1.9751	-1.8218	-1.9368	-1.9896	-2.0187	-1.7868	-1.9236	-1.9038	-1.8996	-1.8216	-2.0065	-1.7932	-1.9402	-1.1416	-1.9441	-1.8218	-1.9368	-1.9498	-1.9345	-1.8798	-1.9112	-1.8425	-1.9618	-1.9023	-1.9672	-1.8777	-1.9431	-0.9475	-1.9366	-1.8656	-1.9266	-1.9404	-1.9491	-1.8826	-1.9325	-1.4761	-1.9876	-1.5807	-1.9443	-1.8345	-1.9905	-1.8295	-1.9467
-1.5041	-2.0252	-1.8611	-2.087	-2.2204	-1.7998	-3.325	-1.9954	-2.4905	-1.7683	-2.07	-1.8492	-1.8775	-2.0226	-1.6506	-1.9956	-1.8216	-2.0065	-2.2757	-1.9594	-3.325	-1.9954	-2.2568	-1.9497	-1.9818	-1.9454	-1.8775	-2.0226	-1.8425	-1.9618	-1.9023	-1.9672	-2.2811	-1.9259	-2.422	-1.9417	-1.8656	-1.9266	-1.9404	-1.9491	-1.8826	-1.9325	-1.4761	-1.9876	-1.5807	-1.9443	-1.9619	-1.9056	-1.8295	-1.9467
-1.6213	-2.0269	-1.8374	-2.0468	-1.9346	-1.9305	-0.8942	-1.9751	-1.8218	-1.9368	-1.8177	-1.9732	-1.7342	-1.7195	-1.6506	-1.9956	-1.8216	-2.0065	-1.9231	-1.9	-1.1416	-1.9441	-1.8218	-1.9368	-1.9818	-1.9454	-1.7228	-1.9607	-1.8425	-1.9618	-1.9023	-1.9672	-1.8777	-1.9431	-0.9475	-1.9366	-1.8656	-1.9266	-1.9404	-1.9491	-1.8826	-1.9325	-1.4761	-1.9876	-1.5807	-1.9443	-1.9619	-1.9056	-1.8295	-1.9467
-1.8917	-1.9943	-1.7651	-2.0791	-1.919	-1.9483	-0.8942	-1.9751	-2.5266	-1.936	-2.1615	-1.911	-1.7438	-2.0256	-1.6506	-1.9956	-1.902	-1.9	-2.2757	-1.9594	-1.1416	-1.9441	-2.2568	-1.9497	-1.9818	-1.9454	-1.7228	-1.9607	-1.8425	-1.9618	-1.9023	-1.9672	-1.9273	-1.9582	-0.9475	-1.9366	-2.3526	-1.9695	-1.9404	-1.9491	-1.8826	-1.9325	-2.2311	-1.9239	-2.1361	-1.9383	-1.9619	-1.9056	-1.8295	-1.9467
-2.648	-2.1397	-2.049	-1.9064	-2.3759	-2.05	-1.9142	-1.9608	-2.5266	-1.936	-1.9896	-2.0187	-1.9246	-1.9365	-2.3627	-1.9455	-2.049	-1.9064	-2.2757	-1.9594	-1.1416	-1.9441	-2.2568	-1.9497	-1.9498	-1.9345	-1.8798	-1.9112	-2.4816	-1.9475	-1.9466	-1.9116	-2.2811	-1.9259	-2.3939	-1.9346	-2.3526	-1.9695	-1.9404	-1.9491	-1.8826	-1.9325	-2.2311	-1.9239	-2.1361	-1.9383	-1.9619	-1.9056	-1.993	-1.9436
-1.649	-1.8789	-1.7651	-2.0791	-1.8126	-1.9997	-0.8942	-1.9751	-1.803	-1.7936	-2.1448	-1.936	-1.9795	-1.8656	-1.8844	-1.8971	-1.902	-1.9	-1.7932	-1.9402	-1.1416	-1.9441	-1.8026	-1.9099	-1.9498	-1.9345	-1.8798	-1.9112	-1.8425	-1.9618	-1.9023	-1.9672	-1.8777	-1.9431	-0.9475	-1.9366	-1.8656	-1.9266	-2.1141	-1.9584	-1.8826	-1.9325	-1.4761	-1.9876	-1.5807	-1.9443	-1.8345	-1.9905	-1.8295	-1.9467
-1.649	-1.8789	-1.8076	-1.989	-2.2204	-1.7998	-3.028	-1.8518	-2.5266	-1.936	-2.1615	-1.911	-2.5497	-1.9515	-1.8844	-1.8971	-1.8216	-2.0065	-2.2757	-1.9594	-3.7067	-1.9174	-2.2568	-1.9497	-1.9818	-1.9454	-2.1878	-1.9749	-1.8425	-1.9618	-1.9023	-1.9672	-2.2811	-1.9259	-2.422	-1.9417	-2.3526	-1.9695	-1.9404	-1.9491	-2.3763	-1.9921	-1.4761	-1.9876	-1.5807	-1.9443	-1.9619	-1.9056	-1.8295	-1.9467
-1.6213	-2.0269	-1.9908	-1.9132	-1.822	-1.9681	-0.8942	-1.9751	-1.6921	-1.8583	-2.1448	-1.936	-1.8775	-2.0226	-1.6506	-1.9956	-2.0823	-1.9143	-1.7932	-1.9402	-1.1416	-1.9441	-1.8026	-1.9099	-1.9498	-1.9345	-1.8775	-2.0226	-1.8425	-1.9618	-2.139	-1.8944	-1.8777	-1.9431	-0.9475	-1.9366	-1.8656	-1.9266	-2.1141	-1.9584	-1.8826	-1.9325	-1.4761	-1.9876	-2.1361	-1.9383	-1.9619	-1.9056	-1.8295	-1.9467
-1.5041	-2.0252	-2.0121	-1.9797	-2.0454	-1.9291	-0.8942	-1.9751	-1.6921	-1.8583	-2.0232	-1.9902	-1.9104	-1.8441	-1.6506	-1.9956	-2.0823	-1.9143	-2.2757	-1.9594	-1.1416	-1.9441	-1.8026	-1.9099	-1.9818	-1.9454	-1.8798	-1.9112	-1.8425	-1.9618	-1.9023	-1.9672	-1.9273	-1.9582	-0.9475	-1.9366	-1.8656	-1.9266	-1.9404	-1.9491	-1.8826	-1.9325	-2.2311	-1.9239	-2.1361	-1.9383	-1.9619	-1.9056	-1.8295	-1.9467
-2.2609	-2.1685	-1.9849	-1.8325	-2.2204	-1.7998	-3.6051	-1.9266	-1.866	-1.8024	-1.8917	-2.0663	-1.7342	-1.7195	-2.3627	-1.9455	-2.0823	-1.9143	-2.2757	-1.9594	-3.7067	-1.9174	-1.8026	-1.9099	-1.9818	-1.9454	-1.7228	-1.9607	-1.8425	-1.9618	-1.9466	-1.9116	-2.2811	-1.9259	-2.422	-1.9417	-1.8656	-1.9266	-1.9404	-1.9491	-1.8826	-1.9325	-2.2311	-1.9239	-2.1361	-1.9383	-1.9619	-1.9056	-2.1419	-1.9137
-1.5553	-2.0792	-1.9644	-1.956	-1.8231	-2.0083	-2.3134	-1.9971	-1.7695	-1.9623	-2.1615	-1.911	-2.415	-2.0187	-1.6506	-1.9956	-1.9644	-1.956	-1.8231	-2.0083	-2.3134	-1.9971	-1.7791	-1.9727	-1.9818	-1.9454	-2.1878	-1.9749	-1.8425	-1.9618	-1.9023	-1.9672	-1.9273	-1.9582	-2.422	-1.9417	-1.8656	-1.9266	-1.9404	-1.9491	-1.8826	-1.9325	-1.4761	-1.9876	-2.1361	-1.9383	-1.9619	-1.9056	-1.8295	-1.9467
-1.5553	-2.0792	-1.7929	-1.9971	-1.8555	-1.8441	-2.2841	-1.9915	-1.866	-1.8024	-2.0982	-1.9884	-1.8512	-2.0377	-1.6506	-1.9956	-1.8216	-2.0065	-1.7932	-1.9402	-1.1416	-1.9441	-1.8026	-1.9099	-1.9508	-2.0128	-1.8798	-1.9112	-1.8425	-1.9618	-1.9023	-1.9672	-1.8777	-1.9431	-2.3939	-1.9346	-1.8656	-1.9266	-1.9404	-1.9491	-1.8826	-1.9325	-1.4761	-1.9876	-1.5807	-1.9443	-1.8345	-1.9905	-2.1419	-1.9137
-1.649	-1.8789	-1.8611	-2.087	-2.3759	-2.05	-1.9142	-1.9608	-1.6849	-2.0634	-1.8299	-1.9399	-1.7438	-2.0256	-1.8844	-1.8971	-1.8216	-2.0065	-2.2757	-1.9594	-1.1416	-1.9441	-1.6849	-2.0634	-1.9498	-1.9345	-1.7228	-1.9607	-1.8425	-1.9618	-1.9023	-1.9672	-2.2811	-1.9259	-2.3939	-1.9346	-1.9515	-1.9916	-1.7325	-1.9288	-1.8826	-1.9325	-1.4761	-1.9876	-1.5807	-1.9443	-1.8345	-1.9905	-1.8295	-1.9467
-2.648	-2.1397	-1.8611	-2.087	-1.82	-1.8383	-0.7564	-1.9986	-1.7564	-2.1179	-1.7818	-1.7732	-1.682	-2.0218	-2.3627	-1.9455	-1.8216	-2.0065	-1.9231	-1.9	-1.1416	-1.9441	-1.8026	-1.9099	-1.9498	-1.9345	-1.7228	-1.9607	-2.4816	-1.9475	-1.9023	-1.9672	-1.8777	-1.9431	-2.422	-1.9417	-1.8656	-1.9266	-1.9404	-1.9491	-1.8826	-1.9325	-1.4761	-1.9876	-2.1361	-1.9383	-1.9619	-1.9056	-1.8295	-1.9467
-1.5041	-2.0252	-1.7224	-2.0178	-1.8535	-1.8313	-1.0455	-1.9046	-1.7695	-1.9623	-1.9896	-2.0187	-1.8536	-1.8737	-1.6506	-1.9956	-1.8216	-2.0065	-1.7932	-1.9402	-1.1416	-1.9441	-1.7791	-1.9727	-1.9498	-1.9345	-1.8798	-1.9112	-1.8425	-1.9618	-1.9023	-1.9672	-1.8777	-1.9431	-0.9475	-1.9366	-1.8656	-1.9266	-1.9404	-1.9491	-1.8826	-1.9325	-1.4761	-1.9876	-1.5807	-1.9443	-1.8345	-1.9905	-2.1419	-1.9137
-2.0614	-1.9873	-1.8764	-1.9266	-1.9346	-1.9305	-0.8942	-1.9751	-1.7564	-2.1179	-1.8524	-2.0735	-1.9795	-1.8656	-1.8844	-1.8971	-1.8216	-2.0065	-1.9231	-1.9	-1.1416	-1.9441	-1.8026	-1.9099	-1.8524	-2.0735	-1.8798	-1.9112	-1.8425	-1.9618	-1.9023	-1.9672	-1.8777	-1.9431	-0.9475	-1.9366	-1.8656	-1.9266	-1.9404	-1.9491	-1.8826	-1.9325	-1.4761	-1.9876	-1.5807	-1.9443	-1.9619	-1.9056	-1.8295	-1.9467
-1.6213	-2.0269	-1.9644	-1.956	-1.9373	-2.1146	-1.0455	-1.9046	-1.9353	-1.9222	-2.0232	-1.9902	-1.7868	-1.9236	-1.6506	-1.9956	-1.9644	-1.956	-2.2757	-1.9594	-1.1416	-1.9441	-1.8026	-1.9099	-1.9818	-1.9454	-1.8798	-1.9112	-1.8425	-1.9618	-1.9023	-1.9672	-1.8777	-1.9431	-0.9475	-1.9366	-1.8656	-1.9266	-1.9404	-1.9491	-1.8826	-1.9325	-2.1584	-1.9711	-2.1206	-1.9623	-2.0559	-1.9686	-1.993	-1.9436
-1.5553	-2.0792	-2.0121	-1.9797	-2.1575	-1.9242	-2.6596	-2.0634	-1.803	-1.7936	-1.8177	-1.9732	-2.415	-2.0187	-1.6506	-1.9956	-2.0823	-1.9143	-2.2757	-1.9594	-2.7625	-1.9849	-1.8026	-1.9099	-1.9818	-1.9454	-2.1878	-1.9749	-1.8425	-1.9618	-1.9023	-1.9672	-1.8777	-1.9431	-2.422	-1.9417	-1.8656	-1.9266	-1.9404	-1.9491	-1.8826	-1.9325	-2.1584	-1.9711	-2.1206	-1.9623	-2.0559	-1.9686	-1.993	-1.9436
-2.0614	-1.9873	-1.8764	-1.9266	-2.2204	-1.7998	-1.0455	-1.9046	-1.6917	-1.9058	-1.6409	-1.977	-2.415	-2.0187	-1.8844	-1.8971	-1.8216	-2.0065	-2.2757	-1.9594	-1.1416	-1.9441	-1.8026	-1.9099	-1.9498	-1.9345	-2.1878	-1.9749	-1.8425	-1.9618	-1.9023	-1.9672	-2.2811	-1.9259	-0.9475	-1.9366	-1.8656	-1.9266	-1.7325	-1.9288	-1.8826	-1.9325	-2.1584	-1.9711	-2.1206	-1.9623	-2.0559	-1.9686	-1.993	-1.9436
-2.2617	-1.8064	-1.7224	-2.0178	-2.0454	-1.9291	-0.7564	-1.9986	-1.7564	-2.1179	-2.1448	-1.936	-1.8546	-1.9568	-2.3627	-1.9455	-1.8216	-2.0065	-2.2757	-1.9594	-1.1416	-1.9441	-1.8026	-1.9099	-1.9498	-1.9345	-2.1878	-1.9749	-2.4816	-1.9475	-1.9023	-1.9672	-1.9273	-1.9582	-2.422	-1.9417	-1.8656	-1.9266	-2.1141	-1.9584	-1.8102	-1.9854	-2.1584	-1.9711	-2.1206	-1.9623	-2.0559	-1.9686	-1.993	-1.9436
-1.6213	-2.0269	-1.8374	-2.0468	-1.8126	-1.9997	-1.0455	-1.9046	-1.9353	-1.9222	-2.1448	-1.936	-1.8775	-2.0226	-1.6506	-1.9956	-1.8216	-2.0065	-1.7932	-1.9402	-1.1416	-1.9441	-1.8026	-1.9099	-1.9498	-1.9345	-1.8775	-2.0226	-1.8425	-1.9618	-1.9023	-1.9672	-1.8777	-1.9431	-0.9475	-1.9366	-1.8656	-1.9266	-2.1141	-1.9584	-1.8826	-1.9325	-2.1584	-1.9711	-2.1206	-1.9623	-2.0559	-1.9686	-1.993	-1.9436
-1.8917	-1.9943	-1.8764	-1.9266	-2.3759	-2.05	-3.6051	-1.9266	-1.9353	-1.9222	-1.8299	-1.9399	-2.5497	-1.9515	-1.6506	-1.9956	-1.8216	-2.0065	-2.2757	-1.9594	-3.7067	-1.9174	-1.8026	-1.9099	-1.9498	-1.9345	-2.1878	-1.9749	-1.8425	-1.9618	-1.9023	-1.9672	-2.2811	-1.9259	-2.422	-1.9417	-1.8656	-1.9266	-1.7325	-1.9288	-2.3763	-1.9921	-2.1584	-1.9711	-2.1206	-1.9623	-2.0559	-1.9686	-1.993	-1.9436
-1.6213	-2.0269	-1.8299	-2.0094	-2.2204	-1.7998	-1.0455	-1.9046	-2.1272	-1.9991	-1.8879	-1.9119	-2.415	-2.0187	-1.6506	-1.9956	-2.0823	-1.9143	-2.2757	-1.9594	-1.1416	-1.9441	-2.2568	-1.9497	-1.8879	-1.9119	-2.1878	-1.9749	-1.8425	-1.9618	-1.9466	-1.9116	-2.2811	-1.9259	-0.9475	-1.9366	-2.3526	-1.9695	-1.9404	-1.9491	-1.8826	-1.9325	-2.1584	-1.9711	-2.1206	-1.9623	-2.0559	-1.9686	-1.993	-1.9436
-2.2617	-1.8064	-2.417	-1.8791	-1.5669	-1.9057	-0.7564	-1.9986	-1.6921	-1.8583	-2.1448	-1.936	-1.7342	-1.7195	-2.3627	-1.9455	-2.0823	-1.9143	-1.5669	-1.9057	-1.1416	-1.9441	-1.8026	-1.9099	-1.9498	-1.9345	-1.7228	-1.9607	-2.4816	-1.9475	-2.139	-1.8944	-1.8777	-1.9431	-2.422	-1.9417	-1.8656	-1.9266	-2.1141	-1.9584	-1.8826	-1.9325	-2.1584	-1.9711	-2.1206	-1.9623	-2.0559	-1.9686	-1.993	-1.9436
-1.8245	-1.9236	-1.9002	-1.89	-1.8535	-1.8313	-1.0455	-1.9046	-1.803	-1.7936	-1.8917	-2.0663	-1.7438	-2.0256	-1.6506	-1.9956	-1.902	-1.9	-1.7932	-1.9402	-1.1416	-1.9441	-1.8026	-1.9099	-1.9818	-1.9454	-1.7228	-1.9607	-1.8425	-1.9618	-1.9023	-1.9672	-1.8777	-1.9431	-0.9475	-1.9366	-1.8656	-1.9266	-1.9404	-1.9491	-1.8826	-1.9325	-2.2311	-1.9239	-2.1361	-1.9383	-1.9619	-1.9056	-1.8295	-1.9467
-2.0579	-1.9519	-1.9644	-1.956	-1.5669	-1.9057	-0.8942	-1.9751	-1.7564	-2.1179	-2.1448	-1.936	-1.7438	-2.0256	-2.3627	-1.9455	-1.9644	-1.956	-1.5669	-1.9057	-1.1416	-1.9441	-1.8026	-1.9099	-1.9498	-1.9345	-1.7228	-1.9607	-1.8425	-1.9618	-1.9023	-1.9672	-1.8777	-1.9431	-0.9475	-1.9366	-1.8656	-1.9266	-2.1141	-1.9584	-1.8826	-1.9325	-2.2311	-1.9239	-2.1361	-1.9383	-1.9619	-1.9056	-1.8295	-1.9467
-1.9038	-1.8996	-1.9908	-1.9132	-1.7097	-1.8964	-0.8942	-1.9751	-1.7224	-1.9388	-1.9434	-2.0532	-1.8775	-2.0226	-1.9038	-1.8996	-2.0823	-1.9143	-1.7932	-1.9402	-1.1416	-1.9441	-1.7791	-1.9727	-1.9508	-2.0128	-1.8775	-2.0226	-1.8425	-1.9618	-2.139	-1.8944	-1.8777	-1.9431	-0.9475	-1.9366	-1.8656	-1.9266	-1.9404	-1.9491	-1.8826	-1.9325	-2.2311	-1.9239	-2.1361	-1.9383	-1.9619	-1.9056	-1.993	-1.9436
-2.648	-2.1397	-1.8374	-2.0468	-2.2204	-1.7998	-2.8182	-1.8665	-1.7224	-1.9388	-1.8879	-1.9119	-1.7868	-1.9236	-2.3627	-1.9455	-1.8216	-2.0065	-2.2757	-1.9594	-2.7625	-1.9849	-1.7791	-1.9727	-1.8879	-1.9119	-1.8798	-1.9112	-2.4816	-1.9475	-1.9023	-1.9672	-2.2811	-1.9259	-2.422	-1.9417	-1.8656	-1.9266	-1.9404	-1.9491	-1.8826	-1.9325	-2.2311	-1.9239	-2.1361	-1.9383	-2.0559	-1.9686	-1.993	-1.9436
-2.2617	-1.8064	-1.9109	-1.9971	-1.5669	-1.9057	-1.0455	-1.9046	-2.5266	-1.936	-2.07	-1.8492	-2.415	-2.0187	-2.3627	-1.9455	-1.9109	-1.9971	-1.5669	-1.9057	-1.1416	-1.9441	-2.2568	-1.9497	-1.9818	-1.9454	-2.1878	-1.9749	-2.4816	-1.9475	-1.9023	-1.9672	-1.8777	-1.9431	-0.9475	-1.9366	-2.3526	-1.9695	-1.9404	-1.9491	-1.8826	-1.9325	-2.2311	-1.9239	-2.1361	-1.9383	-1.9619	-1.9056	-1.993	-1.9436
-2.648	-2.1397	-1.8374	-2.0468	-3.0457	-2.0392	-1.0455	-1.9046	-1.866	-1.8024	-2.1615	-1.911	-1.8546	-1.9568	-2.3627	-1.9455	-1.8216	-2.0065	-2.2757	-1.9594	-1.1416	-1.9441	-1.8026	-1.9099	-1.9818	-1.9454	-2.1878	-1.9749	-2.4816	-1.9475	-1.9023	-1.9672	-1.8777	-1.9431	-0.9475	-1.9366	-1.8656	-1.9266	-1.9404	-1.9491	-1.8102	-1.9854	-2.1584	-1.9711	-2.1206	-1.9623	-2.0559	-1.9686	-1.993	-1.9436
-1.8245	-1.9236	-1.8299	-2.0094	-1.7097	-1.8964	-0.8942	-1.9751	-2.0299	-1.9935	-2.0232	-1.9902	-2.5497	-1.9515	-1.6506	-1.9956	-2.0823	-1.9143	-1.7932	-1.9402	-1.1416	-1.9441	-2.2568	-1.9497	-1.9818	-1.9454	-2.1878	-1.9749	-1.8425	-1.9618	-1.9466	-1.9116	-1.8777	-1.9431	-0.9475	-1.9366	-1.9515	-1.9916	-1.9404	-1.9491	-2.3763	-1.9921	-2.1584	-1.9711	-2.1206	-1.9623	-2.0559	-1.9686	-1.8295	-1.9467
-2.2617	-1.8064	-1.9002	-1.89	-1.8231	-2.0083	-2.6596	-2.0634	-1.866	-1.8024	-1.7818	-1.7732	-2.415	-2.0187	-2.3627	-1.9455	-1.902	-1.9	-1.8231	-2.0083	-2.7625	-1.9849	-1.8026	-1.9099	-1.9498	-1.9345	-2.1878	-1.9749	-2.4816	-1.9475	-1.9023	-1.9672	-1.9273	-1.9582	-2.422	-1.9417	-1.8656	-1.9266	-1.9404	-1.9491	-1.8826	-1.9325	-2.2311	-1.9239	-2.1361	-1.9383	-2.0559	-1.9686	-1.993	-1.9436
-1.649	-1.8789	-1.7929	-1.9971	-1.9373	-2.1146	-0.7564	-1.9986	-1.866	-1.8024	-2.1615	-1.911	-1.9019	-1.8712	-1.8844	-1.8971	-1.8216	-2.0065	-2.2757	-1.9594	-1.1416	-1.9441	-1.8026	-1.9099	-1.9818	-1.9454	-2.1878	-1.9749	-1.8425	-1.9618	-1.9023	-1.9672	-1.8777	-1.9431	-2.422	-1.9417	-1.8656	-1.9266	-1.9404	-1.9491	-1.8826	-1.9325	-2.1584	-1.9711	-2.1206	-1.9623	-2.0559	-1.9686	-1.993	-1.9436
-1.8245	-1.9236	-1.8076	-1.989	-1.8126	-1.9997	-0.7564	-1.9986	-2.5266	-1.936	-2.0232	-1.9902	-1.9246	-1.9365	-1.6506	-1.9956	-1.8216	-2.0065	-1.7932	-1.9402	-1.1416	-1.9441	-2.2568	-1.9497	-1.9818	-1.9454	-1.8798	-1.9112	-1.8425	-1.9618	-1.9023	-1.9672	-1.8777	-1.9431	-2.422	-1.9417	-2.3526	-1.9695	-1.9404	-1.9491	-1.8826	-1.9325	-2.1584	-1.9711	-2.1206	-1.9623	-2.0559	-1.9686	-1.993	-1.9436
-1.6213	-2.0269	-1.8076	-1.989	-3.0457	-2.0392	-0.8942	-1.9751	-1.866	-1.8024	-2.0232	-1.9902	-2.1511	-2.0278	-1.6506	-1.9956	-1.8216	-2.0065	-2.2757	-1.9594	-1.1416	-1.9441	-1.8026	-1.9099	-1.9818	-1.9454	-2.1878	-1.9749	-1.8425	-1.9618	-1.9023	-1.9672	-1.8777	-1.9431	-0.9475	-1.9366	-1.8656	-1.9266	-1.9404	-1.9491	-2.3763	-1.9921	-2.1584	-1.9711	-2.1206	-1.9623	-2.0559	-1.9686	-1.8295	-1.9467
-2.0454	-1.9291	-1.8076	-1.989	-1.7097	-1.8964	-0.8942	-1.9751	-2.0299	-1.9935	-1.8177	-1.9732	-2.5497	-1.9515	-2.3627	-1.9455	-1.8216	-2.0065	-1.7932	-1.9402	-1.1416	-1.9441	-2.2568	-1.9497	-1.9818	-1.9454	-2.1878	-1.9749	-1.9813	-1.9144	-1.9023	-1.9672	-1.8777	-1.9431	-0.9475	-1.9366	-1.9515	-1.9916	-1.9404	-1.9491	-2.3763	-1.9921	-2.1584	-1.9711	-2.1206	-1.9623	-2.0559	-1.9686	-1.993	-1.9436
-1.9002	-1.9305	-2.0121	-1.9797	-1.7653	-2.0792	-2.6596	-2.0634	-1.6849	-2.0634	-1.9434	-2.0532	-1.5845	-1.9871	-1.8844	-1.8971	-2.0823	-1.9143	-1.7932	-1.9402	-2.7625	-1.9849	-1.6849	-2.0634	-1.9508	-2.0128	-1.5845	-1.9871	-1.8425	-1.9618	-1.9023	-1.9672	-1.8777	-1.9431	-2.422	-1.9417	-1.9515	-1.9916	-1.9404	-1.9491	-1.8102	-1.9854	-2.2311	-1.9239	-2.1361	-1.9383	-1.9619	-1.9056	-1.8295	-1.9467
-1.6213	-2.0269	-1.9976	-1.8456	-2.2204	-1.7998	-0.7564	-1.9986	-1.7224	-1.9388	-1.8177	-1.9732	-2.5497	-1.9515	-1.6506	-1.9956	-1.902	-1.9	-2.2757	-1.9594	-1.1416	-1.9441	-1.7791	-1.9727	-1.9818	-1.9454	-2.1878	-1.9749	-1.8425	-1.9618	-1.9023	-1.9672	-2.2811	-1.9259	-2.422	-1.9417	-1.8656	-1.9266	-1.9404	-1.9491	-2.3763	-1.9921	-2.2311	-1.9239	-2.1361	-1.9383	-1.9619	-1.9056	-1.8295	-1.9467
-1.6213	-2.0269	-2.417	-1.8791	-1.919	-1.9483	-0.7564	-1.9986	-1.803	-1.7936	-1.9434	-2.0532	-2.5497	-1.9515	-1.6506	-1.9956	-2.0823	-1.9143	-2.2757	-1.9594	-1.1416	-1.9441	-1.8026	-1.9099	-1.9508	-2.0128	-2.1878	-1.9749	-1.8425	-1.9618	-2.139	-1.8944	-1.9273	-1.9582	-2.422	-1.9417	-1.8656	-1.9266	-1.9404	-1.9491	-2.3763	-1.9921	-1.4761	-1.9876	-1.5807	-1.9443	-1.8345	-1.9905	-2.1419	-1.9137
-2.804	-1.8507	-1.9002	-1.89	-1.9373	-2.1146	-0.8942	-1.9751	-2.4905	-1.7683	-1.9896	-2.0187	-1.8775	-2.0226	-2.3627	-1.9455	-1.902	-1.9	-2.2757	-1.9594	-1.1416	-1.9441	-2.2568	-1.9497	-1.9498	-1.9345	-1.8775	-2.0226	-1.8425	-1.9618	-1.9023	-1.9672	-1.8777	-1.9431	-0.9475	-1.9366	-1.8656	-1.9266	-1.9404	-1.9491	-1.8826	-1.9325	-1.4761	-1.9876	-1.5807	-1.9443	-1.9619	-1.9056	-1.8295	-1.9467
-2.2609	-2.1685	-1.9908	-1.9132	-3.0457	-2.0392	-0.7564	-1.9986	-1.8218	-1.9368	-1.9896	-2.0187	-1.8512	-2.0377	-2.3627	-1.9455	-2.0823	-1.9143	-2.2757	-1.9594	-1.1416	-1.9441	-1.8218	-1.9368	-1.9498	-1.9345	-1.8798	-1.9112	-1.8425	-1.9618	-2.139	-1.8944	-1.8777	-1.9431	-2.422	-1.9417	-1.8656	-1.9266	-1.9404	-1.9491	-1.8826	-1.9325	-2.2311	-1.9239	-2.1361	-1.9383	-1.8345	-1.9905	-2.1419	-1.9137
-2.0614	-1.9873	-1.9644	-1.956	-1.5669	-1.9057	-0.8942	-1.9751	-1.6921	-1.8583	-1.7818	-1.7732	-1.7438	-2.0256	-1.8844	-1.8971	-1.9644	-1.956	-1.5669	-1.9057	-1.1416	-1.9441	-1.8026	-1.9099	-1.9498	-1.9345	-1.7228	-1.9607	-1.8425	-1.9618	-1.9023	-1.9672	-1.8777	-1.9431	-0.9475	-1.9366	-1.8656	-1.9266	-1.9404	-1.9491	-1.8826	-1.9325	-1.4761	-1.9876	-2.1361	-1.9383	-1.9619	-1.9056	-1.8295	-1.9467
-1.8245	-1.9236	-1.8764	-1.9266	-1.5669	-1.9057	-1.7921	-1.821	-2.4905	-1.7683	-2.0662	-1.9781	-1.8512	-2.0377	-1.6506	-1.9956	-1.8216	-2.0065	-1.5669	-1.9057	-1.1416	-1.9441	-2.2568	-1.9497	-1.9498	-1.9345	-1.8798	-1.9112	-1.8425	-1.9618	-1.9023	-1.9672	-1.8777	-1.9431	-2.422	-1.9417	-1.8656	-1.9266	-2.1141	-1.9584	-1.8826	-1.9325	-1.4761	-1.9876	-2.1361	-1.9383	-1.9619	-1.9056	-1.993	-1.9436
-1.8245	-1.9236	-1.8374	-2.0468	-1.9346	-1.9305	-0.7564	-1.9986	-1.6917	-1.9058	-1.8879	-1.9119	-2.415	-2.0187	-1.6506	-1.9956	-1.8216	-2.0065	-1.9231	-1.9	-1.1416	-1.9441	-1.8026	-1.9099	-1.8879	-1.9119	-2.1878	-1.9749	-1.8425	-1.9618	-1.9023	-1.9672	-1.8777	-1.9431	-2.422	-1.9417	-1.8656	-1.9266	-1.9404	-1.9491	-1.8826	-1.9325	-1.4761	-1.9876	-1.5807	-1.9443	-1.8345	-1.9905	-1.8295	-1.9467
-1.5041	-2.0252	-1.9644	-1.956	-1.5669	-1.9057	-0.7564	-1.9986	-1.7695	-1.9623	-1.6861	-1.9242	-2.5497	-1.9515	-1.6506	-1.9956	-1.9644	-1.956	-1.5669	-1.9057	-1.1416	-1.9441	-1.7791	-1.9727	-1.9498	-1.9345	-2.1878	-1.9749	-1.8425	-1.9618	-1.9023	-1.9672	-1.8777	-1.9431	-2.422	-1.9417	-1.8656	-1.9266	-1.9404	-1.9491	-2.3763	-1.9921	-1.4761	-1.9876	-2.1361	-1.9383	-1.9619	-1.9056	-1.8295	-1.9467
-1.9038	-1.8996	-2.1757	-1.9595	-1.82	-1.8383	-2.3599	-1.995	-2.5266	-1.936	-1.7454	-1.8591	-1.9246	-1.9365	-1.9038	-1.8996	-2.0823	-1.9143	-1.9231	-1.9	-1.1416	-1.9441	-2.2568	-1.9497	-1.7454	-1.8591	-1.8798	-1.9112	-1.8425	-1.9618	-1.9023	-1.9672	-1.8777	-1.9431	-2.422	-1.9417	-2.3526	-1.9695	-1.7325	-1.9288	-1.8826	-1.9325	-2.2311	-1.9239	-2.1361	-1.9383	-1.9619	-1.9056	-1.8295	-1.9467
-1.8299	-1.8516	-2.417	-1.8791	-1.82	-1.8383	-0.7564	-1.9986	-1.7564	-2.1179	-1.8177	-1.9732	-1.7775	-1.8789	-2.3627	-1.9455	-2.0823	-1.9143	-1.9231	-1.9	-1.1416	-1.9441	-1.8026	-1.9099	-1.9818	-1.9454	-1.7228	-1.9607	-1.9813	-1.9144	-2.139	-1.8944	-1.8777	-1.9431	-2.422	-1.9417	-1.8656	-1.9266	-1.9404	-1.9491	-1.8826	-1.9325	-2.1584	-1.9711	-2.1206	-1.9623	-2.0559	-1.9686	-1.993	-1.9436
-1.8245	-1.9236	-1.8076	-1.989	-2.0317	-1.8408	-0.7564	-1.9986	-1.7564	-2.1179	-1.9434	-2.0532	-1.9104	-1.8441	-1.6506	-1.9956	-1.8216	-2.0065	-1.9231	-1.9	-1.1416	-1.9441	-1.8026	-1.9099	-1.9508	-2.0128	-1.8798	-1.9112	-1.8425	-1.9618	-1.9023	-1.9672	-1.8777	-1.9431	-2.422	-1.9417	-1.8656	-1.9266	-1.9404	-1.9491	-1.8826	-1.9325	-2.1584	-1.9711	-2.1206	-1.9623	-2.0559	-1.9686	-1.993	-1.9436
-1.8245	-1.9236	-1.9908	-1.9132	-2.2204	-1.7998	-0.8942	-1.9751	-2.0121	-1.9571	-1.9434	-2.0532	-1.7775	-1.8789	-1.6506	-1.9956	-2.0823	-1.9143	-2.2757	-1.9594	-1.1416	-1.9441	-2.2568	-1.9497	-1.9508	-2.0128	-1.7228	-1.9607	-1.8425	-1.9618	-2.139	-1.8944	-2.2811	-1.9259	-0.9475	-1.9366	-1.8656	-1.9266	-1.9404	-1.9491	-1.8826	-1.9325	-1.4761	-1.9876	-2.1361	-1.9383	-1.9619	-1.9056	-1.8295	-1.9467
-1.7927	-1.559	-2.1757	-1.9595	-1.9346	-1.9305	-2.2841	-1.9915	-1.7224	-1.9388	-2.0662	-1.9781	-2.0299	-2.0103	-1.8844	-1.8971	-2.0823	-1.9143	-1.9231	-1.9	-1.1416	-1.9441	-1.7791	-1.9727	-1.9498	-1.9345	-2.1878	-1.9749	-1.8425	-1.9618	-1.9023	-1.9672	-1.8777	-1.9431	-2.3939	-1.9346	-1.8656	-1.9266	-2.1141	-1.9584	-1.8102	-1.9854	-1.4761	-1.9876	-1.5807	-1.9443	-1.9619	-1.9056	-1.8295	-1.9467
-1.8917	-1.9943	-2.1757	-1.9595	-1.7097	-1.8964	-2.3134	-1.9971	-1.8218	-1.9368	-1.9896	-2.0187	-2.5497	-1.9515	-1.6506	-1.9956	-2.0823	-1.9143	-1.7932	-1.9402	-2.3134	-1.9971	-1.8218	-1.9368	-1.9498	-1.9345	-2.1878	-1.9749	-1.8425	-1.9618	-1.9023	-1.9672	-1.8777	-1.9431	-2.422	-1.9417	-1.8656	-1.9266	-1.9404	-1.9491	-2.3763	-1.9921	-1.4761	-1.9876	-1.5807	-1.9443	-1.8345	-1.9905	-1.8295	-1.9467
-1.8245	-1.9236	-1.9109	-1.9971	-1.5669	-1.9057	-0.7564	-1.9986	-2.5266	-1.936	-2.07	-1.8492	-2.415	-2.0187	-1.6506	-1.9956	-1.9109	-1.9971	-1.5669	-1.9057	-1.1416	-1.9441	-2.2568	-1.9497	-1.9818	-1.9454	-2.1878	-1.9749	-1.8425	-1.9618	-1.9023	-1.9672	-1.8777	-1.9431	-2.422	-1.9417	-2.3526	-1.9695	-1.9404	-1.9491	-1.8826	-1.9325	-1.4761	-1.9876	-2.1361	-1.9383	-1.9619	-1.9056	-1.8295	-1.9467
-2.0579	-1.9519	-2.049	-1.9064	-1.7097	-1.8964	-1.0455	-1.9046	-2.1272	-1.9991	-2.0232	-1.9902	-1.5845	-1.9871	-2.3627	-1.9455	-2.049	-1.9064	-1.7932	-1.9402	-1.1416	-1.9441	-2.2568	-1.9497	-1.9818	-1.9454	-1.5845	-1.9871	-1.8425	-1.9618	-1.9466	-1.9116	-1.8777	-1.9431	-0.9475	-1.9366	-2.3526	-1.9695	-1.9404	-1.9491	-1.8102	-1.9854	-1.4761	-1.9876	-2.1361	-1.9383	-1.9619	-1.9056	-1.8295	-1.9467
-2.101	-1.9766	-1.8374	-2.0468	-2.3759	-2.05	-1.0455	-1.9046	-1.866	-1.8024	-1.7454	-1.8591	-1.5845	-1.9871	-2.101	-1.9766	-1.8216	-2.0065	-2.2757	-1.9594	-1.1416	-1.9441	-1.8026	-1.9099	-1.7454	-1.8591	-1.5845	-1.9871	-1.9813	-1.9144	-1.9023	-1.9672	-2.2811	-1.9259	-0.9475	-1.9366	-1.8656	-1.9266	-1.7325	-1.9288	-1.8102	-1.9854	-2.2311	-1.9239	-2.1361	-1.9383	-1.9619	-1.9056	-1.8295	-1.9467
-1.6213	-2.0269	-1.9644	-1.956	-1.8535	-1.8313	-0.7564	-1.9986	-1.866	-1.8024	-1.8917	-2.0663	-1.682	-2.0218	-1.6506	-1.9956	-1.9644	-1.956	-1.7932	-1.9402	-1.1416	-1.9441	-1.8026	-1.9099	-1.9818	-1.9454	-1.7228	-1.9607	-1.8425	-1.9618	-1.9023	-1.9672	-1.8777	-1.9431	-2.422	-1.9417	-1.8656	-1.9266	-1.9404	-1.9491	-1.8826	-1.9325	-1.4761	-1.9876	-1.5807	-1.9443	-1.9619	-1.9056	-1.8295	-1.9467
-2.101	-1.9766	-2.049	-1.9064	-1.82	-1.8383	-1.0455	-1.9046	-2.5266	-1.936	-1.9229	-2.0023	-1.7868	-1.9236	-2.101	-1.9766	-2.049	-1.9064	-1.9231	-1.9	-1.1416	-1.9441	-2.2568	-1.9497	-1.9818	-1.9454	-1.8798	-1.9112	-1.9813	-1.9144	-1.9466	-1.9116	-1.8777	-1.9431	-0.9475	-1.9366	-2.3526	-1.9695	-1.9404	-1.9491	-1.8826	-1.9325	-2.2311	-1.9239	-2.1361	-1.9383	-2.0559	-1.9686	-1.993	-1.9436
-1.649	-1.8789	-2.049	-1.9064	-3.0457	-2.0392	-0.7564	-1.9986	-2.4905	-1.7683	-1.7454	-1.8591	-2.0299	-2.0103	-1.8844	-1.8971	-2.049	-1.9064	-2.2757	-1.9594	-1.1416	-1.9441	-2.2568	-1.9497	-1.7454	-1.8591	-2.1878	-1.9749	-1.8425	-1.9618	-1.9466	-1.9116	-1.8777	-1.9431	-2.422	-1.9417	-1.8656	-1.9266	-1.7325	-1.9288	-1.8102	-1.9854	-2.2311	-1.9239	-2.1361	-1.9383	-1.9619	-1.9056	-1.8295	-1.9467
-1.6213	-2.0269	-1.8764	-1.9266	-1.8126	-1.9997	-0.8942	-1.9751	-1.8218	-1.9368	-2.0662	-1.9781	-1.682	-2.0218	-1.6506	-1.9956	-1.8216	-2.0065	-1.7932	-1.9402	-1.1416	-1.9441	-1.8218	-1.9368	-1.9498	-1.9345	-1.7228	-1.9607	-1.8425	-1.9618	-1.9023	-1.9672	-1.8777	-1.9431	-0.9475	-1.9366	-1.8656	-1.9266	-2.1141	-1.9584	-1.8826	-1.9325	-2.1584	-1.9711	-2.1206	-1.9623	-1.9619	-1.9056	-1.8295	-1.9467
-1.6213	-2.0269	-1.9908	-1.9132	-1.5669	-1.9057	-1.0455	-1.9046	-1.7695	-1.9623	-1.7818	-1.7732	-1.7342	-1.7195	-1.6506	-1.9956	-2.0823	-1.9143	-1.5669	-1.9057	-1.1416	-1.9441	-1.7791	-1.9727	-1.9498	-1.9345	-1.7228	-1.9607	-1.8425	-1.9618	-2.139	-1.8944	-1.8777	-1.9431	-0.9475	-1.9366	-1.8656	-1.9266	-1.9404	-1.9491	-1.8826	-1.9325	-2.2311	-1.9239	-2.1361	-1.9383	-1.9619	-1.9056	-1.8295	-1.9467
-2.648	-2.1397	-1.9644	-1.956	-2.3759	-2.05	-2.6458	-2.0484	-2.0121	-1.9571	-1.8233	-2.2271	-1.8536	-1.8737	-2.3627	-1.9455	-1.9644	-1.956	-2.2757	-1.9594	-2.7625	-1.9849	-2.2568	-1.9497	-1.9508	-2.0128	-1.8798	-1.9112	-2.4816	-1.9475	-1.9023	-1.9672	-2.2811	-1.9259	-2.422	-1.9417	-1.8656	-1.9266	-1.9404	-1.9491	-1.8826	-1.9325	-2.2311	-1.9239	-2.1361	-1.9383	-1.9619	-1.9056	-1.993	-1.9436
-2.2609	-2.1685	-1.8875	-1.7971	-1.8126	-1.9997	-1.0455	-1.9046	-1.8218	-1.9368	-2.0232	-1.9902	-1.9104	-1.8441	-2.3627	-1.9455	-1.902	-1.9	-1.7932	-1.9402	-1.1416	-1.9441	-1.8218	-1.9368	-1.9818	-1.9454	-1.8798	-1.9112	-1.8425	-1.9618	-1.9023	-1.9672	-1.8777	-1.9431	-0.9475	-1.9366	-1.8656	-1.9266	-1.9404	-1.9491	-1.8826	-1.9325	-2.1584	-1.9711	-2.1206	-1.9623	-2.0559	-1.9686	-1.993	-1.9436
-1.5041	-2.0252	-1.9908	-1.9132	-1.82	-1.8383	-0.8942	-1.9751	-1.9353	-1.9222	-2.1615	-1.911	-1.9019	-1.8712	-1.6506	-1.9956	-2.0823	-1.9143	-1.9231	-1.9	-1.1416	-1.9441	-1.8026	-1.9099	-1.9818	-1.9454	-2.1878	-1.9749	-1.8425	-1.9618	-2.139	-1.8944	-1.8777	-1.9431	-0.9475	-1.9366	-1.8656	-1.9266	-1.9404	-1.9491	-1.8826	-1.9325	-1.4761	-1.9876	-1.5807	-1.9443	-1.9619	-1.9056	-1.8295	-1.9467
-1.5041	-2.0252	-1.8299	-2.0094	-2.3759	-2.05	-0.7564	-1.9986	-2.1752	-1.9315	-1.7818	-1.7732	-1.8546	-1.9568	-1.6506	-1.9956	-2.0823	-1.9143	-2.2757	-1.9594	-1.1416	-1.9441	-2.2568	-1.9497	-1.9498	-1.9345	-2.1878	-1.9749	-1.8425	-1.9618	-1.9466	-1.9116	-2.2811	-1.9259	-2.422	-1.9417	-1.9515	-1.9916	-1.9404	-1.9491	-1.8102	-1.9854	-1.4761	-1.9876	-1.5807	-1.9443	-1.8345	-1.9905	-1.8295	-1.9467
-1.5553	-2.0792	-1.9908	-1.9132	-1.8126	-1.9997	-0.7564	-1.9986	-1.803	-1.7936	-1.9896	-2.0187	-1.682	-2.0218	-1.6506	-1.9956	-2.0823	-1.9143	-1.7932	-1.9402	-1.1416	-1.9441	-1.8026	-1.9099	-1.9498	-1.9345	-1.7228	-1.9607	-1.8425	-1.9618	-2.139	-1.8944	-1.8777	-1.9431	-2.422	-1.9417	-1.8656	-1.9266	-1.9404	-1.9491	-1.8826	-1.9325	-2.2311	-1.9239	-2.1361	-1.9383	-1.9619	-1.9056	-1.8295	-1.9467
-1.6213	-2.0269	-2.1757	-1.9595	-1.822	-1.9681	-0.7564	-1.9986	-1.7695	-1.9623	-1.8299	-1.9399	-1.7438	-2.0256	-1.6506	-1.9956	-2.0823	-1.9143	-1.7932	-1.9402	-1.1416	-1.9441	-1.7791	-1.9727	-1.9498	-1.9345	-1.7228	-1.9607	-1.8425	-1.9618	-1.9023	-1.9672	-1.8777	-1.9431	-2.422	-1.9417	-1.8656	-1.9266	-1.7325	-1.9288	-1.8826	-1.9325	-2.2311	-1.9239	-2.1361	-1.9383	-1.9619	-1.9056	-1.8295	-1.9467
-1.8299	-1.8516	-1.9002	-1.89	-1.82	-1.8383	-0.8942	-1.9751	-1.8218	-1.9368	-2.07	-1.8492	-1.8536	-1.8737	-2.3627	-1.9455	-1.902	-1.9	-1.9231	-1.9	-1.1416	-1.9441	-1.8218	-1.9368	-1.9818	-1.9454	-1.8798	-1.9112	-1.9813	-1.9144	-1.9023	-1.9672	-1.8777	-1.9431	-0.9475	-1.9366	-1.8656	-1.9266	-1.9404	-1.9491	-1.8826	-1.9325	-2.2311	-1.9239	-2.1361	-1.9383	-1.9619	-1.9056	-1.8295	-1.9467
-1.6213	-2.0269	-1.9002	-1.89	-2.2204	-1.7998	-0.7564	-1.9986	-2.5266	-1.936	-1.8524	-2.0735	-1.7438	-2.0256	-1.6506	-1.9956	-1.902	-1.9	-2.2757	-1.9594	-1.1416	-1.9441	-2.2568	-1.9497	-1.8524	-2.0735	-1.7228	-1.9607	-1.8425	-1.9618	-1.9023	-1.9672	-2.2811	-1.9259	-2.422	-1.9417	-2.3526	-1.9695	-1.9404	-1.9491	-1.8826	-1.9325	-1.4761	-1.9876	-1.5807	-1.9443	-1.9619	-1.9056	-1.8295	-1.9467
-2.2609	-2.1685	-1.9644	-1.956	-1.8535	-1.8313	-1.0455	-1.9046	-1.866	-1.8024	-1.9129	-1.9378	-1.9246	-1.9365	-2.3627	-1.9455	-1.9644	-1.956	-1.7932	-1.9402	-1.1416	-1.9441	-1.8026	-1.9099	-1.9508	-2.0128	-1.8798	-1.9112	-1.8425	-1.9618	-1.9023	-1.9672	-1.8777	-1.9431	-0.9475	-1.9366	-1.8656	-1.9266	-1.9404	-1.9491	-1.8826	-1.9325	-1.4761	-1.9876	-1.5807	-1.9443	-1.8345	-1.9905	-2.1419	-1.9137
-2.804	-1.8507	-1.9002	-1.89	-1.8535	-1.8313	-0.7564	-1.9986	-1.6921	-1.8583	-2.0232	-1.9902	-1.8775	-2.0226	-2.3627	-1.9455	-1.902	-1.9	-1.7932	-1.9402	-1.1416	-1.9441	-1.8026	-1.9099	-1.9818	-1.9454	-1.8775	-2.0226	-1.8425	-1.9618	-1.9023	-1.9672	-1.8777	-1.9431	-2.422	-1.9417	-1.8656	-1.9266	-1.9404	-1.9491	-1.8826	-1.9325	-1.4761	-1.9876	-1.5807	-1.9443	-1.8345	-1.9905	-2.1419	-1.9137
-1.5041	-2.0252	-1.8764	-1.9266	-1.7097	-1.8964	-0.7564	-1.9986	-1.6849	-2.0634	-1.8879	-1.9119	-1.8546	-1.9568	-1.6506	-1.9956	-1.8216	-2.0065	-1.7932	-1.9402	-1.1416	-1.9441	-1.6849	-2.0634	-1.8879	-1.9119	-2.1878	-1.9749	-1.8425	-1.9618	-1.9023	-1.9672	-1.8777	-1.9431	-2.422	-1.9417	-1.9515	-1.9916	-1.9404	-1.9491	-1.8102	-1.9854	-1.4761	-1.9876	-1.5807	-1.9443	-1.9619	-1.9056	-1.8295	-1.9467
-2.0614	-1.9873	-1.9644	-1.956	-1.82	-1.8383	-0.8942	-1.9751	-1.803	-1.7936	-1.9896	-2.0187	-1.7868	-1.9236	-1.8844	-1.8971	-1.9644	-1.956	-1.9231	-1.9	-1.1416	-1.9441	-1.8026	-1.9099	-1.9498	-1.9345	-1.8798	-1.9112	-1.8425	-1.9618	-1.9023	-1.9672	-1.8777	-1.9431	-0.9475	-1.9366	-1.8656	-1.9266	-1.9404	-1.9491	-1.8826	-1.9325	-1.4761	-1.9876	-2.1361	-1.9383	-1.9619	-1.9056	-1.8295	-1.9467
-2.0614	-1.9873	-1.9908	-1.9132	-1.822	-1.9681	-0.7564	-1.9986	-1.7564	-2.1179	-1.7454	-1.8591	-1.8775	-2.0226	-1.8844	-1.8971	-2.0823	-1.9143	-1.7932	-1.9402	-1.1416	-1.9441	-1.8026	-1.9099	-1.7454	-1.8591	-1.8775	-2.0226	-1.8425	-1.9618	-2.139	-1.8944	-1.8777	-1.9431	-2.422	-1.9417	-1.8656	-1.9266	-1.7325	-1.9288	-1.8826	-1.9325	-2.2311	-1.9239	-2.1361	-1.9383	-1.9619	-1.9056	-1.8295	-1.9467
-1.5041	-2.0252	-2.0345	-1.884	-2.0454	-1.9291	-0.7564	-1.9986	-2.5266	-1.936	-2.07	-1.8492	-1.682	-2.0218	-1.6506	-1.9956	-2.0823	-1.9143	-2.2757	-1.9594	-1.1416	-1.9441	-2.2568	-1.9497	-1.9818	-1.9454	-1.7228	-1.9607	-1.8425	-1.9618	-1.9023	-1.9672	-1.9273	-1.9582	-2.422	-1.9417	-2.3526	-1.9695	-1.9404	-1.9491	-1.8826	-1.9325	-1.4761	-1.9876	-1.5807	-1.9443	-1.8345	-1.9905	-1.8295	-1.9467
-2.0614	-1.9873	-1.8299	-2.0094	-1.8126	-1.9997	-0.7564	-1.9986	-1.9396	-1.9186	-2.1448	-1.936	-1.8512	-2.0377	-1.8844	-1.8971	-2.0823	-1.9143	-1.7932	-1.9402	-1.1416	-1.9441	-1.7791	-1.9727	-1.9498	-1.9345	-1.8798	-1.9112	-1.8425	-1.9618	-1.9466	-1.9116	-1.8777	-1.9431	-2.422	-1.9417	-1.8656	-1.9266	-2.1141	-1.9584	-1.8826	-1.9325	-2.2311	-1.9239	-2.1361	-1.9383	-1.9619	-1.9056	-1.8295	-1.9467
-1.6213	-2.0269	-2.1757	-1.9595	-2.0317	-1.8408	-0.8942	-1.9751	-1.803	-1.7936	-1.8299	-1.9399	-1.8536	-1.8737	-1.6506	-1.9956	-2.0823	-1.9143	-1.9231	-1.9	-1.1416	-1.9441	-1.8026	-1.9099	-1.9498	-1.9345	-1.8798	-1.9112	-1.8425	-1.9618	-1.9023	-1.9672	-1.8777	-1.9431	-0.9475	-1.9366	-1.8656	-1.9266	-1.7325	-1.9288	-1.8826	-1.9325	-2.2311	-1.9239	-2.1361	-1.9383	-1.9619	-1.9056	-2.1419	-1.9137
-1.9002	-1.9305	-1.8076	-1.989	-1.8126	-1.9997	-0.8942	-1.9751	-1.7695	-1.9623	-2.1615	-1.911	-1.6699	-1.9804	-1.8844	-1.8971	-1.8216	-2.0065	-1.7932	-1.9402	-1.1416	-1.9441	-1.7791	-1.9727	-1.9818	-1.9454	-2.1878	-1.9749	-1.8425	-1.9618	-1.9023	-1.9672	-1.8777	-1.9431	-0.9475	-1.9366	-1.8656	-1.9266	-1.9404	-1.9491	-1.8826	-1.9325	-2.1584	-1.9711	-2.1206	-1.9623	-2.0559	-1.9686	-1.993	-1.9436
-1.5041	-2.0252	-2.417	-1.8791	-1.9346	-1.9305	-3.0765	-2.0393	-1.7564	-2.1179	-1.9229	-2.0023	-1.682	-2.0218	-1.6506	-1.9956	-2.0823	-1.9143	-1.9231	-1.9	-2.7625	-1.9849	-1.8026	-1.9099	-1.9818	-1.9454	-1.7228	-1.9607	-1.8425	-1.9618	-2.139	-1.8944	-1.8777	-1.9431	-2.422	-1.9417	-1.8656	-1.9266	-1.9404	-1.9491	-1.8826	-1.9325	-2.1584	-1.9711	-2.1206	-1.9623	-2.0559	-1.9686	-1.993	-1.9436
-1.8245	-1.9236	-1.8611	-2.087	-1.82	-1.8383	-1.0455	-1.9046	-1.7224	-1.9388	-2.1615	-1.911	-2.415	-2.0187	-1.6506	-1.9956	-1.8216	-2.0065	-1.9231	-1.9	-1.1416	-1.9441	-1.7791	-1.9727	-1.9818	-1.9454	-2.1878	-1.9749	-1.8425	-1.9618	-1.9023	-1.9672	-1.8777	-1.9431	-0.9475	-1.9366	-1.8656	-1.9266	-1.9404	-1.9491	-1.8826	-1.9325	-2.1584	-1.9711	-2.1206	-1.9623	-2.0559	-1.9686	-1.993	-1.9436
-2.2617	-1.8064	-1.9002	-1.89	-1.7653	-2.0792	-0.7564	-1.9986	-1.7695	-1.9623	-1.8299	-1.9399	-1.682	-2.0218	-2.3627	-1.9455	-1.902	-1.9	-1.7932	-1.9402	-1.1416	-1.9441	-1.7791	-1.9727	-1.9498	-1.9345	-1.7228	-1.9607	-2.4816	-1.9475	-1.9023	-1.9672	-1.8777	-1.9431	-2.422	-1.9417	-1.8656	-1.9266	-1.7325	-1.9288	-1.8826	-1.9325	-2.1584	-1.9711	-2.1206	-1.9623	-2.0559	-1.9686	-1.993	-1.9436
-2.2609	-2.1685	-1.8374	-2.0468	-1.8126	-1.9997	-1.0455	-1.9046	-1.7564	-2.1179	-2.1615	-1.911	-1.8546	-1.9568	-2.3627	-1.9455	-1.8216	-2.0065	-1.7932	-1.9402	-1.1416	-1.9441	-1.8026	-1.9099	-1.9818	-1.9454	-2.1878	-1.9749	-1.8425	-1.9618	-1.9023	-1.9672	-1.8777	-1.9431	-0.9475	-1.9366	-1.8656	-1.9266	-1.9404	-1.9491	-1.8102	-1.9854	-2.1584	-1.9711	-2.1206	-1.9623	-2.0559	-1.9686	-1.993	-1.9436
-1.8245	-1.9236	-1.8299	-2.0094	-2.2204	-1.7998	-1.0455	-1.9046	-1.7564	-2.1179	-1.8177	-1.9732	-2.415	-2.0187	-1.6506	-1.9956	-2.0823	-1.9143	-2.2757	-1.9594	-1.1416	-1.9441	-1.8026	-1.9099	-1.9818	-1.9454	-2.1878	-1.9749	-1.8425	-1.9618	-1.9466	-1.9116	-2.2811	-1.9259	-0.9475	-1.9366	-1.8656	-1.9266	-1.9404	-1.9491	-1.8826	-1.9325	-2.1584	-1.9711	-2.1206	-1.9623	-2.0559	-1.9686	-1.993	-1.9436
-2.2617	-1.8064	-1.8374	-2.0468	-1.8126	-1.9997	-0.7564	-1.9986	-1.9353	-1.9222	-1.9434	-2.0532	-1.8775	-2.0226	-2.3627	-1.9455	-1.8216	-2.0065	-1.7932	-1.9402	-1.1416	-1.9441	-1.8026	-1.9099	-1.9508	-2.0128	-1.8775	-2.0226	-2.4816	-1.9475	-1.9023	-1.9672	-1.8777	-1.9431	-2.422	-1.9417	-1.8656	-1.9266	-1.9404	-1.9491	-1.8826	-1.9325	-2.1584	-1.9711	-2.1206	-1.9623	-2.0559	-1.9686	-1.993	-1.9436
-1.9038	-1.8996	-1.9644	-1.956	-2.2204	-1.7998	-0.7564	-1.9986	-1.7695	-1.9623	-2.0232	-1.9902	-1.682	-2.0218	-1.9038	-1.8996	-1.9644	-1.956	-2.2757	-1.9594	-1.1416	-1.9441	-1.7791	-1.9727	-1.9818	-1.9454	-1.7228	-1.9607	-1.8425	-1.9618	-1.9023	-1.9672	-2.2811	-1.9259	-2.422	-1.9417	-1.8656	-1.9266	-1.9404	-1.9491	-1.8826	-1.9325	-2.2311	-1.9239	-2.1361	-1.9383	-1.9619	-1.9056	-1.993	-1.9436
-1.5041	-2.0252	-2.0345	-1.884	-1.8126	-1.9997	-0.8942	-1.9751	-1.7564	-2.1179	-1.9896	-2.0187	-1.8536	-1.8737	-1.6506	-1.9956	-2.0823	-1.9143	-1.7932	-1.9402	-1.1416	-1.9441	-1.8026	-1.9099	-1.9498	-1.9345	-1.8798	-1.9112	-1.8425	-1.9618	-1.9023	-1.9672	-1.8777	-1.9431	-0.9475	-1.9366	-1.8656	-1.9266	-1.9404	-1.9491	-1.8826	-1.9325	-1.4761	-1.9876	-1.5807	-1.9443	-1.8345	-1.9905	-1.8295	-1.9467
-1.6213	-2.0269	-1.9908	-1.9132	-1.7097	-1.8964	-0.7564	-1.9986	-1.9353	-1.9222	-2.1448	-1.936	-1.8512	-2.0377	-1.6506	-1.9956	-2.0823	-1.9143	-1.7932	-1.9402	-1.1416	-1.9441	-1.8026	-1.9099	-1.9498	-1.9345	-1.8798	-1.9112	-1.8425	-1.9618	-2.139	-1.8944	-1.8777	-1.9431	-2.422	-1.9417	-1.8656	-1.9266	-2.1141	-1.9584	-1.8826	-1.9325	-1.4761	-1.9876	-2.1361	-1.9383	-1.9619	-1.9056	-1.8295	-1.9467
-1.8245	-1.9236	-2.1757	-1.9595	-1.8126	-1.9997	-0.8942	-1.9751	-1.803	-1.7936	-1.9434	-2.0532	-2.5497	-1.9515	-1.6506	-1.9956	-2.0823	-1.9143	-1.7932	-1.9402	-1.1416	-1.9441	-1.8026	-1.9099	-1.9508	-2.0128	-2.1878	-1.9749	-1.8425	-1.9618	-1.9023	-1.9672	-1.8777	-1.9431	-0.9475	-1.9366	-1.8656	-1.9266	-1.9404	-1.9491	-2.3763	-1.9921	-2.2311	-1.9239	-2.1361	-1.9383	-1.9619	-1.9056	-1.8295	-1.9467
-1.7936	-1.9135	-1.9976	-1.8456	-1.8535	-1.8313	-0.8942	-1.9751	-1.866	-1.8024	-2.1448	-1.936	-1.8775	-2.0226	-1.6506	-1.9956	-1.902	-1.9	-1.7932	-1.9402	-1.1416	-1.9441	-1.8026	-1.9099	-1.9498	-1.9345	-1.8775	-2.0226	-1.8425	-1.9618	-1.9023	-1.9672	-1.8777	-1.9431	-0.9475	-1.9366	-1.8656	-1.9266	-2.1141	-1.9584	-1.8826	-1.9325	-1.4761	-1.9876	-1.5807	-1.9443	-1.8345	-1.9905	-2.1419	-1.9137
-1.5041	-2.0252	-1.9908	-1.9132	-1.8535	-1.8313	-0.8942	-1.9751	-1.8218	-1.9368	-1.9229	-2.0023	-2.5497	-1.9515	-1.6506	-1.9956	-2.0823	-1.9143	-1.7932	-1.9402	-1.1416	-1.9441	-1.8218	-1.9368	-1.9818	-1.9454	-2.1878	-1.9749	-1.8425	-1.9618	-2.139	-1.8944	-1.8777	-1.9431	-0.9475	-1.9366	-1.8656	-1.9266	-1.9404	-1.9491	-2.3763	-1.9921	-1.4761	-1.9876	-1.5807	-1.9443	-1.9619	-1.9056	-1.8295	-1.9467
-1.6213	-2.0269	-1.8764	-1.9266	-1.8535	-1.8313	-0.8942	-1.9751	-2.5266	-1.936	-1.6861	-1.9242	-1.682	-2.0218	-1.6506	-1.9956	-1.8216	-2.0065	-1.7932	-1.9402	-1.1416	-1.9441	-2.2568	-1.9497	-1.9498	-1.9345	-1.7228	-1.9607	-1.8425	-1.9618	-1.9023	-1.9672	-1.8777	-1.9431	-0.9475	-1.9366	-2.3526	-1.9695	-1.9404	-1.9491	-1.8826	-1.9325	-1.4761	-1.9876	-1.5807	-1.9443	-1.8345	-1.9905	-2.1419	-1.9137
-1.5553	-2.0792	-1.7929	-1.9971	-2.2204	-1.7998	-0.8942	-1.9751	-1.8452	-1.9661	-1.9129	-1.9378	-1.8775	-2.0226	-1.6506	-1.9956	-1.8216	-2.0065	-2.2757	-1.9594	-1.1416	-1.9441	-2.2568	-1.9497	-1.9508	-2.0128	-1.8775	-2.0226	-1.8425	-1.9618	-1.9023	-1.9672	-2.2811	-1.9259	-0.9475	-1.9366	-1.8656	-1.9266	-1.9404	-1.9491	-1.8826	-1.9325	-1.4761	-1.9876	-1.5807	-1.9443	-1.8345	-1.9905	-1.8295	-1.9467
-1.5041	-2.0252	-1.8076	-1.989	-1.8126	-1.9997	-0.8942	-1.9751	-1.6917	-1.9058	-1.6409	-1.977	-1.9795	-1.8656	-1.6506	-1.9956	-1.8216	-2.0065	-1.7932	-1.9402	-1.1416	-1.9441	-1.8026	-1.9099	-1.9498	-1.9345	-1.8798	-1.9112	-1.8425	-1.9618	-1.9023	-1.9672	-1.8777	-1.9431	-0.9475	-1.9366	-1.8656	-1.9266	-1.7325	-1.9288	-1.8826	-1.9325	-1.4761	-1.9876	-1.5807	-1.9443	-1.8345	-1.9905	-2.1419	-1.9137
-1.6213	-2.0269	-1.9908	-1.9132	-1.8555	-1.8441	-1.9142	-1.9608	-1.6921	-1.8583	-1.7454	-1.8591	-1.8775	-2.0226	-1.6506	-1.9956	-2.0823	-1.9143	-1.7932	-1.9402	-1.1416	-1.9441	-1.8026	-1.9099	-1.7454	-1.8591	-1.8775	-2.0226	-1.8425	-1.9618	-2.139	-1.8944	-1.8777	-1.9431	-2.3939	-1.9346	-1.8656	-1.9266	-1.7325	-1.9288	-1.8826	-1.9325	-1.4761	-1.9876	-1.5807	-1.9443	-1.9619	-1.9056	-1.8295	-1.9467
-2.648	-2.1397	-1.7224	-2.0178	-2.0454	-1.9291	-3.6051	-1.9266	-1.6849	-2.0634	-1.8879	-1.9119	-1.9104	-1.8441	-2.3627	-1.9455	-1.8216	-2.0065	-2.2757	-1.9594	-3.7067	-1.9174	-1.6849	-2.0634	-1.8879	-1.9119	-1.8798	-1.9112	-2.4816	-1.9475	-1.9023	-1.9672	-1.9273	-1.9582	-2.422	-1.9417	-1.9515	-1.9916	-1.9404	-1.9491	-1.8826	-1.9325	-1.4761	-1.9876	-2.1361	-1.9383	-1.9619	-1.9056	-1.8295	-1.9467
-2.804	-1.8507	-1.8611	-2.087	-1.7097	-1.8964	-1.9142	-1.9608	-1.6849	-2.0634	-1.9229	-2.0023	-2.5497	-1.9515	-2.3627	-1.9455	-1.8216	-2.0065	-1.7932	-1.9402	-1.1416	-1.9441	-1.6849	-2.0634	-1.9818	-1.9454	-2.1878	-1.9749	-1.8425	-1.9618	-1.9023	-1.9672	-1.8777	-1.9431	-2.3939	-1.9346	-1.9515	-1.9916	-1.9404	-1.9491	-2.3763	-1.9921	-2.2311	-1.9239	-2.1361	-1.9383	-1.9619	-1.9056	-1.8295	-1.9467
-1.8299	-1.8516	-2.417	-1.8791	-1.8126	-1.9997	-0.7564	-1.9986	-1.7342	-2.3134	-1.9896	-2.0187	-2.0299	-2.0103	-2.3627	-1.9455	-2.0823	-1.9143	-1.7932	-1.9402	-1.1416	-1.9441	-1.7791	-1.9727	-1.9498	-1.9345	-2.1878	-1.9749	-1.9813	-1.9144	-2.139	-1.8944	-1.8777	-1.9431	-2.422	-1.9417	-1.8656	-1.9266	-1.9404	-1.9491	-1.8102	-1.9854	-2.2311	-1.9239	-2.1361	-1.9383	-1.9619	-1.9056	-1.8295	-1.9467
-1.6213	-2.0269	-2.1757	-1.9595	-2.109	-2.2271	-0.7564	-1.9986	-2.0299	-1.9935	-2.0662	-1.9781	-1.7868	-1.9236	-1.6506	-1.9956	-2.0823	-1.9143	-1.9231	-1.9	-1.1416	-1.9441	-2.2568	-1.9497	-1.9498	-1.9345	-1.8798	-1.9112	-1.8425	-1.9618	-1.9023	-1.9672	-1.8777	-1.9431	-2.422	-1.9417	-1.9515	-1.9916	-2.1141	-1.9584	-1.8826	-1.9325	-2.2311	-1.9239	-2.1361	-1.9383	-1.9619	-1.9056	-1.8295	-1.9467
-2.0454	-1.9291	-2.417	-1.8791	-1.7097	-1.8964	-1.0455	-1.9046	-1.7342	-2.3134	-2.07	-1.8492	-1.7775	-1.8789	-2.3627	-1.9455	-2.0823	-1.9143	-1.7932	-1.9402	-1.1416	-1.9441	-1.7791	-1.9727	-1.9818	-1.9454	-1.7228	-1.9607	-1.9813	-1.9144	-2.139	-1.8944	-1.8777	-1.9431	-0.9475	-1.9366	-1.8656	-1.9266	-1.9404	-1.9491	-1.8826	-1.9325	-2.2311	-1.9239	-2.1361	-1.9383	-1.9619	-1.9056	-1.8295	-1.9467
-1.9038	-1.8996	-1.8076	-1.989	-1.8231	-2.0083	-0.7564	-1.9986	-1.7695	-1.9623	-2.1615	-1.911	-1.6699	-1.9804	-1.9038	-1.8996	-1.8216	-2.0065	-1.8231	-2.0083	-1.1416	-1.9441	-1.7791	-1.9727	-1.9818	-1.9454	-2.1878	-1.9749	-1.8425	-1.9618	-1.9023	-1.9672	-1.9273	-1.9582	-2.422	-1.9417	-1.8656	-1.9266	-1.9404	-1.9491	-1.8826	-1.9325	-2.2311	-1.9239	-2.1361	-1.9383	-1.8345	-1.9905	-2.1419	-1.9137
-1.8299	-1.8516	-2.417	-1.8791	-1.8126	-1.9997	-0.7564	-1.9986	-1.7342	-2.3134	-1.9896	-2.0187	-1.5845	-1.9871	-2.3627	-1.9455	-2.0823	-1.9143	-1.7932	-1.9402	-1.1416	-1.9441	-1.7791	-1.9727	-1.9498	-1.9345	-1.5845	-1.9871	-1.9813	-1.9144	-2.139	-1.8944	-1.8777	-1.9431	-2.422	-1.9417	-1.8656	-1.9266	-1.9404	-1.9491	-1.8102	-1.9854	-2.2311	-1.9239	-2.1361	-1.9383	-1.9619	-1.9056	-1.8295	-1.9467
-1.6213	-2.0269	-2.1757	-1.9595	-2.109	-2.2271	-0.7564	-1.9986	-1.6849	-2.0634	-1.7818	-1.7732	-1.7438	-2.0256	-1.6506	-1.9956	-2.0823	-1.9143	-1.9231	-1.9	-1.1416	-1.9441	-1.6849	-2.0634	-1.9498	-1.9345	-1.7228	-1.9607	-1.8425	-1.9618	-1.9023	-1.9672	-1.8777	-1.9431	-2.422	-1.9417	-1.9515	-1.9916	-1.9404	-1.9491	-1.8826	-1.9325	-2.2311	-1.9239	-2.1361	-1.9383	-1.9619	-1.9056	-1.8295	-1.9467
-2.2609	-2.1685	-1.9002	-1.89	-3.0457	-2.0392	-1.0455	-1.9046	-1.7342	-2.3134	-1.6861	-1.9242	-1.7775	-1.8789	-2.3627	-1.9455	-1.902	-1.9	-2.2757	-1.9594	-1.1416	-1.9441	-1.7791	-1.9727	-1.9498	-1.9345	-1.7228	-1.9607	-1.8425	-1.9618	-1.9023	-1.9672	-1.8777	-1.9431	-0.9475	-1.9366	-1.8656	-1.9266	-1.9404	-1.9491	-1.8826	-1.9325	-2.2311	-1.9239	-2.1361	-1.9383	-1.9619	-1.9056	-2.1419	-1.9137
-1.8245	-1.9236	-1.7224	-2.0178	-1.5669	-1.9057	-0.7564	-1.9986	-1.9396	-1.9186	-2.0232	-1.9902	-2.1511	-2.0278	-1.6506	-1.9956	-1.8216	-2.0065	-1.5669	-1.9057	-1.1416	-1.9441	-1.7791	-1.9727	-1.9818	-1.9454	-2.1878	-1.9749	-1.8425	-1.9618	-1.9023	-1.9672	-1.8777	-1.9431	-2.422	-1.9417	-1.8656	-1.9266	-1.9404	-1.9491	-2.3763	-1.9921	-2.2311	-1.9239	-2.1361	-1.9383	-1.8345	-1.9905	-2.1419	-1.9137
-1.5041	-2.0252	-1.8611	-2.087	-1.8126	-1.9997	-1.0455	-1.9046	-1.6921	-1.8583	-1.9229	-2.0023	-2.0299	-2.0103	-1.6506	-1.9956	-1.8216	-2.0065	-1.7932	-1.9402	-1.1416	-1.9441	-1.8026	-1.9099	-1.9818	-1.9454	-2.1878	-1.9749	-1.8425	-1.9618	-1.9023	-1.9672	-1.8777	-1.9431	-0.9475	-1.9366	-1.8656	-1.9266	-1.9404	-1.9491	-1.8102	-1.9854	-1.4761	-1.9876	-1.5807	-1.9443	-1.8345	-1.9905	-2.1419	-1.9137
-1.6213	-2.0269	-1.9908	-1.9132	-1.7195	-2.1562	-0.8942	-1.9751	-1.6917	-1.9058	-2.07	-1.8492	-1.5845	-1.9871	-1.6506	-1.9956	-2.0823	-1.9143	-1.7195	-2.1562	-1.1416	-1.9441	-1.8026	-1.9099	-1.9818	-1.9454	-1.5845	-1.9871	-1.8425	-1.9618	-2.139	-1.8944	-1.8777	-1.9431	-0.9475	-1.9366	-1.8656	-1.9266	-1.9404	-1.9491	-1.8102	-1.9854	-1.4761	-1.9876	-2.1361	-1.9383	-1.9619	-1.9056	-1.8295	-1.9467
-1.8917	-1.9943	-1.8374	-2.0468	-2.0317	-1.8408	-0.7564	-1.9986	-1.8452	-1.9661	-2.0662	-1.9781	-1.5845	-1.9871	-1.6506	-1.9956	-1.8216	-2.0065	-1.9231	-1.9	-1.1416	-1.9441	-2.2568	-1.9497	-1.9498	-1.9345	-1.5845	-1.9871	-1.8425	-1.9618	-1.9023	-1.9672	-1.8777	-1.9431	-2.422	-1.9417	-1.8656	-1.9266	-2.1141	-1.9584	-1.8102	-1.9854	-2.2311	-1.9239	-2.1361	-1.9383	-1.8345	-1.9905	-2.1419	-1.9137
-1.6213	-2.0269	-1.9908	-1.9132	-1.82	-1.8383	-0.8942	-1.9751	-2.5266	-1.936	-1.9229	-2.0023	-1.8536	-1.8737	-1.6506	-1.9956	-2.0823	-1.9143	-1.9231	-1.9	-1.1416	-1.9441	-2.2568	-1.9497	-1.9818	-1.9454	-1.8798	-1.9112	-1.8425	-1.9618	-2.139	-1.8944	-1.8777	-1.9431	-0.9475	-1.9366	-2.3526	-1.9695	-1.9404	-1.9491	-1.8826	-1.9325	-1.4761	-1.9876	-2.1361	-1.9383	-1.9619	-1.9056	-1.8295	-1.9467
-2.648	-2.1397	-1.9976	-1.8456	-2.2204	-1.7998	-0.8942	-1.9751	-1.803	-1.7936	-1.8177	-1.9732	-2.1511	-2.0278	-2.3627	-1.9455	-1.902	-1.9	-2.2757	-1.9594	-1.1416	-1.9441	-1.8026	-1.9099	-1.9818	-1.9454	-2.1878	-1.9749	-2.4816	-1.9475	-1.9023	-1.9672	-2.2811	-1.9259	-0.9475	-1.9366	-1.8656	-1.9266	-1.9404	-1.9491	-2.3763	-1.9921	-2.2311	-1.9239	-2.1361	-1.9383	-1.9619	-1.9056	-1.8295	-1.9467
-1.8299	-1.8516	-1.7929	-1.9971	-1.8126	-1.9997	-0.7564	-1.9986	-1.8218	-1.9368	-2.0662	-1.9781	-1.9019	-1.8712	-2.3627	-1.9455	-1.8216	-2.0065	-1.7932	-1.9402	-1.1416	-1.9441	-1.8218	-1.9368	-1.9498	-1.9345	-2.1878	-1.9749	-1.9813	-1.9144	-1.9023	-1.9672	-1.8777	-1.9431	-2.422	-1.9417	-1.8656	-1.9266	-2.1141	-1.9584	-1.8826	-1.9325	-1.4761	-1.9876	-1.5807	-1.9443	-1.8345	-1.9905	-1.8295	-1.9467
-1.6213	-2.0269	-1.9644	-1.956	-2.3759	-2.05	-0.7564	-1.9986	-1.7695	-1.9623	-1.8879	-1.9119	-1.7438	-2.0256	-1.6506	-1.9956	-1.9644	-1.956	-2.2757	-1.9594	-1.1416	-1.9441	-1.7791	-1.9727	-1.8879	-1.9119	-1.7228	-1.9607	-1.8425	-1.9618	-1.9023	-1.9672	-2.2811	-1.9259	-2.422	-1.9417	-1.8656	-1.9266	-1.9404	-1.9491	-1.8826	-1.9325	-1.4761	-1.9876	-2.1361	-1.9383	-1.9619	-1.9056	-1.8295	-1.9467
-2.0614	-1.9873	-1.9644	-1.956	-1.9346	-1.9305	-0.7564	-1.9986	-1.803	-1.7936	-2.1448	-1.936	-1.7868	-1.9236	-1.8844	-1.8971	-1.9644	-1.956	-1.9231	-1.9	-1.1416	-1.9441	-1.8026	-1.9099	-1.9498	-1.9345	-1.8798	-1.9112	-1.8425	-1.9618	-1.9023	-1.9672	-1.8777	-1.9431	-2.422	-1.9417	-1.8656	-1.9266	-2.1141	-1.9584	-1.8826	-1.9325	-2.2311	-1.9239	-2.1361	-1.9383	-2.0559	-1.9686	-1.993	-1.9436
-1.9002	-1.9305	-2.1757	-1.9595	-1.822	-1.9681	-0.8942	-1.9751	-1.7564	-2.1179	-1.7454	-1.8591	-2.415	-2.0187	-1.8844	-1.8971	-2.0823	-1.9143	-1.7932	-1.9402	-1.1416	-1.9441	-1.8026	-1.9099	-1.7454	-1.8591	-2.1878	-1.9749	-1.8425	-1.9618	-1.9023	-1.9672	-1.8777	-1.9431	-0.9475	-1.9366	-1.8656	-1.9266	-1.7325	-1.9288	-1.8826	-1.9325	-2.1584	-1.9711	-2.1206	-1.9623	-1.9619	-1.9056	-1.8295	-1.9467
-1.8245	-1.9236	-2.049	-1.9064	-3.0457	-2.0392	-0.7564	-1.9986	-1.7342	-2.3134	-2.1615	-1.911	-1.7438	-2.0256	-1.6506	-1.9956	-2.049	-1.9064	-2.2757	-1.9594	-1.1416	-1.9441	-1.7791	-1.9727	-1.9818	-1.9454	-1.7228	-1.9607	-1.8425	-1.9618	-1.9466	-1.9116	-1.8777	-1.9431	-2.422	-1.9417	-1.8656	-1.9266	-1.9404	-1.9491	-1.8826	-1.9325	-2.2311	-1.9239	-2.1361	-1.9383	-1.9619	-1.9056	-1.8295	-1.9467
-1.5553	-2.0792	-1.9644	-1.956	-1.7653	-2.0792	-1.0455	-1.9046	-2.0121	-1.9571	-2.0662	-1.9781	-1.8536	-1.8737	-1.6506	-1.9956	-1.9644	-1.956	-1.7932	-1.9402	-1.1416	-1.9441	-2.2568	-1.9497	-1.9498	-1.9345	-1.8798	-1.9112	-1.8425	-1.9618	-1.9023	-1.9672	-1.8777	-1.9431	-0.9475	-1.9366	-1.8656	-1.9266	-2.1141	-1.9584	-1.8826	-1.9325	-2.2311	-1.9239	-2.1361	-1.9383	-1.9619	-1.9056	-1.8295	-1.9467
-2.804	-1.8507	-1.9002	-1.89	-1.8535	-1.8313	-1.0455	-1.9046	-1.9353	-1.9222	-2.0232	-1.9902	-1.682	-2.0218	-2.3627	-1.9455	-1.902	-1.9	-1.7932	-1.9402	-1.1416	-1.9441	-1.8026	-1.9099	-1.9818	-1.9454	-1.7228	-1.9607	-1.8425	-1.9618	-1.9023	-1.9672	-1.8777	-1.9431	-0.9475	-1.9366	-1.8656	-1.9266	-1.9404	-1.9491	-1.8826	-1.9325	-1.4761	-1.9876	-1.5807	-1.9443	-1.8345	-1.9905	-2.1419	-1.9137
-2.0614	-1.9873	-1.9644	-1.956	-2.1575	-1.9242	-2.3599	-1.995	-1.7564	-2.1179	-1.9434	-2.0532	-1.9246	-1.9365	-1.8844	-1.8971	-1.9644	-1.956	-2.2757	-1.9594	-1.1416	-1.9441	-1.8026	-1.9099	-1.9508	-2.0128	-1.8798	-1.9112	-1.8425	-1.9618	-1.9023	-1.9672	-1.8777	-1.9431	-2.422	-1.9417	-1.8656	-1.9266	-1.9404	-1.9491	-1.8826	-1.9325	-2.2311	-1.9239	-2.1361	-1.9383	-1.9619	-1.9056	-1.8295	-1.9467
-1.5553	-2.0792	-1.8076	-1.989	-1.822	-1.9681	-1.0455	-1.9046	-1.803	-1.7936	-1.8299	-1.9399	-1.7438	-2.0256	-1.6506	-1.9956	-1.8216	-2.0065	-1.7932	-1.9402	-1.1416	-1.9441	-1.8026	-1.9099	-1.9498	-1.9345	-1.7228	-1.9607	-1.8425	-1.9618	-1.9023	-1.9672	-1.8777	-1.9431	-0.9475	-1.9366	-1.8656	-1.9266	-1.7325	-1.9288	-1.8826	-1.9325	-1.4761	-1.9876	-1.5807	-1.9443	-1.8345	-1.9905	-1.8295	-1.9467
-2.101	-1.9766	-1.8611	-2.087	-1.7097	-1.8964	-2.2841	-1.9915	-2.5266	-1.936	-1.8299	-1.9399	-1.8536	-1.8737	-2.101	-1.9766	-1.8216	-2.0065	-1.7932	-1.9402	-1.1416	-1.9441	-2.2568	-1.9497	-1.9498	-1.9345	-1.8798	-1.9112	-1.9813	-1.9144	-1.9023	-1.9672	-1.8777	-1.9431	-2.3939	-1.9346	-2.3526	-1.9695	-1.7325	-1.9288	-1.8826	-1.9325	-2.2311	-1.9239	-2.1206	-1.9623	-2.0559	-1.9686	-1.993	-1.9436
-1.9002	-1.9305	-1.7929	-1.9971	-1.7653	-2.0792	-0.8942	-1.9751	-2.5266	-1.936	-2.1615	-1.911	-1.7775	-1.8789	-1.8844	-1.8971	-1.8216	-2.0065	-1.7932	-1.9402	-1.1416	-1.9441	-2.2568	-1.9497	-1.9818	-1.9454	-1.7228	-1.9607	-1.8425	-1.9618	-1.9023	-1.9672	-1.8777	-1.9431	-0.9475	-1.9366	-2.3526	-1.9695	-1.9404	-1.9491	-1.8826	-1.9325	-2.1584	-1.9711	-2.1206	-1.9623	-2.0559	-1.9686	-1.993	-1.9436
-2.648	-2.1397	-1.8764	-1.9266	-2.0317	-1.8408	-0.8942	-1.9751	-1.866	-1.8024	-2.0982	-1.9884	-1.8775	-2.0226	-2.3627	-1.9455	-1.8216	-2.0065	-1.9231	-1.9	-1.1416	-1.9441	-1.8026	-1.9099	-1.9508	-2.0128	-1.8775	-2.0226	-2.4816	-1.9475	-1.9023	-1.9672	-1.8777	-1.9431	-0.9475	-1.9366	-1.8656	-1.9266	-1.9404	-1.9491	-1.8826	-1.9325	-2.1584	-1.9711	-2.1206	-1.9623	-2.0559	-1.9686	-1.8295	-1.9467
-1.8245	-1.9236	-1.9908	-1.9132	-2.0454	-1.9291	-2.6596	-2.0634	-1.6917	-1.9058	-2.0232	-1.9902	-2.1511	-2.0278	-1.6506	-1.9956	-2.0823	-1.9143	-2.2757	-1.9594	-2.7625	-1.9849	-1.8026	-1.9099	-1.9818	-1.9454	-2.1878	-1.9749	-1.8425	-1.9618	-2.139	-1.8944	-1.9273	-1.9582	-2.422	-1.9417	-1.8656	-1.9266	-1.9404	-1.9491	-2.3763	-1.9921	-2.1584	-1.9711	-2.1206	-1.9623	-2.0559	-1.9686	-1.993	-1.9436
-1.649	-1.8789	-1.7224	-2.0178	-1.8535	-1.8313	-1.0455	-1.9046	-1.7564	-2.1179	-1.8299	-1.9399	-1.7342	-1.7195	-1.8844	-1.8971	-1.8216	-2.0065	-1.7932	-1.9402	-1.1416	-1.9441	-1.8026	-1.9099	-1.9498	-1.9345	-1.7228	-1.9607	-1.8425	-1.9618	-1.9023	-1.9672	-1.8777	-1.9431	-0.9475	-1.9366	-1.8656	-1.9266	-1.7325	-1.9288	-1.8826	-1.9325	-2.1584	-1.9711	-2.1206	-1.9623	-2.0559	-1.9686	-1.993	-1.9436
-1.8299	-1.8516	-1.8076	-1.989	-1.7097	-1.8964	-0.8942	-1.9751	-2.5266	-1.936	-1.8177	-1.9732	-1.8775	-2.0226	-2.3627	-1.9455	-1.8216	-2.0065	-1.7932	-1.9402	-1.1416	-1.9441	-2.2568	-1.9497	-1.9818	-1.9454	-1.8775	-2.0226	-1.9813	-1.9144	-1.9023	-1.9672	-1.8777	-1.9431	-0.9475	-1.9366	-2.3526	-1.9695	-1.9404	-1.9491	-1.8826	-1.9325	-2.1584	-1.9711	-2.1206	-1.9623	-2.0559	-1.9686	-1.993	-1.9436
-2.648	-2.1397	-1.8076	-1.989	-1.5669	-1.9057	-2.8182	-1.8665	-1.7695	-1.9623	-2.0232	-1.9902	-2.1511	-2.0278	-2.3627	-1.9455	-1.8216	-2.0065	-1.5669	-1.9057	-2.7625	-1.9849	-1.7791	-1.9727	-1.9818	-1.9454	-2.1878	-1.9749	-2.4816	-1.9475	-1.9023	-1.9672	-1.8777	-1.9431	-2.422	-1.9417	-1.8656	-1.9266	-1.9404	-1.9491	-2.3763	-1.9921	-2.1584	-1.9711	-2.1206	-1.9623	-2.0559	-1.9686	-1.993	-1.9436
-1.8299	-1.8516	-1.9908	-1.9132	-1.8126	-1.9997	-1.9142	-1.9608	-1.6849	-2.0634	-2.0662	-1.9781	-1.9019	-1.8712	-2.3627	-1.9455	-2.0823	-1.9143	-1.7932	-1.9402	-1.1416	-1.9441	-1.6849	-2.0634	-1.9498	-1.9345	-2.1878	-1.9749	-1.9813	-1.9144	-2.139	-1.8944	-1.8777	-1.9431	-2.3939	-1.9346	-1.9515	-1.9916	-2.1141	-1.9584	-1.8826	-1.9325	-1.4761	-1.9876	-2.1361	-1.9383	-1.9619	-1.9056	-1.8295	-1.9467
-2.0454	-1.9291	-2.049	-1.9064	-2.3759	-2.05	-1.7921	-1.821	-1.9353	-1.9222	-1.8177	-1.9732	-1.9795	-1.8656	-2.3627	-1.9455	-2.049	-1.9064	-2.2757	-1.9594	-1.1416	-1.9441	-1.8026	-1.9099	-1.9818	-1.9454	-1.8798	-1.9112	-1.9813	-1.9144	-1.9466	-1.9116	-2.2811	-1.9259	-2.422	-1.9417	-1.8656	-1.9266	-1.9404	-1.9491	-1.8826	-1.9325	-2.2311	-1.9239	-2.1361	-1.9383	-2.0559	-1.9686	-1.993	-1.9436
-2.0579	-1.9519	-1.7929	-1.9971	-1.9346	-1.9305	-0.8942	-1.9751	-1.803	-1.7936	-1.8879	-1.9119	-1.8512	-2.0377	-2.3627	-1.9455	-1.8216	-2.0065	-1.9231	-1.9	-1.1416	-1.9441	-1.8026	-1.9099	-1.8879	-1.9119	-1.8798	-1.9112	-1.8425	-1.9618	-1.9023	-1.9672	-1.8777	-1.9431	-0.9475	-1.9366	-1.8656	-1.9266	-1.9404	-1.9491	-1.8826	-1.9325	-1.4761	-1.9876	-1.5807	-1.9443	-1.8345	-1.9905	-1.8295	-1.9467
-1.8917	-1.9943	-1.9849	-1.8325	-2.3759	-2.05	-1.9142	-1.9608	-1.6921	-1.8583	-1.8299	-1.9399	-2.0299	-2.0103	-1.6506	-1.9956	-2.0823	-1.9143	-2.2757	-1.9594	-1.1416	-1.9441	-1.8026	-1.9099	-1.9498	-1.9345	-2.1878	-1.9749	-1.8425	-1.9618	-1.9466	-1.9116	-2.2811	-1.9259	-2.3939	-1.9346	-1.8656	-1.9266	-1.7325	-1.9288	-1.8102	-1.9854	-2.2311	-1.9239	-2.1361	-1.9383	-2.0559	-1.9686	-1.993	-1.9436
-2.0454	-1.9291	-2.417	-1.8791	-2.0454	-1.9291	-3.6051	-1.9266	-2.1752	-1.9315	-1.6409	-1.977	-2.0299	-2.0103	-2.3627	-1.9455	-2.0823	-1.9143	-2.2757	-1.9594	-3.7067	-1.9174	-2.2568	-1.9497	-1.9498	-1.9345	-2.1878	-1.9749	-1.9813	-1.9144	-2.139	-1.8944	-1.9273	-1.9582	-2.422	-1.9417	-1.9515	-1.9916	-1.7325	-1.9288	-1.8102	-1.9854	-2.2311	-1.9239	-2.1206	-1.9623	-2.0559	-1.9686	-1.993	-1.9436
-2.2617	-1.8064	-1.9849	-1.8325	-1.7653	-2.0792	-2.2841	-1.9915	-2.0299	-1.9935	-1.6409	-1.977	-1.9795	-1.8656	-2.3627	-1.9455	-2.0823	-1.9143	-1.7932	-1.9402	-1.1416	-1.9441	-2.2568	-1.9497	-1.9498	-1.9345	-1.8798	-1.9112	-2.4816	-1.9475	-1.9466	-1.9116	-1.8777	-1.9431	-2.3939	-1.9346	-1.9515	-1.9916	-1.7325	-1.9288	-1.8826	-1.9325	-2.1584	-1.9711	-2.1206	-1.9623	-2.0559	-1.9686	-1.993	-1.9436
-1.649	-1.8789	-1.8764	-1.9266	-1.822	-1.9681	-1.9142	-1.9608	-2.0121	-1.9571	-1.6409	-1.977	-1.8775	-2.0226	-1.8844	-1.8971	-1.8216	-2.0065	-1.7932	-1.9402	-1.1416	-1.9441	-2.2568	-1.9497	-1.9498	-1.9345	-1.8775	-2.0226	-1.8425	-1.9618	-1.9023	-1.9672	-1.8777	-1.9431	-2.3939	-1.9346	-1.8656	-1.9266	-1.7325	-1.9288	-1.8826	-1.9325	-1.4761	-1.9876	-1.5807	-1.9443	-1.8345	-1.9905	-2.1419	-1.9137
-2.2617	-1.8064	-1.8374	-2.0468	-2.2204	-1.7998	-1.0455	-1.9046	-1.9353	-1.9222	-2.0662	-1.9781	-1.7438	-2.0256	-2.3627	-1.9455	-1.8216	-2.0065	-2.2757	-1.9594	-1.1416	-1.9441	-1.8026	-1.9099	-1.9498	-1.9345	-1.7228	-1.9607	-2.4816	-1.9475	-1.9023	-1.9672	-2.2811	-1.9259	-0.9475	-1.9366	-1.8656	-1.9266	-2.1141	-1.9584	-1.8826	-1.9325	-2.1584	-1.9711	-2.1206	-1.9623	-2.0559	-1.9686	-2.1419	-1.9137
-1.8245	-1.9236	-1.9908	-1.9132	-2.3759	-2.05	-4.454	-1.8503	-2.1272	-1.9991	-1.9434	-2.0532	-1.9795	-1.8656	-1.6506	-1.9956	-2.0823	-1.9143	-2.2757	-1.9594	-3.7067	-1.9174	-2.2568	-1.9497	-1.9508	-2.0128	-1.8798	-1.9112	-1.8425	-1.9618	-2.139	-1.8944	-2.2811	-1.9259	-2.422	-1.9417	-2.3526	-1.9695	-1.9404	-1.9491	-1.8826	-1.9325	-2.1584	-1.9711	-2.1206	-1.9623	-1.8345	-1.9905	-2.1419	-1.9137
-1.8245	-1.9236	-1.8076	-1.989	-1.8231	-2.0083	-3.325	-1.9954	-1.8218	-1.9368	-1.9229	-2.0023	-1.8536	-1.8737	-1.6506	-1.9956	-1.8216	-2.0065	-1.8231	-2.0083	-3.325	-1.9954	-1.8218	-1.9368	-1.9818	-1.9454	-1.8798	-1.9112	-1.8425	-1.9618	-1.9023	-1.9672	-1.9273	-1.9582	-2.422	-1.9417	-1.8656	-1.9266	-1.9404	-1.9491	-1.8826	-1.9325	-2.2311	-1.9239	-2.1361	-1.9383	-1.9619	-1.9056	-1.8295	-1.9467
-1.6213	-2.0269	-2.049	-1.9064	-1.5669	-1.9057	-3.325	-1.9954	-1.803	-1.7936	-1.8177	-1.9732	-2.1511	-2.0278	-1.6506	-1.9956	-2.049	-1.9064	-1.5669	-1.9057	-3.325	-1.9954	-1.8026	-1.9099	-1.9818	-1.9454	-2.1878	-1.9749	-1.8425	-1.9618	-1.9466	-1.9116	-1.8777	-1.9431	-2.422	-1.9417	-1.8656	-1.9266	-1.9404	-1.9491	-2.3763	-1.9921	-2.2311	-1.9239	-2.1361	-1.9383	-1.9619	-1.9056	-1.8295	-1.9467
-2.101	-1.9766	-1.9644	-1.956	-1.5669	-1.9057	-3.028	-1.8518	-1.9353	-1.9222	-2.0662	-1.9781	-2.0741	-1.684	-2.101	-1.9766	-1.9644	-1.956	-1.5669	-1.9057	-3.7067	-1.9174	-1.8026	-1.9099	-1.9498	-1.9345	-2.0741	-1.684	-1.9813	-1.9144	-1.9023	-1.9672	-1.8777	-1.9431	-2.422	-1.9417	-1.8656	-1.9266	-2.1141	-1.9584	-1.8826	-1.9325	-2.2311	-1.9239	-2.1361	-1.9383	-1.9619	-1.9056	-1.8295	-1.9467
-1.9038	-1.8996	-1.8611	-2.087	-1.8126	-1.9997	-1.0455	-1.9046	-2.0056	-1.9261	-2.1448	-1.936	-2.1511	-2.0278	-1.9038	-1.8996	-1.8216	-2.0065	-1.7932	-1.9402	-1.1416	-1.9441	-2.0056	-1.9261	-1.9498	-1.9345	-2.1878	-1.9749	-1.8425	-1.9618	-1.9023	-1.9672	-1.8777	-1.9431	-0.9475	-1.9366	-1.8656	-1.9266	-2.1141	-1.9584	-2.3763	-1.9921	-2.2311	-1.9239	-2.1361	-1.9383	-1.9619	-1.9056	-1.8295	-1.9467
-1.8245	-1.9236	-1.8764	-1.9266	-1.7653	-2.0792	-2.2841	-1.9915	-2.1272	-1.9991	-1.8177	-1.9732	-1.8512	-2.0377	-1.6506	-1.9956	-1.8216	-2.0065	-1.7932	-1.9402	-1.1416	-1.9441	-2.2568	-1.9497	-1.9818	-1.9454	-1.8798	-1.9112	-1.8425	-1.9618	-1.9023	-1.9672	-1.8777	-1.9431	-2.3939	-1.9346	-2.3526	-1.9695	-1.9404	-1.9491	-1.8826	-1.9325	-2.1584	-1.9711	-2.1206	-1.9623	-2.0559	-1.9686	-1.993	-1.9436
-1.5553	-2.0792	-1.8764	-1.9266	-1.919	-1.9483	-1.0455	-1.9046	-1.9353	-1.9222	-1.9229	-2.0023	-2.1511	-2.0278	-1.6506	-1.9956	-1.8216	-2.0065	-2.2757	-1.9594	-1.1416	-1.9441	-1.8026	-1.9099	-1.9818	-1.9454	-2.1878	-1.9749	-1.8425	-1.9618	-1.9023	-1.9672	-1.9273	-1.9582	-0.9475	-1.9366	-1.8656	-1.9266	-1.9404	-1.9491	-2.3763	-1.9921	-2.1584	-1.9711	-2.1206	-1.9623	-2.0559	-1.9686	-1.993	-1.9436
-2.2617	-1.8064	-1.8076	-1.989	-1.822	-1.9681	-1.0455	-1.9046	-2.1272	-1.9991	-1.9434	-2.0532	-1.9019	-1.8712	-2.3627	-1.9455	-1.8216	-2.0065	-1.7932	-1.9402	-1.1416	-1.9441	-2.2568	-1.9497	-1.9508	-2.0128	-2.1878	-1.9749	-2.4816	-1.9475	-1.9023	-1.9672	-1.8777	-1.9431	-0.9475	-1.9366	-2.3526	-1.9695	-1.9404	-1.9491	-1.8826	-1.9325	-2.1584	-1.9711	-2.1206	-1.9623	-2.0559	-1.9686	-1.993	-1.9436
-1.6213	-2.0269	-1.8611	-2.087	-2.3759	-2.05	-1.0455	-1.9046	-1.7224	-1.9388	-1.7818	-1.7732	-1.9795	-1.8656	-1.6506	-1.9956	-1.8216	-2.0065	-2.2757	-1.9594	-1.1416	-1.9441	-1.7791	-1.9727	-1.9498	-1.9345	-1.8798	-1.9112	-1.8425	-1.9618	-1.9023	-1.9672	-2.2811	-1.9259	-0.9475	-1.9366	-1.8656	-1.9266	-1.9404	-1.9491	-1.8826	-1.9325	-2.1584	-1.9711	-2.1206	-1.9623	-2.0559	-1.9686	-1.993	-1.9436
-2.2609	-2.1685	-1.8374	-2.0468	-1.7097	-1.8964	-0.8942	-1.9751	-2.5266	-1.936	-2.07	-1.8492	-2.0299	-2.0103	-2.3627	-1.9455	-1.8216	-2.0065	-1.7932	-1.9402	-1.1416	-1.9441	-2.2568	-1.9497	-1.9818	-1.9454	-2.1878	-1.9749	-1.8425	-1.9618	-1.9023	-1.9672	-1.8777	-1.9431	-0.9475	-1.9366	-2.3526	-1.9695	-1.9404	-1.9491	-1.8102	-1.9854	-2.2311	-1.9239	-2.1361	-1.9383	-1.9619	-1.9056	-1.8295	-1.9467
-1.8245	-1.9236	-1.8374	-2.0468	-2.2204	-1.7998	-0.8942	-1.9751	-1.7564	-2.1179	-1.6409	-1.977	-2.5497	-1.9515	-1.6506	-1.9956	-1.8216	-2.0065	-2.2757	-1.9594	-1.1416	-1.9441	-1.8026	-1.9099	-1.9498	-1.9345	-2.1878	-1.9749	-1.8425	-1.9618	-1.9023	-1.9672	-2.2811	-1.9259	-0.9475	-1.9366	-1.8656	-1.9266	-1.7325	-1.9288	-2.3763	-1.9921	-2.2311	-1.9239	-2.1361	-1.9383	-1.9619	-1.9056	-1.8295	-1.9467
-1.7936	-1.9135	-1.8611	-2.087	-1.7653	-2.0792	-0.8942	-1.9751	-1.9396	-1.9186	-2.1615	-1.911	-1.8775	-2.0226	-1.6506	-1.9956	-1.8216	-2.0065	-1.7932	-1.9402	-1.1416	-1.9441	-1.7791	-1.9727	-1.9818	-1.9454	-1.8775	-2.0226	-1.8425	-1.9618	-1.9023	-1.9672	-1.8777	-1.9431	-0.9475	-1.9366	-1.8656	-1.9266	-1.9404	-1.9491	-1.8826	-1.9325	-1.4761	-1.9876	-1.5807	-1.9443	-1.8345	-1.9905	-2.1419	-1.9137
-1.5553	-2.0792	-2.1757	-1.9595	-1.82	-1.8383	-0.8942	-1.9751	-1.8452	-1.9661	-1.8879	-1.9119	-1.7868	-1.9236	-1.6506	-1.9956	-2.0823	-1.9143	-1.9231	-1.9	-1.1416	-1.9441	-2.2568	-1.9497	-1.8879	-1.9119	-1.8798	-1.9112	-1.8425	-1.9618	-1.9023	-1.9672	-1.8777	-1.9431	-0.9475	-1.9366	-1.8656	-1.9266	-1.9404	-1.9491	-1.8826	-1.9325	-1.4761	-1.9876	-1.5807	-1.9443	-1.8345	-1.9905	-1.8295	-1.9467
-1.9038	-1.8996	-1.9849	-1.8325	-1.8535	-1.8313	-1.0455	-1.9046	-2.1752	-1.9315	-1.6409	-1.977	-1.9019	-1.8712	-1.9038	-1.8996	-2.0823	-1.9143	-1.7932	-1.9402	-1.1416	-1.9441	-2.2568	-1.9497	-1.9498	-1.9345	-2.1878	-1.9749	-1.8425	-1.9618	-1.9466	-1.9116	-1.8777	-1.9431	-0.9475	-1.9366	-1.9515	-1.9916	-1.7325	-1.9288	-1.8826	-1.9325	-2.2311	-1.9239	-2.1361	-1.9383	-1.9619	-1.9056	-1.8295	-1.9467
-2.2617	-1.8064	-1.8299	-2.0094	-2.0454	-1.9291	-1.7921	-1.821	-1.7695	-1.9623	-2.1448	-1.936	-1.9795	-1.8656	-2.3627	-1.9455	-2.0823	-1.9143	-2.2757	-1.9594	-1.1416	-1.9441	-1.7791	-1.9727	-1.9498	-1.9345	-1.8798	-1.9112	-2.4816	-1.9475	-1.9466	-1.9116	-1.9273	-1.9582	-2.422	-1.9417	-1.8656	-1.9266	-2.1141	-1.9584	-1.8826	-1.9325	-2.2311	-1.9239	-2.1206	-1.9623	-2.0559	-1.9686	-1.993	-1.9436
-1.7936	-1.9135	-1.7651	-2.0791	-2.2204	-1.7998	-0.7564	-1.9986	-1.6917	-1.9058	-1.8177	-1.9732	-1.7438	-2.0256	-1.6506	-1.9956	-1.902	-1.9	-2.2757	-1.9594	-1.1416	-1.9441	-1.8026	-1.9099	-1.9818	-1.9454	-1.7228	-1.9607	-1.8425	-1.9618	-1.9023	-1.9672	-2.2811	-1.9259	-2.422	-1.9417	-1.8656	-1.9266	-1.9404	-1.9491	-1.8826	-1.9325	-2.1584	-1.9711	-2.1206	-1.9623	-2.0559	-1.9686	-1.993	-1.9436
-1.5553	-2.0792	-2.417	-1.8791	-1.7097	-1.8964	-0.7564	-1.9986	-2.4905	-1.7683	-1.9434	-2.0532	-1.9795	-1.8656	-1.6506	-1.9956	-2.0823	-1.9143	-1.7932	-1.9402	-1.1416	-1.9441	-2.2568	-1.9497	-1.9508	-2.0128	-1.8798	-1.9112	-1.8425	-1.9618	-2.139	-1.8944	-1.8777	-1.9431	-2.422	-1.9417	-1.8656	-1.9266	-1.9404	-1.9491	-1.8826	-1.9325	-1.4761	-1.9876	-2.1361	-1.9383	-1.9619	-1.9056	-1.8295	-1.9467
-2.804	-1.8507	-1.9002	-1.89	-1.7653	-2.0792	-1.0455	-1.9046	-2.5266	-1.936	-1.9434	-2.0532	-1.7868	-1.9236	-2.3627	-1.9455	-1.902	-1.9	-1.7932	-1.9402	-1.1416	-1.9441	-2.2568	-1.9497	-1.9508	-2.0128	-1.8798	-1.9112	-1.8425	-1.9618	-1.9023	-1.9672	-1.8777	-1.9431	-0.9475	-1.9366	-2.3526	-1.9695	-1.9404	-1.9491	-1.8826	-1.9325	-2.2311	-1.9239	-2.1361	-1.9383	-2.0559	-1.9686	-1.993	-1.9436
-1.9038	-1.8996	-1.9908	-1.9132	-1.7097	-1.8964	-3.028	-1.8518	-1.6921	-1.8583	-1.7454	-1.8591	-1.9104	-1.8441	-1.9038	-1.8996	-2.0823	-1.9143	-1.7932	-1.9402	-3.7067	-1.9174	-1.8026	-1.9099	-1.7454	-1.8591	-1.8798	-1.9112	-1.8425	-1.9618	-2.139	-1.8944	-1.8777	-1.9431	-2.422	-1.9417	-1.8656	-1.9266	-1.7325	-1.9288	-1.8826	-1.9325	-1.4761	-1.9876	-1.5807	-1.9443	-1.8345	-1.9905	-2.1419	-1.9137
-1.5553	-2.0792	-2.0121	-1.9797	-1.919	-1.9483	-0.7564	-1.9986	-1.866	-1.8024	-1.9229	-2.0023	-2.1511	-2.0278	-1.6506	-1.9956	-2.0823	-1.9143	-2.2757	-1.9594	-1.1416	-1.9441	-1.8026	-1.9099	-1.9818	-1.9454	-2.1878	-1.9749	-1.8425	-1.9618	-1.9023	-1.9672	-1.9273	-1.9582	-2.422	-1.9417	-1.8656	-1.9266	-1.9404	-1.9491	-2.3763	-1.9921	-2.1584	-1.9711	-2.1206	-1.9623	-2.0559	-1.9686	-1.993	-1.9436
-1.6213	-2.0269	-2.1757	-1.9595	-1.8535	-1.8313	-2.2841	-1.9915	-1.866	-1.8024	-1.8177	-1.9732	-1.7775	-1.8789	-1.6506	-1.9956	-2.0823	-1.9143	-1.7932	-1.9402	-1.1416	-1.9441	-1.8026	-1.9099	-1.9818	-1.9454	-1.7228	-1.9607	-1.8425	-1.9618	-1.9023	-1.9672	-1.8777	-1.9431	-2.3939	-1.9346	-1.8656	-1.9266	-1.9404	-1.9491	-1.8826	-1.9325	-1.4761	-1.9876	-1.5807	-1.9443	-1.8345	-1.9905	-2.1419	-1.9137
-1.8299	-1.8516	-1.9908	-1.9132	-1.8231	-2.0083	-0.7564	-1.9986	-2.4905	-1.7683	-2.1615	-1.911	-1.7438	-2.0256	-2.3627	-1.9455	-2.0823	-1.9143	-1.8231	-2.0083	-1.1416	-1.9441	-2.2568	-1.9497	-1.9818	-1.9454	-1.7228	-1.9607	-1.9813	-1.9144	-2.139	-1.8944	-1.9273	-1.9582	-2.422	-1.9417	-1.8656	-1.9266	-1.9404	-1.9491	-1.8826	-1.9325	-2.2311	-1.9239	-2.1361	-1.9383	-1.9619	-1.9056	-1.993	-1.9436
-2.804	-1.8507	-1.8764	-1.9266	-1.9346	-1.9305	-1.0455	-1.9046	-1.7564	-2.1179	-1.6861	-1.9242	-1.7775	-1.8789	-2.3627	-1.9455	-1.8216	-2.0065	-1.9231	-1.9	-1.1416	-1.9441	-1.8026	-1.9099	-1.9498	-1.9345	-1.7228	-1.9607	-1.8425	-1.9618	-1.9023	-1.9672	-1.8777	-1.9431	-0.9475	-1.9366	-1.8656	-1.9266	-1.9404	-1.9491	-1.8826	-1.9325	-2.1584	-1.9711	-2.1206	-1.9623	-2.0559	-1.9686	-1.993	-1.9436
-1.5041	-2.0252	-1.9109	-1.9971	-1.5669	-1.9057	-0.8942	-1.9751	-1.7224	-1.9388	-1.9896	-2.0187	-1.8775	-2.0226	-1.6506	-1.9956	-1.9109	-1.9971	-1.5669	-1.9057	-1.1416	-1.9441	-1.7791	-1.9727	-1.9498	-1.9345	-1.8775	-2.0226	-1.8425	-1.9618	-1.9023	-1.9672	-1.8777	-1.9431	-0.9475	-1.9366	-1.8656	-1.9266	-1.9404	-1.9491	-1.8826	-1.9325	-1.4761	-1.9876	-1.5807	-1.9443	-1.9619	-1.9056	-1.8295	-1.9467
-1.9038	-1.8996	-1.9908	-1.9132	-1.9346	-1.9305	-0.7564	-1.9986	-1.8218	-1.9368	-1.6861	-1.9242	-1.8512	-2.0377	-1.9038	-1.8996	-2.0823	-1.9143	-1.9231	-1.9	-1.1416	-1.9441	-1.8218	-1.9368	-1.9498	-1.9345	-1.8798	-1.9112	-1.8425	-1.9618	-2.139	-1.8944	-1.8777	-1.9431	-2.422	-1.9417	-1.8656	-1.9266	-1.9404	-1.9491	-1.8826	-1.9325	-2.2311	-1.9239	-2.1361	-1.9383	-1.9619	-1.9056	-1.8295	-1.9467
-1.7936	-1.9135	-2.0121	-1.9797	-1.5669	-1.9057	-0.8942	-1.9751	-1.803	-1.7936	-2.0232	-1.9902	-2.5497	-1.9515	-1.6506	-1.9956	-2.0823	-1.9143	-1.5669	-1.9057	-1.1416	-1.9441	-1.8026	-1.9099	-1.9818	-1.9454	-2.1878	-1.9749	-1.8425	-1.9618	-1.9023	-1.9672	-1.8777	-1.9431	-0.9475	-1.9366	-1.8656	-1.9266	-1.9404	-1.9491	-2.3763	-1.9921	-1.4761	-1.9876	-1.5807	-1.9443	-1.9619	-1.9056	-1.8295	-1.9467
-1.7936	-1.9135	-1.7929	-1.9971	-2.2204	-1.7998	-2.2841	-1.9915	-1.8218	-1.9368	-1.9129	-1.9378	-1.8512	-2.0377	-1.6506	-1.9956	-1.8216	-2.0065	-2.2757	-1.9594	-1.1416	-1.9441	-1.8218	-1.9368	-1.9508	-2.0128	-1.8798	-1.9112	-1.8425	-1.9618	-1.9023	-1.9672	-2.2811	-1.9259	-2.3939	-1.9346	-1.8656	-1.9266	-1.9404	-1.9491	-1.8826	-1.9325	-2.2311	-1.9239	-2.1361	-1.9383	-1.9619	-1.9056	-1.8295	-1.9467
-1.6213	-2.0269	-1.8299	-2.0094	-1.5669	-1.9057	-1.7921	-1.821	-2.4905	-1.7683	-2.0662	-1.9781	-1.7438	-2.0256	-1.6506	-1.9956	-2.0823	-1.9143	-1.5669	-1.9057	-1.1416	-1.9441	-2.2568	-1.9497	-1.9498	-1.9345	-1.7228	-1.9607	-1.8425	-1.9618	-1.9466	-1.9116	-1.8777	-1.9431	-2.422	-1.9417	-1.8656	-1.9266	-2.1141	-1.9584	-1.8826	-1.9325	-1.4761	-1.9876	-2.1361	-1.9383	-1.9619	-1.9056	-1.8295	-1.9467
-1.8299	-1.8516	-1.9644	-1.956	-1.9373	-2.1146	-0.7564	-1.9986	-2.1272	-1.9991	-1.9434	-2.0532	-2.5497	-1.9515	-2.3627	-1.9455	-1.9644	-1.956	-2.2757	-1.9594	-1.1416	-1.9441	-2.2568	-1.9497	-1.9508	-2.0128	-2.1878	-1.9749	-1.9813	-1.9144	-1.9023	-1.9672	-1.8777	-1.9431	-2.422	-1.9417	-2.3526	-1.9695	-1.9404	-1.9491	-2.3763	-1.9921	-2.2311	-1.9239	-2.1361	-1.9383	-1.9619	-1.9056	-1.8295	-1.9467
-1.6213	-2.0269	-1.8764	-1.9266	-1.8555	-1.8441	-0.7564	-1.9986	-1.8218	-1.9368	-1.8879	-1.9119	-1.8536	-1.8737	-1.6506	-1.9956	-1.8216	-2.0065	-1.7932	-1.9402	-1.1416	-1.9441	-1.8218	-1.9368	-1.8879	-1.9119	-1.8798	-1.9112	-1.8425	-1.9618	-1.9023	-1.9672	-1.8777	-1.9431	-2.422	-1.9417	-1.8656	-1.9266	-1.9404	-1.9491	-1.8826	-1.9325	-1.4761	-1.9876	-1.5807	-1.9443	-1.8345	-1.9905	-2.1419	-1.9137
-1.5553	-2.0792	-1.8299	-2.0094	-1.82	-1.8383	-0.7564	-1.9986	-2.1272	-1.9991	-2.0232	-1.9902	-2.0299	-2.0103	-1.6506	-1.9956	-2.0823	-1.9143	-1.9231	-1.9	-1.1416	-1.9441	-2.2568	-1.9497	-1.9818	-1.9454	-2.1878	-1.9749	-1.8425	-1.9618	-1.9466	-1.9116	-1.8777	-1.9431	-2.422	-1.9417	-2.3526	-1.9695	-1.9404	-1.9491	-1.8102	-1.9854	-1.4761	-1.9876	-1.5807	-1.9443	-1.9619	-1.9056	-1.8295	-1.9467
-1.8245	-1.9236	-2.049	-1.9064	-1.9373	-2.1146	-2.6596	-2.0634	-2.0056	-1.9261	-2.1448	-1.936	-1.6699	-1.9804	-1.6506	-1.9956	-2.049	-1.9064	-2.2757	-1.9594	-2.7625	-1.9849	-2.0056	-1.9261	-1.9498	-1.9345	-2.1878	-1.9749	-1.8425	-1.9618	-1.9466	-1.9116	-1.8777	-1.9431	-2.422	-1.9417	-1.8656	-1.9266	-2.1141	-1.9584	-1.8826	-1.9325	-2.2311	-1.9239	-2.1361	-1.9383	-1.9619	-1.9056	-1.993	-1.9436
-2.0454	-1.9291	-1.9644	-1.956	-1.5669	-1.9057	-3.808	-1.8407	-1.6921	-1.8583	-2.1448	-1.936	-1.9246	-1.9365	-2.3627	-1.9455	-1.9644	-1.956	-1.5669	-1.9057	-3.808	-1.8407	-1.8026	-1.9099	-1.9498	-1.9345	-1.8798	-1.9112	-1.9813	-1.9144	-1.9023	-1.9672	-1.8777	-1.9431	-2.3939	-1.9346	-1.8656	-1.9266	-2.1141	-1.9584	-1.8826	-1.9325	-2.2311	-1.9239	-2.1361	-1.9383	-1.9619	-1.9056	-1.8295	-1.9467
-1.9038	-1.8996	-2.049	-1.9064	-1.7653	-2.0792	-0.8942	-1.9751	-1.866	-1.8024	-2.0982	-1.9884	-2.0299	-2.0103	-1.9038	-1.8996	-2.049	-1.9064	-1.7932	-1.9402	-1.1416	-1.9441	-1.8026	-1.9099	-1.9508	-2.0128	-2.1878	-1.9749	-1.8425	-1.9618	-1.9466	-1.9116	-1.8777	-1.9431	-0.9475	-1.9366	-1.8656	-1.9266	-1.9404	-1.9491	-1.8102	-1.9854	-2.2311	-1.9239	-2.1361	-1.9383	-1.9619	-1.9056	-1.8295	-1.9467
-1.5041	-2.0252	-1.9644	-1.956	-1.8555	-1.8441	-1.0455	-1.9046	-1.803	-1.7936	-2.0662	-1.9781	-1.7438	-2.0256	-1.6506	-1.9956	-1.9644	-1.956	-1.7932	-1.9402	-1.1416	-1.9441	-1.8026	-1.9099	-1.9498	-1.9345	-1.7228	-1.9607	-1.8425	-1.9618	-1.9023	-1.9672	-1.8777	-1.9431	-0.9475	-1.9366	-1.8656	-1.9266	-2.1141	-1.9584	-1.8826	-1.9325	-1.4761	-1.9876	-1.5807	-1.9443	-1.8345	-1.9905	-2.1419	-1.9137
-1.9038	-1.8996	-1.7224	-2.0178	-2.3759	-2.05	-3.028	-1.8518	-2.1272	-1.9991	-1.9434	-2.0532	-1.8775	-2.0226	-1.9038	-1.8996	-1.8216	-2.0065	-2.2757	-1.9594	-3.7067	-1.9174	-2.2568	-1.9497	-1.9508	-2.0128	-1.8775	-2.0226	-1.8425	-1.9618	-1.9023	-1.9672	-2.2811	-1.9259	-2.422	-1.9417	-2.3526	-1.9695	-1.9404	-1.9491	-1.8826	-1.9325	-1.4761	-1.9876	-1.5807	-1.9443	-1.8345	-1.9905	-2.1419	-1.9137
-1.6213	-2.0269	-1.8374	-2.0468	-1.8126	-1.9997	-0.7564	-1.9986	-1.8218	-1.9368	-2.07	-1.8492	-1.8536	-1.8737	-1.6506	-1.9956	-1.8216	-2.0065	-1.7932	-1.9402	-1.1416	-1.9441	-1.8218	-1.9368	-1.9818	-1.9454	-1.8798	-1.9112	-1.8425	-1.9618	-1.9023	-1.9672	-1.8777	-1.9431	-2.422	-1.9417	-1.8656	-1.9266	-1.9404	-1.9491	-1.8826	-1.9325	-2.1584	-1.9711	-2.1206	-1.9623	-2.0559	-1.9686	-1.993	-1.9436
-1.6213	-2.0269	-1.9644	-1.956	-1.7653	-2.0792	-0.7564	-1.9986	-2.1752	-1.9315	-1.8177	-1.9732	-1.8775	-2.0226	-1.6506	-1.9956	-1.9644	-1.956	-1.7932	-1.9402	-1.1416	-1.9441	-2.2568	-1.9497	-1.9818	-1.9454	-1.8775	-2.0226	-1.8425	-1.9618	-1.9023	-1.9672	-1.8777	-1.9431	-2.422	-1.9417	-1.9515	-1.9916	-1.9404	-1.9491	-1.8826	-1.9325	-2.1584	-1.9711	-2.1206	-1.9623	-2.0559	-1.9686	-1.993	-1.9436
-2.0579	-1.9519	-1.9002	-1.89	-1.7653	-2.0792	-0.8942	-1.9751	-1.6849	-2.0634	-1.7454	-1.8591	-2.5497	-1.9515	-2.3627	-1.9455	-1.902	-1.9	-1.7932	-1.9402	-1.1416	-1.9441	-1.6849	-2.0634	-1.7454	-1.8591	-2.1878	-1.9749	-1.8425	-1.9618	-1.9023	-1.9672	-1.8777	-1.9431	-0.9475	-1.9366	-1.9515	-1.9916	-1.7325	-1.9288	-2.3763	-1.9921	-2.2311	-1.9239	-2.1361	-1.9383	-1.9619	-1.9056	-1.8295	-1.9467
-1.6213	-2.0269	-1.7224	-2.0178	-2.2204	-1.7998	-1.0455	-1.9046	-1.9353	-1.9222	-1.6409	-1.977	-1.7438	-2.0256	-1.6506	-1.9956	-1.8216	-2.0065	-2.2757	-1.9594	-1.1416	-1.9441	-1.8026	-1.9099	-1.9498	-1.9345	-1.7228	-1.9607	-1.8425	-1.9618	-1.9023	-1.9672	-2.2811	-1.9259	-0.9475	-1.9366	-1.8656	-1.9266	-1.7325	-1.9288	-1.8826	-1.9325	-2.1584	-1.9711	-2.1206	-1.9623	-2.0559	-1.9686	-1.993	-1.9436
-1.6213	-2.0269	-1.9849	-1.8325	-1.9346	-1.9305	-0.7564	-1.9986	-2.0056	-1.9261	-2.0232	-1.9902	-1.7438	-2.0256	-1.6506	-1.9956	-2.0823	-1.9143	-1.9231	-1.9	-1.1416	-1.9441	-2.0056	-1.9261	-1.9818	-1.9454	-1.7228	-1.9607	-1.8425	-1.9618	-1.9466	-1.9116	-1.8777	-1.9431	-2.422	-1.9417	-1.8656	-1.9266	-1.9404	-1.9491	-1.8826	-1.9325	-2.1584	-1.9711	-2.1206	-1.9623	-1.9619	-1.9056	-1.8295	-1.9467
-1.649	-1.8789	-1.9908	-1.9132	-1.7097	-1.8964	-0.8942	-1.9751	-1.9396	-1.9186	-1.9129	-1.9378	-1.8546	-1.9568	-1.8844	-1.8971	-2.0823	-1.9143	-1.7932	-1.9402	-1.1416	-1.9441	-1.7791	-1.9727	-1.9508	-2.0128	-2.1878	-1.9749	-1.8425	-1.9618	-2.139	-1.8944	-1.8777	-1.9431	-0.9475	-1.9366	-1.8656	-1.9266	-1.9404	-1.9491	-1.8102	-1.9854	-1.4761	-1.9876	-1.5807	-1.9443	-1.8345	-1.9905	-2.1419	-1.9137
-2.648	-2.1397	-1.8374	-2.0468	-2.2204	-1.7998	-2.6596	-2.0634	-1.7695	-1.9623	-1.8299	-1.9399	-1.7342	-1.7195	-2.3627	-1.9455	-1.8216	-2.0065	-2.2757	-1.9594	-2.7625	-1.9849	-1.7791	-1.9727	-1.9498	-1.9345	-1.7228	-1.9607	-2.4816	-1.9475	-1.9023	-1.9672	-2.2811	-1.9259	-2.422	-1.9417	-1.8656	-1.9266	-1.7325	-1.9288	-1.8826	-1.9325	-1.4761	-1.9876	-1.5807	-1.9443	-1.8345	-1.9905	-1.8295	-1.9467
-1.7936	-1.9135	-1.7651	-2.0791	-1.5669	-1.9057	-0.8942	-1.9751	-2.5266	-1.936	-2.0662	-1.9781	-1.9795	-1.8656	-1.6506	-1.9956	-1.902	-1.9	-1.5669	-1.9057	-1.1416	-1.9441	-2.2568	-1.9497	-1.9498	-1.9345	-1.8798	-1.9112	-1.8425	-1.9618	-1.9023	-1.9672	-1.8777	-1.9431	-0.9475	-1.9366	-2.3526	-1.9695	-2.1141	-1.9584	-1.8826	-1.9325	-1.4761	-1.9876	-2.1361	-1.9383	-1.9619	-1.9056	-1.8295	-1.9467
-1.649	-1.8789	-1.9644	-1.956	-2.2204	-1.7998	-0.8942	-1.9751	-2.1272	-1.9991	-2.1615	-1.911	-1.9246	-1.9365	-1.8844	-1.8971	-1.9644	-1.956	-2.2757	-1.9594	-1.1416	-1.9441	-2.2568	-1.9497	-1.9818	-1.9454	-1.8798	-1.9112	-1.8425	-1.9618	-1.9023	-1.9672	-2.2811	-1.9259	-0.9475	-1.9366	-2.3526	-1.9695	-1.9404	-1.9491	-1.8826	-1.9325	-2.2311	-1.9239	-2.1361	-1.9383	-1.9619	-1.9056	-1.8295	-1.9467
-2.0614	-1.9873	-1.7651	-2.0791	-2.2204	-1.7998	-2.8182	-1.8665	-2.1752	-1.9315	-1.8524	-2.0735	-1.8512	-2.0377	-1.8844	-1.8971	-1.902	-1.9	-2.2757	-1.9594	-2.7625	-1.9849	-2.2568	-1.9497	-1.8524	-2.0735	-1.8798	-1.9112	-1.8425	-1.9618	-1.9023	-1.9672	-2.2811	-1.9259	-2.422	-1.9417	-1.9515	-1.9916	-1.9404	-1.9491	-1.8826	-1.9325	-1.4761	-1.9876	-1.5807	-1.9443	-1.8345	-1.9905	-1.8295	-1.9467
-1.649	-1.8789	-1.9908	-1.9132	-1.9346	-1.9305	-2.2841	-1.9915	-2.0056	-1.9261	-1.9229	-2.0023	-2.5497	-1.9515	-1.8844	-1.8971	-2.0823	-1.9143	-1.9231	-1.9	-1.1416	-1.9441	-2.0056	-1.9261	-1.9818	-1.9454	-2.1878	-1.9749	-1.8425	-1.9618	-2.139	-1.8944	-1.8777	-1.9431	-2.3939	-1.9346	-1.8656	-1.9266	-1.9404	-1.9491	-2.3763	-1.9921	-1.4761	-1.9876	-1.5807	-1.9443	-1.9619	-1.9056	-2.1419	-1.9137
-2.648	-2.1397	-1.9002	-1.89	-1.919	-1.9483	-2.3134	-1.9971	-1.803	-1.7936	-2.1448	-1.936	-1.682	-2.0218	-2.3627	-1.9455	-1.902	-1.9	-2.2757	-1.9594	-2.3134	-1.9971	-1.8026	-1.9099	-1.9498	-1.9345	-1.7228	-1.9607	-2.4816	-1.9475	-1.9023	-1.9672	-1.9273	-1.9582	-2.422	-1.9417	-1.8656	-1.9266	-2.1141	-1.9584	-1.8826	-1.9325	-1.4761	-1.9876	-2.1361	-1.9383	-1.8345	-1.9905	-2.1419	-1.9137
-1.9002	-1.9305	-1.8299	-2.0094	-1.7195	-2.1562	-3.028	-1.8518	-2.5266	-1.936	-1.9129	-1.9378	-1.7438	-2.0256	-1.8844	-1.8971	-2.0823	-1.9143	-1.7195	-2.1562	-3.7067	-1.9174	-2.2568	-1.9497	-1.9508	-2.0128	-1.7228	-1.9607	-1.8425	-1.9618	-1.9466	-1.9116	-1.8777	-1.9431	-2.422	-1.9417	-2.3526	-1.9695	-1.9404	-1.9491	-1.8826	-1.9325	-2.2311	-1.9239	-1.5807	-1.9443	-1.8345	-1.9905	-1.8295	-1.9467
-1.6213	-2.0269	-1.8611	-2.087	-1.5669	-1.9057	-0.8942	-1.9751	-1.6921	-1.8583	-1.8177	-1.9732	-1.682	-2.0218	-1.6506	-1.9956	-1.8216	-2.0065	-1.5669	-1.9057	-1.1416	-1.9441	-1.8026	-1.9099	-1.9818	-1.9454	-1.7228	-1.9607	-1.8425	-1.9618	-1.9023	-1.9672	-1.8777	-1.9431	-0.9475	-1.9366	-1.8656	-1.9266	-1.9404	-1.9491	-1.8826	-1.9325	-2.2311	-1.9239	-2.1361	-1.9383	-1.9619	-1.9056	-1.993	-1.9436
-1.5553	-2.0792	-1.8076	-1.989	-1.82	-1.8383	-0.8942	-1.9751	-2.1272	-1.9991	-1.8524	-2.0735	-1.7868	-1.9236	-1.6506	-1.9956	-1.8216	-2.0065	-1.9231	-1.9	-1.1416	-1.9441	-2.2568	-1.9497	-1.8524	-2.0735	-1.8798	-1.9112	-1.8425	-1.9618	-1.9023	-1.9672	-1.8777	-1.9431	-0.9475	-1.9366	-2.3526	-1.9695	-1.9404	-1.9491	-1.8826	-1.9325	-2.1584	-1.9711	-2.1206	-1.9623	-2.0559	-1.9686	-1.993	-1.9436
-2.0614	-1.9873	-1.8611	-2.087	-1.7653	-2.0792	-1.0455	-1.9046	-1.9353	-1.9222	-2.0662	-1.9781	-1.9104	-1.8441	-1.8844	-1.8971	-1.8216	-2.0065	-1.7932	-1.9402	-1.1416	-1.9441	-1.8026	-1.9099	-1.9498	-1.9345	-1.8798	-1.9112	-1.8425	-1.9618	-1.9023	-1.9672	-1.8777	-1.9431	-0.9475	-1.9366	-1.8656	-1.9266	-2.1141	-1.9584	-1.8826	-1.9325	-2.2311	-1.9239	-2.1361	-1.9383	-1.8345	-1.9905	-2.1419	-1.9137
-1.5553	-2.0792	-2.417	-1.8791	-1.8126	-1.9997	-1.0455	-1.9046	-1.6917	-1.9058	-1.6409	-1.977	-1.8512	-2.0377	-1.6506	-1.9956	-2.0823	-1.9143	-1.7932	-1.9402	-1.1416	-1.9441	-1.8026	-1.9099	-1.9498	-1.9345	-1.8798	-1.9112	-1.8425	-1.9618	-2.139	-1.8944	-1.8777	-1.9431	-0.9475	-1.9366	-1.8656	-1.9266	-1.7325	-1.9288	-1.8826	-1.9325	-1.4761	-1.9876	-1.5807	-1.9443	-1.8345	-1.9905	-2.1419	-1.9137
-1.5041	-2.0252	-2.417	-1.8791	-1.8126	-1.9997	-1.0455	-1.9046	-1.6921	-1.8583	-1.7818	-1.7732	-1.7438	-2.0256	-1.6506	-1.9956	-2.0823	-1.9143	-1.7932	-1.9402	-1.1416	-1.9441	-1.8026	-1.9099	-1.9498	-1.9345	-1.7228	-1.9607	-1.8425	-1.9618	-2.139	-1.8944	-1.8777	-1.9431	-0.9475	-1.9366	-1.8656	-1.9266	-1.9404	-1.9491	-1.8826	-1.9325	-1.4761	-1.9876	-1.5807	-1.9443	-1.8345	-1.9905	-2.1419	-1.9137
-2.0614	-1.9873	-1.7651	-2.0791	-1.9346	-1.9305	-0.7564	-1.9986	-1.6921	-1.8583	-2.07	-1.8492	-1.8512	-2.0377	-1.8844	-1.8971	-1.902	-1.9	-1.9231	-1.9	-1.1416	-1.9441	-1.8026	-1.9099	-1.9818	-1.9454	-1.8798	-1.9112	-1.8425	-1.9618	-1.9023	-1.9672	-1.8777	-1.9431	-2.422	-1.9417	-1.8656	-1.9266	-1.9404	-1.9491	-1.8826	-1.9325	-2.2311	-1.9239	-2.1361	-1.9383	-1.9619	-1.9056	-1.8295	-1.9467
-2.2617	-1.8064	-1.9976	-1.8456	-1.7653	-2.0792	-2.6596	-2.0634	-1.803	-1.7936	-2.0232	-1.9902	-2.5497	-1.9515	-2.3627	-1.9455	-1.902	-1.9	-1.7932	-1.9402	-2.7625	-1.9849	-1.8026	-1.9099	-1.9818	-1.9454	-2.1878	-1.9749	-2.4816	-1.9475	-1.9023	-1.9672	-1.8777	-1.9431	-2.422	-1.9417	-1.8656	-1.9266	-1.9404	-1.9491	-2.3763	-1.9921	-1.4761	-1.9876	-1.5807	-1.9443	-1.8345	-1.9905	-2.1419	-1.9137
-2.804	-1.8507	-1.9849	-1.8325	-1.822	-1.9681	-1.0455	-1.9046	-1.803	-1.7936	-1.9896	-2.0187	-1.682	-2.0218	-2.3627	-1.9455	-2.0823	-1.9143	-1.7932	-1.9402	-1.1416	-1.9441	-1.8026	-1.9099	-1.9498	-1.9345	-1.7228	-1.9607	-1.8425	-1.9618	-1.9466	-1.9116	-1.8777	-1.9431	-0.9475	-1.9366	-1.8656	-1.9266	-1.9404	-1.9491	-1.8826	-1.9325	-2.2311	-1.9239	-1.5807	-1.9443	-1.8345	-1.9905	-2.1419	-1.9137
-1.8245	-1.9236	-1.8374	-2.0468	-1.919	-1.9483	-1.7921	-1.821	-2.0056	-1.9261	-1.8917	-2.0663	-1.9246	-1.9365	-1.6506	-1.9956	-1.8216	-2.0065	-2.2757	-1.9594	-1.1416	-1.9441	-2.0056	-1.9261	-1.9818	-1.9454	-1.8798	-1.9112	-1.8425	-1.9618	-1.9023	-1.9672	-1.9273	-1.9582	-2.422	-1.9417	-1.8656	-1.9266	-1.9404	-1.9491	-1.8826	-1.9325	-2.1584	-1.9711	-2.1206	-1.9623	-1.9619	-1.9056	-1.8295	-1.9467
-2.0454	-1.9291	-1.8764	-1.9266	-1.5669	-1.9057	-0.8942	-1.9751	-1.803	-1.7936	-1.8879	-1.9119	-1.9104	-1.8441	-2.3627	-1.9455	-1.8216	-2.0065	-1.5669	-1.9057	-1.1416	-1.9441	-1.8026	-1.9099	-1.8879	-1.9119	-1.8798	-1.9112	-1.9813	-1.9144	-1.9023	-1.9672	-1.8777	-1.9431	-0.9475	-1.9366	-1.8656	-1.9266	-1.9404	-1.9491	-1.8826	-1.9325	-1.4761	-1.9876	-1.5807	-1.9443	-1.8345	-1.9905	-1.8295	-1.9467
-1.5041	-2.0252	-1.7929	-1.9971	-1.8126	-1.9997	-0.8942	-1.9751	-1.7695	-1.9623	-2.0232	-1.9902	-1.8775	-2.0226	-1.6506	-1.9956	-1.8216	-2.0065	-1.7932	-1.9402	-1.1416	-1.9441	-1.7791	-1.9727	-1.9818	-1.9454	-1.8775	-2.0226	-1.8425	-1.9618	-1.9023	-1.9672	-1.8777	-1.9431	-0.9475	-1.9366	-1.8656	-1.9266	-1.9404	-1.9491	-1.8826	-1.9325	-1.4761	-1.9876	-1.5807	-1.9443	-1.8345	-1.9905	-1.8295	-1.9467
-1.9038	-1.8996	-1.9849	-1.8325	-2.2204	-1.7998	-2.8182	-1.8665	-1.6917	-1.9058	-1.9434	-2.0532	-1.8775	-2.0226	-1.9038	-1.8996	-2.0823	-1.9143	-2.2757	-1.9594	-2.7625	-1.9849	-1.8026	-1.9099	-1.9508	-2.0128	-1.8775	-2.0226	-1.8425	-1.9618	-1.9466	-1.9116	-2.2811	-1.9259	-2.422	-1.9417	-1.8656	-1.9266	-1.9404	-1.9491	-1.8826	-1.9325	-2.2311	-1.9239	-2.1361	-1.9383	-1.9619	-1.9056	-1.8295	-1.9467
-1.9002	-1.9305	-1.9976	-1.8456	-1.7097	-1.8964	-0.8942	-1.9751	-1.6849	-2.0634	-2.0232	-1.9902	-1.8536	-1.8737	-1.8844	-1.8971	-1.902	-1.9	-1.7932	-1.9402	-1.1416	-1.9441	-1.6849	-2.0634	-1.9818	-1.9454	-1.8798	-1.9112	-1.8425	-1.9618	-1.9023	-1.9672	-1.8777	-1.9431	-0.9475	-1.9366	-1.9515	-1.9916	-1.9404	-1.9491	-1.8826	-1.9325	-1.4761	-1.9876	-2.1361	-1.9383	-1.9619	-1.9056	-1.8295	-1.9467
-1.5041	-2.0252	-1.9908	-1.9132	-1.822	-1.9681	-0.8942	-1.9751	-1.7564	-2.1179	-1.8177	-1.9732	-1.7775	-1.8789	-1.6506	-1.9956	-2.0823	-1.9143	-1.7932	-1.9402	-1.1416	-1.9441	-1.8026	-1.9099	-1.9818	-1.9454	-1.7228	-1.9607	-1.8425	-1.9618	-2.139	-1.8944	-1.8777	-1.9431	-0.9475	-1.9366	-1.8656	-1.9266	-1.9404	-1.9491	-1.8826	-1.9325	-2.2311	-1.9239	-2.1361	-1.9383	-1.9619	-1.9056	-1.8295	-1.9467
-1.6213	-2.0269	-1.7651	-2.0791	-1.5669	-1.9057	-0.7564	-1.9986	-2.1752	-1.9315	-1.8299	-1.9399	-1.9019	-1.8712	-1.6506	-1.9956	-1.902	-1.9	-1.5669	-1.9057	-1.1416	-1.9441	-2.2568	-1.9497	-1.9498	-1.9345	-2.1878	-1.9749	-1.8425	-1.9618	-1.9023	-1.9672	-1.8777	-1.9431	-2.422	-1.9417	-1.9515	-1.9916	-1.7325	-1.9288	-1.8826	-1.9325	-2.2311	-1.9239	-2.1361	-1.9383	-1.9619	-1.9056	-1.8295	-1.9467
-1.5553	-2.0792	-1.9002	-1.89	-1.7097	-1.8964	-0.8942	-1.9751	-2.4905	-1.7683	-1.8879	-1.9119	-1.9019	-1.8712	-1.6506	-1.9956	-1.902	-1.9	-1.7932	-1.9402	-1.1416	-1.9441	-2.2568	-1.9497	-1.8879	-1.9119	-2.1878	-1.9749	-1.8425	-1.9618	-1.9023	-1.9672	-1.8777	-1.9431	-0.9475	-1.9366	-1.8656	-1.9266	-1.9404	-1.9491	-1.8826	-1.9325	-1.4761	-1.9876	-1.5807	-1.9443	-1.9619	-1.9056	-1.8295	-1.9467
-1.9002	-1.9305	-1.8374	-2.0468	-2.2204	-1.7998	-0.7564	-1.9986	-1.8218	-1.9368	-1.7818	-1.7732	-2.5497	-1.9515	-1.8844	-1.8971	-1.8216	-2.0065	-2.2757	-1.9594	-1.1416	-1.9441	-1.8218	-1.9368	-1.9498	-1.9345	-2.1878	-1.9749	-1.8425	-1.9618	-1.9023	-1.9672	-2.2811	-1.9259	-2.422	-1.9417	-1.8656	-1.9266	-1.9404	-1.9491	-2.3763	-1.9921	-1.4761	-1.9876	-2.1361	-1.9383	-1.9619	-1.9056	-1.8295	-1.9467
-1.9038	-1.8996	-1.9002	-1.89	-2.2204	-1.7998	-0.7564	-1.9986	-1.7224	-1.9388	-1.8299	-1.9399	-2.1511	-2.0278	-1.9038	-1.8996	-1.902	-1.9	-2.2757	-1.9594	-1.1416	-1.9441	-1.7791	-1.9727	-1.9498	-1.9345	-2.1878	-1.9749	-1.8425	-1.9618	-1.9023	-1.9672	-2.2811	-1.9259	-2.422	-1.9417	-1.8656	-1.9266	-1.7325	-1.9288	-2.3763	-1.9921	-2.2311	-1.9239	-2.1361	-1.9383	-1.9619	-1.9056	-1.8295	-1.9467
-1.6213	-2.0269	-1.8764	-1.9266	-1.7653	-2.0792	-3.325	-1.9954	-2.5266	-1.936	-1.8879	-1.9119	-1.8775	-2.0226	-1.6506	-1.9956	-1.8216	-2.0065	-1.7932	-1.9402	-3.325	-1.9954	-2.2568	-1.9497	-1.8879	-1.9119	-1.8775	-2.0226	-1.8425	-1.9618	-1.9023	-1.9672	-1.8777	-1.9431	-2.422	-1.9417	-2.3526	-1.9695	-1.9404	-1.9491	-1.8826	-1.9325	-1.4761	-1.9876	-1.5807	-1.9443	-1.8345	-1.9905	-1.8295	-1.9467
-1.5553	-2.0792	-1.8764	-1.9266	-1.5669	-1.9057	-0.8942	-1.9751	-1.8218	-1.9368	-1.8879	-1.9119	-1.8536	-1.8737	-1.6506	-1.9956	-1.8216	-2.0065	-1.5669	-1.9057	-1.1416	-1.9441	-1.8218	-1.9368	-1.8879	-1.9119	-1.8798	-1.9112	-1.8425	-1.9618	-1.9023	-1.9672	-1.8777	-1.9431	-0.9475	-1.9366	-1.8656	-1.9266	-1.9404	-1.9491	-1.8826	-1.9325	-1.4761	-1.9876	-1.5807	-1.9443	-1.9619	-1.9056	-1.8295	-1.9467
-1.6213	-2.0269	-1.7651	-2.0791	-1.8535	-1.8313	-3.4354	-1.891	-2.1272	-1.9991	-1.8879	-1.9119	-2.5497	-1.9515	-1.6506	-1.9956	-1.902	-1.9	-1.7932	-1.9402	-3.7067	-1.9174	-2.2568	-1.9497	-1.8879	-1.9119	-2.1878	-1.9749	-1.8425	-1.9618	-1.9023	-1.9672	-1.8777	-1.9431	-2.422	-1.9417	-2.3526	-1.9695	-1.9404	-1.9491	-2.3763	-1.9921	-1.4761	-1.9876	-1.5807	-1.9443	-1.8345	-1.9905	-1.8295	-1.9467
-1.649	-1.8789	-1.7929	-1.9971	-1.7097	-1.8964	-1.0455	-1.9046	-1.8218	-1.9368	-2.1448	-1.936	-2.0299	-2.0103	-1.8844	-1.8971	-1.8216	-2.0065	-1.7932	-1.9402	-1.1416	-1.9441	-1.8218	-1.9368	-1.9498	-1.9345	-2.1878	-1.9749	-1.8425	-1.9618	-1.9023	-1.9672	-1.8777	-1.9431	-0.9475	-1.9366	-1.8656	-1.9266	-2.1141	-1.9584	-1.8102	-1.9854	-1.4761	-1.9876	-1.5807	-1.9443	-1.9619	-1.9056	-1.8295	-1.9467
-1.8299	-1.8516	-1.8764	-1.9266	-2.109	-2.2271	-1.7921	-1.821	-2.0299	-1.9935	-1.7818	-1.7732	-2.0299	-2.0103	-2.3627	-1.9455	-1.8216	-2.0065	-1.9231	-1.9	-1.1416	-1.9441	-2.2568	-1.9497	-1.9498	-1.9345	-2.1878	-1.9749	-1.9813	-1.9144	-1.9023	-1.9672	-1.8777	-1.9431	-2.422	-1.9417	-1.9515	-1.9916	-1.9404	-1.9491	-1.8102	-1.9854	-1.4761	-1.9876	-1.5807	-1.9443	-1.8345	-1.9905	-2.1419	-1.9137
-1.9002	-1.9305	-2.1757	-1.9595	-2.2204	-1.7998	-0.7564	-1.9986	-2.0121	-1.9571	-2.1448	-1.936	-2.415	-2.0187	-1.8844	-1.8971	-2.0823	-1.9143	-2.2757	-1.9594	-1.1416	-1.9441	-2.2568	-1.9497	-1.9498	-1.9345	-2.1878	-1.9749	-1.8425	-1.9618	-1.9023	-1.9672	-2.2811	-1.9259	-2.422	-1.9417	-1.8656	-1.9266	-2.1141	-1.9584	-1.8826	-1.9325	-2.2311	-1.9239	-2.1361	-1.9383	-1.9619	-1.9056	-1.8295	-1.9467
-2.648	-2.1397	-2.1757	-1.9595	-1.9373	-2.1146	-0.8942	-1.9751	-2.4905	-1.7683	-2.1615	-1.911	-2.5497	-1.9515	-2.3627	-1.9455	-2.0823	-1.9143	-2.2757	-1.9594	-1.1416	-1.9441	-2.2568	-1.9497	-1.9818	-1.9454	-2.1878	-1.9749	-2.4816	-1.9475	-1.9023	-1.9672	-1.8777	-1.9431	-0.9475	-1.9366	-1.8656	-1.9266	-1.9404	-1.9491	-2.3763	-1.9921	-2.2311	-1.9239	-2.1361	-1.9383	-1.9619	-1.9056	-1.8295	-1.9467
-2.804	-1.8507	-2.0121	-1.9797	-2.2204	-1.7998	-0.7564	-1.9986	-1.6921	-1.8583	-2.1448	-1.936	-1.9246	-1.9365	-2.3627	-1.9455	-2.0823	-1.9143	-2.2757	-1.9594	-1.1416	-1.9441	-1.8026	-1.9099	-1.9498	-1.9345	-1.8798	-1.9112	-1.8425	-1.9618	-1.9023	-1.9672	-2.2811	-1.9259	-2.422	-1.9417	-1.8656	-1.9266	-2.1141	-1.9584	-1.8826	-1.9325	-2.2311	-1.9239	-2.1361	-1.9383	-1.9619	-1.9056	-1.8295	-1.9467
-2.804	-1.8507	-1.9976	-1.8456	-1.5669	-1.9057	-0.8942	-1.9751	-1.7695	-1.9623	-1.9896	-2.0187	-1.7775	-1.8789	-2.3627	-1.9455	-1.902	-1.9	-1.5669	-1.9057	-1.1416	-1.9441	-1.7791	-1.9727	-1.9498	-1.9345	-1.7228	-1.9607	-1.8425	-1.9618	-1.9023	-1.9672	-1.8777	-1.9431	-0.9475	-1.9366	-1.8656	-1.9266	-1.9404	-1.9491	-1.8826	-1.9325	-1.4761	-1.9876	-1.5807	-1.9443	-1.9619	-1.9056	-1.8295	-1.9467
-1.5553	-2.0792	-2.049	-1.9064	-1.822	-1.9681	-0.7564	-1.9986	-2.4905	-1.7683	-2.1448	-1.936	-1.9795	-1.8656	-1.6506	-1.9956	-2.049	-1.9064	-1.7932	-1.9402	-1.1416	-1.9441	-2.2568	-1.9497	-1.9498	-1.9345	-1.8798	-1.9112	-1.8425	-1.9618	-1.9466	-1.9116	-1.8777	-1.9431	-2.422	-1.9417	-1.8656	-1.9266	-2.1141	-1.9584	-1.8826	-1.9325	-1.4761	-1.9876	-1.5807	-1.9443	-1.8345	-1.9905	-2.1419	-1.9137
-1.5041	-2.0252	-1.7224	-2.0178	-1.82	-1.8383	-0.8942	-1.9751	-1.7695	-1.9623	-1.9896	-2.0187	-1.8775	-2.0226	-1.6506	-1.9956	-1.8216	-2.0065	-1.9231	-1.9	-1.1416	-1.9441	-1.7791	-1.9727	-1.9498	-1.9345	-1.8775	-2.0226	-1.8425	-1.9618	-1.9023	-1.9672	-1.8777	-1.9431	-0.9475	-1.9366	-1.8656	-1.9266	-1.9404	-1.9491	-1.8826	-1.9325	-1.4761	-1.9876	-1.5807	-1.9443	-1.8345	-1.9905	-2.1419	-1.9137
-2.0614	-1.9873	-1.9908	-1.9132	-1.82	-1.8383	-0.7564	-1.9986	-1.8218	-1.9368	-2.1448	-1.936	-1.682	-2.0218	-1.8844	-1.8971	-2.0823	-1.9143	-1.9231	-1.9	-1.1416	-1.9441	-1.8218	-1.9368	-1.9498	-1.9345	-1.7228	-1.9607	-1.8425	-1.9618	-2.139	-1.8944	-1.8777	-1.9431	-2.422	-1.9417	-1.8656	-1.9266	-2.1141	-1.9584	-1.8826	-1.9325	-1.4761	-1.9876	-1.5807	-1.9443	-1.9619	-1.9056	-1.8295	-1.9467
-2.804	-1.8507	-2.0121	-1.9797	-1.5669	-1.9057	-0.8942	-1.9751	-1.7695	-1.9623	-2.0662	-1.9781	-1.8536	-1.8737	-2.3627	-1.9455	-2.0823	-1.9143	-1.5669	-1.9057	-1.1416	-1.9441	-1.7791	-1.9727	-1.9498	-1.9345	-1.8798	-1.9112	-1.8425	-1.9618	-1.9023	-1.9672	-1.8777	-1.9431	-0.9475	-1.9366	-1.8656	-1.9266	-2.1141	-1.9584	-1.8826	-1.9325	-1.4761	-1.9876	-2.1361	-1.9383	-1.9619	-1.9056	-1.8295	-1.9467
-1.5041	-2.0252	-1.9849	-1.8325	-1.5669	-1.9057	-1.7921	-1.821	-1.6917	-1.9058	-2.1448	-1.936	-1.8512	-2.0377	-1.6506	-1.9956	-2.0823	-1.9143	-1.5669	-1.9057	-1.1416	-1.9441	-1.8026	-1.9099	-1.9498	-1.9345	-1.8798	-1.9112	-1.8425	-1.9618	-1.9466	-1.9116	-1.8777	-1.9431	-2.422	-1.9417	-1.8656	-1.9266	-2.1141	-1.9584	-1.8826	-1.9325	-1.4761	-1.9876	-1.5807	-1.9443	-1.9619	-1.9056	-1.8295	-1.9467
-1.5553	-2.0792	-2.0345	-1.884	-1.9346	-1.9305	-0.7564	-1.9986	-1.8218	-1.9368	-1.9896	-2.0187	-1.8536	-1.8737	-1.6506	-1.9956	-2.0823	-1.9143	-1.9231	-1.9	-1.1416	-1.9441	-1.8218	-1.9368	-1.9498	-1.9345	-1.8798	-1.9112	-1.8425	-1.9618	-1.9023	-1.9672	-1.8777	-1.9431	-2.422	-1.9417	-1.8656	-1.9266	-1.9404	-1.9491	-1.8826	-1.9325	-1.4761	-1.9876	-1.5807	-1.9443	-1.8345	-1.9905	-1.8295	-1.9467
-1.6213	-2.0269	-1.7651	-2.0791	-1.5669	-1.9057	-0.7564	-1.9986	-1.9353	-1.9222	-1.9896	-2.0187	-1.9246	-1.9365	-1.6506	-1.9956	-1.902	-1.9	-1.5669	-1.9057	-1.1416	-1.9441	-1.8026	-1.9099	-1.9498	-1.9345	-1.8798	-1.9112	-1.8425	-1.9618	-1.9023	-1.9672	-1.8777	-1.9431	-2.422	-1.9417	-1.8656	-1.9266	-1.9404	-1.9491	-1.8826	-1.9325	-1.4761	-1.9876	-1.5807	-1.9443	-1.9619	-1.9056	-1.8295	-1.9467
-1.9038	-1.8996	-2.1757	-1.9595	-1.8126	-1.9997	-0.7564	-1.9986	-1.866	-1.8024	-1.7454	-1.8591	-1.682	-2.0218	-1.9038	-1.8996	-2.0823	-1.9143	-1.7932	-1.9402	-1.1416	-1.9441	-1.8026	-1.9099	-1.7454	-1.8591	-1.7228	-1.9607	-1.8425	-1.9618	-1.9023	-1.9672	-1.8777	-1.9431	-2.422	-1.9417	-1.8656	-1.9266	-1.7325	-1.9288	-1.8826	-1.9325	-2.2311	-1.9239	-2.1361	-1.9383	-1.9619	-1.9056	-1.8295	-1.9467
-2.648	-2.1397	-1.8764	-1.9266	-1.8126	-1.9997	-0.7564	-1.9986	-1.9353	-1.9222	-1.8879	-1.9119	-1.8536	-1.8737	-2.3627	-1.9455	-1.8216	-2.0065	-1.7932	-1.9402	-1.1416	-1.9441	-1.8026	-1.9099	-1.8879	-1.9119	-1.8798	-1.9112	-2.4816	-1.9475	-1.9023	-1.9672	-1.8777	-1.9431	-2.422	-1.9417	-1.8656	-1.9266	-1.9404	-1.9491	-1.8826	-1.9325	-2.1584	-1.9711	-2.1206	-1.9623	-2.0559	-1.9686	-1.993	-1.9436
-1.9038	-1.8996	-1.8299	-2.0094	-1.7097	-1.8964	-0.8942	-1.9751	-1.7564	-2.1179	-2.1615	-1.911	-1.9795	-1.8656	-1.9038	-1.8996	-2.0823	-1.9143	-1.7932	-1.9402	-1.1416	-1.9441	-1.8026	-1.9099	-1.9818	-1.9454	-1.8798	-1.9112	-1.8425	-1.9618	-1.9466	-1.9116	-1.8777	-1.9431	-0.9475	-1.9366	-1.8656	-1.9266	-1.9404	-1.9491	-1.8826	-1.9325	-1.4761	-1.9876	-1.5807	-1.9443	-1.8345	-1.9905	-2.1419	-1.9137
-1.5553	-2.0792	-1.7929	-1.9971	-1.7653	-2.0792	-1.0455	-1.9046	-1.6921	-1.8583	-1.6409	-1.977	-1.7438	-2.0256	-1.6506	-1.9956	-1.8216	-2.0065	-1.7932	-1.9402	-1.1416	-1.9441	-1.8026	-1.9099	-1.9498	-1.9345	-1.7228	-1.9607	-1.8425	-1.9618	-1.9023	-1.9672	-1.8777	-1.9431	-0.9475	-1.9366	-1.8656	-1.9266	-1.7325	-1.9288	-1.8826	-1.9325	-1.4761	-1.9876	-1.5807	-1.9443	-1.8345	-1.9905	-2.1419	-1.9137
-1.5041	-2.0252	-1.8764	-1.9266	-2.3759	-2.05	-3.6051	-1.9266	-2.0299	-1.9935	-1.9434	-2.0532	-1.682	-2.0218	-1.6506	-1.9956	-1.8216	-2.0065	-2.2757	-1.9594	-3.7067	-1.9174	-2.2568	-1.9497	-1.9508	-2.0128	-1.7228	-1.9607	-1.8425	-1.9618	-1.9023	-1.9672	-2.2811	-1.9259	-2.422	-1.9417	-1.9515	-1.9916	-1.9404	-1.9491	-1.8826	-1.9325	-1.4761	-1.9876	-1.5807	-1.9443	-1.8345	-1.9905	-2.1419	-1.9137
-1.5553	-2.0792	-2.417	-1.8791	-1.7653	-2.0792	-1.9142	-1.9608	-1.7224	-1.9388	-1.9129	-1.9378	-1.8546	-1.9568	-1.6506	-1.9956	-2.0823	-1.9143	-1.7932	-1.9402	-1.1416	-1.9441	-1.7791	-1.9727	-1.9508	-2.0128	-2.1878	-1.9749	-1.8425	-1.9618	-2.139	-1.8944	-1.8777	-1.9431	-2.3939	-1.9346	-1.8656	-1.9266	-1.9404	-1.9491	-1.8102	-1.9854	-1.4761	-1.9876	-1.5807	-1.9443	-1.8345	-1.9905	-2.1419	-1.9137
-1.649	-1.8789	-1.8374	-2.0468	-1.7195	-2.1562	-0.7564	-1.9986	-1.8218	-1.9368	-1.6409	-1.977	-1.9246	-1.9365	-1.8844	-1.8971	-1.8216	-2.0065	-1.7195	-2.1562	-1.1416	-1.9441	-1.8218	-1.9368	-1.9498	-1.9345	-1.8798	-1.9112	-1.8425	-1.9618	-1.9023	-1.9672	-1.8777	-1.9431	-2.422	-1.9417	-1.8656	-1.9266	-1.7325	-1.9288	-1.8826	-1.9325	-2.1584	-1.9711	-2.1206	-1.9623	-2.0559	-1.9686	-1.993	-1.9436
-1.8245	-1.9236	-2.049	-1.9064	-1.8126	-1.9997	-0.7564	-1.9986	-2.4905	-1.7683	-2.0662	-1.9781	-2.5497	-1.9515	-1.6506	-1.9956	-2.049	-1.9064	-1.7932	-1.9402	-1.1416	-1.9441	-2.2568	-1.9497	-1.9498	-1.9345	-2.1878	-1.9749	-1.8425	-1.9618	-1.9466	-1.9116	-1.8777	-1.9431	-2.422	-1.9417	-1.8656	-1.9266	-2.1141	-1.9584	-2.3763	-1.9921	-2.2311	-1.9239	-2.1361	-1.9383	-1.9619	-1.9056	-1.8295	-1.9467
-2.804	-1.8507	-2.417	-1.8791	-2.2204	-1.7998	-1.0455	-1.9046	-2.1272	-1.9991	-2.0662	-1.9781	-1.9019	-1.8712	-2.3627	-1.9455	-2.0823	-1.9143	-2.2757	-1.9594	-1.1416	-1.9441	-2.2568	-1.9497	-1.9498	-1.9345	-2.1878	-1.9749	-1.8425	-1.9618	-2.139	-1.8944	-2.2811	-1.9259	-0.9475	-1.9366	-2.3526	-1.9695	-2.1141	-1.9584	-1.8826	-1.9325	-2.2311	-1.9239	-2.1361	-1.9383	-1.9619	-1.9056	-1.993	-1.9436
-1.6213	-2.0269	-1.8299	-2.0094	-2.1575	-1.9242	-0.7564	-1.9986	-1.6921	-1.8583	-1.8879	-1.9119	-1.8536	-1.8737	-1.6506	-1.9956	-2.0823	-1.9143	-2.2757	-1.9594	-1.1416	-1.9441	-1.8026	-1.9099	-1.8879	-1.9119	-1.8798	-1.9112	-1.8425	-1.9618	-1.9466	-1.9116	-1.8777	-1.9431	-2.422	-1.9417	-1.8656	-1.9266	-1.9404	-1.9491	-1.8826	-1.9325	-2.1584	-1.9711	-2.1206	-1.9623	-2.0559	-1.9686	-1.993	-1.9436
-1.649	-1.8789	-1.9908	-1.9132	-1.8535	-1.8313	-0.7564	-1.9986	-1.9353	-1.9222	-2.07	-1.8492	-1.9795	-1.8656	-1.8844	-1.8971	-2.0823	-1.9143	-1.7932	-1.9402	-1.1416	-1.9441	-1.8026	-1.9099	-1.9818	-1.9454	-1.8798	-1.9112	-1.8425	-1.9618	-2.139	-1.8944	-1.8777	-1.9431	-2.422	-1.9417	-1.8656	-1.9266	-1.9404	-1.9491	-1.8826	-1.9325	-2.1584	-1.9711	-2.1206	-1.9623	-2.0559	-1.9686	-1.993	-1.9436
-1.6213	-2.0269	-1.8374	-2.0468	-1.7653	-2.0792	-1.0455	-1.9046	-2.1272	-1.9991	-1.7454	-1.8591	-1.8536	-1.8737	-1.6506	-1.9956	-1.8216	-2.0065	-1.7932	-1.9402	-1.1416	-1.9441	-2.2568	-1.9497	-1.7454	-1.8591	-1.8798	-1.9112	-1.8425	-1.9618	-1.9023	-1.9672	-1.8777	-1.9431	-0.9475	-1.9366	-2.3526	-1.9695	-1.7325	-1.9288	-1.8826	-1.9325	-2.1584	-1.9711	-2.1206	-1.9623	-2.0559	-1.9686	-1.993	-1.9436
-2.2617	-1.8064	-2.049	-1.9064	-1.8126	-1.9997	-3.028	-1.8518	-2.5266	-1.936	-1.8917	-2.0663	-1.8775	-2.0226	-2.3627	-1.9455	-2.049	-1.9064	-1.7932	-1.9402	-3.7067	-1.9174	-2.2568	-1.9497	-1.9818	-1.9454	-1.8775	-2.0226	-2.4816	-1.9475	-1.9466	-1.9116	-1.8777	-1.9431	-2.422	-1.9417	-2.3526	-1.9695	-1.9404	-1.9491	-1.8826	-1.9325	-2.1584	-1.9711	-2.1206	-1.9623	-2.0559	-1.9686	-1.993	-1.9436
-2.648	-2.1397	-1.8764	-1.9266	-1.822	-1.9681	-1.0455	-1.9046	-1.6921	-1.8583	-2.0232	-1.9902	-1.682	-2.0218	-2.3627	-1.9455	-1.8216	-2.0065	-1.7932	-1.9402	-1.1416	-1.9441	-1.8026	-1.9099	-1.9818	-1.9454	-1.7228	-1.9607	-2.4816	-1.9475	-1.9023	-1.9672	-1.8777	-1.9431	-0.9475	-1.9366	-1.8656	-1.9266	-1.9404	-1.9491	-1.8826	-1.9325	-2.2311	-1.9239	-2.1361	-1.9383	-1.9619	-1.9056	-1.8295	-1.9467
-1.8245	-1.9236	-1.7929	-1.9971	-1.8126	-1.9997	-1.7921	-1.821	-1.9353	-1.9222	-1.7454	-1.8591	-1.8546	-1.9568	-1.6506	-1.9956	-1.8216	-2.0065	-1.7932	-1.9402	-1.1416	-1.9441	-1.8026	-1.9099	-1.7454	-1.8591	-2.1878	-1.9749	-1.8425	-1.9618	-1.9023	-1.9672	-1.8777	-1.9431	-2.422	-1.9417	-1.8656	-1.9266	-1.7325	-1.9288	-1.8102	-1.9854	-1.4761	-1.9876	-1.5807	-1.9443	-1.8345	-1.9905	-2.1419	-1.9137
-1.5041	-2.0252	-1.8076	-1.989	-1.9373	-2.1146	-4.454	-1.8503	-1.6849	-2.0634	-1.8299	-1.9399	-1.682	-2.0218	-1.6506	-1.9956	-1.8216	-2.0065	-2.2757	-1.9594	-3.7067	-1.9174	-1.6849	-2.0634	-1.9498	-1.9345	-1.7228	-1.9607	-1.8425	-1.9618	-1.9023	-1.9672	-1.8777	-1.9431	-2.422	-1.9417	-1.9515	-1.9916	-1.7325	-1.9288	-1.8826	-1.9325	-1.4761	-1.9876	-1.5807	-1.9443	-1.8345	-1.9905	-1.8295	-1.9467
-2.0614	-1.9873	-1.9002	-1.89	-1.8231	-2.0083	-0.8942	-1.9751	-1.9353	-1.9222	-2.07	-1.8492	-1.9246	-1.9365	-1.8844	-1.8971	-1.902	-1.9	-1.8231	-2.0083	-1.1416	-1.9441	-1.8026	-1.9099	-1.9818	-1.9454	-1.8798	-1.9112	-1.8425	-1.9618	-1.9023	-1.9672	-1.9273	-1.9582	-0.9475	-1.9366	-1.8656	-1.9266	-1.9404	-1.9491	-1.8826	-1.9325	-2.2311	-1.9239	-2.1361	-1.9383	-1.9619	-1.9056	-1.8295	-1.9467
-1.8245	-1.9236	-1.7929	-1.9971	-1.7097	-1.8964	-3.028	-1.8518	-2.0299	-1.9935	-1.8299	-1.9399	-1.682	-2.0218	-1.6506	-1.9956	-1.8216	-2.0065	-1.7932	-1.9402	-3.7067	-1.9174	-2.2568	-1.9497	-1.9498	-1.9345	-1.7228	-1.9607	-1.8425	-1.9618	-1.9023	-1.9672	-1.8777	-1.9431	-2.422	-1.9417	-1.9515	-1.9916	-1.7325	-1.9288	-1.8826	-1.9325	-2.1584	-1.9711	-2.1206	-1.9623	-2.0559	-1.9686	-1.993	-1.9436
-1.5041	-2.0252	-1.8611	-2.087	-1.5669	-1.9057	-0.7564	-1.9986	-1.8452	-1.9661	-1.7818	-1.7732	-1.5845	-1.9871	-1.6506	-1.9956	-1.8216	-2.0065	-1.5669	-1.9057	-1.1416	-1.9441	-2.2568	-1.9497	-1.9498	-1.9345	-1.5845	-1.9871	-1.8425	-1.9618	-1.9023	-1.9672	-1.8777	-1.9431	-2.422	-1.9417	-1.8656	-1.9266	-1.9404	-1.9491	-1.8102	-1.9854	-1.4761	-1.9876	-1.5807	-1.9443	-1.8345	-1.9905	-1.8295	-1.9467
-2.0579	-1.9519	-2.0121	-1.9797	-1.8231	-2.0083	-0.8942	-1.9751	-1.7695	-1.9623	-2.1448	-1.936	-1.7868	-1.9236	-2.3627	-1.9455	-2.0823	-1.9143	-1.8231	-2.0083	-1.1416	-1.9441	-1.7791	-1.9727	-1.9498	-1.9345	-1.8798	-1.9112	-1.8425	-1.9618	-1.9023	-1.9672	-1.9273	-1.9582	-0.9475	-1.9366	-1.8656	-1.9266	-2.1141	-1.9584	-1.8826	-1.9325	-2.2311	-1.9239	-2.1361	-1.9383	-1.9619	-1.9056	-1.8295	-1.9467
-2.101	-1.9766	-1.9908	-1.9132	-1.82	-1.8383	-0.8942	-1.9751	-1.7564	-2.1179	-2.1615	-1.911	-1.8775	-2.0226	-2.101	-1.9766	-2.0823	-1.9143	-1.9231	-1.9	-1.1416	-1.9441	-1.8026	-1.9099	-1.9818	-1.9454	-1.8775	-2.0226	-1.9813	-1.9144	-2.139	-1.8944	-1.8777	-1.9431	-0.9475	-1.9366	-1.8656	-1.9266	-1.9404	-1.9491	-1.8826	-1.9325	-2.2311	-1.9239	-2.1361	-1.9383	-2.0559	-1.9686	-1.993	-1.9436
-2.648	-2.1397	-1.9976	-1.8456	-2.2204	-1.7998	-3.4354	-1.891	-1.6921	-1.8583	-1.8879	-1.9119	-1.682	-2.0218	-2.3627	-1.9455	-1.902	-1.9	-2.2757	-1.9594	-3.7067	-1.9174	-1.8026	-1.9099	-1.8879	-1.9119	-1.7228	-1.9607	-2.4816	-1.9475	-1.9023	-1.9672	-2.2811	-1.9259	-2.422	-1.9417	-1.8656	-1.9266	-1.9404	-1.9491	-1.8826	-1.9325	-2.2311	-1.9239	-2.1206	-1.9623	-2.0559	-1.9686	-1.993	-1.9436
-1.5553	-2.0792	-1.8076	-1.989	-1.9346	-1.9305	-0.8942	-1.9751	-2.4905	-1.7683	-1.7818	-1.7732	-2.1511	-2.0278	-1.6506	-1.9956	-1.8216	-2.0065	-1.9231	-1.9	-1.1416	-1.9441	-2.2568	-1.9497	-1.9498	-1.9345	-2.1878	-1.9749	-1.8425	-1.9618	-1.9023	-1.9672	-1.8777	-1.9431	-0.9475	-1.9366	-1.8656	-1.9266	-1.9404	-1.9491	-2.3763	-1.9921	-1.4761	-1.9876	-1.5807	-1.9443	-1.8345	-1.9905	-1.8295	-1.9467
-1.5041	-2.0252	-1.7929	-1.9971	-2.2204	-1.7998	-0.7564	-1.9986	-2.4905	-1.7683	-1.8299	-1.9399	-1.9246	-1.9365	-1.6506	-1.9956	-1.8216	-2.0065	-2.2757	-1.9594	-1.1416	-1.9441	-2.2568	-1.9497	-1.9498	-1.9345	-1.8798	-1.9112	-1.8425	-1.9618	-1.9023	-1.9672	-2.2811	-1.9259	-2.422	-1.9417	-1.8656	-1.9266	-1.7325	-1.9288	-1.8826	-1.9325	-1.4761	-1.9876	-1.5807	-1.9443	-1.9619	-1.9056	-1.8295	-1.9467
-1.6213	-2.0269	-1.8764	-1.9266	-1.82	-1.8383	-0.8942	-1.9751	-1.7224	-1.9388	-1.8177	-1.9732	-1.8536	-1.8737	-1.6506	-1.9956	-1.8216	-2.0065	-1.9231	-1.9	-1.1416	-1.9441	-1.7791	-1.9727	-1.9818	-1.9454	-1.8798	-1.9112	-1.8425	-1.9618	-1.9023	-1.9672	-1.8777	-1.9431	-0.9475	-1.9366	-1.8656	-1.9266	-1.9404	-1.9491	-1.8826	-1.9325	-2.1584	-1.9711	-2.1206	-1.9623	-2.0559	-1.9686	-1.993	-1.9436
-1.5041	-2.0252	-2.417	-1.8791	-1.7097	-1.8964	-0.8942	-1.9751	-1.8218	-1.9368	-2.0232	-1.9902	-1.7438	-2.0256	-1.6506	-1.9956	-2.0823	-1.9143	-1.7932	-1.9402	-1.1416	-1.9441	-1.8218	-1.9368	-1.9818	-1.9454	-1.7228	-1.9607	-1.8425	-1.9618	-2.139	-1.8944	-1.8777	-1.9431	-0.9475	-1.9366	-1.8656	-1.9266	-1.9404	-1.9491	-1.8826	-1.9325	-1.4761	-1.9876	-1.5807	-1.9443	-1.9619	-1.9056	-1.8295	-1.9467
-2.2617	-1.8064	-1.8374	-2.0468	-2.2204	-1.7998	-3.325	-1.9954	-1.866	-1.8024	-1.9434	-2.0532	-1.9019	-1.8712	-2.3627	-1.9455	-1.8216	-2.0065	-2.2757	-1.9594	-3.325	-1.9954	-1.8026	-1.9099	-1.9508	-2.0128	-2.1878	-1.9749	-2.4816	-1.9475	-1.9023	-1.9672	-2.2811	-1.9259	-2.422	-1.9417	-1.8656	-1.9266	-1.9404	-1.9491	-1.8826	-1.9325	-1.4761	-1.9876	-2.1361	-1.9383	-1.9619	-1.9056	-1.8295	-1.9467
-2.0454	-1.9291	-1.8764	-1.9266	-1.822	-1.9681	-0.8942	-1.9751	-1.8218	-1.9368	-1.8917	-2.0663	-1.9019	-1.8712	-2.3627	-1.9455	-1.8216	-2.0065	-1.7932	-1.9402	-1.1416	-1.9441	-1.8218	-1.9368	-1.9818	-1.9454	-2.1878	-1.9749	-1.9813	-1.9144	-1.9023	-1.9672	-1.8777	-1.9431	-0.9475	-1.9366	-1.8656	-1.9266	-1.9404	-1.9491	-1.8826	-1.9325	-2.1584	-1.9711	-2.1206	-1.9623	-2.0559	-1.9686	-1.8295	-1.9467
-1.6213	-2.0269	-1.7929	-1.9971	-2.0454	-1.9291	-1.0455	-1.9046	-1.6921	-1.8583	-2.0232	-1.9902	-1.8512	-2.0377	-1.6506	-1.9956	-1.8216	-2.0065	-2.2757	-1.9594	-1.1416	-1.9441	-1.8026	-1.9099	-1.9818	-1.9454	-1.8798	-1.9112	-1.8425	-1.9618	-1.9023	-1.9672	-1.9273	-1.9582	-0.9475	-1.9366	-1.8656	-1.9266	-1.9404	-1.9491	-1.8826	-1.9325	-1.4761	-1.9876	-1.5807	-1.9443	-1.9619	-1.9056	-1.8295	-1.9467
-1.5553	-2.0792	-1.9849	-1.8325	-1.9373	-2.1146	-0.7564	-1.9986	-1.6849	-2.0634	-1.9129	-1.9378	-1.9795	-1.8656	-1.6506	-1.9956	-2.0823	-1.9143	-2.2757	-1.9594	-1.1416	-1.9441	-1.6849	-2.0634	-1.9508	-2.0128	-1.8798	-1.9112	-1.8425	-1.9618	-1.9466	-1.9116	-1.8777	-1.9431	-2.422	-1.9417	-1.9515	-1.9916	-1.9404	-1.9491	-1.8826	-1.9325	-2.2311	-1.9239	-2.1361	-1.9383	-1.9619	-1.9056	-1.8295	-1.9467
-1.9038	-1.8996	-1.8076	-1.989	-1.822	-1.9681	-2.8182	-1.8665	-2.5266	-1.936	-2.1448	-1.936	-1.8775	-2.0226	-1.9038	-1.8996	-1.8216	-2.0065	-1.7932	-1.9402	-2.7625	-1.9849	-2.2568	-1.9497	-1.9498	-1.9345	-1.8775	-2.0226	-1.8425	-1.9618	-1.9023	-1.9672	-1.8777	-1.9431	-2.422	-1.9417	-2.3526	-1.9695	-2.1141	-1.9584	-1.8826	-1.9325	-2.2311	-1.9239	-2.1361	-1.9383	-1.9619	-1.9056	-1.8295	-1.9467
-1.649	-1.8789	-2.0345	-1.884	-1.5669	-1.9057	-0.7564	-1.9986	-1.7564	-2.1179	-2.1615	-1.911	-1.6699	-1.9804	-1.8844	-1.8971	-2.0823	-1.9143	-1.5669	-1.9057	-1.1416	-1.9441	-1.8026	-1.9099	-1.9818	-1.9454	-2.1878	-1.9749	-1.8425	-1.9618	-1.9023	-1.9672	-1.8777	-1.9431	-2.422	-1.9417	-1.8656	-1.9266	-1.9404	-1.9491	-1.8826	-1.9325	-2.2311	-1.9239	-2.1361	-1.9383	-1.9619	-1.9056	-1.8295	-1.9467
-2.804	-1.8507	-1.8374	-2.0468	-1.7653	-2.0792	-2.3599	-1.995	-1.6921	-1.8583	-2.07	-1.8492	-1.8775	-2.0226	-2.3627	-1.9455	-1.8216	-2.0065	-1.7932	-1.9402	-1.1416	-1.9441	-1.8026	-1.9099	-1.9818	-1.9454	-1.8775	-2.0226	-1.8425	-1.9618	-1.9023	-1.9672	-1.8777	-1.9431	-2.422	-1.9417	-1.8656	-1.9266	-1.9404	-1.9491	-1.8826	-1.9325	-2.2311	-1.9239	-1.5807	-1.9443	-1.8345	-1.9905	-2.1419	-1.9137
-1.6213	-2.0269	-1.9644	-1.956	-2.1575	-1.9242	-3.4354	-1.891	-1.9353	-1.9222	-1.7454	-1.8591	-2.0299	-2.0103	-1.6506	-1.9956	-1.9644	-1.956	-2.2757	-1.9594	-3.7067	-1.9174	-1.8026	-1.9099	-1.7454	-1.8591	-2.1878	-1.9749	-1.8425	-1.9618	-1.9023	-1.9672	-1.8777	-1.9431	-2.422	-1.9417	-1.8656	-1.9266	-1.7325	-1.9288	-1.8102	-1.9854	-1.4761	-1.9876	-2.1361	-1.9383	-1.9619	-1.9056	-1.8295	-1.9467
-1.9038	-1.8996	-2.0345	-1.884	-1.7097	-1.8964	-4.454	-1.8503	-1.6849	-2.0634	-1.6409	-1.977	-1.7438	-2.0256	-1.9038	-1.8996	-2.0823	-1.9143	-1.7932	-1.9402	-3.7067	-1.9174	-1.6849	-2.0634	-1.9498	-1.9345	-1.7228	-1.9607	-1.8425	-1.9618	-1.9023	-1.9672	-1.8777	-1.9431	-2.422	-1.9417	-1.9515	-1.9916	-1.7325	-1.9288	-1.8826	-1.9325	-2.2311	-1.9239	-2.1361	-1.9383	-1.9619	-1.9056	-1.8295	-1.9467
-2.2617	-1.8064	-1.9976	-1.8456	-1.7653	-2.0792	-2.3599	-1.995	-1.6921	-1.8583	-2.0662	-1.9781	-1.5845	-1.9871	-2.3627	-1.9455	-1.902	-1.9	-1.7932	-1.9402	-1.1416	-1.9441	-1.8026	-1.9099	-1.9498	-1.9345	-1.5845	-1.9871	-2.4816	-1.9475	-1.9023	-1.9672	-1.8777	-1.9431	-2.422	-1.9417	-1.8656	-1.9266	-2.1141	-1.9584	-1.8102	-1.9854	-2.2311	-1.9239	-2.1361	-1.9383	-1.8345	-1.9905	-2.1419	-1.9137
-1.5553	-2.0792	-2.0345	-1.884	-1.7653	-2.0792	-1.0455	-1.9046	-1.6849	-2.0634	-1.8177	-1.9732	-1.7438	-2.0256	-1.6506	-1.9956	-2.0823	-1.9143	-1.7932	-1.9402	-1.1416	-1.9441	-1.6849	-2.0634	-1.9818	-1.9454	-1.7228	-1.9607	-1.8425	-1.9618	-1.9023	-1.9672	-1.8777	-1.9431	-0.9475	-1.9366	-1.9515	-1.9916	-1.9404	-1.9491	-1.8826	-1.9325	-1.4761	-1.9876	-1.5807	-1.9443	-1.8345	-1.9905	-1.8295	-1.9467
-1.9002	-1.9305	-1.8299	-2.0094	-2.0454	-1.9291	-3.325	-1.9954	-1.803	-1.7936	-1.7454	-1.8591	-1.7775	-1.8789	-1.8844	-1.8971	-2.0823	-1.9143	-2.2757	-1.9594	-3.325	-1.9954	-1.8026	-1.9099	-1.7454	-1.8591	-1.7228	-1.9607	-1.8425	-1.9618	-1.9466	-1.9116	-1.9273	-1.9582	-2.422	-1.9417	-1.8656	-1.9266	-1.7325	-1.9288	-1.8826	-1.9325	-1.4761	-1.9876	-1.5807	-1.9443	-1.9619	-1.9056	-1.8295	-1.9467
-2.0614	-1.9873	-1.9908	-1.9132	-2.0454	-1.9291	-2.6458	-2.0484	-1.8218	-1.9368	-2.0662	-1.9781	-1.8536	-1.8737	-1.8844	-1.8971	-2.0823	-1.9143	-2.2757	-1.9594	-2.7625	-1.9849	-1.8218	-1.9368	-1.9498	-1.9345	-1.8798	-1.9112	-1.8425	-1.9618	-2.139	-1.8944	-1.9273	-1.9582	-2.422	-1.9417	-1.8656	-1.9266	-2.1141	-1.9584	-1.8826	-1.9325	-2.2311	-1.9239	-2.1361	-1.9383	-1.9619	-1.9056	-1.8295	-1.9467
-2.648	-2.1397	-1.9849	-1.8325	-1.82	-1.8383	-3.325	-1.9954	-2.1272	-1.9991	-1.8177	-1.9732	-1.9246	-1.9365	-2.3627	-1.9455	-2.0823	-1.9143	-1.9231	-1.9	-3.325	-1.9954	-2.2568	-1.9497	-1.9818	-1.9454	-1.8798	-1.9112	-2.4816	-1.9475	-1.9466	-1.9116	-1.8777	-1.9431	-2.422	-1.9417	-2.3526	-1.9695	-1.9404	-1.9491	-1.8826	-1.9325	-2.2311	-1.9239	-2.1361	-1.9383	-1.9619	-1.9056	-2.1419	-1.9137
-2.2617	-1.8064	-1.9976	-1.8456	-1.8535	-1.8313	-0.7564	-1.9986	-1.9396	-1.9186	-1.8299	-1.9399	-2.1511	-2.0278	-2.3627	-1.9455	-1.902	-1.9	-1.7932	-1.9402	-1.1416	-1.9441	-1.7791	-1.9727	-1.9498	-1.9345	-2.1878	-1.9749	-2.4816	-1.9475	-1.9023	-1.9672	-1.8777	-1.9431	-2.422	-1.9417	-1.8656	-1.9266	-1.7325	-1.9288	-2.3763	-1.9921	-1.4761	-1.9876	-1.5807	-1.9443	-1.8345	-1.9905	-2.1419	-1.9137
-2.804	-1.8507	-1.9908	-1.9132	-1.8535	-1.8313	-0.8942	-1.9751	-1.9353	-1.9222	-1.8177	-1.9732	-1.5845	-1.9871	-2.3627	-1.9455	-2.0823	-1.9143	-1.7932	-1.9402	-1.1416	-1.9441	-1.8026	-1.9099	-1.9818	-1.9454	-1.5845	-1.9871	-1.8425	-1.9618	-2.139	-1.8944	-1.8777	-1.9431	-0.9475	-1.9366	-1.8656	-1.9266	-1.9404	-1.9491	-1.8102	-1.9854	-2.2311	-1.9239	-2.1361	-1.9383	-1.9619	-1.9056	-1.8295	-1.9467
-1.9002	-1.9305	-1.8611	-2.087	-1.919	-1.9483	-0.7564	-1.9986	-1.9353	-1.9222	-1.9896	-2.0187	-2.5497	-1.9515	-1.8844	-1.8971	-1.8216	-2.0065	-2.2757	-1.9594	-1.1416	-1.9441	-1.8026	-1.9099	-1.9498	-1.9345	-2.1878	-1.9749	-1.8425	-1.9618	-1.9023	-1.9672	-1.9273	-1.9582	-2.422	-1.9417	-1.8656	-1.9266	-1.9404	-1.9491	-2.3763	-1.9921	-1.4761	-1.9876	-1.5807	-1.9443	-1.8345	-1.9905	-2.1419	-1.9137
-1.8299	-1.8516	-2.1757	-1.9595	-1.8126	-1.9997	-0.7564	-1.9986	-2.5266	-1.936	-1.7454	-1.8591	-1.7868	-1.9236	-2.3627	-1.9455	-2.0823	-1.9143	-1.7932	-1.9402	-1.1416	-1.9441	-2.2568	-1.9497	-1.7454	-1.8591	-1.8798	-1.9112	-1.9813	-1.9144	-1.9023	-1.9672	-1.8777	-1.9431	-2.422	-1.9417	-2.3526	-1.9695	-1.7325	-1.9288	-1.8826	-1.9325	-1.4761	-1.9876	-1.5807	-1.9443	-1.9619	-1.9056	-1.8295	-1.9467
-1.5041	-2.0252	-1.8374	-2.0468	-1.8535	-1.8313	-1.0455	-1.9046	-1.803	-1.7936	-2.1448	-1.936	-1.7438	-2.0256	-1.6506	-1.9956	-1.8216	-2.0065	-1.7932	-1.9402	-1.1416	-1.9441	-1.8026	-1.9099	-1.9498	-1.9345	-1.7228	-1.9607	-1.8425	-1.9618	-1.9023	-1.9672	-1.8777	-1.9431	-0.9475	-1.9366	-1.8656	-1.9266	-2.1141	-1.9584	-1.8826	-1.9325	-1.4761	-1.9876	-1.5807	-1.9443	-1.8345	-1.9905	-2.1419	-1.9137
-1.5041	-2.0252	-2.417	-1.8791	-1.822	-1.9681	-0.8942	-1.9751	-1.7224	-1.9388	-1.9229	-2.0023	-1.7775	-1.8789	-1.6506	-1.9956	-2.0823	-1.9143	-1.7932	-1.9402	-1.1416	-1.9441	-1.7791	-1.9727	-1.9818	-1.9454	-1.7228	-1.9607	-1.8425	-1.9618	-2.139	-1.8944	-1.8777	-1.9431	-0.9475	-1.9366	-1.8656	-1.9266	-1.9404	-1.9491	-1.8826	-1.9325	-1.4761	-1.9876	-1.5807	-1.9443	-1.8345	-1.9905	-2.1419	-1.9137
-1.9038	-1.8996	-1.9644	-1.956	-2.109	-2.2271	-0.8942	-1.9751	-1.6849	-2.0634	-1.9434	-2.0532	-2.1511	-2.0278	-1.9038	-1.8996	-1.9644	-1.956	-1.9231	-1.9	-1.1416	-1.9441	-1.6849	-2.0634	-1.9508	-2.0128	-2.1878	-1.9749	-1.8425	-1.9618	-1.9023	-1.9672	-1.8777	-1.9431	-0.9475	-1.9366	-1.9515	-1.9916	-1.9404	-1.9491	-2.3763	-1.9921	-2.2311	-1.9239	-2.1361	-1.9383	-1.9619	-1.9056	-1.8295	-1.9467
-1.9002	-1.9305	-2.417	-1.8791	-1.919	-1.9483	-0.7564	-1.9986	-1.6921	-1.8583	-1.8879	-1.9119	-1.9795	-1.8656	-1.8844	-1.8971	-2.0823	-1.9143	-2.2757	-1.9594	-1.1416	-1.9441	-1.8026	-1.9099	-1.8879	-1.9119	-1.8798	-1.9112	-1.8425	-1.9618	-2.139	-1.8944	-1.9273	-1.9582	-2.422	-1.9417	-1.8656	-1.9266	-1.9404	-1.9491	-1.8826	-1.9325	-2.2311	-1.9239	-2.1361	-1.9383	-1.9619	-1.9056	-2.1419	-1.9137
-2.0579	-1.9519	-1.9908	-1.9132	-1.7195	-2.1562	-2.8182	-1.8665	-1.9353	-1.9222	-1.9434	-2.0532	-1.7868	-1.9236	-2.3627	-1.9455	-2.0823	-1.9143	-1.7195	-2.1562	-2.7625	-1.9849	-1.8026	-1.9099	-1.9508	-2.0128	-1.8798	-1.9112	-1.8425	-1.9618	-2.139	-1.8944	-1.8777	-1.9431	-2.422	-1.9417	-1.8656	-1.9266	-1.9404	-1.9491	-1.8826	-1.9325	-1.4761	-1.9876	-1.5807	-1.9443	-1.8345	-1.9905	-2.1419	-1.9137
-1.8917	-1.9943	-1.9976	-1.8456	-1.8535	-1.8313	-0.8942	-1.9751	-1.6921	-1.8583	-2.1448	-1.936	-2.0299	-2.0103	-1.6506	-1.9956	-1.902	-1.9	-1.7932	-1.9402	-1.1416	-1.9441	-1.8026	-1.9099	-1.9498	-1.9345	-2.1878	-1.9749	-1.8425	-1.9618	-1.9023	-1.9672	-1.8777	-1.9431	-0.9475	-1.9366	-1.8656	-1.9266	-2.1141	-1.9584	-1.8102	-1.9854	-1.4761	-1.9876	-1.5807	-1.9443	-1.8345	-1.9905	-2.1419	-1.9137
-2.2609	-2.1685	-1.9908	-1.9132	-1.5669	-1.9057	-0.7564	-1.9986	-1.6921	-1.8583	-1.8917	-2.0663	-1.8775	-2.0226	-2.3627	-1.9455	-2.0823	-1.9143	-1.5669	-1.9057	-1.1416	-1.9441	-1.8026	-1.9099	-1.9818	-1.9454	-1.8775	-2.0226	-1.8425	-1.9618	-2.139	-1.8944	-1.8777	-1.9431	-2.422	-1.9417	-1.8656	-1.9266	-1.9404	-1.9491	-1.8826	-1.9325	-2.1584	-1.9711	-2.1206	-1.9623	-1.9619	-1.9056	-1.8295	-1.9467
-1.9038	-1.8996	-2.049	-1.9064	-1.9346	-1.9305	-1.0455	-1.9046	-1.8218	-1.9368	-2.1615	-1.911	-1.9795	-1.8656	-1.9038	-1.8996	-2.049	-1.9064	-1.9231	-1.9	-1.1416	-1.9441	-1.8218	-1.9368	-1.9818	-1.9454	-1.8798	-1.9112	-1.8425	-1.9618	-1.9466	-1.9116	-1.8777	-1.9431	-0.9475	-1.9366	-1.8656	-1.9266	-1.9404	-1.9491	-1.8826	-1.9325	-2.2311	-1.9239	-2.1361	-1.9383	-1.9619	-1.9056	-1.8295	-1.9467
-1.8917	-1.9943	-1.8374	-2.0468	-1.919	-1.9483	-0.7564	-1.9986	-2.5266	-1.936	-2.0982	-1.9884	-1.8512	-2.0377	-1.6506	-1.9956	-1.8216	-2.0065	-2.2757	-1.9594	-1.1416	-1.9441	-2.2568	-1.9497	-1.9508	-2.0128	-1.8798	-1.9112	-1.8425	-1.9618	-1.9023	-1.9672	-1.9273	-1.9582	-2.422	-1.9417	-2.3526	-1.9695	-1.9404	-1.9491	-1.8826	-1.9325	-2.1584	-1.9711	-2.1206	-1.9623	-2.0559	-1.9686	-1.993	-1.9436
-1.5553	-2.0792	-1.9002	-1.89	-1.8231	-2.0083	-0.8942	-1.9751	-2.0121	-1.9571	-2.0982	-1.9884	-1.8536	-1.8737	-1.6506	-1.9956	-1.902	-1.9	-1.8231	-2.0083	-1.1416	-1.9441	-2.2568	-1.9497	-1.9508	-2.0128	-1.8798	-1.9112	-1.8425	-1.9618	-1.9023	-1.9672	-1.9273	-1.9582	-0.9475	-1.9366	-1.8656	-1.9266	-1.9404	-1.9491	-1.8826	-1.9325	-2.2311	-1.9239	-2.1361	-1.9383	-1.9619	-1.9056	-1.8295	-1.9467
-1.649	-1.8789	-1.8764	-1.9266	-1.7653	-2.0792	-0.8942	-1.9751	-1.9396	-1.9186	-1.6409	-1.977	-1.9246	-1.9365	-1.8844	-1.8971	-1.8216	-2.0065	-1.7932	-1.9402	-1.1416	-1.9441	-1.7791	-1.9727	-1.9498	-1.9345	-1.8798	-1.9112	-1.8425	-1.9618	-1.9023	-1.9672	-1.8777	-1.9431	-0.9475	-1.9366	-1.8656	-1.9266	-1.7325	-1.9288	-1.8826	-1.9325	-1.4761	-1.9876	-1.5807	-1.9443	-1.8345	-1.9905	-2.1419	-1.9137
-1.5553	-2.0792	-1.8764	-1.9266	-2.2204	-1.7998	-2.6596	-2.0634	-2.0299	-1.9935	-2.0232	-1.9902	-1.682	-2.0218	-1.6506	-1.9956	-1.8216	-2.0065	-2.2757	-1.9594	-2.7625	-1.9849	-2.2568	-1.9497	-1.9818	-1.9454	-1.7228	-1.9607	-1.8425	-1.9618	-1.9023	-1.9672	-2.2811	-1.9259	-2.422	-1.9417	-1.9515	-1.9916	-1.9404	-1.9491	-1.8826	-1.9325	-1.4761	-1.9876	-1.5807	-1.9443	-1.8345	-1.9905	-2.1419	-1.9137
-1.8245	-1.9236	-1.9644	-1.956	-1.7653	-2.0792	-0.8942	-1.9751	-1.7564	-2.1179	-1.9129	-1.9378	-1.9019	-1.8712	-1.6506	-1.9956	-1.9644	-1.956	-1.7932	-1.9402	-1.1416	-1.9441	-1.8026	-1.9099	-1.9508	-2.0128	-2.1878	-1.9749	-1.8425	-1.9618	-1.9023	-1.9672	-1.8777	-1.9431	-0.9475	-1.9366	-1.8656	-1.9266	-1.9404	-1.9491	-1.8826	-1.9325	-2.2311	-1.9239	-2.1361	-1.9383	-1.9619	-1.9056	-1.8295	-1.9467
-1.5553	-2.0792	-1.8764	-1.9266	-1.9346	-1.9305	-0.8942	-1.9751	-1.7224	-1.9388	-1.7818	-1.7732	-1.8775	-2.0226	-1.6506	-1.9956	-1.8216	-2.0065	-1.9231	-1.9	-1.1416	-1.9441	-1.7791	-1.9727	-1.9498	-1.9345	-1.8775	-2.0226	-1.8425	-1.9618	-1.9023	-1.9672	-1.8777	-1.9431	-0.9475	-1.9366	-1.8656	-1.9266	-1.9404	-1.9491	-1.8826	-1.9325	-1.4761	-1.9876	-1.5807	-1.9443	-1.8345	-1.9905	-1.8295	-1.9467
-1.5553	-2.0792	-1.9002	-1.89	-2.2204	-1.7998	-2.8182	-1.8665	-2.0121	-1.9571	-1.8879	-1.9119	-1.8546	-1.9568	-1.6506	-1.9956	-1.902	-1.9	-2.2757	-1.9594	-2.7625	-1.9849	-2.2568	-1.9497	-1.8879	-1.9119	-2.1878	-1.9749	-1.8425	-1.9618	-1.9023	-1.9672	-2.2811	-1.9259	-2.422	-1.9417	-1.8656	-1.9266	-1.9404	-1.9491	-1.8102	-1.9854	-1.4761	-1.9876	-1.5807	-1.9443	-1.9619	-1.9056	-1.8295	-1.9467
-1.6213	-2.0269	-1.7224	-2.0178	-1.5669	-1.9057	-1.0455	-1.9046	-1.8218	-1.9368	-1.8879	-1.9119	-2.5497	-1.9515	-1.6506	-1.9956	-1.8216	-2.0065	-1.5669	-1.9057	-1.1416	-1.9441	-1.8218	-1.9368	-1.8879	-1.9119	-2.1878	-1.9749	-1.8425	-1.9618	-1.9023	-1.9672	-1.8777	-1.9431	-0.9475	-1.9366	-1.8656	-1.9266	-1.9404	-1.9491	-2.3763	-1.9921	-2.1584	-1.9711	-2.1206	-1.9623	-1.9619	-1.9056	-1.8295	-1.9467
-1.7936	-1.9135	-1.9002	-1.89	-1.7653	-2.0792	-0.7564	-1.9986	-1.8218	-1.9368	-1.8177	-1.9732	-1.7342	-1.7195	-1.6506	-1.9956	-1.902	-1.9	-1.7932	-1.9402	-1.1416	-1.9441	-1.8218	-1.9368	-1.9818	-1.9454	-1.7228	-1.9607	-1.8425	-1.9618	-1.9023	-1.9672	-1.8777	-1.9431	-2.422	-1.9417	-1.8656	-1.9266	-1.9404	-1.9491	-1.8826	-1.9325	-2.2311	-1.9239	-1.5807	-1.9443	-1.8345	-1.9905	-2.1419	-1.9137
-1.7936	-1.9135	-1.8875	-1.7971	-1.82	-1.8383	-0.7564	-1.9986	-2.1272	-1.9991	-1.8233	-2.2271	-1.7438	-2.0256	-1.6506	-1.9956	-1.902	-1.9	-1.9231	-1.9	-1.1416	-1.9441	-2.2568	-1.9497	-1.9508	-2.0128	-1.7228	-1.9607	-1.8425	-1.9618	-1.9023	-1.9672	-1.8777	-1.9431	-2.422	-1.9417	-2.3526	-1.9695	-1.9404	-1.9491	-1.8826	-1.9325	-2.1584	-1.9711	-2.1206	-1.9623	-2.0559	-1.9686	-1.993	-1.9436
-1.7927	-1.559	-1.9976	-1.8456	-3.0457	-2.0392	-1.0455	-1.9046	-1.7342	-2.3134	-1.9434	-2.0532	-2.0299	-2.0103	-1.8844	-1.8971	-1.902	-1.9	-2.2757	-1.9594	-1.1416	-1.9441	-1.7791	-1.9727	-1.9508	-2.0128	-2.1878	-1.9749	-1.8425	-1.9618	-1.9023	-1.9672	-1.8777	-1.9431	-0.9475	-1.9366	-1.8656	-1.9266	-1.9404	-1.9491	-1.8102	-1.9854	-2.1584	-1.9711	-2.1206	-1.9623	-2.0559	-1.9686	-1.993	-1.9436
-2.2617	-1.8064	-1.8875	-1.7971	-1.9346	-1.9305	-1.9142	-1.9608	-2.4905	-1.7683	-1.8879	-1.9119	-1.7438	-2.0256	-2.3627	-1.9455	-1.902	-1.9	-1.9231	-1.9	-1.1416	-1.9441	-2.2568	-1.9497	-1.8879	-1.9119	-1.7228	-1.9607	-2.4816	-1.9475	-1.9023	-1.9672	-1.8777	-1.9431	-2.3939	-1.9346	-1.8656	-1.9266	-1.9404	-1.9491	-1.8826	-1.9325	-2.1584	-1.9711	-2.1206	-1.9623	-2.0559	-1.9686	-1.993	-1.9436
-1.7927	-1.559	-1.9002	-1.89	-2.0454	-1.9291	-0.7564	-1.9986	-1.8218	-1.9368	-1.9434	-2.0532	-2.0741	-1.684	-1.8844	-1.8971	-1.902	-1.9	-2.2757	-1.9594	-1.1416	-1.9441	-1.8218	-1.9368	-1.9508	-2.0128	-2.0741	-1.684	-1.8425	-1.9618	-1.9023	-1.9672	-1.9273	-1.9582	-2.422	-1.9417	-1.8656	-1.9266	-1.9404	-1.9491	-1.8826	-1.9325	-2.1584	-1.9711	-2.1206	-1.9623	-2.0559	-1.9686	-1.8295	-1.9467
-1.9002	-1.9305	-1.9849	-1.8325	-1.82	-1.8383	-2.2841	-1.9915	-1.8452	-1.9661	-2.07	-1.8492	-1.9795	-1.8656	-1.8844	-1.8971	-2.0823	-1.9143	-1.9231	-1.9	-1.1416	-1.9441	-2.2568	-1.9497	-1.9818	-1.9454	-1.8798	-1.9112	-1.8425	-1.9618	-1.9466	-1.9116	-1.8777	-1.9431	-2.3939	-1.9346	-1.8656	-1.9266	-1.9404	-1.9491	-1.8826	-1.9325	-2.2311	-1.9239	-1.5807	-1.9443	-1.9619	-1.9056	-1.993	-1.9436
-2.0579	-1.9519	-1.8374	-2.0468	-1.7653	-2.0792	-1.9142	-1.9608	-1.8218	-1.9368	-1.9229	-2.0023	-1.8536	-1.8737	-2.3627	-1.9455	-1.8216	-2.0065	-1.7932	-1.9402	-1.1416	-1.9441	-1.8218	-1.9368	-1.9818	-1.9454	-1.8798	-1.9112	-1.8425	-1.9618	-1.9023	-1.9672	-1.8777	-1.9431	-2.3939	-1.9346	-1.8656	-1.9266	-1.9404	-1.9491	-1.8826	-1.9325	-2.1584	-1.9711	-2.1206	-1.9623	-2.0559	-1.9686	-1.993	-1.9436
-1.9002	-1.9305	-1.9644	-1.956	-1.82	-1.8383	-0.7564	-1.9986	-1.6921	-1.8583	-2.1448	-1.936	-1.7868	-1.9236	-1.8844	-1.8971	-1.9644	-1.956	-1.9231	-1.9	-1.1416	-1.9441	-1.8026	-1.9099	-1.9498	-1.9345	-1.8798	-1.9112	-1.8425	-1.9618	-1.9023	-1.9672	-1.8777	-1.9431	-2.422	-1.9417	-1.8656	-1.9266	-2.1141	-1.9584	-1.8826	-1.9325	-1.4761	-1.9876	-2.1361	-1.9383	-1.9619	-1.9056	-1.8295	-1.9467
-1.9038	-1.8996	-1.9849	-1.8325	-2.0317	-1.8408	-0.8942	-1.9751	-1.8218	-1.9368	-2.0232	-1.9902	-1.9246	-1.9365	-1.9038	-1.8996	-2.0823	-1.9143	-1.9231	-1.9	-1.1416	-1.9441	-1.8218	-1.9368	-1.9818	-1.9454	-1.8798	-1.9112	-1.8425	-1.9618	-1.9466	-1.9116	-1.8777	-1.9431	-0.9475	-1.9366	-1.8656	-1.9266	-1.9404	-1.9491	-1.8826	-1.9325	-2.2311	-1.9239	-2.1361	-1.9383	-1.9619	-1.9056	-1.8295	-1.9467
-2.0454	-1.9291	-1.7651	-2.0791	-2.2204	-1.7998	-3.325	-1.9954	-1.866	-1.8024	-2.0232	-1.9902	-1.8775	-2.0226	-2.3627	-1.9455	-1.902	-1.9	-2.2757	-1.9594	-3.325	-1.9954	-1.8026	-1.9099	-1.9818	-1.9454	-1.8775	-2.0226	-1.9813	-1.9144	-1.9023	-1.9672	-2.2811	-1.9259	-2.422	-1.9417	-1.8656	-1.9266	-1.9404	-1.9491	-1.8826	-1.9325	-2.2311	-1.9239	-2.1361	-1.9383	-1.9619	-1.9056	-1.8295	-1.9467
-1.9002	-1.9305	-1.9976	-1.8456	-1.7097	-1.8964	-1.0455	-1.9046	-1.6849	-2.0634	-1.9434	-2.0532	-1.8546	-1.9568	-1.8844	-1.8971	-1.902	-1.9	-1.7932	-1.9402	-1.1416	-1.9441	-1.6849	-2.0634	-1.9508	-2.0128	-2.1878	-1.9749	-1.8425	-1.9618	-1.9023	-1.9672	-1.8777	-1.9431	-0.9475	-1.9366	-1.9515	-1.9916	-1.9404	-1.9491	-1.8102	-1.9854	-2.2311	-1.9239	-2.1361	-1.9383	-1.9619	-1.9056	-1.8295	-1.9467
-1.6213	-2.0269	-2.417	-1.8791	-1.8126	-1.9997	-0.7564	-1.9986	-1.6921	-1.8583	-2.0662	-1.9781	-1.6699	-1.9804	-1.6506	-1.9956	-2.0823	-1.9143	-1.7932	-1.9402	-1.1416	-1.9441	-1.8026	-1.9099	-1.9498	-1.9345	-2.1878	-1.9749	-1.8425	-1.9618	-2.139	-1.8944	-1.8777	-1.9431	-2.422	-1.9417	-1.8656	-1.9266	-2.1141	-1.9584	-1.8826	-1.9325	-1.4761	-1.9876	-1.5807	-1.9443	-1.8345	-1.9905	-2.1419	-1.9137
-2.804	-1.8507	-1.8764	-1.9266	-2.3759	-2.05	-2.3599	-1.995	-1.8218	-1.9368	-1.7454	-1.8591	-1.9795	-1.8656	-2.3627	-1.9455	-1.8216	-2.0065	-2.2757	-1.9594	-1.1416	-1.9441	-1.8218	-1.9368	-1.7454	-1.8591	-1.8798	-1.9112	-1.8425	-1.9618	-1.9023	-1.9672	-2.2811	-1.9259	-2.422	-1.9417	-1.8656	-1.9266	-1.7325	-1.9288	-1.8826	-1.9325	-1.4761	-1.9876	-1.5807	-1.9443	-1.9619	-1.9056	-1.8295	-1.9467
-1.9038	-1.8996	-1.7651	-2.0791	-1.82	-1.8383	-0.7564	-1.9986	-2.0299	-1.9935	-1.7454	-1.8591	-2.1511	-2.0278	-1.9038	-1.8996	-1.902	-1.9	-1.9231	-1.9	-1.1416	-1.9441	-2.2568	-1.9497	-1.7454	-1.8591	-2.1878	-1.9749	-1.8425	-1.9618	-1.9023	-1.9672	-1.8777	-1.9431	-2.422	-1.9417	-1.9515	-1.9916	-1.7325	-1.9288	-2.3763	-1.9921	-2.2311	-1.9239	-2.1361	-1.9383	-1.9619	-1.9056	-1.8295	-1.9467
-1.5041	-2.0252	-1.8076	-1.989	-2.0317	-1.8408	-1.9142	-1.9608	-1.866	-1.8024	-1.9229	-2.0023	-1.9246	-1.9365	-1.6506	-1.9956	-1.8216	-2.0065	-1.9231	-1.9	-1.1416	-1.9441	-1.8026	-1.9099	-1.9818	-1.9454	-1.8798	-1.9112	-1.8425	-1.9618	-1.9023	-1.9672	-1.8777	-1.9431	-2.3939	-1.9346	-1.8656	-1.9266	-1.9404	-1.9491	-1.8826	-1.9325	-1.4761	-1.9876	-1.5807	-1.9443	-1.8345	-1.9905	-2.1419	-1.9137
-1.7936	-1.9135	-1.9644	-1.956	-1.7653	-2.0792	-0.8942	-1.9751	-1.6921	-1.8583	-2.1615	-1.911	-1.9795	-1.8656	-1.6506	-1.9956	-1.9644	-1.956	-1.7932	-1.9402	-1.1416	-1.9441	-1.8026	-1.9099	-1.9818	-1.9454	-1.8798	-1.9112	-1.8425	-1.9618	-1.9023	-1.9672	-1.8777	-1.9431	-0.9475	-1.9366	-1.8656	-1.9266	-1.9404	-1.9491	-1.8826	-1.9325	-1.4761	-1.9876	-1.5807	-1.9443	-1.8345	-1.9905	-2.1419	-1.9137
-1.8245	-1.9236	-1.7929	-1.9971	-1.7653	-2.0792	-0.8942	-1.9751	-1.6921	-1.8583	-1.7818	-1.7732	-1.7868	-1.9236	-1.6506	-1.9956	-1.8216	-2.0065	-1.7932	-1.9402	-1.1416	-1.9441	-1.8026	-1.9099	-1.9498	-1.9345	-1.8798	-1.9112	-1.8425	-1.9618	-1.9023	-1.9672	-1.8777	-1.9431	-0.9475	-1.9366	-1.8656	-1.9266	-1.9404	-1.9491	-1.8826	-1.9325	-1.4761	-1.9876	-1.5807	-1.9443	-1.8345	-1.9905	-2.1419	-1.9137
-1.5553	-2.0792	-1.9908	-1.9132	-1.7653	-2.0792	-1.7921	-1.821	-1.7564	-2.1179	-1.9229	-2.0023	-1.5845	-1.9871	-1.6506	-1.9956	-2.0823	-1.9143	-1.7932	-1.9402	-1.1416	-1.9441	-1.8026	-1.9099	-1.9818	-1.9454	-1.5845	-1.9871	-1.8425	-1.9618	-2.139	-1.8944	-1.8777	-1.9431	-2.422	-1.9417	-1.8656	-1.9266	-1.9404	-1.9491	-1.8102	-1.9854	-1.4761	-1.9876	-1.5807	-1.9443	-1.8345	-1.9905	-2.1419	-1.9137
-2.2617	-1.8064	-1.9908	-1.9132	-1.5669	-1.9057	-1.0455	-1.9046	-1.866	-1.8024	-1.8917	-2.0663	-1.8546	-1.9568	-2.3627	-1.9455	-2.0823	-1.9143	-1.5669	-1.9057	-1.1416	-1.9441	-1.8026	-1.9099	-1.9818	-1.9454	-2.1878	-1.9749	-2.4816	-1.9475	-2.139	-1.8944	-1.8777	-1.9431	-0.9475	-1.9366	-1.8656	-1.9266	-1.9404	-1.9491	-1.8102	-1.9854	-2.1584	-1.9711	-2.1206	-1.9623	-2.0559	-1.9686	-1.993	-1.9436
-2.2617	-1.8064	-1.7929	-1.9971	-1.8555	-1.8441	-2.2841	-1.9915	-2.5266	-1.936	-2.0982	-1.9884	-1.8546	-1.9568	-2.3627	-1.9455	-1.8216	-2.0065	-1.7932	-1.9402	-1.1416	-1.9441	-2.2568	-1.9497	-1.9508	-2.0128	-2.1878	-1.9749	-2.4816	-1.9475	-1.9023	-1.9672	-1.8777	-1.9431	-2.3939	-1.9346	-2.3526	-1.9695	-1.9404	-1.9491	-1.8102	-1.9854	-2.1584	-1.9711	-2.1206	-1.9623	-2.0559	-1.9686	-1.993	-1.9436
-1.5041	-2.0252	-1.7224	-2.0178	-1.919	-1.9483	-0.8942	-1.9751	-1.9396	-1.9186	-1.8299	-1.9399	-1.8536	-1.8737	-1.6506	-1.9956	-1.8216	-2.0065	-2.2757	-1.9594	-1.1416	-1.9441	-1.7791	-1.9727	-1.9498	-1.9345	-1.8798	-1.9112	-1.8425	-1.9618	-1.9023	-1.9672	-1.9273	-1.9582	-0.9475	-1.9366	-1.8656	-1.9266	-1.7325	-1.9288	-1.8826	-1.9325	-2.1584	-1.9711	-2.1206	-1.9623	-2.0559	-1.9686	-1.993	-1.9436
-1.9038	-1.8996	-1.9644	-1.956	-2.2204	-1.7998	-2.3134	-1.9971	-1.7564	-2.1179	-2.0662	-1.9781	-1.7438	-2.0256	-1.9038	-1.8996	-1.9644	-1.956	-2.2757	-1.9594	-2.3134	-1.9971	-1.8026	-1.9099	-1.9498	-1.9345	-1.7228	-1.9607	-1.8425	-1.9618	-1.9023	-1.9672	-2.2811	-1.9259	-2.422	-1.9417	-1.8656	-1.9266	-2.1141	-1.9584	-1.8826	-1.9325	-2.2311	-1.9239	-2.1361	-1.9383	-1.9619	-1.9056	-1.993	-1.9436
-2.648	-2.1397	-2.049	-1.9064	-1.8555	-1.8441	-0.7564	-1.9986	-1.8218	-1.9368	-1.7818	-1.7732	-1.7438	-2.0256	-2.3627	-1.9455	-2.049	-1.9064	-1.7932	-1.9402	-1.1416	-1.9441	-1.8218	-1.9368	-1.9498	-1.9345	-1.7228	-1.9607	-2.4816	-1.9475	-1.9466	-1.9116	-1.8777	-1.9431	-2.422	-1.9417	-1.8656	-1.9266	-1.9404	-1.9491	-1.8826	-1.9325	-2.2311	-1.9239	-2.1361	-1.9383	-1.9619	-1.9056	-1.8295	-1.9467
-1.5553	-2.0792	-2.1757	-1.9595	-1.8535	-1.8313	-1.0455	-1.9046	-1.6921	-1.8583	-1.9434	-2.0532	-1.8775	-2.0226	-1.6506	-1.9956	-2.0823	-1.9143	-1.7932	-1.9402	-1.1416	-1.9441	-1.8026	-1.9099	-1.9508	-2.0128	-1.8775	-2.0226	-1.8425	-1.9618	-1.9023	-1.9672	-1.8777	-1.9431	-0.9475	-1.9366	-1.8656	-1.9266	-1.9404	-1.9491	-1.8826	-1.9325	-1.4761	-1.9876	-1.5807	-1.9443	-1.8345	-1.9905	-2.1419	-1.9137
-1.9002	-1.9305	-1.8374	-2.0468	-1.7195	-2.1562	-0.8942	-1.9751	-1.6849	-2.0634	-1.8299	-1.9399	-1.8536	-1.8737	-1.8844	-1.8971	-1.8216	-2.0065	-1.7195	-2.1562	-1.1416	-1.9441	-1.6849	-2.0634	-1.9498	-1.9345	-1.8798	-1.9112	-1.8425	-1.9618	-1.9023	-1.9672	-1.8777	-1.9431	-0.9475	-1.9366	-1.9515	-1.9916	-1.7325	-1.9288	-1.8826	-1.9325	-2.2311	-1.9239	-2.1361	-1.9383	-1.9619	-1.9056	-1.8295	-1.9467
-1.9038	-1.8996	-1.8076	-1.989	-1.7097	-1.8964	-3.028	-1.8518	-1.6849	-2.0634	-1.9434	-2.0532	-1.8775	-2.0226	-1.9038	-1.8996	-1.8216	-2.0065	-1.7932	-1.9402	-3.7067	-1.9174	-1.6849	-2.0634	-1.9508	-2.0128	-1.8775	-2.0226	-1.8425	-1.9618	-1.9023	-1.9672	-1.8777	-1.9431	-2.422	-1.9417	-1.9515	-1.9916	-1.9404	-1.9491	-1.8826	-1.9325	-2.2311	-1.9239	-2.1361	-1.9383	-1.9619	-1.9056	-1.8295	-1.9467
-1.8524	-1.8599	-1.9849	-1.8325	-1.7653	-2.0792	-0.8942	-1.9751	-1.803	-1.7936	-1.8879	-1.9119	-1.7438	-2.0256	-1.8524	-1.8599	-2.0823	-1.9143	-1.7932	-1.9402	-1.1416	-1.9441	-1.8026	-1.9099	-1.8879	-1.9119	-1.7228	-1.9607	-1.8425	-1.9618	-1.9466	-1.9116	-1.8777	-1.9431	-0.9475	-1.9366	-1.8656	-1.9266	-1.9404	-1.9491	-1.8826	-1.9325	-1.4761	-1.9876	-1.5807	-1.9443	-1.8345	-1.9905	-2.1419	-1.9137
-1.8299	-1.8516	-1.8764	-1.9266	-1.7653	-2.0792	-0.8942	-1.9751	-2.0056	-1.9261	-2.07	-1.8492	-1.8512	-2.0377	-2.3627	-1.9455	-1.8216	-2.0065	-1.7932	-1.9402	-1.1416	-1.9441	-2.0056	-1.9261	-1.9818	-1.9454	-1.8798	-1.9112	-1.9813	-1.9144	-1.9023	-1.9672	-1.8777	-1.9431	-0.9475	-1.9366	-1.8656	-1.9266	-1.9404	-1.9491	-1.8826	-1.9325	-1.4761	-1.9876	-1.5807	-1.9443	-1.8345	-1.9905	-2.1419	-1.9137
-1.6213	-2.0269	-2.0121	-1.9797	-1.5669	-1.9057	-0.7564	-1.9986	-1.7695	-1.9623	-2.1615	-1.911	-1.8775	-2.0226	-1.6506	-1.9956	-2.0823	-1.9143	-1.5669	-1.9057	-1.1416	-1.9441	-1.7791	-1.9727	-1.9818	-1.9454	-1.8775	-2.0226	-1.8425	-1.9618	-1.9023	-1.9672	-1.8777	-1.9431	-2.422	-1.9417	-1.8656	-1.9266	-1.9404	-1.9491	-1.8826	-1.9325	-2.2311	-1.9239	-2.1361	-1.9383	-1.9619	-1.9056	-1.8295	-1.9467
-2.2617	-1.8064	-1.7929	-1.9971	-2.0317	-1.8408	-3.4354	-1.891	-1.6921	-1.8583	-2.0662	-1.9781	-1.7438	-2.0256	-2.3627	-1.9455	-1.8216	-2.0065	-1.9231	-1.9	-3.7067	-1.9174	-1.8026	-1.9099	-1.9498	-1.9345	-1.7228	-1.9607	-2.4816	-1.9475	-1.9023	-1.9672	-1.8777	-1.9431	-2.422	-1.9417	-1.8656	-1.9266	-2.1141	-1.9584	-1.8826	-1.9325	-2.2311	-1.9239	-1.5807	-1.9443	-1.8345	-1.9905	-2.1419	-1.9137
-1.649	-1.8789	-1.8374	-2.0468	-1.7653	-2.0792	-1.0455	-1.9046	-1.7224	-1.9388	-1.9229	-2.0023	-1.8775	-2.0226	-1.8844	-1.8971	-1.8216	-2.0065	-1.7932	-1.9402	-1.1416	-1.9441	-1.7791	-1.9727	-1.9818	-1.9454	-1.8775	-2.0226	-1.8425	-1.9618	-1.9023	-1.9672	-1.8777	-1.9431	-0.9475	-1.9366	-1.8656	-1.9266	-1.9404	-1.9491	-1.8826	-1.9325	-1.4761	-1.9876	-1.5807	-1.9443	-1.8345	-1.9905	-2.1419	-1.9137
-1.8245	-1.9236	-2.0345	-1.884	-1.822	-1.9681	-1.0455	-1.9046	-2.4905	-1.7683	-1.9434	-2.0532	-1.9795	-1.8656	-1.6506	-1.9956	-2.0823	-1.9143	-1.7932	-1.9402	-1.1416	-1.9441	-2.2568	-1.9497	-1.9508	-2.0128	-1.8798	-1.9112	-1.8425	-1.9618	-1.9023	-1.9672	-1.8777	-1.9431	-0.9475	-1.9366	-1.8656	-1.9266	-1.9404	-1.9491	-1.8826	-1.9325	-1.4761	-1.9876	-1.5807	-1.9443	-1.8345	-1.9905	-2.1419	-1.9137
-1.9002	-1.9305	-2.1757	-1.9595	-1.7653	-2.0792	-0.8942	-1.9751	-1.7564	-2.1179	-2.0662	-1.9781	-1.9246	-1.9365	-1.8844	-1.8971	-2.0823	-1.9143	-1.7932	-1.9402	-1.1416	-1.9441	-1.8026	-1.9099	-1.9498	-1.9345	-1.8798	-1.9112	-1.8425	-1.9618	-1.9023	-1.9672	-1.8777	-1.9431	-0.9475	-1.9366	-1.8656	-1.9266	-2.1141	-1.9584	-1.8826	-1.9325	-1.4761	-1.9876	-1.5807	-1.9443	-1.8345	-1.9905	-1.8295	-1.9467
-2.804	-1.8507	-1.8764	-1.9266	-2.2204	-1.7998	-3.4354	-1.891	-2.1272	-1.9991	-2.0232	-1.9902	-2.1511	-2.0278	-2.3627	-1.9455	-1.8216	-2.0065	-2.2757	-1.9594	-3.7067	-1.9174	-2.2568	-1.9497	-1.9818	-1.9454	-2.1878	-1.9749	-1.8425	-1.9618	-1.9023	-1.9672	-2.2811	-1.9259	-2.422	-1.9417	-2.3526	-1.9695	-1.9404	-1.9491	-2.3763	-1.9921	-1.4761	-1.9876	-1.5807	-1.9443	-1.9619	-1.9056	-1.8295	-1.9467
-2.648	-2.1397	-1.8875	-1.7971	-2.3759	-2.05	-2.6458	-2.0484	-1.866	-1.8024	-1.9229	-2.0023	-1.682	-2.0218	-2.3627	-1.9455	-1.902	-1.9	-2.2757	-1.9594	-2.7625	-1.9849	-1.8026	-1.9099	-1.9818	-1.9454	-1.7228	-1.9607	-2.4816	-1.9475	-1.9023	-1.9672	-2.2811	-1.9259	-2.422	-1.9417	-1.8656	-1.9266	-1.9404	-1.9491	-1.8826	-1.9325	-2.2311	-1.9239	-2.1361	-1.9383	-1.8345	-1.9905	-2.1419	-1.9137
-2.0579	-1.9519	-2.0121	-1.9797	-1.82	-1.8383	-0.7564	-1.9986	-1.7695	-1.9623	-2.0982	-1.9884	-2.0741	-1.684	-2.3627	-1.9455	-2.0823	-1.9143	-1.9231	-1.9	-1.1416	-1.9441	-1.7791	-1.9727	-1.9508	-2.0128	-2.0741	-1.684	-1.8425	-1.9618	-1.9023	-1.9672	-1.8777	-1.9431	-2.422	-1.9417	-1.8656	-1.9266	-1.9404	-1.9491	-1.8826	-1.9325	-2.2311	-1.9239	-2.1361	-1.9383	-1.9619	-1.9056	-1.8295	-1.9467
-1.649	-1.8789	-1.9109	-1.9971	-1.822	-1.9681	-1.0455	-1.9046	-1.6921	-1.8583	-1.8177	-1.9732	-2.1511	-2.0278	-1.8844	-1.8971	-1.9109	-1.9971	-1.7932	-1.9402	-1.1416	-1.9441	-1.8026	-1.9099	-1.9818	-1.9454	-2.1878	-1.9749	-1.8425	-1.9618	-1.9023	-1.9672	-1.8777	-1.9431	-0.9475	-1.9366	-1.8656	-1.9266	-1.9404	-1.9491	-2.3763	-1.9921	-1.4761	-1.9876	-1.5807	-1.9443	-1.8345	-1.9905	-2.1419	-1.9137
-2.101	-1.9766	-1.8374	-2.0468	-1.8126	-1.9997	-0.8942	-1.9751	-1.8218	-1.9368	-1.9434	-2.0532	-1.682	-2.0218	-2.101	-1.9766	-1.8216	-2.0065	-1.7932	-1.9402	-1.1416	-1.9441	-1.8218	-1.9368	-1.9508	-2.0128	-1.7228	-1.9607	-1.9813	-1.9144	-1.9023	-1.9672	-1.8777	-1.9431	-0.9475	-1.9366	-1.8656	-1.9266	-1.9404	-1.9491	-1.8826	-1.9325	-2.2311	-1.9239	-2.1361	-1.9383	-1.9619	-1.9056	-1.8295	-1.9467
-1.9038	-1.8996	-1.9002	-1.89	-1.82	-1.8383	-0.8942	-1.9751	-1.6849	-2.0634	-2.0982	-1.9884	-1.9246	-1.9365	-1.9038	-1.8996	-1.902	-1.9	-1.9231	-1.9	-1.1416	-1.9441	-1.6849	-2.0634	-1.9508	-2.0128	-1.8798	-1.9112	-1.8425	-1.9618	-1.9023	-1.9672	-1.8777	-1.9431	-0.9475	-1.9366	-1.9515	-1.9916	-1.9404	-1.9491	-1.8826	-1.9325	-2.2311	-1.9239	-2.1361	-1.9383	-1.9619	-1.9056	-1.8295	-1.9467
-1.8245	-1.9236	-1.7929	-1.9971	-2.0317	-1.8408	-0.8942	-1.9751	-1.803	-1.7936	-2.1448	-1.936	-1.8546	-1.9568	-1.6506	-1.9956	-1.8216	-2.0065	-1.9231	-1.9	-1.1416	-1.9441	-1.8026	-1.9099	-1.9498	-1.9345	-2.1878	-1.9749	-1.8425	-1.9618	-1.9023	-1.9672	-1.8777	-1.9431	-0.9475	-1.9366	-1.8656	-1.9266	-2.1141	-1.9584	-1.8102	-1.9854	-1.4761	-1.9876	-1.5807	-1.9443	-1.8345	-1.9905	-1.8295	-1.9467
-1.5041	-2.0252	-1.7651	-2.0791	-2.2204	-1.7998	-3.028	-1.8518	-2.5266	-1.936	-1.8299	-1.9399	-1.8512	-2.0377	-1.6506	-1.9956	-1.902	-1.9	-2.2757	-1.9594	-3.7067	-1.9174	-2.2568	-1.9497	-1.9498	-1.9345	-1.8798	-1.9112	-1.8425	-1.9618	-1.9023	-1.9672	-2.2811	-1.9259	-2.422	-1.9417	-2.3526	-1.9695	-1.7325	-1.9288	-1.8826	-1.9325	-1.4761	-1.9876	-1.5807	-1.9443	-1.9619	-1.9056	-1.8295	-1.9467
-1.649	-1.8789	-1.9908	-1.9132	-1.822	-1.9681	-0.8942	-1.9751	-2.1752	-1.9315	-1.9229	-2.0023	-1.682	-2.0218	-1.8844	-1.8971	-2.0823	-1.9143	-1.7932	-1.9402	-1.1416	-1.9441	-2.2568	-1.9497	-1.9818	-1.9454	-1.7228	-1.9607	-1.8425	-1.9618	-2.139	-1.8944	-1.8777	-1.9431	-0.9475	-1.9366	-1.9515	-1.9916	-1.9404	-1.9491	-1.8826	-1.9325	-1.4761	-1.9876	-2.1361	-1.9383	-1.9619	-1.9056	-1.8295	-1.9467
-1.5553	-2.0792	-1.8764	-1.9266	-1.5669	-1.9057	-0.8942	-1.9751	-1.6921	-1.8583	-1.9896	-2.0187	-1.8775	-2.0226	-1.6506	-1.9956	-1.8216	-2.0065	-1.5669	-1.9057	-1.1416	-1.9441	-1.8026	-1.9099	-1.9498	-1.9345	-1.8775	-2.0226	-1.8425	-1.9618	-1.9023	-1.9672	-1.8777	-1.9431	-0.9475	-1.9366	-1.8656	-1.9266	-1.9404	-1.9491	-1.8826	-1.9325	-1.4761	-1.9876	-1.5807	-1.9443	-1.8345	-1.9905	-1.8295	-1.9467
-1.9038	-1.8996	-1.9908	-1.9132	-1.7653	-2.0792	-0.7564	-1.9986	-1.8218	-1.9368	-1.8524	-2.0735	-1.7775	-1.8789	-1.9038	-1.8996	-2.0823	-1.9143	-1.7932	-1.9402	-1.1416	-1.9441	-1.8218	-1.9368	-1.8524	-2.0735	-1.7228	-1.9607	-1.8425	-1.9618	-2.139	-1.8944	-1.8777	-1.9431	-2.422	-1.9417	-1.8656	-1.9266	-1.9404	-1.9491	-1.8826	-1.9325	-1.4761	-1.9876	-2.1361	-1.9383	-1.9619	-1.9056	-1.8295	-1.9467
-1.7936	-1.9135	-1.8076	-1.989	-1.5669	-1.9057	-0.8942	-1.9751	-1.9353	-1.9222	-2.0232	-1.9902	-2.5497	-1.9515	-1.6506	-1.9956	-1.8216	-2.0065	-1.5669	-1.9057	-1.1416	-1.9441	-1.8026	-1.9099	-1.9818	-1.9454	-2.1878	-1.9749	-1.8425	-1.9618	-1.9023	-1.9672	-1.8777	-1.9431	-0.9475	-1.9366	-1.8656	-1.9266	-1.9404	-1.9491	-2.3763	-1.9921	-1.4761	-1.9876	-1.5807	-1.9443	-1.9619	-1.9056	-1.8295	-1.9467
-1.6213	-2.0269	-1.8076	-1.989	-1.9346	-1.9305	-0.7564	-1.9986	-1.9396	-1.9186	-1.9896	-2.0187	-1.9104	-1.8441	-1.6506	-1.9956	-1.8216	-2.0065	-1.9231	-1.9	-1.1416	-1.9441	-1.7791	-1.9727	-1.9498	-1.9345	-1.8798	-1.9112	-1.8425	-1.9618	-1.9023	-1.9672	-1.8777	-1.9431	-2.422	-1.9417	-1.8656	-1.9266	-1.9404	-1.9491	-1.8826	-1.9325	-1.4761	-1.9876	-1.5807	-1.9443	-1.8345	-1.9905	-1.8295	-1.9467
-1.9002	-1.9305	-2.1757	-1.9595	-2.0317	-1.8408	-0.7564	-1.9986	-1.6917	-1.9058	-2.1448	-1.936	-2.415	-2.0187	-1.8844	-1.8971	-2.0823	-1.9143	-1.9231	-1.9	-1.1416	-1.9441	-1.8026	-1.9099	-1.9498	-1.9345	-2.1878	-1.9749	-1.8425	-1.9618	-1.9023	-1.9672	-1.8777	-1.9431	-2.422	-1.9417	-1.8656	-1.9266	-2.1141	-1.9584	-1.8826	-1.9325	-1.4761	-1.9876	-2.1361	-1.9383	-1.9619	-1.9056	-1.8295	-1.9467
-1.649	-1.8789	-2.1757	-1.9595	-1.8555	-1.8441	-0.8942	-1.9751	-2.4905	-1.7683	-2.0232	-1.9902	-1.6699	-1.9804	-1.8844	-1.8971	-2.0823	-1.9143	-1.7932	-1.9402	-1.1416	-1.9441	-2.2568	-1.9497	-1.9818	-1.9454	-2.1878	-1.9749	-1.8425	-1.9618	-1.9023	-1.9672	-1.8777	-1.9431	-0.9475	-1.9366	-1.8656	-1.9266	-1.9404	-1.9491	-1.8826	-1.9325	-2.2311	-1.9239	-2.1361	-1.9383	-1.9619	-1.9056	-1.993	-1.9436
-2.804	-1.8507	-1.7224	-2.0178	-2.2204	-1.7998	-0.7564	-1.9986	-1.866	-1.8024	-1.6861	-1.9242	-1.8775	-2.0226	-2.3627	-1.9455	-1.8216	-2.0065	-2.2757	-1.9594	-1.1416	-1.9441	-1.8026	-1.9099	-1.9498	-1.9345	-1.8775	-2.0226	-1.8425	-1.9618	-1.9023	-1.9672	-2.2811	-1.9259	-2.422	-1.9417	-1.8656	-1.9266	-1.9404	-1.9491	-1.8826	-1.9325	-2.2311	-1.9239	-2.1361	-1.9383	-2.0559	-1.9686	-1.993	-1.9436
-2.101	-1.9766	-1.8076	-1.989	-1.9373	-2.1146	-0.7564	-1.9986	-1.7695	-1.9623	-1.6409	-1.977	-1.8536	-1.8737	-2.101	-1.9766	-1.8216	-2.0065	-2.2757	-1.9594	-1.1416	-1.9441	-1.7791	-1.9727	-1.9498	-1.9345	-1.8798	-1.9112	-1.9813	-1.9144	-1.9023	-1.9672	-1.8777	-1.9431	-2.422	-1.9417	-1.8656	-1.9266	-1.7325	-1.9288	-1.8826	-1.9325	-1.4761	-1.9876	-2.1361	-1.9383	-1.9619	-1.9056	-1.8295	-1.9467
-1.7927	-1.559	-1.8076	-1.989	-1.82	-1.8383	-0.8942	-1.9751	-1.7224	-1.9388	-2.07	-1.8492	-1.8775	-2.0226	-1.8844	-1.8971	-1.8216	-2.0065	-1.9231	-1.9	-1.1416	-1.9441	-1.7791	-1.9727	-1.9818	-1.9454	-1.8775	-2.0226	-1.8425	-1.9618	-1.9023	-1.9672	-1.8777	-1.9431	-0.9475	-1.9366	-1.8656	-1.9266	-1.9404	-1.9491	-1.8826	-1.9325	-1.4761	-1.9876	-1.5807	-1.9443	-1.9619	-1.9056	-1.8295	-1.9467
-1.5553	-2.0792	-1.8076	-1.989	-1.9346	-1.9305	-0.7564	-1.9986	-1.6921	-1.8583	-1.9129	-1.9378	-2.415	-2.0187	-1.6506	-1.9956	-1.8216	-2.0065	-1.9231	-1.9	-1.1416	-1.9441	-1.8026	-1.9099	-1.9508	-2.0128	-2.1878	-1.9749	-1.8425	-1.9618	-1.9023	-1.9672	-1.8777	-1.9431	-2.422	-1.9417	-1.8656	-1.9266	-1.9404	-1.9491	-1.8826	-1.9325	-1.4761	-1.9876	-1.5807	-1.9443	-1.8345	-1.9905	-1.8295	-1.9467
-2.0579	-1.9519	-1.9644	-1.956	-1.8126	-1.9997	-0.8942	-1.9751	-1.803	-1.7936	-1.8879	-1.9119	-1.7775	-1.8789	-2.3627	-1.9455	-1.9644	-1.956	-1.7932	-1.9402	-1.1416	-1.9441	-1.8026	-1.9099	-1.8879	-1.9119	-1.7228	-1.9607	-1.8425	-1.9618	-1.9023	-1.9672	-1.8777	-1.9431	-0.9475	-1.9366	-1.8656	-1.9266	-1.9404	-1.9491	-1.8826	-1.9325	-1.4761	-1.9876	-1.5807	-1.9443	-1.8345	-1.9905	-2.1419	-1.9137
-1.9038	-1.8996	-1.8076	-1.989	-2.2204	-1.7998	-3.028	-1.8518	-1.8218	-1.9368	-2.0982	-1.9884	-1.8775	-2.0226	-1.9038	-1.8996	-1.8216	-2.0065	-2.2757	-1.9594	-3.7067	-1.9174	-1.8218	-1.9368	-1.9508	-2.0128	-1.8775	-2.0226	-1.8425	-1.9618	-1.9023	-1.9672	-2.2811	-1.9259	-2.422	-1.9417	-1.8656	-1.9266	-1.9404	-1.9491	-1.8826	-1.9325	-1.4761	-1.9876	-1.5807	-1.9443	-1.8345	-1.9905	-1.8295	-1.9467
-1.5553	-2.0792	-1.8764	-1.9266	-1.7097	-1.8964	-0.8942	-1.9751	-1.7695	-1.9623	-1.9129	-1.9378	-2.1511	-2.0278	-1.6506	-1.9956	-1.8216	-2.0065	-1.7932	-1.9402	-1.1416	-1.9441	-1.7791	-1.9727	-1.9508	-2.0128	-2.1878	-1.9749	-1.8425	-1.9618	-1.9023	-1.9672	-1.8777	-1.9431	-0.9475	-1.9366	-1.8656	-1.9266	-1.9404	-1.9491	-2.3763	-1.9921	-1.4761	-1.9876	-1.5807	-1.9443	-1.8345	-1.9905	-1.8295	-1.9467
-2.0454	-1.9291	-1.9908	-1.9132	-1.9373	-2.1146	-0.7564	-1.9986	-1.7224	-1.9388	-2.1615	-1.911	-2.5497	-1.9515	-2.3627	-1.9455	-2.0823	-1.9143	-2.2757	-1.9594	-1.1416	-1.9441	-1.7791	-1.9727	-1.9818	-1.9454	-2.1878	-1.9749	-1.9813	-1.9144	-2.139	-1.8944	-1.8777	-1.9431	-2.422	-1.9417	-1.8656	-1.9266	-1.9404	-1.9491	-2.3763	-1.9921	-2.2311	-1.9239	-2.1361	-1.9383	-1.9619	-1.9056	-1.8295	-1.9467
-1.8245	-1.9236	-1.9002	-1.89	-1.919	-1.9483	-2.6596	-2.0634	-1.7564	-2.1179	-1.9229	-2.0023	-2.1511	-2.0278	-1.6506	-1.9956	-1.902	-1.9	-2.2757	-1.9594	-2.7625	-1.9849	-1.8026	-1.9099	-1.9818	-1.9454	-2.1878	-1.9749	-1.8425	-1.9618	-1.9023	-1.9672	-1.9273	-1.9582	-2.422	-1.9417	-1.8656	-1.9266	-1.9404	-1.9491	-2.3763	-1.9921	-2.1584	-1.9711	-2.1206	-1.9623	-2.0559	-1.9686	-1.993	-1.9436
-2.0614	-1.9873	-1.7224	-2.0178	-2.3759	-2.05	-0.8942	-1.9751	-1.9396	-1.9186	-2.1615	-1.911	-2.1511	-2.0278	-1.8844	-1.8971	-1.8216	-2.0065	-2.2757	-1.9594	-1.1416	-1.9441	-1.7791	-1.9727	-1.9818	-1.9454	-2.1878	-1.9749	-1.8425	-1.9618	-1.9023	-1.9672	-2.2811	-1.9259	-0.9475	-1.9366	-1.8656	-1.9266	-1.9404	-1.9491	-2.3763	-1.9921	-2.2311	-1.9239	-2.1206	-1.9623	-2.0559	-1.9686	-1.993	-1.9436
-2.648	-2.1397	-1.7651	-2.0791	-1.7653	-2.0792	-1.0455	-1.9046	-1.8452	-1.9661	-2.1615	-1.911	-1.7775	-1.8789	-2.3627	-1.9455	-1.902	-1.9	-1.7932	-1.9402	-1.1416	-1.9441	-2.2568	-1.9497	-1.9818	-1.9454	-1.7228	-1.9607	-2.4816	-1.9475	-1.9023	-1.9672	-1.8777	-1.9431	-0.9475	-1.9366	-1.8656	-1.9266	-1.9404	-1.9491	-1.8826	-1.9325	-2.1584	-1.9711	-2.1206	-1.9623	-2.0559	-1.9686	-1.993	-1.9436
-1.5041	-2.0252	-1.7651	-2.0791	-1.919	-1.9483	-0.7564	-1.9986	-2.1272	-1.9991	-1.8177	-1.9732	-1.8536	-1.8737	-1.6506	-1.9956	-1.902	-1.9	-2.2757	-1.9594	-1.1416	-1.9441	-2.2568	-1.9497	-1.9818	-1.9454	-1.8798	-1.9112	-1.8425	-1.9618	-1.9023	-1.9672	-1.9273	-1.9582	-2.422	-1.9417	-2.3526	-1.9695	-1.9404	-1.9491	-1.8826	-1.9325	-2.1584	-1.9711	-2.1206	-1.9623	-2.0559	-1.9686	-1.993	-1.9436
-2.2609	-2.1685	-1.9908	-1.9132	-1.8535	-1.8313	-1.0455	-1.9046	-1.8218	-1.9368	-2.1615	-1.911	-2.1511	-2.0278	-2.3627	-1.9455	-2.0823	-1.9143	-1.7932	-1.9402	-1.1416	-1.9441	-1.8218	-1.9368	-1.9818	-1.9454	-2.1878	-1.9749	-1.8425	-1.9618	-2.139	-1.8944	-1.8777	-1.9431	-0.9475	-1.9366	-1.8656	-1.9266	-1.9404	-1.9491	-2.3763	-1.9921	-2.1584	-1.9711	-2.1206	-1.9623	-2.0559	-1.9686	-1.993	-1.9436
-2.2617	-1.8064	-1.9644	-1.956	-1.7653	-2.0792	-1.0455	-1.9046	-2.4905	-1.7683	-1.9896	-2.0187	-1.8536	-1.8737	-2.3627	-1.9455	-1.9644	-1.956	-1.7932	-1.9402	-1.1416	-1.9441	-2.2568	-1.9497	-1.9498	-1.9345	-1.8798	-1.9112	-2.4816	-1.9475	-1.9023	-1.9672	-1.8777	-1.9431	-0.9475	-1.9366	-1.8656	-1.9266	-1.9404	-1.9491	-1.8826	-1.9325	-2.1584	-1.9711	-2.1206	-1.9623	-2.0559	-1.9686	-1.993	-1.9436
-1.9038	-1.8996	-1.8764	-1.9266	-2.3759	-2.05	-0.7564	-1.9986	-2.4905	-1.7683	-1.8177	-1.9732	-1.682	-2.0218	-1.9038	-1.8996	-1.8216	-2.0065	-2.2757	-1.9594	-1.1416	-1.9441	-2.2568	-1.9497	-1.9818	-1.9454	-1.7228	-1.9607	-1.8425	-1.9618	-1.9023	-1.9672	-2.2811	-1.9259	-2.422	-1.9417	-1.8656	-1.9266	-1.9404	-1.9491	-1.8826	-1.9325	-2.1584	-1.9711	-2.1206	-1.9623	-2.0559	-1.9686	-1.8295	-1.9467
-1.649	-1.8789	-1.8374	-2.0468	-1.7097	-1.8964	-1.0455	-1.9046	-1.6849	-2.0634	-1.9129	-1.9378	-1.9019	-1.8712	-1.8844	-1.8971	-1.8216	-2.0065	-1.7932	-1.9402	-1.1416	-1.9441	-1.6849	-2.0634	-1.9508	-2.0128	-2.1878	-1.9749	-1.8425	-1.9618	-1.9023	-1.9672	-1.8777	-1.9431	-0.9475	-1.9366	-1.9515	-1.9916	-1.9404	-1.9491	-1.8826	-1.9325	-1.4761	-1.9876	-1.5807	-1.9443	-1.8345	-1.9905	-1.8295	-1.9467
-2.101	-1.9766	-1.9976	-1.8456	-1.9373	-2.1146	-3.4354	-1.891	-2.5266	-1.936	-2.1448	-1.936	-2.0741	-1.684	-2.101	-1.9766	-1.902	-1.9	-2.2757	-1.9594	-3.7067	-1.9174	-2.2568	-1.9497	-1.9498	-1.9345	-2.0741	-1.684	-1.9813	-1.9144	-1.9023	-1.9672	-1.8777	-1.9431	-2.422	-1.9417	-2.3526	-1.9695	-2.1141	-1.9584	-1.8826	-1.9325	-2.2311	-1.9239	-2.1361	-1.9383	-1.9619	-1.9056	-1.8295	-1.9467
-2.2609	-2.1685	-1.8374	-2.0468	-2.2204	-1.7998	-0.8942	-1.9751	-2.0056	-1.9261	-2.0982	-1.9884	-1.6699	-1.9804	-2.3627	-1.9455	-1.8216	-2.0065	-2.2757	-1.9594	-1.1416	-1.9441	-2.0056	-1.9261	-1.9508	-2.0128	-2.1878	-1.9749	-1.8425	-1.9618	-1.9023	-1.9672	-2.2811	-1.9259	-0.9475	-1.9366	-1.8656	-1.9266	-1.9404	-1.9491	-1.8826	-1.9325	-2.2311	-1.9239	-2.1361	-1.9383	-2.0559	-1.9686	-1.993	-1.9436
-1.5041	-2.0252	-1.8374	-2.0468	-1.8535	-1.8313	-1.0455	-1.9046	-1.9353	-1.9222	-2.1448	-1.936	-1.682	-2.0218	-1.6506	-1.9956	-1.8216	-2.0065	-1.7932	-1.9402	-1.1416	-1.9441	-1.8026	-1.9099	-1.9498	-1.9345	-1.7228	-1.9607	-1.8425	-1.9618	-1.9023	-1.9672	-1.8777	-1.9431	-0.9475	-1.9366	-1.8656	-1.9266	-2.1141	-1.9584	-1.8826	-1.9325	-1.4761	-1.9876	-1.5807	-1.9443	-1.8345	-1.9905	-2.1419	-1.9137
-1.5041	-2.0252	-2.417	-1.8791	-1.8126	-1.9997	-0.8942	-1.9751	-1.7695	-1.9623	-2.0982	-1.9884	-1.5845	-1.9871	-1.6506	-1.9956	-2.0823	-1.9143	-1.7932	-1.9402	-1.1416	-1.9441	-1.7791	-1.9727	-1.9508	-2.0128	-1.5845	-1.9871	-1.8425	-1.9618	-2.139	-1.8944	-1.8777	-1.9431	-0.9475	-1.9366	-1.8656	-1.9266	-1.9404	-1.9491	-1.8102	-1.9854	-1.4761	-1.9876	-1.5807	-1.9443	-1.8345	-1.9905	-2.1419	-1.9137
-2.648	-2.1397	-1.8764	-1.9266	-1.5669	-1.9057	-0.8942	-1.9751	-1.6849	-2.0634	-1.7818	-1.7732	-1.7775	-1.8789	-2.3627	-1.9455	-1.8216	-2.0065	-1.5669	-1.9057	-1.1416	-1.9441	-1.6849	-2.0634	-1.9498	-1.9345	-1.7228	-1.9607	-2.4816	-1.9475	-1.9023	-1.9672	-1.8777	-1.9431	-0.9475	-1.9366	-1.9515	-1.9916	-1.9404	-1.9491	-1.8826	-1.9325	-2.2311	-1.9239	-2.1361	-1.9383	-1.9619	-1.9056	-1.8295	-1.9467
-2.2609	-2.1685	-1.7651	-2.0791	-1.8231	-2.0083	-0.7564	-1.9986	-1.6921	-1.8583	-1.8879	-1.9119	-1.9795	-1.8656	-2.3627	-1.9455	-1.902	-1.9	-1.8231	-2.0083	-1.1416	-1.9441	-1.8026	-1.9099	-1.8879	-1.9119	-1.8798	-1.9112	-1.8425	-1.9618	-1.9023	-1.9672	-1.9273	-1.9582	-2.422	-1.9417	-1.8656	-1.9266	-1.9404	-1.9491	-1.8826	-1.9325	-2.2311	-1.9239	-2.1361	-1.9383	-1.9619	-1.9056	-2.1419	-1.9137
-1.9038	-1.8996	-1.9002	-1.89	-1.8535	-1.8313	-0.7564	-1.9986	-1.6921	-1.8583	-1.9129	-1.9378	-1.7775	-1.8789	-1.9038	-1.8996	-1.902	-1.9	-1.7932	-1.9402	-1.1416	-1.9441	-1.8026	-1.9099	-1.9508	-2.0128	-1.7228	-1.9607	-1.8425	-1.9618	-1.9023	-1.9672	-1.8777	-1.9431	-2.422	-1.9417	-1.8656	-1.9266	-1.9404	-1.9491	-1.8826	-1.9325	-1.4761	-1.9876	-1.5807	-1.9443	-1.8345	-1.9905	-2.1419	-1.9137
-2.0614	-1.9873	-1.8374	-2.0468	-1.8535	-1.8313	-3.83	-2.069	-1.7564	-2.1179	-1.9129	-1.9378	-1.8512	-2.0377	-1.8844	-1.8971	-1.8216	-2.0065	-1.7932	-1.9402	-3.7067	-1.9174	-1.8026	-1.9099	-1.9508	-2.0128	-1.8798	-1.9112	-1.8425	-1.9618	-1.9023	-1.9672	-1.8777	-1.9431	-2.422	-1.9417	-1.8656	-1.9266	-1.9404	-1.9491	-1.8826	-1.9325	-2.2311	-1.9239	-2.1361	-1.9383	-1.9619	-1.9056	-2.1419	-1.9137
-1.5041	-2.0252	-1.7929	-1.9971	-1.7097	-1.8964	-2.6458	-2.0484	-1.803	-1.7936	-2.1448	-1.936	-1.7868	-1.9236	-1.6506	-1.9956	-1.8216	-2.0065	-1.7932	-1.9402	-2.7625	-1.9849	-1.8026	-1.9099	-1.9498	-1.9345	-1.8798	-1.9112	-1.8425	-1.9618	-1.9023	-1.9672	-1.8777	-1.9431	-2.422	-1.9417	-1.8656	-1.9266	-2.1141	-1.9584	-1.8826	-1.9325	-2.2311	-1.9239	-1.5807	-1.9443	-1.8345	-1.9905	-2.1419	-1.9137
-1.8245	-1.9236	-1.9976	-1.8456	-1.822	-1.9681	-0.8942	-1.9751	-1.7564	-2.1179	-1.9434	-2.0532	-1.8512	-2.0377	-1.6506	-1.9956	-1.902	-1.9	-1.7932	-1.9402	-1.1416	-1.9441	-1.8026	-1.9099	-1.9508	-2.0128	-1.8798	-1.9112	-1.8425	-1.9618	-1.9023	-1.9672	-1.8777	-1.9431	-0.9475	-1.9366	-1.8656	-1.9266	-1.9404	-1.9491	-1.8826	-1.9325	-1.4761	-1.9876	-1.5807	-1.9443	-1.8345	-1.9905	-2.1419	-1.9137
-1.5041	-2.0252	-2.417	-1.8791	-1.8126	-1.9997	-0.7564	-1.9986	-1.9353	-1.9222	-1.9896	-2.0187	-1.7438	-2.0256	-1.6506	-1.9956	-2.0823	-1.9143	-1.7932	-1.9402	-1.1416	-1.9441	-1.8026	-1.9099	-1.9498	-1.9345	-1.7228	-1.9607	-1.8425	-1.9618	-2.139	-1.8944	-1.8777	-1.9431	-2.422	-1.9417	-1.8656	-1.9266	-1.9404	-1.9491	-1.8826	-1.9325	-1.4761	-1.9876	-1.5807	-1.9443	-1.8345	-1.9905	-1.8295	-1.9467
-1.6213	-2.0269	-2.1757	-1.9595	-1.8126	-1.9997	-0.7564	-1.9986	-1.7224	-1.9388	-1.7454	-1.8591	-1.9104	-1.8441	-1.6506	-1.9956	-2.0823	-1.9143	-1.7932	-1.9402	-1.1416	-1.9441	-1.7791	-1.9727	-1.7454	-1.8591	-1.8798	-1.9112	-1.8425	-1.9618	-1.9023	-1.9672	-1.8777	-1.9431	-2.422	-1.9417	-1.8656	-1.9266	-1.7325	-1.9288	-1.8826	-1.9325	-1.4761	-1.9876	-2.1361	-1.9383	-1.9619	-1.9056	-1.8295	-1.9467
-1.649	-1.8789	-1.9644	-1.956	-1.8126	-1.9997	-1.0455	-1.9046	-1.7564	-2.1179	-1.7818	-1.7732	-1.9795	-1.8656	-1.8844	-1.8971	-1.9644	-1.956	-1.7932	-1.9402	-1.1416	-1.9441	-1.8026	-1.9099	-1.9498	-1.9345	-1.8798	-1.9112	-1.8425	-1.9618	-1.9023	-1.9672	-1.8777	-1.9431	-0.9475	-1.9366	-1.8656	-1.9266	-1.9404	-1.9491	-1.8826	-1.9325	-1.4761	-1.9876	-2.1361	-1.9383	-1.8345	-1.9905	-2.1419	-1.9137
-2.648	-2.1397	-2.049	-1.9064	-1.822	-1.9681	-0.7564	-1.9986	-1.866	-1.8024	-1.9434	-2.0532	-1.8536	-1.8737	-2.3627	-1.9455	-2.049	-1.9064	-1.7932	-1.9402	-1.1416	-1.9441	-1.8026	-1.9099	-1.9508	-2.0128	-1.8798	-1.9112	-2.4816	-1.9475	-1.9466	-1.9116	-1.8777	-1.9431	-2.422	-1.9417	-1.8656	-1.9266	-1.9404	-1.9491	-1.8826	-1.9325	-2.2311	-1.9239	-2.1361	-1.9383	-1.9619	-1.9056	-2.1419	-1.9137
-1.9038	-1.8996	-1.9976	-1.8456	-1.5669	-1.9057	-2.3134	-1.9971	-2.5266	-1.936	-1.6409	-1.977	-1.8775	-2.0226	-1.9038	-1.8996	-1.902	-1.9	-1.5669	-1.9057	-2.3134	-1.9971	-2.2568	-1.9497	-1.9498	-1.9345	-1.8775	-2.0226	-1.8425	-1.9618	-1.9023	-1.9672	-1.8777	-1.9431	-2.422	-1.9417	-2.3526	-1.9695	-1.7325	-1.9288	-1.8826	-1.9325	-1.4761	-1.9876	-2.1361	-1.9383	-1.9619	-1.9056	-1.8295	-1.9467
-1.9038	-1.8996	-1.9109	-1.9971	-2.2204	-1.7998	-1.9142	-1.9608	-1.8218	-1.9368	-2.0662	-1.9781	-1.8536	-1.8737	-1.9038	-1.8996	-1.9109	-1.9971	-2.2757	-1.9594	-1.1416	-1.9441	-1.8218	-1.9368	-1.9498	-1.9345	-1.8798	-1.9112	-1.8425	-1.9618	-1.9023	-1.9672	-2.2811	-1.9259	-2.3939	-1.9346	-1.8656	-1.9266	-2.1141	-1.9584	-1.8826	-1.9325	-2.2311	-1.9239	-2.1361	-1.9383	-1.9619	-1.9056	-1.8295	-1.9467
-1.8245	-1.9236	-1.9002	-1.89	-1.5669	-1.9057	-1.7921	-1.821	-1.866	-1.8024	-1.9896	-2.0187	-1.7775	-1.8789	-1.6506	-1.9956	-1.902	-1.9	-1.5669	-1.9057	-1.1416	-1.9441	-1.8026	-1.9099	-1.9498	-1.9345	-1.7228	-1.9607	-1.8425	-1.9618	-1.9023	-1.9672	-1.8777	-1.9431	-2.422	-1.9417	-1.8656	-1.9266	-1.9404	-1.9491	-1.8826	-1.9325	-1.4761	-1.9876	-1.5807	-1.9443	-1.9619	-1.9056	-1.8295	-1.9467
-2.0614	-1.9873	-1.8299	-2.0094	-1.5669	-1.9057	-2.6458	-2.0484	-1.866	-1.8024	-1.8879	-1.9119	-1.682	-2.0218	-1.8844	-1.8971	-2.0823	-1.9143	-1.5669	-1.9057	-2.7625	-1.9849	-1.8026	-1.9099	-1.8879	-1.9119	-1.7228	-1.9607	-1.8425	-1.9618	-1.9466	-1.9116	-1.8777	-1.9431	-2.422	-1.9417	-1.8656	-1.9266	-1.9404	-1.9491	-1.8826	-1.9325	-2.2311	-1.9239	-2.1361	-1.9383	-1.9619	-1.9056	-1.8295	-1.9467
-2.0454	-1.9291	-1.7929	-1.9971	-1.8231	-2.0083	-0.8942	-1.9751	-1.6921	-1.8583	-2.1448	-1.936	-1.8536	-1.8737	-2.3627	-1.9455	-1.8216	-2.0065	-1.8231	-2.0083	-1.1416	-1.9441	-1.8026	-1.9099	-1.9498	-1.9345	-1.8798	-1.9112	-1.9813	-1.9144	-1.9023	-1.9672	-1.9273	-1.9582	-0.9475	-1.9366	-1.8656	-1.9266	-2.1141	-1.9584	-1.8826	-1.9325	-2.2311	-1.9239	-2.1361	-1.9383	-1.9619	-1.9056	-1.8295	-1.9467
-2.101	-1.9766	-1.9908	-1.9132	-1.7653	-2.0792	-0.8942	-1.9751	-1.9353	-1.9222	-1.7818	-1.7732	-1.8512	-2.0377	-2.101	-1.9766	-2.0823	-1.9143	-1.7932	-1.9402	-1.1416	-1.9441	-1.8026	-1.9099	-1.9498	-1.9345	-1.8798	-1.9112	-1.9813	-1.9144	-2.139	-1.8944	-1.8777	-1.9431	-0.9475	-1.9366	-1.8656	-1.9266	-1.9404	-1.9491	-1.8826	-1.9325	-2.2311	-1.9239	-2.1361	-1.9383	-1.8345	-1.9905	-1.8295	-1.9467
-1.5553	-2.0792	-2.0121	-1.9797	-1.7653	-2.0792	-0.8942	-1.9751	-1.6921	-1.8583	-1.9129	-1.9378	-1.7868	-1.9236	-1.6506	-1.9956	-2.0823	-1.9143	-1.7932	-1.9402	-1.1416	-1.9441	-1.8026	-1.9099	-1.9508	-2.0128	-1.8798	-1.9112	-1.8425	-1.9618	-1.9023	-1.9672	-1.8777	-1.9431	-0.9475	-1.9366	-1.8656	-1.9266	-1.9404	-1.9491	-1.8826	-1.9325	-1.4761	-1.9876	-1.5807	-1.9443	-1.8345	-1.9905	-2.1419	-1.9137
-2.2609	-2.1685	-1.8764	-1.9266	-2.2204	-1.7998	-3.6051	-1.9266	-1.7695	-1.9623	-2.07	-1.8492	-2.0741	-1.684	-2.3627	-1.9455	-1.8216	-2.0065	-2.2757	-1.9594	-3.7067	-1.9174	-1.7791	-1.9727	-1.9818	-1.9454	-2.0741	-1.684	-1.8425	-1.9618	-1.9023	-1.9672	-2.2811	-1.9259	-2.422	-1.9417	-1.8656	-1.9266	-1.9404	-1.9491	-1.8826	-1.9325	-1.4761	-1.9876	-1.5807	-1.9443	-1.8345	-1.9905	-2.1419	-1.9137
-1.5553	-2.0792	-1.9908	-1.9132	-1.7653	-2.0792	-2.6458	-2.0484	-1.7564	-2.1179	-1.8524	-2.0735	-2.5497	-1.9515	-1.6506	-1.9956	-2.0823	-1.9143	-1.7932	-1.9402	-2.7625	-1.9849	-1.8026	-1.9099	-1.8524	-2.0735	-2.1878	-1.9749	-1.8425	-1.9618	-2.139	-1.8944	-1.8777	-1.9431	-2.422	-1.9417	-1.8656	-1.9266	-1.9404	-1.9491	-2.3763	-1.9921	-1.4761	-1.9876	-1.5807	-1.9443	-1.8345	-1.9905	-2.1419	-1.9137
-1.8524	-1.8599	-2.0345	-1.884	-1.5669	-1.9057	-0.8942	-1.9751	-2.5266	-1.936	-1.8879	-1.9119	-1.8536	-1.8737	-1.8524	-1.8599	-2.0823	-1.9143	-1.5669	-1.9057	-1.1416	-1.9441	-2.2568	-1.9497	-1.8879	-1.9119	-1.8798	-1.9112	-1.8425	-1.9618	-1.9023	-1.9672	-1.8777	-1.9431	-0.9475	-1.9366	-2.3526	-1.9695	-1.9404	-1.9491	-1.8826	-1.9325	-1.4761	-1.9876	-1.5807	-1.9443	-1.9619	-1.9056	-1.8295	-1.9467
-2.0579	-1.9519	-1.9644	-1.956	-2.2204	-1.7998	-0.8942	-1.9751	-1.8218	-1.9368	-1.8177	-1.9732	-1.9104	-1.8441	-2.3627	-1.9455	-1.9644	-1.956	-2.2757	-1.9594	-1.1416	-1.9441	-1.8218	-1.9368	-1.9818	-1.9454	-1.8798	-1.9112	-1.8425	-1.9618	-1.9023	-1.9672	-2.2811	-1.9259	-0.9475	-1.9366	-1.8656	-1.9266	-1.9404	-1.9491	-1.8826	-1.9325	-1.4761	-1.9876	-2.1361	-1.9383	-1.9619	-1.9056	-1.8295	-1.9467
-1.7936	-1.9135	-1.8076	-1.989	-1.7653	-2.0792	-0.8942	-1.9751	-1.7564	-2.1179	-1.8879	-1.9119	-1.7868	-1.9236	-1.6506	-1.9956	-1.8216	-2.0065	-1.7932	-1.9402	-1.1416	-1.9441	-1.8026	-1.9099	-1.8879	-1.9119	-1.8798	-1.9112	-1.8425	-1.9618	-1.9023	-1.9672	-1.8777	-1.9431	-0.9475	-1.9366	-1.8656	-1.9266	-1.9404	-1.9491	-1.8826	-1.9325	-1.4761	-1.9876	-1.5807	-1.9443	-1.8345	-1.9905	-2.1419	-1.9137
-1.649	-1.8789	-1.8374	-2.0468	-1.7097	-1.8964	-0.8942	-1.9751	-1.6921	-1.8583	-1.9434	-2.0532	-1.8546	-1.9568	-1.8844	-1.8971	-1.8216	-2.0065	-1.7932	-1.9402	-1.1416	-1.9441	-1.8026	-1.9099	-1.9508	-2.0128	-2.1878	-1.9749	-1.8425	-1.9618	-1.9023	-1.9672	-1.8777	-1.9431	-0.9475	-1.9366	-1.8656	-1.9266	-1.9404	-1.9491	-1.8102	-1.9854	-1.4761	-1.9876	-1.5807	-1.9443	-1.8345	-1.9905	-2.1419	-1.9137
-1.8245	-1.9236	-1.9908	-1.9132	-1.7653	-2.0792	-2.8182	-1.8665	-2.1752	-1.9315	-1.9434	-2.0532	-1.7775	-1.8789	-1.6506	-1.9956	-2.0823	-1.9143	-1.7932	-1.9402	-2.7625	-1.9849	-2.2568	-1.9497	-1.9508	-2.0128	-1.7228	-1.9607	-1.8425	-1.9618	-2.139	-1.8944	-1.8777	-1.9431	-2.422	-1.9417	-1.9515	-1.9916	-1.9404	-1.9491	-1.8826	-1.9325	-1.4761	-1.9876	-1.5807	-1.9443	-1.8345	-1.9905	-2.1419	-1.9137
-1.9038	-1.8996	-1.8764	-1.9266	-1.5669	-1.9057	-0.7564	-1.9986	-1.803	-1.7936	-1.8177	-1.9732	-1.8775	-2.0226	-1.9038	-1.8996	-1.8216	-2.0065	-1.5669	-1.9057	-1.1416	-1.9441	-1.8026	-1.9099	-1.9818	-1.9454	-1.8775	-2.0226	-1.8425	-1.9618	-1.9023	-1.9672	-1.8777	-1.9431	-2.422	-1.9417	-1.8656	-1.9266	-1.9404	-1.9491	-1.8826	-1.9325	-2.2311	-1.9239	-2.1361	-1.9383	-1.9619	-1.9056	-1.8295	-1.9467
-2.0579	-1.9519	-1.7929	-1.9971	-1.822	-1.9681	-2.8182	-1.8665	-1.6921	-1.8583	-2.0662	-1.9781	-1.5845	-1.9871	-2.3627	-1.9455	-1.8216	-2.0065	-1.7932	-1.9402	-2.7625	-1.9849	-1.8026	-1.9099	-1.9498	-1.9345	-1.5845	-1.9871	-1.8425	-1.9618	-1.9023	-1.9672	-1.8777	-1.9431	-2.422	-1.9417	-1.8656	-1.9266	-2.1141	-1.9584	-1.8102	-1.9854	-2.2311	-1.9239	-1.5807	-1.9443	-1.8345	-1.9905	-2.1419	-1.9137
-1.7936	-1.9135	-1.9002	-1.89	-1.7653	-2.0792	-1.0455	-1.9046	-1.6849	-2.0634	-1.8879	-1.9119	-1.8536	-1.8737	-1.6506	-1.9956	-1.902	-1.9	-1.7932	-1.9402	-1.1416	-1.9441	-1.6849	-2.0634	-1.8879	-1.9119	-1.8798	-1.9112	-1.8425	-1.9618	-1.9023	-1.9672	-1.8777	-1.9431	-0.9475	-1.9366	-1.9515	-1.9916	-1.9404	-1.9491	-1.8826	-1.9325	-1.4761	-1.9876	-1.5807	-1.9443	-1.8345	-1.9905	-1.8295	-1.9467
-1.5553	-2.0792	-1.8299	-2.0094	-1.7653	-2.0792	-1.0455	-1.9046	-2.5266	-1.936	-1.7818	-1.7732	-1.9795	-1.8656	-1.6506	-1.9956	-2.0823	-1.9143	-1.7932	-1.9402	-1.1416	-1.9441	-2.2568	-1.9497	-1.9498	-1.9345	-1.8798	-1.9112	-1.8425	-1.9618	-1.9466	-1.9116	-1.8777	-1.9431	-0.9475	-1.9366	-2.3526	-1.9695	-1.9404	-1.9491	-1.8826	-1.9325	-1.4761	-1.9876	-1.5807	-1.9443	-1.8345	-1.9905	-2.1419	-1.9137
-1.649	-1.8789	-1.8611	-2.087	-1.5669	-1.9057	-1.0455	-1.9046	-1.8218	-1.9368	-2.07	-1.8492	-1.7868	-1.9236	-1.8844	-1.8971	-1.8216	-2.0065	-1.5669	-1.9057	-1.1416	-1.9441	-1.8218	-1.9368	-1.9818	-1.9454	-1.8798	-1.9112	-1.8425	-1.9618	-1.9023	-1.9672	-1.8777	-1.9431	-0.9475	-1.9366	-1.8656	-1.9266	-1.9404	-1.9491	-1.8826	-1.9325	-1.4761	-1.9876	-1.5807	-1.9443	-1.9619	-1.9056	-1.8295	-1.9467
-1.8524	-1.8599	-1.8299	-2.0094	-1.9373	-2.1146	-1.7921	-1.821	-1.8218	-1.9368	-2.0982	-1.9884	-1.7868	-1.9236	-1.8524	-1.8599	-2.0823	-1.9143	-2.2757	-1.9594	-1.1416	-1.9441	-1.8218	-1.9368	-1.9508	-2.0128	-1.8798	-1.9112	-1.8425	-1.9618	-1.9466	-1.9116	-1.8777	-1.9431	-2.422	-1.9417	-1.8656	-1.9266	-1.9404	-1.9491	-1.8826	-1.9325	-1.4761	-1.9876	-1.5807	-1.9443	-1.9619	-1.9056	-1.8295	-1.9467
-2.2609	-2.1685	-2.0121	-1.9797	-1.5669	-1.9057	-2.6596	-2.0634	-1.7564	-2.1179	-2.1615	-1.911	-1.682	-2.0218	-2.3627	-1.9455	-2.0823	-1.9143	-1.5669	-1.9057	-2.7625	-1.9849	-1.8026	-1.9099	-1.9818	-1.9454	-1.7228	-1.9607	-1.8425	-1.9618	-1.9023	-1.9672	-1.8777	-1.9431	-2.422	-1.9417	-1.8656	-1.9266	-1.9404	-1.9491	-1.8826	-1.9325	-2.2311	-1.9239	-2.1361	-1.9383	-1.9619	-1.9056	-1.8295	-1.9467
-2.2609	-2.1685	-1.9644	-1.956	-2.0317	-1.8408	-3.4354	-1.891	-1.6921	-1.8583	-1.9129	-1.9378	-1.7438	-2.0256	-2.3627	-1.9455	-1.9644	-1.956	-1.9231	-1.9	-3.7067	-1.9174	-1.8026	-1.9099	-1.9508	-2.0128	-1.7228	-1.9607	-1.8425	-1.9618	-1.9023	-1.9672	-1.8777	-1.9431	-2.422	-1.9417	-1.8656	-1.9266	-1.9404	-1.9491	-1.8826	-1.9325	-2.2311	-1.9239	-2.1361	-1.9383	-1.9619	-1.9056	-1.8295	-1.9467
-1.6213	-2.0269	-1.8076	-1.989	-1.8535	-1.8313	-1.0455	-1.9046	-2.5266	-1.936	-1.9129	-1.9378	-2.0299	-2.0103	-1.6506	-1.9956	-1.8216	-2.0065	-1.7932	-1.9402	-1.1416	-1.9441	-2.2568	-1.9497	-1.9508	-2.0128	-2.1878	-1.9749	-1.8425	-1.9618	-1.9023	-1.9672	-1.8777	-1.9431	-0.9475	-1.9366	-2.3526	-1.9695	-1.9404	-1.9491	-1.8102	-1.9854	-1.4761	-1.9876	-1.5807	-1.9443	-1.8345	-1.9905	-2.1419	-1.9137
-1.6213	-2.0269	-1.7929	-1.9971	-2.3759	-2.05	-0.8942	-1.9751	-1.7695	-1.9623	-1.6409	-1.977	-1.7868	-1.9236	-1.6506	-1.9956	-1.8216	-2.0065	-2.2757	-1.9594	-1.1416	-1.9441	-1.7791	-1.9727	-1.9498	-1.9345	-1.8798	-1.9112	-1.8425	-1.9618	-1.9023	-1.9672	-2.2811	-1.9259	-0.9475	-1.9366	-1.8656	-1.9266	-1.7325	-1.9288	-1.8826	-1.9325	-1.4761	-1.9876	-1.5807	-1.9443	-1.8345	-1.9905	-1.8295	-1.9467
-1.5553	-2.0792	-1.8076	-1.989	-1.8126	-1.9997	-0.8942	-1.9751	-1.9353	-1.9222	-1.7818	-1.7732	-1.8536	-1.8737	-1.6506	-1.9956	-1.8216	-2.0065	-1.7932	-1.9402	-1.1416	-1.9441	-1.8026	-1.9099	-1.9498	-1.9345	-1.8798	-1.9112	-1.8425	-1.9618	-1.9023	-1.9672	-1.8777	-1.9431	-0.9475	-1.9366	-1.8656	-1.9266	-1.9404	-1.9491	-1.8826	-1.9325	-1.4761	-1.9876	-1.5807	-1.9443	-1.8345	-1.9905	-2.1419	-1.9137
-1.6213	-2.0269	-1.9908	-1.9132	-1.8126	-1.9997	-1.7921	-1.821	-1.9353	-1.9222	-1.7454	-1.8591	-2.0299	-2.0103	-1.6506	-1.9956	-2.0823	-1.9143	-1.7932	-1.9402	-1.1416	-1.9441	-1.8026	-1.9099	-1.7454	-1.8591	-2.1878	-1.9749	-1.8425	-1.9618	-2.139	-1.8944	-1.8777	-1.9431	-2.422	-1.9417	-1.8656	-1.9266	-1.7325	-1.9288	-1.8102	-1.9854	-1.4761	-1.9876	-1.5807	-1.9443	-1.9619	-1.9056	-1.8295	-1.9467
-1.5553	-2.0792	-1.9976	-1.8456	-1.8126	-1.9997	-0.8942	-1.9751	-1.803	-1.7936	-1.9229	-2.0023	-1.8536	-1.8737	-1.6506	-1.9956	-1.902	-1.9	-1.7932	-1.9402	-1.1416	-1.9441	-1.8026	-1.9099	-1.9818	-1.9454	-1.8798	-1.9112	-1.8425	-1.9618	-1.9023	-1.9672	-1.8777	-1.9431	-0.9475	-1.9366	-1.8656	-1.9266	-1.9404	-1.9491	-1.8826	-1.9325	-2.2311	-1.9239	-1.5807	-1.9443	-1.8345	-1.9905	-2.1419	-1.9137
-2.648	-2.1397	-1.8076	-1.989	-1.5669	-1.9057	-0.8942	-1.9751	-1.866	-1.8024	-2.0232	-1.9902	-1.9246	-1.9365	-2.3627	-1.9455	-1.8216	-2.0065	-1.5669	-1.9057	-1.1416	-1.9441	-1.8026	-1.9099	-1.9818	-1.9454	-1.8798	-1.9112	-2.4816	-1.9475	-1.9023	-1.9672	-1.8777	-1.9431	-0.9475	-1.9366	-1.8656	-1.9266	-1.9404	-1.9491	-1.8826	-1.9325	-1.4761	-1.9876	-2.1361	-1.9383	-1.9619	-1.9056	-1.8295	-1.9467
-2.0614	-1.9873	-1.9644	-1.956	-2.0454	-1.9291	-2.8182	-1.8665	-1.7224	-1.9388	-1.8177	-1.9732	-1.7438	-2.0256	-1.8844	-1.8971	-1.9644	-1.956	-2.2757	-1.9594	-2.7625	-1.9849	-1.7791	-1.9727	-1.9818	-1.9454	-1.7228	-1.9607	-1.8425	-1.9618	-1.9023	-1.9672	-1.9273	-1.9582	-2.422	-1.9417	-1.8656	-1.9266	-1.9404	-1.9491	-1.8826	-1.9325	-2.2311	-1.9239	-2.1361	-1.9383	-2.0559	-1.9686	-1.993	-1.9436
-1.5553	-2.0792	-1.7929	-1.9971	-1.8535	-1.8313	-0.8942	-1.9751	-1.7695	-1.9623	-2.0232	-1.9902	-1.7868	-1.9236	-1.6506	-1.9956	-1.8216	-2.0065	-1.7932	-1.9402	-1.1416	-1.9441	-1.7791	-1.9727	-1.9818	-1.9454	-1.8798	-1.9112	-1.8425	-1.9618	-1.9023	-1.9672	-1.8777	-1.9431	-0.9475	-1.9366	-1.8656	-1.9266	-1.9404	-1.9491	-1.8826	-1.9325	-1.4761	-1.9876	-1.5807	-1.9443	-1.8345	-1.9905	-1.8295	-1.9467
-2.2617	-1.8064	-1.7929	-1.9971	-1.7097	-1.8964	-1.0455	-1.9046	-1.7564	-2.1179	-1.9896	-2.0187	-1.8536	-1.8737	-2.3627	-1.9455	-1.8216	-2.0065	-1.7932	-1.9402	-1.1416	-1.9441	-1.8026	-1.9099	-1.9498	-1.9345	-1.8798	-1.9112	-2.4816	-1.9475	-1.9023	-1.9672	-1.8777	-1.9431	-0.9475	-1.9366	-1.8656	-1.9266	-1.9404	-1.9491	-1.8826	-1.9325	-2.1584	-1.9711	-2.1206	-1.9623	-2.0559	-1.9686	-1.993	-1.9436
-1.5553	-2.0792	-1.9002	-1.89	-2.2204	-1.7998	-2.2841	-1.9915	-1.803	-1.7936	-2.0662	-1.9781	-1.8512	-2.0377	-1.6506	-1.9956	-1.902	-1.9	-2.2757	-1.9594	-1.1416	-1.9441	-1.8026	-1.9099	-1.9498	-1.9345	-1.8798	-1.9112	-1.8425	-1.9618	-1.9023	-1.9672	-2.2811	-1.9259	-2.3939	-1.9346	-1.8656	-1.9266	-2.1141	-1.9584	-1.8826	-1.9325	-2.1584	-1.9711	-2.1361	-1.9383	-1.8345	-1.9905	-2.1419	-1.9137
-2.648	-2.1397	-1.8299	-2.0094	-1.822	-1.9681	-1.0455	-1.9046	-1.803	-1.7936	-1.9229	-2.0023	-1.9795	-1.8656	-2.3627	-1.9455	-2.0823	-1.9143	-1.7932	-1.9402	-1.1416	-1.9441	-1.8026	-1.9099	-1.9818	-1.9454	-1.8798	-1.9112	-2.4816	-1.9475	-1.9466	-1.9116	-1.8777	-1.9431	-0.9475	-1.9366	-1.8656	-1.9266	-1.9404	-1.9491	-1.8826	-1.9325	-1.4761	-1.9876	-1.5807	-1.9443	-1.8345	-1.9905	-2.1419	-1.9137
-1.9038	-1.8996	-1.9644	-1.956	-1.919	-1.9483	-1.0455	-1.9046	-1.6921	-1.8583	-1.8879	-1.9119	-1.9019	-1.8712	-1.9038	-1.8996	-1.9644	-1.956	-2.2757	-1.9594	-1.1416	-1.9441	-1.8026	-1.9099	-1.8879	-1.9119	-2.1878	-1.9749	-1.8425	-1.9618	-1.9023	-1.9672	-1.9273	-1.9582	-0.9475	-1.9366	-1.8656	-1.9266	-1.9404	-1.9491	-1.8826	-1.9325	-2.2311	-1.9239	-2.1361	-1.9383	-1.8345	-1.9905	-2.1419	-1.9137
-1.5553	-2.0792	-2.049	-1.9064	-1.8535	-1.8313	-0.8942	-1.9751	-1.7695	-1.9623	-2.0662	-1.9781	-2.415	-2.0187	-1.6506	-1.9956	-2.049	-1.9064	-1.7932	-1.9402	-1.1416	-1.9441	-1.7791	-1.9727	-1.9498	-1.9345	-2.1878	-1.9749	-1.8425	-1.9618	-1.9466	-1.9116	-1.8777	-1.9431	-0.9475	-1.9366	-1.8656	-1.9266	-2.1141	-1.9584	-1.8826	-1.9325	-1.4761	-1.9876	-1.5807	-1.9443	-1.8345	-1.9905	-2.1419	-1.9137
-2.101	-1.9766	-1.7929	-1.9971	-2.2204	-1.7998	-2.6458	-2.0484	-2.1272	-1.9991	-1.9896	-2.0187	-1.682	-2.0218	-2.101	-1.9766	-1.8216	-2.0065	-2.2757	-1.9594	-2.7625	-1.9849	-2.2568	-1.9497	-1.9498	-1.9345	-1.7228	-1.9607	-1.9813	-1.9144	-1.9023	-1.9672	-2.2811	-1.9259	-2.422	-1.9417	-2.3526	-1.9695	-1.9404	-1.9491	-1.8826	-1.9325	-1.4761	-1.9876	-1.5807	-1.9443	-1.8345	-1.9905	-1.8295	-1.9467
-1.5041	-2.0252	-1.9908	-1.9132	-1.82	-1.8383	-1.0455	-1.9046	-2.4905	-1.7683	-1.9129	-1.9378	-1.7868	-1.9236	-1.6506	-1.9956	-2.0823	-1.9143	-1.9231	-1.9	-1.1416	-1.9441	-2.2568	-1.9497	-1.9508	-2.0128	-1.8798	-1.9112	-1.8425	-1.9618	-2.139	-1.8944	-1.8777	-1.9431	-0.9475	-1.9366	-1.8656	-1.9266	-1.9404	-1.9491	-1.8826	-1.9325	-1.4761	-1.9876	-1.5807	-1.9443	-1.9619	-1.9056	-1.993	-1.9436
-2.0454	-1.9291	-1.9644	-1.956	-1.8126	-1.9997	-1.0455	-1.9046	-1.866	-1.8024	-2.1615	-1.911	-2.1511	-2.0278	-2.3627	-1.9455	-1.9644	-1.956	-1.7932	-1.9402	-1.1416	-1.9441	-1.8026	-1.9099	-1.9818	-1.9454	-2.1878	-1.9749	-1.9813	-1.9144	-1.9023	-1.9672	-1.8777	-1.9431	-0.9475	-1.9366	-1.8656	-1.9266	-1.9404	-1.9491	-2.3763	-1.9921	-2.1584	-1.9711	-2.1206	-1.9623	-2.0559	-1.9686	-1.993	-1.9436
-1.7927	-1.559	-1.7651	-2.0791	-1.9346	-1.9305	-0.8942	-1.9751	-1.8218	-1.9368	-1.9129	-1.9378	-1.682	-2.0218	-1.8844	-1.8971	-1.902	-1.9	-1.9231	-1.9	-1.1416	-1.9441	-1.8218	-1.9368	-1.9508	-2.0128	-1.7228	-1.9607	-1.8425	-1.9618	-1.9023	-1.9672	-1.8777	-1.9431	-0.9475	-1.9366	-1.8656	-1.9266	-1.9404	-1.9491	-1.8826	-1.9325	-1.4761	-1.9876	-1.5807	-1.9443	-1.8345	-1.9905	-1.8295	-1.9467
-1.649	-1.8789	-1.9002	-1.89	-2.2204	-1.7998	-3.325	-1.9954	-1.7695	-1.9623	-1.9129	-1.9378	-1.8512	-2.0377	-1.8844	-1.8971	-1.902	-1.9	-2.2757	-1.9594	-3.325	-1.9954	-1.7791	-1.9727	-1.9508	-2.0128	-1.8798	-1.9112	-1.8425	-1.9618	-1.9023	-1.9672	-2.2811	-1.9259	-2.422	-1.9417	-1.8656	-1.9266	-1.9404	-1.9491	-1.8826	-1.9325	-1.4761	-1.9876	-1.5807	-1.9443	-1.9619	-1.9056	-1.8295	-1.9467
-2.0579	-1.9519	-1.8299	-2.0094	-1.7097	-1.8964	-1.0455	-1.9046	-1.9353	-1.9222	-2.1615	-1.911	-1.7868	-1.9236	-2.3627	-1.9455	-2.0823	-1.9143	-1.7932	-1.9402	-1.1416	-1.9441	-1.8026	-1.9099	-1.9818	-1.9454	-1.8798	-1.9112	-1.8425	-1.9618	-1.9466	-1.9116	-1.8777	-1.9431	-0.9475	-1.9366	-1.8656	-1.9266	-1.9404	-1.9491	-1.8826	-1.9325	-2.1584	-1.9711	-2.1206	-1.9623	-2.0559	-1.9686	-1.993	-1.9436
-1.5041	-2.0252	-1.7651	-2.0791	-1.9346	-1.9305	-0.8942	-1.9751	-1.7695	-1.9623	-1.8299	-1.9399	-1.7775	-1.8789	-1.6506	-1.9956	-1.902	-1.9	-1.9231	-1.9	-1.1416	-1.9441	-1.7791	-1.9727	-1.9498	-1.9345	-1.7228	-1.9607	-1.8425	-1.9618	-1.9023	-1.9672	-1.8777	-1.9431	-0.9475	-1.9366	-1.8656	-1.9266	-1.7325	-1.9288	-1.8826	-1.9325	-1.4761	-1.9876	-1.5807	-1.9443	-1.8345	-1.9905	-1.8295	-1.9467
-1.8524	-1.8599	-2.049	-1.9064	-1.5669	-1.9057	-0.7564	-1.9986	-1.8452	-1.9661	-1.6409	-1.977	-1.8775	-2.0226	-1.8524	-1.8599	-2.049	-1.9064	-1.5669	-1.9057	-1.1416	-1.9441	-2.2568	-1.9497	-1.9498	-1.9345	-1.8775	-2.0226	-1.8425	-1.9618	-1.9466	-1.9116	-1.8777	-1.9431	-2.422	-1.9417	-1.8656	-1.9266	-1.7325	-1.9288	-1.8826	-1.9325	-2.2311	-1.9239	-2.1361	-1.9383	-1.9619	-1.9056	-2.1419	-1.9137
-1.8299	-1.8516	-1.7224	-2.0178	-1.7097	-1.8964	-0.8942	-1.9751	-1.8452	-1.9661	-2.07	-1.8492	-1.7868	-1.9236	-2.3627	-1.9455	-1.8216	-2.0065	-1.7932	-1.9402	-1.1416	-1.9441	-2.2568	-1.9497	-1.9818	-1.9454	-1.8798	-1.9112	-1.9813	-1.9144	-1.9023	-1.9672	-1.8777	-1.9431	-0.9475	-1.9366	-1.8656	-1.9266	-1.9404	-1.9491	-1.8826	-1.9325	-2.1584	-1.9711	-2.1206	-1.9623	-2.0559	-1.9686	-1.993	-1.9436
-2.0579	-1.9519	-1.8374	-2.0468	-1.7097	-1.8964	-2.2841	-1.9915	-2.1272	-1.9991	-2.07	-1.8492	-1.7868	-1.9236	-2.3627	-1.9455	-1.8216	-2.0065	-1.7932	-1.9402	-1.1416	-1.9441	-2.2568	-1.9497	-1.9818	-1.9454	-1.8798	-1.9112	-1.8425	-1.9618	-1.9023	-1.9672	-1.8777	-1.9431	-2.3939	-1.9346	-2.3526	-1.9695	-1.9404	-1.9491	-1.8826	-1.9325	-2.1584	-1.9711	-2.1206	-1.9623	-2.0559	-1.9686	-1.993	-1.9436
-1.8245	-1.9236	-1.7651	-2.0791	-1.822	-1.9681	-0.8942	-1.9751	-1.8218	-1.9368	-2.07	-1.8492	-1.682	-2.0218	-1.6506	-1.9956	-1.902	-1.9	-1.7932	-1.9402	-1.1416	-1.9441	-1.8218	-1.9368	-1.9818	-1.9454	-1.7228	-1.9607	-1.8425	-1.9618	-1.9023	-1.9672	-1.8777	-1.9431	-0.9475	-1.9366	-1.8656	-1.9266	-1.9404	-1.9491	-1.8826	-1.9325	-1.4761	-1.9876	-1.5807	-1.9443	-1.8345	-1.9905	-1.8295	-1.9467
-1.649	-1.8789	-1.8611	-2.087	-2.2204	-1.7998	-3.325	-1.9954	-1.7564	-2.1179	-1.9129	-1.9378	-1.8546	-1.9568	-1.8844	-1.8971	-1.8216	-2.0065	-2.2757	-1.9594	-3.325	-1.9954	-1.8026	-1.9099	-1.9508	-2.0128	-2.1878	-1.9749	-1.8425	-1.9618	-1.9023	-1.9672	-2.2811	-1.9259	-2.422	-1.9417	-1.8656	-1.9266	-1.9404	-1.9491	-1.8102	-1.9854	-1.4761	-1.9876	-1.5807	-1.9443	-1.9619	-1.9056	-1.8295	-1.9467
-2.2609	-2.1685	-2.0345	-1.884	-1.7097	-1.8964	-1.0455	-1.9046	-1.9396	-1.9186	-2.1448	-1.936	-1.7868	-1.9236	-2.3627	-1.9455	-2.0823	-1.9143	-1.7932	-1.9402	-1.1416	-1.9441	-1.7791	-1.9727	-1.9498	-1.9345	-1.8798	-1.9112	-1.8425	-1.9618	-1.9023	-1.9672	-1.8777	-1.9431	-0.9475	-1.9366	-1.8656	-1.9266	-2.1141	-1.9584	-1.8826	-1.9325	-2.1584	-1.9711	-2.1206	-1.9623	-2.0559	-1.9686	-1.993	-1.9436
-1.6213	-2.0269	-1.8299	-2.0094	-1.5669	-1.9057	-0.8942	-1.9751	-1.7695	-1.9623	-1.6861	-1.9242	-1.8536	-1.8737	-1.6506	-1.9956	-2.0823	-1.9143	-1.5669	-1.9057	-1.1416	-1.9441	-1.7791	-1.9727	-1.9498	-1.9345	-1.8798	-1.9112	-1.8425	-1.9618	-1.9466	-1.9116	-1.8777	-1.9431	-0.9475	-1.9366	-1.8656	-1.9266	-1.9404	-1.9491	-1.8826	-1.9325	-1.4761	-1.9876	-1.5807	-1.9443	-1.8345	-1.9905	-1.8295	-1.9467
-2.2617	-1.8064	-1.8299	-2.0094	-1.7097	-1.8964	-0.8942	-1.9751	-1.7564	-2.1179	-1.8177	-1.9732	-1.7868	-1.9236	-2.3627	-1.9455	-2.0823	-1.9143	-1.7932	-1.9402	-1.1416	-1.9441	-1.8026	-1.9099	-1.9818	-1.9454	-1.8798	-1.9112	-2.4816	-1.9475	-1.9466	-1.9116	-1.8777	-1.9431	-0.9475	-1.9366	-1.8656	-1.9266	-1.9404	-1.9491	-1.8826	-1.9325	-2.1584	-1.9711	-2.1206	-1.9623	-2.0559	-1.9686	-1.993	-1.9436
-1.6213	-2.0269	-1.8764	-1.9266	-1.8126	-1.9997	-0.8942	-1.9751	-1.803	-1.7936	-2.0662	-1.9781	-1.7438	-2.0256	-1.6506	-1.9956	-1.8216	-2.0065	-1.7932	-1.9402	-1.1416	-1.9441	-1.8026	-1.9099	-1.9498	-1.9345	-1.7228	-1.9607	-1.8425	-1.9618	-1.9023	-1.9672	-1.8777	-1.9431	-0.9475	-1.9366	-1.8656	-1.9266	-2.1141	-1.9584	-1.8826	-1.9325	-1.4761	-1.9876	-1.5807	-1.9443	-1.8345	-1.9905	-2.1419	-1.9137
-1.5553	-2.0792	-1.8076	-1.989	-2.2204	-1.7998	-3.028	-1.8518	-2.1272	-1.9991	-1.9434	-2.0532	-1.7438	-2.0256	-1.6506	-1.9956	-1.8216	-2.0065	-2.2757	-1.9594	-3.7067	-1.9174	-2.2568	-1.9497	-1.9508	-2.0128	-1.7228	-1.9607	-1.8425	-1.9618	-1.9023	-1.9672	-2.2811	-1.9259	-2.422	-1.9417	-2.3526	-1.9695	-1.9404	-1.9491	-1.8826	-1.9325	-1.4761	-1.9876	-1.5807	-1.9443	-1.8345	-1.9905	-2.1419	-1.9137
-1.6213	-2.0269	-1.9908	-1.9132	-1.822	-1.9681	-1.0455	-1.9046	-1.7224	-1.9388	-1.9434	-2.0532	-1.682	-2.0218	-1.6506	-1.9956	-2.0823	-1.9143	-1.7932	-1.9402	-1.1416	-1.9441	-1.7791	-1.9727	-1.9508	-2.0128	-1.7228	-1.9607	-1.8425	-1.9618	-2.139	-1.8944	-1.8777	-1.9431	-0.9475	-1.9366	-1.8656	-1.9266	-1.9404	-1.9491	-1.8826	-1.9325	-1.4761	-1.9876	-1.5807	-1.9443	-1.8345	-1.9905	-2.1419	-1.9137
-1.8245	-1.9236	-1.7224	-2.0178	-2.2204	-1.7998	-0.8942	-1.9751	-2.0056	-1.9261	-1.8177	-1.9732	-1.9019	-1.8712	-1.6506	-1.9956	-1.8216	-2.0065	-2.2757	-1.9594	-1.1416	-1.9441	-2.0056	-1.9261	-1.9818	-1.9454	-2.1878	-1.9749	-1.8425	-1.9618	-1.9023	-1.9672	-2.2811	-1.9259	-0.9475	-1.9366	-1.8656	-1.9266	-1.9404	-1.9491	-1.8826	-1.9325	-2.1584	-1.9711	-2.1206	-1.9623	-2.0559	-1.9686	-1.993	-1.9436
-1.9038	-1.8996	-1.9644	-1.956	-1.7653	-2.0792	-2.3134	-1.9971	-1.866	-1.8024	-1.8177	-1.9732	-2.1511	-2.0278	-1.9038	-1.8996	-1.9644	-1.956	-1.7932	-1.9402	-2.3134	-1.9971	-1.8026	-1.9099	-1.9818	-1.9454	-2.1878	-1.9749	-1.8425	-1.9618	-1.9023	-1.9672	-1.8777	-1.9431	-2.422	-1.9417	-1.8656	-1.9266	-1.9404	-1.9491	-2.3763	-1.9921	-1.4761	-1.9876	-2.1361	-1.9383	-1.9619	-1.9056	-1.8295	-1.9467
-2.0614	-1.9873	-1.8611	-2.087	-2.2204	-1.7998	-1.9142	-1.9608	-1.7564	-2.1179	-1.7818	-1.7732	-1.8546	-1.9568	-1.8844	-1.8971	-1.8216	-2.0065	-2.2757	-1.9594	-1.1416	-1.9441	-1.8026	-1.9099	-1.9498	-1.9345	-2.1878	-1.9749	-1.8425	-1.9618	-1.9023	-1.9672	-2.2811	-1.9259	-2.3939	-1.9346	-1.8656	-1.9266	-1.9404	-1.9491	-1.8102	-1.9854	-2.2311	-1.9239	-2.1361	-1.9383	-1.9619	-1.9056	-1.8295	-1.9467
-2.648	-2.1397	-1.7929	-1.9971	-1.9346	-1.9305	-0.7564	-1.9986	-1.7695	-1.9623	-1.8177	-1.9732	-1.6699	-1.9804	-2.3627	-1.9455	-1.8216	-2.0065	-1.9231	-1.9	-1.1416	-1.9441	-1.7791	-1.9727	-1.9818	-1.9454	-2.1878	-1.9749	-2.4816	-1.9475	-1.9023	-1.9672	-1.8777	-1.9431	-2.422	-1.9417	-1.8656	-1.9266	-1.9404	-1.9491	-1.8826	-1.9325	-1.4761	-1.9876	-2.1361	-1.9383	-1.9619	-1.9056	-1.8295	-1.9467
-1.6213	-2.0269	-1.8611	-2.087	-1.8126	-1.9997	-1.0455	-1.9046	-1.7695	-1.9623	-1.9896	-2.0187	-1.5845	-1.9871	-1.6506	-1.9956	-1.8216	-2.0065	-1.7932	-1.9402	-1.1416	-1.9441	-1.7791	-1.9727	-1.9498	-1.9345	-1.5845	-1.9871	-1.8425	-1.9618	-1.9023	-1.9672	-1.8777	-1.9431	-0.9475	-1.9366	-1.8656	-1.9266	-1.9404	-1.9491	-1.8102	-1.9854	-1.4761	-1.9876	-1.5807	-1.9443	-1.8345	-1.9905	-2.1419	-1.9137
-1.5553	-2.0792	-1.9644	-1.956	-1.8126	-1.9997	-1.0455	-1.9046	-1.6921	-1.8583	-1.9896	-2.0187	-1.9246	-1.9365	-1.6506	-1.9956	-1.9644	-1.956	-1.7932	-1.9402	-1.1416	-1.9441	-1.8026	-1.9099	-1.9498	-1.9345	-1.8798	-1.9112	-1.8425	-1.9618	-1.9023	-1.9672	-1.8777	-1.9431	-0.9475	-1.9366	-1.8656	-1.9266	-1.9404	-1.9491	-1.8826	-1.9325	-1.4761	-1.9876	-1.5807	-1.9443	-1.8345	-1.9905	-2.1419	-1.9137
-1.6213	-2.0269	-2.417	-1.8791	-1.7653	-2.0792	-0.7564	-1.9986	-1.866	-1.8024	-1.6861	-1.9242	-1.9104	-1.8441	-1.6506	-1.9956	-2.0823	-1.9143	-1.7932	-1.9402	-1.1416	-1.9441	-1.8026	-1.9099	-1.9498	-1.9345	-1.8798	-1.9112	-1.8425	-1.9618	-2.139	-1.8944	-1.8777	-1.9431	-2.422	-1.9417	-1.8656	-1.9266	-1.9404	-1.9491	-1.8826	-1.9325	-1.4761	-1.9876	-1.5807	-1.9443	-1.8345	-1.9905	-2.1419	-1.9137
-1.6213	-2.0269	-2.1757	-1.9595	-1.7653	-2.0792	-1.0455	-1.9046	-2.1272	-1.9991	-2.1448	-1.936	-1.7868	-1.9236	-1.6506	-1.9956	-2.0823	-1.9143	-1.7932	-1.9402	-1.1416	-1.9441	-2.2568	-1.9497	-1.9498	-1.9345	-1.8798	-1.9112	-1.8425	-1.9618	-1.9023	-1.9672	-1.8777	-1.9431	-0.9475	-1.9366	-2.3526	-1.9695	-2.1141	-1.9584	-1.8826	-1.9325	-1.4761	-1.9876	-1.5807	-1.9443	-1.8345	-1.9905	-1.8295	-1.9467
-2.101	-1.9766	-1.8076	-1.989	-1.8555	-1.8441	-1.0455	-1.9046	-1.6921	-1.8583	-2.0232	-1.9902	-1.7438	-2.0256	-2.101	-1.9766	-1.8216	-2.0065	-1.7932	-1.9402	-1.1416	-1.9441	-1.8026	-1.9099	-1.9818	-1.9454	-1.7228	-1.9607	-1.9813	-1.9144	-1.9023	-1.9672	-1.8777	-1.9431	-0.9475	-1.9366	-1.8656	-1.9266	-1.9404	-1.9491	-1.8826	-1.9325	-2.2311	-1.9239	-1.5807	-1.9443	-1.8345	-1.9905	-2.1419	-1.9137
-1.9002	-1.9305	-1.8299	-2.0094	-1.8535	-1.8313	-1.0455	-1.9046	-1.6921	-1.8583	-1.6409	-1.977	-1.9019	-1.8712	-1.8844	-1.8971	-2.0823	-1.9143	-1.7932	-1.9402	-1.1416	-1.9441	-1.8026	-1.9099	-1.9498	-1.9345	-2.1878	-1.9749	-1.8425	-1.9618	-1.9466	-1.9116	-1.8777	-1.9431	-0.9475	-1.9366	-1.8656	-1.9266	-1.7325	-1.9288	-1.8826	-1.9325	-2.2311	-1.9239	-1.5807	-1.9443	-1.8345	-1.9905	-2.1419	-1.9137
-1.5041	-2.0252	-2.417	-1.8791	-1.7653	-2.0792	-1.9142	-1.9608	-2.0121	-1.9571	-2.0232	-1.9902	-1.9019	-1.8712	-1.6506	-1.9956	-2.0823	-1.9143	-1.7932	-1.9402	-1.1416	-1.9441	-2.2568	-1.9497	-1.9818	-1.9454	-2.1878	-1.9749	-1.8425	-1.9618	-2.139	-1.8944	-1.8777	-1.9431	-2.3939	-1.9346	-1.8656	-1.9266	-1.9404	-1.9491	-1.8826	-1.9325	-1.4761	-1.9876	-1.5807	-1.9443	-1.8345	-1.9905	-1.8295	-1.9467
-2.0614	-1.9873	-1.7651	-2.0791	-1.8126	-1.9997	-1.0455	-1.9046	-2.1752	-1.9315	-2.0982	-1.9884	-1.9795	-1.8656	-1.8844	-1.8971	-1.902	-1.9	-1.7932	-1.9402	-1.1416	-1.9441	-2.2568	-1.9497	-1.9508	-2.0128	-1.8798	-1.9112	-1.8425	-1.9618	-1.9023	-1.9672	-1.8777	-1.9431	-0.9475	-1.9366	-1.9515	-1.9916	-1.9404	-1.9491	-1.8826	-1.9325	-2.2311	-1.9239	-2.1361	-1.9383	-1.9619	-1.9056	-1.8295	-1.9467
-1.8524	-1.8599	-1.7929	-1.9971	-1.8126	-1.9997	-0.7564	-1.9986	-1.7224	-1.9388	-1.9896	-2.0187	-1.682	-2.0218	-1.8524	-1.8599	-1.8216	-2.0065	-1.7932	-1.9402	-1.1416	-1.9441	-1.7791	-1.9727	-1.9498	-1.9345	-1.7228	-1.9607	-1.8425	-1.9618	-1.9023	-1.9672	-1.8777	-1.9431	-2.422	-1.9417	-1.8656	-1.9266	-1.9404	-1.9491	-1.8826	-1.9325	-1.4761	-1.9876	-1.5807	-1.9443	-1.8345	-1.9905	-2.1419	-1.9137
-1.6213	-2.0269	-2.1757	-1.9595	-1.9346	-1.9305	-0.7564	-1.9986	-1.7695	-1.9623	-1.7454	-1.8591	-1.7868	-1.9236	-1.6506	-1.9956	-2.0823	-1.9143	-1.9231	-1.9	-1.1416	-1.9441	-1.7791	-1.9727	-1.7454	-1.8591	-1.8798	-1.9112	-1.8425	-1.9618	-1.9023	-1.9672	-1.8777	-1.9431	-2.422	-1.9417	-1.8656	-1.9266	-1.7325	-1.9288	-1.8826	-1.9325	-1.4761	-1.9876	-1.5807	-1.9443	-1.8345	-1.9905	-1.8295	-1.9467
-1.8917	-1.9943	-1.8374	-2.0468	-1.919	-1.9483	-0.7564	-1.9986	-1.8218	-1.9368	-2.0232	-1.9902	-1.9246	-1.9365	-1.6506	-1.9956	-1.8216	-2.0065	-2.2757	-1.9594	-1.1416	-1.9441	-1.8218	-1.9368	-1.9818	-1.9454	-1.8798	-1.9112	-1.8425	-1.9618	-1.9023	-1.9672	-1.9273	-1.9582	-2.422	-1.9417	-1.8656	-1.9266	-1.9404	-1.9491	-1.8826	-1.9325	-1.4761	-1.9876	-1.5807	-1.9443	-1.9619	-1.9056	-1.8295	-1.9467
-1.5041	-2.0252	-1.9644	-1.956	-1.7653	-2.0792	-0.8942	-1.9751	-1.866	-1.8024	-1.8879	-1.9119	-1.7438	-2.0256	-1.6506	-1.9956	-1.9644	-1.956	-1.7932	-1.9402	-1.1416	-1.9441	-1.8026	-1.9099	-1.8879	-1.9119	-1.7228	-1.9607	-1.8425	-1.9618	-1.9023	-1.9672	-1.8777	-1.9431	-0.9475	-1.9366	-1.8656	-1.9266	-1.9404	-1.9491	-1.8826	-1.9325	-1.4761	-1.9876	-1.5807	-1.9443	-1.8345	-1.9905	-2.1419	-1.9137
-1.5553	-2.0792	-2.1757	-1.9595	-1.8535	-1.8313	-1.0455	-1.9046	-2.4905	-1.7683	-2.0232	-1.9902	-1.8546	-1.9568	-1.6506	-1.9956	-2.0823	-1.9143	-1.7932	-1.9402	-1.1416	-1.9441	-2.2568	-1.9497	-1.9818	-1.9454	-2.1878	-1.9749	-1.8425	-1.9618	-1.9023	-1.9672	-1.8777	-1.9431	-0.9475	-1.9366	-1.8656	-1.9266	-1.9404	-1.9491	-1.8102	-1.9854	-1.4761	-1.9876	-1.5807	-1.9443	-1.8345	-1.9905	-2.1419	-1.9137
-1.8299	-1.8516	-1.8299	-2.0094	-3.0457	-2.0392	-0.7564	-1.9986	-1.7564	-2.1179	-2.0232	-1.9902	-2.5497	-1.9515	-2.3627	-1.9455	-2.0823	-1.9143	-2.2757	-1.9594	-1.1416	-1.9441	-1.8026	-1.9099	-1.9818	-1.9454	-2.1878	-1.9749	-1.9813	-1.9144	-1.9466	-1.9116	-1.8777	-1.9431	-2.422	-1.9417	-1.8656	-1.9266	-1.9404	-1.9491	-2.3763	-1.9921	-2.2311	-1.9239	-2.1361	-1.9383	-1.9619	-1.9056	-1.993	-1.9436
-2.804	-1.8507	-1.8374	-2.0468	-1.8535	-1.8313	-0.8942	-1.9751	-1.7564	-2.1179	-1.9129	-1.9378	-1.9246	-1.9365	-2.3627	-1.9455	-1.8216	-2.0065	-1.7932	-1.9402	-1.1416	-1.9441	-1.8026	-1.9099	-1.9508	-2.0128	-1.8798	-1.9112	-1.8425	-1.9618	-1.9023	-1.9672	-1.8777	-1.9431	-0.9475	-1.9366	-1.8656	-1.9266	-1.9404	-1.9491	-1.8826	-1.9325	-2.1584	-1.9711	-2.1206	-1.9623	-2.0559	-1.9686	-1.993	-1.9436
-2.0454	-1.9291	-1.8299	-2.0094	-1.8126	-1.9997	-2.2841	-1.9915	-2.5266	-1.936	-1.8177	-1.9732	-1.9019	-1.8712	-2.3627	-1.9455	-2.0823	-1.9143	-1.7932	-1.9402	-1.1416	-1.9441	-2.2568	-1.9497	-1.9818	-1.9454	-2.1878	-1.9749	-1.9813	-1.9144	-1.9466	-1.9116	-1.8777	-1.9431	-2.3939	-1.9346	-2.3526	-1.9695	-1.9404	-1.9491	-1.8826	-1.9325	-2.1584	-1.9711	-2.1206	-1.9623	-2.0559	-1.9686	-1.993	-1.9436
-2.2617	-1.8064	-1.8076	-1.989	-1.8126	-1.9997	-1.7921	-1.821	-2.0121	-1.9571	-1.6861	-1.9242	-1.8512	-2.0377	-2.3627	-1.9455	-1.8216	-2.0065	-1.7932	-1.9402	-1.1416	-1.9441	-2.2568	-1.9497	-1.9498	-1.9345	-1.8798	-1.9112	-2.4816	-1.9475	-1.9023	-1.9672	-1.8777	-1.9431	-2.422	-1.9417	-1.8656	-1.9266	-1.9404	-1.9491	-1.8826	-1.9325	-2.1584	-1.9711	-2.1206	-1.9623	-2.0559	-1.9686	-1.993	-1.9436
-1.6213	-2.0269	-2.0121	-1.9797	-1.9373	-2.1146	-2.3599	-1.995	-1.803	-1.7936	-1.8879	-1.9119	-1.7438	-2.0256	-1.6506	-1.9956	-2.0823	-1.9143	-2.2757	-1.9594	-1.1416	-1.9441	-1.8026	-1.9099	-1.8879	-1.9119	-1.7228	-1.9607	-1.8425	-1.9618	-1.9023	-1.9672	-1.8777	-1.9431	-2.422	-1.9417	-1.8656	-1.9266	-1.9404	-1.9491	-1.8826	-1.9325	-2.1584	-1.9711	-2.1206	-1.9623	-2.0559	-1.9686	-1.993	-1.9436
-1.8245	-1.9236	-1.8076	-1.989	-1.9346	-1.9305	-0.8942	-1.9751	-1.9353	-1.9222	-1.8879	-1.9119	-1.8536	-1.8737	-1.6506	-1.9956	-1.8216	-2.0065	-1.9231	-1.9	-1.1416	-1.9441	-1.8026	-1.9099	-1.8879	-1.9119	-1.8798	-1.9112	-1.8425	-1.9618	-1.9023	-1.9672	-1.8777	-1.9431	-0.9475	-1.9366	-1.8656	-1.9266	-1.9404	-1.9491	-1.8826	-1.9325	-2.1584	-1.9711	-2.1206	-1.9623	-2.0559	-1.9686	-1.993	-1.9436
-1.6213	-2.0269	-1.9002	-1.89	-2.1575	-1.9242	-2.6458	-2.0484	-2.4905	-1.7683	-1.7454	-1.8591	-1.9795	-1.8656	-1.6506	-1.9956	-1.902	-1.9	-2.2757	-1.9594	-2.7625	-1.9849	-2.2568	-1.9497	-1.7454	-1.8591	-1.8798	-1.9112	-1.8425	-1.9618	-1.9023	-1.9672	-1.8777	-1.9431	-2.422	-1.9417	-1.8656	-1.9266	-1.7325	-1.9288	-1.8826	-1.9325	-2.1584	-1.9711	-2.1206	-1.9623	-1.9619	-1.9056	-1.8295	-1.9467
-1.9002	-1.9305	-2.0345	-1.884	-1.82	-1.8383	-0.7564	-1.9986	-1.6849	-2.0634	-2.1615	-1.911	-1.8536	-1.8737	-1.8844	-1.8971	-2.0823	-1.9143	-1.9231	-1.9	-1.1416	-1.9441	-1.6849	-2.0634	-1.9818	-1.9454	-1.8798	-1.9112	-1.8425	-1.9618	-1.9023	-1.9672	-1.8777	-1.9431	-2.422	-1.9417	-1.9515	-1.9916	-1.9404	-1.9491	-1.8826	-1.9325	-2.1584	-1.9711	-2.1361	-1.9383	-1.9619	-1.9056	-1.8295	-1.9467
-1.8299	-1.8516	-1.9002	-1.89	-1.82	-1.8383	-3.6051	-1.9266	-1.866	-1.8024	-1.8879	-1.9119	-1.8546	-1.9568	-2.3627	-1.9455	-1.902	-1.9	-1.9231	-1.9	-3.7067	-1.9174	-1.8026	-1.9099	-1.8879	-1.9119	-2.1878	-1.9749	-1.9813	-1.9144	-1.9023	-1.9672	-1.8777	-1.9431	-2.422	-1.9417	-1.8656	-1.9266	-1.9404	-1.9491	-1.8102	-1.9854	-2.2311	-1.9239	-2.1361	-1.9383	-1.9619	-1.9056	-2.1419	-1.9137
-1.9002	-1.9305	-1.8875	-1.7971	-1.8555	-1.8441	-0.8942	-1.9751	-1.6921	-1.8583	-2.0662	-1.9781	-1.8775	-2.0226	-1.8844	-1.8971	-1.902	-1.9	-1.7932	-1.9402	-1.1416	-1.9441	-1.8026	-1.9099	-1.9498	-1.9345	-1.8775	-2.0226	-1.8425	-1.9618	-1.9023	-1.9672	-1.8777	-1.9431	-0.9475	-1.9366	-1.8656	-1.9266	-2.1141	-1.9584	-1.8826	-1.9325	-1.4761	-1.9876	-1.5807	-1.9443	-1.8345	-1.9905	-2.1419	-1.9137
-1.7927	-1.559	-1.7224	-2.0178	-2.2204	-1.7998	-3.6051	-1.9266	-2.1272	-1.9991	-1.8879	-1.9119	-1.8546	-1.9568	-1.8844	-1.8971	-1.8216	-2.0065	-2.2757	-1.9594	-3.7067	-1.9174	-2.2568	-1.9497	-1.8879	-1.9119	-2.1878	-1.9749	-1.8425	-1.9618	-1.9023	-1.9672	-2.2811	-1.9259	-2.422	-1.9417	-2.3526	-1.9695	-1.9404	-1.9491	-1.8102	-1.9854	-1.4761	-1.9876	-1.5807	-1.9443	-1.8345	-1.9905	-1.8295	-1.9467
-1.8917	-1.9943	-1.9908	-1.9132	-1.7653	-2.0792	-1.0455	-1.9046	-1.8218	-1.9368	-1.8299	-1.9399	-1.5845	-1.9871	-1.6506	-1.9956	-2.0823	-1.9143	-1.7932	-1.9402	-1.1416	-1.9441	-1.8218	-1.9368	-1.9498	-1.9345	-1.5845	-1.9871	-1.8425	-1.9618	-2.139	-1.8944	-1.8777	-1.9431	-0.9475	-1.9366	-1.8656	-1.9266	-1.7325	-1.9288	-1.8102	-1.9854	-1.4761	-1.9876	-1.5807	-1.9443	-1.9619	-1.9056	-1.8295	-1.9467
-1.8245	-1.9236	-1.8076	-1.989	-1.8555	-1.8441	-0.8942	-1.9751	-2.0056	-1.9261	-2.1615	-1.911	-1.9104	-1.8441	-1.6506	-1.9956	-1.8216	-2.0065	-1.7932	-1.9402	-1.1416	-1.9441	-2.0056	-1.9261	-1.9818	-1.9454	-1.8798	-1.9112	-1.8425	-1.9618	-1.9023	-1.9672	-1.8777	-1.9431	-0.9475	-1.9366	-1.8656	-1.9266	-1.9404	-1.9491	-1.8826	-1.9325	-2.1584	-1.9711	-2.1206	-1.9623	-2.0559	-1.9686	-1.993	-1.9436
-2.2617	-1.8064	-1.7651	-2.0791	-1.8231	-2.0083	-1.0455	-1.9046	-1.6921	-1.8583	-1.6861	-1.9242	-1.7868	-1.9236	-2.3627	-1.9455	-1.902	-1.9	-1.8231	-2.0083	-1.1416	-1.9441	-1.8026	-1.9099	-1.9498	-1.9345	-1.8798	-1.9112	-2.4816	-1.9475	-1.9023	-1.9672	-1.9273	-1.9582	-0.9475	-1.9366	-1.8656	-1.9266	-1.9404	-1.9491	-1.8826	-1.9325	-2.2311	-1.9239	-2.1361	-1.9383	-1.9619	-1.9056	-1.8295	-1.9467
-1.8917	-1.9943	-1.8764	-1.9266	-2.3759	-2.05	-0.8942	-1.9751	-1.7695	-1.9623	-1.8879	-1.9119	-1.8536	-1.8737	-1.6506	-1.9956	-1.8216	-2.0065	-2.2757	-1.9594	-1.1416	-1.9441	-1.7791	-1.9727	-1.8879	-1.9119	-1.8798	-1.9112	-1.8425	-1.9618	-1.9023	-1.9672	-2.2811	-1.9259	-0.9475	-1.9366	-1.8656	-1.9266	-1.9404	-1.9491	-1.8826	-1.9325	-1.4761	-1.9876	-1.5807	-1.9443	-1.8345	-1.9905	-1.8295	-1.9467
-1.649	-1.8789	-1.8764	-1.9266	-1.8535	-1.8313	-0.7564	-1.9986	-1.6849	-2.0634	-2.1615	-1.911	-1.6699	-1.9804	-1.8844	-1.8971	-1.8216	-2.0065	-1.7932	-1.9402	-1.1416	-1.9441	-1.6849	-2.0634	-1.9818	-1.9454	-2.1878	-1.9749	-1.8425	-1.9618	-1.9023	-1.9672	-1.8777	-1.9431	-2.422	-1.9417	-1.9515	-1.9916	-1.9404	-1.9491	-1.8826	-1.9325	-2.1584	-1.9711	-2.1206	-1.9623	-2.0559	-1.9686	-1.993	-1.9436
-1.9038	-1.8996	-1.8611	-2.087	-1.8126	-1.9997	-0.7564	-1.9986	-2.5266	-1.936	-2.0232	-1.9902	-1.9246	-1.9365	-1.9038	-1.8996	-1.8216	-2.0065	-1.7932	-1.9402	-1.1416	-1.9441	-2.2568	-1.9497	-1.9818	-1.9454	-1.8798	-1.9112	-1.8425	-1.9618	-1.9023	-1.9672	-1.8777	-1.9431	-2.422	-1.9417	-2.3526	-1.9695	-1.9404	-1.9491	-1.8826	-1.9325	-2.1584	-1.9711	-2.1206	-1.9623	-2.0559	-1.9686	-1.993	-1.9436
-1.7936	-1.9135	-1.8076	-1.989	-3.0457	-2.0392	-0.8942	-1.9751	-1.866	-1.8024	-2.0232	-1.9902	-2.1511	-2.0278	-1.6506	-1.9956	-1.8216	-2.0065	-2.2757	-1.9594	-1.1416	-1.9441	-1.8026	-1.9099	-1.9818	-1.9454	-2.1878	-1.9749	-1.8425	-1.9618	-1.9023	-1.9672	-1.8777	-1.9431	-0.9475	-1.9366	-1.8656	-1.9266	-1.9404	-1.9491	-2.3763	-1.9921	-2.1584	-1.9711	-2.1206	-1.9623	-2.0559	-1.9686	-1.993	-1.9436
-2.0454	-1.9291	-1.8076	-1.989	-1.7097	-1.8964	-0.8942	-1.9751	-2.1752	-1.9315	-1.8177	-1.9732	-2.415	-2.0187	-2.3627	-1.9455	-1.8216	-2.0065	-1.7932	-1.9402	-1.1416	-1.9441	-2.2568	-1.9497	-1.9818	-1.9454	-2.1878	-1.9749	-1.9813	-1.9144	-1.9023	-1.9672	-1.8777	-1.9431	-0.9475	-1.9366	-1.9515	-1.9916	-1.9404	-1.9491	-1.8826	-1.9325	-2.1584	-1.9711	-2.1206	-1.9623	-2.0559	-1.9686	-1.993	-1.9436
-1.7927	-1.559	-1.7929	-1.9971	-1.822	-1.9681	-0.8942	-1.9751	-1.8218	-1.9368	-2.0662	-1.9781	-1.5845	-1.9871	-1.8844	-1.8971	-1.8216	-2.0065	-1.7932	-1.9402	-1.1416	-1.9441	-1.8218	-1.9368	-1.9498	-1.9345	-1.5845	-1.9871	-1.8425	-1.9618	-1.9023	-1.9672	-1.8777	-1.9431	-0.9475	-1.9366	-1.8656	-1.9266	-2.1141	-1.9584	-1.8102	-1.9854	-1.4761	-1.9876	-1.5807	-1.9443	-1.8345	-1.9905	-1.8295	-1.9467
-2.0614	-1.9873	-2.417	-1.8791	-1.5669	-1.9057	-1.0455	-1.9046	-1.7564	-2.1179	-1.6861	-1.9242	-1.7868	-1.9236	-1.8844	-1.8971	-2.0823	-1.9143	-1.5669	-1.9057	-1.1416	-1.9441	-1.8026	-1.9099	-1.9498	-1.9345	-1.8798	-1.9112	-1.8425	-1.9618	-2.139	-1.8944	-1.8777	-1.9431	-0.9475	-1.9366	-1.8656	-1.9266	-1.9404	-1.9491	-1.8826	-1.9325	-2.2311	-1.9239	-2.1361	-1.9383	-2.0559	-1.9686	-1.993	-1.9436
-1.5041	-2.0252	-1.9976	-1.8456	-2.1575	-1.9242	-0.8942	-1.9751	-1.9396	-1.9186	-2.1448	-1.936	-1.7868	-1.9236	-1.6506	-1.9956	-1.902	-1.9	-2.2757	-1.9594	-1.1416	-1.9441	-1.7791	-1.9727	-1.9498	-1.9345	-1.8798	-1.9112	-1.8425	-1.9618	-1.9023	-1.9672	-1.8777	-1.9431	-0.9475	-1.9366	-1.8656	-1.9266	-2.1141	-1.9584	-1.8826	-1.9325	-1.4761	-1.9876	-2.1361	-1.9383	-1.9619	-1.9056	-1.8295	-1.9467
-2.0579	-1.9519	-1.9908	-1.9132	-2.0317	-1.8408	-0.8942	-1.9751	-1.7564	-2.1179	-1.8177	-1.9732	-1.8536	-1.8737	-2.3627	-1.9455	-2.0823	-1.9143	-1.9231	-1.9	-1.1416	-1.9441	-1.8026	-1.9099	-1.9818	-1.9454	-1.8798	-1.9112	-1.8425	-1.9618	-2.139	-1.8944	-1.8777	-1.9431	-0.9475	-1.9366	-1.8656	-1.9266	-1.9404	-1.9491	-1.8826	-1.9325	-2.2311	-1.9239	-2.1361	-1.9383	-1.9619	-1.9056	-2.1419	-1.9137
-1.8917	-1.9943	-1.9644	-1.956	-1.9346	-1.9305	-0.8942	-1.9751	-1.9396	-1.9186	-1.7818	-1.7732	-1.5845	-1.9871	-1.6506	-1.9956	-1.9644	-1.956	-1.9231	-1.9	-1.1416	-1.9441	-1.7791	-1.9727	-1.9498	-1.9345	-1.5845	-1.9871	-1.8425	-1.9618	-1.9023	-1.9672	-1.8777	-1.9431	-0.9475	-1.9366	-1.8656	-1.9266	-1.9404	-1.9491	-1.8102	-1.9854	-2.2311	-1.9239	-2.1361	-1.9383	-1.9619	-1.9056	-1.8295	-1.9467
-2.804	-1.8507	-1.8764	-1.9266	-1.8535	-1.8313	-0.8942	-1.9751	-2.5266	-1.936	-2.0662	-1.9781	-2.1511	-2.0278	-2.3627	-1.9455	-1.8216	-2.0065	-1.7932	-1.9402	-1.1416	-1.9441	-2.2568	-1.9497	-1.9498	-1.9345	-2.1878	-1.9749	-1.8425	-1.9618	-1.9023	-1.9672	-1.8777	-1.9431	-0.9475	-1.9366	-2.3526	-1.9695	-2.1141	-1.9584	-2.3763	-1.9921	-1.4761	-1.9876	-1.5807	-1.9443	-1.8345	-1.9905	-2.1419	-1.9137
-1.5553	-2.0792	-1.7929	-1.9971	-2.2204	-1.7998	-0.8942	-1.9751	-2.1272	-1.9991	-2.0662	-1.9781	-1.5845	-1.9871	-1.6506	-1.9956	-1.8216	-2.0065	-2.2757	-1.9594	-1.1416	-1.9441	-2.2568	-1.9497	-1.9498	-1.9345	-1.5845	-1.9871	-1.8425	-1.9618	-1.9023	-1.9672	-2.2811	-1.9259	-0.9475	-1.9366	-2.3526	-1.9695	-2.1141	-1.9584	-1.8102	-1.9854	-1.4761	-1.9876	-1.5807	-1.9443	-1.8345	-1.9905	-1.8295	-1.9467
-1.5041	-2.0252	-1.9908	-1.9132	-2.2204	-1.7998	-1.0455	-1.9046	-2.1272	-1.9991	-1.7454	-1.8591	-1.9246	-1.9365	-1.6506	-1.9956	-2.0823	-1.9143	-2.2757	-1.9594	-1.1416	-1.9441	-2.2568	-1.9497	-1.7454	-1.8591	-1.8798	-1.9112	-1.8425	-1.9618	-2.139	-1.8944	-2.2811	-1.9259	-0.9475	-1.9366	-2.3526	-1.9695	-1.7325	-1.9288	-1.8826	-1.9325	-1.4761	-1.9876	-1.5807	-1.9443	-1.9619	-1.9056	-1.8295	-1.9467
-1.6213	-2.0269	-1.7929	-1.9971	-1.9346	-1.9305	-0.8942	-1.9751	-1.9353	-1.9222	-1.8299	-1.9399	-1.9104	-1.8441	-1.6506	-1.9956	-1.8216	-2.0065	-1.9231	-1.9	-1.1416	-1.9441	-1.8026	-1.9099	-1.9498	-1.9345	-1.8798	-1.9112	-1.8425	-1.9618	-1.9023	-1.9672	-1.8777	-1.9431	-0.9475	-1.9366	-1.8656	-1.9266	-1.7325	-1.9288	-1.8826	-1.9325	-1.4761	-1.9876	-1.5807	-1.9443	-1.8345	-1.9905	-1.8295	-1.9467
-1.9002	-1.9305	-1.9908	-1.9132	-1.8126	-1.9997	-2.2841	-1.9915	-1.6917	-1.9058	-1.7454	-1.8591	-2.5497	-1.9515	-1.8844	-1.8971	-2.0823	-1.9143	-1.7932	-1.9402	-1.1416	-1.9441	-1.8026	-1.9099	-1.7454	-1.8591	-2.1878	-1.9749	-1.8425	-1.9618	-2.139	-1.8944	-1.8777	-1.9431	-2.3939	-1.9346	-1.8656	-1.9266	-1.7325	-1.9288	-2.3763	-1.9921	-1.4761	-1.9876	-2.1361	-1.9383	-1.9619	-1.9056	-1.8295	-1.9467
-1.5041	-2.0252	-1.8764	-1.9266	-1.5669	-1.9057	-0.8942	-1.9751	-1.9353	-1.9222	-1.9129	-1.9378	-1.8512	-2.0377	-1.6506	-1.9956	-1.8216	-2.0065	-1.5669	-1.9057	-1.1416	-1.9441	-1.8026	-1.9099	-1.9508	-2.0128	-1.8798	-1.9112	-1.8425	-1.9618	-1.9023	-1.9672	-1.8777	-1.9431	-0.9475	-1.9366	-1.8656	-1.9266	-1.9404	-1.9491	-1.8826	-1.9325	-1.4761	-1.9876	-1.5807	-1.9443	-1.9619	-1.9056	-1.8295	-1.9467
-1.6213	-2.0269	-1.7929	-1.9971	-1.9373	-2.1146	-1.7921	-1.821	-2.5266	-1.936	-1.8879	-1.9119	-1.8775	-2.0226	-1.6506	-1.9956	-1.8216	-2.0065	-2.2757	-1.9594	-1.1416	-1.9441	-2.2568	-1.9497	-1.8879	-1.9119	-1.8775	-2.0226	-1.8425	-1.9618	-1.9023	-1.9672	-1.8777	-1.9431	-2.422	-1.9417	-2.3526	-1.9695	-1.9404	-1.9491	-1.8826	-1.9325	-1.4761	-1.9876	-1.5807	-1.9443	-1.8345	-1.9905	-1.8295	-1.9467
-2.2609	-2.1685	-2.0121	-1.9797	-2.2204	-1.7998	-3.325	-1.9954	-1.8218	-1.9368	-1.8879	-1.9119	-1.9795	-1.8656	-2.3627	-1.9455	-2.0823	-1.9143	-2.2757	-1.9594	-3.325	-1.9954	-1.8218	-1.9368	-1.8879	-1.9119	-1.8798	-1.9112	-1.8425	-1.9618	-1.9023	-1.9672	-2.2811	-1.9259	-2.422	-1.9417	-1.8656	-1.9266	-1.9404	-1.9491	-1.8826	-1.9325	-1.4761	-1.9876	-2.1361	-1.9383	-1.9619	-1.9056	-1.8295	-1.9467
-2.2609	-2.1685	-1.9908	-1.9132	-1.5669	-1.9057	-3.325	-1.9954	-1.8218	-1.9368	-2.1615	-1.911	-1.8512	-2.0377	-2.3627	-1.9455	-2.0823	-1.9143	-1.5669	-1.9057	-3.325	-1.9954	-1.8218	-1.9368	-1.9818	-1.9454	-1.8798	-1.9112	-1.8425	-1.9618	-2.139	-1.8944	-1.8777	-1.9431	-2.422	-1.9417	-1.8656	-1.9266	-1.9404	-1.9491	-1.8826	-1.9325	-2.2311	-1.9239	-2.1361	-1.9383	-1.9619	-1.9056	-1.8295	-1.9467
-2.648	-2.1397	-1.9644	-1.956	-1.5669	-1.9057	-3.325	-1.9954	-1.6921	-1.8583	-1.9229	-2.0023	-1.682	-2.0218	-2.3627	-1.9455	-1.9644	-1.956	-1.5669	-1.9057	-3.325	-1.9954	-1.8026	-1.9099	-1.9818	-1.9454	-1.7228	-1.9607	-2.4816	-1.9475	-1.9023	-1.9672	-1.8777	-1.9431	-2.422	-1.9417	-1.8656	-1.9266	-1.9404	-1.9491	-1.8826	-1.9325	-2.2311	-1.9239	-2.1361	-1.9383	-1.9619	-1.9056	-1.8295	-1.9467
-2.2617	-1.8064	-2.049	-1.9064	-1.822	-1.9681	-1.0455	-1.9046	-2.0299	-1.9935	-1.8177	-1.9732	-1.9246	-1.9365	-2.3627	-1.9455	-2.049	-1.9064	-1.7932	-1.9402	-1.1416	-1.9441	-2.2568	-1.9497	-1.9818	-1.9454	-1.8798	-1.9112	-2.4816	-1.9475	-1.9466	-1.9116	-1.8777	-1.9431	-0.9475	-1.9366	-1.9515	-1.9916	-1.9404	-1.9491	-1.8826	-1.9325	-2.2311	-1.9239	-2.1361	-1.9383	-2.0559	-1.9686	-1.993	-1.9436
-1.5553	-2.0792	-1.8764	-1.9266	-1.5669	-1.9057	-0.7564	-1.9986	-2.1272	-1.9991	-2.07	-1.8492	-1.8546	-1.9568	-1.6506	-1.9956	-1.8216	-2.0065	-1.5669	-1.9057	-1.1416	-1.9441	-2.2568	-1.9497	-1.9818	-1.9454	-2.1878	-1.9749	-1.8425	-1.9618	-1.9023	-1.9672	-1.8777	-1.9431	-2.422	-1.9417	-2.3526	-1.9695	-1.9404	-1.9491	-1.8102	-1.9854	-2.2311	-1.9239	-2.1361	-1.9383	-1.9619	-1.9056	-1.8295	-1.9467
-1.5553	-2.0792	-1.9644	-1.956	-3.0457	-2.0392	-1.0455	-1.9046	-1.7564	-2.1179	-1.8299	-1.9399	-1.7775	-1.8789	-1.6506	-1.9956	-1.9644	-1.956	-2.2757	-1.9594	-1.1416	-1.9441	-1.8026	-1.9099	-1.9498	-1.9345	-1.7228	-1.9607	-1.8425	-1.9618	-1.9023	-1.9672	-1.8777	-1.9431	-0.9475	-1.9366	-1.8656	-1.9266	-1.7325	-1.9288	-1.8826	-1.9325	-2.2311	-1.9239	-2.1361	-1.9383	-1.9619	-1.9056	-1.993	-1.9436
-2.0614	-1.9873	-1.8299	-2.0094	-1.5669	-1.9057	-1.9142	-1.9608	-1.7564	-2.1179	-2.07	-1.8492	-1.7438	-2.0256	-1.8844	-1.8971	-2.0823	-1.9143	-1.5669	-1.9057	-1.1416	-1.9441	-1.8026	-1.9099	-1.9818	-1.9454	-1.7228	-1.9607	-1.8425	-1.9618	-1.9466	-1.9116	-1.8777	-1.9431	-2.3939	-1.9346	-1.8656	-1.9266	-1.9404	-1.9491	-1.8826	-1.9325	-2.2311	-1.9239	-2.1361	-1.9383	-1.9619	-1.9056	-1.8295	-1.9467
-1.6213	-2.0269	-1.8611	-2.087	-2.3759	-2.05	-1.0455	-1.9046	-2.0299	-1.9935	-1.6861	-1.9242	-1.9019	-1.8712	-1.6506	-1.9956	-1.8216	-2.0065	-2.2757	-1.9594	-1.1416	-1.9441	-2.2568	-1.9497	-1.9498	-1.9345	-2.1878	-1.9749	-1.8425	-1.9618	-1.9023	-1.9672	-2.2811	-1.9259	-0.9475	-1.9366	-1.9515	-1.9916	-1.9404	-1.9491	-1.8826	-1.9325	-2.1584	-1.9711	-2.1206	-1.9623	-2.0559	-1.9686	-1.993	-1.9436
-2.648	-2.1397	-1.9002	-1.89	-1.7097	-1.8964	-0.8942	-1.9751	-1.6921	-1.8583	-1.8177	-1.9732	-1.8536	-1.8737	-2.3627	-1.9455	-1.902	-1.9	-1.7932	-1.9402	-1.1416	-1.9441	-1.8026	-1.9099	-1.9818	-1.9454	-1.8798	-1.9112	-2.4816	-1.9475	-1.9023	-1.9672	-1.8777	-1.9431	-0.9475	-1.9366	-1.8656	-1.9266	-1.9404	-1.9491	-1.8826	-1.9325	-2.2311	-1.9239	-2.1361	-1.9383	-1.9619	-1.9056	-1.8295	-1.9467
-2.2617	-1.8064	-1.8076	-1.989	-1.8126	-1.9997	-0.8942	-1.9751	-1.866	-1.8024	-1.6409	-1.977	-1.7438	-2.0256	-2.3627	-1.9455	-1.8216	-2.0065	-1.7932	-1.9402	-1.1416	-1.9441	-1.8026	-1.9099	-1.9498	-1.9345	-1.7228	-1.9607	-2.4816	-1.9475	-1.9023	-1.9672	-1.8777	-1.9431	-0.9475	-1.9366	-1.8656	-1.9266	-1.7325	-1.9288	-1.8826	-1.9325	-2.1584	-1.9711	-2.1206	-1.9623	-2.0559	-1.9686	-1.993	-1.9436
-1.6213	-2.0269	-1.8076	-1.989	-2.2204	-1.7998	-3.83	-2.069	-2.0299	-1.9935	-1.9434	-2.0532	-1.8546	-1.9568	-1.6506	-1.9956	-1.8216	-2.0065	-2.2757	-1.9594	-3.7067	-1.9174	-2.2568	-1.9497	-1.9508	-2.0128	-2.1878	-1.9749	-1.8425	-1.9618	-1.9023	-1.9672	-2.2811	-1.9259	-2.422	-1.9417	-1.9515	-1.9916	-1.9404	-1.9491	-1.8102	-1.9854	-2.1584	-1.9711	-2.1206	-1.9623	-2.0559	-1.9686	-1.8295	-1.9467
-2.2609	-2.1685	-2.049	-1.9064	-1.8231	-2.0083	-0.7564	-1.9986	-1.6921	-1.8583	-1.9896	-2.0187	-1.5845	-1.9871	-2.3627	-1.9455	-2.049	-1.9064	-1.8231	-2.0083	-1.1416	-1.9441	-1.8026	-1.9099	-1.9498	-1.9345	-1.5845	-1.9871	-1.8425	-1.9618	-1.9466	-1.9116	-1.9273	-1.9582	-2.422	-1.9417	-1.8656	-1.9266	-1.9404	-1.9491	-1.8102	-1.9854	-2.2311	-1.9239	-2.1361	-1.9383	-1.9619	-1.9056	-1.8295	-1.9467
-2.101	-1.9766	-2.1757	-1.9595	-1.7653	-2.0792	-0.7564	-1.9986	-1.6849	-2.0634	-1.8299	-1.9399	-1.7868	-1.9236	-2.101	-1.9766	-2.0823	-1.9143	-1.7932	-1.9402	-1.1416	-1.9441	-1.6849	-2.0634	-1.9498	-1.9345	-1.8798	-1.9112	-1.9813	-1.9144	-1.9023	-1.9672	-1.8777	-1.9431	-2.422	-1.9417	-1.9515	-1.9916	-1.7325	-1.9288	-1.8826	-1.9325	-2.2311	-1.9239	-2.1361	-1.9383	-1.9619	-1.9056	-1.8295	-1.9467
-1.8299	-1.8516	-1.8374	-2.0468	-1.9346	-1.9305	-1.0455	-1.9046	-1.6921	-1.8583	-1.8879	-1.9119	-1.9104	-1.8441	-2.3627	-1.9455	-1.8216	-2.0065	-1.9231	-1.9	-1.1416	-1.9441	-1.8026	-1.9099	-1.8879	-1.9119	-1.8798	-1.9112	-1.9813	-1.9144	-1.9023	-1.9672	-1.8777	-1.9431	-0.9475	-1.9366	-1.8656	-1.9266	-1.9404	-1.9491	-1.8826	-1.9325	-2.2311	-1.9239	-2.1361	-1.9383	-1.9619	-1.9056	-2.1419	-1.9137
-1.9038	-1.8996	-1.8076	-1.989	-1.8555	-1.8441	-0.7564	-1.9986	-1.803	-1.7936	-1.6861	-1.9242	-1.8512	-2.0377	-1.9038	-1.8996	-1.8216	-2.0065	-1.7932	-1.9402	-1.1416	-1.9441	-1.8026	-1.9099	-1.9498	-1.9345	-1.8798	-1.9112	-1.8425	-1.9618	-1.9023	-1.9672	-1.8777	-1.9431	-2.422	-1.9417	-1.8656	-1.9266	-1.9404	-1.9491	-1.8826	-1.9325	-2.2311	-1.9239	-2.1361	-1.9383	-1.8345	-1.9905	-2.1419	-1.9137
-2.2617	-1.8064	-1.7929	-1.9971	-1.5669	-1.9057	-1.9142	-1.9608	-1.7224	-1.9388	-2.0232	-1.9902	-1.7868	-1.9236	-2.3627	-1.9455	-1.8216	-2.0065	-1.5669	-1.9057	-1.1416	-1.9441	-1.7791	-1.9727	-1.9818	-1.9454	-1.8798	-1.9112	-2.4816	-1.9475	-1.9023	-1.9672	-1.8777	-1.9431	-2.3939	-1.9346	-1.8656	-1.9266	-1.9404	-1.9491	-1.8826	-1.9325	-2.2311	-1.9239	-2.1361	-1.9383	-2.0559	-1.9686	-1.993	-1.9436
-1.5041	-2.0252	-1.9644	-1.956	-2.0454	-1.9291	-2.8182	-1.8665	-1.866	-1.8024	-2.07	-1.8492	-1.682	-2.0218	-1.6506	-1.9956	-1.9644	-1.956	-2.2757	-1.9594	-2.7625	-1.9849	-1.8026	-1.9099	-1.9818	-1.9454	-1.7228	-1.9607	-1.8425	-1.9618	-1.9023	-1.9672	-1.9273	-1.9582	-2.422	-1.9417	-1.8656	-1.9266	-1.9404	-1.9491	-1.8826	-1.9325	-2.2311	-1.9239	-2.1206	-1.9623	-2.0559	-1.9686	-1.993	-1.9436
-1.8245	-1.9236	-1.9644	-1.956	-2.0317	-1.8408	-1.9142	-1.9608	-1.6849	-2.0634	-2.0232	-1.9902	-1.7868	-1.9236	-1.6506	-1.9956	-1.9644	-1.956	-1.9231	-1.9	-1.1416	-1.9441	-1.6849	-2.0634	-1.9818	-1.9454	-1.8798	-1.9112	-1.8425	-1.9618	-1.9023	-1.9672	-1.8777	-1.9431	-2.3939	-1.9346	-1.9515	-1.9916	-1.9404	-1.9491	-1.8826	-1.9325	-1.4761	-1.9876	-1.5807	-1.9443	-1.8345	-1.9905	-1.8295	-1.9467
-1.8299	-1.8516	-2.0121	-1.9797	-1.82	-1.8383	-0.8942	-1.9751	-1.7564	-2.1179	-1.8177	-1.9732	-1.7868	-1.9236	-2.3627	-1.9455	-2.0823	-1.9143	-1.9231	-1.9	-1.1416	-1.9441	-1.8026	-1.9099	-1.9818	-1.9454	-1.8798	-1.9112	-1.9813	-1.9144	-1.9023	-1.9672	-1.8777	-1.9431	-0.9475	-1.9366	-1.8656	-1.9266	-1.9404	-1.9491	-1.8826	-1.9325	-2.2311	-1.9239	-2.1361	-1.9383	-1.9619	-1.9056	-1.993	-1.9436
-1.5041	-2.0252	-1.8076	-1.989	-1.8535	-1.8313	-1.0455	-1.9046	-1.8218	-1.9368	-2.07	-1.8492	-1.8775	-2.0226	-1.6506	-1.9956	-1.8216	-2.0065	-1.7932	-1.9402	-1.1416	-1.9441	-1.8218	-1.9368	-1.9818	-1.9454	-1.8775	-2.0226	-1.8425	-1.9618	-1.9023	-1.9672	-1.8777	-1.9431	-0.9475	-1.9366	-1.8656	-1.9266	-1.9404	-1.9491	-1.8826	-1.9325	-1.4761	-1.9876	-1.5807	-1.9443	-1.8345	-1.9905	-2.1419	-1.9137
-2.101	-1.9766	-1.8076	-1.989	-1.8126	-1.9997	-0.7564	-1.9986	-1.9353	-1.9222	-1.8177	-1.9732	-1.8546	-1.9568	-2.101	-1.9766	-1.8216	-2.0065	-1.7932	-1.9402	-1.1416	-1.9441	-1.8026	-1.9099	-1.9818	-1.9454	-2.1878	-1.9749	-1.9813	-1.9144	-1.9023	-1.9672	-1.8777	-1.9431	-2.422	-1.9417	-1.8656	-1.9266	-1.9404	-1.9491	-1.8102	-1.9854	-2.1584	-1.9711	-2.1206	-1.9623	-2.0559	-1.9686	-1.993	-1.9436
-1.6213	-2.0269	-1.8076	-1.989	-1.919	-1.9483	-1.7921	-1.821	-1.7564	-2.1179	-2.1615	-1.911	-2.5497	-1.9515	-1.6506	-1.9956	-1.8216	-2.0065	-2.2757	-1.9594	-1.1416	-1.9441	-1.8026	-1.9099	-1.9818	-1.9454	-2.1878	-1.9749	-1.8425	-1.9618	-1.9023	-1.9672	-1.9273	-1.9582	-2.422	-1.9417	-1.8656	-1.9266	-1.9404	-1.9491	-2.3763	-1.9921	-2.1584	-1.9711	-2.1206	-1.9623	-2.0559	-1.9686	-1.993	-1.9436
-1.5553	-2.0792	-1.9976	-1.8456	-1.82	-1.8383	-0.8942	-1.9751	-1.6849	-2.0634	-1.9896	-2.0187	-1.9246	-1.9365	-1.6506	-1.9956	-1.902	-1.9	-1.9231	-1.9	-1.1416	-1.9441	-1.6849	-2.0634	-1.9498	-1.9345	-1.8798	-1.9112	-1.8425	-1.9618	-1.9023	-1.9672	-1.8777	-1.9431	-0.9475	-1.9366	-1.9515	-1.9916	-1.9404	-1.9491	-1.8826	-1.9325	-1.4761	-1.9876	-2.1361	-1.9383	-1.9619	-1.9056	-1.8295	-1.9467
-2.0614	-1.9873	-1.9908	-1.9132	-1.8231	-2.0083	-0.7564	-1.9986	-1.866	-1.8024	-1.8879	-1.9119	-1.7775	-1.8789	-1.8844	-1.8971	-2.0823	-1.9143	-1.8231	-2.0083	-1.1416	-1.9441	-1.8026	-1.9099	-1.8879	-1.9119	-1.7228	-1.9607	-1.8425	-1.9618	-2.139	-1.8944	-1.9273	-1.9582	-2.422	-1.9417	-1.8656	-1.9266	-1.9404	-1.9491	-1.8826	-1.9325	-2.2311	-1.9239	-2.1361	-1.9383	-1.9619	-1.9056	-1.8295	-1.9467
-1.6213	-2.0269	-1.9644	-1.956	-1.5669	-1.9057	-0.8942	-1.9751	-1.6921	-1.8583	-1.9229	-2.0023	-2.415	-2.0187	-1.6506	-1.9956	-1.9644	-1.956	-1.5669	-1.9057	-1.1416	-1.9441	-1.8026	-1.9099	-1.9818	-1.9454	-2.1878	-1.9749	-1.8425	-1.9618	-1.9023	-1.9672	-1.8777	-1.9431	-0.9475	-1.9366	-1.8656	-1.9266	-1.9404	-1.9491	-1.8826	-1.9325	-1.4761	-1.9876	-1.5807	-1.9443	-1.9619	-1.9056	-1.8295	-1.9467
-1.6213	-2.0269	-1.8875	-1.7971	-1.5669	-1.9057	-0.7564	-1.9986	-2.1272	-1.9991	-1.9896	-2.0187	-2.1511	-2.0278	-1.6506	-1.9956	-1.902	-1.9	-1.5669	-1.9057	-1.1416	-1.9441	-2.2568	-1.9497	-1.9498	-1.9345	-2.1878	-1.9749	-1.8425	-1.9618	-1.9023	-1.9672	-1.8777	-1.9431	-2.422	-1.9417	-2.3526	-1.9695	-1.9404	-1.9491	-2.3763	-1.9921	-1.4761	-1.9876	-1.5807	-1.9443	-1.9619	-1.9056	-1.8295	-1.9467
-1.9038	-1.8996	-2.1757	-1.9595	-2.3759	-2.05	-0.7564	-1.9986	-2.1272	-1.9991	-1.8524	-2.0735	-1.8536	-1.8737	-1.9038	-1.8996	-2.0823	-1.9143	-2.2757	-1.9594	-1.1416	-1.9441	-2.2568	-1.9497	-1.8524	-2.0735	-1.8798	-1.9112	-1.8425	-1.9618	-1.9023	-1.9672	-2.2811	-1.9259	-2.422	-1.9417	-2.3526	-1.9695	-1.9404	-1.9491	-1.8826	-1.9325	-2.2311	-1.9239	-2.1361	-1.9383	-1.9619	-1.9056	-1.8295	-1.9467
-1.6213	-2.0269	-1.7929	-1.9971	-1.8535	-1.8313	-0.8942	-1.9751	-2.4905	-1.7683	-1.6409	-1.977	-2.5497	-1.9515	-1.6506	-1.9956	-1.8216	-2.0065	-1.7932	-1.9402	-1.1416	-1.9441	-2.2568	-1.9497	-1.9498	-1.9345	-2.1878	-1.9749	-1.8425	-1.9618	-1.9023	-1.9672	-1.8777	-1.9431	-0.9475	-1.9366	-1.8656	-1.9266	-1.7325	-1.9288	-2.3763	-1.9921	-2.2311	-1.9239	-1.5807	-1.9443	-1.8345	-1.9905	-2.1419	-1.9137
-2.0579	-1.9519	-1.9849	-1.8325	-1.7653	-2.0792	-1.7921	-1.821	-1.866	-1.8024	-2.0662	-1.9781	-1.9019	-1.8712	-2.3627	-1.9455	-2.0823	-1.9143	-1.7932	-1.9402	-1.1416	-1.9441	-1.8026	-1.9099	-1.9498	-1.9345	-2.1878	-1.9749	-1.8425	-1.9618	-1.9466	-1.9116	-1.8777	-1.9431	-2.422	-1.9417	-1.8656	-1.9266	-2.1141	-1.9584	-1.8826	-1.9325	-2.1584	-1.9711	-2.1206	-1.9623	-2.0559	-1.9686	-1.993	-1.9436
-2.0614	-1.9873	-2.1757	-1.9595	-1.9373	-2.1146	-2.2841	-1.9915	-1.803	-1.7936	-2.0662	-1.9781	-2.415	-2.0187	-1.8844	-1.8971	-2.0823	-1.9143	-2.2757	-1.9594	-1.1416	-1.9441	-1.8026	-1.9099	-1.9498	-1.9345	-2.1878	-1.9749	-1.8425	-1.9618	-1.9023	-1.9672	-1.8777	-1.9431	-2.3939	-1.9346	-1.8656	-1.9266	-2.1141	-1.9584	-1.8826	-1.9325	-2.2311	-1.9239	-2.1361	-1.9383	-1.9619	-1.9056	-1.993	-1.9436
-1.8299	-1.8516	-1.8611	-2.087	-2.3759	-2.05	-0.7564	-1.9986	-1.7695	-1.9623	-1.8177	-1.9732	-1.8775	-2.0226	-2.3627	-1.9455	-1.8216	-2.0065	-2.2757	-1.9594	-1.1416	-1.9441	-1.7791	-1.9727	-1.9818	-1.9454	-1.8775	-2.0226	-1.9813	-1.9144	-1.9023	-1.9672	-2.2811	-1.9259	-2.422	-1.9417	-1.8656	-1.9266	-1.9404	-1.9491	-1.8826	-1.9325	-2.1584	-1.9711	-2.1206	-1.9623	-2.0559	-1.9686	-1.993	-1.9436
-1.9038	-1.8996	-1.8076	-1.989	-1.7195	-2.1562	-0.7564	-1.9986	-2.5266	-1.936	-1.8177	-1.9732	-1.8775	-2.0226	-1.9038	-1.8996	-1.8216	-2.0065	-1.7195	-2.1562	-1.1416	-1.9441	-2.2568	-1.9497	-1.9818	-1.9454	-1.8775	-2.0226	-1.8425	-1.9618	-1.9023	-1.9672	-1.8777	-1.9431	-2.422	-1.9417	-2.3526	-1.9695	-1.9404	-1.9491	-1.8826	-1.9325	-2.1584	-1.9711	-2.1206	-1.9623	-2.0559	-1.9686	-1.993	-1.9436
-1.6213	-2.0269	-1.9109	-1.9971	-3.0457	-2.0392	-0.8942	-1.9751	-1.9353	-1.9222	-1.8879	-1.9119	-2.415	-2.0187	-1.6506	-1.9956	-1.9109	-1.9971	-2.2757	-1.9594	-1.1416	-1.9441	-1.8026	-1.9099	-1.8879	-1.9119	-2.1878	-1.9749	-1.8425	-1.9618	-1.9023	-1.9672	-1.8777	-1.9431	-0.9475	-1.9366	-1.8656	-1.9266	-1.9404	-1.9491	-1.8826	-1.9325	-2.1584	-1.9711	-2.1206	-1.9623	-2.0559	-1.9686	-1.993	-1.9436
-1.5553	-2.0792	-1.9908	-1.9132	-1.8535	-1.8313	-0.8942	-1.9751	-2.0299	-1.9935	-1.8233	-2.2271	-2.5497	-1.9515	-1.6506	-1.9956	-2.0823	-1.9143	-1.7932	-1.9402	-1.1416	-1.9441	-2.2568	-1.9497	-1.9508	-2.0128	-2.1878	-1.9749	-1.8425	-1.9618	-2.139	-1.8944	-1.8777	-1.9431	-0.9475	-1.9366	-1.9515	-1.9916	-1.9404	-1.9491	-2.3763	-1.9921	-2.2311	-1.9239	-2.1361	-1.9383	-1.9619	-1.9056	-1.8295	-1.9467
-1.5553	-2.0792	-1.8611	-2.087	-1.7195	-2.1562	-0.7564	-1.9986	-2.1272	-1.9991	-2.1448	-1.936	-1.9246	-1.9365	-1.6506	-1.9956	-1.8216	-2.0065	-1.7195	-2.1562	-1.1416	-1.9441	-2.2568	-1.9497	-1.9498	-1.9345	-1.8798	-1.9112	-1.8425	-1.9618	-1.9023	-1.9672	-1.8777	-1.9431	-2.422	-1.9417	-2.3526	-1.9695	-2.1141	-1.9584	-1.8826	-1.9325	-1.4761	-1.9876	-1.5807	-1.9443	-1.8345	-1.9905	-1.8295	-1.9467
-1.8524	-1.8599	-2.1757	-1.9595	-2.3759	-2.05	-0.8942	-1.9751	-1.866	-1.8024	-2.0662	-1.9781	-1.8536	-1.8737	-1.8524	-1.8599	-2.0823	-1.9143	-2.2757	-1.9594	-1.1416	-1.9441	-1.8026	-1.9099	-1.9498	-1.9345	-1.8798	-1.9112	-1.8425	-1.9618	-1.9023	-1.9672	-2.2811	-1.9259	-0.9475	-1.9366	-1.8656	-1.9266	-2.1141	-1.9584	-1.8826	-1.9325	-1.4761	-1.9876	-2.1361	-1.9383	-1.9619	-1.9056	-1.8295	-1.9467
-2.804	-1.8507	-1.8076	-1.989	-3.0457	-2.0392	-0.7564	-1.9986	-1.9396	-1.9186	-1.8879	-1.9119	-1.8546	-1.9568	-2.3627	-1.9455	-1.8216	-2.0065	-2.2757	-1.9594	-1.1416	-1.9441	-1.7791	-1.9727	-1.8879	-1.9119	-2.1878	-1.9749	-1.8425	-1.9618	-1.9023	-1.9672	-1.8777	-1.9431	-2.422	-1.9417	-1.8656	-1.9266	-1.9404	-1.9491	-1.8102	-1.9854	-1.4761	-1.9876	-1.5807	-1.9443	-1.8345	-1.9905	-2.1419	-1.9137
-2.804	-1.8507	-2.1757	-1.9595	-2.0317	-1.8408	-3.325	-1.9954	-2.1752	-1.9315	-2.07	-1.8492	-1.9795	-1.8656	-2.3627	-1.9455	-2.0823	-1.9143	-1.9231	-1.9	-3.325	-1.9954	-2.2568	-1.9497	-1.9818	-1.9454	-1.8798	-1.9112	-1.8425	-1.9618	-1.9023	-1.9672	-1.8777	-1.9431	-2.422	-1.9417	-1.9515	-1.9916	-1.9404	-1.9491	-1.8826	-1.9325	-1.4761	-1.9876	-1.5807	-1.9443	-1.9619	-1.9056	-1.8295	-1.9467
-1.5553	-2.0792	-2.1757	-1.9595	-1.8126	-1.9997	-1.0455	-1.9046	-1.7564	-2.1179	-2.1448	-1.936	-1.9795	-1.8656	-1.6506	-1.9956	-2.0823	-1.9143	-1.7932	-1.9402	-1.1416	-1.9441	-1.8026	-1.9099	-1.9498	-1.9345	-1.8798	-1.9112	-1.8425	-1.9618	-1.9023	-1.9672	-1.8777	-1.9431	-0.9475	-1.9366	-1.8656	-1.9266	-2.1141	-1.9584	-1.8826	-1.9325	-1.4761	-1.9876	-1.5807	-1.9443	-1.8345	-1.9905	-2.1419	-1.9137
-1.6213	-2.0269	-2.417	-1.8791	-1.7097	-1.8964	-0.8942	-1.9751	-1.6921	-1.8583	-1.9896	-2.0187	-1.7868	-1.9236	-1.6506	-1.9956	-2.0823	-1.9143	-1.7932	-1.9402	-1.1416	-1.9441	-1.8026	-1.9099	-1.9498	-1.9345	-1.8798	-1.9112	-1.8425	-1.9618	-2.139	-1.8944	-1.8777	-1.9431	-0.9475	-1.9366	-1.8656	-1.9266	-1.9404	-1.9491	-1.8826	-1.9325	-1.4761	-1.9876	-1.5807	-1.9443	-1.9619	-1.9056	-1.8295	-1.9467
-2.648	-2.1397	-1.9644	-1.956	-1.8231	-2.0083	-0.7564	-1.9986	-1.9396	-1.9186	-1.8879	-1.9119	-1.7868	-1.9236	-2.3627	-1.9455	-1.9644	-1.956	-1.8231	-2.0083	-1.1416	-1.9441	-1.7791	-1.9727	-1.8879	-1.9119	-1.8798	-1.9112	-2.4816	-1.9475	-1.9023	-1.9672	-1.9273	-1.9582	-2.422	-1.9417	-1.8656	-1.9266	-1.9404	-1.9491	-1.8826	-1.9325	-2.2311	-1.9239	-2.1361	-1.9383	-1.9619	-1.9056	-1.8295	-1.9467
-1.649	-1.8789	-2.0121	-1.9797	-1.7097	-1.8964	-0.8942	-1.9751	-1.803	-1.7936	-2.1448	-1.936	-1.8775	-2.0226	-1.8844	-1.8971	-2.0823	-1.9143	-1.7932	-1.9402	-1.1416	-1.9441	-1.8026	-1.9099	-1.9498	-1.9345	-1.8775	-2.0226	-1.8425	-1.9618	-1.9023	-1.9672	-1.8777	-1.9431	-0.9475	-1.9366	-1.8656	-1.9266	-2.1141	-1.9584	-1.8826	-1.9325	-2.2311	-1.9239	-2.1361	-1.9383	-1.9619	-1.9056	-1.8295	-1.9467
-1.8245	-1.9236	-1.9908	-1.9132	-1.822	-1.9681	-0.8942	-1.9751	-1.8218	-1.9368	-2.1448	-1.936	-2.1511	-2.0278	-1.6506	-1.9956	-2.0823	-1.9143	-1.7932	-1.9402	-1.1416	-1.9441	-1.8218	-1.9368	-1.9498	-1.9345	-2.1878	-1.9749	-1.8425	-1.9618	-2.139	-1.8944	-1.8777	-1.9431	-0.9475	-1.9366	-1.8656	-1.9266	-2.1141	-1.9584	-2.3763	-1.9921	-2.2311	-1.9239	-2.1361	-1.9383	-1.9619	-1.9056	-1.8295	-1.9467
-1.7936	-1.9135	-1.9908	-1.9132	-1.5669	-1.9057	-0.8942	-1.9751	-2.1272	-1.9991	-1.8917	-2.0663	-1.9019	-1.8712	-1.6506	-1.9956	-2.0823	-1.9143	-1.5669	-1.9057	-1.1416	-1.9441	-2.2568	-1.9497	-1.9818	-1.9454	-2.1878	-1.9749	-1.8425	-1.9618	-2.139	-1.8944	-1.8777	-1.9431	-0.9475	-1.9366	-2.3526	-1.9695	-1.9404	-1.9491	-1.8826	-1.9325	-2.2311	-1.9239	-2.1361	-1.9383	-1.9619	-1.9056	-1.8295	-1.9467
-1.8299	-1.8516	-1.9644	-1.956	-2.0454	-1.9291	-2.6596	-2.0634	-1.7695	-1.9623	-2.0662	-1.9781	-1.9246	-1.9365	-2.3627	-1.9455	-1.9644	-1.956	-2.2757	-1.9594	-2.7625	-1.9849	-1.7791	-1.9727	-1.9498	-1.9345	-1.8798	-1.9112	-1.9813	-1.9144	-1.9023	-1.9672	-1.9273	-1.9582	-2.422	-1.9417	-1.8656	-1.9266	-2.1141	-1.9584	-1.8826	-1.9325	-2.2311	-1.9239	-2.1361	-1.9383	-1.9619	-1.9056	-1.8295	-1.9467
-1.8299	-1.8516	-1.9908	-1.9132	-1.8535	-1.8313	-1.9142	-1.9608	-1.6849	-2.0634	-1.9896	-2.0187	-1.9019	-1.8712	-2.3627	-1.9455	-2.0823	-1.9143	-1.7932	-1.9402	-1.1416	-1.9441	-1.6849	-2.0634	-1.9498	-1.9345	-2.1878	-1.9749	-1.9813	-1.9144	-2.139	-1.8944	-1.8777	-1.9431	-2.3939	-1.9346	-1.9515	-1.9916	-1.9404	-1.9491	-1.8826	-1.9325	-1.4761	-1.9876	-2.1361	-1.9383	-1.9619	-1.9056	-1.8295	-1.9467
-2.0454	-1.9291	-2.049	-1.9064	-3.0457	-2.0392	-1.7921	-1.821	-1.866	-1.8024	-1.8917	-2.0663	-1.9795	-1.8656	-2.3627	-1.9455	-2.049	-1.9064	-2.2757	-1.9594	-1.1416	-1.9441	-1.8026	-1.9099	-1.9818	-1.9454	-1.8798	-1.9112	-1.9813	-1.9144	-1.9466	-1.9116	-1.8777	-1.9431	-2.422	-1.9417	-1.8656	-1.9266	-1.9404	-1.9491	-1.8826	-1.9325	-2.2311	-1.9239	-2.1361	-1.9383	-1.9619	-1.9056	-1.8295	-1.9467
-1.8299	-1.8516	-1.8076	-1.989	-1.7653	-2.0792	-0.8942	-1.9751	-1.7342	-2.3134	-1.8879	-1.9119	-1.8536	-1.8737	-2.3627	-1.9455	-1.8216	-2.0065	-1.7932	-1.9402	-1.1416	-1.9441	-1.7791	-1.9727	-1.8879	-1.9119	-1.8798	-1.9112	-1.9813	-1.9144	-1.9023	-1.9672	-1.8777	-1.9431	-0.9475	-1.9366	-1.8656	-1.9266	-1.9404	-1.9491	-1.8826	-1.9325	-1.4761	-1.9876	-1.5807	-1.9443	-1.8345	-1.9905	-2.1419	-1.9137
-1.5553	-2.0792	-1.7929	-1.9971	-1.8535	-1.8313	-0.8942	-1.9751	-1.8452	-1.9661	-1.8233	-2.2271	-1.8546	-1.9568	-1.6506	-1.9956	-1.8216	-2.0065	-1.7932	-1.9402	-1.1416	-1.9441	-2.2568	-1.9497	-1.9508	-2.0128	-2.1878	-1.9749	-1.8425	-1.9618	-1.9023	-1.9672	-1.8777	-1.9431	-0.9475	-1.9366	-1.8656	-1.9266	-1.9404	-1.9491	-1.8102	-1.9854	-1.4761	-1.9876	-1.5807	-1.9443	-1.8345	-1.9905	-1.8295	-1.9467
-1.8524	-1.8599	-1.7929	-1.9971	-1.8231	-2.0083	-3.4354	-1.891	-1.8218	-1.9368	-1.7454	-1.8591	-1.7868	-1.9236	-1.8524	-1.8599	-1.8216	-2.0065	-1.8231	-2.0083	-3.7067	-1.9174	-1.8218	-1.9368	-1.7454	-1.8591	-1.8798	-1.9112	-1.8425	-1.9618	-1.9023	-1.9672	-1.9273	-1.9582	-2.422	-1.9417	-1.8656	-1.9266	-1.7325	-1.9288	-1.8826	-1.9325	-2.2311	-1.9239	-2.1361	-1.9383	-1.9619	-1.9056	-1.8295	-1.9467
-1.7936	-1.9135	-1.9002	-1.89	-1.82	-1.8383	-0.8942	-1.9751	-2.4905	-1.7683	-1.8879	-1.9119	-2.1511	-2.0278	-1.6506	-1.9956	-1.902	-1.9	-1.9231	-1.9	-1.1416	-1.9441	-2.2568	-1.9497	-1.8879	-1.9119	-2.1878	-1.9749	-1.8425	-1.9618	-1.9023	-1.9672	-1.8777	-1.9431	-0.9475	-1.9366	-1.8656	-1.9266	-1.9404	-1.9491	-2.3763	-1.9921	-1.4761	-1.9876	-1.5807	-1.9443	-1.9619	-1.9056	-1.8295	-1.9467
-1.9002	-1.9305	-1.9976	-1.8456	-2.2204	-1.7998	-0.7564	-1.9986	-1.8218	-1.9368	-2.0662	-1.9781	-1.6699	-1.9804	-1.8844	-1.8971	-1.902	-1.9	-2.2757	-1.9594	-1.1416	-1.9441	-1.8218	-1.9368	-1.9498	-1.9345	-2.1878	-1.9749	-1.8425	-1.9618	-1.9023	-1.9672	-2.2811	-1.9259	-2.422	-1.9417	-1.8656	-1.9266	-2.1141	-1.9584	-1.8826	-1.9325	-1.4761	-1.9876	-2.1361	-1.9383	-1.9619	-1.9056	-1.8295	-1.9467
-1.5553	-2.0792	-1.9908	-1.9132	-1.9346	-1.9305	-0.7564	-1.9986	-1.6921	-1.8583	-1.9896	-2.0187	-1.7342	-1.7195	-1.6506	-1.9956	-2.0823	-1.9143	-1.9231	-1.9	-1.1416	-1.9441	-1.8026	-1.9099	-1.9498	-1.9345	-1.7228	-1.9607	-1.8425	-1.9618	-2.139	-1.8944	-1.8777	-1.9431	-2.422	-1.9417	-1.8656	-1.9266	-1.9404	-1.9491	-1.8826	-1.9325	-1.4761	-1.9876	-1.5807	-1.9443	-1.8345	-1.9905	-2.1419	-1.9137
-1.9002	-1.9305	-2.1757	-1.9595	-1.7653	-2.0792	-0.7564	-1.9986	-1.7342	-2.3134	-2.1615	-1.911	-2.0741	-1.684	-1.8844	-1.8971	-2.0823	-1.9143	-1.7932	-1.9402	-1.1416	-1.9441	-1.7791	-1.9727	-1.9818	-1.9454	-2.0741	-1.684	-1.8425	-1.9618	-1.9023	-1.9672	-1.8777	-1.9431	-2.422	-1.9417	-1.8656	-1.9266	-1.9404	-1.9491	-1.8826	-1.9325	-1.4761	-1.9876	-1.5807	-1.9443	-1.8345	-1.9905	-2.1419	-1.9137
-1.5553	-2.0792	-1.9644	-1.956	-1.8126	-1.9997	-1.9142	-1.9608	-1.6921	-1.8583	-1.9896	-2.0187	-2.1511	-2.0278	-1.6506	-1.9956	-1.9644	-1.956	-1.7932	-1.9402	-1.1416	-1.9441	-1.8026	-1.9099	-1.9498	-1.9345	-2.1878	-1.9749	-1.8425	-1.9618	-1.9023	-1.9672	-1.8777	-1.9431	-2.3939	-1.9346	-1.8656	-1.9266	-1.9404	-1.9491	-2.3763	-1.9921	-1.4761	-1.9876	-1.5807	-1.9443	-1.8345	-1.9905	-2.1419	-1.9137
-1.6213	-2.0269	-1.9849	-1.8325	-1.7653	-2.0792	-0.7564	-1.9986	-2.1272	-1.9991	-2.1448	-1.936	-1.7342	-1.7195	-1.6506	-1.9956	-2.0823	-1.9143	-1.7932	-1.9402	-1.1416	-1.9441	-2.2568	-1.9497	-1.9498	-1.9345	-1.7228	-1.9607	-1.8425	-1.9618	-1.9466	-1.9116	-1.8777	-1.9431	-2.422	-1.9417	-2.3526	-1.9695	-2.1141	-1.9584	-1.8826	-1.9325	-1.4761	-1.9876	-1.5807	-1.9443	-1.8345	-1.9905	-1.8295	-1.9467
-1.5041	-2.0252	-1.8374	-2.0468	-1.8126	-1.9997	-0.7564	-1.9986	-1.7695	-1.9623	-2.1448	-1.936	-1.7438	-2.0256	-1.6506	-1.9956	-1.8216	-2.0065	-1.7932	-1.9402	-1.1416	-1.9441	-1.7791	-1.9727	-1.9498	-1.9345	-1.7228	-1.9607	-1.8425	-1.9618	-1.9023	-1.9672	-1.8777	-1.9431	-2.422	-1.9417	-1.8656	-1.9266	-2.1141	-1.9584	-1.8826	-1.9325	-1.4761	-1.9876	-1.5807	-1.9443	-1.8345	-1.9905	-2.1419	-1.9137
-2.804	-1.8507	-1.9002	-1.89	-1.822	-1.9681	-0.7564	-1.9986	-1.7224	-1.9388	-2.0662	-1.9781	-1.8775	-2.0226	-2.3627	-1.9455	-1.902	-1.9	-1.7932	-1.9402	-1.1416	-1.9441	-1.7791	-1.9727	-1.9498	-1.9345	-1.8775	-2.0226	-1.8425	-1.9618	-1.9023	-1.9672	-1.8777	-1.9431	-2.422	-1.9417	-1.8656	-1.9266	-2.1141	-1.9584	-1.8826	-1.9325	-1.4761	-1.9876	-1.5807	-1.9443	-1.8345	-1.9905	-2.1419	-1.9137
-2.2617	-1.8064	-1.9644	-1.956	-1.7097	-1.8964	-3.325	-1.9954	-1.8218	-1.9368	-1.8879	-1.9119	-2.415	-2.0187	-2.3627	-1.9455	-1.9644	-1.956	-1.7932	-1.9402	-3.325	-1.9954	-1.8218	-1.9368	-1.8879	-1.9119	-2.1878	-1.9749	-2.4816	-1.9475	-1.9023	-1.9672	-1.8777	-1.9431	-2.422	-1.9417	-1.8656	-1.9266	-1.9404	-1.9491	-1.8826	-1.9325	-2.2311	-1.9239	-2.1361	-1.9383	-1.9619	-1.9056	-1.8295	-1.9467
-1.9002	-1.9305	-1.9976	-1.8456	-1.82	-1.8383	-0.8942	-1.9751	-1.7695	-1.9623	-1.6861	-1.9242	-1.7868	-1.9236	-1.8844	-1.8971	-1.902	-1.9	-1.9231	-1.9	-1.1416	-1.9441	-1.7791	-1.9727	-1.9498	-1.9345	-1.8798	-1.9112	-1.8425	-1.9618	-1.9023	-1.9672	-1.8777	-1.9431	-0.9475	-1.9366	-1.8656	-1.9266	-1.9404	-1.9491	-1.8826	-1.9325	-2.2311	-1.9239	-2.1361	-1.9383	-1.9619	-1.9056	-1.8295	-1.9467
-1.5553	-2.0792	-1.8076	-1.989	-1.919	-1.9483	-1.9142	-1.9608	-1.9353	-1.9222	-1.9129	-1.9378	-2.5497	-1.9515	-1.6506	-1.9956	-1.8216	-2.0065	-2.2757	-1.9594	-1.1416	-1.9441	-1.8026	-1.9099	-1.9508	-2.0128	-2.1878	-1.9749	-1.8425	-1.9618	-1.9023	-1.9672	-1.9273	-1.9582	-2.3939	-1.9346	-1.8656	-1.9266	-1.9404	-1.9491	-2.3763	-1.9921	-2.1584	-1.9711	-2.1206	-1.9623	-2.0559	-1.9686	-1.993	-1.9436
-2.0454	-1.9291	-1.8076	-1.989	-1.82	-1.8383	-0.8942	-1.9751	-1.803	-1.7936	-2.1615	-1.911	-2.5497	-1.9515	-2.3627	-1.9455	-1.8216	-2.0065	-1.9231	-1.9	-1.1416	-1.9441	-1.8026	-1.9099	-1.9818	-1.9454	-2.1878	-1.9749	-1.9813	-1.9144	-1.9023	-1.9672	-1.8777	-1.9431	-0.9475	-1.9366	-1.8656	-1.9266	-1.9404	-1.9491	-2.3763	-1.9921	-2.1584	-1.9711	-2.1206	-1.9623	-2.0559	-1.9686	-1.993	-1.9436
-1.8917	-1.9943	-1.7929	-1.9971	-1.822	-1.9681	-0.8942	-1.9751	-1.866	-1.8024	-1.7818	-1.7732	-1.682	-2.0218	-1.6506	-1.9956	-1.8216	-2.0065	-1.7932	-1.9402	-1.1416	-1.9441	-1.8026	-1.9099	-1.9498	-1.9345	-1.7228	-1.9607	-1.8425	-1.9618	-1.9023	-1.9672	-1.8777	-1.9431	-0.9475	-1.9366	-1.8656	-1.9266	-1.9404	-1.9491	-1.8826	-1.9325	-1.4761	-1.9876	-1.5807	-1.9443	-1.8345	-1.9905	-2.1419	-1.9137
-1.5041	-2.0252	-1.8611	-2.087	-2.2204	-1.7998	-3.83	-2.069	-2.0121	-1.9571	-1.9129	-1.9378	-1.8536	-1.8737	-1.6506	-1.9956	-1.8216	-2.0065	-2.2757	-1.9594	-3.7067	-1.9174	-2.2568	-1.9497	-1.9508	-2.0128	-1.8798	-1.9112	-1.8425	-1.9618	-1.9023	-1.9672	-2.2811	-1.9259	-2.422	-1.9417	-1.8656	-1.9266	-1.9404	-1.9491	-1.8826	-1.9325	-1.4761	-1.9876	-1.5807	-1.9443	-1.8345	-1.9905	-2.1419	-1.9137
-1.8524	-1.8599	-1.9908	-1.9132	-1.9346	-1.9305	-0.8942	-1.9751	-1.7695	-1.9623	-2.1615	-1.911	-2.415	-2.0187	-1.8524	-1.8599	-2.0823	-1.9143	-1.9231	-1.9	-1.1416	-1.9441	-1.7791	-1.9727	-1.9818	-1.9454	-2.1878	-1.9749	-1.8425	-1.9618	-2.139	-1.8944	-1.8777	-1.9431	-0.9475	-1.9366	-1.8656	-1.9266	-1.9404	-1.9491	-1.8826	-1.9325	-1.4761	-1.9876	-1.5807	-1.9443	-1.9619	-1.9056	-1.8295	-1.9467
-1.5553	-2.0792	-1.8374	-2.0468	-1.8535	-1.8313	-0.8942	-1.9751	-1.9353	-1.9222	-2.0662	-1.9781	-2.415	-2.0187	-1.6506	-1.9956	-1.8216	-2.0065	-1.7932	-1.9402	-1.1416	-1.9441	-1.8026	-1.9099	-1.9498	-1.9345	-2.1878	-1.9749	-1.8425	-1.9618	-1.9023	-1.9672	-1.8777	-1.9431	-0.9475	-1.9366	-1.8656	-1.9266	-2.1141	-1.9584	-1.8826	-1.9325	-1.4761	-1.9876	-1.5807	-1.9443	-1.8345	-1.9905	-2.1419	-1.9137
-1.5041	-2.0252	-1.9908	-1.9132	-1.8126	-1.9997	-1.0455	-1.9046	-2.4905	-1.7683	-1.9896	-2.0187	-2.5497	-1.9515	-1.6506	-1.9956	-2.0823	-1.9143	-1.7932	-1.9402	-1.1416	-1.9441	-2.2568	-1.9497	-1.9498	-1.9345	-2.1878	-1.9749	-1.8425	-1.9618	-2.139	-1.8944	-1.8777	-1.9431	-0.9475	-1.9366	-1.8656	-1.9266	-1.9404	-1.9491	-2.3763	-1.9921	-1.4761	-1.9876	-1.5807	-1.9443	-1.9619	-1.9056	-1.8295	-1.9467
-1.8245	-1.9236	-1.8611	-2.087	-1.8555	-1.8441	-0.8942	-1.9751	-1.6921	-1.8583	-2.1615	-1.911	-1.7342	-1.7195	-1.6506	-1.9956	-1.8216	-2.0065	-1.7932	-1.9402	-1.1416	-1.9441	-1.8026	-1.9099	-1.9818	-1.9454	-1.7228	-1.9607	-1.8425	-1.9618	-1.9023	-1.9672	-1.8777	-1.9431	-0.9475	-1.9366	-1.8656	-1.9266	-1.9404	-1.9491	-1.8826	-1.9325	-2.1584	-1.9711	-2.1206	-1.9623	-2.0559	-1.9686	-1.993	-1.9436
-1.8245	-1.9236	-1.8299	-2.0094	-1.7097	-1.8964	-0.8942	-1.9751	-1.7224	-1.9388	-1.9896	-2.0187	-1.8512	-2.0377	-1.6506	-1.9956	-2.0823	-1.9143	-1.7932	-1.9402	-1.1416	-1.9441	-1.7791	-1.9727	-1.9498	-1.9345	-1.8798	-1.9112	-1.8425	-1.9618	-1.9466	-1.9116	-1.8777	-1.9431	-0.9475	-1.9366	-1.8656	-1.9266	-1.9404	-1.9491	-1.8826	-1.9325	-2.1584	-1.9711	-2.1206	-1.9623	-2.0559	-1.9686	-1.993	-1.9436
-1.8524	-1.8599	-2.417	-1.8791	-1.8535	-1.8313	-1.0455	-1.9046	-1.866	-1.8024	-2.1448	-1.936	-1.682	-2.0218	-1.8524	-1.8599	-2.0823	-1.9143	-1.7932	-1.9402	-1.1416	-1.9441	-1.8026	-1.9099	-1.9498	-1.9345	-1.7228	-1.9607	-1.8425	-1.9618	-2.139	-1.8944	-1.8777	-1.9431	-0.9475	-1.9366	-1.8656	-1.9266	-2.1141	-1.9584	-1.8826	-1.9325	-1.4761	-1.9876	-1.5807	-1.9443	-1.8345	-1.9905	-2.1419	-1.9137
-1.5553	-2.0792	-1.8076	-1.989	-1.8126	-1.9997	-0.8942	-1.9751	-2.0121	-1.9571	-1.9229	-2.0023	-1.7868	-1.9236	-1.6506	-1.9956	-1.8216	-2.0065	-1.7932	-1.9402	-1.1416	-1.9441	-2.2568	-1.9497	-1.9818	-1.9454	-1.8798	-1.9112	-1.8425	-1.9618	-1.9023	-1.9672	-1.8777	-1.9431	-0.9475	-1.9366	-1.8656	-1.9266	-1.9404	-1.9491	-1.8826	-1.9325	-1.4761	-1.9876	-1.5807	-1.9443	-1.8345	-1.9905	-1.8295	-1.9467
-1.9002	-1.9305	-1.7651	-2.0791	-1.5669	-1.9057	-2.6458	-2.0484	-1.9396	-1.9186	-1.8299	-1.9399	-1.8536	-1.8737	-1.8844	-1.8971	-1.902	-1.9	-1.5669	-1.9057	-2.7625	-1.9849	-1.7791	-1.9727	-1.9498	-1.9345	-1.8798	-1.9112	-1.8425	-1.9618	-1.9023	-1.9672	-1.8777	-1.9431	-2.422	-1.9417	-1.8656	-1.9266	-1.7325	-1.9288	-1.8826	-1.9325	-1.4761	-1.9876	-1.5807	-1.9443	-1.9619	-1.9056	-1.8295	-1.9467
-2.101	-1.9766	-1.9644	-1.956	-1.82	-1.8383	-0.8942	-1.9751	-1.6921	-1.8583	-2.1448	-1.936	-1.7438	-2.0256	-2.101	-1.9766	-1.9644	-1.956	-1.9231	-1.9	-1.1416	-1.9441	-1.8026	-1.9099	-1.9498	-1.9345	-1.7228	-1.9607	-1.9813	-1.9144	-1.9023	-1.9672	-1.8777	-1.9431	-0.9475	-1.9366	-1.8656	-1.9266	-2.1141	-1.9584	-1.8826	-1.9325	-2.2311	-1.9239	-2.1361	-1.9383	-1.9619	-1.9056	-1.8295	-1.9467
-2.0614	-1.9873	-1.9908	-1.9132	-1.7653	-2.0792	-0.8942	-1.9751	-1.7224	-1.9388	-1.8177	-1.9732	-1.9246	-1.9365	-1.8844	-1.8971	-2.0823	-1.9143	-1.7932	-1.9402	-1.1416	-1.9441	-1.7791	-1.9727	-1.9818	-1.9454	-1.8798	-1.9112	-1.8425	-1.9618	-2.139	-1.8944	-1.8777	-1.9431	-0.9475	-1.9366	-1.8656	-1.9266	-1.9404	-1.9491	-1.8826	-1.9325	-2.2311	-1.9239	-2.1361	-1.9383	-1.8345	-1.9905	-2.1419	-1.9137
-1.5553	-2.0792	-1.9976	-1.8456	-1.7653	-2.0792	-0.8942	-1.9751	-1.9353	-1.9222	-2.1615	-1.911	-2.0741	-1.684	-1.6506	-1.9956	-1.902	-1.9	-1.7932	-1.9402	-1.1416	-1.9441	-1.8026	-1.9099	-1.9818	-1.9454	-2.0741	-1.684	-1.8425	-1.9618	-1.9023	-1.9672	-1.8777	-1.9431	-0.9475	-1.9366	-1.8656	-1.9266	-1.9404	-1.9491	-1.8826	-1.9325	-2.2311	-1.9239	-1.5807	-1.9443	-1.8345	-1.9905	-2.1419	-1.9137
-1.8299	-1.8516	-1.8611	-2.087	-1.5669	-1.9057	-1.0455	-1.9046	-1.6917	-1.9058	-1.9129	-1.9378	-1.7438	-2.0256	-2.3627	-1.9455	-1.8216	-2.0065	-1.5669	-1.9057	-1.1416	-1.9441	-1.8026	-1.9099	-1.9508	-2.0128	-1.7228	-1.9607	-1.9813	-1.9144	-1.9023	-1.9672	-1.8777	-1.9431	-0.9475	-1.9366	-1.8656	-1.9266	-1.9404	-1.9491	-1.8826	-1.9325	-2.2311	-1.9239	-2.1361	-1.9383	-2.0559	-1.9686	-1.993	-1.9436
-2.2617	-1.8064	-1.7224	-2.0178	-1.82	-1.8383	-2.8182	-1.8665	-1.9353	-1.9222	-1.8917	-2.0663	-1.9019	-1.8712	-2.3627	-1.9455	-1.8216	-2.0065	-1.9231	-1.9	-2.7625	-1.9849	-1.8026	-1.9099	-1.9818	-1.9454	-2.1878	-1.9749	-2.4816	-1.9475	-1.9023	-1.9672	-1.8777	-1.9431	-2.422	-1.9417	-1.8656	-1.9266	-1.9404	-1.9491	-1.8826	-1.9325	-2.1584	-1.9711	-2.1206	-1.9623	-2.0559	-1.9686	-1.993	-1.9436
-1.8245	-1.9236	-1.9002	-1.89	-2.3759	-2.05	-1.0455	-1.9046	-1.9353	-1.9222	-1.8879	-1.9119	-2.415	-2.0187	-1.6506	-1.9956	-1.902	-1.9	-2.2757	-1.9594	-1.1416	-1.9441	-1.8026	-1.9099	-1.8879	-1.9119	-2.1878	-1.9749	-1.8425	-1.9618	-1.9023	-1.9672	-2.2811	-1.9259	-0.9475	-1.9366	-1.8656	-1.9266	-1.9404	-1.9491	-1.8826	-1.9325	-2.1584	-1.9711	-2.1206	-1.9623	-2.0559	-1.9686	-1.993	-1.9436
-2.2617	-1.8064	-1.8076	-1.989	-1.5669	-1.9057	-0.7564	-1.9986	-1.6921	-1.8583	-2.0662	-1.9781	-1.8536	-1.8737	-2.3627	-1.9455	-1.8216	-2.0065	-1.5669	-1.9057	-1.1416	-1.9441	-1.8026	-1.9099	-1.9498	-1.9345	-1.8798	-1.9112	-2.4816	-1.9475	-1.9023	-1.9672	-1.8777	-1.9431	-2.422	-1.9417	-1.8656	-1.9266	-2.1141	-1.9584	-1.8826	-1.9325	-2.1584	-1.9711	-2.1206	-1.9623	-2.0559	-1.9686	-1.993	-1.9436
-1.7936	-1.9135	-1.8611	-2.087	-1.8126	-1.9997	-1.0455	-1.9046	-1.866	-1.8024	-2.07	-1.8492	-1.7868	-1.9236	-1.6506	-1.9956	-1.8216	-2.0065	-1.7932	-1.9402	-1.1416	-1.9441	-1.8026	-1.9099	-1.9818	-1.9454	-1.8798	-1.9112	-1.8425	-1.9618	-1.9023	-1.9672	-1.8777	-1.9431	-0.9475	-1.9366	-1.8656	-1.9266	-1.9404	-1.9491	-1.8826	-1.9325	-2.1584	-1.9711	-2.1206	-1.9623	-2.0559	-1.9686	-1.993	-1.9436
-1.9038	-1.8996	-1.9644	-1.956	-1.8535	-1.8313	-0.7564	-1.9986	-1.7564	-2.1179	-2.07	-1.8492	-1.7868	-1.9236	-1.9038	-1.8996	-1.9644	-1.956	-1.7932	-1.9402	-1.1416	-1.9441	-1.8026	-1.9099	-1.9818	-1.9454	-1.8798	-1.9112	-1.8425	-1.9618	-1.9023	-1.9672	-1.8777	-1.9431	-2.422	-1.9417	-1.8656	-1.9266	-1.9404	-1.9491	-1.8826	-1.9325	-2.1584	-1.9711	-2.1206	-1.9623	-2.0559	-1.9686	-1.993	-1.9436
-1.8524	-1.8599	-1.7929	-1.9971	-3.0457	-2.0392	-0.8942	-1.9751	-2.0121	-1.9571	-2.0982	-1.9884	-1.8546	-1.9568	-1.8524	-1.8599	-1.8216	-2.0065	-2.2757	-1.9594	-1.1416	-1.9441	-2.2568	-1.9497	-1.9508	-2.0128	-2.1878	-1.9749	-1.8425	-1.9618	-1.9023	-1.9672	-1.8777	-1.9431	-0.9475	-1.9366	-1.8656	-1.9266	-1.9404	-1.9491	-1.8102	-1.9854	-2.1584	-1.9711	-2.1206	-1.9623	-2.0559	-1.9686	-1.993	-1.9436
-2.804	-1.8507	-1.9908	-1.9132	-1.9373	-2.1146	-2.6596	-2.0634	-2.1752	-1.9315	-1.7818	-1.7732	-1.9019	-1.8712	-2.3627	-1.9455	-2.0823	-1.9143	-2.2757	-1.9594	-2.7625	-1.9849	-2.2568	-1.9497	-1.9498	-1.9345	-2.1878	-1.9749	-1.8425	-1.9618	-2.139	-1.8944	-1.8777	-1.9431	-2.422	-1.9417	-1.9515	-1.9916	-1.9404	-1.9491	-1.8826	-1.9325	-2.1584	-1.9711	-2.1206	-1.9623	-1.9619	-1.9056	-1.8295	-1.9467
-2.2609	-2.1685	-1.8611	-2.087	-1.919	-1.9483	-0.7564	-1.9986	-2.0056	-1.9261	-1.9229	-2.0023	-2.0741	-1.684	-2.3627	-1.9455	-1.8216	-2.0065	-2.2757	-1.9594	-1.1416	-1.9441	-2.0056	-1.9261	-1.9818	-1.9454	-2.0741	-1.684	-1.8425	-1.9618	-1.9023	-1.9672	-1.9273	-1.9582	-2.422	-1.9417	-1.8656	-1.9266	-1.9404	-1.9491	-1.8826	-1.9325	-2.2311	-1.9239	-2.1361	-1.9383	-2.0559	-1.9686	-1.993	-1.9436
-1.8245	-1.9236	-1.8764	-1.9266	-1.7195	-2.1562	-0.7564	-1.9986	-2.5266	-1.936	-1.8177	-1.9732	-2.5497	-1.9515	-1.6506	-1.9956	-1.8216	-2.0065	-1.7195	-2.1562	-1.1416	-1.9441	-2.2568	-1.9497	-1.9818	-1.9454	-2.1878	-1.9749	-1.8425	-1.9618	-1.9023	-1.9672	-1.8777	-1.9431	-2.422	-1.9417	-2.3526	-1.9695	-1.9404	-1.9491	-2.3763	-1.9921	-2.1584	-1.9711	-2.1206	-1.9623	-2.0559	-1.9686	-1.993	-1.9436
-1.5553	-2.0792	-1.9109	-1.9971	-3.0457	-2.0392	-0.8942	-1.9751	-1.9353	-1.9222	-2.1448	-1.936	-2.415	-2.0187	-1.6506	-1.9956	-1.9109	-1.9971	-2.2757	-1.9594	-1.1416	-1.9441	-1.8026	-1.9099	-1.9498	-1.9345	-2.1878	-1.9749	-1.8425	-1.9618	-1.9023	-1.9672	-1.8777	-1.9431	-0.9475	-1.9366	-1.8656	-1.9266	-2.1141	-1.9584	-1.8826	-1.9325	-2.1584	-1.9711	-2.1206	-1.9623	-2.0559	-1.9686	-1.993	-1.9436
-2.0454	-1.9291	-1.9109	-1.9971	-1.7195	-2.1562	-0.8942	-1.9751	-1.6921	-1.8583	-1.9129	-1.9378	-1.9019	-1.8712	-2.3627	-1.9455	-1.9109	-1.9971	-1.7195	-2.1562	-1.1416	-1.9441	-1.8026	-1.9099	-1.9508	-2.0128	-2.1878	-1.9749	-1.9813	-1.9144	-1.9023	-1.9672	-1.8777	-1.9431	-0.9475	-1.9366	-1.8656	-1.9266	-1.9404	-1.9491	-1.8826	-1.9325	-2.1584	-1.9711	-2.1206	-1.9623	-2.0559	-1.9686	-1.993	-1.9436
-1.8917	-1.9943	-1.7224	-2.0178	-1.82	-1.8383	-0.8942	-1.9751	-1.8218	-1.9368	-2.1615	-1.911	-1.8512	-2.0377	-1.6506	-1.9956	-1.8216	-2.0065	-1.9231	-1.9	-1.1416	-1.9441	-1.8218	-1.9368	-1.9818	-1.9454	-1.8798	-1.9112	-1.8425	-1.9618	-1.9023	-1.9672	-1.8777	-1.9431	-0.9475	-1.9366	-1.8656	-1.9266	-1.9404	-1.9491	-1.8826	-1.9325	-1.4761	-1.9876	-1.5807	-1.9443	-1.8345	-1.9905	-1.8295	-1.9467
-2.0579	-1.9519	-1.8764	-1.9266	-2.3759	-2.05	-0.8942	-1.9751	-2.5266	-1.936	-1.8917	-2.0663	-1.7438	-2.0256	-2.3627	-1.9455	-1.8216	-2.0065	-2.2757	-1.9594	-1.1416	-1.9441	-2.2568	-1.9497	-1.9818	-1.9454	-1.7228	-1.9607	-1.8425	-1.9618	-1.9023	-1.9672	-2.2811	-1.9259	-0.9475	-1.9366	-2.3526	-1.9695	-1.9404	-1.9491	-1.8826	-1.9325	-2.2311	-1.9239	-2.1361	-1.9383	-1.9619	-1.9056	-1.8295	-1.9467
-1.8299	-1.8516	-1.8374	-2.0468	-1.8535	-1.8313	-1.9142	-1.9608	-1.7224	-1.9388	-1.6409	-1.977	-1.9795	-1.8656	-2.3627	-1.9455	-1.8216	-2.0065	-1.7932	-1.9402	-1.1416	-1.9441	-1.7791	-1.9727	-1.9498	-1.9345	-1.8798	-1.9112	-1.9813	-1.9144	-1.9023	-1.9672	-1.8777	-1.9431	-2.3939	-1.9346	-1.8656	-1.9266	-1.7325	-1.9288	-1.8826	-1.9325	-2.2311	-1.9239	-1.5807	-1.9443	-1.8345	-1.9905	-2.1419	-1.9137
-1.5553	-2.0792	-1.7224	-2.0178	-1.8535	-1.8313	-0.8942	-1.9751	-1.9396	-1.9186	-1.7818	-1.7732	-1.6699	-1.9804	-1.6506	-1.9956	-1.8216	-2.0065	-1.7932	-1.9402	-1.1416	-1.9441	-1.7791	-1.9727	-1.9498	-1.9345	-2.1878	-1.9749	-1.8425	-1.9618	-1.9023	-1.9672	-1.8777	-1.9431	-0.9475	-1.9366	-1.8656	-1.9266	-1.9404	-1.9491	-1.8826	-1.9325	-1.4761	-1.9876	-1.5807	-1.9443	-1.8345	-1.9905	-2.1419	-1.9137
-1.9002	-1.9305	-1.8875	-1.7971	-1.7653	-2.0792	-1.0455	-1.9046	-2.1272	-1.9991	-1.7454	-1.8591	-1.7438	-2.0256	-1.8844	-1.8971	-1.902	-1.9	-1.7932	-1.9402	-1.1416	-1.9441	-2.2568	-1.9497	-1.7454	-1.8591	-1.7228	-1.9607	-1.8425	-1.9618	-1.9023	-1.9672	-1.8777	-1.9431	-0.9475	-1.9366	-2.3526	-1.9695	-1.7325	-1.9288	-1.8826	-1.9325	-1.4761	-1.9876	-1.5807	-1.9443	-1.8345	-1.9905	-2.1419	-1.9137
-2.0579	-1.9519	-1.7224	-2.0178	-1.5669	-1.9057	-1.0455	-1.9046	-2.0121	-1.9571	-1.8233	-2.2271	-1.8536	-1.8737	-2.3627	-1.9455	-1.8216	-2.0065	-1.5669	-1.9057	-1.1416	-1.9441	-2.2568	-1.9497	-1.9508	-2.0128	-1.8798	-1.9112	-1.8425	-1.9618	-1.9023	-1.9672	-1.8777	-1.9431	-0.9475	-1.9366	-1.8656	-1.9266	-1.9404	-1.9491	-1.8826	-1.9325	-1.4761	-1.9876	-1.5807	-1.9443	-1.9619	-1.9056	-1.8295	-1.9467
-1.8245	-1.9236	-2.0121	-1.9797	-1.8231	-2.0083	-0.8942	-1.9751	-1.6917	-1.9058	-2.0232	-1.9902	-1.8775	-2.0226	-1.6506	-1.9956	-2.0823	-1.9143	-1.8231	-2.0083	-1.1416	-1.9441	-1.8026	-1.9099	-1.9818	-1.9454	-1.8775	-2.0226	-1.8425	-1.9618	-1.9023	-1.9672	-1.9273	-1.9582	-0.9475	-1.9366	-1.8656	-1.9266	-1.9404	-1.9491	-1.8826	-1.9325	-2.2311	-1.9239	-2.1361	-1.9383	-1.9619	-1.9056	-1.8295	-1.9467
-1.8917	-1.9943	-1.7929	-1.9971	-1.5669	-1.9057	-0.7564	-1.9986	-1.7695	-1.9623	-1.8879	-1.9119	-2.0299	-2.0103	-1.6506	-1.9956	-1.8216	-2.0065	-1.5669	-1.9057	-1.1416	-1.9441	-1.7791	-1.9727	-1.8879	-1.9119	-2.1878	-1.9749	-1.8425	-1.9618	-1.9023	-1.9672	-1.8777	-1.9431	-2.422	-1.9417	-1.8656	-1.9266	-1.9404	-1.9491	-1.8102	-1.9854	-2.2311	-1.9239	-2.1361	-1.9383	-1.9619	-1.9056	-1.8295	-1.9467
-1.9002	-1.9305	-1.8374	-2.0468	-2.2204	-1.7998	-0.7564	-1.9986	-1.8218	-1.9368	-1.7818	-1.7732	-1.7868	-1.9236	-1.8844	-1.8971	-1.8216	-2.0065	-2.2757	-1.9594	-1.1416	-1.9441	-1.8218	-1.9368	-1.9498	-1.9345	-1.8798	-1.9112	-1.8425	-1.9618	-1.9023	-1.9672	-2.2811	-1.9259	-2.422	-1.9417	-1.8656	-1.9266	-1.9404	-1.9491	-1.8826	-1.9325	-1.4761	-1.9876	-2.1361	-1.9383	-1.9619	-1.9056	-1.8295	-1.9467
-2.0579	-1.9519	-1.9002	-1.89	-1.7097	-1.8964	-0.7564	-1.9986	-1.7224	-1.9388	-1.9434	-2.0532	-1.9019	-1.8712	-2.3627	-1.9455	-1.902	-1.9	-1.7932	-1.9402	-1.1416	-1.9441	-1.7791	-1.9727	-1.9508	-2.0128	-2.1878	-1.9749	-1.8425	-1.9618	-1.9023	-1.9672	-1.8777	-1.9431	-2.422	-1.9417	-1.8656	-1.9266	-1.9404	-1.9491	-1.8826	-1.9325	-2.2311	-1.9239	-2.1361	-1.9383	-1.9619	-1.9056	-1.8295	-1.9467
-2.648	-2.1397	-1.8764	-1.9266	-2.2204	-1.7998	-1.0455	-1.9046	-2.0299	-1.9935	-2.07	-1.8492	-1.7775	-1.8789	-2.3627	-1.9455	-1.8216	-2.0065	-2.2757	-1.9594	-1.1416	-1.9441	-2.2568	-1.9497	-1.9818	-1.9454	-1.7228	-1.9607	-2.4816	-1.9475	-1.9023	-1.9672	-2.2811	-1.9259	-0.9475	-1.9366	-1.9515	-1.9916	-1.9404	-1.9491	-1.8826	-1.9325	-2.2311	-1.9239	-2.1361	-1.9383	-1.9619	-1.9056	-1.8295	-1.9467
-2.2617	-1.8064	-1.8076	-1.989	-1.9346	-1.9305	-1.0455	-1.9046	-1.7695	-1.9623	-2.1615	-1.911	-1.7868	-1.9236	-2.3627	-1.9455	-1.8216	-2.0065	-1.9231	-1.9	-1.1416	-1.9441	-1.7791	-1.9727	-1.9818	-1.9454	-1.8798	-1.9112	-2.4816	-1.9475	-1.9023	-1.9672	-1.8777	-1.9431	-0.9475	-1.9366	-1.8656	-1.9266	-1.9404	-1.9491	-1.8826	-1.9325	-2.1584	-1.9711	-2.1206	-1.9623	-2.0559	-1.9686	-1.993	-1.9436
-1.8245	-1.9236	-1.8299	-2.0094	-1.7097	-1.8964	-1.9142	-1.9608	-1.6917	-1.9058	-1.6409	-1.977	-1.7868	-1.9236	-1.6506	-1.9956	-2.0823	-1.9143	-1.7932	-1.9402	-1.1416	-1.9441	-1.8026	-1.9099	-1.9498	-1.9345	-1.8798	-1.9112	-1.8425	-1.9618	-1.9466	-1.9116	-1.8777	-1.9431	-2.3939	-1.9346	-1.8656	-1.9266	-1.7325	-1.9288	-1.8826	-1.9325	-2.1584	-1.9711	-2.1206	-1.9623	-2.0559	-1.9686	-1.993	-1.9436
-1.6213	-2.0269	-1.9002	-1.89	-1.822	-1.9681	-0.8942	-1.9751	-1.8452	-1.9661	-2.0232	-1.9902	-1.9246	-1.9365	-1.6506	-1.9956	-1.902	-1.9	-1.7932	-1.9402	-1.1416	-1.9441	-2.2568	-1.9497	-1.9818	-1.9454	-1.8798	-1.9112	-1.8425	-1.9618	-1.9023	-1.9672	-1.8777	-1.9431	-0.9475	-1.9366	-1.8656	-1.9266	-1.9404	-1.9491	-1.8826	-1.9325	-1.4761	-1.9876	-1.5807	-1.9443	-1.9619	-1.9056	-1.8295	-1.9467
-2.2617	-1.8064	-1.7929	-1.9971	-1.919	-1.9483	-1.0455	-1.9046	-2.0299	-1.9935	-1.7454	-1.8591	-1.8536	-1.8737	-2.3627	-1.9455	-1.8216	-2.0065	-2.2757	-1.9594	-1.1416	-1.9441	-2.2568	-1.9497	-1.7454	-1.8591	-1.8798	-1.9112	-2.4816	-1.9475	-1.9023	-1.9672	-1.9273	-1.9582	-0.9475	-1.9366	-1.9515	-1.9916	-1.7325	-1.9288	-1.8826	-1.9325	-1.4761	-1.9876	-1.5807	-1.9443	-1.8345	-1.9905	-1.8295	-1.9467
-1.6213	-2.0269	-1.7929	-1.9971	-1.7097	-1.8964	-0.7564	-1.9986	-2.0121	-1.9571	-2.0662	-1.9781	-1.7438	-2.0256	-1.6506	-1.9956	-1.8216	-2.0065	-1.7932	-1.9402	-1.1416	-1.9441	-2.2568	-1.9497	-1.9498	-1.9345	-1.7228	-1.9607	-1.8425	-1.9618	-1.9023	-1.9672	-1.8777	-1.9431	-2.422	-1.9417	-1.8656	-1.9266	-2.1141	-1.9584	-1.8826	-1.9325	-1.4761	-1.9876	-1.5807	-1.9443	-1.8345	-1.9905	-2.1419	-1.9137
-1.7936	-1.9135	-2.417	-1.8791	-2.109	-2.2271	-0.7564	-1.9986	-2.1272	-1.9991	-2.1448	-1.936	-1.9246	-1.9365	-1.6506	-1.9956	-2.0823	-1.9143	-1.9231	-1.9	-1.1416	-1.9441	-2.2568	-1.9497	-1.9498	-1.9345	-1.8798	-1.9112	-1.8425	-1.9618	-2.139	-1.8944	-1.8777	-1.9431	-2.422	-1.9417	-2.3526	-1.9695	-2.1141	-1.9584	-1.8826	-1.9325	-2.2311	-1.9239	-2.1361	-1.9383	-1.9619	-1.9056	-1.8295	-1.9467
-1.7927	-1.559	-2.1757	-1.9595	-2.3759	-2.05	-0.8942	-1.9751	-1.866	-1.8024	-1.9129	-1.9378	-1.8536	-1.8737	-1.8844	-1.8971	-2.0823	-1.9143	-2.2757	-1.9594	-1.1416	-1.9441	-1.8026	-1.9099	-1.9508	-2.0128	-1.8798	-1.9112	-1.8425	-1.9618	-1.9023	-1.9672	-2.2811	-1.9259	-0.9475	-1.9366	-1.8656	-1.9266	-1.9404	-1.9491	-1.8826	-1.9325	-2.2311	-1.9239	-2.1361	-1.9383	-1.9619	-1.9056	-1.8295	-1.9467
-1.8245	-1.9236	-2.049	-1.9064	-1.7653	-2.0792	-0.7564	-1.9986	-2.1752	-1.9315	-2.0232	-1.9902	-2.0299	-2.0103	-1.6506	-1.9956	-2.049	-1.9064	-1.7932	-1.9402	-1.1416	-1.9441	-2.2568	-1.9497	-1.9818	-1.9454	-2.1878	-1.9749	-1.8425	-1.9618	-1.9466	-1.9116	-1.8777	-1.9431	-2.422	-1.9417	-1.9515	-1.9916	-1.9404	-1.9491	-1.8102	-1.9854	-2.2311	-1.9239	-1.5807	-1.9443	-1.8345	-1.9905	-2.1419	-1.9137
-2.0454	-1.9291	-2.0121	-1.9797	-1.5669	-1.9057	-2.3599	-1.995	-1.7224	-1.9388	-1.5923	-1.8033	-1.347	-1.6425	-2.3627	-1.9455	-2.0823	-1.9143	-1.5669	-1.9057	-1.1416	-1.9441	-1.7791	-1.9727	-1.5923	-1.8033	-1.347	-1.6425	-1.9813	-1.9144	-1.9023	-1.9672	-1.8777	-1.9431	-2.422	-1.9417	-1.8656	-1.9266	-1.5923	-1.8033	-1.347	-1.6425	-2.1584	-1.9711	-2.1361	-1.9383	-1.9619	-1.9056	-1.8295	-1.9467
-1.7936	-1.9135	-1.8374	-2.0468	-2.2204	-1.7998	-3.4354	-1.891	-2.1272	-1.9991	-1.9129	-1.9378	-1.682	-2.0218	-1.6506	-1.9956	-1.8216	-2.0065	-2.2757	-1.9594	-3.7067	-1.9174	-2.2568	-1.9497	-1.9508	-2.0128	-1.7228	-1.9607	-1.8425	-1.9618	-1.9023	-1.9672	-2.2811	-1.9259	-2.422	-1.9417	-2.3526	-1.9695	-1.9404	-1.9491	-1.8826	-1.9325	-1.4761	-1.9876	-1.5807	-1.9443	-1.8345	-1.9905	-1.8295	-1.9467
-1.8245	-1.9236	-1.9908	-1.9132	-1.7097	-1.8964	-1.0455	-1.9046	-1.7695	-1.9623	-1.9129	-1.9378	-1.8512	-2.0377	-1.6506	-1.9956	-2.0823	-1.9143	-1.7932	-1.9402	-1.1416	-1.9441	-1.7791	-1.9727	-1.9508	-2.0128	-1.8798	-1.9112	-1.8425	-1.9618	-2.139	-1.8944	-1.8777	-1.9431	-0.9475	-1.9366	-1.8656	-1.9266	-1.9404	-1.9491	-1.8826	-1.9325	-1.4761	-1.9876	-1.5807	-1.9443	-1.9619	-1.9056	-1.8295	-1.9467
-1.7936	-1.9135	-1.9002	-1.89	-1.7097	-1.8964	-3.325	-1.9954	-2.1272	-1.9991	-1.8879	-1.9119	-1.682	-2.0218	-1.6506	-1.9956	-1.902	-1.9	-1.7932	-1.9402	-3.325	-1.9954	-2.2568	-1.9497	-1.8879	-1.9119	-1.7228	-1.9607	-1.8425	-1.9618	-1.9023	-1.9672	-1.8777	-1.9431	-2.422	-1.9417	-2.3526	-1.9695	-1.9404	-1.9491	-1.8826	-1.9325	-1.4761	-1.9876	-1.5807	-1.9443	-1.8345	-1.9905	-1.8295	-1.9467
-1.9002	-1.9305	-1.8374	-2.0468	-1.5669	-1.9057	-1.0455	-1.9046	-1.8218	-1.9368	-1.9129	-1.9378	-1.8512	-2.0377	-1.8844	-1.8971	-1.8216	-2.0065	-1.5669	-1.9057	-1.1416	-1.9441	-1.8218	-1.9368	-1.9508	-2.0128	-1.8798	-1.9112	-1.8425	-1.9618	-1.9023	-1.9672	-1.8777	-1.9431	-0.9475	-1.9366	-1.8656	-1.9266	-1.9404	-1.9491	-1.8826	-1.9325	-1.4761	-1.9876	-1.5807	-1.9443	-1.9619	-1.9056	-1.8295	-1.9467
-1.649	-1.8789	-1.7929	-1.9971	-1.7653	-2.0792	-0.8942	-1.9751	-1.8452	-1.9661	-2.1448	-1.936	-2.0299	-2.0103	-1.8844	-1.8971	-1.8216	-2.0065	-1.7932	-1.9402	-1.1416	-1.9441	-2.2568	-1.9497	-1.9498	-1.9345	-2.1878	-1.9749	-1.8425	-1.9618	-1.9023	-1.9672	-1.8777	-1.9431	-0.9475	-1.9366	-1.8656	-1.9266	-2.1141	-1.9584	-1.8102	-1.9854	-2.1584	-1.9711	-2.1206	-1.9623	-2.0559	-1.9686	-1.8295	-1.9467
-1.5553	-2.0792	-1.9908	-1.9132	-2.1575	-1.9242	-0.8942	-1.9751	-2.0299	-1.9935	-1.9129	-1.9378	-1.8775	-2.0226	-1.6506	-1.9956	-2.0823	-1.9143	-2.2757	-1.9594	-1.1416	-1.9441	-2.2568	-1.9497	-1.9508	-2.0128	-1.8775	-2.0226	-1.8425	-1.9618	-2.139	-1.8944	-1.8777	-1.9431	-0.9475	-1.9366	-1.9515	-1.9916	-1.9404	-1.9491	-1.8826	-1.9325	-2.1584	-1.9711	-2.1361	-1.9383	-1.9619	-1.9056	-1.8295	-1.9467
-2.0579	-1.9519	-1.9908	-1.9132	-2.0454	-1.9291	-2.6458	-2.0484	-1.8218	-1.9368	-1.9229	-2.0023	-1.9795	-1.8656	-2.3627	-1.9455	-2.0823	-1.9143	-2.2757	-1.9594	-2.7625	-1.9849	-1.8218	-1.9368	-1.9818	-1.9454	-1.8798	-1.9112	-1.8425	-1.9618	-2.139	-1.8944	-1.9273	-1.9582	-2.422	-1.9417	-1.8656	-1.9266	-1.9404	-1.9491	-1.8826	-1.9325	-2.2311	-1.9239	-2.1361	-1.9383	-1.9619	-1.9056	-1.8295	-1.9467
-2.0454	-1.9291	-1.9976	-1.8456	-1.5669	-1.9057	-3.028	-1.8518	-1.6921	-1.8583	-2.0662	-1.9781	-2.1511	-2.0278	-2.3627	-1.9455	-1.902	-1.9	-1.5669	-1.9057	-3.7067	-1.9174	-1.8026	-1.9099	-1.9498	-1.9345	-2.1878	-1.9749	-1.9813	-1.9144	-1.9023	-1.9672	-1.8777	-1.9431	-2.422	-1.9417	-1.8656	-1.9266	-2.1141	-1.9584	-2.3763	-1.9921	-2.2311	-1.9239	-2.1361	-1.9383	-1.9619	-1.9056	-1.8295	-1.9467
-1.9038	-1.8996	-1.8611	-2.087	-1.7653	-2.0792	-1.0455	-1.9046	-2.1272	-1.9991	-2.1448	-1.936	-2.1511	-2.0278	-1.9038	-1.8996	-1.8216	-2.0065	-1.7932	-1.9402	-1.1416	-1.9441	-2.2568	-1.9497	-1.9498	-1.9345	-2.1878	-1.9749	-1.8425	-1.9618	-1.9023	-1.9672	-1.8777	-1.9431	-0.9475	-1.9366	-2.3526	-1.9695	-2.1141	-1.9584	-2.3763	-1.9921	-2.2311	-1.9239	-2.1361	-1.9383	-1.9619	-1.9056	-1.8295	-1.9467
-1.5553	-2.0792	-2.417	-1.8791	-2.3759	-2.05	-0.8942	-1.9751	-2.1272	-1.9991	-1.8177	-1.9732	-2.0299	-2.0103	-1.6506	-1.9956	-2.0823	-1.9143	-2.2757	-1.9594	-1.1416	-1.9441	-2.2568	-1.9497	-1.9818	-1.9454	-2.1878	-1.9749	-1.8425	-1.9618	-2.139	-1.8944	-2.2811	-1.9259	-0.9475	-1.9366	-2.3526	-1.9695	-1.9404	-1.9491	-1.8102	-1.9854	-2.2311	-1.9239	-2.1361	-1.9383	-2.0559	-1.9686	-1.993	-1.9436
-2.2617	-1.8064	-2.417	-1.8791	-2.2204	-1.7998	-1.0455	-1.9046	-1.9353	-1.9222	-1.6409	-1.977	-1.8536	-1.8737	-2.3627	-1.9455	-2.0823	-1.9143	-2.2757	-1.9594	-1.1416	-1.9441	-1.8026	-1.9099	-1.9498	-1.9345	-1.8798	-1.9112	-2.4816	-1.9475	-2.139	-1.8944	-2.2811	-1.9259	-0.9475	-1.9366	-1.8656	-1.9266	-1.7325	-1.9288	-1.8826	-1.9325	-2.2311	-1.9239	-2.1206	-1.9623	-2.0559	-1.9686	-1.993	-1.9436
-1.8245	-1.9236	-1.9908	-1.9132	-1.5669	-1.9057	-0.8942	-1.9751	-2.0299	-1.9935	-2.1448	-1.936	-1.8775	-2.0226	-1.6506	-1.9956	-2.0823	-1.9143	-1.5669	-1.9057	-1.1416	-1.9441	-2.2568	-1.9497	-1.9498	-1.9345	-1.8775	-2.0226	-1.8425	-1.9618	-2.139	-1.8944	-1.8777	-1.9431	-0.9475	-1.9366	-1.9515	-1.9916	-2.1141	-1.9584	-1.8826	-1.9325	-2.1584	-1.9711	-2.1206	-1.9623	-2.0559	-1.9686	-1.8295	-1.9467
-1.9038	-1.8996	-1.9908	-1.9132	-2.0454	-1.9291	-0.8942	-1.9751	-1.8218	-1.9368	-2.1448	-1.936	-1.8775	-2.0226	-1.9038	-1.8996	-2.0823	-1.9143	-2.2757	-1.9594	-1.1416	-1.9441	-1.8218	-1.9368	-1.9498	-1.9345	-1.8775	-2.0226	-1.8425	-1.9618	-2.139	-1.8944	-1.9273	-1.9582	-0.9475	-1.9366	-1.8656	-1.9266	-2.1141	-1.9584	-1.8826	-1.9325	-2.1584	-1.9711	-2.1361	-1.9383	-1.9619	-1.9056	-1.8295	-1.9467
-2.0454	-1.9291	-1.9908	-1.9132	-1.5669	-1.9057	-0.8942	-1.9751	-1.8218	-1.9368	-1.8917	-2.0663	-1.9795	-1.8656	-2.3627	-1.9455	-2.0823	-1.9143	-1.5669	-1.9057	-1.1416	-1.9441	-1.8218	-1.9368	-1.9818	-1.9454	-1.8798	-1.9112	-1.9813	-1.9144	-2.139	-1.8944	-1.8777	-1.9431	-0.9475	-1.9366	-1.8656	-1.9266	-1.9404	-1.9491	-1.8826	-1.9325	-2.2311	-1.9239	-2.1361	-1.9383	-1.9619	-1.9056	-1.8295	-1.9467
-1.9038	-1.8996	-1.9908	-1.9132	-1.5669	-1.9057	-3.4689	-1.9714	-1.6921	-1.8583	-1.8879	-1.9119	-1.9246	-1.9365	-1.9038	-1.8996	-2.0823	-1.9143	-1.5669	-1.9057	-3.7067	-1.9174	-1.8026	-1.9099	-1.8879	-1.9119	-1.8798	-1.9112	-1.8425	-1.9618	-2.139	-1.8944	-1.8777	-1.9431	-2.422	-1.9417	-1.8656	-1.9266	-1.9404	-1.9491	-1.8826	-1.9325	-2.2311	-1.9239	-2.1361	-1.9383	-1.9619	-1.9056	-2.1419	-1.9137
-2.648	-2.1397	-1.9644	-1.956	-1.8555	-1.8441	-3.6051	-1.9266	-1.8218	-1.9368	-2.0232	-1.9902	-2.5497	-1.9515	-2.3627	-1.9455	-1.9644	-1.956	-1.7932	-1.9402	-3.7067	-1.9174	-1.8218	-1.9368	-1.9818	-1.9454	-2.1878	-1.9749	-2.4816	-1.9475	-1.9023	-1.9672	-1.8777	-1.9431	-2.422	-1.9417	-1.8656	-1.9266	-1.9404	-1.9491	-2.3763	-1.9921	-2.2311	-1.9239	-2.1361	-1.9383	-1.8345	-1.9905	-2.1419	-1.9137
-1.9038	-1.8996	-1.7929	-1.9971	-2.2204	-1.7998	-1.0455	-1.9046	-1.803	-1.7936	-2.07	-1.8492	-1.7868	-1.9236	-1.9038	-1.8996	-1.8216	-2.0065	-2.2757	-1.9594	-1.1416	-1.9441	-1.8026	-1.9099	-1.9818	-1.9454	-1.8798	-1.9112	-1.8425	-1.9618	-1.9023	-1.9672	-2.2811	-1.9259	-0.9475	-1.9366	-1.8656	-1.9266	-1.9404	-1.9491	-1.8826	-1.9325	-2.2311	-1.9239	-2.1206	-1.9623	-2.0559	-1.9686	-1.993	-1.9436
-1.5553	-2.0792	-1.8611	-2.087	-1.8126	-1.9997	-0.8942	-1.9751	-1.9353	-1.9222	-2.0662	-1.9781	-1.7868	-1.9236	-1.6506	-1.9956	-1.8216	-2.0065	-1.7932	-1.9402	-1.1416	-1.9441	-1.8026	-1.9099	-1.9498	-1.9345	-1.8798	-1.9112	-1.8425	-1.9618	-1.9023	-1.9672	-1.8777	-1.9431	-0.9475	-1.9366	-1.8656	-1.9266	-2.1141	-1.9584	-1.8826	-1.9325	-1.4761	-1.9876	-1.5807	-1.9443	-1.8345	-1.9905	-2.1419	-1.9137
-1.6213	-2.0269	-1.9908	-1.9132	-1.8126	-1.9997	-1.0455	-1.9046	-1.7564	-2.1179	-1.9434	-2.0532	-1.8775	-2.0226	-1.6506	-1.9956	-2.0823	-1.9143	-1.7932	-1.9402	-1.1416	-1.9441	-1.8026	-1.9099	-1.9508	-2.0128	-1.8775	-2.0226	-1.8425	-1.9618	-2.139	-1.8944	-1.8777	-1.9431	-0.9475	-1.9366	-1.8656	-1.9266	-1.9404	-1.9491	-1.8826	-1.9325	-1.4761	-1.9876	-1.5807	-1.9443	-1.8345	-1.9905	-2.1419	-1.9137
-2.648	-2.1397	-1.8299	-2.0094	-2.0317	-1.8408	-0.8942	-1.9751	-1.803	-1.7936	-1.7454	-1.8591	-1.8536	-1.8737	-2.3627	-1.9455	-2.0823	-1.9143	-1.9231	-1.9	-1.1416	-1.9441	-1.8026	-1.9099	-1.7454	-1.8591	-1.8798	-1.9112	-2.4816	-1.9475	-1.9466	-1.9116	-1.8777	-1.9431	-0.9475	-1.9366	-1.8656	-1.9266	-1.7325	-1.9288	-1.8826	-1.9325	-2.2311	-1.9239	-2.1361	-1.9383	-1.9619	-1.9056	-1.8295	-1.9467
-1.9002	-1.9305	-1.9908	-1.9132	-1.82	-1.8383	-0.7564	-1.9986	-1.7224	-1.9388	-2.07	-1.8492	-2.1511	-2.0278	-1.8844	-1.8971	-2.0823	-1.9143	-1.9231	-1.9	-1.1416	-1.9441	-1.7791	-1.9727	-1.9818	-1.9454	-2.1878	-1.9749	-1.8425	-1.9618	-2.139	-1.8944	-1.8777	-1.9431	-2.422	-1.9417	-1.8656	-1.9266	-1.9404	-1.9491	-2.3763	-1.9921	-2.2311	-1.9239	-2.1361	-1.9383	-1.9619	-1.9056	-1.8295	-1.9467
-1.8245	-1.9236	-2.417	-1.8791	-1.5669	-1.9057	-0.8942	-1.9751	-1.866	-1.8024	-1.8177	-1.9732	-1.7438	-2.0256	-1.6506	-1.9956	-2.0823	-1.9143	-1.5669	-1.9057	-1.1416	-1.9441	-1.8026	-1.9099	-1.9818	-1.9454	-1.7228	-1.9607	-1.8425	-1.9618	-2.139	-1.8944	-1.8777	-1.9431	-0.9475	-1.9366	-1.8656	-1.9266	-1.9404	-1.9491	-1.8826	-1.9325	-2.1584	-1.9711	-2.1206	-1.9623	-2.0559	-1.9686	-1.993	-1.9436
-1.8299	-1.8516	-1.9644	-1.956	-1.82	-1.8383	-0.8942	-1.9751	-1.9353	-1.9222	-2.1448	-1.936	-1.8536	-1.8737	-2.3627	-1.9455	-1.9644	-1.956	-1.9231	-1.9	-1.1416	-1.9441	-1.8026	-1.9099	-1.9498	-1.9345	-1.8798	-1.9112	-1.9813	-1.9144	-1.9023	-1.9672	-1.8777	-1.9431	-0.9475	-1.9366	-1.8656	-1.9266	-2.1141	-1.9584	-1.8826	-1.9325	-2.2311	-1.9239	-2.1361	-1.9383	-1.9619	-1.9056	-1.8295	-1.9467
-2.0614	-1.9873	-1.9908	-1.9132	-1.8126	-1.9997	-0.8942	-1.9751	-1.9353	-1.9222	-2.07	-1.8492	-2.0741	-1.684	-1.8844	-1.8971	-2.0823	-1.9143	-1.7932	-1.9402	-1.1416	-1.9441	-1.8026	-1.9099	-1.9818	-1.9454	-2.0741	-1.684	-1.8425	-1.9618	-2.139	-1.8944	-1.8777	-1.9431	-0.9475	-1.9366	-1.8656	-1.9266	-1.9404	-1.9491	-1.8826	-1.9325	-2.2311	-1.9239	-2.1361	-1.9383	-1.8345	-1.9905	-2.1419	-1.9137
-1.8299	-1.8516	-1.8076	-1.989	-2.2204	-1.7998	-0.7564	-1.9986	-1.803	-1.7936	-1.7818	-1.7732	-1.6699	-1.9804	-2.3627	-1.9455	-1.8216	-2.0065	-2.2757	-1.9594	-1.1416	-1.9441	-1.8026	-1.9099	-1.9498	-1.9345	-2.1878	-1.9749	-1.9813	-1.9144	-1.9023	-1.9672	-2.2811	-1.9259	-2.422	-1.9417	-1.8656	-1.9266	-1.9404	-1.9491	-1.8826	-1.9325	-1.4761	-1.9876	-1.5807	-1.9443	-1.9619	-1.9056	-2.1419	-1.9137
-1.9038	-1.8996	-1.9002	-1.89	-1.8535	-1.8313	-0.7564	-1.9986	-2.5266	-1.936	-1.9434	-2.0532	-1.7868	-1.9236	-1.9038	-1.8996	-1.902	-1.9	-1.7932	-1.9402	-1.1416	-1.9441	-2.2568	-1.9497	-1.9508	-2.0128	-1.8798	-1.9112	-1.8425	-1.9618	-1.9023	-1.9672	-1.8777	-1.9431	-2.422	-1.9417	-2.3526	-1.9695	-1.9404	-1.9491	-1.8826	-1.9325	-2.2311	-1.9239	-2.1361	-1.9383	-1.9619	-1.9056	-1.8295	-1.9467
-1.8299	-1.8516	-1.8076	-1.989	-3.0457	-2.0392	-0.7564	-1.9986	-1.866	-1.8024	-2.07	-1.8492	-1.8512	-2.0377	-2.3627	-1.9455	-1.8216	-2.0065	-2.2757	-1.9594	-1.1416	-1.9441	-1.8026	-1.9099	-1.9818	-1.9454	-1.8798	-1.9112	-1.9813	-1.9144	-1.9023	-1.9672	-1.8777	-1.9431	-2.422	-1.9417	-1.8656	-1.9266	-1.9404	-1.9491	-1.8826	-1.9325	-2.2311	-1.9239	-1.5807	-1.9443	-1.8345	-1.9905	-2.1419	-1.9137
-2.804	-1.8507	-1.8299	-2.0094	-1.7653	-2.0792	-1.0455	-1.9046	-1.6921	-1.8583	-2.0982	-1.9884	-1.7438	-2.0256	-2.3627	-1.9455	-2.0823	-1.9143	-1.7932	-1.9402	-1.1416	-1.9441	-1.8026	-1.9099	-1.9508	-2.0128	-1.7228	-1.9607	-1.8425	-1.9618	-1.9466	-1.9116	-1.8777	-1.9431	-0.9475	-1.9366	-1.8656	-1.9266	-1.9404	-1.9491	-1.8826	-1.9325	-2.2311	-1.9239	-1.5807	-1.9443	-1.8345	-1.9905	-2.1419	-1.9137
-1.9002	-1.9305	-1.8611	-2.087	-1.8126	-1.9997	-0.8942	-1.9751	-1.7695	-1.9623	-1.9896	-2.0187	-2.0741	-1.684	-1.8844	-1.8971	-1.8216	-2.0065	-1.7932	-1.9402	-1.1416	-1.9441	-1.7791	-1.9727	-1.9498	-1.9345	-2.0741	-1.684	-1.8425	-1.9618	-1.9023	-1.9672	-1.8777	-1.9431	-0.9475	-1.9366	-1.8656	-1.9266	-1.9404	-1.9491	-1.8826	-1.9325	-1.4761	-1.9876	-1.5807	-1.9443	-1.8345	-1.9905	-1.8295	-1.9467
-1.6213	-2.0269	-1.9908	-1.9132	-1.82	-1.8383	-0.7564	-1.9986	-2.0056	-1.9261	-2.0662	-1.9781	-1.7868	-1.9236	-1.6506	-1.9956	-2.0823	-1.9143	-1.9231	-1.9	-1.1416	-1.9441	-2.0056	-1.9261	-1.9498	-1.9345	-1.8798	-1.9112	-1.8425	-1.9618	-2.139	-1.8944	-1.8777	-1.9431	-2.422	-1.9417	-1.8656	-1.9266	-2.1141	-1.9584	-1.8826	-1.9325	-1.4761	-1.9876	-2.1361	-1.9383	-1.9619	-1.9056	-1.8295	-1.9467
-1.8299	-1.8516	-1.7929	-1.9971	-1.5669	-1.9057	-0.7564	-1.9986	-1.6921	-1.8583	-2.0982	-1.9884	-1.8546	-1.9568	-2.3627	-1.9455	-1.8216	-2.0065	-1.5669	-1.9057	-1.1416	-1.9441	-1.8026	-1.9099	-1.9508	-2.0128	-2.1878	-1.9749	-1.9813	-1.9144	-1.9023	-1.9672	-1.8777	-1.9431	-2.422	-1.9417	-1.8656	-1.9266	-1.9404	-1.9491	-1.8102	-1.9854	-1.4761	-1.9876	-1.5807	-1.9443	-1.8345	-1.9905	-2.1419	-1.9137
-1.7936	-1.9135	-1.8374	-2.0468	-1.8126	-1.9997	-1.0455	-1.9046	-2.5266	-1.936	-1.8177	-1.9732	-1.8536	-1.8737	-1.6506	-1.9956	-1.8216	-2.0065	-1.7932	-1.9402	-1.1416	-1.9441	-2.2568	-1.9497	-1.9818	-1.9454	-1.8798	-1.9112	-1.8425	-1.9618	-1.9023	-1.9672	-1.8777	-1.9431	-0.9475	-1.9366	-2.3526	-1.9695	-1.9404	-1.9491	-1.8826	-1.9325	-2.1584	-1.9711	-2.1206	-1.9623	-2.0559	-1.9686	-1.993	-1.9436
-1.8245	-1.9236	-2.417	-1.8791	-1.8555	-1.8441	-0.8942	-1.9751	-1.7695	-1.9623	-2.1615	-1.911	-1.9019	-1.8712	-1.6506	-1.9956	-2.0823	-1.9143	-1.7932	-1.9402	-1.1416	-1.9441	-1.7791	-1.9727	-1.9818	-1.9454	-2.1878	-1.9749	-1.8425	-1.9618	-2.139	-1.8944	-1.8777	-1.9431	-0.9475	-1.9366	-1.8656	-1.9266	-1.9404	-1.9491	-1.8826	-1.9325	-1.4761	-1.9876	-1.5807	-1.9443	-1.8345	-1.9905	-2.1419	-1.9137
-1.9002	-1.9305	-1.7651	-2.0791	-1.9346	-1.9305	-1.0455	-1.9046	-1.6921	-1.8583	-1.6409	-1.977	-1.682	-2.0218	-1.8844	-1.8971	-1.902	-1.9	-1.9231	-1.9	-1.1416	-1.9441	-1.8026	-1.9099	-1.9498	-1.9345	-1.7228	-1.9607	-1.8425	-1.9618	-1.9023	-1.9672	-1.8777	-1.9431	-0.9475	-1.9366	-1.8656	-1.9266	-1.7325	-1.9288	-1.8826	-1.9325	-2.2311	-1.9239	-1.5807	-1.9443	-1.8345	-1.9905	-2.1419	-1.9137
-1.649	-1.8789	-1.9002	-1.89	-2.3759	-2.05	-3.6051	-1.9266	-2.0299	-1.9935	-1.9129	-1.9378	-1.682	-2.0218	-1.8844	-1.8971	-1.902	-1.9	-2.2757	-1.9594	-3.7067	-1.9174	-2.2568	-1.9497	-1.9508	-2.0128	-1.7228	-1.9607	-1.8425	-1.9618	-1.9023	-1.9672	-2.2811	-1.9259	-2.422	-1.9417	-1.9515	-1.9916	-1.9404	-1.9491	-1.8826	-1.9325	-1.4761	-1.9876	-1.5807	-1.9443	-1.8345	-1.9905	-2.1419	-1.9137
-1.9002	-1.9305	-2.417	-1.8791	-1.7653	-2.0792	-1.9142	-1.9608	-1.7695	-1.9623	-1.9129	-1.9378	-1.9246	-1.9365	-1.8844	-1.8971	-2.0823	-1.9143	-1.7932	-1.9402	-1.1416	-1.9441	-1.7791	-1.9727	-1.9508	-2.0128	-1.8798	-1.9112	-1.8425	-1.9618	-2.139	-1.8944	-1.8777	-1.9431	-2.3939	-1.9346	-1.8656	-1.9266	-1.9404	-1.9491	-1.8826	-1.9325	-1.4761	-1.9876	-1.5807	-1.9443	-1.8345	-1.9905	-2.1419	-1.9137
-2.0614	-1.9873	-2.417	-1.8791	-2.0317	-1.8408	-1.7921	-1.821	-1.6921	-1.8583	-1.8917	-2.0663	-1.7775	-1.8789	-1.8844	-1.8971	-2.0823	-1.9143	-1.9231	-1.9	-1.1416	-1.9441	-1.8026	-1.9099	-1.9818	-1.9454	-1.7228	-1.9607	-1.8425	-1.9618	-2.139	-1.8944	-1.8777	-1.9431	-2.422	-1.9417	-1.8656	-1.9266	-1.9404	-1.9491	-1.8826	-1.9325	-2.2311	-1.9239	-2.1361	-1.9383	-1.9619	-1.9056	-1.8295	-1.9467
-1.649	-1.8789	-1.8611	-2.087	-1.7653	-2.0792	-0.8942	-1.9751	-1.6917	-1.9058	-1.8879	-1.9119	-1.6699	-1.9804	-1.8844	-1.8971	-1.8216	-2.0065	-1.7932	-1.9402	-1.1416	-1.9441	-1.8026	-1.9099	-1.8879	-1.9119	-2.1878	-1.9749	-1.8425	-1.9618	-1.9023	-1.9672	-1.8777	-1.9431	-0.9475	-1.9366	-1.8656	-1.9266	-1.9404	-1.9491	-1.8826	-1.9325	-1.4761	-1.9876	-1.5807	-1.9443	-1.8345	-1.9905	-2.1419	-1.9137
-1.8245	-1.9236	-1.8611	-2.087	-1.7097	-1.8964	-1.0455	-1.9046	-1.7564	-2.1179	-1.8524	-2.0735	-2.1511	-2.0278	-1.6506	-1.9956	-1.8216	-2.0065	-1.7932	-1.9402	-1.1416	-1.9441	-1.8026	-1.9099	-1.8524	-2.0735	-2.1878	-1.9749	-1.8425	-1.9618	-1.9023	-1.9672	-1.8777	-1.9431	-0.9475	-1.9366	-1.8656	-1.9266	-1.9404	-1.9491	-2.3763	-1.9921	-2.1584	-1.9711	-2.1206	-1.9623	-2.0559	-1.9686	-1.993	-1.9436
-2.2617	-1.8064	-1.8374	-2.0468	-1.7195	-2.1562	-1.0455	-1.9046	-2.1752	-1.9315	-1.9434	-2.0532	-1.8536	-1.8737	-2.3627	-1.9455	-1.8216	-2.0065	-1.7195	-2.1562	-1.1416	-1.9441	-2.2568	-1.9497	-1.9508	-2.0128	-1.8798	-1.9112	-2.4816	-1.9475	-1.9023	-1.9672	-1.8777	-1.9431	-0.9475	-1.9366	-1.9515	-1.9916	-1.9404	-1.9491	-1.8826	-1.9325	-2.1584	-1.9711	-2.1206	-1.9623	-2.0559	-1.9686	-1.993	-1.9436
-2.101	-1.9766	-1.9109	-1.9971	-1.82	-1.8383	-0.7564	-1.9986	-1.9353	-1.9222	-1.8917	-2.0663	-1.682	-2.0218	-2.101	-1.9766	-1.9109	-1.9971	-1.9231	-1.9	-1.1416	-1.9441	-1.8026	-1.9099	-1.9818	-1.9454	-1.7228	-1.9607	-1.9813	-1.9144	-1.9023	-1.9672	-1.8777	-1.9431	-2.422	-1.9417	-1.8656	-1.9266	-1.9404	-1.9491	-1.8826	-1.9325	-2.2311	-1.9239	-2.1361	-1.9383	-1.9619	-1.9056	-1.8295	-1.9467
-1.9038	-1.8996	-1.9908	-1.9132	-1.919	-1.9483	-2.3599	-1.995	-1.6921	-1.8583	-1.9434	-2.0532	-2.415	-2.0187	-1.9038	-1.8996	-2.0823	-1.9143	-2.2757	-1.9594	-1.1416	-1.9441	-1.8026	-1.9099	-1.9508	-2.0128	-2.1878	-1.9749	-1.8425	-1.9618	-2.139	-1.8944	-1.9273	-1.9582	-2.422	-1.9417	-1.8656	-1.9266	-1.9404	-1.9491	-1.8826	-1.9325	-2.2311	-1.9239	-2.1361	-1.9383	-1.9619	-1.9056	-1.8295	-1.9467
-2.0579	-1.9519	-1.8764	-1.9266	-1.9346	-1.9305	-0.7564	-1.9986	-1.6849	-2.0634	-1.9896	-2.0187	-1.5845	-1.9871	-2.3627	-1.9455	-1.8216	-2.0065	-1.9231	-1.9	-1.1416	-1.9441	-1.6849	-2.0634	-1.9498	-1.9345	-1.5845	-1.9871	-1.8425	-1.9618	-1.9023	-1.9672	-1.8777	-1.9431	-2.422	-1.9417	-1.9515	-1.9916	-1.9404	-1.9491	-1.8102	-1.9854	-2.2311	-1.9239	-2.1361	-1.9383	-1.9619	-1.9056	-1.8295	-1.9467
-1.9002	-1.9305	-2.1757	-1.9595	-1.8231	-2.0083	-0.7564	-1.9986	-1.6849	-2.0634	-1.9129	-1.9378	-1.8512	-2.0377	-1.8844	-1.8971	-2.0823	-1.9143	-1.8231	-2.0083	-1.1416	-1.9441	-1.6849	-2.0634	-1.9508	-2.0128	-1.8798	-1.9112	-1.8425	-1.9618	-1.9023	-1.9672	-1.9273	-1.9582	-2.422	-1.9417	-1.9515	-1.9916	-1.9404	-1.9491	-1.8826	-1.9325	-2.2311	-1.9239	-2.1361	-1.9383	-1.9619	-1.9056	-1.8295	-1.9467
-1.7936	-1.9135	-1.9109	-1.9971	-1.8126	-1.9997	-1.0455	-1.9046	-1.866	-1.8024	-1.8177	-1.9732	-1.9019	-1.8712	-1.6506	-1.9956	-1.9109	-1.9971	-1.7932	-1.9402	-1.1416	-1.9441	-1.8026	-1.9099	-1.9818	-1.9454	-2.1878	-1.9749	-1.8425	-1.9618	-1.9023	-1.9672	-1.8777	-1.9431	-0.9475	-1.9366	-1.8656	-1.9266	-1.9404	-1.9491	-1.8826	-1.9325	-1.4761	-1.9876	-1.5807	-1.9443	-1.8345	-1.9905	-2.1419	-1.9137
-1.5041	-2.0252	-1.7224	-2.0178	-1.8126	-1.9997	-0.8942	-1.9751	-1.7224	-1.9388	-1.9229	-2.0023	-2.415	-2.0187	-1.6506	-1.9956	-1.8216	-2.0065	-1.7932	-1.9402	-1.1416	-1.9441	-1.7791	-1.9727	-1.9818	-1.9454	-2.1878	-1.9749	-1.8425	-1.9618	-1.9023	-1.9672	-1.8777	-1.9431	-0.9475	-1.9366	-1.8656	-1.9266	-1.9404	-1.9491	-1.8826	-1.9325	-1.4761	-1.9876	-1.5807	-1.9443	-1.8345	-1.9905	-1.8295	-1.9467
-1.9038	-1.8996	-2.1757	-1.9595	-1.8126	-1.9997	-0.7564	-1.9986	-1.7224	-1.9388	-1.8879	-1.9119	-2.1511	-2.0278	-1.9038	-1.8996	-2.0823	-1.9143	-1.7932	-1.9402	-1.1416	-1.9441	-1.7791	-1.9727	-1.8879	-1.9119	-2.1878	-1.9749	-1.8425	-1.9618	-1.9023	-1.9672	-1.8777	-1.9431	-2.422	-1.9417	-1.8656	-1.9266	-1.9404	-1.9491	-2.3763	-1.9921	-1.4761	-1.9876	-1.5807	-1.9443	-1.8345	-1.9905	-2.1419	-1.9137
-1.5041	-2.0252	-1.7929	-1.9971	-1.8555	-1.8441	-1.0455	-1.9046	-1.6849	-2.0634	-1.9229	-2.0023	-1.9246	-1.9365	-1.6506	-1.9956	-1.8216	-2.0065	-1.7932	-1.9402	-1.1416	-1.9441	-1.6849	-2.0634	-1.9818	-1.9454	-1.8798	-1.9112	-1.8425	-1.9618	-1.9023	-1.9672	-1.8777	-1.9431	-0.9475	-1.9366	-1.9515	-1.9916	-1.9404	-1.9491	-1.8826	-1.9325	-1.4761	-1.9876	-1.5807	-1.9443	-1.8345	-1.9905	-2.1419	-1.9137
-1.5041	-2.0252	-1.9002	-1.89	-1.7653	-2.0792	-0.8942	-1.9751	-1.7695	-1.9623	-2.07	-1.8492	-1.682	-2.0218	-1.6506	-1.9956	-1.902	-1.9	-1.7932	-1.9402	-1.1416	-1.9441	-1.7791	-1.9727	-1.9818	-1.9454	-1.7228	-1.9607	-1.8425	-1.9618	-1.9023	-1.9672	-1.8777	-1.9431	-0.9475	-1.9366	-1.8656	-1.9266	-1.9404	-1.9491	-1.8826	-1.9325	-1.4761	-1.9876	-1.5807	-1.9443	-1.8345	-1.9905	-1.8295	-1.9467
-1.9002	-1.9305	-2.417	-1.8791	-2.2204	-1.7998	-3.4689	-1.9714	-2.5266	-1.936	-2.1448	-1.936	-1.7868	-1.9236	-1.8844	-1.8971	-2.0823	-1.9143	-2.2757	-1.9594	-3.7067	-1.9174	-2.2568	-1.9497	-1.9498	-1.9345	-1.8798	-1.9112	-1.8425	-1.9618	-2.139	-1.8944	-2.2811	-1.9259	-2.422	-1.9417	-2.3526	-1.9695	-2.1141	-1.9584	-1.8826	-1.9325	-2.2311	-1.9239	-2.1361	-1.9383	-1.9619	-1.9056	-1.8295	-1.9467
-2.2617	-1.8064	-1.9908	-1.9132	-1.8555	-1.8441	-0.8942	-1.9751	-2.5266	-1.936	-2.07	-1.8492	-1.8536	-1.8737	-2.3627	-1.9455	-2.0823	-1.9143	-1.7932	-1.9402	-1.1416	-1.9441	-2.2568	-1.9497	-1.9818	-1.9454	-1.8798	-1.9112	-2.4816	-1.9475	-2.139	-1.8944	-1.8777	-1.9431	-0.9475	-1.9366	-2.3526	-1.9695	-1.9404	-1.9491	-1.8826	-1.9325	-2.2311	-1.9239	-2.1361	-1.9383	-1.9619	-1.9056	-1.8295	-1.9467
-2.648	-2.1397	-1.7224	-2.0178	-2.2204	-1.7998	-0.8942	-1.9751	-1.7564	-2.1179	-1.8177	-1.9732	-1.8512	-2.0377	-2.3627	-1.9455	-1.8216	-2.0065	-2.2757	-1.9594	-1.1416	-1.9441	-1.8026	-1.9099	-1.9818	-1.9454	-1.8798	-1.9112	-2.4816	-1.9475	-1.9023	-1.9672	-2.2811	-1.9259	-0.9475	-1.9366	-1.8656	-1.9266	-1.9404	-1.9491	-1.8826	-1.9325	-2.2311	-1.9239	-2.1361	-1.9383	-1.9619	-1.9056	-1.8295	-1.9467
-2.2617	-1.8064	-1.9002	-1.89	-1.8126	-1.9997	-1.0455	-1.9046	-1.803	-1.7936	-1.8177	-1.9732	-1.8775	-2.0226	-2.3627	-1.9455	-1.902	-1.9	-1.7932	-1.9402	-1.1416	-1.9441	-1.8026	-1.9099	-1.9818	-1.9454	-1.8775	-2.0226	-2.4816	-1.9475	-1.9023	-1.9672	-1.8777	-1.9431	-0.9475	-1.9366	-1.8656	-1.9266	-1.9404	-1.9491	-1.8826	-1.9325	-2.1584	-1.9711	-2.1206	-1.9623	-2.0559	-1.9686	-1.993	-1.9436
-1.5553	-2.0792	-1.8764	-1.9266	-1.5669	-1.9057	-0.8942	-1.9751	-1.866	-1.8024	-1.9229	-2.0023	-2.1511	-2.0278	-1.6506	-1.9956	-1.8216	-2.0065	-1.5669	-1.9057	-1.1416	-1.9441	-1.8026	-1.9099	-1.9818	-1.9454	-2.1878	-1.9749	-1.8425	-1.9618	-1.9023	-1.9672	-1.8777	-1.9431	-0.9475	-1.9366	-1.8656	-1.9266	-1.9404	-1.9491	-2.3763	-1.9921	-2.1584	-1.9711	-2.1206	-1.9623	-2.0559	-1.9686	-1.993	-1.9436
-2.648	-2.1397	-1.7929	-1.9971	-1.822	-1.9681	-1.0455	-1.9046	-1.7564	-2.1179	-1.8177	-1.9732	-1.7342	-1.7195	-2.3627	-1.9455	-1.8216	-2.0065	-1.7932	-1.9402	-1.1416	-1.9441	-1.8026	-1.9099	-1.9818	-1.9454	-1.7228	-1.9607	-2.4816	-1.9475	-1.9023	-1.9672	-1.8777	-1.9431	-0.9475	-1.9366	-1.8656	-1.9266	-1.9404	-1.9491	-1.8826	-1.9325	-2.1584	-1.9711	-2.1206	-1.9623	-2.0559	-1.9686	-1.993	-1.9436
-1.5041	-2.0252	-1.7929	-1.9971	-1.82	-1.8383	-0.8942	-1.9751	-1.866	-1.8024	-1.9896	-2.0187	-1.8775	-2.0226	-1.6506	-1.9956	-1.8216	-2.0065	-1.9231	-1.9	-1.1416	-1.9441	-1.8026	-1.9099	-1.9498	-1.9345	-1.8775	-2.0226	-1.8425	-1.9618	-1.9023	-1.9672	-1.8777	-1.9431	-0.9475	-1.9366	-1.8656	-1.9266	-1.9404	-1.9491	-1.8826	-1.9325	-1.4761	-1.9876	-1.5807	-1.9443	-1.9619	-1.9056	-1.8295	-1.9467
-2.648	-2.1397	-2.0121	-1.9797	-1.5669	-1.9057	-0.8942	-1.9751	-1.803	-1.7936	-1.8177	-1.9732	-1.6699	-1.9804	-2.3627	-1.9455	-2.0823	-1.9143	-1.5669	-1.9057	-1.1416	-1.9441	-1.8026	-1.9099	-1.9818	-1.9454	-2.1878	-1.9749	-2.4816	-1.9475	-1.9023	-1.9672	-1.8777	-1.9431	-0.9475	-1.9366	-1.8656	-1.9266	-1.9404	-1.9491	-1.8826	-1.9325	-1.4761	-1.9876	-2.1361	-1.9383	-1.9619	-1.9056	-1.8295	-1.9467
-1.9002	-1.9305	-1.8076	-1.989	-1.5669	-1.9057	-1.7921	-1.821	-2.4905	-1.7683	-2.0662	-1.9781	-1.8512	-2.0377	-1.8844	-1.8971	-1.8216	-2.0065	-1.5669	-1.9057	-1.1416	-1.9441	-2.2568	-1.9497	-1.9498	-1.9345	-1.8798	-1.9112	-1.8425	-1.9618	-1.9023	-1.9672	-1.8777	-1.9431	-2.422	-1.9417	-1.8656	-1.9266	-2.1141	-1.9584	-1.8826	-1.9325	-1.4761	-1.9876	-2.1361	-1.9383	-1.9619	-1.9056	-1.993	-1.9436
-1.5041	-2.0252	-1.9109	-1.9971	-2.0317	-1.8408	-0.7564	-1.9986	-1.8218	-1.9368	-1.8879	-1.9119	-1.8512	-2.0377	-1.6506	-1.9956	-1.9109	-1.9971	-1.9231	-1.9	-1.1416	-1.9441	-1.8218	-1.9368	-1.8879	-1.9119	-1.8798	-1.9112	-1.8425	-1.9618	-1.9023	-1.9672	-1.8777	-1.9431	-2.422	-1.9417	-1.8656	-1.9266	-1.9404	-1.9491	-1.8826	-1.9325	-1.4761	-1.9876	-1.5807	-1.9443	-1.8345	-1.9905	-2.1419	-1.9137
-1.5553	-2.0792	-1.9002	-1.89	-1.5669	-1.9057	-0.7564	-1.9986	-1.8452	-1.9661	-1.9896	-2.0187	-1.8546	-1.9568	-1.6506	-1.9956	-1.902	-1.9	-1.5669	-1.9057	-1.1416	-1.9441	-2.2568	-1.9497	-1.9498	-1.9345	-2.1878	-1.9749	-1.8425	-1.9618	-1.9023	-1.9672	-1.8777	-1.9431	-2.422	-1.9417	-1.8656	-1.9266	-1.9404	-1.9491	-1.8102	-1.9854	-1.4761	-1.9876	-2.1361	-1.9383	-1.9619	-1.9056	-1.8295	-1.9467
-2.648	-2.1397	-2.417	-1.8791	-2.0317	-1.8408	-0.8942	-1.9751	-2.0121	-1.9571	-1.9896	-2.0187	-2.0741	-1.684	-2.3627	-1.9455	-2.0823	-1.9143	-1.9231	-1.9	-1.1416	-1.9441	-2.2568	-1.9497	-1.9498	-1.9345	-2.0741	-1.684	-2.4816	-1.9475	-2.139	-1.8944	-1.8777	-1.9431	-0.9475	-1.9366	-1.8656	-1.9266	-1.9404	-1.9491	-1.8826	-1.9325	-2.2311	-1.9239	-1.5807	-1.9443	-1.9619	-1.9056	-1.8295	-1.9467
-1.8299	-1.8516	-2.417	-1.8791	-2.1575	-1.9242	-2.2841	-1.9915	-2.1752	-1.9315	-2.07	-1.8492	-1.9246	-1.9365	-2.3627	-1.9455	-2.0823	-1.9143	-2.2757	-1.9594	-1.1416	-1.9441	-2.2568	-1.9497	-1.9818	-1.9454	-1.8798	-1.9112	-1.9813	-1.9144	-2.139	-1.8944	-1.8777	-1.9431	-2.3939	-1.9346	-1.9515	-1.9916	-1.9404	-1.9491	-1.8826	-1.9325	-2.2311	-1.9239	-2.1361	-1.9383	-1.9619	-1.9056	-1.8295	-1.9467
-1.9002	-1.9305	-1.8374	-2.0468	-2.109	-2.2271	-0.7564	-1.9986	-1.7224	-1.9388	-1.9896	-2.0187	-1.5845	-1.9871	-1.8844	-1.8971	-1.8216	-2.0065	-1.9231	-1.9	-1.1416	-1.9441	-1.7791	-1.9727	-1.9498	-1.9345	-1.5845	-1.9871	-1.8425	-1.9618	-1.9023	-1.9672	-1.8777	-1.9431	-2.422	-1.9417	-1.8656	-1.9266	-1.9404	-1.9491	-1.8102	-1.9854	-2.2311	-1.9239	-2.1361	-1.9383	-1.9619	-1.9056	-1.8295	-1.9467
-1.7927	-1.559	-2.1757	-1.9595	-1.9346	-1.9305	-0.7564	-1.9986	-1.6849	-2.0634	-1.8177	-1.9732	-1.8775	-2.0226	-1.8844	-1.8971	-2.0823	-1.9143	-1.9231	-1.9	-1.1416	-1.9441	-1.6849	-2.0634	-1.9818	-1.9454	-1.8775	-2.0226	-1.8425	-1.9618	-1.9023	-1.9672	-1.8777	-1.9431	-2.422	-1.9417	-1.9515	-1.9916	-1.9404	-1.9491	-1.8826	-1.9325	-2.2311	-1.9239	-2.1361	-1.9383	-1.9619	-1.9056	-1.8295	-1.9467
-2.101	-1.9766	-1.8076	-1.989	-1.5669	-1.9057	-2.3599	-1.995	-1.7224	-1.9388	-1.8177	-1.9732	-1.9795	-1.8656	-2.101	-1.9766	-1.8216	-2.0065	-1.5669	-1.9057	-1.1416	-1.9441	-1.7791	-1.9727	-1.9818	-1.9454	-1.8798	-1.9112	-1.9813	-1.9144	-1.9023	-1.9672	-1.8777	-1.9431	-2.422	-1.9417	-1.8656	-1.9266	-1.9404	-1.9491	-1.8826	-1.9325	-2.2311	-1.9239	-2.1361	-1.9383	-1.9619	-1.9056	-1.8295	-1.9467
-1.9038	-1.8996	-2.417	-1.8791	-2.0454	-1.9291	-0.7564	-1.9986	-1.7342	-2.3134	-1.9896	-2.0187	-1.8775	-2.0226	-1.9038	-1.8996	-2.0823	-1.9143	-2.2757	-1.9594	-1.1416	-1.9441	-1.7791	-1.9727	-1.9498	-1.9345	-1.8775	-2.0226	-1.8425	-1.9618	-2.139	-1.8944	-1.9273	-1.9582	-2.422	-1.9417	-1.8656	-1.9266	-1.9404	-1.9491	-1.8826	-1.9325	-2.2311	-1.9239	-2.1361	-1.9383	-1.8345	-1.9905	-2.1419	-1.9137
-2.0454	-1.9291	-2.1757	-1.9595	-2.109	-2.2271	-0.7564	-1.9986	-1.8218	-1.9368	-2.07	-1.8492	-1.7868	-1.9236	-2.3627	-1.9455	-2.0823	-1.9143	-1.9231	-1.9	-1.1416	-1.9441	-1.8218	-1.9368	-1.9818	-1.9454	-1.8798	-1.9112	-1.9813	-1.9144	-1.9023	-1.9672	-1.8777	-1.9431	-2.422	-1.9417	-1.8656	-1.9266	-1.9404	-1.9491	-1.8826	-1.9325	-1.4761	-1.9876	-1.5807	-1.9443	-1.8345	-1.9905	-1.8295	-1.9467
-1.9002	-1.9305	-2.0121	-1.9797	-1.8126	-1.9997	-0.7564	-1.9986	-1.9353	-1.9222	-2.1448	-1.936	-1.9246	-1.9365	-1.8844	-1.8971	-2.0823	-1.9143	-1.7932	-1.9402	-1.1416	-1.9441	-1.8026	-1.9099	-1.9498	-1.9345	-1.8798	-1.9112	-1.8425	-1.9618	-1.9023	-1.9672	-1.8777	-1.9431	-2.422	-1.9417	-1.8656	-1.9266	-2.1141	-1.9584	-1.8826	-1.9325	-2.2311	-1.9239	-2.1361	-1.9383	-1.9619	-1.9056	-1.8295	-1.9467
-1.6213	-2.0269	-2.1757	-1.9595	-1.8126	-1.9997	-0.8942	-1.9751	-1.866	-1.8024	-1.9129	-1.9378	-2.5497	-1.9515	-1.6506	-1.9956	-2.0823	-1.9143	-1.7932	-1.9402	-1.1416	-1.9441	-1.8026	-1.9099	-1.9508	-2.0128	-2.1878	-1.9749	-1.8425	-1.9618	-1.9023	-1.9672	-1.8777	-1.9431	-0.9475	-1.9366	-1.8656	-1.9266	-1.9404	-1.9491	-2.3763	-1.9921	-2.2311	-1.9239	-2.1361	-1.9383	-1.9619	-1.9056	-1.8295	-1.9467
-1.9038	-1.8996	-1.8374	-2.0468	-1.8231	-2.0083	-0.7564	-1.9986	-1.8452	-1.9661	-2.0232	-1.9902	-2.415	-2.0187	-1.9038	-1.8996	-1.8216	-2.0065	-1.8231	-2.0083	-1.1416	-1.9441	-2.2568	-1.9497	-1.9818	-1.9454	-2.1878	-1.9749	-1.8425	-1.9618	-1.9023	-1.9672	-1.9273	-1.9582	-2.422	-1.9417	-1.8656	-1.9266	-1.9404	-1.9491	-1.8826	-1.9325	-2.2311	-1.9239	-2.1361	-1.9383	-2.0559	-1.9686	-1.993	-1.9436
-1.8245	-1.9236	-1.9109	-1.9971	-2.2204	-1.7998	-2.2841	-1.9915	-1.7695	-1.9623	-1.9434	-2.0532	-1.9246	-1.9365	-1.6506	-1.9956	-1.9109	-1.9971	-2.2757	-1.9594	-1.1416	-1.9441	-1.7791	-1.9727	-1.9508	-2.0128	-1.8798	-1.9112	-1.8425	-1.9618	-1.9023	-1.9672	-2.2811	-1.9259	-2.3939	-1.9346	-1.8656	-1.9266	-1.9404	-1.9491	-1.8826	-1.9325	-1.4761	-1.9876	-2.1361	-1.9383	-1.9619	-1.9056	-1.8295	-1.9467
-1.5041	-2.0252	-2.417	-1.8791	-2.2204	-1.7998	-0.8942	-1.9751	-1.9353	-1.9222	-2.0662	-1.9781	-1.9246	-1.9365	-1.6506	-1.9956	-2.0823	-1.9143	-2.2757	-1.9594	-1.1416	-1.9441	-1.8026	-1.9099	-1.9498	-1.9345	-1.8798	-1.9112	-1.8425	-1.9618	-2.139	-1.8944	-2.2811	-1.9259	-0.9475	-1.9366	-1.8656	-1.9266	-2.1141	-1.9584	-1.8826	-1.9325	-1.4761	-1.9876	-1.5807	-1.9443	-1.9619	-1.9056	-1.8295	-1.9467
-2.0614	-1.9873	-1.9002	-1.89	-1.8126	-1.9997	-0.7564	-1.9986	-2.5266	-1.936	-2.0232	-1.9902	-1.7438	-2.0256	-1.8844	-1.8971	-1.902	-1.9	-1.7932	-1.9402	-1.1416	-1.9441	-2.2568	-1.9497	-1.9818	-1.9454	-1.7228	-1.9607	-1.8425	-1.9618	-1.9023	-1.9672	-1.8777	-1.9431	-2.422	-1.9417	-2.3526	-1.9695	-1.9404	-1.9491	-1.8826	-1.9325	-2.2311	-1.9239	-2.1361	-1.9383	-1.8345	-1.9905	-2.1419	-1.9137
-1.9002	-1.9305	-1.8374	-2.0468	-2.0454	-1.9291	-0.7564	-1.9986	-1.6921	-1.8583	-1.8299	-1.9399	-2.415	-2.0187	-1.8844	-1.8971	-1.8216	-2.0065	-2.2757	-1.9594	-1.1416	-1.9441	-1.8026	-1.9099	-1.9498	-1.9345	-2.1878	-1.9749	-1.8425	-1.9618	-1.9023	-1.9672	-1.9273	-1.9582	-2.422	-1.9417	-1.8656	-1.9266	-1.7325	-1.9288	-1.8826	-1.9325	-2.1584	-1.9711	-2.1206	-1.9623	-2.0559	-1.9686	-1.993	-1.9436
-1.5553	-2.0792	-1.8299	-2.0094	-3.0457	-2.0392	-0.7564	-1.9986	-1.8218	-1.9368	-2.1615	-1.911	-2.5497	-1.9515	-1.6506	-1.9956	-2.0823	-1.9143	-2.2757	-1.9594	-1.1416	-1.9441	-1.8218	-1.9368	-1.9818	-1.9454	-2.1878	-1.9749	-1.8425	-1.9618	-1.9466	-1.9116	-1.8777	-1.9431	-2.422	-1.9417	-1.8656	-1.9266	-1.9404	-1.9491	-2.3763	-1.9921	-2.1584	-1.9711	-2.1206	-1.9623	-2.0559	-1.9686	-1.8295	-1.9467
-1.5553	-2.0792	-1.8374	-2.0468	-1.9346	-1.9305	-1.0455	-1.9046	-1.8452	-1.9661	-1.8177	-1.9732	-1.9795	-1.8656	-1.6506	-1.9956	-1.8216	-2.0065	-1.9231	-1.9	-1.1416	-1.9441	-2.2568	-1.9497	-1.9818	-1.9454	-1.8798	-1.9112	-1.8425	-1.9618	-1.9023	-1.9672	-1.8777	-1.9431	-0.9475	-1.9366	-1.8656	-1.9266	-1.9404	-1.9491	-1.8826	-1.9325	-2.1584	-1.9711	-2.1206	-1.9623	-2.0559	-1.9686	-1.993	-1.9436
-1.5553	-2.0792	-1.7929	-1.9971	-2.2204	-1.7998	-1.0455	-1.9046	-1.7695	-1.9623	-1.9229	-2.0023	-2.415	-2.0187	-1.6506	-1.9956	-1.8216	-2.0065	-2.2757	-1.9594	-1.1416	-1.9441	-1.7791	-1.9727	-1.9818	-1.9454	-2.1878	-1.9749	-1.8425	-1.9618	-1.9023	-1.9672	-2.2811	-1.9259	-0.9475	-1.9366	-1.8656	-1.9266	-1.9404	-1.9491	-1.8826	-1.9325	-2.1584	-1.9711	-2.1206	-1.9623	-1.9619	-1.9056	-1.993	-1.9436
-2.2617	-1.8064	-1.9976	-1.8456	-1.822	-1.9681	-0.7564	-1.9986	-1.7224	-1.9388	-2.0982	-1.9884	-1.9104	-1.8441	-2.3627	-1.9455	-1.902	-1.9	-1.7932	-1.9402	-1.1416	-1.9441	-1.7791	-1.9727	-1.9508	-2.0128	-1.8798	-1.9112	-2.4816	-1.9475	-1.9023	-1.9672	-1.8777	-1.9431	-2.422	-1.9417	-1.8656	-1.9266	-1.9404	-1.9491	-1.8826	-1.9325	-2.1584	-1.9711	-2.1206	-1.9623	-2.0559	-1.9686	-1.993	-1.9436
-1.8245	-1.9236	-1.7929	-1.9971	-1.7097	-1.8964	-1.0455	-1.9046	-1.7224	-1.9388	-1.8524	-2.0735	-1.9795	-1.8656	-1.6506	-1.9956	-1.8216	-2.0065	-1.7932	-1.9402	-1.1416	-1.9441	-1.7791	-1.9727	-1.8524	-2.0735	-1.8798	-1.9112	-1.8425	-1.9618	-1.9023	-1.9672	-1.8777	-1.9431	-0.9475	-1.9366	-1.8656	-1.9266	-1.9404	-1.9491	-1.8826	-1.9325	-2.1584	-1.9711	-2.1206	-1.9623	-2.0559	-1.9686	-1.993	-1.9436
-1.9002	-1.9305	-1.9002	-1.89	-1.8126	-1.9997	-0.7564	-1.9986	-1.9353	-1.9222	-1.8299	-1.9399	-2.5497	-1.9515	-1.8844	-1.8971	-1.902	-1.9	-1.7932	-1.9402	-1.1416	-1.9441	-1.8026	-1.9099	-1.9498	-1.9345	-2.1878	-1.9749	-1.8425	-1.9618	-1.9023	-1.9672	-1.8777	-1.9431	-2.422	-1.9417	-1.8656	-1.9266	-1.7325	-1.9288	-2.3763	-1.9921	-2.1584	-1.9711	-2.1206	-1.9623	-2.0559	-1.9686	-1.993	-1.9436
-1.6213	-2.0269	-1.8299	-2.0094	-2.2204	-1.7998	-1.0455	-1.9046	-1.7224	-1.9388	-2.07	-1.8492	-2.415	-2.0187	-1.6506	-1.9956	-2.0823	-1.9143	-2.2757	-1.9594	-1.1416	-1.9441	-1.7791	-1.9727	-1.9818	-1.9454	-2.1878	-1.9749	-1.8425	-1.9618	-1.9466	-1.9116	-2.2811	-1.9259	-0.9475	-1.9366	-1.8656	-1.9266	-1.9404	-1.9491	-1.8826	-1.9325	-2.1584	-1.9711	-2.1206	-1.9623	-2.0559	-1.9686	-1.993	-1.9436
-2.2617	-1.8064	-1.9002	-1.89	-1.7097	-1.8964	-0.7564	-1.9986	-1.8218	-1.9368	-1.9129	-1.9378	-1.9795	-1.8656	-2.3627	-1.9455	-1.902	-1.9	-1.7932	-1.9402	-1.1416	-1.9441	-1.8218	-1.9368	-1.9508	-2.0128	-1.8798	-1.9112	-2.4816	-1.9475	-1.9023	-1.9672	-1.8777	-1.9431	-2.422	-1.9417	-1.8656	-1.9266	-1.9404	-1.9491	-1.8826	-1.9325	-2.1584	-1.9711	-2.1206	-1.9623	-2.0559	-1.9686	-1.993	-1.9436
-1.5553	-2.0792	-1.9908	-1.9132	-1.919	-1.9483	-0.7564	-1.9986	-1.7695	-1.9623	-1.9896	-2.0187	-1.5845	-1.9871	-1.6506	-1.9956	-2.0823	-1.9143	-2.2757	-1.9594	-1.1416	-1.9441	-1.7791	-1.9727	-1.9498	-1.9345	-1.5845	-1.9871	-1.8425	-1.9618	-2.139	-1.8944	-1.9273	-1.9582	-2.422	-1.9417	-1.8656	-1.9266	-1.9404	-1.9491	-1.8102	-1.9854	-2.2311	-1.9239	-2.1361	-1.9383	-1.9619	-1.9056	-1.8295	-1.9467
-1.8299	-1.8516	-2.1757	-1.9595	-1.82	-1.8383	-0.7564	-1.9986	-1.6849	-2.0634	-1.8233	-2.2271	-2.1511	-2.0278	-2.3627	-1.9455	-2.0823	-1.9143	-1.9231	-1.9	-1.1416	-1.9441	-1.6849	-2.0634	-1.9508	-2.0128	-2.1878	-1.9749	-1.9813	-1.9144	-1.9023	-1.9672	-1.8777	-1.9431	-2.422	-1.9417	-1.9515	-1.9916	-1.9404	-1.9491	-2.3763	-1.9921	-2.2311	-1.9239	-2.1361	-1.9383	-1.9619	-1.9056	-1.8295	-1.9467
-2.101	-1.9766	-1.8875	-1.7971	-2.3759	-2.05	-0.7564	-1.9986	-2.1272	-1.9991	-2.1615	-1.911	-1.8512	-2.0377	-2.101	-1.9766	-1.902	-1.9	-2.2757	-1.9594	-1.1416	-1.9441	-2.2568	-1.9497	-1.9818	-1.9454	-1.8798	-1.9112	-1.9813	-1.9144	-1.9023	-1.9672	-2.2811	-1.9259	-2.422	-1.9417	-2.3526	-1.9695	-1.9404	-1.9491	-1.8826	-1.9325	-2.2311	-1.9239	-2.1361	-1.9383	-1.9619	-1.9056	-1.8295	-1.9467
-2.2609	-2.1685	-2.417	-1.8791	-1.7653	-2.0792	-0.7564	-1.9986	-1.8218	-1.9368	-1.9229	-2.0023	-1.8546	-1.9568	-2.3627	-1.9455	-2.0823	-1.9143	-1.7932	-1.9402	-1.1416	-1.9441	-1.8218	-1.9368	-1.9818	-1.9454	-2.1878	-1.9749	-1.8425	-1.9618	-2.139	-1.8944	-1.8777	-1.9431	-2.422	-1.9417	-1.8656	-1.9266	-1.9404	-1.9491	-1.8102	-1.9854	-2.2311	-1.9239	-2.1361	-1.9383	-1.8345	-1.9905	-2.1419	-1.9137
-1.6213	-2.0269	-1.9976	-1.8456	-1.8126	-1.9997	-0.7564	-1.9986	-1.8452	-1.9661	-2.1448	-1.936	-2.0299	-2.0103	-1.6506	-1.9956	-1.902	-1.9	-1.7932	-1.9402	-1.1416	-1.9441	-2.2568	-1.9497	-1.9498	-1.9345	-2.1878	-1.9749	-1.8425	-1.9618	-1.9023	-1.9672	-1.8777	-1.9431	-2.422	-1.9417	-1.8656	-1.9266	-2.1141	-1.9584	-1.8102	-1.9854	-2.2311	-1.9239	-2.1361	-1.9383	-1.9619	-1.9056	-1.8295	-1.9467
-1.6213	-2.0269	-2.1757	-1.9595	-2.1575	-1.9242	-0.8942	-1.9751	-2.0299	-1.9935	-2.1448	-1.936	-2.1511	-2.0278	-1.6506	-1.9956	-2.0823	-1.9143	-2.2757	-1.9594	-1.1416	-1.9441	-2.2568	-1.9497	-1.9498	-1.9345	-2.1878	-1.9749	-1.8425	-1.9618	-1.9023	-1.9672	-1.8777	-1.9431	-0.9475	-1.9366	-1.9515	-1.9916	-2.1141	-1.9584	-2.3763	-1.9921	-2.2311	-1.9239	-2.1361	-1.9383	-1.9619	-1.9056	-1.8295	-1.9467
-1.6213	-2.0269	-1.8611	-2.087	-2.0317	-1.8408	-0.7564	-1.9986	-1.8218	-1.9368	-2.1615	-1.911	-1.6699	-1.9804	-1.6506	-1.9956	-1.8216	-2.0065	-1.9231	-1.9	-1.1416	-1.9441	-1.8218	-1.9368	-1.9818	-1.9454	-2.1878	-1.9749	-1.8425	-1.9618	-1.9023	-1.9672	-1.8777	-1.9431	-2.422	-1.9417	-1.8656	-1.9266	-1.9404	-1.9491	-1.8826	-1.9325	-2.1584	-1.9711	-2.1206	-1.9623	-1.9619	-1.9056	-1.8295	-1.9467
-1.9002	-1.9305	-1.8374	-2.0468	-1.8535	-1.8313	-3.028	-1.8518	-1.866	-1.8024	-1.9434	-2.0532	-1.9246	-1.9365	-1.8844	-1.8971	-1.8216	-2.0065	-1.7932	-1.9402	-3.7067	-1.9174	-1.8026	-1.9099	-1.9508	-2.0128	-1.8798	-1.9112	-1.8425	-1.9618	-1.9023	-1.9672	-1.8777	-1.9431	-2.422	-1.9417	-1.8656	-1.9266	-1.9404	-1.9491	-1.8826	-1.9325	-2.2311	-1.9239	-1.5807	-1.9443	-1.8345	-1.9905	-2.1419	-1.9137
-1.8245	-1.9236	-1.7929	-1.9971	-1.822	-1.9681	-3.83	-2.069	-1.7224	-1.9388	-2.0232	-1.9902	-1.9246	-1.9365	-1.6506	-1.9956	-1.8216	-2.0065	-1.7932	-1.9402	-3.7067	-1.9174	-1.7791	-1.9727	-1.9818	-1.9454	-1.8798	-1.9112	-1.8425	-1.9618	-1.9023	-1.9672	-1.8777	-1.9431	-2.422	-1.9417	-1.8656	-1.9266	-1.9404	-1.9491	-1.8826	-1.9325	-1.4761	-1.9876	-1.5807	-1.9443	-1.8345	-1.9905	-2.1419	-1.9137
-1.5041	-2.0252	-1.8611	-2.087	-1.8535	-1.8313	-2.8182	-1.8665	-1.866	-1.8024	-2.0232	-1.9902	-1.8775	-2.0226	-1.6506	-1.9956	-1.8216	-2.0065	-1.7932	-1.9402	-2.7625	-1.9849	-1.8026	-1.9099	-1.9818	-1.9454	-1.8775	-2.0226	-1.8425	-1.9618	-1.9023	-1.9672	-1.8777	-1.9431	-2.422	-1.9417	-1.8656	-1.9266	-1.9404	-1.9491	-1.8826	-1.9325	-1.4761	-1.9876	-1.5807	-1.9443	-1.8345	-1.9905	-2.1419	-1.9137
-1.5041	-2.0252	-2.0345	-1.884	-1.8535	-1.8313	-3.6051	-1.9266	-1.7564	-2.1179	-1.9434	-2.0532	-1.9246	-1.9365	-1.6506	-1.9956	-2.0823	-1.9143	-1.7932	-1.9402	-3.7067	-1.9174	-1.8026	-1.9099	-1.9508	-2.0128	-1.8798	-1.9112	-1.8425	-1.9618	-1.9023	-1.9672	-1.8777	-1.9431	-2.422	-1.9417	-1.8656	-1.9266	-1.9404	-1.9491	-1.8826	-1.9325	-1.4761	-1.9876	-1.5807	-1.9443	-1.8345	-1.9905	-2.1419	-1.9137
-2.0579	-1.9519	-1.7929	-1.9971	-1.7653	-2.0792	-3.4354	-1.891	-1.7224	-1.9388	-2.0232	-1.9902	-1.9246	-1.9365	-2.3627	-1.9455	-1.8216	-2.0065	-1.7932	-1.9402	-3.7067	-1.9174	-1.7791	-1.9727	-1.9818	-1.9454	-1.8798	-1.9112	-1.8425	-1.9618	-1.9023	-1.9672	-1.8777	-1.9431	-2.422	-1.9417	-1.8656	-1.9266	-1.9404	-1.9491	-1.8826	-1.9325	-1.4761	-1.9876	-1.5807	-1.9443	-1.8345	-1.9905	-2.1419	-1.9137
-1.5041	-2.0252	-1.8764	-1.9266	-1.7097	-1.8964	-2.8182	-1.8665	-1.866	-1.8024	-2.0232	-1.9902	-1.682	-2.0218	-1.6506	-1.9956	-1.8216	-2.0065	-1.7932	-1.9402	-2.7625	-1.9849	-1.8026	-1.9099	-1.9818	-1.9454	-1.7228	-1.9607	-1.8425	-1.9618	-1.9023	-1.9672	-1.8777	-1.9431	-2.422	-1.9417	-1.8656	-1.9266	-1.9404	-1.9491	-1.8826	-1.9325	-1.4761	-1.9876	-1.5807	-1.9443	-1.8345	-1.9905	-2.1419	-1.9137
-1.9038	-1.8996	-1.9908	-1.9132	-2.3759	-2.05	-0.8942	-1.9751	-2.4905	-1.7683	-1.8177	-1.9732	-1.8775	-2.0226	-1.9038	-1.8996	-2.0823	-1.9143	-2.2757	-1.9594	-1.1416	-1.9441	-2.2568	-1.9497	-1.9818	-1.9454	-1.8775	-2.0226	-1.8425	-1.9618	-2.139	-1.8944	-2.2811	-1.9259	-0.9475	-1.9366	-1.8656	-1.9266	-1.9404	-1.9491	-1.8826	-1.9325	-2.1584	-1.9711	-2.1206	-1.9623	-2.0559	-1.9686	-1.993	-1.9436
-1.9038	-1.8996	-1.9908	-1.9132	-1.8555	-1.8441	-0.8942	-1.9751	-1.803	-1.7936	-1.6409	-1.977	-1.9246	-1.9365	-1.9038	-1.8996	-2.0823	-1.9143	-1.7932	-1.9402	-1.1416	-1.9441	-1.8026	-1.9099	-1.9498	-1.9345	-1.8798	-1.9112	-1.8425	-1.9618	-2.139	-1.8944	-1.8777	-1.9431	-0.9475	-1.9366	-1.8656	-1.9266	-1.7325	-1.9288	-1.8826	-1.9325	-2.2311	-1.9239	-2.1361	-1.9383	-1.9619	-1.9056	-2.1419	-1.9137
-1.8245	-1.9236	-1.8299	-2.0094	-1.8535	-1.8313	-1.7921	-1.821	-1.6917	-1.9058	-1.8879	-1.9119	-1.7438	-2.0256	-1.6506	-1.9956	-2.0823	-1.9143	-1.7932	-1.9402	-1.1416	-1.9441	-1.8026	-1.9099	-1.8879	-1.9119	-1.7228	-1.9607	-1.8425	-1.9618	-1.9466	-1.9116	-1.8777	-1.9431	-2.422	-1.9417	-1.8656	-1.9266	-1.9404	-1.9491	-1.8826	-1.9325	-2.1584	-1.9711	-2.1206	-1.9623	-2.0559	-1.9686	-1.993	-1.9436
-1.6213	-2.0269	-1.8076	-1.989	-1.8535	-1.8313	-0.8942	-1.9751	-2.5266	-1.936	-1.9129	-1.9378	-1.9795	-1.8656	-1.6506	-1.9956	-1.8216	-2.0065	-1.7932	-1.9402	-1.1416	-1.9441	-2.2568	-1.9497	-1.9508	-2.0128	-1.8798	-1.9112	-1.8425	-1.9618	-1.9023	-1.9672	-1.8777	-1.9431	-0.9475	-1.9366	-2.3526	-1.9695	-1.9404	-1.9491	-1.8826	-1.9325	-1.4761	-1.9876	-1.5807	-1.9443	-1.8345	-1.9905	-1.8295	-1.9467
-1.6213	-2.0269	-1.7929	-1.9971	-2.2204	-1.7998	-0.8942	-1.9751	-1.7695	-1.9623	-2.1615	-1.911	-1.9246	-1.9365	-1.6506	-1.9956	-1.8216	-2.0065	-2.2757	-1.9594	-1.1416	-1.9441	-1.7791	-1.9727	-1.9818	-1.9454	-1.8798	-1.9112	-1.8425	-1.9618	-1.9023	-1.9672	-2.2811	-1.9259	-0.9475	-1.9366	-1.8656	-1.9266	-1.9404	-1.9491	-1.8826	-1.9325	-1.4761	-1.9876	-1.5807	-1.9443	-1.9619	-1.9056	-1.8295	-1.9467
-1.9002	-1.9305	-1.9002	-1.89	-1.82	-1.8383	-1.0455	-1.9046	-1.8452	-1.9661	-2.1615	-1.911	-1.9795	-1.8656	-1.8844	-1.8971	-1.902	-1.9	-1.9231	-1.9	-1.1416	-1.9441	-2.2568	-1.9497	-1.9818	-1.9454	-1.8798	-1.9112	-1.8425	-1.9618	-1.9023	-1.9672	-1.8777	-1.9431	-0.9475	-1.9366	-1.8656	-1.9266	-1.9404	-1.9491	-1.8826	-1.9325	-2.1584	-1.9711	-2.1206	-1.9623	-2.0559	-1.9686	-1.993	-1.9436
-1.5553	-2.0792	-1.8299	-2.0094	-2.1575	-1.9242	-3.6051	-1.9266	-1.6921	-1.8583	-1.8879	-1.9119	-1.7868	-1.9236	-1.6506	-1.9956	-2.0823	-1.9143	-2.2757	-1.9594	-3.7067	-1.9174	-1.8026	-1.9099	-1.8879	-1.9119	-1.8798	-1.9112	-1.8425	-1.9618	-1.9466	-1.9116	-1.8777	-1.9431	-2.422	-1.9417	-1.8656	-1.9266	-1.9404	-1.9491	-1.8826	-1.9325	-2.1584	-1.9711	-2.1206	-1.9623	-2.0559	-1.9686	-1.993	-1.9436
-1.5041	-2.0252	-1.8299	-2.0094	-1.7097	-1.8964	-1.0455	-1.9046	-2.0121	-1.9571	-1.7454	-1.8591	-2.5497	-1.9515	-1.6506	-1.9956	-2.0823	-1.9143	-1.7932	-1.9402	-1.1416	-1.9441	-2.2568	-1.9497	-1.7454	-1.8591	-2.1878	-1.9749	-1.8425	-1.9618	-1.9466	-1.9116	-1.8777	-1.9431	-0.9475	-1.9366	-1.8656	-1.9266	-1.7325	-1.9288	-2.3763	-1.9921	-2.1584	-1.9711	-2.1361	-1.9383	-1.9619	-1.9056	-1.8295	-1.9467
-1.7936	-1.9135	-1.7929	-1.9971	-1.9373	-2.1146	-4.454	-1.8503	-1.8218	-1.9368	-2.07	-1.8492	-2.1511	-2.0278	-1.6506	-1.9956	-1.8216	-2.0065	-2.2757	-1.9594	-3.7067	-1.9174	-1.8218	-1.9368	-1.9818	-1.9454	-2.1878	-1.9749	-1.8425	-1.9618	-1.9023	-1.9672	-1.8777	-1.9431	-2.422	-1.9417	-1.8656	-1.9266	-1.9404	-1.9491	-2.3763	-1.9921	-2.2311	-1.9239	-2.1361	-1.9383	-1.9619	-1.9056	-1.8295	-1.9467
-1.9002	-1.9305	-1.8611	-2.087	-2.0454	-1.9291	-3.028	-1.8518	-1.7224	-1.9388	-1.8917	-2.0663	-1.682	-2.0218	-1.8844	-1.8971	-1.8216	-2.0065	-2.2757	-1.9594	-3.7067	-1.9174	-1.7791	-1.9727	-1.9818	-1.9454	-1.7228	-1.9607	-1.8425	-1.9618	-1.9023	-1.9672	-1.9273	-1.9582	-2.422	-1.9417	-1.8656	-1.9266	-1.9404	-1.9491	-1.8826	-1.9325	-1.4761	-1.9876	-1.5807	-1.9443	-1.8345	-1.9905	-1.8295	-1.9467
-2.0454	-1.9291	-1.8611	-2.087	-1.9346	-1.9305	-3.4689	-1.9714	-1.7695	-1.9623	-1.6861	-1.9242	-2.5497	-1.9515	-2.3627	-1.9455	-1.8216	-2.0065	-1.9231	-1.9	-3.7067	-1.9174	-1.7791	-1.9727	-1.9498	-1.9345	-2.1878	-1.9749	-1.9813	-1.9144	-1.9023	-1.9672	-1.8777	-1.9431	-2.422	-1.9417	-1.8656	-1.9266	-1.9404	-1.9491	-2.3763	-1.9921	-1.4761	-1.9876	-2.1361	-1.9383	-1.9619	-1.9056	-1.8295	-1.9467
-1.7936	-1.9135	-1.7224	-2.0178	-1.9346	-1.9305	-3.808	-1.8407	-1.8218	-1.9368	-1.8177	-1.9732	-1.7868	-1.9236	-1.6506	-1.9956	-1.8216	-2.0065	-1.9231	-1.9	-3.808	-1.8407	-1.8218	-1.9368	-1.9818	-1.9454	-1.8798	-1.9112	-1.8425	-1.9618	-1.9023	-1.9672	-1.8777	-1.9431	-2.3939	-1.9346	-1.8656	-1.9266	-1.9404	-1.9491	-1.8826	-1.9325	-2.2311	-1.9239	-2.1361	-1.9383	-1.9619	-1.9056	-1.8295	-1.9467
-1.9038	-1.8996	-1.8611	-2.087	-2.0454	-1.9291	-0.8942	-1.9751	-1.866	-1.8024	-1.7818	-1.7732	-1.8775	-2.0226	-1.9038	-1.8996	-1.8216	-2.0065	-2.2757	-1.9594	-1.1416	-1.9441	-1.8026	-1.9099	-1.9498	-1.9345	-1.8775	-2.0226	-1.8425	-1.9618	-1.9023	-1.9672	-1.9273	-1.9582	-0.9475	-1.9366	-1.8656	-1.9266	-1.9404	-1.9491	-1.8826	-1.9325	-2.2311	-1.9239	-2.1361	-1.9383	-1.9619	-1.9056	-1.8295	-1.9467
-2.0454	-1.9291	-1.9908	-1.9132	-1.8535	-1.8313	-1.7921	-1.821	-1.8218	-1.9368	-2.1448	-1.936	-1.8775	-2.0226	-2.3627	-1.9455	-2.0823	-1.9143	-1.7932	-1.9402	-1.1416	-1.9441	-1.8218	-1.9368	-1.9498	-1.9345	-1.8775	-2.0226	-1.9813	-1.9144	-2.139	-1.8944	-1.8777	-1.9431	-2.422	-1.9417	-1.8656	-1.9266	-2.1141	-1.9584	-1.8826	-1.9325	-2.2311	-1.9239	-2.1361	-1.9383	-1.9619	-1.9056	-1.8295	-1.9467
-1.5041	-2.0252	-2.0121	-1.9797	-1.5669	-1.9057	-0.8942	-1.9751	-1.8218	-1.9368	-1.9229	-2.0023	-1.9246	-1.9365	-1.6506	-1.9956	-2.0823	-1.9143	-1.5669	-1.9057	-1.1416	-1.9441	-1.8218	-1.9368	-1.9818	-1.9454	-1.8798	-1.9112	-1.8425	-1.9618	-1.9023	-1.9672	-1.8777	-1.9431	-0.9475	-1.9366	-1.8656	-1.9266	-1.9404	-1.9491	-1.8826	-1.9325	-2.2311	-1.9239	-2.1361	-1.9383	-1.9619	-1.9056	-1.8295	-1.9467
-1.9038	-1.8996	-1.9908	-1.9132	-1.5669	-1.9057	-3.028	-1.8518	-1.866	-1.8024	-2.0662	-1.9781	-1.7438	-2.0256	-1.9038	-1.8996	-2.0823	-1.9143	-1.5669	-1.9057	-3.7067	-1.9174	-1.8026	-1.9099	-1.9498	-1.9345	-1.7228	-1.9607	-1.8425	-1.9618	-2.139	-1.8944	-1.8777	-1.9431	-2.422	-1.9417	-1.8656	-1.9266	-2.1141	-1.9584	-1.8826	-1.9325	-2.2311	-1.9239	-2.1361	-1.9383	-1.9619	-1.9056	-1.8295	-1.9467
-1.9038	-1.8996	-1.8611	-2.087	-1.8535	-1.8313	-1.0455	-1.9046	-1.7224	-1.9388	-1.7454	-1.8591	-1.682	-2.0218	-1.9038	-1.8996	-1.8216	-2.0065	-1.7932	-1.9402	-1.1416	-1.9441	-1.7791	-1.9727	-1.7454	-1.8591	-1.7228	-1.9607	-1.8425	-1.9618	-1.9023	-1.9672	-1.8777	-1.9431	-0.9475	-1.9366	-1.8656	-1.9266	-1.7325	-1.9288	-1.8826	-1.9325	-2.2311	-1.9239	-2.1361	-1.9383	-1.8345	-1.9905	-2.1419	-1.9137
-1.6213	-2.0269	-1.8875	-1.7971	-1.7097	-1.8964	-0.8942	-1.9751	-1.7564	-2.1179	-2.1448	-1.936	-1.9019	-1.8712	-1.6506	-1.9956	-1.902	-1.9	-1.7932	-1.9402	-1.1416	-1.9441	-1.8026	-1.9099	-1.9498	-1.9345	-2.1878	-1.9749	-1.8425	-1.9618	-1.9023	-1.9672	-1.8777	-1.9431	-0.9475	-1.9366	-1.8656	-1.9266	-2.1141	-1.9584	-1.8826	-1.9325	-1.4761	-1.9876	-1.5807	-1.9443	-1.8345	-1.9905	-1.8295	-1.9467
-1.8245	-1.9236	-1.9908	-1.9132	-1.7097	-1.8964	-0.8942	-1.9751	-2.0121	-1.9571	-1.6861	-1.9242	-1.8512	-2.0377	-1.6506	-1.9956	-2.0823	-1.9143	-1.7932	-1.9402	-1.1416	-1.9441	-2.2568	-1.9497	-1.9498	-1.9345	-1.8798	-1.9112	-1.8425	-1.9618	-2.139	-1.8944	-1.8777	-1.9431	-0.9475	-1.9366	-1.8656	-1.9266	-1.9404	-1.9491	-1.8826	-1.9325	-1.4761	-1.9876	-2.1361	-1.9383	-1.9619	-1.9056	-1.8295	-1.9467
-1.8245	-1.9236	-1.9908	-1.9132	-1.9373	-2.1146	-2.3599	-1.995	-1.803	-1.7936	-1.9229	-2.0023	-1.7868	-1.9236	-1.6506	-1.9956	-2.0823	-1.9143	-2.2757	-1.9594	-1.1416	-1.9441	-1.8026	-1.9099	-1.9818	-1.9454	-1.8798	-1.9112	-1.8425	-1.9618	-2.139	-1.8944	-1.8777	-1.9431	-2.422	-1.9417	-1.8656	-1.9266	-1.9404	-1.9491	-1.8826	-1.9325	-2.2311	-1.9239	-2.1361	-1.9383	-1.9619	-1.9056	-1.8295	-1.9467
-1.5041	-2.0252	-1.7929	-1.9971	-1.7097	-1.8964	-0.7564	-1.9986	-2.1272	-1.9991	-1.8177	-1.9732	-1.7438	-2.0256	-1.6506	-1.9956	-1.8216	-2.0065	-1.7932	-1.9402	-1.1416	-1.9441	-2.2568	-1.9497	-1.9818	-1.9454	-1.7228	-1.9607	-1.8425	-1.9618	-1.9023	-1.9672	-1.8777	-1.9431	-2.422	-1.9417	-2.3526	-1.9695	-1.9404	-1.9491	-1.8826	-1.9325	-2.1584	-1.9711	-2.1206	-1.9623	-2.0559	-1.9686	-1.993	-1.9436
-1.5041	-2.0252	-1.8374	-2.0468	-3.0457	-2.0392	-1.0455	-1.9046	-1.9353	-1.9222	-1.9434	-2.0532	-2.415	-2.0187	-1.6506	-1.9956	-1.8216	-2.0065	-2.2757	-1.9594	-1.1416	-1.9441	-1.8026	-1.9099	-1.9508	-2.0128	-2.1878	-1.9749	-1.8425	-1.9618	-1.9023	-1.9672	-1.8777	-1.9431	-0.9475	-1.9366	-1.8656	-1.9266	-1.9404	-1.9491	-1.8826	-1.9325	-2.1584	-1.9711	-2.1206	-1.9623	-2.0559	-1.9686	-1.993	-1.9436
-2.2617	-1.8064	-1.8076	-1.989	-1.9346	-1.9305	-0.7564	-1.9986	-1.7564	-2.1179	-2.0232	-1.9902	-1.7438	-2.0256	-2.3627	-1.9455	-1.8216	-2.0065	-1.9231	-1.9	-1.1416	-1.9441	-1.8026	-1.9099	-1.9818	-1.9454	-1.7228	-1.9607	-2.4816	-1.9475	-1.9023	-1.9672	-1.8777	-1.9431	-2.422	-1.9417	-1.8656	-1.9266	-1.9404	-1.9491	-1.8826	-1.9325	-2.1584	-1.9711	-2.1206	-1.9623	-1.9619	-1.9056	-1.8295	-1.9467
-1.9038	-1.8996	-1.8076	-1.989	-1.7653	-2.0792	-2.6596	-2.0634	-1.8452	-1.9661	-1.7818	-1.7732	-2.1511	-2.0278	-1.9038	-1.8996	-1.8216	-2.0065	-1.7932	-1.9402	-2.7625	-1.9849	-2.2568	-1.9497	-1.9498	-1.9345	-2.1878	-1.9749	-1.8425	-1.9618	-1.9023	-1.9672	-1.8777	-1.9431	-2.422	-1.9417	-1.8656	-1.9266	-1.9404	-1.9491	-2.3763	-1.9921	-2.2311	-1.9239	-2.1361	-1.9383	-1.9619	-1.9056	-1.8295	-1.9467
-1.8245	-1.9236	-1.8764	-1.9266	-1.9373	-2.1146	-1.0455	-1.9046	-1.7564	-2.1179	-2.1615	-1.911	-1.682	-2.0218	-1.6506	-1.9956	-1.8216	-2.0065	-2.2757	-1.9594	-1.1416	-1.9441	-1.8026	-1.9099	-1.9818	-1.9454	-1.7228	-1.9607	-1.8425	-1.9618	-1.9023	-1.9672	-1.8777	-1.9431	-0.9475	-1.9366	-1.8656	-1.9266	-1.9404	-1.9491	-1.8826	-1.9325	-2.2311	-1.9239	-2.1206	-1.9623	-2.0559	-1.9686	-1.993	-1.9436
-1.9002	-1.9305	-1.8076	-1.989	-1.8535	-1.8313	-1.0455	-1.9046	-1.803	-1.7936	-2.0982	-1.9884	-1.7868	-1.9236	-1.8844	-1.8971	-1.8216	-2.0065	-1.7932	-1.9402	-1.1416	-1.9441	-1.8026	-1.9099	-1.9508	-2.0128	-1.8798	-1.9112	-1.8425	-1.9618	-1.9023	-1.9672	-1.8777	-1.9431	-0.9475	-1.9366	-1.8656	-1.9266	-1.9404	-1.9491	-1.8826	-1.9325	-2.1584	-1.9711	-2.1206	-1.9623	-2.0559	-1.9686	-1.993	-1.9436
-1.649	-1.8789	-1.8374	-2.0468	-1.9373	-2.1146	-1.9142	-1.9608	-2.0121	-1.9571	-1.7454	-1.8591	-2.5497	-1.9515	-1.8844	-1.8971	-1.8216	-2.0065	-2.2757	-1.9594	-1.1416	-1.9441	-2.2568	-1.9497	-1.7454	-1.8591	-2.1878	-1.9749	-1.8425	-1.9618	-1.9023	-1.9672	-1.8777	-1.9431	-2.3939	-1.9346	-1.8656	-1.9266	-1.7325	-1.9288	-2.3763	-1.9921	-2.1584	-1.9711	-2.1206	-1.9623	-1.9619	-1.9056	-1.8295	-1.9467
-1.8245	-1.9236	-2.0121	-1.9797	-2.0454	-1.9291	-1.7921	-1.821	-1.6849	-2.0634	-2.1448	-1.936	-1.7342	-1.7195	-1.6506	-1.9956	-2.0823	-1.9143	-2.2757	-1.9594	-1.1416	-1.9441	-1.6849	-2.0634	-1.9498	-1.9345	-1.7228	-1.9607	-1.8425	-1.9618	-1.9023	-1.9672	-1.9273	-1.9582	-2.422	-1.9417	-1.9515	-1.9916	-2.1141	-1.9584	-1.8826	-1.9325	-2.1584	-1.9711	-2.1361	-1.9383	-1.9619	-1.9056	-1.8295	-1.9467
-2.2609	-2.1685	-1.9849	-1.8325	-1.9373	-2.1146	-3.808	-1.8407	-2.5266	-1.936	-1.8233	-2.2271	-2.1511	-2.0278	-2.3627	-1.9455	-2.0823	-1.9143	-2.2757	-1.9594	-3.808	-1.8407	-2.2568	-1.9497	-1.9508	-2.0128	-2.1878	-1.9749	-1.8425	-1.9618	-1.9466	-1.9116	-1.8777	-1.9431	-2.3939	-1.9346	-2.3526	-1.9695	-1.9404	-1.9491	-2.3763	-1.9921	-2.2311	-1.9239	-2.1361	-1.9383	-1.9619	-1.9056	-1.8295	-1.9467
-2.0454	-1.9291	-2.0121	-1.9797	-1.8231	-2.0083	-0.8942	-1.9751	-1.7342	-2.3134	-2.0662	-1.9781	-1.9795	-1.8656	-2.3627	-1.9455	-2.0823	-1.9143	-1.8231	-2.0083	-1.1416	-1.9441	-1.7791	-1.9727	-1.9498	-1.9345	-1.8798	-1.9112	-1.9813	-1.9144	-1.9023	-1.9672	-1.9273	-1.9582	-0.9475	-1.9366	-1.8656	-1.9266	-2.1141	-1.9584	-1.8826	-1.9325	-2.2311	-1.9239	-2.1361	-1.9383	-1.9619	-1.9056	-1.8295	-1.9467
-2.2617	-1.8064	-1.8764	-1.9266	-1.5669	-1.9057	-1.0455	-1.9046	-2.5266	-1.936	-2.0232	-1.9902	-1.7775	-1.8789	-2.3627	-1.9455	-1.8216	-2.0065	-1.5669	-1.9057	-1.1416	-1.9441	-2.2568	-1.9497	-1.9818	-1.9454	-1.7228	-1.9607	-2.4816	-1.9475	-1.9023	-1.9672	-1.8777	-1.9431	-0.9475	-1.9366	-2.3526	-1.9695	-1.9404	-1.9491	-1.8826	-1.9325	-1.4761	-1.9876	-1.5807	-1.9443	-1.9619	-1.9056	-1.993	-1.9436
-1.5041	-2.0252	-1.9109	-1.9971	-1.8535	-1.8313	-0.8942	-1.9751	-1.866	-1.8024	-2.1448	-1.936	-1.9104	-1.8441	-1.6506	-1.9956	-1.9109	-1.9971	-1.7932	-1.9402	-1.1416	-1.9441	-1.8026	-1.9099	-1.9498	-1.9345	-1.8798	-1.9112	-1.8425	-1.9618	-1.9023	-1.9672	-1.8777	-1.9431	-0.9475	-1.9366	-1.8656	-1.9266	-2.1141	-1.9584	-1.8826	-1.9325	-1.4761	-1.9876	-1.5807	-1.9443	-1.8345	-1.9905	-2.1419	-1.9137
-1.5041	-2.0252	-1.9908	-1.9132	-1.8535	-1.8313	-0.8942	-1.9751	-1.6917	-1.9058	-2.0662	-1.9781	-1.8512	-2.0377	-1.6506	-1.9956	-2.0823	-1.9143	-1.7932	-1.9402	-1.1416	-1.9441	-1.8026	-1.9099	-1.9498	-1.9345	-1.8798	-1.9112	-1.8425	-1.9618	-2.139	-1.8944	-1.8777	-1.9431	-0.9475	-1.9366	-1.8656	-1.9266	-2.1141	-1.9584	-1.8826	-1.9325	-1.4761	-1.9876	-1.5807	-1.9443	-1.8345	-1.9905	-2.1419	-1.9137
-1.9002	-1.9305	-1.8611	-2.087	-1.919	-1.9483	-0.8942	-1.9751	-1.7564	-2.1179	-1.9896	-2.0187	-1.6699	-1.9804	-1.8844	-1.8971	-1.8216	-2.0065	-2.2757	-1.9594	-1.1416	-1.9441	-1.8026	-1.9099	-1.9498	-1.9345	-2.1878	-1.9749	-1.8425	-1.9618	-1.9023	-1.9672	-1.9273	-1.9582	-0.9475	-1.9366	-1.8656	-1.9266	-1.9404	-1.9491	-1.8826	-1.9325	-1.4761	-1.9876	-1.5807	-1.9443	-1.9619	-1.9056	-1.8295	-1.9467
-1.6213	-2.0269	-1.8374	-2.0468	-1.7653	-2.0792	-1.9142	-1.9608	-2.5266	-1.936	-1.8917	-2.0663	-1.7868	-1.9236	-1.6506	-1.9956	-1.8216	-2.0065	-1.7932	-1.9402	-1.1416	-1.9441	-2.2568	-1.9497	-1.9818	-1.9454	-1.8798	-1.9112	-1.8425	-1.9618	-1.9023	-1.9672	-1.8777	-1.9431	-2.3939	-1.9346	-2.3526	-1.9695	-1.9404	-1.9491	-1.8826	-1.9325	-1.4761	-1.9876	-1.5807	-1.9443	-1.8345	-1.9905	-2.1419	-1.9137
-1.5553	-2.0792	-2.1757	-1.9595	-1.8126	-1.9997	-0.7564	-1.9986	-1.7224	-1.9388	-1.9896	-2.0187	-2.5497	-1.9515	-1.6506	-1.9956	-2.0823	-1.9143	-1.7932	-1.9402	-1.1416	-1.9441	-1.7791	-1.9727	-1.9498	-1.9345	-2.1878	-1.9749	-1.8425	-1.9618	-1.9023	-1.9672	-1.8777	-1.9431	-2.422	-1.9417	-1.8656	-1.9266	-1.9404	-1.9491	-2.3763	-1.9921	-1.4761	-1.9876	-1.5807	-1.9443	-1.8345	-1.9905	-2.1419	-1.9137
-1.6213	-2.0269	-2.1757	-1.9595	-1.9346	-1.9305	-0.7564	-1.9986	-2.5266	-1.936	-1.9434	-2.0532	-1.682	-2.0218	-1.6506	-1.9956	-2.0823	-1.9143	-1.9231	-1.9	-1.1416	-1.9441	-2.2568	-1.9497	-1.9508	-2.0128	-1.7228	-1.9607	-1.8425	-1.9618	-1.9023	-1.9672	-1.8777	-1.9431	-2.422	-1.9417	-2.3526	-1.9695	-1.9404	-1.9491	-1.8826	-1.9325	-1.4761	-1.9876	-1.5807	-1.9443	-1.9619	-1.9056	-1.8295	-1.9467
-1.8299	-1.8516	-2.0121	-1.9797	-1.7195	-2.1562	-0.7564	-1.9986	-1.9353	-1.9222	-1.7818	-1.7732	-2.1511	-2.0278	-2.3627	-1.9455	-2.0823	-1.9143	-1.7195	-2.1562	-1.1416	-1.9441	-1.8026	-1.9099	-1.9498	-1.9345	-2.1878	-1.9749	-1.9813	-1.9144	-1.9023	-1.9672	-1.8777	-1.9431	-2.422	-1.9417	-1.8656	-1.9266	-1.9404	-1.9491	-2.3763	-1.9921	-2.1584	-1.9711	-2.1206	-1.9623	-2.0559	-1.9686	-1.993	-1.9436
-1.9038	-1.8996	-1.8076	-1.989	-1.8126	-1.9997	-0.7564	-1.9986	-2.1752	-1.9315	-2.07	-1.8492	-1.8512	-2.0377	-1.9038	-1.8996	-1.8216	-2.0065	-1.7932	-1.9402	-1.1416	-1.9441	-2.2568	-1.9497	-1.9818	-1.9454	-1.8798	-1.9112	-1.8425	-1.9618	-1.9023	-1.9672	-1.8777	-1.9431	-2.422	-1.9417	-1.9515	-1.9916	-1.9404	-1.9491	-1.8826	-1.9325	-2.2311	-1.9239	-2.1361	-1.9383	-1.8345	-1.9905	-2.1419	-1.9137
-1.8524	-1.8599	-1.9976	-1.8456	-1.82	-1.8383	-0.7564	-1.9986	-1.6849	-2.0634	-1.8177	-1.9732	-1.7775	-1.8789	-1.8524	-1.8599	-1.902	-1.9	-1.9231	-1.9	-1.1416	-1.9441	-1.6849	-2.0634	-1.9818	-1.9454	-1.7228	-1.9607	-1.8425	-1.9618	-1.9023	-1.9672	-1.8777	-1.9431	-2.422	-1.9417	-1.9515	-1.9916	-1.9404	-1.9491	-1.8826	-1.9325	-2.2311	-1.9239	-2.1361	-1.9383	-1.9619	-1.9056	-1.8295	-1.9467
-1.5553	-2.0792	-1.8875	-1.7971	-1.5669	-1.9057	-1.0455	-1.9046	-2.4905	-1.7683	-2.0662	-1.9781	-1.9795	-1.8656	-1.6506	-1.9956	-1.902	-1.9	-1.5669	-1.9057	-1.1416	-1.9441	-2.2568	-1.9497	-1.9498	-1.9345	-1.8798	-1.9112	-1.8425	-1.9618	-1.9023	-1.9672	-1.8777	-1.9431	-0.9475	-1.9366	-1.8656	-1.9266	-2.1141	-1.9584	-1.8826	-1.9325	-2.2311	-1.9239	-2.1361	-1.9383	-1.8345	-1.9905	-2.1419	-1.9137
-1.9038	-1.8996	-2.417	-1.8791	-3.0457	-2.0392	-1.0455	-1.9046	-1.6921	-1.8583	-1.8524	-2.0735	-1.7775	-1.8789	-1.9038	-1.8996	-2.0823	-1.9143	-2.2757	-1.9594	-1.1416	-1.9441	-1.8026	-1.9099	-1.8524	-2.0735	-1.7228	-1.9607	-1.8425	-1.9618	-2.139	-1.8944	-1.8777	-1.9431	-0.9475	-1.9366	-1.8656	-1.9266	-1.9404	-1.9491	-1.8826	-1.9325	-1.4761	-1.9876	-1.5807	-1.9443	-1.8345	-1.9905	-2.1419	-1.9137
-1.7936	-1.9135	-1.7651	-2.0791	-2.2204	-1.7998	-3.6051	-1.9266	-2.5266	-1.936	-2.0662	-1.9781	-2.1511	-2.0278	-1.6506	-1.9956	-1.902	-1.9	-2.2757	-1.9594	-3.7067	-1.9174	-2.2568	-1.9497	-1.9498	-1.9345	-2.1878	-1.9749	-1.8425	-1.9618	-1.9023	-1.9672	-2.2811	-1.9259	-2.422	-1.9417	-2.3526	-1.9695	-2.1141	-1.9584	-2.3763	-1.9921	-1.4761	-1.9876	-1.5807	-1.9443	-1.8345	-1.9905	-1.8295	-1.9467
-1.649	-1.8789	-1.9908	-1.9132	-1.7653	-2.0792	-0.8942	-1.9751	-2.1272	-1.9991	-2.0662	-1.9781	-2.0299	-2.0103	-1.8844	-1.8971	-2.0823	-1.9143	-1.7932	-1.9402	-1.1416	-1.9441	-2.2568	-1.9497	-1.9498	-1.9345	-2.1878	-1.9749	-1.8425	-1.9618	-2.139	-1.8944	-1.8777	-1.9431	-0.9475	-1.9366	-2.3526	-1.9695	-2.1141	-1.9584	-1.8102	-1.9854	-1.4761	-1.9876	-1.5807	-1.9443	-1.9619	-1.9056	-1.8295	-1.9467
-2.648	-2.1397	-1.8764	-1.9266	-2.2204	-1.7998	-1.0455	-1.9046	-2.1272	-1.9991	-1.6409	-1.977	-1.6699	-1.9804	-2.3627	-1.9455	-1.8216	-2.0065	-2.2757	-1.9594	-1.1416	-1.9441	-2.2568	-1.9497	-1.9498	-1.9345	-2.1878	-1.9749	-2.4816	-1.9475	-1.9023	-1.9672	-2.2811	-1.9259	-0.9475	-1.9366	-2.3526	-1.9695	-1.7325	-1.9288	-1.8826	-1.9325	-1.4761	-1.9876	-2.1361	-1.9383	-1.9619	-1.9056	-1.993	-1.9436
-1.5553	-2.0792	-1.9644	-1.956	-1.8126	-1.9997	-2.3134	-1.9971	-2.0121	-1.9571	-2.0232	-1.9902	-1.5845	-1.9871	-1.6506	-1.9956	-1.9644	-1.956	-1.7932	-1.9402	-2.3134	-1.9971	-2.2568	-1.9497	-1.9818	-1.9454	-1.5845	-1.9871	-1.8425	-1.9618	-1.9023	-1.9672	-1.8777	-1.9431	-2.422	-1.9417	-1.8656	-1.9266	-1.9404	-1.9491	-1.8102	-1.9854	-1.4761	-1.9876	-1.5807	-1.9443	-1.8345	-1.9905	-1.8295	-1.9467
-1.9038	-1.8996	-1.8076	-1.989	-1.7195	-2.1562	-1.7921	-1.821	-1.866	-1.8024	-1.7454	-1.8591	-1.9795	-1.8656	-1.9038	-1.8996	-1.8216	-2.0065	-1.7195	-2.1562	-1.1416	-1.9441	-1.8026	-1.9099	-1.7454	-1.8591	-1.8798	-1.9112	-1.8425	-1.9618	-1.9023	-1.9672	-1.8777	-1.9431	-2.422	-1.9417	-1.8656	-1.9266	-1.7325	-1.9288	-1.8826	-1.9325	-1.4761	-1.9876	-1.5807	-1.9443	-1.9619	-1.9056	-1.8295	-1.9467
-1.9038	-1.8996	-1.8076	-1.989	-1.9373	-2.1146	-0.7564	-1.9986	-1.9353	-1.9222	-1.9129	-1.9378	-1.8512	-2.0377	-1.9038	-1.8996	-1.8216	-2.0065	-2.2757	-1.9594	-1.1416	-1.9441	-1.8026	-1.9099	-1.9508	-2.0128	-1.8798	-1.9112	-1.8425	-1.9618	-1.9023	-1.9672	-1.8777	-1.9431	-2.422	-1.9417	-1.8656	-1.9266	-1.9404	-1.9491	-1.8826	-1.9325	-1.4761	-1.9876	-2.1361	-1.9383	-1.9619	-1.9056	-1.993	-1.9436
-1.6213	-2.0269	-1.8764	-1.9266	-1.8126	-1.9997	-1.9142	-1.9608	-2.5266	-1.936	-1.7818	-1.7732	-2.5497	-1.9515	-1.6506	-1.9956	-1.8216	-2.0065	-1.7932	-1.9402	-1.1416	-1.9441	-2.2568	-1.9497	-1.9498	-1.9345	-2.1878	-1.9749	-1.8425	-1.9618	-1.9023	-1.9672	-1.8777	-1.9431	-2.3939	-1.9346	-2.3526	-1.9695	-1.9404	-1.9491	-2.3763	-1.9921	-1.4761	-1.9876	-1.5807	-1.9443	-1.8345	-1.9905	-2.1419	-1.9137
-1.6213	-2.0269	-1.9644	-1.956	-1.919	-1.9483	-3.0765	-2.0393	-1.7224	-1.9388	-2.07	-1.8492	-2.1511	-2.0278	-1.6506	-1.9956	-1.9644	-1.956	-2.2757	-1.9594	-2.7625	-1.9849	-1.7791	-1.9727	-1.9818	-1.9454	-2.1878	-1.9749	-1.8425	-1.9618	-1.9023	-1.9672	-1.9273	-1.9582	-2.422	-1.9417	-1.8656	-1.9266	-1.9404	-1.9491	-2.3763	-1.9921	-2.1584	-1.9711	-2.1206	-1.9623	-2.0559	-1.9686	-1.993	-1.9436
[truncated: 3,250 more rows]
[truncated: 21 more columns]
