# Supplementary material for: The Identification of Metal Ion Ligand-Binding Residues by Adding the Reclassified Relative Solvent Accessibility
Source: Front Genet. 2020 Mar 19;11:214. doi: 10.3389/fgene.2020.00214 (PMC7096583; doi:10.3389/fgene.2020.00214)
Supplement: SUPPLEMENTARY MATERIAL 4 — The PDB IDs of protein chains in the datasets. [file Data_Sheet_4.zip › features_parameter/feature_na.csv]

a1	a2	a3	a4	a5	a6	a7	a8	a9	a10	a11	a12	a13	a14	a15	a16	a17	a18	b1	b2	b3	b4	b5	b6	b7	b8	b9	b10	b11	b12	b13	b14	b15	b16	b17	b18	c1	c2	c3	c4	c5	c6	c7	c8	c9	c10	c11	c12	c13	c14
-2.3348	-2.2307	-2.2837	-1.962	-2.3024	-2.0226	-2.0124	-2.0602	-2.2986	-2.1373	-2.2642	-2.2602	-2.3351	-2.1719	-2.0888	-1.7415	-2.3024	-2.1094	-1.9948	-2.3086	-2.367	-2.2609	-2.1404	-2.1835	-2.0776	-2.2965	-2.2986	-2.1373	-2.181	-2.2345	-2.2609	-2.1365	-2.0888	-1.7415	-2.2731	-2.2788	-2.1855	-2.1939	-2.1934	-2.1994	-2.2257	-2.2389	-2.1777	-2.236	-2.3141	-2.1721	-2.259	-2.4015	-2.1987	-2.1884
-1.9733	-2.4001	-2.153	-2.2114	-2.1467	-1.9391	-1.9303	-2.6092	-2.4237	-2.6905	-2.1812	-2.1094	-2.4381	-2.5423	-1.9692	-2.3668	-2.2018	-2.0652	-1.9948	-2.3086	-2.153	-2.2114	-2.1297	-2.1708	-2.0776	-2.2965	-2.4237	-2.6905	-2.3434	-2.1365	-2.2068	-2.2875	-1.957	-2.1258	-2.2996	-2.1226	-2.1855	-2.1939	-2.1934	-2.1994	-2.2777	-1.9556	-2.1777	-2.236	-2.3141	-2.1721	-2.1829	-2.1694	-2.1987	-2.1884
-2.446	-2.004	-2.1467	-2.2602	-2.3024	-2.0226	-2.0888	-1.9078	-2.5578	-2.2046	-2.3643	-1.9978	-2.4881	-2.1441	-2.3837	-1.9912	-2.3398	-2.2542	-2.446	-2.004	-2.2996	-2.3311	-2.1404	-2.1835	-2.0888	-1.9078	-2.6332	-2.1623	-2.1354	-2.1491	-2.2068	-2.2875	-2.3926	-2.215	-2.2996	-2.1226	-2.1855	-2.1939	-2.259	-2.2475	-2.2257	-2.2389	-2.1777	-2.236	-2.3141	-2.1721	-2.1829	-2.1694	-2.1987	-2.1884
-2.2102	-2.1402	-2.4237	-2.2244	-2.3024	-2.0226	-2.5178	-2.376	-2.1786	-2.1779	-2.048	-2.1875	-2.1329	-2.1433	-2.3837	-1.9912	-2.3024	-2.1094	-1.9948	-2.3086	-2.4237	-2.2244	-2.1404	-2.1835	-2.2574	-2.3011	-2.0904	-2.1491	-2.181	-2.2345	-2.2009	-2.177	-2.3926	-2.215	-2.2731	-2.2788	-2.1855	-2.1939	-2.1934	-2.1994	-2.2257	-2.2389	-2.1777	-2.236	-2.3141	-2.1721	-2.1829	-2.1694	-2.1987	-2.1884
-1.8953	-2.2244	-1.9992	-2.1402	-2.5178	-2.1087	-2.2474	-2.2492	-1.8252	-2.1451	-2.0155	-1.9527	-2.2018	-2.0652	-2.0991	-2.3866	-2.1432	-2.1489	-1.8953	-2.2244	-2.0625	-2.0819	-2.4579	-2.3868	-2.2574	-2.3011	-1.8297	-2.2411	-2.181	-2.2345	-2.2009	-2.177	-2.1297	-2.2161	-2.2731	-2.2788	-2.1855	-2.1939	-2.1934	-2.1994	-2.2257	-2.2389	-2.1777	-2.236	-2.3141	-2.1721	-2.1829	-2.1694	-2.1987	-2.1884
-1.8397	-2.1524	-2.153	-2.2114	-1.9616	-2.379	-2.0124	-2.0602	-2.7352	-1.9063	-2.5226	-2.3735	-2.2642	-2.3692	-2.0488	-2.058	-1.9425	-2.0796	-1.9948	-2.3086	-2.153	-2.2114	-2.1297	-2.1708	-2.0776	-2.2965	-2.6332	-2.1623	-2.3434	-2.1365	-2.2009	-2.177	-1.957	-2.1258	-1.957	-2.1144	-2.1855	-2.1939	-2.1934	-2.1994	-2.2257	-2.2389	-2.1777	-2.236	-2.3141	-2.1721	-2.1829	-2.1694	-2.2227	-2.2838
-2.446	-2.004	-2.5061	-2.379	-1.9356	-2.1612	-2.3793	-2.505	-2.6277	-2.3222	-2.2642	-2.2602	-1.8757	-2.3547	-1.9692	-2.3668	-2.1362	-2.1861	-2.446	-2.004	-2.2996	-2.3311	-2.1404	-2.1835	-2.0776	-2.2965	-2.6332	-2.1623	-2.181	-2.2345	-2.2068	-2.2875	-1.957	-2.1258	-2.1362	-2.1861	-2.1855	-2.1939	-2.1934	-2.1994	-2.2257	-2.2389	-2.1777	-2.236	-2.3141	-2.1721	-2.259	-2.4015	-2.1987	-2.1884
-1.9733	-2.4001	-2.1699	-2.1243	-1.9356	-2.1612	-2.0754	-2.2602	-1.9463	-2.0025	-2.0247	-2.1113	-1.9	-2.3782	-2.0991	-2.3866	-1.8269	-2.1087	-1.9948	-2.3086	-2.0625	-2.0819	-2.1404	-2.1835	-2.2996	-2.0655	-2.0904	-2.1491	-2.1354	-2.1491	-1.9	-2.3782	-2.1297	-2.2161	-1.957	-2.1144	-2.1855	-2.1939	-2.1934	-2.1994	-2.2257	-2.2389	-2.2967	-2.1953	-2.3141	-2.1721	-2.1829	-2.1694	-2.1987	-2.1884
-2.0198	-2.4034	-2.0124	-2.0796	-2.1467	-1.9391	-2.1938	-2.2808	-2.1786	-2.1779	-1.9965	-2.5071	-2.3351	-2.1719	-1.7861	-2.1087	-1.9962	-2.2119	-1.9948	-2.3086	-2.0625	-2.0819	-2.1297	-2.1708	-2.2574	-2.3011	-2.0904	-2.1491	-1.9965	-2.5071	-2.2609	-2.1365	-1.957	-2.1258	-1.957	-2.1144	-2.1855	-2.1939	-2.1934	-2.1994	-2.2777	-1.9556	-2.1777	-2.236	-2.3141	-2.1721	-2.1829	-2.1694	-2.1987	-2.1884
-2.4676	-2.1307	-2.0124	-2.0796	-2.0098	-2.0797	-1.9303	-2.6092	-2.1708	-2.1691	-2.0247	-2.1113	-2.2018	-2.0652	-1.8893	-2.3112	-1.9425	-2.0796	-2.2561	-2.2411	-2.0625	-2.0819	-2.0098	-2.0797	-2.0776	-2.2965	-2.0904	-2.1491	-2.1354	-2.1491	-2.2009	-2.177	-2.1297	-2.2161	-1.957	-2.1144	-2.3767	-2.162	-2.1934	-2.1994	-1.9674	-2.2218	-2.1777	-2.236	-2.3141	-2.1721	-2.1829	-2.1694	-2.1987	-2.1884
-1.8397	-2.1524	-2.1467	-2.2602	-2.3908	-1.9814	-2.266	-2.0922	-1.3704	-2.2685	-2.0482	-3.1797	-2.5148	-2.152	-2.2684	-2.6874	-2.1125	-2.8463	-1.9948	-2.3086	-2.2996	-2.3311	-2.1297	-2.1708	-2.2996	-2.0655	-1.8297	-2.2411	-2.3434	-2.1365	-2.2068	-2.2875	-2.3926	-2.215	-2.2731	-2.2788	-2.1855	-2.1939	-2.259	-2.2475	-2.2777	-1.9556	-2.1777	-2.236	-1.5756	-2.3025	-2.1829	-2.1694	-2.1987	-2.1884
-2.2956	-1.898	-2.3342	-2.6593	-1.9616	-2.379	-2.0124	-2.0602	-2.5059	-2.6119	-2.6721	-1.9961	-2.1329	-2.1433	-1.7861	-2.1087	-1.9299	-2.4237	-2.5067	-2.0485	-2.367	-2.2609	-2.1297	-2.1708	-2.0776	-2.2965	-2.6332	-2.1623	-2.181	-2.2345	-2.2009	-2.177	-1.957	-2.1258	-1.9299	-2.4237	-2.1855	-2.1939	-2.1934	-2.1994	-2.2257	-2.2389	-2.1777	-2.236	-2.3141	-2.1721	-2.2323	-2.1638	-2.1987	-2.1884
-1.9733	-2.4001	-1.8484	-1.957	-1.8866	-2.383	-2.266	-2.0922	-2.1708	-2.1691	-2.0523	-2.1222	-2.0867	-2.1924	-2.0997	-2.1759	-2.3398	-2.2542	-1.9948	-2.3086	-2.0625	-2.0819	-2.1297	-2.1708	-2.2996	-2.0655	-2.0904	-2.1491	-2.0523	-2.1222	-2.2009	-2.177	-2.1297	-2.2161	-2.2996	-2.1226	-2.1855	-2.1939	-2.1934	-2.1994	-1.9674	-2.2218	-2.1777	-2.236	-2.3141	-2.1721	-2.2323	-2.1638	-2.1634	-2.178
-1.8146	-2.6119	-1.9816	-2.2367	-1.9616	-2.379	-2.5178	-2.376	-2.5472	-2.2129	-2.6721	-1.9961	-2.4142	-2.1759	-2.4195	-1.9527	-2.1362	-2.1861	-1.9948	-2.3086	-2.2996	-2.3311	-2.1297	-2.1708	-2.2574	-2.3011	-2.5472	-2.2129	-2.181	-2.2345	-2.2609	-2.1365	-2.3926	-2.215	-2.1362	-2.1861	-2.1855	-2.1939	-2.1634	-2.1638	-2.2257	-2.2389	-2.1777	-2.236	-2.3455	-2.207	-2.2323	-2.1638	-2.1987	-2.1884
-2.266	-2.4477	-2.1708	-2.7419	-2.0098	-2.0797	-2.3372	-1.9611	-2.7648	-2.1999	-2.0155	-1.9527	-1.9	-2.3782	-2.2601	-2.2114	-2.3242	-2.5432	-2.2561	-2.2411	-2.367	-2.2609	-2.0098	-2.0797	-2.2996	-2.0655	-2.6332	-2.1623	-2.181	-2.2345	-1.9	-2.3782	-2.2601	-2.2114	-2.2731	-2.2788	-2.1855	-2.1939	-2.1934	-2.1994	-1.9674	-2.2218	-2.2323	-1.9958	-2.3141	-2.1721	-2.1829	-2.1694	-2.1987	-2.1884
-2.335	-2.0275	-2.3545	-2.2323	-1.8866	-2.383	-2.266	-2.0922	-2.5059	-2.6119	-2.1626	-2.1074	-2.3348	-1.9064	-2.3837	-1.9912	-2.1362	-2.1861	-2.2561	-2.2411	-2.2996	-2.3311	-2.1297	-2.1708	-2.2996	-2.0655	-2.6332	-2.1623	-2.1626	-2.1074	-2.2609	-2.1365	-2.3926	-2.215	-2.1362	-2.1861	-2.1855	-2.1939	-2.259	-2.2475	-1.9674	-2.2218	-2.1777	-2.236	-2.3141	-2.1721	-2.1829	-2.1694	-2.1987	-2.1884
-2.4676	-2.1307	-1.9816	-2.2367	-1.9616	-2.379	-2.1241	-2.3615	-2.4237	-2.6905	-2.0482	-3.1797	-2.2018	-2.0652	-2.2601	-2.2114	-2.2139	-2.5807	-2.2561	-2.2411	-2.2996	-2.3311	-2.1297	-2.1708	-2.0776	-2.2965	-2.4237	-2.6905	-2.3434	-2.1365	-2.2009	-2.177	-2.2601	-2.2114	-2.2731	-2.2788	-2.3767	-2.162	-2.1634	-2.1638	-2.2257	-2.2389	-2.1777	-2.236	-2.3141	-2.1721	-2.1829	-2.1694	-2.1987	-2.1884
-2.266	-2.4477	-1.8484	-1.957	-1.8953	-2.2244	-2.1813	-1.9064	-1.8252	-2.1451	-1.9965	-2.5071	-2.4142	-2.1759	-1.8893	-2.3112	-2.3242	-2.5432	-2.2561	-2.2411	-2.0625	-2.0819	-1.8953	-2.2244	-2.0776	-2.2965	-1.8297	-2.2411	-1.9965	-2.5071	-2.2609	-2.1365	-2.1297	-2.2161	-2.2731	-2.2788	-2.1855	-2.1939	-2.1934	-2.1994	-2.2257	-2.2389	-2.1777	-2.236	-2.3141	-2.1721	-2.1829	-2.1694	-2.1987	-2.1884
-2.446	-2.004	-2.1813	-2.3104	-2.3148	-2.2268	-2.0966	-2.2129	-1.9463	-2.0025	-2.048	-2.1875	-1.9	-2.3782	-1.9878	-2.397	-2.3024	-2.1094	-2.446	-2.004	-2.0625	-2.0819	-2.1404	-2.1835	-2.0966	-2.2129	-2.0904	-2.1491	-2.181	-2.2345	-1.9	-2.3782	-2.1297	-2.2161	-2.2731	-2.2788	-2.1855	-2.1939	-2.1934	-2.1994	-2.2257	-2.2389	-2.2323	-1.9958	-2.3141	-2.1721	-2.1829	-2.1694	-2.1987	-2.1884
-2.3348	-2.2307	-2.1699	-2.1243	-2.0098	-2.0797	-2.1938	-2.2808	-1.8252	-2.1451	-1.9965	-2.5071	-2.3348	-1.9064	-2.0991	-2.3866	-2.1432	-2.1489	-1.9948	-2.3086	-2.0625	-2.0819	-2.0098	-2.0797	-2.2574	-2.3011	-1.8297	-2.2411	-1.9965	-2.5071	-2.2609	-2.1365	-2.1297	-2.2161	-2.2731	-2.2788	-2.1855	-2.1939	-2.1934	-2.1994	-1.9674	-2.2218	-2.1777	-2.236	-2.3141	-2.1721	-2.1829	-2.1694	-2.1987	-2.1884
-1.9733	-2.4001	-2.0124	-2.0796	-2.0471	-2.2758	-1.9971	-2.3298	-1.3704	-2.2685	-2.0247	-2.1113	-2.4785	-2.1222	-2.0991	-2.3866	-2.2018	-2.0652	-1.9948	-2.3086	-2.0625	-2.0819	-2.1404	-2.1835	-2.0776	-2.2965	-1.8297	-2.2411	-2.1354	-2.1491	-2.4785	-2.1222	-2.1297	-2.2161	-2.2996	-2.1226	-2.1855	-2.1939	-2.1934	-2.1994	-2.2257	-2.2389	-2.1777	-2.236	-1.5756	-2.3025	-2.1829	-2.1694	-2.1634	-2.178
-2.248	-2.2551	-2.3342	-2.6593	-2.1911	-2.5162	-2.3183	-2.1373	-1.3704	-2.2685	-2.1626	-2.1074	-2.3351	-2.1719	-2.2601	-2.2114	-2.1362	-2.1861	-2.2561	-2.2411	-2.367	-2.2609	-2.1297	-2.1708	-2.3183	-2.1373	-1.8297	-2.2411	-2.1626	-2.1074	-2.2609	-2.1365	-2.2601	-2.2114	-2.1362	-2.1861	-2.1855	-2.1939	-2.1934	-2.1994	-2.2257	-2.2389	-2.1777	-2.236	-1.5756	-2.3025	-2.1829	-2.1694	-2.1987	-2.1884
-2.2642	-2.1936	-2.335	-3.0175	-2.3024	-2.0226	-1.9971	-2.3298	-2.5059	-2.6119	-1.9965	-2.5071	-1.9	-2.3782	-2.0888	-1.7415	-2.1125	-2.8463	-2.2561	-2.2411	-2.2996	-2.3311	-2.1404	-2.1835	-2.0776	-2.2965	-2.6332	-2.1623	-1.9965	-2.5071	-1.9	-2.3782	-2.0888	-1.7415	-2.2731	-2.2788	-2.3767	-2.162	-2.1934	-2.1994	-2.2257	-2.2389	-2.1777	-2.236	-2.3141	-2.1721	-2.1829	-2.1694	-2.1987	-2.1884
-2.446	-2.004	-2.0124	-2.0796	-2.4016	-2.0909	-2.284	-1.8893	-2.1786	-2.1779	-2.0247	-2.1113	-2.4881	-2.1441	-2.3812	-1.7567	-1.8269	-2.1087	-2.446	-2.004	-2.0625	-2.0819	-2.4016	-2.0909	-2.2996	-2.0655	-2.0904	-2.1491	-2.1354	-2.1491	-2.2068	-2.2875	-2.1297	-2.2161	-1.957	-2.1144	-2.1855	-2.1939	-2.1934	-2.1994	-2.2257	-2.2389	-2.2323	-1.9958	-2.3141	-2.1721	-2.1829	-2.1694	-2.1987	-2.1884
-2.446	-2.004	-2.1708	-2.7419	-2.0471	-2.2758	-2.0966	-2.2129	-2.0155	-2.3146	-2.2642	-2.2602	-2.1177	-2.0994	-2.0488	-2.058	-2.3024	-2.1094	-2.446	-2.004	-2.367	-2.2609	-2.1404	-2.1835	-2.0966	-2.2129	-1.8297	-2.2411	-2.181	-2.2345	-2.2609	-2.1365	-1.957	-2.1258	-2.2731	-2.2788	-2.1855	-2.1939	-2.1934	-2.1994	-2.2257	-2.2389	-2.2323	-1.9958	-2.3141	-2.1721	-2.259	-2.4015	-2.1987	-2.1884
-1.8146	-2.6119	-1.9992	-2.1402	-2.0471	-2.2758	-1.9971	-2.3298	-1.3704	-2.2685	-2.0155	-1.9527	-2.4785	-2.1222	-2.3812	-1.7567	-2.4581	-2.0602	-1.9948	-2.3086	-2.0625	-2.0819	-2.1404	-2.1835	-2.0776	-2.2965	-1.8297	-2.2411	-2.181	-2.2345	-2.4785	-2.1222	-2.1297	-2.2161	-2.2731	-2.2788	-2.1855	-2.1939	-2.1934	-2.1994	-2.2257	-2.2389	-2.1777	-2.236	-1.5756	-2.3025	-2.1829	-2.1694	-2.1634	-2.178
-2.2102	-2.1402	-2.2139	-2.0219	-2.0471	-2.2758	-2.5083	-2.1307	-2.0155	-2.3146	-2.0523	-2.1222	-2.3812	-2.2077	-2.3976	-2.2976	-2.1362	-2.1861	-1.9948	-2.3086	-2.0625	-2.0819	-2.1404	-2.1835	-2.2996	-2.0655	-1.8297	-2.2411	-2.0523	-2.1222	-2.2609	-2.1365	-2.1297	-2.2161	-2.1362	-2.1861	-2.1855	-2.1939	-2.1934	-2.1994	-2.2257	-2.2389	-2.2967	-2.1953	-2.3141	-2.1721	-2.2323	-2.1638	-2.1987	-2.1884
-2.2397	-2.4272	-1.9816	-2.2367	-2.3024	-2.0226	-2.0966	-2.2129	-2.7352	-1.9063	-2.1812	-2.1094	-2.2018	-2.0652	-2.5472	-2.4237	-2.4581	-2.0602	-2.2561	-2.2411	-2.2996	-2.3311	-2.1404	-2.1835	-2.0966	-2.2129	-2.6332	-2.1623	-2.3434	-2.1365	-2.2009	-2.177	-2.5472	-2.4237	-2.2731	-2.2788	-2.1146	-2.2993	-2.1634	-2.1638	-2.2257	-2.2389	-2.2323	-1.9958	-2.3141	-2.1721	-2.1829	-2.1694	-2.1987	-2.1884
-1.8422	-2.3318	-1.9992	-2.1402	-2.0098	-2.0797	-2.3793	-2.505	-2.5578	-2.2046	-2.048	-2.1875	-2.4785	-2.1222	-2.3976	-2.2976	-1.9425	-2.0796	-2.2561	-2.2411	-2.0625	-2.0819	-2.0098	-2.0797	-2.0776	-2.2965	-2.6332	-2.1623	-2.181	-2.2345	-2.4785	-2.1222	-2.1297	-2.2161	-1.957	-2.1144	-2.1146	-2.2993	-2.1934	-2.1994	-1.9674	-2.2218	-2.1777	-2.236	-2.3141	-2.1721	-2.1829	-2.1694	-2.1634	-2.178
-1.8397	-2.1524	-2.1467	-2.2602	-2.6628	-2.5214	-1.9303	-2.6092	-1.3704	-2.2685	-2.1626	-2.1074	-1.9	-2.3782	-2.1565	-2.3808	-1.9299	-2.4237	-1.9948	-2.3086	-2.2996	-2.3311	-2.4579	-2.3868	-2.0776	-2.2965	-1.8297	-2.2411	-2.1626	-2.1074	-1.9	-2.3782	-2.3926	-2.215	-1.9299	-2.4237	-2.1855	-2.1939	-2.259	-2.2475	-2.2257	-2.2389	-2.1777	-2.236	-1.5756	-2.3025	-2.1829	-2.1694	-2.1987	-2.1884
-2.2397	-2.4272	-2.0966	-2.1222	-2.6628	-2.5214	-2.0754	-2.2602	-2.7648	-2.1999	-2.5226	-2.3735	-1.8757	-2.3547	-2.0997	-2.1759	-1.9425	-2.0796	-2.2561	-2.2411	-2.0966	-2.1222	-2.4579	-2.3868	-2.2996	-2.0655	-2.6332	-2.1623	-2.3434	-2.1365	-2.2068	-2.2875	-2.1297	-2.2161	-1.957	-2.1144	-2.1146	-2.2993	-2.1634	-2.1638	-2.2257	-2.2389	-2.2967	-2.1953	-2.3141	-2.1721	-2.1829	-2.1694	-2.1987	-2.1884
-2.0198	-2.4034	-2.0124	-2.0796	-1.8866	-2.383	-2.1813	-1.9064	-1.8252	-2.1451	-2.5747	-1.7874	-1.8757	-2.3547	-2.248	-2.5162	-2.1362	-2.1861	-1.9948	-2.3086	-2.0625	-2.0819	-2.1297	-2.1708	-2.0776	-2.2965	-1.8297	-2.2411	-2.3434	-2.1365	-2.2068	-2.2875	-2.3926	-2.215	-2.1362	-2.1861	-2.1855	-2.1939	-2.1934	-2.1994	-1.9674	-2.2218	-2.1777	-2.236	-2.3141	-2.1721	-2.1829	-2.1694	-2.1987	-2.1884
-1.8422	-2.3318	-2.1813	-2.3104	-2.2018	-2.2319	-2.1241	-2.3615	-1.9463	-2.0025	-1.9909	-2.2551	-1.9	-2.3782	-1.9692	-2.3668	-2.0373	-2.3348	-2.2561	-2.2411	-2.0625	-2.0819	-2.1297	-2.1708	-2.0776	-2.2965	-2.0904	-2.1491	-2.181	-2.2345	-1.9	-2.3782	-1.957	-2.1258	-2.2996	-2.1226	-2.1146	-2.2993	-2.1934	-2.1994	-2.2257	-2.2389	-2.1777	-2.236	-2.3141	-2.1721	-2.1829	-2.1694	-2.1987	-2.1884
-1.9733	-2.4001	-2.1699	-2.1243	-1.9356	-2.1612	-1.9971	-2.3298	-1.3704	-2.2685	-2.0247	-2.1113	-2.0084	-2.2141	-2.2601	-2.2114	-1.9299	-2.4237	-1.9948	-2.3086	-2.0625	-2.0819	-2.1404	-2.1835	-2.0776	-2.2965	-1.8297	-2.2411	-2.1354	-2.1491	-2.2009	-2.177	-2.2601	-2.2114	-1.9299	-2.4237	-2.1855	-2.1939	-2.1934	-2.1994	-2.2257	-2.2389	-2.1777	-2.236	-1.5756	-2.3025	-2.1829	-2.1694	-2.1634	-2.178
-2.0198	-2.4034	-2.0124	-2.0796	-2.0471	-2.2758	-2.5083	-2.1307	-2.1786	-2.1779	-2.1565	-2.3808	-1.9	-2.3782	-2.5472	-2.4237	-2.2642	-2.2602	-1.9948	-2.3086	-2.0625	-2.0819	-2.1404	-2.1835	-2.2996	-2.0655	-2.0904	-2.1491	-2.181	-2.2345	-1.9	-2.3782	-2.5472	-2.4237	-2.2996	-2.1226	-2.1855	-2.1939	-2.1934	-2.1994	-2.2257	-2.2389	-2.2967	-2.1953	-2.3141	-2.1721	-2.2323	-2.1638	-2.1987	-2.1884
-2.3348	-2.2307	-2.1699	-2.1243	-2.1241	-2.4184	-2.0124	-2.0602	-1.9463	-2.0025	-2.5747	-1.7874	-2.3351	-2.1719	-2.2684	-2.6874	-2.5412	-2.1052	-1.9948	-2.3086	-2.0625	-2.0819	-2.1404	-2.1835	-2.0776	-2.2965	-2.0904	-2.1491	-2.3434	-2.1365	-2.2609	-2.1365	-2.3926	-2.215	-2.2996	-2.1226	-2.1855	-2.1939	-2.1934	-2.1994	-2.2257	-2.2389	-2.1777	-2.236	-2.3141	-2.1721	-2.1829	-2.1694	-2.1987	-2.1884
-2.2397	-2.4272	-1.9992	-2.1402	-2.3024	-2.0226	-2.1938	-2.2808	-2.1174	-2.1402	-2.1812	-2.1094	-2.2642	-2.3692	-2.3837	-1.9912	-2.0373	-2.3348	-2.2561	-2.2411	-2.0625	-2.0819	-2.1404	-2.1835	-2.2574	-2.3011	-1.8297	-2.2411	-2.3434	-2.1365	-2.2009	-2.177	-2.3926	-2.215	-2.2996	-2.1226	-2.1146	-2.2993	-2.1934	-2.1994	-2.2257	-2.2389	-2.1777	-2.236	-2.3455	-2.207	-2.1829	-2.1694	-2.2227	-2.2838
-2.2956	-1.898	-2.1467	-2.2602	-2.0471	-2.2758	-1.9971	-2.3298	-1.3704	-2.2685	-2.1972	-2.1002	-2.0084	-2.2141	-1.9692	-2.3668	-2.5773	-1.9272	-2.5067	-2.0485	-2.2996	-2.3311	-2.1404	-2.1835	-2.0776	-2.2965	-1.8297	-2.2411	-2.3434	-2.1365	-2.2009	-2.177	-1.957	-2.1258	-2.2996	-2.1226	-2.1855	-2.1939	-2.259	-2.2475	-2.2257	-2.2389	-2.1777	-2.236	-1.5756	-2.3025	-2.1829	-2.1694	-2.1634	-2.178
-1.8397	-2.1524	-2.2139	-2.0219	-2.3908	-1.9814	-2.3793	-2.505	-2.1174	-2.1402	-2.0247	-2.1113	-2.0867	-2.1924	-2.3837	-1.9912	-2.3024	-2.1094	-1.9948	-2.3086	-2.0625	-2.0819	-2.1297	-2.1708	-2.0776	-2.2965	-1.8297	-2.2411	-2.1354	-2.1491	-2.2009	-2.177	-2.3926	-2.215	-2.2731	-2.2788	-2.1855	-2.1939	-2.1934	-2.1994	-2.2777	-1.9556	-2.1777	-2.236	-2.3455	-2.207	-2.1829	-2.1694	-2.1634	-2.178
-1.9733	-2.4001	-2.5061	-2.379	-1.9356	-2.1612	-2.0966	-2.2129	-1.8252	-2.1451	-2.1812	-2.1094	-2.3351	-2.1719	-2.0488	-2.058	-2.4581	-2.0602	-1.9948	-2.3086	-2.2996	-2.3311	-2.1404	-2.1835	-2.0966	-2.2129	-1.8297	-2.2411	-2.3434	-2.1365	-2.2609	-2.1365	-1.957	-2.1258	-2.2731	-2.2788	-2.1855	-2.1939	-2.1934	-2.1994	-2.2257	-2.2389	-2.2323	-1.9958	-2.3141	-2.1721	-2.1829	-2.1694	-2.1987	-2.1884
-2.266	-2.4477	-2.0124	-2.0796	-2.0098	-2.0797	-2.3837	-2.3781	-2.5578	-2.2046	-2.1812	-2.1094	-1.8757	-2.3547	-2.3976	-2.2976	-1.8269	-2.1087	-2.2561	-2.2411	-2.0625	-2.0819	-2.0098	-2.0797	-2.2996	-2.0655	-2.6332	-2.1623	-2.3434	-2.1365	-2.2068	-2.2875	-2.1297	-2.2161	-1.957	-2.1144	-2.1855	-2.1939	-2.1934	-2.1994	-1.9674	-2.2218	-2.1777	-2.236	-2.3141	-2.1721	-2.1829	-2.1694	-2.1987	-2.1884
-1.9733	-2.4001	-2.0966	-2.1222	-2.2018	-2.2319	-1.9303	-2.6092	-2.5578	-2.2046	-2.2254	-2.1792	-2.1177	-2.0994	-1.7861	-2.1087	-2.5412	-2.1052	-1.9948	-2.3086	-2.0966	-2.1222	-2.1297	-2.1708	-2.0776	-2.2965	-2.6332	-2.1623	-2.1354	-2.1491	-2.2609	-2.1365	-1.957	-2.1258	-2.2996	-2.1226	-2.1855	-2.1939	-2.1634	-2.1638	-2.2257	-2.2389	-2.1777	-2.236	-2.3141	-2.1721	-2.1829	-2.1694	-2.1987	-2.1884
-1.9733	-2.4001	-2.0124	-2.0796	-1.9356	-2.1612	-2.1813	-1.9064	-2.0155	-2.3146	-2.1812	-2.1094	-2.1329	-2.1433	-2.3812	-1.7567	-2.0373	-2.3348	-1.9948	-2.3086	-2.0625	-2.0819	-2.1404	-2.1835	-2.0776	-2.2965	-1.8297	-2.2411	-2.3434	-2.1365	-2.2009	-2.177	-2.1297	-2.2161	-2.2996	-2.1226	-2.1855	-2.1939	-2.1934	-2.1994	-2.2257	-2.2389	-2.1777	-2.236	-2.3141	-2.1721	-2.1829	-2.1694	-2.1987	-2.1884
-2.335	-2.0275	-2.2139	-2.0219	-2.3148	-2.2268	-2.1911	-1.7307	-1.3704	-2.2685	-1.9909	-2.2551	-2.2018	-2.0652	-2.248	-2.5162	-2.2529	-2.0682	-2.2561	-2.2411	-2.0625	-2.0819	-2.1404	-2.1835	-2.2996	-2.0655	-1.8297	-2.2411	-2.181	-2.2345	-2.2009	-2.177	-2.3926	-2.215	-2.2996	-2.1226	-2.1855	-2.1939	-2.1934	-2.1994	-2.2257	-2.2389	-2.1777	-2.236	-1.5756	-2.3025	-2.1829	-2.1694	-2.1987	-2.1884
-1.8397	-2.1524	-2.1699	-2.1243	-2.1911	-2.5162	-2.5083	-2.1307	-1.9466	-2.1813	-2.048	-2.1875	-2.6817	-1.9308	-2.6415	-2.3062	-1.9425	-2.0796	-1.9948	-2.3086	-2.0625	-2.0819	-2.1297	-2.1708	-2.2996	-2.0655	-1.8297	-2.2411	-2.181	-2.2345	-2.2009	-2.177	-2.3926	-2.215	-1.957	-2.1144	-2.1855	-2.1939	-2.1934	-2.1994	-2.2257	-2.2389	-2.2967	-2.1953	-2.3141	-2.1721	-2.1829	-2.1694	-2.1987	-2.1884
-2.4437	-2.2869	-2.153	-2.2114	-1.9317	-2.152	-2.3183	-2.1373	-2.4907	-2.2831	-2.2642	-2.2602	-2.5148	-2.152	-2.0991	-2.3866	-2.6456	-2.357	-2.5067	-2.0485	-2.153	-2.2114	-2.4579	-2.3868	-2.3183	-2.1373	-1.8297	-2.2411	-2.181	-2.2345	-2.2068	-2.2875	-2.1297	-2.2161	-2.6456	-2.357	-2.1855	-2.1939	-2.1934	-2.1994	-2.2257	-2.2389	-2.1777	-2.236	-2.3455	-2.207	-2.259	-2.4015	-2.1987	-2.1884
-1.8953	-2.2244	-2.3545	-2.2323	-2.6628	-2.5214	-2.0888	-1.9078	-1.8252	-2.1451	-2.0247	-2.1113	-1.9	-2.3782	-2.0997	-2.1759	-2.1362	-2.1861	-1.8953	-2.2244	-2.2996	-2.3311	-2.4579	-2.3868	-2.0888	-1.9078	-1.8297	-2.2411	-2.1354	-2.1491	-1.9	-2.3782	-2.1297	-2.2161	-2.1362	-2.1861	-2.1855	-2.1939	-2.259	-2.2475	-2.2257	-2.2389	-2.1777	-2.236	-2.3141	-2.1721	-2.1829	-2.1694	-2.1987	-2.1884
-2.6141	-2.0025	-1.8484	-1.957	-2.1241	-2.4184	-2.0754	-2.2602	-2.5472	-2.2129	-2.5747	-1.7874	-2.2018	-2.0652	-2.0488	-2.058	-1.8269	-2.1087	-2.5067	-2.0485	-2.0625	-2.0819	-2.1404	-2.1835	-2.2996	-2.0655	-2.5472	-2.2129	-2.3434	-2.1365	-2.2009	-2.177	-1.957	-2.1258	-1.957	-2.1144	-2.1855	-2.1939	-2.1934	-2.1994	-2.2257	-2.2389	-2.2967	-2.1953	-2.3455	-2.207	-2.1829	-2.1694	-2.1987	-2.1884
-1.8146	-2.6119	-1.8484	-1.957	-2.1467	-1.9391	-2.0966	-2.2129	-2.5059	-2.6119	-2.048	-2.1875	-1.8757	-2.3547	-1.7861	-2.1087	-2.2018	-2.0652	-1.9948	-2.3086	-2.0625	-2.0819	-2.1297	-2.1708	-2.0966	-2.2129	-2.6332	-2.1623	-2.181	-2.2345	-2.2068	-2.2875	-1.957	-2.1258	-2.2996	-2.1226	-2.1855	-2.1939	-2.1934	-2.1994	-2.2777	-1.9556	-2.2323	-1.9958	-2.3141	-2.1721	-2.1829	-2.1694	-2.1987	-2.1884
-1.8146	-2.6119	-2.2837	-1.962	-2.2018	-2.2319	-2.5083	-2.1307	-2.2986	-2.1373	-2.1565	-2.3808	-2.4142	-2.1759	-2.1565	-2.3808	-2.2139	-2.5807	-1.9948	-2.3086	-2.367	-2.2609	-2.1297	-2.1708	-2.2996	-2.0655	-2.2986	-2.1373	-2.181	-2.2345	-2.2609	-2.1365	-2.3926	-2.215	-2.2731	-2.2788	-2.1855	-2.1939	-2.1934	-2.1994	-2.2257	-2.2389	-2.2967	-2.1953	-2.3141	-2.1721	-2.2323	-2.1638	-2.1987	-2.1884
-2.4437	-2.2869	-2.335	-3.0175	-2.3908	-1.9814	-2.3183	-2.1373	-2.1174	-2.1402	-2.491	-1.9819	-2.0084	-2.2141	-2.0997	-2.1759	-2.1362	-2.1861	-2.5067	-2.0485	-2.2996	-2.3311	-2.1297	-2.1708	-2.3183	-2.1373	-1.8297	-2.2411	-2.3434	-2.1365	-2.2009	-2.177	-2.1297	-2.2161	-2.1362	-2.1861	-2.1855	-2.1939	-2.1934	-2.1994	-2.2777	-1.9556	-2.1777	-2.236	-2.3455	-2.207	-2.1829	-2.1694	-2.1634	-2.178
-2.2956	-1.898	-2.0124	-2.0796	-2.1467	-1.9391	-2.5178	-2.376	-1.3704	-2.2685	-1.8269	-2.5064	-2.1432	-2.1742	-2.1565	-2.3808	-1.8269	-2.1087	-2.5067	-2.0485	-2.0625	-2.0819	-2.1297	-2.1708	-2.2574	-2.3011	-1.8297	-2.2411	-2.1354	-2.1491	-2.2609	-2.1365	-2.3926	-2.215	-1.957	-2.1144	-2.1855	-2.1939	-2.1934	-2.1994	-2.2777	-1.9556	-2.1777	-2.236	-1.5756	-2.3025	-2.1829	-2.1694	-2.1987	-2.1884
-2.446	-2.004	-2.2837	-1.962	-2.1911	-2.5162	-2.1241	-2.3615	-2.5578	-2.2046	-2.2642	-2.2602	-2.0084	-2.2141	-1.7861	-2.1087	-2.2018	-2.0652	-2.446	-2.004	-2.367	-2.2609	-2.1297	-2.1708	-2.0776	-2.2965	-2.6332	-2.1623	-2.181	-2.2345	-2.2009	-2.177	-1.957	-2.1258	-2.2996	-2.1226	-2.1855	-2.1939	-2.1934	-2.1994	-2.2257	-2.2389	-2.1777	-2.236	-2.3141	-2.1721	-2.259	-2.4015	-2.1634	-2.178
-1.8146	-2.6119	-1.9992	-2.1402	-2.1467	-1.9391	-2.284	-1.8893	-2.1708	-2.1691	-2.048	-2.1875	-2.6817	-1.9308	-2.0991	-2.3866	-2.0373	-2.3348	-1.9948	-2.3086	-2.0625	-2.0819	-2.1297	-2.1708	-2.2996	-2.0655	-2.0904	-2.1491	-2.181	-2.2345	-2.2009	-2.177	-2.1297	-2.2161	-2.2996	-2.1226	-2.1855	-2.1939	-2.1934	-2.1994	-2.2777	-1.9556	-2.2323	-1.9958	-2.3141	-2.1721	-2.1829	-2.1694	-2.1987	-2.1884
-2.2102	-2.1402	-2.1467	-2.2602	-2.0084	-2.2141	-2.5178	-2.376	-1.8252	-2.1451	-1.9909	-2.2551	-2.3351	-2.1719	-2.248	-2.5162	-2.4581	-2.0602	-1.9948	-2.3086	-2.2996	-2.3311	-2.1297	-2.1708	-2.2574	-2.3011	-1.8297	-2.2411	-2.181	-2.2345	-2.2609	-2.1365	-2.3926	-2.215	-2.2731	-2.2788	-2.1855	-2.1939	-2.259	-2.2475	-1.9674	-2.2218	-2.1777	-2.236	-2.3141	-2.1721	-2.1829	-2.1694	-2.1987	-2.1884
-2.2397	-2.4272	-2.1708	-2.7419	-2.2018	-2.2319	-2.1911	-1.7307	-2.5578	-2.2046	-1.9909	-2.2551	-2.1177	-2.0994	-2.3976	-2.2976	-2.0373	-2.3348	-2.2561	-2.2411	-2.367	-2.2609	-2.1297	-2.1708	-2.2996	-2.0655	-2.6332	-2.1623	-2.181	-2.2345	-2.2609	-2.1365	-2.1297	-2.2161	-2.2996	-2.1226	-2.1146	-2.2993	-2.1934	-2.1994	-2.2257	-2.2389	-2.1777	-2.236	-2.3141	-2.1721	-2.1829	-2.1694	-2.1987	-2.1884
-2.2956	-1.898	-2.335	-3.0175	-2.1911	-2.5162	-1.9303	-2.6092	-1.9466	-2.1813	-2.5226	-2.3735	-2.1177	-2.0994	-2.248	-2.5162	-2.1432	-2.1489	-2.5067	-2.0485	-2.2996	-2.3311	-2.1297	-2.1708	-2.0776	-2.2965	-1.8297	-2.2411	-2.3434	-2.1365	-2.2609	-2.1365	-2.3926	-2.215	-2.2731	-2.2788	-2.1855	-2.1939	-2.1934	-2.1994	-2.2257	-2.2389	-2.1777	-2.236	-2.3141	-2.1721	-2.1829	-2.1694	-2.1987	-2.1884
-2.0198	-2.4034	-2.3545	-2.2323	-2.3148	-2.2268	-2.3793	-2.505	-1.9464	-2.3315	-1.9965	-2.5071	-2.0084	-2.2141	-2.2601	-2.2114	-2.3024	-2.1094	-1.9948	-2.3086	-2.2996	-2.3311	-2.1404	-2.1835	-2.0776	-2.2965	-1.8297	-2.2411	-1.9965	-2.5071	-2.2009	-2.177	-2.2601	-2.2114	-2.2731	-2.2788	-2.1855	-2.1939	-2.259	-2.2475	-2.2257	-2.2389	-2.1777	-2.236	-1.5756	-2.3025	-2.1829	-2.1694	-2.1634	-2.178
-1.8146	-2.6119	-2.1699	-2.1243	-2.3148	-2.2268	-2.1938	-2.2808	-2.7648	-2.1999	-2.5226	-2.3735	-2.1177	-2.0994	-2.3976	-2.2976	-2.2529	-2.0682	-1.9948	-2.3086	-2.0625	-2.0819	-2.1404	-2.1835	-2.2574	-2.3011	-2.6332	-2.1623	-2.3434	-2.1365	-2.2609	-2.1365	-2.1297	-2.2161	-2.2996	-2.1226	-2.1855	-2.1939	-2.1934	-2.1994	-2.2257	-2.2389	-2.1777	-2.236	-2.3141	-2.1721	-2.1829	-2.1694	-2.1987	-2.1884
-1.8397	-2.1524	-2.0124	-2.0796	-1.9356	-2.1612	-2.0124	-2.0602	-1.3704	-2.2685	-2.1812	-2.1094	-2.1177	-2.0994	-1.8893	-2.3112	-2.1362	-2.1861	-1.9948	-2.3086	-2.0625	-2.0819	-2.1404	-2.1835	-2.0776	-2.2965	-1.8297	-2.2411	-2.3434	-2.1365	-2.2609	-2.1365	-2.1297	-2.2161	-2.1362	-2.1861	-2.1855	-2.1939	-2.1934	-2.1994	-2.2257	-2.2389	-2.1777	-2.236	-1.5756	-2.3025	-2.1829	-2.1694	-2.1987	-2.1884
-1.8397	-2.1524	-2.2837	-1.962	-1.9616	-2.379	-2.1938	-2.2808	-1.9463	-2.0025	-2.1812	-2.1094	-2.3812	-2.2077	-2.0488	-2.058	-2.2139	-2.5807	-1.9948	-2.3086	-2.367	-2.2609	-2.1297	-2.1708	-2.2574	-2.3011	-2.0904	-2.1491	-2.3434	-2.1365	-2.2609	-2.1365	-1.957	-2.1258	-2.2731	-2.2788	-2.1855	-2.1939	-2.1934	-2.1994	-2.2257	-2.2389	-2.1777	-2.236	-2.3141	-2.1721	-2.1829	-2.1694	-2.1987	-2.1884
-1.8397	-2.1524	-2.5677	-2.2808	-2.1911	-2.5162	-2.2474	-2.2492	-1.8252	-2.1451	-2.2254	-2.1792	-2.1432	-2.1742	-1.8893	-2.3112	-2.2018	-2.0652	-1.9948	-2.3086	-2.367	-2.2609	-2.1297	-2.1708	-2.2574	-2.3011	-1.8297	-2.2411	-2.1354	-2.1491	-2.2609	-2.1365	-2.1297	-2.2161	-2.2996	-2.1226	-2.1855	-2.1939	-2.1934	-2.1994	-2.2257	-2.2389	-2.1777	-2.236	-2.3141	-2.1721	-2.1829	-2.1694	-2.1987	-2.1884
-2.6141	-2.0025	-2.4415	-2.3348	-2.3605	-2.5	-2.3837	-2.3781	-1.9463	-2.0025	-2.1972	-2.1002	-2.1432	-2.1742	-2.3837	-1.9912	-1.9299	-2.4237	-2.5067	-2.0485	-2.2996	-2.3311	-2.4579	-2.3868	-2.2996	-2.0655	-2.0904	-2.1491	-2.3434	-2.1365	-2.2609	-2.1365	-2.3926	-2.215	-1.9299	-2.4237	-2.1855	-2.1939	-2.1934	-2.1994	-2.2257	-2.2389	-2.1777	-2.236	-2.3141	-2.1721	-2.1829	-2.1694	-2.1987	-2.1884
-2.4437	-2.2869	-2.1708	-2.7419	-2.3148	-2.2268	-2.3372	-1.9611	-1.9464	-2.3315	-2.1565	-2.3808	-2.1432	-2.1742	-2.0991	-2.3866	-2.2529	-2.0682	-2.5067	-2.0485	-2.367	-2.2609	-2.1404	-2.1835	-2.2996	-2.0655	-1.8297	-2.2411	-2.181	-2.2345	-2.2609	-2.1365	-2.1297	-2.2161	-2.2996	-2.1226	-2.1855	-2.1939	-2.1934	-2.1994	-2.2257	-2.2389	-2.2323	-1.9958	-1.5756	-2.3025	-2.2323	-2.1638	-2.1987	-2.1884
-1.8422	-2.3318	-2.1467	-2.2602	-2.0084	-2.2141	-2.3793	-2.505	-2.5578	-2.2046	-2.2529	-2.568	-2.3812	-2.2077	-2.0488	-2.058	-2.5412	-2.1052	-2.2561	-2.2411	-2.2996	-2.3311	-2.1297	-2.1708	-2.0776	-2.2965	-2.6332	-2.1623	-2.181	-2.2345	-2.2609	-2.1365	-1.957	-2.1258	-2.2996	-2.1226	-2.1146	-2.2993	-2.259	-2.2475	-1.9674	-2.2218	-2.1777	-2.236	-2.3141	-2.1721	-2.259	-2.4015	-2.1987	-2.1884
-2.2642	-2.1936	-2.3791	-2.1402	-2.3148	-2.2268	-1.9303	-2.6092	-1.3704	-2.2685	-2.5747	-1.7874	-1.8757	-2.3547	-2.1565	-2.3808	-1.9299	-2.4237	-2.2561	-2.2411	-2.2996	-2.3311	-2.1404	-2.1835	-2.0776	-2.2965	-1.8297	-2.2411	-2.3434	-2.1365	-2.2068	-2.2875	-2.3926	-2.215	-1.9299	-2.4237	-2.3767	-2.162	-2.1634	-2.1638	-2.2257	-2.2389	-2.1777	-2.236	-1.5756	-2.3025	-2.1829	-2.1694	-2.1987	-2.1884
-2.0198	-2.4034	-2.153	-2.2114	-2.3605	-2.5	-2.0966	-2.2129	-2.5578	-2.2046	-1.9965	-2.5071	-1.8757	-2.3547	-2.5472	-2.4237	-1.8269	-2.1087	-1.9948	-2.3086	-2.153	-2.2114	-2.4579	-2.3868	-2.0966	-2.2129	-2.6332	-2.1623	-1.9965	-2.5071	-2.2068	-2.2875	-2.5472	-2.4237	-1.957	-2.1144	-2.1855	-2.1939	-2.1934	-2.1994	-2.2257	-2.2389	-2.2323	-1.9958	-2.3141	-2.1721	-2.1829	-2.1694	-2.1987	-2.1884
-1.8397	-2.1524	-2.2139	-2.0219	-2.1911	-2.5162	-2.3183	-2.1373	-2.5059	-2.6119	-2.0247	-2.1113	-1.9	-2.3782	-2.0488	-1.817	-2.1362	-2.1861	-1.9948	-2.3086	-2.0625	-2.0819	-2.1297	-2.1708	-2.3183	-2.1373	-2.6332	-2.1623	-2.1354	-2.1491	-1.9	-2.3782	-1.957	-2.1258	-2.1362	-2.1861	-2.1855	-2.1939	-2.1934	-2.1994	-2.2257	-2.2389	-2.1777	-2.236	-2.3141	-2.1721	-2.1829	-2.1694	-2.1987	-2.1884
-2.2102	-2.1402	-1.9992	-2.1402	-1.9356	-2.1612	-2.1911	-1.7307	-1.9463	-2.0025	-2.0155	-1.9527	-1.9	-2.3782	-2.2601	-2.2114	-2.3398	-2.2542	-1.9948	-2.3086	-2.0625	-2.0819	-2.1404	-2.1835	-2.2996	-2.0655	-2.0904	-2.1491	-2.181	-2.2345	-1.9	-2.3782	-2.2601	-2.2114	-2.2996	-2.1226	-2.1855	-2.1939	-2.1934	-2.1994	-2.2257	-2.2389	-2.1777	-2.236	-2.3141	-2.1721	-2.1829	-2.1694	-2.1987	-2.1884
-2.2956	-1.898	-2.335	-3.0175	-2.3148	-2.2268	-2.5083	-2.1307	-1.9466	-2.1813	-2.491	-1.9819	-2.2642	-2.3692	-2.0991	-2.3866	-2.3024	-2.1094	-2.5067	-2.0485	-2.2996	-2.3311	-2.1404	-2.1835	-2.2996	-2.0655	-1.8297	-2.2411	-2.3434	-2.1365	-2.2009	-2.177	-2.1297	-2.2161	-2.2731	-2.2788	-2.1855	-2.1939	-2.1934	-2.1994	-2.2257	-2.2389	-2.2967	-2.1953	-2.3141	-2.1721	-2.1829	-2.1694	-2.2227	-2.2838
-2.6141	-2.0025	-2.153	-2.2114	-2.0084	-2.2141	-2.1938	-2.2808	-2.1786	-2.1779	-2.5747	-1.7874	-2.1177	-2.0994	-2.1565	-2.3808	-2.5412	-2.1052	-2.5067	-2.0485	-2.153	-2.2114	-2.1297	-2.1708	-2.2574	-2.3011	-2.0904	-2.1491	-2.3434	-2.1365	-2.2609	-2.1365	-2.3926	-2.215	-2.2996	-2.1226	-2.1855	-2.1939	-2.1934	-2.1994	-1.9674	-2.2218	-2.1777	-2.236	-2.3141	-2.1721	-2.1829	-2.1694	-2.1987	-2.1884
-2.446	-2.004	-2.3791	-2.1402	-2.6628	-2.5214	-2.2474	-2.2492	-2.5059	-2.6119	-2.5226	-2.3735	-2.0084	-2.2141	-2.1565	-2.3808	-2.0373	-2.3348	-2.446	-2.004	-2.2996	-2.3311	-2.4579	-2.3868	-2.2574	-2.3011	-2.6332	-2.1623	-2.3434	-2.1365	-2.2009	-2.177	-2.3926	-2.215	-2.2996	-2.1226	-2.1855	-2.1939	-2.1634	-2.1638	-2.2257	-2.2389	-2.1777	-2.236	-2.3141	-2.1721	-2.1829	-2.1694	-2.1634	-2.178
-2.4437	-2.2869	-1.8484	-1.957	-1.9356	-2.1612	-2.284	-1.8893	-2.1174	-2.1402	-1.9909	-2.2551	-2.3812	-2.2077	-2.1565	-2.3808	-1.9299	-2.4237	-2.5067	-2.0485	-2.0625	-2.0819	-2.1404	-2.1835	-2.2996	-2.0655	-1.8297	-2.2411	-2.181	-2.2345	-2.2609	-2.1365	-2.3926	-2.215	-1.9299	-2.4237	-2.1855	-2.1939	-2.1934	-2.1994	-2.2257	-2.2389	-2.2323	-1.9958	-2.3455	-2.207	-2.1829	-2.1694	-2.1987	-2.1884
-2.6141	-2.0025	-2.0966	-2.1222	-2.1467	-1.9391	-2.0754	-2.2602	-2.7352	-1.9063	-2.2642	-2.2602	-2.2642	-2.3692	-1.8893	-2.3112	-2.1432	-2.1489	-2.5067	-2.0485	-2.0966	-2.1222	-2.1297	-2.1708	-2.2996	-2.0655	-2.6332	-2.1623	-2.181	-2.2345	-2.2009	-2.177	-2.1297	-2.2161	-2.2731	-2.2788	-2.1855	-2.1939	-2.1634	-2.1638	-2.2777	-1.9556	-2.2967	-2.1953	-2.3141	-2.1721	-2.259	-2.4015	-2.2227	-2.2838
-2.2102	-2.1402	-2.2139	-2.0219	-1.9616	-2.379	-1.9971	-2.3298	-2.7648	-2.1999	-2.0523	-2.1222	-1.9	-2.3782	-1.9692	-2.3668	-2.3398	-2.2542	-1.9948	-2.3086	-2.0625	-2.0819	-2.1297	-2.1708	-2.0776	-2.2965	-2.6332	-2.1623	-2.0523	-2.1222	-1.9	-2.3782	-1.957	-2.1258	-2.2996	-2.1226	-2.1855	-2.1939	-2.1934	-2.1994	-2.2257	-2.2389	-2.1777	-2.236	-2.3141	-2.1721	-2.2323	-2.1638	-2.1987	-2.1884
-1.8397	-2.1524	-2.5061	-2.379	-2.0471	-2.2758	-1.9971	-2.3298	-2.5472	-2.2129	-1.9965	-2.5071	-2.4881	-2.1441	-2.4195	-1.9527	-2.1362	-2.1861	-1.9948	-2.3086	-2.2996	-2.3311	-2.1404	-2.1835	-2.0776	-2.2965	-2.5472	-2.2129	-1.9965	-2.5071	-2.2068	-2.2875	-2.3926	-2.215	-2.1362	-2.1861	-2.1855	-2.1939	-2.1934	-2.1994	-2.2257	-2.2389	-2.1777	-2.236	-2.3455	-2.207	-2.1829	-2.1694	-2.1987	-2.1884
-2.266	-2.4477	-2.2139	-2.0219	-2.0471	-2.2758	-2.0966	-2.2129	-2.2986	-2.1373	-2.0247	-2.1113	-2.1329	-2.1433	-2.2601	-2.2114	-2.2139	-2.5807	-2.2561	-2.2411	-2.0625	-2.0819	-2.1404	-2.1835	-2.0966	-2.2129	-2.2986	-2.1373	-2.1354	-2.1491	-2.2009	-2.177	-2.2601	-2.2114	-2.2731	-2.2788	-2.1855	-2.1939	-2.1934	-2.1994	-2.2257	-2.2389	-2.2323	-1.9958	-2.3141	-2.1721	-2.1829	-2.1694	-2.1987	-2.1884
-1.8397	-2.1524	-2.2139	-2.0219	-2.0098	-2.0797	-2.3183	-2.1373	-2.1786	-2.1779	-2.0155	-1.9527	-1.9	-2.3782	-2.0997	-2.1759	-1.8269	-2.1087	-1.9948	-2.3086	-2.0625	-2.0819	-2.0098	-2.0797	-2.3183	-2.1373	-2.0904	-2.1491	-2.181	-2.2345	-1.9	-2.3782	-2.1297	-2.2161	-1.957	-2.1144	-2.1855	-2.1939	-2.1934	-2.1994	-1.9674	-2.2218	-2.1777	-2.236	-2.3141	-2.1721	-2.1829	-2.1694	-2.1987	-2.1884
-1.8397	-2.1524	-2.0966	-2.1222	-2.4016	-2.0909	-2.2474	-2.2492	-2.0155	-2.3146	-1.9965	-2.5071	-2.4142	-2.1759	-1.7861	-2.1087	-2.1362	-2.1861	-1.9948	-2.3086	-2.0966	-2.1222	-2.4016	-2.0909	-2.2574	-2.3011	-1.8297	-2.2411	-1.9965	-2.5071	-2.2609	-2.1365	-1.957	-2.1258	-2.1362	-2.1861	-2.1855	-2.1939	-2.1634	-2.1638	-2.2257	-2.2389	-2.1777	-2.236	-2.3141	-2.1721	-2.1829	-2.1694	-2.1987	-2.1884
-2.6141	-2.0025	-2.153	-2.2114	-2.3024	-2.0226	-2.0124	-2.0602	-2.0155	-2.3146	-1.9965	-2.5071	-2.0084	-2.2141	-1.8893	-2.3112	-2.4581	-2.0602	-2.5067	-2.0485	-2.153	-2.2114	-2.1404	-2.1835	-2.0776	-2.2965	-1.8297	-2.2411	-1.9965	-2.5071	-2.2009	-2.177	-2.1297	-2.2161	-2.2731	-2.2788	-2.1855	-2.1939	-2.1934	-2.1994	-2.2257	-2.2389	-2.1777	-2.236	-2.3141	-2.1721	-2.1829	-2.1694	-2.1634	-2.178
-1.9733	-2.4001	-2.0124	-2.0796	-2.3348	-1.9634	-2.3793	-2.505	-1.9464	-2.3315	-2.0247	-2.1113	-2.4381	-2.5423	-2.3976	-2.2976	-2.3024	-2.1094	-1.9948	-2.3086	-2.0625	-2.0819	-2.1404	-2.1835	-2.0776	-2.2965	-1.8297	-2.2411	-2.1354	-2.1491	-2.2068	-2.2875	-2.1297	-2.2161	-2.2731	-2.2788	-2.1855	-2.1939	-2.1934	-2.1994	-2.2257	-2.2389	-2.1777	-2.236	-1.5756	-2.3025	-2.1829	-2.1694	-2.1987	-2.1884
-1.8146	-2.6119	-2.4237	-2.2244	-1.9356	-2.1612	-2.3183	-2.1373	-2.1708	-2.1691	-2.1565	-2.3808	-2.4785	-2.1222	-2.6415	-2.3062	-2.2642	-2.2602	-1.9948	-2.3086	-2.4237	-2.2244	-2.1404	-2.1835	-2.3183	-2.1373	-2.0904	-2.1491	-2.181	-2.2345	-2.4785	-2.1222	-2.3926	-2.215	-2.2996	-2.1226	-2.1855	-2.1939	-2.1934	-2.1994	-2.2257	-2.2389	-2.1777	-2.236	-2.3141	-2.1721	-2.2323	-2.1638	-2.1634	-2.178
-2.446	-2.004	-2.1467	-2.2602	-2.4016	-2.0909	-2.0888	-1.9078	-1.3704	-2.2685	-2.6721	-1.9961	-2.1905	-2.1972	-2.2601	-2.2114	-2.5412	-2.1052	-2.446	-2.004	-2.2996	-2.3311	-2.4016	-2.0909	-2.0888	-1.9078	-1.8297	-2.2411	-2.181	-2.2345	-2.2009	-2.177	-2.2601	-2.2114	-2.2996	-2.1226	-2.1855	-2.1939	-2.259	-2.2475	-2.2257	-2.2389	-2.1777	-2.236	-1.5756	-2.3025	-2.2323	-2.1638	-2.2227	-2.2838
-2.2642	-2.1936	-2.153	-2.2114	-1.8953	-2.2244	-2.5083	-2.1307	-2.4907	-2.2831	-2.2529	-2.568	-1.9	-2.3782	-2.1565	-2.3808	-1.8269	-2.1087	-2.2561	-2.2411	-2.153	-2.2114	-1.8953	-2.2244	-2.2996	-2.0655	-1.8297	-2.2411	-2.181	-2.2345	-1.9	-2.3782	-2.3926	-2.215	-1.957	-2.1144	-2.3767	-2.162	-2.1934	-2.1994	-2.2257	-2.2389	-2.2967	-2.1953	-2.3455	-2.207	-2.259	-2.4015	-2.1987	-2.1884
-2.4676	-2.1307	-1.9816	-2.2367	-2.3908	-1.9814	-2.3183	-2.1373	-2.1174	-2.1402	-2.3643	-1.9978	-1.9	-2.3782	-2.3812	-1.7567	-1.8269	-2.1087	-2.2561	-2.2411	-2.2996	-2.3311	-2.1297	-2.1708	-2.3183	-2.1373	-1.8297	-2.2411	-2.1354	-2.1491	-1.9	-2.3782	-2.1297	-2.2161	-1.957	-2.1144	-2.3767	-2.162	-2.1634	-2.1638	-2.2777	-1.9556	-2.1777	-2.236	-2.3455	-2.207	-2.1829	-2.1694	-2.1987	-2.1884
-2.2428	-2.1222	-2.1699	-2.1243	-1.9356	-2.1612	-2.3793	-2.505	-1.9466	-2.1813	-2.491	-1.9819	-2.1905	-2.1972	-2.248	-2.5162	-2.1362	-2.1861	-2.2428	-2.1222	-2.0625	-2.0819	-2.1404	-2.1835	-2.0776	-2.2965	-1.8297	-2.2411	-2.3434	-2.1365	-2.2009	-2.177	-2.3926	-2.215	-2.1362	-2.1861	-2.1146	-2.2993	-2.1934	-2.1994	-2.2257	-2.2389	-2.1777	-2.236	-2.3141	-2.1721	-2.1829	-2.1694	-2.2227	-2.2838
-1.9733	-2.4001	-2.1699	-2.1243	-2.1911	-2.5162	-1.9971	-2.3298	-1.3704	-2.2685	-1.9909	-2.2551	-1.9	-2.3782	-2.0488	-2.058	-1.9962	-2.2119	-1.9948	-2.3086	-2.0625	-2.0819	-2.1297	-2.1708	-2.0776	-2.2965	-1.8297	-2.2411	-2.181	-2.2345	-1.9	-2.3782	-1.957	-2.1258	-1.957	-2.1144	-2.1855	-2.1939	-2.1934	-2.1994	-2.2257	-2.2389	-2.1777	-2.236	-1.5756	-2.3025	-2.1829	-2.1694	-2.1987	-2.1884
-2.0198	-2.4034	-2.4415	-2.3348	-2.0471	-2.2758	-2.5083	-2.1307	-1.9466	-2.1813	-1.9965	-2.5071	-1.8757	-2.3547	-2.0488	-2.058	-1.8269	-2.1087	-1.9948	-2.3086	-2.2996	-2.3311	-2.1404	-2.1835	-2.2996	-2.0655	-1.8297	-2.2411	-1.9965	-2.5071	-2.2068	-2.2875	-1.957	-2.1258	-1.957	-2.1144	-2.1855	-2.1939	-2.1934	-2.1994	-2.2257	-2.2389	-2.2967	-2.1953	-2.3141	-2.1721	-2.1829	-2.1694	-2.1987	-2.1884
-1.8146	-2.6119	-2.2837	-1.962	-2.6628	-2.5214	-2.3793	-2.505	-2.3348	-1.8013	-2.1812	-2.1094	-2.1905	-2.1972	-2.1565	-2.3808	-1.9962	-2.2119	-1.9948	-2.3086	-2.367	-2.2609	-2.4579	-2.3868	-2.0776	-2.2965	-2.6332	-2.1623	-2.3434	-2.1365	-2.2009	-2.177	-2.3926	-2.215	-1.957	-2.1144	-2.1855	-2.1939	-2.1934	-2.1994	-2.2257	-2.2389	-2.1777	-2.236	-2.3141	-2.1721	-2.1829	-2.1694	-2.2227	-2.2838
-2.446	-2.004	-2.1699	-2.1243	-2.3605	-2.5	-2.3793	-2.505	-1.9464	-2.3315	-2.5226	-2.3735	-2.2642	-2.3692	-2.0997	-2.1759	-2.1362	-2.1861	-2.446	-2.004	-2.0625	-2.0819	-2.4579	-2.3868	-2.0776	-2.2965	-1.8297	-2.2411	-2.3434	-2.1365	-2.2009	-2.177	-2.1297	-2.2161	-2.1362	-2.1861	-2.1855	-2.1939	-2.1934	-2.1994	-2.2257	-2.2389	-2.1777	-2.236	-1.5756	-2.3025	-2.1829	-2.1694	-2.2227	-2.2838
-2.2428	-2.1222	-2.2139	-2.0219	-2.3148	-2.2268	-1.9971	-2.3298	-1.9466	-2.1813	-1.9965	-2.5071	-2.1177	-2.0994	-2.0488	-2.058	-2.4581	-2.0602	-2.2428	-2.1222	-2.0625	-2.0819	-2.1404	-2.1835	-2.0776	-2.2965	-1.8297	-2.2411	-1.9965	-2.5071	-2.2609	-2.1365	-1.957	-2.1258	-2.2731	-2.2788	-2.1146	-2.2993	-2.1934	-2.1994	-2.2257	-2.2389	-2.1777	-2.236	-2.3141	-2.1721	-2.1829	-2.1694	-2.1987	-2.1884
-1.8397	-2.1524	-2.153	-2.2114	-2.3024	-2.0226	-2.0124	-2.0602	-2.1174	-2.1402	-2.1812	-2.1094	-2.2018	-2.0652	-1.9692	-2.3668	-2.2529	-2.0682	-1.9948	-2.3086	-2.153	-2.2114	-2.1404	-2.1835	-2.0776	-2.2965	-1.8297	-2.2411	-2.3434	-2.1365	-2.2009	-2.177	-1.957	-2.1258	-2.2996	-2.1226	-2.1855	-2.1939	-2.1934	-2.1994	-2.2257	-2.2389	-2.1777	-2.236	-2.3455	-2.207	-2.1829	-2.1694	-2.1987	-2.1884
-2.2102	-2.1402	-2.0124	-2.0796	-2.0084	-2.2141	-1.9303	-2.6092	-1.8252	-2.1451	-2.0247	-2.1113	-2.1905	-2.1972	-1.9692	-2.3668	-2.2529	-2.0682	-1.9948	-2.3086	-2.0625	-2.0819	-2.1297	-2.1708	-2.0776	-2.2965	-1.8297	-2.2411	-2.1354	-2.1491	-2.2009	-2.177	-1.957	-2.1258	-2.2996	-2.1226	-2.1855	-2.1939	-2.1934	-2.1994	-1.9674	-2.2218	-2.1777	-2.236	-2.3141	-2.1721	-2.1829	-2.1694	-2.2227	-2.2838
-1.8397	-2.1524	-2.153	-2.2114	-2.6628	-2.5214	-2.3837	-2.3781	-2.4907	-2.2831	-1.9965	-2.5071	-2.0867	-2.1924	-1.7861	-2.1087	-2.3242	-2.5432	-1.9948	-2.3086	-2.153	-2.2114	-2.4579	-2.3868	-2.2996	-2.0655	-1.8297	-2.2411	-1.9965	-2.5071	-2.2009	-2.177	-1.957	-2.1258	-2.2731	-2.2788	-2.1855	-2.1939	-2.1934	-2.1994	-2.2257	-2.2389	-2.1777	-2.236	-2.3455	-2.207	-2.1829	-2.1694	-2.1634	-2.178
-1.8422	-2.3318	-2.2837	-1.962	-1.9356	-2.1612	-1.9971	-2.3298	-1.3704	-2.2685	-2.3643	-1.9978	-1.9	-2.3782	-2.3976	-2.2976	-2.1432	-2.1489	-2.2561	-2.2411	-2.367	-2.2609	-2.1404	-2.1835	-2.0776	-2.2965	-1.8297	-2.2411	-2.1354	-2.1491	-1.9	-2.3782	-2.1297	-2.2161	-2.2731	-2.2788	-2.1146	-2.2993	-2.1934	-2.1994	-2.2257	-2.2389	-2.1777	-2.236	-1.5756	-2.3025	-2.1829	-2.1694	-2.1987	-2.1884
-2.0198	-2.4034	-2.2139	-2.0219	-2.3024	-2.0226	-2.1241	-2.3615	-1.3704	-2.2685	-2.491	-1.9819	-1.9	-2.3782	-2.2601	-2.2114	-2.1362	-2.1861	-1.9948	-2.3086	-2.0625	-2.0819	-2.1404	-2.1835	-2.0776	-2.2965	-1.8297	-2.2411	-2.3434	-2.1365	-1.9	-2.3782	-2.2601	-2.2114	-2.1362	-2.1861	-2.1855	-2.1939	-2.1934	-2.1994	-2.2257	-2.2389	-2.1777	-2.236	-1.5756	-2.3025	-2.1829	-2.1694	-2.1987	-2.1884
-2.2102	-2.1402	-1.8484	-1.957	-2.3908	-1.9814	-1.9971	-2.3298	-2.2986	-2.1373	-1.9965	-2.5071	-1.9	-2.3782	-1.9692	-2.3668	-2.3242	-2.5432	-1.9948	-2.3086	-2.0625	-2.0819	-2.1297	-2.1708	-2.0776	-2.2965	-2.2986	-2.1373	-1.9965	-2.5071	-1.9	-2.3782	-1.957	-2.1258	-2.2731	-2.2788	-2.1855	-2.1939	-2.1934	-2.1994	-2.2777	-1.9556	-2.1777	-2.236	-2.3141	-2.1721	-2.1829	-2.1694	-2.1987	-2.1884
-1.8397	-2.1524	-2.153	-2.2114	-2.4016	-2.0909	-2.3183	-2.1373	-2.1786	-2.1779	-2.5747	-1.7874	-2.1905	-2.1972	-1.8893	-2.3112	-1.9962	-2.2119	-1.9948	-2.3086	-2.153	-2.2114	-2.4016	-2.0909	-2.3183	-2.1373	-2.0904	-2.1491	-2.3434	-2.1365	-2.2009	-2.177	-2.1297	-2.2161	-1.957	-2.1144	-2.1855	-2.1939	-2.1934	-2.1994	-2.2257	-2.2389	-2.1777	-2.236	-2.3141	-2.1721	-2.1829	-2.1694	-2.2227	-2.2838
-2.446	-2.004	-2.153	-2.2114	-2.4016	-2.0909	-2.2474	-2.2492	-2.5059	-2.6119	-2.2529	-2.568	-2.1432	-2.1742	-2.0488	-2.058	-2.3024	-2.1094	-2.446	-2.004	-2.153	-2.2114	-2.4016	-2.0909	-2.2574	-2.3011	-2.6332	-2.1623	-2.181	-2.2345	-2.2609	-2.1365	-1.957	-2.1258	-2.2731	-2.2788	-2.1855	-2.1939	-2.1934	-2.1994	-2.2257	-2.2389	-2.1777	-2.236	-2.3141	-2.1721	-2.259	-2.4015	-2.1987	-2.1884
-2.446	-2.004	-2.153	-2.2114	-2.3605	-2.5	-2.1241	-2.3615	-1.3704	-2.2685	-2.1972	-2.1002	-1.8757	-2.3547	-2.0991	-2.3866	-2.2139	-2.5807	-2.446	-2.004	-2.153	-2.2114	-2.4579	-2.3868	-2.0776	-2.2965	-1.8297	-2.2411	-2.3434	-2.1365	-2.2068	-2.2875	-2.1297	-2.2161	-2.2731	-2.2788	-2.1855	-2.1939	-2.1934	-2.1994	-2.2257	-2.2389	-2.1777	-2.236	-1.5756	-2.3025	-2.1829	-2.1694	-2.1987	-2.1884
-2.2102	-2.1402	-2.153	-2.2114	-2.5178	-2.1087	-2.0966	-2.2129	-2.6277	-2.3222	-2.1565	-2.3808	-2.4381	-2.5423	-2.6415	-2.3062	-1.9962	-2.2119	-1.9948	-2.3086	-2.153	-2.2114	-2.4579	-2.3868	-2.0966	-2.2129	-2.6332	-2.1623	-2.181	-2.2345	-2.2068	-2.2875	-2.3926	-2.215	-1.957	-2.1144	-2.1855	-2.1939	-2.1934	-2.1994	-2.2257	-2.2389	-2.2323	-1.9958	-2.3141	-2.1721	-2.2323	-2.1638	-2.1987	-2.1884
-2.446	-2.004	-2.1708	-2.7419	-2.0098	-2.0797	-2.0124	-2.0602	-2.1174	-2.1402	-2.3643	-1.9978	-2.1905	-2.1972	-2.0488	-2.058	-2.1432	-2.1489	-2.446	-2.004	-2.367	-2.2609	-2.0098	-2.0797	-2.0776	-2.2965	-1.8297	-2.2411	-2.1354	-2.1491	-2.2009	-2.177	-1.957	-2.1258	-2.2731	-2.2788	-2.1855	-2.1939	-2.1934	-2.1994	-1.9674	-2.2218	-2.1777	-2.236	-2.3455	-2.207	-2.1829	-2.1694	-2.2227	-2.2838
-2.2956	-1.898	-2.0966	-2.1222	-1.9356	-2.1612	-2.284	-1.8893	-2.1708	-2.1691	-2.2529	-2.568	-1.8757	-2.3547	-1.8893	-2.3112	-2.3024	-2.1094	-2.5067	-2.0485	-2.0966	-2.1222	-2.1404	-2.1835	-2.2996	-2.0655	-2.0904	-2.1491	-2.181	-2.2345	-2.2068	-2.2875	-2.1297	-2.2161	-2.2731	-2.2788	-2.1855	-2.1939	-2.1634	-2.1638	-2.2257	-2.2389	-2.2323	-1.9958	-2.3141	-2.1721	-2.259	-2.4015	-2.1987	-2.1884
-2.2428	-2.1222	-2.0124	-2.0796	-2.0084	-2.2141	-2.5178	-2.376	-1.3704	-2.2685	-2.2254	-2.1792	-2.1432	-2.1742	-2.0991	-2.3866	-2.4581	-2.0602	-2.2428	-2.1222	-2.0625	-2.0819	-2.1297	-2.1708	-2.2574	-2.3011	-1.8297	-2.2411	-2.1354	-2.1491	-2.2609	-2.1365	-2.1297	-2.2161	-2.2731	-2.2788	-2.1146	-2.2993	-2.1934	-2.1994	-1.9674	-2.2218	-2.1777	-2.236	-1.5756	-2.3025	-2.1829	-2.1694	-2.1987	-2.1884
-2.2397	-2.4272	-2.1708	-2.7419	-2.3908	-1.9814	-2.1938	-2.2808	-2.7352	-1.9063	-2.1812	-2.1094	-2.1177	-2.0994	-1.8893	-2.3112	-2.1362	-2.1861	-2.2561	-2.2411	-2.367	-2.2609	-2.1297	-2.1708	-2.2574	-2.3011	-2.6332	-2.1623	-2.3434	-2.1365	-2.2609	-2.1365	-2.1297	-2.2161	-2.1362	-2.1861	-2.1146	-2.2993	-2.1934	-2.1994	-2.2777	-1.9556	-2.1777	-2.236	-2.3141	-2.1721	-2.1829	-2.1694	-2.1987	-2.1884
-2.4676	-2.1307	-2.5677	-2.2808	-2.3148	-2.2268	-1.9303	-2.6092	-2.6277	-2.3222	-2.1972	-2.1002	-1.9	-2.3782	-2.3976	-2.2976	-2.1432	-2.1489	-2.2561	-2.2411	-2.367	-2.2609	-2.1404	-2.1835	-2.0776	-2.2965	-2.6332	-2.1623	-2.3434	-2.1365	-1.9	-2.3782	-2.1297	-2.2161	-2.2731	-2.2788	-2.3767	-2.162	-2.1934	-2.1994	-2.2257	-2.2389	-2.1777	-2.236	-2.3141	-2.1721	-2.1829	-2.1694	-2.1987	-2.1884
-2.7353	-1.8909	-2.1708	-2.7419	-2.1911	-2.5162	-2.1241	-2.3615	-1.3704	-2.2685	-1.9965	-2.5071	-2.1177	-2.0994	-2.6415	-2.3062	-2.3342	-1.9706	-2.5067	-2.0485	-2.367	-2.2609	-2.1297	-2.1708	-2.0776	-2.2965	-1.8297	-2.2411	-1.9965	-2.5071	-2.2609	-2.1365	-2.3926	-2.215	-1.957	-2.1144	-2.1855	-2.1939	-2.1934	-2.1994	-2.2257	-2.2389	-2.1777	-2.236	-1.5756	-2.3025	-2.1829	-2.1694	-2.1987	-2.1884
-2.446	-2.004	-2.3791	-2.1402	-1.9356	-2.1612	-2.0488	-2.3738	-1.3704	-2.2685	-1.8269	-2.5064	-2.2642	-2.3692	-1.8893	-2.3112	-1.9962	-2.2119	-2.446	-2.004	-2.2996	-2.3311	-2.1404	-2.1835	-2.2574	-2.3011	-1.8297	-2.2411	-2.1354	-2.1491	-2.2009	-2.177	-2.1297	-2.2161	-1.957	-2.1144	-2.1855	-2.1939	-2.1634	-2.1638	-2.2257	-2.2389	-2.1777	-2.236	-1.5756	-2.3025	-2.1829	-2.1694	-2.2227	-2.2838
-2.335	-2.0275	-2.153	-2.2114	-2.2018	-2.2319	-2.5178	-2.376	-1.3704	-2.2685	-2.3643	-1.9978	-2.4142	-2.1759	-1.9878	-2.397	-1.8269	-2.1087	-2.2561	-2.2411	-2.153	-2.2114	-2.1297	-2.1708	-2.2574	-2.3011	-1.8297	-2.2411	-2.1354	-2.1491	-2.2609	-2.1365	-2.1297	-2.2161	-1.957	-2.1144	-2.1855	-2.1939	-2.1934	-2.1994	-2.2257	-2.2389	-2.1777	-2.236	-1.5756	-2.3025	-2.1829	-2.1694	-2.1987	-2.1884
-1.8397	-2.1524	-2.1813	-2.3104	-2.5178	-2.1087	-2.0124	-2.0602	-1.3704	-2.2685	-2.1972	-2.1002	-2.1905	-2.1972	-1.7861	-2.1087	-2.2529	-2.0682	-1.9948	-2.3086	-2.0625	-2.0819	-2.4579	-2.3868	-2.0776	-2.2965	-1.8297	-2.2411	-2.3434	-2.1365	-2.2009	-2.177	-1.957	-2.1258	-2.2996	-2.1226	-2.1855	-2.1939	-2.1934	-2.1994	-2.2257	-2.2389	-2.1777	-2.236	-1.5756	-2.3025	-2.1829	-2.1694	-2.2227	-2.2838
-2.3348	-2.2307	-2.1708	-2.7419	-1.9356	-2.1612	-2.5083	-2.1307	-2.7352	-1.9063	-2.2529	-2.568	-2.4381	-2.5423	-2.6415	-2.3062	-2.0373	-2.3348	-1.9948	-2.3086	-2.367	-2.2609	-2.1404	-2.1835	-2.2996	-2.0655	-2.6332	-2.1623	-2.181	-2.2345	-2.2068	-2.2875	-2.3926	-2.215	-2.2996	-2.1226	-2.1855	-2.1939	-2.1934	-2.1994	-2.2257	-2.2389	-2.2967	-2.1953	-2.3141	-2.1721	-2.259	-2.4015	-2.1987	-2.1884
-2.2956	-1.898	-2.0124	-2.0796	-2.3908	-1.9814	-2.3793	-2.505	-1.3704	-2.2685	-2.3643	-1.9978	-2.1905	-2.1972	-2.248	-2.5162	-1.9299	-2.4237	-2.5067	-2.0485	-2.0625	-2.0819	-2.1297	-2.1708	-2.0776	-2.2965	-1.8297	-2.2411	-2.1354	-2.1491	-2.2009	-2.177	-2.3926	-2.215	-1.9299	-2.4237	-2.1855	-2.1939	-2.1934	-2.1994	-2.2777	-1.9556	-2.1777	-2.236	-1.5756	-2.3025	-2.1829	-2.1694	-2.2227	-2.2838
-2.0198	-2.4034	-2.3342	-2.6593	-2.4016	-2.0909	-2.0754	-2.2602	-2.1786	-2.1779	-2.2529	-2.568	-2.2642	-2.3692	-1.9692	-2.3668	-1.9962	-2.2119	-1.9948	-2.3086	-2.367	-2.2609	-2.4016	-2.0909	-2.2996	-2.0655	-2.0904	-2.1491	-2.181	-2.2345	-2.2009	-2.177	-1.957	-2.1258	-1.957	-2.1144	-2.1855	-2.1939	-2.1934	-2.1994	-2.2257	-2.2389	-2.2967	-2.1953	-2.3141	-2.1721	-2.259	-2.4015	-2.2227	-2.2838
-2.7353	-1.8909	-2.153	-2.2114	-2.1467	-1.9391	-2.2474	-2.2492	-1.3704	-2.2685	-2.2642	-2.2602	-2.4881	-2.1441	-2.0488	-2.058	-2.3242	-2.5432	-2.5067	-2.0485	-2.153	-2.2114	-2.1297	-2.1708	-2.2574	-2.3011	-1.8297	-2.2411	-2.181	-2.2345	-2.2068	-2.2875	-1.957	-2.1258	-2.2731	-2.2788	-2.1855	-2.1939	-2.1934	-2.1994	-2.2777	-1.9556	-2.1777	-2.236	-1.5756	-2.3025	-2.259	-2.4015	-2.1987	-2.1884
-2.2642	-2.1936	-2.2837	-1.962	-2.3908	-1.9814	-2.0754	-2.2602	-2.1786	-2.1779	-2.2254	-2.1792	-2.3812	-2.2077	-2.4973	-1.9904	-2.4581	-2.0602	-2.2561	-2.2411	-2.367	-2.2609	-2.1297	-2.1708	-2.2996	-2.0655	-2.0904	-2.1491	-2.1354	-2.1491	-2.2609	-2.1365	-2.3926	-2.215	-2.2731	-2.2788	-2.3767	-2.162	-2.1934	-2.1994	-2.2777	-1.9556	-2.2967	-2.1953	-2.3141	-2.1721	-2.1829	-2.1694	-2.1987	-2.1884
-2.2642	-2.1936	-2.0966	-2.1222	-2.1467	-1.9391	-1.9303	-2.6092	-1.3704	-2.2685	-2.1972	-2.1002	-2.0084	-2.2141	-2.0997	-2.1759	-2.3242	-2.5432	-2.2561	-2.2411	-2.0966	-2.1222	-2.1297	-2.1708	-2.0776	-2.2965	-1.8297	-2.2411	-2.3434	-2.1365	-2.2009	-2.177	-2.1297	-2.2161	-2.2731	-2.2788	-2.3767	-2.162	-2.1634	-2.1638	-2.2777	-1.9556	-2.1777	-2.236	-1.5756	-2.3025	-2.1829	-2.1694	-2.1634	-2.178
-2.6141	-2.0025	-2.0966	-2.1222	-2.3024	-2.0226	-2.1938	-2.2808	-2.5578	-2.2046	-2.1565	-2.3808	-2.4881	-2.1441	-2.0991	-2.3866	-1.9425	-2.0796	-2.5067	-2.0485	-2.0966	-2.1222	-2.1404	-2.1835	-2.2574	-2.3011	-2.6332	-2.1623	-2.181	-2.2345	-2.2068	-2.2875	-2.1297	-2.2161	-1.957	-2.1144	-2.1855	-2.1939	-2.1634	-2.1638	-2.2257	-2.2389	-2.1777	-2.236	-2.3141	-2.1721	-2.2323	-2.1638	-2.1987	-2.1884
-2.2428	-2.1222	-1.9992	-2.1402	-2.6628	-2.5214	-1.9303	-2.6092	-2.1174	-2.1402	-2.0247	-2.1113	-2.3351	-2.1719	-1.9692	-2.3668	-2.1362	-2.1861	-2.2428	-2.1222	-2.0625	-2.0819	-2.4579	-2.3868	-2.0776	-2.2965	-1.8297	-2.2411	-2.1354	-2.1491	-2.2609	-2.1365	-1.957	-2.1258	-2.1362	-2.1861	-2.1146	-2.2993	-2.1934	-2.1994	-2.2257	-2.2389	-2.1777	-2.236	-2.3455	-2.207	-2.1829	-2.1694	-2.1987	-2.1884
-2.446	-2.004	-1.8484	-1.957	-2.4016	-2.0909	-2.1911	-1.7307	-1.8252	-2.1451	-2.0523	-2.1222	-2.5148	-2.152	-2.3976	-2.2976	-1.9299	-2.4237	-2.446	-2.004	-2.0625	-2.0819	-2.4016	-2.0909	-2.2996	-2.0655	-1.8297	-2.2411	-2.0523	-2.1222	-2.2068	-2.2875	-2.1297	-2.2161	-1.9299	-2.4237	-2.1855	-2.1939	-2.1934	-2.1994	-2.2257	-2.2389	-2.1777	-2.236	-2.3141	-2.1721	-2.2323	-2.1638	-2.1987	-2.1884
-2.248	-2.2551	-2.335	-3.0175	-2.0098	-2.0797	-2.0488	-2.3738	-2.6277	-2.3222	-2.0523	-2.1222	-1.9	-2.3782	-2.4973	-1.9904	-2.3242	-2.5432	-2.2561	-2.2411	-2.2996	-2.3311	-2.0098	-2.0797	-2.2574	-2.3011	-2.6332	-2.1623	-2.0523	-2.1222	-1.9	-2.3782	-2.3926	-2.215	-2.2731	-2.2788	-2.1855	-2.1939	-2.1934	-2.1994	-1.9674	-2.2218	-2.1777	-2.236	-2.3141	-2.1721	-2.2323	-2.1638	-2.1987	-2.1884
-2.335	-2.0275	-2.0966	-2.1222	-1.9317	-2.152	-2.0124	-2.0602	-2.5472	-2.2129	-1.9965	-2.5071	-2.2642	-2.3692	-2.3812	-1.7567	-2.1432	-2.1489	-2.2561	-2.2411	-2.0966	-2.1222	-2.4579	-2.3868	-2.0776	-2.2965	-2.5472	-2.2129	-1.9965	-2.5071	-2.2009	-2.177	-2.1297	-2.2161	-2.2731	-2.2788	-2.1855	-2.1939	-2.1634	-2.1638	-2.2257	-2.2389	-2.1777	-2.236	-2.3455	-2.207	-2.1829	-2.1694	-2.2227	-2.2838
-2.2428	-2.1222	-2.3342	-2.6593	-1.9356	-2.1612	-2.0966	-2.2129	-2.2986	-2.1373	-2.2642	-2.2602	-2.3812	-2.2077	-1.8893	-2.3112	-2.5773	-1.9272	-2.2428	-2.1222	-2.367	-2.2609	-2.1404	-2.1835	-2.0966	-2.2129	-2.2986	-2.1373	-2.181	-2.2345	-2.2609	-2.1365	-2.1297	-2.2161	-2.2996	-2.1226	-2.1146	-2.2993	-2.1934	-2.1994	-2.2257	-2.2389	-2.2323	-1.9958	-2.3141	-2.1721	-2.259	-2.4015	-2.1987	-2.1884
-1.9733	-2.4001	-1.9992	-2.1402	-1.9317	-2.152	-2.1241	-2.3615	-2.6277	-2.3222	-2.0482	-3.1797	-2.1177	-2.0994	-2.0991	-2.3866	-2.3398	-2.2542	-1.9948	-2.3086	-2.0625	-2.0819	-2.4579	-2.3868	-2.0776	-2.2965	-2.6332	-2.1623	-2.3434	-2.1365	-2.2609	-2.1365	-2.1297	-2.2161	-2.2996	-2.1226	-2.1855	-2.1939	-2.1934	-2.1994	-2.2257	-2.2389	-2.1777	-2.236	-2.3141	-2.1721	-2.1829	-2.1694	-2.1987	-2.1884
-1.8146	-2.6119	-2.0124	-2.0796	-2.3348	-1.9634	-2.0124	-2.0602	-2.5578	-2.2046	-2.0155	-1.9527	-2.1432	-2.1742	-2.3976	-2.2976	-2.3024	-2.1094	-1.9948	-2.3086	-2.0625	-2.0819	-2.1404	-2.1835	-2.0776	-2.2965	-2.6332	-2.1623	-2.181	-2.2345	-2.2609	-2.1365	-2.1297	-2.2161	-2.2731	-2.2788	-2.1855	-2.1939	-2.1934	-2.1994	-2.2257	-2.2389	-2.1777	-2.236	-2.3141	-2.1721	-2.1829	-2.1694	-2.1987	-2.1884
-1.9733	-2.4001	-2.1813	-2.3104	-1.9356	-2.1612	-1.9303	-2.6092	-2.0155	-2.3146	-2.1972	-2.1002	-2.1177	-2.0994	-2.0991	-2.3866	-2.3242	-2.5432	-1.9948	-2.3086	-2.0625	-2.0819	-2.1404	-2.1835	-2.0776	-2.2965	-1.8297	-2.2411	-2.3434	-2.1365	-2.2609	-2.1365	-2.1297	-2.2161	-2.2731	-2.2788	-2.1855	-2.1939	-2.1934	-2.1994	-2.2257	-2.2389	-2.1777	-2.236	-2.3141	-2.1721	-2.1829	-2.1694	-2.1987	-2.1884
-1.8146	-2.6119	-2.1699	-2.1243	-2.0471	-2.2758	-1.9971	-2.3298	-2.6277	-2.3222	-2.0247	-2.1113	-2.5148	-2.152	-2.0488	-2.058	-1.9425	-2.0796	-1.9948	-2.3086	-2.0625	-2.0819	-2.1404	-2.1835	-2.0776	-2.2965	-2.6332	-2.1623	-2.1354	-2.1491	-2.2068	-2.2875	-1.957	-2.1258	-1.957	-2.1144	-2.1855	-2.1939	-2.1934	-2.1994	-2.2257	-2.2389	-2.1777	-2.236	-2.3141	-2.1721	-2.1829	-2.1694	-2.1987	-2.1884
-2.0198	-2.4034	-2.2139	-2.0219	-2.0471	-2.2758	-2.0124	-2.0602	-2.1786	-2.1779	-1.8269	-2.5064	-1.8757	-2.3547	-1.9692	-2.3668	-2.2018	-2.0652	-1.9948	-2.3086	-2.0625	-2.0819	-2.1404	-2.1835	-2.0776	-2.2965	-2.0904	-2.1491	-2.1354	-2.1491	-2.2068	-2.2875	-1.957	-2.1258	-2.2996	-2.1226	-2.1855	-2.1939	-2.1934	-2.1994	-2.2257	-2.2389	-2.1777	-2.236	-2.3141	-2.1721	-2.1829	-2.1694	-2.1987	-2.1884
-1.8397	-2.1524	-2.0124	-2.0796	-2.3605	-2.5	-2.0488	-2.3738	-1.9463	-2.0025	-2.0247	-2.1113	-2.2018	-2.0652	-2.5472	-2.4237	-2.4581	-2.0602	-1.9948	-2.3086	-2.0625	-2.0819	-2.4579	-2.3868	-2.2574	-2.3011	-2.0904	-2.1491	-2.1354	-2.1491	-2.2009	-2.177	-2.5472	-2.4237	-2.2731	-2.2788	-2.1855	-2.1939	-2.1934	-2.1994	-2.2257	-2.2389	-2.1777	-2.236	-2.3141	-2.1721	-2.1829	-2.1694	-2.1987	-2.1884
-1.9733	-2.4001	-2.2837	-1.962	-1.9317	-2.152	-2.1938	-2.2808	-2.1786	-2.1779	-2.048	-2.1875	-2.4785	-2.1222	-2.3976	-2.2976	-2.4581	-2.0602	-1.9948	-2.3086	-2.367	-2.2609	-2.4579	-2.3868	-2.2574	-2.3011	-2.0904	-2.1491	-2.181	-2.2345	-2.4785	-2.1222	-2.1297	-2.2161	-2.2731	-2.2788	-2.1855	-2.1939	-2.1934	-2.1994	-2.2257	-2.2389	-2.1777	-2.236	-2.3141	-2.1721	-2.1829	-2.1694	-2.1634	-2.178
-2.446	-2.004	-2.1699	-2.1243	-2.3024	-2.0226	-2.0124	-2.0602	-2.0155	-2.3146	-2.5747	-1.7874	-2.1177	-2.0994	-2.0991	-2.3866	-2.1125	-2.8463	-2.446	-2.004	-2.0625	-2.0819	-2.1404	-2.1835	-2.0776	-2.2965	-1.8297	-2.2411	-2.3434	-2.1365	-2.2609	-2.1365	-2.1297	-2.2161	-2.2731	-2.2788	-2.1855	-2.1939	-2.1934	-2.1994	-2.2257	-2.2389	-2.1777	-2.236	-2.3141	-2.1721	-2.1829	-2.1694	-2.1987	-2.1884
-2.266	-2.4477	-1.8484	-1.957	-1.9356	-2.1612	-1.9303	-2.6092	-2.3348	-1.8013	-2.0523	-2.1222	-2.1177	-2.0994	-1.9692	-2.3668	-2.4581	-2.0602	-2.2561	-2.2411	-2.0625	-2.0819	-2.1404	-2.1835	-2.0776	-2.2965	-2.6332	-2.1623	-2.0523	-2.1222	-2.2609	-2.1365	-1.957	-2.1258	-2.2731	-2.2788	-2.1855	-2.1939	-2.1934	-2.1994	-2.2257	-2.2389	-2.1777	-2.236	-2.3141	-2.1721	-2.2323	-2.1638	-2.1987	-2.1884
-2.446	-2.004	-2.4237	-2.2244	-1.8953	-2.2244	-2.0966	-2.2129	-2.2986	-2.1373	-1.9965	-2.5071	-2.4881	-2.1441	-2.3976	-2.2976	-1.9962	-2.2119	-2.446	-2.004	-2.4237	-2.2244	-1.8953	-2.2244	-2.0966	-2.2129	-2.2986	-2.1373	-1.9965	-2.5071	-2.2068	-2.2875	-2.1297	-2.2161	-1.957	-2.1144	-2.1855	-2.1939	-2.1934	-2.1994	-2.2257	-2.2389	-2.2323	-1.9958	-2.3141	-2.1721	-2.1829	-2.1694	-2.1987	-2.1884
-2.446	-2.004	-2.153	-2.2114	-2.3605	-2.5	-2.0124	-2.0602	-1.9463	-2.0025	-2.048	-2.1875	-2.1432	-2.1742	-1.9878	-2.397	-1.9425	-2.0796	-2.446	-2.004	-2.153	-2.2114	-2.4579	-2.3868	-2.0776	-2.2965	-2.0904	-2.1491	-2.181	-2.2345	-2.2609	-2.1365	-2.1297	-2.2161	-1.957	-2.1144	-2.1855	-2.1939	-2.1934	-2.1994	-2.2257	-2.2389	-2.1777	-2.236	-2.3141	-2.1721	-2.1829	-2.1694	-2.1987	-2.1884
-2.446	-2.004	-2.2837	-1.962	-1.9356	-2.1612	-2.1938	-2.2808	-1.8252	-2.1451	-2.1972	-2.1002	-2.3348	-1.9064	-1.9692	-2.3668	-1.8269	-2.1087	-2.446	-2.004	-2.367	-2.2609	-2.1404	-2.1835	-2.2574	-2.3011	-1.8297	-2.2411	-2.3434	-2.1365	-2.2609	-2.1365	-1.957	-2.1258	-1.957	-2.1144	-2.1855	-2.1939	-2.1934	-2.1994	-2.2257	-2.2389	-2.1777	-2.236	-2.3141	-2.1721	-2.1829	-2.1694	-2.1987	-2.1884
-2.335	-2.0275	-2.1699	-2.1243	-1.9356	-2.1612	-1.9971	-2.3298	-1.9463	-2.0025	-2.1972	-2.1002	-2.1177	-2.0994	-1.8893	-2.3112	-1.9425	-2.0796	-2.2561	-2.2411	-2.0625	-2.0819	-2.1404	-2.1835	-2.0776	-2.2965	-2.0904	-2.1491	-2.3434	-2.1365	-2.2609	-2.1365	-2.1297	-2.2161	-1.957	-2.1144	-2.1855	-2.1939	-2.1934	-2.1994	-2.2257	-2.2389	-2.1777	-2.236	-2.3141	-2.1721	-2.1829	-2.1694	-2.1987	-2.1884
-2.0198	-2.4034	-2.0124	-2.0796	-2.0471	-2.2758	-2.1938	-2.2808	-2.7352	-1.9063	-2.5226	-2.3735	-2.1432	-2.1742	-1.9692	-2.3668	-1.9962	-2.2119	-1.9948	-2.3086	-2.0625	-2.0819	-2.1404	-2.1835	-2.2574	-2.3011	-2.6332	-2.1623	-2.3434	-2.1365	-2.2609	-2.1365	-1.957	-2.1258	-1.957	-2.1144	-2.1855	-2.1939	-2.1934	-2.1994	-2.2257	-2.2389	-2.1777	-2.236	-2.3141	-2.1721	-2.1829	-2.1694	-2.1987	-2.1884
-2.6141	-2.0025	-2.1699	-2.1243	-1.9356	-2.1612	-2.3793	-2.505	-2.1786	-2.1779	-2.2254	-2.1792	-2.1432	-2.1742	-2.0488	-2.058	-1.9425	-2.0796	-2.5067	-2.0485	-2.0625	-2.0819	-2.1404	-2.1835	-2.0776	-2.2965	-2.0904	-2.1491	-2.1354	-2.1491	-2.2609	-2.1365	-1.957	-2.1258	-1.957	-2.1144	-2.1855	-2.1939	-2.1934	-2.1994	-2.2257	-2.2389	-2.1777	-2.236	-2.3141	-2.1721	-2.1829	-2.1694	-2.1987	-2.1884
-2.4437	-2.2869	-2.2139	-2.0219	-2.3605	-2.5	-1.9303	-2.6092	-1.9464	-2.3315	-2.1972	-2.1002	-1.9	-2.3782	-1.9878	-2.397	-2.3398	-2.2542	-2.5067	-2.0485	-2.0625	-2.0819	-2.4579	-2.3868	-2.0776	-2.2965	-1.8297	-2.2411	-2.3434	-2.1365	-1.9	-2.3782	-2.1297	-2.2161	-2.2996	-2.1226	-2.1855	-2.1939	-2.1934	-2.1994	-2.2257	-2.2389	-2.1777	-2.236	-1.5756	-2.3025	-2.1829	-2.1694	-2.1987	-2.1884
-1.8397	-2.1524	-2.2837	-1.962	-2.3024	-2.0226	-2.0754	-2.2602	-2.7352	-1.9063	-1.9965	-2.5071	-2.3348	-1.9064	-2.4195	-1.9527	-2.2018	-2.0652	-1.9948	-2.3086	-2.367	-2.2609	-2.1404	-2.1835	-2.2996	-2.0655	-2.6332	-2.1623	-1.9965	-2.5071	-2.2609	-2.1365	-2.3926	-2.215	-2.2996	-2.1226	-2.1855	-2.1939	-2.1934	-2.1994	-2.2257	-2.2389	-2.2967	-2.1953	-2.3141	-2.1721	-2.1829	-2.1694	-2.1987	-2.1884
-2.4437	-2.2869	-1.9992	-2.1402	-2.1467	-1.9391	-2.3793	-2.505	-2.2986	-2.1373	-2.0482	-3.1797	-2.1329	-2.1433	-2.3837	-1.9912	-1.9962	-2.2119	-2.5067	-2.0485	-2.0625	-2.0819	-2.1297	-2.1708	-2.0776	-2.2965	-2.2986	-2.1373	-2.3434	-2.1365	-2.2009	-2.177	-2.3926	-2.215	-1.957	-2.1144	-2.1855	-2.1939	-2.1934	-2.1994	-2.2777	-1.9556	-2.1777	-2.236	-2.3141	-2.1721	-2.1829	-2.1694	-2.1987	-2.1884
-2.2102	-2.1402	-2.1467	-2.2602	-2.3148	-2.2268	-2.3183	-2.1373	-2.3348	-1.8013	-2.0155	-1.9527	-2.2018	-2.0652	-2.0488	-2.058	-2.1362	-2.1861	-1.9948	-2.3086	-2.2996	-2.3311	-2.1404	-2.1835	-2.3183	-2.1373	-2.6332	-2.1623	-2.181	-2.2345	-2.2009	-2.177	-1.957	-2.1258	-2.1362	-2.1861	-2.1855	-2.1939	-2.259	-2.2475	-2.2257	-2.2389	-2.1777	-2.236	-2.3141	-2.1721	-2.1829	-2.1694	-2.1987	-2.1884
-2.2642	-2.1936	-2.1699	-2.1243	-2.4016	-2.0909	-2.1813	-1.9064	-2.0155	-2.3146	-2.048	-2.1875	-1.8757	-2.3547	-2.2601	-2.2114	-2.2139	-2.5807	-2.2561	-2.2411	-2.0625	-2.0819	-2.4016	-2.0909	-2.0776	-2.2965	-1.8297	-2.2411	-2.181	-2.2345	-2.2068	-2.2875	-2.2601	-2.2114	-2.2731	-2.2788	-2.3767	-2.162	-2.1934	-2.1994	-2.2257	-2.2389	-2.1777	-2.236	-2.3141	-2.1721	-2.1829	-2.1694	-2.1987	-2.1884
-2.0198	-2.4034	-2.1708	-2.7419	-2.3148	-2.2268	-2.0888	-1.9078	-1.3704	-2.2685	-2.0523	-2.1222	-2.1432	-2.1742	-2.0997	-2.1759	-2.1362	-2.1861	-1.9948	-2.3086	-2.367	-2.2609	-2.1404	-2.1835	-2.0888	-1.9078	-1.8297	-2.2411	-2.0523	-2.1222	-2.2609	-2.1365	-2.1297	-2.2161	-2.1362	-2.1861	-2.1855	-2.1939	-2.1934	-2.1994	-2.2257	-2.2389	-2.1777	-2.236	-1.5756	-2.3025	-2.2323	-2.1638	-2.1987	-2.1884
-1.9733	-2.4001	-2.3545	-2.2323	-2.3024	-2.0226	-1.9303	-2.6092	-2.1786	-2.1779	-2.0523	-2.1222	-2.2018	-2.0652	-2.4195	-1.9527	-2.3242	-2.5432	-1.9948	-2.3086	-2.2996	-2.3311	-2.1404	-2.1835	-2.0776	-2.2965	-2.0904	-2.1491	-2.0523	-2.1222	-2.2009	-2.177	-2.3926	-2.215	-2.2731	-2.2788	-2.1855	-2.1939	-2.259	-2.2475	-2.2257	-2.2389	-2.1777	-2.236	-2.3141	-2.1721	-2.2323	-2.1638	-2.1987	-2.1884
-2.4676	-2.1307	-1.9992	-2.1402	-2.3024	-2.0226	-2.2474	-2.2492	-2.5472	-2.2129	-2.048	-2.1875	-2.1329	-2.1433	-2.3812	-1.7567	-2.2642	-2.2602	-2.2561	-2.2411	-2.0625	-2.0819	-2.1404	-2.1835	-2.2574	-2.3011	-2.5472	-2.2129	-2.181	-2.2345	-2.2009	-2.177	-2.1297	-2.2161	-2.2996	-2.1226	-2.3767	-2.162	-2.1934	-2.1994	-2.2257	-2.2389	-2.1777	-2.236	-2.3455	-2.207	-2.1829	-2.1694	-2.1987	-2.1884
-2.2102	-2.1402	-1.9992	-2.1402	-2.3605	-2.5	-2.0966	-2.2129	-1.8252	-2.1451	-2.0155	-1.9527	-2.3812	-2.2077	-2.4973	-1.9904	-2.4581	-2.0602	-1.9948	-2.3086	-2.0625	-2.0819	-2.4579	-2.3868	-2.0966	-2.2129	-1.8297	-2.2411	-2.181	-2.2345	-2.2609	-2.1365	-2.3926	-2.215	-2.2731	-2.2788	-2.1855	-2.1939	-2.1934	-2.1994	-2.2257	-2.2389	-2.2323	-1.9958	-2.3141	-2.1721	-2.1829	-2.1694	-2.1987	-2.1884
-2.2428	-2.1222	-2.335	-3.0175	-1.9616	-2.379	-2.1241	-2.3615	-1.9464	-2.3315	-2.5226	-2.3735	-2.2642	-2.3692	-2.0997	-2.1759	-2.2139	-2.5807	-2.2428	-2.1222	-2.2996	-2.3311	-2.1297	-2.1708	-2.0776	-2.2965	-1.8297	-2.2411	-2.3434	-2.1365	-2.2009	-2.177	-2.1297	-2.2161	-2.2731	-2.2788	-2.1146	-2.2993	-2.1934	-2.1994	-2.2257	-2.2389	-2.1777	-2.236	-1.5756	-2.3025	-2.1829	-2.1694	-2.2227	-2.2838
-2.4437	-2.2869	-2.1699	-2.1243	-2.3148	-2.2268	-1.9303	-2.6092	-2.1786	-2.1779	-2.2254	-2.1792	-1.8757	-2.3547	-2.6415	-2.3062	-2.2139	-2.5807	-2.5067	-2.0485	-2.0625	-2.0819	-2.1404	-2.1835	-2.0776	-2.2965	-2.0904	-2.1491	-2.1354	-2.1491	-2.2068	-2.2875	-2.3926	-2.215	-2.2731	-2.2788	-2.1855	-2.1939	-2.1934	-2.1994	-2.2257	-2.2389	-2.1777	-2.236	-2.3141	-2.1721	-2.1829	-2.1694	-2.1987	-2.1884
-1.8422	-2.3318	-2.335	-3.0175	-2.3605	-2.5	-2.0754	-2.2602	-2.4237	-2.6905	-2.5226	-2.3735	-2.4785	-2.1222	-2.2601	-2.2114	-2.3242	-2.5432	-2.2561	-2.2411	-2.2996	-2.3311	-2.4579	-2.3868	-2.2996	-2.0655	-2.4237	-2.6905	-2.3434	-2.1365	-2.4785	-2.1222	-2.2601	-2.2114	-2.2731	-2.2788	-2.1146	-2.2993	-2.1934	-2.1994	-2.2257	-2.2389	-2.2967	-2.1953	-2.3141	-2.1721	-2.1829	-2.1694	-2.1634	-2.178
-2.335	-2.0275	-2.2837	-1.962	-2.1467	-1.9391	-2.0888	-1.9078	-2.6277	-2.3222	-2.0523	-2.1222	-1.9	-2.3782	-2.3812	-1.7567	-2.1362	-2.1861	-2.2561	-2.2411	-2.367	-2.2609	-2.1297	-2.1708	-2.0888	-1.9078	-2.6332	-2.1623	-2.0523	-2.1222	-1.9	-2.3782	-2.1297	-2.2161	-2.1362	-2.1861	-2.1855	-2.1939	-2.1934	-2.1994	-2.2777	-1.9556	-2.1777	-2.236	-2.3141	-2.1721	-2.2323	-2.1638	-2.1987	-2.1884
-2.4437	-2.2869	-2.1467	-2.2602	-1.8953	-2.2244	-2.0124	-2.0602	-2.5472	-2.2129	-1.9965	-2.5071	-2.3812	-2.2077	-2.2601	-2.2114	-2.4581	-2.0602	-2.5067	-2.0485	-2.2996	-2.3311	-1.8953	-2.2244	-2.0776	-2.2965	-2.5472	-2.2129	-1.9965	-2.5071	-2.2609	-2.1365	-2.2601	-2.2114	-2.2731	-2.2788	-2.1855	-2.1939	-2.259	-2.2475	-2.2257	-2.2389	-2.1777	-2.236	-2.3455	-2.207	-2.1829	-2.1694	-2.1987	-2.1884
-1.8953	-2.2244	-2.0124	-2.0796	-2.0098	-2.0797	-2.3183	-2.1373	-2.5059	-2.6119	-1.9965	-2.5071	-2.1177	-2.0994	-2.4195	-1.9527	-2.0373	-2.3348	-1.8953	-2.2244	-2.0625	-2.0819	-2.0098	-2.0797	-2.3183	-2.1373	-2.6332	-2.1623	-1.9965	-2.5071	-2.2609	-2.1365	-2.3926	-2.215	-2.2996	-2.1226	-2.1855	-2.1939	-2.1934	-2.1994	-1.9674	-2.2218	-2.1777	-2.236	-2.3141	-2.1721	-2.1829	-2.1694	-2.1987	-2.1884
-1.8397	-2.1524	-2.153	-2.2114	-2.1241	-2.4184	-2.1241	-2.3615	-1.9463	-2.0025	-2.2529	-2.568	-2.1432	-2.1742	-2.3812	-1.7567	-1.9962	-2.2119	-1.9948	-2.3086	-2.153	-2.2114	-2.1404	-2.1835	-2.0776	-2.2965	-2.0904	-2.1491	-2.181	-2.2345	-2.2609	-2.1365	-2.1297	-2.2161	-1.957	-2.1144	-2.1855	-2.1939	-2.1934	-2.1994	-2.2257	-2.2389	-2.1777	-2.236	-2.3141	-2.1721	-2.259	-2.4015	-2.1987	-2.1884
-1.8146	-2.6119	-1.8484	-1.957	-2.6628	-2.5214	-2.5083	-2.1307	-2.7352	-1.9063	-2.5747	-1.7874	-1.8757	-2.3547	-2.0488	-2.058	-1.9425	-2.0796	-1.9948	-2.3086	-2.0625	-2.0819	-2.4579	-2.3868	-2.2996	-2.0655	-2.6332	-2.1623	-2.3434	-2.1365	-2.2068	-2.2875	-1.957	-2.1258	-1.957	-2.1144	-2.1855	-2.1939	-2.1934	-2.1994	-2.2257	-2.2389	-2.2967	-2.1953	-2.3141	-2.1721	-2.1829	-2.1694	-2.1987	-2.1884
-2.6141	-2.0025	-2.3545	-2.2323	-2.3148	-2.2268	-2.1241	-2.3615	-1.9463	-2.0025	-2.2254	-2.1792	-2.4881	-2.1441	-2.6415	-2.3062	-2.5412	-2.1052	-2.5067	-2.0485	-2.2996	-2.3311	-2.1404	-2.1835	-2.0776	-2.2965	-2.0904	-2.1491	-2.1354	-2.1491	-2.2068	-2.2875	-2.3926	-2.215	-2.2996	-2.1226	-2.1855	-2.1939	-2.259	-2.2475	-2.2257	-2.2389	-2.1777	-2.236	-2.3141	-2.1721	-2.1829	-2.1694	-2.1987	-2.1884
-1.9733	-2.4001	-2.1699	-2.1243	-2.0471	-2.2758	-2.1241	-2.3615	-1.3704	-2.2685	-2.491	-1.9819	-2.1905	-2.1972	-2.2601	-2.2114	-2.1432	-2.1489	-1.9948	-2.3086	-2.0625	-2.0819	-2.1404	-2.1835	-2.0776	-2.2965	-1.8297	-2.2411	-2.3434	-2.1365	-2.2009	-2.177	-2.2601	-2.2114	-2.2731	-2.2788	-2.1855	-2.1939	-2.1934	-2.1994	-2.2257	-2.2389	-2.1777	-2.236	-1.5756	-2.3025	-2.1829	-2.1694	-2.2227	-2.2838
-1.8397	-2.1524	-1.8484	-1.957	-2.3908	-1.9814	-1.9971	-2.3298	-1.3704	-2.2685	-1.9965	-2.5071	-2.1432	-2.1742	-2.0997	-2.1759	-2.1432	-2.1489	-1.9948	-2.3086	-2.0625	-2.0819	-2.1297	-2.1708	-2.0776	-2.2965	-1.8297	-2.2411	-1.9965	-2.5071	-2.2609	-2.1365	-2.1297	-2.2161	-2.2731	-2.2788	-2.1855	-2.1939	-2.1934	-2.1994	-2.2777	-1.9556	-2.1777	-2.236	-1.5756	-2.3025	-2.1829	-2.1694	-2.1987	-2.1884
-1.8953	-2.2244	-2.1699	-2.1243	-2.3148	-2.2268	-1.9303	-2.6092	-1.9464	-2.3315	-2.2529	-2.568	-1.8757	-2.3547	-1.8893	-2.3112	-1.9425	-2.0796	-1.8953	-2.2244	-2.0625	-2.0819	-2.1404	-2.1835	-2.0776	-2.2965	-1.8297	-2.2411	-2.181	-2.2345	-2.2068	-2.2875	-2.1297	-2.2161	-1.957	-2.1144	-2.1855	-2.1939	-2.1934	-2.1994	-2.2257	-2.2389	-2.1777	-2.236	-1.5756	-2.3025	-2.259	-2.4015	-2.1987	-2.1884
-2.0198	-2.4034	-2.1699	-2.1243	-2.3024	-2.0226	-2.0754	-2.2602	-1.3704	-2.2685	-2.2254	-2.1792	-2.1432	-2.1742	-1.9692	-2.3668	-2.1362	-2.1861	-1.9948	-2.3086	-2.0625	-2.0819	-2.1404	-2.1835	-2.2996	-2.0655	-1.8297	-2.2411	-2.1354	-2.1491	-2.2609	-2.1365	-1.957	-2.1258	-2.1362	-2.1861	-2.1855	-2.1939	-2.1934	-2.1994	-2.2257	-2.2389	-2.2967	-2.1953	-1.5756	-2.3025	-2.1829	-2.1694	-2.1987	-2.1884
-2.248	-2.2551	-2.3545	-2.2323	-2.3024	-2.0226	-2.0124	-2.0602	-2.1174	-2.1402	-2.2254	-2.1792	-1.8757	-2.3547	-2.1565	-2.3808	-2.2642	-2.2602	-2.2561	-2.2411	-2.2996	-2.3311	-2.1404	-2.1835	-2.0776	-2.2965	-1.8297	-2.2411	-2.1354	-2.1491	-2.2068	-2.2875	-2.3926	-2.215	-2.2996	-2.1226	-2.1855	-2.1939	-2.259	-2.2475	-2.2257	-2.2389	-2.1777	-2.236	-2.3455	-2.207	-2.1829	-2.1694	-2.1987	-2.1884
-2.2102	-2.1402	-2.0124	-2.0796	-2.0084	-2.2141	-2.1938	-2.2808	-1.9463	-2.0025	-2.1565	-2.3808	-2.2642	-2.3692	-2.6415	-2.3062	-2.2139	-2.5807	-1.9948	-2.3086	-2.0625	-2.0819	-2.1297	-2.1708	-2.2574	-2.3011	-2.0904	-2.1491	-2.181	-2.2345	-2.2009	-2.177	-2.3926	-2.215	-2.2731	-2.2788	-2.1855	-2.1939	-2.1934	-2.1994	-1.9674	-2.2218	-2.1777	-2.236	-2.3141	-2.1721	-2.2323	-2.1638	-2.2227	-2.2838
-2.6141	-2.0025	-2.5677	-2.2808	-2.0084	-2.2141	-2.0754	-2.2602	-1.3704	-2.2685	-2.491	-1.9819	-2.2642	-2.3692	-2.3976	-2.2976	-1.8269	-2.1087	-2.5067	-2.0485	-2.367	-2.2609	-2.1297	-2.1708	-2.2996	-2.0655	-1.8297	-2.2411	-2.3434	-2.1365	-2.2009	-2.177	-2.1297	-2.2161	-1.957	-2.1144	-2.1855	-2.1939	-2.1934	-2.1994	-1.9674	-2.2218	-2.2967	-2.1953	-1.5756	-2.3025	-2.1829	-2.1694	-2.2227	-2.2838
-1.9733	-2.4001	-2.2837	-1.962	-1.8953	-2.2244	-2.3183	-2.1373	-1.3704	-2.2685	-2.1972	-2.1002	-2.1905	-2.1972	-1.8893	-2.3112	-2.2139	-2.5807	-1.9948	-2.3086	-2.367	-2.2609	-1.8953	-2.2244	-2.3183	-2.1373	-1.8297	-2.2411	-2.3434	-2.1365	-2.2009	-2.177	-2.1297	-2.2161	-2.2731	-2.2788	-2.1855	-2.1939	-2.1934	-2.1994	-2.2257	-2.2389	-2.1777	-2.236	-1.5756	-2.3025	-2.1829	-2.1694	-2.2227	-2.2838
-1.8953	-2.2244	-2.153	-2.2114	-2.3908	-1.9814	-2.3793	-2.505	-1.3704	-2.2685	-2.1972	-2.1002	-2.4142	-2.1759	-2.0991	-2.3866	-1.9425	-2.0796	-1.8953	-2.2244	-2.153	-2.2114	-2.1297	-2.1708	-2.0776	-2.2965	-1.8297	-2.2411	-2.3434	-2.1365	-2.2609	-2.1365	-2.1297	-2.2161	-1.957	-2.1144	-2.1855	-2.1939	-2.1934	-2.1994	-2.2777	-1.9556	-2.1777	-2.236	-1.5756	-2.3025	-2.1829	-2.1694	-2.1987	-2.1884
-2.248	-2.2551	-1.9816	-2.2367	-1.8866	-2.383	-1.9971	-2.3298	-1.3704	-2.2685	-2.1812	-2.1094	-2.3351	-2.1719	-1.8893	-2.3112	-2.1432	-2.1489	-2.2561	-2.2411	-2.2996	-2.3311	-2.1297	-2.1708	-2.0776	-2.2965	-1.8297	-2.2411	-2.3434	-2.1365	-2.2609	-2.1365	-2.1297	-2.2161	-2.2731	-2.2788	-2.1855	-2.1939	-2.1634	-2.1638	-1.9674	-2.2218	-2.1777	-2.236	-1.5756	-2.3025	-2.1829	-2.1694	-2.1987	-2.1884
-1.9733	-2.4001	-2.0124	-2.0796	-2.3605	-2.5	-2.0754	-2.2602	-2.0155	-2.3146	-2.2529	-2.568	-2.0084	-2.2141	-1.9692	-2.3668	-1.9299	-2.4237	-1.9948	-2.3086	-2.0625	-2.0819	-2.4579	-2.3868	-2.2996	-2.0655	-1.8297	-2.2411	-2.181	-2.2345	-2.2009	-2.177	-1.957	-2.1258	-1.9299	-2.4237	-2.1855	-2.1939	-2.1934	-2.1994	-2.2257	-2.2389	-2.2967	-2.1953	-2.3141	-2.1721	-2.259	-2.4015	-2.1634	-2.178
-2.4676	-2.1307	-2.0124	-2.0796	-2.0098	-2.0797	-2.0124	-2.0602	-2.7648	-2.1999	-2.1565	-2.3808	-2.0084	-2.2141	-2.3976	-2.2976	-2.2642	-2.2602	-2.2561	-2.2411	-2.0625	-2.0819	-2.0098	-2.0797	-2.0776	-2.2965	-2.6332	-2.1623	-2.181	-2.2345	-2.2009	-2.177	-2.1297	-2.2161	-2.2996	-2.1226	-2.3767	-2.162	-2.1934	-2.1994	-1.9674	-2.2218	-2.1777	-2.236	-2.3141	-2.1721	-2.2323	-2.1638	-2.1634	-2.178
-1.9733	-2.4001	-2.0966	-2.1222	-1.9356	-2.1612	-1.9971	-2.3298	-2.1174	-2.1402	-2.1565	-2.3808	-2.1177	-2.0994	-2.4973	-1.9904	-2.3024	-2.1094	-1.9948	-2.3086	-2.0966	-2.1222	-2.1404	-2.1835	-2.0776	-2.2965	-1.8297	-2.2411	-2.181	-2.2345	-2.2609	-2.1365	-2.3926	-2.215	-2.2731	-2.2788	-2.1855	-2.1939	-2.1634	-2.1638	-2.2257	-2.2389	-2.1777	-2.236	-2.3455	-2.207	-2.2323	-2.1638	-2.1987	-2.1884
-1.9733	-2.4001	-2.2139	-2.0219	-2.0084	-2.2141	-2.284	-1.8893	-2.6277	-2.3222	-2.2642	-2.2602	-2.3351	-2.1719	-2.2601	-2.2114	-2.3024	-2.1094	-1.9948	-2.3086	-2.0625	-2.0819	-2.1297	-2.1708	-2.2996	-2.0655	-2.6332	-2.1623	-2.181	-2.2345	-2.2609	-2.1365	-2.2601	-2.2114	-2.2731	-2.2788	-2.1855	-2.1939	-2.1934	-2.1994	-1.9674	-2.2218	-2.2323	-1.9958	-2.3141	-2.1721	-2.259	-2.4015	-2.1987	-2.1884
-1.8397	-2.1524	-2.3791	-2.1402	-2.0084	-2.2141	-2.0124	-2.0602	-1.9464	-2.3315	-2.1812	-2.1094	-1.9	-2.3782	-2.0991	-2.3866	-2.4581	-2.0602	-1.9948	-2.3086	-2.2996	-2.3311	-2.1297	-2.1708	-2.0776	-2.2965	-1.8297	-2.2411	-2.3434	-2.1365	-1.9	-2.3782	-2.1297	-2.2161	-2.2731	-2.2788	-2.1855	-2.1939	-2.1634	-2.1638	-1.9674	-2.2218	-2.1777	-2.236	-1.5756	-2.3025	-2.1829	-2.1694	-2.1987	-2.1884
-2.2397	-2.4272	-2.3791	-2.1402	-1.9356	-2.1612	-2.0754	-2.2602	-2.5578	-2.2046	-1.9965	-2.5071	-2.3351	-2.1719	-2.3976	-2.2976	-2.1125	-2.8463	-2.2561	-2.2411	-2.2996	-2.3311	-2.1404	-2.1835	-2.2996	-2.0655	-2.6332	-2.1623	-1.9965	-2.5071	-2.2609	-2.1365	-2.1297	-2.2161	-2.2731	-2.2788	-2.1146	-2.2993	-2.1634	-2.1638	-2.2257	-2.2389	-2.2967	-2.1953	-2.3141	-2.1721	-2.1829	-2.1694	-2.1987	-2.1884
-2.2397	-2.4272	-2.0124	-2.0796	-2.1467	-1.9391	-1.9303	-2.6092	-2.2986	-2.1373	-2.1812	-2.1094	-2.1177	-2.0994	-1.9878	-2.397	-2.1362	-2.1861	-2.2561	-2.2411	-2.0625	-2.0819	-2.1297	-2.1708	-2.0776	-2.2965	-2.2986	-2.1373	-2.3434	-2.1365	-2.2609	-2.1365	-2.1297	-2.2161	-2.1362	-2.1861	-2.1146	-2.2993	-2.1934	-2.1994	-2.2777	-1.9556	-2.1777	-2.236	-2.3141	-2.1721	-2.1829	-2.1694	-2.1987	-2.1884
-2.0198	-2.4034	-2.0124	-2.0796	-2.0084	-2.2141	-2.2474	-2.2492	-2.6277	-2.3222	-2.2254	-2.1792	-2.2642	-2.3692	-1.9878	-2.397	-2.1432	-2.1489	-1.9948	-2.3086	-2.0625	-2.0819	-2.1297	-2.1708	-2.2574	-2.3011	-2.6332	-2.1623	-2.1354	-2.1491	-2.2009	-2.177	-2.1297	-2.2161	-2.2731	-2.2788	-2.1855	-2.1939	-2.1934	-2.1994	-1.9674	-2.2218	-2.1777	-2.236	-2.3141	-2.1721	-2.1829	-2.1694	-2.2227	-2.2838
-2.0198	-2.4034	-1.9816	-2.2367	-2.1911	-2.5162	-2.0754	-2.2602	-1.9463	-2.0025	-1.9909	-2.2551	-2.4785	-2.1222	-2.2684	-2.6874	-2.2139	-2.5807	-1.9948	-2.3086	-2.2996	-2.3311	-2.1297	-2.1708	-2.2996	-2.0655	-2.0904	-2.1491	-2.181	-2.2345	-2.4785	-2.1222	-2.3926	-2.215	-2.2731	-2.2788	-2.1855	-2.1939	-2.1634	-2.1638	-2.2257	-2.2389	-2.2967	-2.1953	-2.3141	-2.1721	-2.1829	-2.1694	-2.1634	-2.178
-1.8422	-2.3318	-2.4415	-2.3348	-2.1467	-1.9391	-2.1938	-2.2808	-1.9466	-2.1813	-2.0523	-2.1222	-2.0867	-2.1924	-2.0997	-2.1759	-2.2642	-2.2602	-2.2561	-2.2411	-2.2996	-2.3311	-2.1297	-2.1708	-2.2574	-2.3011	-1.8297	-2.2411	-2.0523	-2.1222	-2.2009	-2.177	-2.1297	-2.2161	-2.2996	-2.1226	-2.1146	-2.2993	-2.1934	-2.1994	-2.2777	-1.9556	-2.1777	-2.236	-2.3141	-2.1721	-2.2323	-2.1638	-2.1634	-2.178
-1.8146	-2.6119	-2.1467	-2.2602	-2.1911	-2.5162	-2.0124	-2.0602	-1.9464	-2.3315	-2.0523	-2.1222	-2.0867	-2.1924	-2.0488	-2.058	-2.0373	-2.3348	-1.9948	-2.3086	-2.2996	-2.3311	-2.1297	-2.1708	-2.0776	-2.2965	-1.8297	-2.2411	-2.0523	-2.1222	-2.2009	-2.177	-1.957	-2.1258	-2.2996	-2.1226	-2.1855	-2.1939	-2.259	-2.2475	-2.2257	-2.2389	-2.1777	-2.236	-1.5756	-2.3025	-2.2323	-2.1638	-2.1634	-2.178
-2.2428	-2.1222	-2.1699	-2.1243	-2.0084	-2.2141	-2.1938	-2.2808	-1.9464	-2.3315	-2.0155	-1.9527	-2.1329	-2.1433	-2.2601	-2.2114	-2.1125	-2.8463	-2.2428	-2.1222	-2.0625	-2.0819	-2.1297	-2.1708	-2.2574	-2.3011	-1.8297	-2.2411	-2.181	-2.2345	-2.2009	-2.177	-2.2601	-2.2114	-2.2731	-2.2788	-2.1146	-2.2993	-2.1934	-2.1994	-1.9674	-2.2218	-2.1777	-2.236	-1.5756	-2.3025	-2.1829	-2.1694	-2.1987	-2.1884
-2.6141	-2.0025	-2.1467	-2.2602	-1.9616	-2.379	-2.266	-2.0922	-2.2986	-2.1373	-2.0482	-3.1797	-2.4881	-2.1441	-2.1565	-2.3808	-2.1432	-2.1489	-2.5067	-2.0485	-2.2996	-2.3311	-2.1297	-2.1708	-2.2996	-2.0655	-2.2986	-2.1373	-2.3434	-2.1365	-2.2068	-2.2875	-2.3926	-2.215	-2.2731	-2.2788	-2.1855	-2.1939	-2.259	-2.2475	-2.2257	-2.2389	-2.1777	-2.236	-2.3141	-2.1721	-2.1829	-2.1694	-2.1987	-2.1884
-2.2102	-2.1402	-2.153	-2.2114	-2.0471	-2.2758	-1.9971	-2.3298	-1.3704	-2.2685	-2.0247	-2.1113	-2.1177	-2.0994	-2.6415	-2.3062	-1.9962	-2.2119	-1.9948	-2.3086	-2.153	-2.2114	-2.1404	-2.1835	-2.0776	-2.2965	-1.8297	-2.2411	-2.1354	-2.1491	-2.2609	-2.1365	-2.3926	-2.215	-1.957	-2.1144	-2.1855	-2.1939	-2.1934	-2.1994	-2.2257	-2.2389	-2.1777	-2.236	-1.5756	-2.3025	-2.1829	-2.1694	-2.1987	-2.1884
-2.4437	-2.2869	-2.5061	-2.379	-2.5178	-2.1087	-1.9971	-2.3298	-2.1786	-2.1779	-2.0155	-1.9527	-2.4142	-2.1759	-1.9878	-2.397	-2.2529	-2.0682	-2.5067	-2.0485	-2.2996	-2.3311	-2.4579	-2.3868	-2.0776	-2.2965	-2.0904	-2.1491	-2.181	-2.2345	-2.2609	-2.1365	-2.1297	-2.2161	-2.2996	-2.1226	-2.1855	-2.1939	-2.1934	-2.1994	-2.2257	-2.2389	-2.1777	-2.236	-2.3141	-2.1721	-2.1829	-2.1694	-2.1987	-2.1884
-2.4437	-2.2869	-2.5061	-2.379	-2.0471	-2.2758	-2.1813	-1.9064	-1.3704	-2.2685	-2.2642	-2.2602	-2.4381	-2.5423	-2.0997	-2.1759	-1.9299	-2.4237	-2.5067	-2.0485	-2.2996	-2.3311	-2.1404	-2.1835	-2.0776	-2.2965	-1.8297	-2.2411	-2.181	-2.2345	-2.2068	-2.2875	-2.1297	-2.2161	-1.9299	-2.4237	-2.1855	-2.1939	-2.1934	-2.1994	-2.2257	-2.2389	-2.1777	-2.236	-1.5756	-2.3025	-2.259	-2.4015	-2.1987	-2.1884
-2.2428	-2.1222	-2.5677	-2.2808	-2.0471	-2.2758	-2.2474	-2.2492	-2.1708	-2.1691	-1.9965	-2.5071	-2.3812	-2.2077	-2.6415	-2.3062	-1.9425	-2.0796	-2.2428	-2.1222	-2.367	-2.2609	-2.1404	-2.1835	-2.2574	-2.3011	-2.0904	-2.1491	-1.9965	-2.5071	-2.2609	-2.1365	-2.3926	-2.215	-1.957	-2.1144	-2.1146	-2.2993	-2.1934	-2.1994	-2.2257	-2.2389	-2.1777	-2.236	-2.3141	-2.1721	-2.1829	-2.1694	-2.1987	-2.1884
-1.8397	-2.1524	-2.153	-2.2114	-2.3348	-1.9634	-1.9303	-2.6092	-1.9464	-2.3315	-2.2529	-2.568	-2.1329	-2.1433	-1.9692	-2.3668	-1.9299	-2.4237	-1.9948	-2.3086	-2.153	-2.2114	-2.1404	-2.1835	-2.0776	-2.2965	-1.8297	-2.2411	-2.181	-2.2345	-2.2009	-2.177	-1.957	-2.1258	-1.9299	-2.4237	-2.1855	-2.1939	-2.1934	-2.1994	-2.2257	-2.2389	-2.1777	-2.236	-1.5756	-2.3025	-2.259	-2.4015	-2.1987	-2.1884
-2.446	-2.004	-2.1467	-2.2602	-2.0098	-2.0797	-2.3372	-1.9611	-2.2986	-2.1373	-2.0155	-1.9527	-1.9	-2.3782	-2.1565	-2.3808	-2.2642	-2.2602	-2.446	-2.004	-2.2996	-2.3311	-2.0098	-2.0797	-2.2996	-2.0655	-2.2986	-2.1373	-2.181	-2.2345	-1.9	-2.3782	-2.3926	-2.215	-2.2996	-2.1226	-2.1855	-2.1939	-2.259	-2.2475	-1.9674	-2.2218	-2.2323	-1.9958	-2.3141	-2.1721	-2.1829	-2.1694	-2.1987	-2.1884
-2.2642	-2.1936	-2.0966	-2.1222	-1.8866	-2.383	-2.3183	-2.1373	-2.0155	-2.3146	-1.9965	-2.5071	-2.0084	-2.2141	-2.4973	-1.9904	-2.5412	-2.1052	-2.2561	-2.2411	-2.0966	-2.1222	-2.1297	-2.1708	-2.3183	-2.1373	-1.8297	-2.2411	-1.9965	-2.5071	-2.2009	-2.177	-2.3926	-2.215	-2.2996	-2.1226	-2.3767	-2.162	-2.1634	-2.1638	-1.9674	-2.2218	-2.1777	-2.236	-2.3141	-2.1721	-2.1829	-2.1694	-2.1634	-2.178
-2.2428	-2.1222	-1.9816	-2.2367	-2.4016	-2.0909	-2.266	-2.0922	-2.2986	-2.1373	-2.1565	-2.3808	-2.2642	-2.3692	-2.1565	-2.3808	-2.6456	-2.357	-2.2428	-2.1222	-2.2996	-2.3311	-2.4016	-2.0909	-2.2996	-2.0655	-2.2986	-2.1373	-2.181	-2.2345	-2.2009	-2.177	-2.3926	-2.215	-2.6456	-2.357	-2.1146	-2.2993	-2.1634	-2.1638	-2.2257	-2.2389	-2.1777	-2.236	-2.3141	-2.1721	-2.2323	-2.1638	-2.2227	-2.2838
-1.8422	-2.3318	-2.153	-2.2114	-1.9616	-2.379	-2.3183	-2.1373	-2.1174	-2.1402	-2.2642	-2.2602	-2.0084	-2.2141	-2.0888	-1.7415	-2.1432	-2.1489	-2.2561	-2.2411	-2.153	-2.2114	-2.1297	-2.1708	-2.3183	-2.1373	-1.8297	-2.2411	-2.181	-2.2345	-2.2009	-2.177	-2.0888	-1.7415	-2.2731	-2.2788	-2.1146	-2.2993	-2.1934	-2.1994	-2.2257	-2.2389	-2.1777	-2.236	-2.3455	-2.207	-2.259	-2.4015	-2.1634	-2.178
-2.446	-2.004	-2.5061	-2.379	-2.4016	-2.0909	-2.284	-1.8893	-1.9464	-2.3315	-2.1565	-2.3808	-2.4237	-2.6905	-1.8893	-2.3112	-2.2642	-2.2602	-2.446	-2.004	-2.2996	-2.3311	-2.4016	-2.0909	-2.2996	-2.0655	-1.8297	-2.2411	-2.181	-2.2345	-2.4237	-2.6905	-2.1297	-2.2161	-2.2996	-2.1226	-2.1855	-2.1939	-2.1934	-2.1994	-2.2257	-2.2389	-2.2323	-1.9958	-1.5756	-2.3025	-2.2323	-2.1638	-2.1987	-2.1884
-2.266	-2.4477	-2.153	-2.2114	-2.0084	-2.2141	-2.0754	-2.2602	-2.1174	-2.1402	-2.1626	-2.1074	-2.1432	-2.1742	-2.4973	-1.9904	-2.1125	-2.8463	-2.2561	-2.2411	-2.153	-2.2114	-2.1297	-2.1708	-2.2996	-2.0655	-1.8297	-2.2411	-2.1626	-2.1074	-2.2609	-2.1365	-2.3926	-2.215	-2.2731	-2.2788	-2.1855	-2.1939	-2.1934	-2.1994	-1.9674	-2.2218	-2.2967	-2.1953	-2.3455	-2.207	-2.1829	-2.1694	-2.1987	-2.1884
-2.446	-2.004	-2.2837	-1.962	-1.9317	-2.152	-2.3837	-2.3781	-1.3704	-2.2685	-2.6721	-1.9961	-1.9	-2.3782	-2.0888	-1.7415	-2.2139	-2.5807	-2.446	-2.004	-2.367	-2.2609	-2.4579	-2.3868	-2.2996	-2.0655	-1.8297	-2.2411	-2.181	-2.2345	-1.9	-2.3782	-2.0888	-1.7415	-2.2731	-2.2788	-2.1855	-2.1939	-2.1934	-2.1994	-2.2257	-2.2389	-2.1777	-2.236	-1.5756	-2.3025	-2.2323	-2.1638	-2.1987	-2.1884
-2.0198	-2.4034	-2.1708	-2.7419	-2.0471	-2.2758	-2.0966	-2.2129	-2.4237	-2.6905	-1.9965	-2.5071	-2.1432	-2.1742	-2.2601	-2.2114	-2.1362	-2.1861	-1.9948	-2.3086	-2.367	-2.2609	-2.1404	-2.1835	-2.0966	-2.2129	-2.4237	-2.6905	-1.9965	-2.5071	-2.2609	-2.1365	-2.2601	-2.2114	-2.1362	-2.1861	-2.1855	-2.1939	-2.1934	-2.1994	-2.2257	-2.2389	-2.2323	-1.9958	-2.3141	-2.1721	-2.1829	-2.1694	-2.1987	-2.1884
-2.2956	-1.898	-2.2139	-2.0219	-2.0098	-2.0797	-2.0888	-1.9078	-2.2986	-2.1373	-2.1972	-2.1002	-1.9	-2.3782	-2.2601	-2.2114	-2.1362	-2.1861	-2.5067	-2.0485	-2.0625	-2.0819	-2.0098	-2.0797	-2.0888	-1.9078	-2.2986	-2.1373	-2.3434	-2.1365	-1.9	-2.3782	-2.2601	-2.2114	-2.1362	-2.1861	-2.1855	-2.1939	-2.1934	-2.1994	-1.9674	-2.2218	-2.1777	-2.236	-2.3141	-2.1721	-2.1829	-2.1694	-2.1987	-2.1884
-1.8953	-2.2244	-1.8484	-1.957	-2.1241	-2.4184	-2.0124	-2.0602	-1.9464	-2.3315	-2.0523	-2.1222	-2.4881	-2.1441	-2.248	-2.5162	-1.9962	-2.2119	-1.8953	-2.2244	-2.0625	-2.0819	-2.1404	-2.1835	-2.0776	-2.2965	-1.8297	-2.2411	-2.0523	-2.1222	-2.2068	-2.2875	-2.3926	-2.215	-1.957	-2.1144	-2.1855	-2.1939	-2.1934	-2.1994	-2.2257	-2.2389	-2.1777	-2.236	-1.5756	-2.3025	-2.2323	-2.1638	-2.1987	-2.1884
-1.8146	-2.6119	-1.8484	-1.957	-1.9356	-2.1612	-2.0754	-2.2602	-2.5472	-2.2129	-2.0247	-2.1113	-2.6817	-1.9308	-2.0488	-2.058	-1.9299	-2.4237	-1.9948	-2.3086	-2.0625	-2.0819	-2.1404	-2.1835	-2.2996	-2.0655	-2.5472	-2.2129	-2.1354	-2.1491	-2.2009	-2.177	-1.957	-2.1258	-1.9299	-2.4237	-2.1855	-2.1939	-2.1934	-2.1994	-2.2257	-2.2389	-2.2967	-2.1953	-2.3455	-2.207	-2.1829	-2.1694	-2.1987	-2.1884
-2.2642	-2.1936	-2.0966	-2.1222	-2.3605	-2.5	-2.1911	-1.7307	-1.9463	-2.0025	-2.0523	-2.1222	-2.4237	-2.6905	-1.9878	-2.397	-2.2139	-2.5807	-2.2561	-2.2411	-2.0966	-2.1222	-2.4579	-2.3868	-2.2996	-2.0655	-2.0904	-2.1491	-2.0523	-2.1222	-2.4237	-2.6905	-2.1297	-2.2161	-2.2731	-2.2788	-2.3767	-2.162	-2.1634	-2.1638	-2.2257	-2.2389	-2.1777	-2.236	-2.3141	-2.1721	-2.2323	-2.1638	-2.1987	-2.1884
-2.4437	-2.2869	-2.4415	-2.3348	-2.6628	-2.5214	-2.0966	-2.2129	-2.4237	-2.6905	-2.0482	-3.1797	-2.4142	-2.1759	-2.0997	-2.1759	-2.1362	-2.1861	-2.5067	-2.0485	-2.2996	-2.3311	-2.4579	-2.3868	-2.0966	-2.2129	-2.4237	-2.6905	-2.3434	-2.1365	-2.2609	-2.1365	-2.1297	-2.2161	-2.1362	-2.1861	-2.1855	-2.1939	-2.1934	-2.1994	-2.2257	-2.2389	-2.2323	-1.9958	-2.3141	-2.1721	-2.1829	-2.1694	-2.1987	-2.1884
-1.9733	-2.4001	-2.0124	-2.0796	-2.3908	-1.9814	-2.3183	-2.1373	-2.7648	-2.1999	-2.5226	-2.3735	-2.1432	-2.1742	-2.2601	-2.2114	-2.5773	-1.9272	-1.9948	-2.3086	-2.0625	-2.0819	-2.1297	-2.1708	-2.3183	-2.1373	-2.6332	-2.1623	-2.3434	-2.1365	-2.2609	-2.1365	-2.2601	-2.2114	-2.2996	-2.1226	-2.1855	-2.1939	-2.1934	-2.1994	-2.2777	-1.9556	-2.1777	-2.236	-2.3141	-2.1721	-2.1829	-2.1694	-2.1987	-2.1884
-2.4676	-2.1307	-2.153	-2.2114	-2.0471	-2.2758	-2.0124	-2.0602	-2.7352	-1.9063	-1.9965	-2.5071	-2.0867	-2.1924	-2.3976	-2.2976	-1.9962	-2.2119	-2.2561	-2.2411	-2.153	-2.2114	-2.1404	-2.1835	-2.0776	-2.2965	-2.6332	-2.1623	-1.9965	-2.5071	-2.2009	-2.177	-2.1297	-2.2161	-1.957	-2.1144	-2.3767	-2.162	-2.1934	-2.1994	-2.2257	-2.2389	-2.1777	-2.236	-2.3141	-2.1721	-2.1829	-2.1694	-2.1634	-2.178
-2.446	-2.004	-2.1699	-2.1243	-2.1911	-2.5162	-2.5178	-2.376	-2.1786	-2.1779	-2.0482	-3.1797	-1.9	-2.3782	-2.2601	-2.2114	-2.1432	-2.1489	-2.446	-2.004	-2.0625	-2.0819	-2.1297	-2.1708	-2.2574	-2.3011	-2.0904	-2.1491	-2.3434	-2.1365	-1.9	-2.3782	-2.2601	-2.2114	-2.2731	-2.2788	-2.1855	-2.1939	-2.1934	-2.1994	-2.2257	-2.2389	-2.1777	-2.236	-2.3141	-2.1721	-2.1829	-2.1694	-2.1987	-2.1884
-2.0198	-2.4034	-2.4415	-2.3348	-2.5178	-2.1087	-2.2474	-2.2492	-2.3348	-1.8013	-1.9965	-2.5071	-1.9	-2.3782	-1.8893	-2.3112	-2.1125	-2.8463	-1.9948	-2.3086	-2.2996	-2.3311	-2.4579	-2.3868	-2.2574	-2.3011	-2.6332	-2.1623	-1.9965	-2.5071	-1.9	-2.3782	-2.1297	-2.2161	-2.2731	-2.2788	-2.1855	-2.1939	-2.1934	-2.1994	-2.2257	-2.2389	-2.1777	-2.236	-2.3141	-2.1721	-2.1829	-2.1694	-2.1987	-2.1884
-2.248	-2.2551	-2.1708	-2.7419	-2.3605	-2.5	-2.1813	-1.9064	-2.2986	-2.1373	-1.9965	-2.5071	-2.1432	-2.1742	-1.9878	-2.397	-2.3024	-2.1094	-2.2561	-2.2411	-2.367	-2.2609	-2.4579	-2.3868	-2.0776	-2.2965	-2.2986	-2.1373	-1.9965	-2.5071	-2.2609	-2.1365	-2.1297	-2.2161	-2.2731	-2.2788	-2.1855	-2.1939	-2.1934	-2.1994	-2.2257	-2.2389	-2.1777	-2.236	-2.3141	-2.1721	-2.1829	-2.1694	-2.1987	-2.1884
-2.2956	-1.898	-2.2837	-1.962	-2.3348	-1.9634	-2.3183	-2.1373	-2.2986	-2.1373	-2.1972	-2.1002	-2.3348	-1.9064	-2.0991	-2.3866	-2.2529	-2.0682	-2.5067	-2.0485	-2.367	-2.2609	-2.1404	-2.1835	-2.3183	-2.1373	-2.2986	-2.1373	-2.3434	-2.1365	-2.2609	-2.1365	-2.1297	-2.2161	-2.2996	-2.1226	-2.1855	-2.1939	-2.1934	-2.1994	-2.2257	-2.2389	-2.1777	-2.236	-2.3141	-2.1721	-2.1829	-2.1694	-2.1987	-2.1884
-2.2956	-1.898	-2.153	-2.2114	-1.9356	-2.1612	-2.3183	-2.1373	-1.9464	-2.3315	-2.1972	-2.1002	-2.4881	-2.1441	-2.2601	-2.2114	-2.1362	-2.1861	-2.5067	-2.0485	-2.153	-2.2114	-2.1404	-2.1835	-2.3183	-2.1373	-1.8297	-2.2411	-2.3434	-2.1365	-2.2068	-2.2875	-2.2601	-2.2114	-2.1362	-2.1861	-2.1855	-2.1939	-2.1934	-2.1994	-2.2257	-2.2389	-2.1777	-2.236	-1.5756	-2.3025	-2.1829	-2.1694	-2.1987	-2.1884
-2.446	-2.004	-2.0124	-2.0796	-2.4016	-2.0909	-2.0754	-2.2602	-2.7352	-1.9063	-2.0247	-2.1113	-1.9	-2.3782	-2.2601	-2.2114	-2.1432	-2.1489	-2.446	-2.004	-2.0625	-2.0819	-2.4016	-2.0909	-2.2996	-2.0655	-2.6332	-2.1623	-2.1354	-2.1491	-1.9	-2.3782	-2.2601	-2.2114	-2.2731	-2.2788	-2.1855	-2.1939	-2.1934	-2.1994	-2.2257	-2.2389	-2.2967	-2.1953	-2.3141	-2.1721	-2.1829	-2.1694	-2.1987	-2.1884
-1.9733	-2.4001	-2.153	-2.2114	-2.1467	-1.9391	-2.3793	-2.505	-2.1786	-2.1779	-1.9965	-2.5071	-1.9	-2.3782	-1.8893	-2.3112	-2.0373	-2.3348	-1.9948	-2.3086	-2.153	-2.2114	-2.1297	-2.1708	-2.0776	-2.2965	-2.0904	-2.1491	-1.9965	-2.5071	-1.9	-2.3782	-2.1297	-2.2161	-2.2996	-2.1226	-2.1855	-2.1939	-2.1934	-2.1994	-2.2777	-1.9556	-2.1777	-2.236	-2.3141	-2.1721	-2.1829	-2.1694	-2.1987	-2.1884
-1.8397	-2.1524	-1.9992	-2.1402	-2.1241	-2.4184	-1.9971	-2.3298	-1.3704	-2.2685	-2.491	-1.9819	-2.2642	-2.3692	-2.3976	-2.2976	-1.9425	-2.0796	-1.9948	-2.3086	-2.0625	-2.0819	-2.1404	-2.1835	-2.0776	-2.2965	-1.8297	-2.2411	-2.3434	-2.1365	-2.2009	-2.177	-2.1297	-2.2161	-1.957	-2.1144	-2.1855	-2.1939	-2.1934	-2.1994	-2.2257	-2.2389	-2.1777	-2.236	-1.5756	-2.3025	-2.1829	-2.1694	-2.2227	-2.2838
-2.2102	-2.1402	-1.8484	-1.957	-2.0471	-2.2758	-2.5083	-2.1307	-2.7648	-2.1999	-2.2642	-2.2602	-2.1177	-2.0994	-1.9692	-2.3668	-2.1362	-2.1861	-1.9948	-2.3086	-2.0625	-2.0819	-2.1404	-2.1835	-2.2996	-2.0655	-2.6332	-2.1623	-2.181	-2.2345	-2.2609	-2.1365	-1.957	-2.1258	-2.1362	-2.1861	-2.1855	-2.1939	-2.1934	-2.1994	-2.2257	-2.2389	-2.2967	-2.1953	-2.3141	-2.1721	-2.259	-2.4015	-2.1987	-2.1884
-1.8953	-2.2244	-2.2139	-2.0219	-2.3148	-2.2268	-2.0124	-2.0602	-1.9466	-2.1813	-2.048	-2.1875	-1.9	-2.3782	-2.6415	-2.3062	-2.5773	-1.9272	-1.8953	-2.2244	-2.0625	-2.0819	-2.1404	-2.1835	-2.0776	-2.2965	-1.8297	-2.2411	-2.181	-2.2345	-1.9	-2.3782	-2.3926	-2.215	-2.2996	-2.1226	-2.1855	-2.1939	-2.1934	-2.1994	-2.2257	-2.2389	-2.1777	-2.236	-2.3141	-2.1721	-2.1829	-2.1694	-2.1987	-2.1884
-2.446	-2.004	-2.3545	-2.2323	-1.8866	-2.383	-2.5178	-2.376	-1.3704	-2.2685	-2.5747	-1.7874	-2.4785	-2.1222	-2.0997	-2.1759	-2.2139	-2.5807	-2.446	-2.004	-2.2996	-2.3311	-2.1297	-2.1708	-2.2574	-2.3011	-1.8297	-2.2411	-2.3434	-2.1365	-2.4785	-2.1222	-2.1297	-2.2161	-2.2731	-2.2788	-2.1855	-2.1939	-2.259	-2.2475	-1.9674	-2.2218	-2.1777	-2.236	-1.5756	-2.3025	-2.1829	-2.1694	-2.1634	-2.178
-2.446	-2.004	-1.9992	-2.1402	-2.4016	-2.0909	-2.1813	-1.9064	-1.3704	-2.2685	-2.0247	-2.1113	-2.4237	-2.6905	-1.8893	-2.3112	-2.3024	-2.1094	-2.446	-2.004	-2.0625	-2.0819	-2.4016	-2.0909	-2.0776	-2.2965	-1.8297	-2.2411	-2.1354	-2.1491	-2.4237	-2.6905	-2.1297	-2.2161	-2.2731	-2.2788	-2.1855	-2.1939	-2.1934	-2.1994	-2.2257	-2.2389	-2.1777	-2.236	-1.5756	-2.3025	-2.1829	-2.1694	-2.1987	-2.1884
-2.6141	-2.0025	-2.2139	-2.0219	-2.3148	-2.2268	-2.266	-2.0922	-2.1786	-2.1779	-2.0247	-2.1113	-2.1905	-2.1972	-1.7861	-2.1087	-2.3024	-2.1094	-2.5067	-2.0485	-2.0625	-2.0819	-2.1404	-2.1835	-2.2996	-2.0655	-2.0904	-2.1491	-2.1354	-2.1491	-2.2009	-2.177	-1.957	-2.1258	-2.2731	-2.2788	-2.1855	-2.1939	-2.1934	-2.1994	-2.2257	-2.2389	-2.1777	-2.236	-2.3141	-2.1721	-2.1829	-2.1694	-2.2227	-2.2838
-1.8397	-2.1524	-2.1699	-2.1243	-1.9616	-2.379	-2.2474	-2.2492	-2.1786	-2.1779	-2.2529	-2.568	-2.4381	-2.5423	-2.0991	-2.3866	-1.8269	-2.1087	-1.9948	-2.3086	-2.0625	-2.0819	-2.1297	-2.1708	-2.2574	-2.3011	-2.0904	-2.1491	-2.181	-2.2345	-2.2068	-2.2875	-2.1297	-2.2161	-1.957	-2.1144	-2.1855	-2.1939	-2.1934	-2.1994	-2.2257	-2.2389	-2.1777	-2.236	-2.3141	-2.1721	-2.259	-2.4015	-2.1987	-2.1884
-2.335	-2.0275	-2.1699	-2.1243	-2.0471	-2.2758	-2.1938	-2.2808	-1.3704	-2.2685	-2.491	-1.9819	-2.4381	-2.5423	-2.3976	-2.2976	-2.1125	-2.8463	-2.2561	-2.2411	-2.0625	-2.0819	-2.1404	-2.1835	-2.2574	-2.3011	-1.8297	-2.2411	-2.3434	-2.1365	-2.2068	-2.2875	-2.1297	-2.2161	-2.2731	-2.2788	-2.1855	-2.1939	-2.1934	-2.1994	-2.2257	-2.2389	-2.1777	-2.236	-1.5756	-2.3025	-2.1829	-2.1694	-2.1987	-2.1884
-2.0198	-2.4034	-2.1699	-2.1243	-1.8866	-2.383	-2.0754	-2.2602	-2.7648	-2.1999	-2.2642	-2.2602	-2.2018	-2.0652	-2.0991	-2.3866	-2.2642	-2.2602	-1.9948	-2.3086	-2.0625	-2.0819	-2.1297	-2.1708	-2.2996	-2.0655	-2.6332	-2.1623	-2.181	-2.2345	-2.2009	-2.177	-2.1297	-2.2161	-2.2996	-2.1226	-2.1855	-2.1939	-2.1934	-2.1994	-1.9674	-2.2218	-2.2967	-2.1953	-2.3141	-2.1721	-2.259	-2.4015	-2.1987	-2.1884
-2.0198	-2.4034	-1.9816	-2.2367	-2.1467	-1.9391	-1.9971	-2.3298	-1.9464	-2.3315	-2.048	-2.1875	-2.3351	-2.1719	-2.4973	-1.9904	-2.0373	-2.3348	-1.9948	-2.3086	-2.2996	-2.3311	-2.1297	-2.1708	-2.0776	-2.2965	-1.8297	-2.2411	-2.181	-2.2345	-2.2609	-2.1365	-2.3926	-2.215	-2.2996	-2.1226	-2.1855	-2.1939	-2.1634	-2.1638	-2.2777	-1.9556	-2.1777	-2.236	-1.5756	-2.3025	-2.1829	-2.1694	-2.1987	-2.1884
-1.8422	-2.3318	-2.1467	-2.2602	-2.0471	-2.2758	-2.0754	-2.2602	-1.8252	-2.1451	-2.1812	-2.1094	-2.2642	-2.3692	-2.248	-2.5162	-2.3242	-2.5432	-2.2561	-2.2411	-2.2996	-2.3311	-2.1404	-2.1835	-2.2996	-2.0655	-1.8297	-2.2411	-2.3434	-2.1365	-2.2009	-2.177	-2.3926	-2.215	-2.2731	-2.2788	-2.1146	-2.2993	-2.259	-2.2475	-2.2257	-2.2389	-2.2967	-2.1953	-2.3141	-2.1721	-2.1829	-2.1694	-2.2227	-2.2838
-2.2642	-2.1936	-2.2139	-2.0219	-2.1467	-1.9391	-2.3837	-2.3781	-2.5578	-2.2046	-2.2642	-2.2602	-2.6817	-1.9308	-2.3812	-1.7567	-2.2018	-2.0652	-2.2561	-2.2411	-2.0625	-2.0819	-2.1297	-2.1708	-2.2996	-2.0655	-2.6332	-2.1623	-2.181	-2.2345	-2.2009	-2.177	-2.1297	-2.2161	-2.2996	-2.1226	-2.3767	-2.162	-2.1934	-2.1994	-2.2777	-1.9556	-2.1777	-2.236	-2.3141	-2.1721	-2.259	-2.4015	-2.1987	-2.1884
-1.8397	-2.1524	-2.1467	-2.2602	-2.2018	-2.2319	-1.9303	-2.6092	-1.9464	-2.3315	-1.9909	-2.2551	-2.3812	-2.2077	-2.3837	-1.9912	-2.4581	-2.0602	-1.9948	-2.3086	-2.2996	-2.3311	-2.1297	-2.1708	-2.0776	-2.2965	-1.8297	-2.2411	-2.181	-2.2345	-2.2609	-2.1365	-2.3926	-2.215	-2.2731	-2.2788	-2.1855	-2.1939	-2.259	-2.2475	-2.2257	-2.2389	-2.1777	-2.236	-1.5756	-2.3025	-2.1829	-2.1694	-2.1987	-2.1884
-2.335	-2.0275	-1.9992	-2.1402	-2.1467	-1.9391	-2.1911	-1.7307	-2.5059	-2.6119	-2.048	-2.1875	-2.1177	-2.0994	-2.2601	-2.2114	-2.3024	-2.1094	-2.2561	-2.2411	-2.0625	-2.0819	-2.1297	-2.1708	-2.2996	-2.0655	-2.6332	-2.1623	-2.181	-2.2345	-2.2609	-2.1365	-2.2601	-2.2114	-2.2731	-2.2788	-2.1855	-2.1939	-2.1934	-2.1994	-2.2777	-1.9556	-2.1777	-2.236	-2.3141	-2.1721	-2.1829	-2.1694	-2.1987	-2.1884
-2.2642	-2.1936	-2.4415	-2.3348	-2.1241	-2.4184	-2.3837	-2.3781	-2.6277	-2.3222	-1.9965	-2.5071	-2.3351	-2.1719	-2.2601	-2.2114	-1.9962	-2.2119	-2.2561	-2.2411	-2.2996	-2.3311	-2.1404	-2.1835	-2.2996	-2.0655	-2.6332	-2.1623	-1.9965	-2.5071	-2.2609	-2.1365	-2.2601	-2.2114	-1.957	-2.1144	-2.3767	-2.162	-2.1934	-2.1994	-2.2257	-2.2389	-2.1777	-2.236	-2.3141	-2.1721	-2.1829	-2.1694	-2.1987	-2.1884
-2.248	-2.2551	-1.8484	-1.957	-2.2018	-2.2319	-2.0124	-2.0602	-2.2986	-2.1373	-2.1812	-2.1094	-1.9	-2.3782	-2.0488	-2.058	-2.1432	-2.1489	-2.2561	-2.2411	-2.0625	-2.0819	-2.1297	-2.1708	-2.0776	-2.2965	-2.2986	-2.1373	-2.3434	-2.1365	-1.9	-2.3782	-1.957	-2.1258	-2.2731	-2.2788	-2.1855	-2.1939	-2.1934	-2.1994	-2.2257	-2.2389	-2.1777	-2.236	-2.3141	-2.1721	-2.1829	-2.1694	-2.1987	-2.1884
-1.8146	-2.6119	-2.335	-3.0175	-1.9356	-2.1612	-2.3183	-2.1373	-2.5578	-2.2046	-1.9965	-2.5071	-1.8757	-2.3547	-1.8893	-2.3112	-2.2139	-2.5807	-1.9948	-2.3086	-2.2996	-2.3311	-2.1404	-2.1835	-2.3183	-2.1373	-2.6332	-2.1623	-1.9965	-2.5071	-2.2068	-2.2875	-2.1297	-2.2161	-2.2731	-2.2788	-2.1855	-2.1939	-2.1934	-2.1994	-2.2257	-2.2389	-2.1777	-2.236	-2.3141	-2.1721	-2.1829	-2.1694	-2.1987	-2.1884
-2.335	-2.0275	-2.0124	-2.0796	-2.4016	-2.0909	-1.9303	-2.6092	-2.2986	-2.1373	-2.2254	-2.1792	-2.1432	-2.1742	-2.0997	-2.1759	-1.9425	-2.0796	-2.2561	-2.2411	-2.0625	-2.0819	-2.4016	-2.0909	-2.0776	-2.2965	-2.2986	-2.1373	-2.1354	-2.1491	-2.2609	-2.1365	-2.1297	-2.2161	-1.957	-2.1144	-2.1855	-2.1939	-2.1934	-2.1994	-2.2257	-2.2389	-2.1777	-2.236	-2.3141	-2.1721	-2.1829	-2.1694	-2.1987	-2.1884
-2.2102	-2.1402	-2.3791	-2.1402	-1.9356	-2.1612	-2.0124	-2.0602	-1.3704	-2.2685	-2.0482	-3.1797	-2.1432	-2.1742	-2.0488	-2.058	-2.2529	-2.0682	-1.9948	-2.3086	-2.2996	-2.3311	-2.1404	-2.1835	-2.0776	-2.2965	-1.8297	-2.2411	-2.3434	-2.1365	-2.2609	-2.1365	-1.957	-2.1258	-2.2996	-2.1226	-2.1855	-2.1939	-2.1634	-2.1638	-2.2257	-2.2389	-2.1777	-2.236	-1.5756	-2.3025	-2.1829	-2.1694	-2.1987	-2.1884
-1.9733	-2.4001	-2.3545	-2.2323	-2.3348	-1.9634	-2.3793	-2.505	-1.9463	-2.0025	-2.2529	-2.568	-2.6817	-1.9308	-2.0991	-2.3866	-2.5773	-1.9272	-1.9948	-2.3086	-2.2996	-2.3311	-2.1404	-2.1835	-2.0776	-2.2965	-2.0904	-2.1491	-2.181	-2.2345	-2.2009	-2.177	-2.1297	-2.2161	-2.2996	-2.1226	-2.1855	-2.1939	-2.259	-2.2475	-2.2257	-2.2389	-2.1777	-2.236	-2.3141	-2.1721	-2.259	-2.4015	-2.1987	-2.1884
-2.4676	-2.1307	-2.1813	-2.3104	-2.3148	-2.2268	-2.1938	-2.2808	-1.3704	-2.2685	-1.9909	-2.2551	-2.3351	-2.1719	-2.2684	-2.6874	-2.2139	-2.5807	-2.2561	-2.2411	-2.0625	-2.0819	-2.1404	-2.1835	-2.2574	-2.3011	-1.8297	-2.2411	-2.181	-2.2345	-2.2609	-2.1365	-2.3926	-2.215	-2.2731	-2.2788	-2.3767	-2.162	-2.1934	-2.1994	-2.2257	-2.2389	-2.1777	-2.236	-1.5756	-2.3025	-2.1829	-2.1694	-2.1987	-2.1884
-2.335	-2.0275	-1.9992	-2.1402	-2.3148	-2.2268	-2.1241	-2.3615	-1.3704	-2.2685	-2.5747	-1.7874	-1.9	-2.3782	-2.2601	-2.2114	-2.1432	-2.1489	-2.2561	-2.2411	-2.0625	-2.0819	-2.1404	-2.1835	-2.0776	-2.2965	-1.8297	-2.2411	-2.3434	-2.1365	-1.9	-2.3782	-2.2601	-2.2114	-2.2731	-2.2788	-2.1855	-2.1939	-2.1934	-2.1994	-2.2257	-2.2389	-2.1777	-2.236	-1.5756	-2.3025	-2.1829	-2.1694	-2.1987	-2.1884
-2.0198	-2.4034	-1.8484	-1.957	-2.3908	-1.9814	-2.1241	-2.3615	-2.2986	-2.1373	-1.9965	-2.5071	-2.1432	-2.1742	-2.0991	-2.3866	-2.1432	-2.1489	-1.9948	-2.3086	-2.0625	-2.0819	-2.1297	-2.1708	-2.0776	-2.2965	-2.2986	-2.1373	-1.9965	-2.5071	-2.2609	-2.1365	-2.1297	-2.2161	-2.2731	-2.2788	-2.1855	-2.1939	-2.1934	-2.1994	-2.2777	-1.9556	-2.1777	-2.236	-2.3141	-2.1721	-2.1829	-2.1694	-2.1987	-2.1884
-1.8146	-2.6119	-2.3545	-2.2323	-2.1241	-2.4184	-2.3183	-2.1373	-2.2986	-2.1373	-2.1972	-2.1002	-2.3351	-2.1719	-1.8893	-2.3112	-2.2529	-2.0682	-1.9948	-2.3086	-2.2996	-2.3311	-2.1404	-2.1835	-2.3183	-2.1373	-2.2986	-2.1373	-2.3434	-2.1365	-2.2609	-2.1365	-2.1297	-2.2161	-2.2996	-2.1226	-2.1855	-2.1939	-2.259	-2.2475	-2.2257	-2.2389	-2.1777	-2.236	-2.3141	-2.1721	-2.1829	-2.1694	-2.1987	-2.1884
-2.4437	-2.2869	-2.2139	-2.0219	-2.1241	-2.4184	-2.3793	-2.505	-1.3704	-2.2685	-2.2529	-2.568	-1.9	-2.3782	-2.0488	-2.058	-1.9962	-2.2119	-2.5067	-2.0485	-2.0625	-2.0819	-2.1404	-2.1835	-2.0776	-2.2965	-1.8297	-2.2411	-2.181	-2.2345	-1.9	-2.3782	-1.957	-2.1258	-1.957	-2.1144	-2.1855	-2.1939	-2.1934	-2.1994	-2.2257	-2.2389	-2.1777	-2.236	-1.5756	-2.3025	-2.259	-2.4015	-2.1987	-2.1884
-1.8397	-2.1524	-1.8484	-1.957	-2.3148	-2.2268	-2.5083	-2.1307	-1.3704	-2.2685	-1.9965	-2.5071	-1.8757	-2.3547	-2.0488	-2.058	-2.2018	-2.0652	-1.9948	-2.3086	-2.0625	-2.0819	-2.1404	-2.1835	-2.2996	-2.0655	-1.8297	-2.2411	-1.9965	-2.5071	-2.2068	-2.2875	-1.957	-2.1258	-2.2996	-2.1226	-2.1855	-2.1939	-2.1934	-2.1994	-2.2257	-2.2389	-2.2967	-2.1953	-1.5756	-2.3025	-2.1829	-2.1694	-2.1987	-2.1884
-1.8146	-2.6119	-2.1467	-2.2602	-2.1911	-2.5162	-2.5178	-2.376	-2.1174	-2.1402	-2.2529	-2.568	-2.4142	-2.1759	-2.4973	-1.9904	-2.5412	-2.1052	-1.9948	-2.3086	-2.2996	-2.3311	-2.1297	-2.1708	-2.2574	-2.3011	-1.8297	-2.2411	-2.181	-2.2345	-2.2609	-2.1365	-2.3926	-2.215	-2.2996	-2.1226	-2.1855	-2.1939	-2.259	-2.2475	-2.2257	-2.2389	-2.1777	-2.236	-2.3455	-2.207	-2.259	-2.4015	-2.1987	-2.1884
-2.2642	-2.1936	-2.4415	-2.3348	-2.5178	-2.1087	-2.284	-1.8893	-1.3704	-2.2685	-2.491	-1.9819	-2.2642	-2.3692	-2.1565	-2.3808	-2.1362	-2.1861	-2.2561	-2.2411	-2.2996	-2.3311	-2.4579	-2.3868	-2.2996	-2.0655	-1.8297	-2.2411	-2.3434	-2.1365	-2.2009	-2.177	-2.3926	-2.215	-2.1362	-2.1861	-2.3767	-2.162	-2.1934	-2.1994	-2.2257	-2.2389	-2.2323	-1.9958	-1.5756	-2.3025	-2.1829	-2.1694	-2.2227	-2.2838
-2.2956	-1.898	-2.3791	-2.1402	-2.3908	-1.9814	-1.9971	-2.3298	-1.9464	-2.3315	-2.1565	-2.3808	-1.9	-2.3782	-2.1565	-2.3808	-2.3342	-1.9706	-2.5067	-2.0485	-2.2996	-2.3311	-2.1297	-2.1708	-2.0776	-2.2965	-1.8297	-2.2411	-2.181	-2.2345	-1.9	-2.3782	-2.3926	-2.215	-1.957	-2.1144	-2.1855	-2.1939	-2.1634	-2.1638	-2.2777	-1.9556	-2.1777	-2.236	-1.5756	-2.3025	-2.2323	-2.1638	-2.1987	-2.1884
-2.2397	-2.4272	-2.3545	-2.2323	-2.0471	-2.2758	-2.0754	-2.2602	-2.1174	-2.1402	-1.9965	-2.5071	-2.0084	-2.2141	-2.0488	-1.817	-2.1432	-2.1489	-2.2561	-2.2411	-2.2996	-2.3311	-2.1404	-2.1835	-2.2996	-2.0655	-1.8297	-2.2411	-1.9965	-2.5071	-2.2009	-2.177	-1.957	-2.1258	-2.2731	-2.2788	-2.1146	-2.2993	-2.259	-2.2475	-2.2257	-2.2389	-2.2967	-2.1953	-2.3455	-2.207	-2.1829	-2.1694	-2.1634	-2.178
-1.8397	-2.1524	-2.1467	-2.2602	-2.0084	-2.2141	-2.3183	-2.1373	-2.1174	-2.1402	-1.8269	-2.5064	-2.1432	-2.1742	-2.1565	-2.3808	-2.1432	-2.1489	-1.9948	-2.3086	-2.2996	-2.3311	-2.1297	-2.1708	-2.3183	-2.1373	-1.8297	-2.2411	-2.1354	-2.1491	-2.2609	-2.1365	-2.3926	-2.215	-2.2731	-2.2788	-2.1855	-2.1939	-2.259	-2.2475	-1.9674	-2.2218	-2.1777	-2.236	-2.3455	-2.207	-2.1829	-2.1694	-2.1987	-2.1884
-2.2642	-2.1936	-2.3791	-2.1402	-2.4016	-2.0909	-2.284	-1.8893	-2.3342	-2.6593	-2.1972	-2.1002	-2.0084	-2.2141	-1.8893	-2.3112	-2.2642	-2.2602	-2.2561	-2.2411	-2.2996	-2.3311	-2.4016	-2.0909	-2.2996	-2.0655	-2.0904	-2.1491	-2.3434	-2.1365	-2.2009	-2.177	-2.1297	-2.2161	-2.2996	-2.1226	-2.3767	-2.162	-2.1634	-2.1638	-2.2257	-2.2389	-2.2323	-1.9958	-2.3141	-2.1721	-2.1829	-2.1694	-2.1634	-2.178
-2.6141	-2.0025	-1.8484	-1.957	-2.4016	-2.0909	-2.3837	-2.3781	-2.7352	-1.9063	-1.9909	-2.2551	-1.9	-2.3782	-1.8893	-2.3112	-1.8269	-2.1087	-2.5067	-2.0485	-2.0625	-2.0819	-2.4016	-2.0909	-2.2996	-2.0655	-2.6332	-2.1623	-2.181	-2.2345	-1.9	-2.3782	-2.1297	-2.2161	-1.957	-2.1144	-2.1855	-2.1939	-2.1934	-2.1994	-2.2257	-2.2389	-2.1777	-2.236	-2.3141	-2.1721	-2.1829	-2.1694	-2.1987	-2.1884
-1.8146	-2.6119	-2.153	-2.2114	-2.2018	-2.2319	-2.3793	-2.505	-1.9466	-2.1813	-1.9965	-2.5071	-2.1432	-2.1742	-1.7861	-2.1087	-2.5412	-2.1052	-1.9948	-2.3086	-2.153	-2.2114	-2.1297	-2.1708	-2.0776	-2.2965	-1.8297	-2.2411	-1.9965	-2.5071	-2.2609	-2.1365	-1.957	-2.1258	-2.2996	-2.1226	-2.1855	-2.1939	-2.1934	-2.1994	-2.2257	-2.2389	-2.1777	-2.236	-2.3141	-2.1721	-2.1829	-2.1694	-2.1987	-2.1884
-2.446	-2.004	-2.335	-3.0175	-2.3148	-2.2268	-2.1911	-1.7307	-2.2986	-2.1373	-2.1972	-2.1002	-2.4381	-2.5423	-2.1565	-2.3808	-1.9299	-2.4237	-2.446	-2.004	-2.2996	-2.3311	-2.1404	-2.1835	-2.2996	-2.0655	-2.2986	-2.1373	-2.3434	-2.1365	-2.2068	-2.2875	-2.3926	-2.215	-1.9299	-2.4237	-2.1855	-2.1939	-2.1934	-2.1994	-2.2257	-2.2389	-2.1777	-2.236	-2.3141	-2.1721	-2.1829	-2.1694	-2.1987	-2.1884
-1.8146	-2.6119	-2.1699	-2.1243	-2.1241	-2.4184	-2.1911	-1.7307	-2.2986	-2.1373	-1.9965	-2.5071	-1.8757	-2.3547	-2.2601	-2.2114	-1.9962	-2.2119	-1.9948	-2.3086	-2.0625	-2.0819	-2.1404	-2.1835	-2.2996	-2.0655	-2.2986	-2.1373	-1.9965	-2.5071	-2.2068	-2.2875	-2.2601	-2.2114	-1.957	-2.1144	-2.1855	-2.1939	-2.1934	-2.1994	-2.2257	-2.2389	-2.1777	-2.236	-2.3141	-2.1721	-2.1829	-2.1694	-2.1987	-2.1884
-2.0198	-2.4034	-1.8484	-1.957	-2.1911	-2.5162	-2.3183	-2.1373	-2.2986	-2.1373	-2.2254	-2.1792	-1.9	-2.3782	-2.0488	-2.058	-1.9425	-2.0796	-1.9948	-2.3086	-2.0625	-2.0819	-2.1297	-2.1708	-2.3183	-2.1373	-2.2986	-2.1373	-2.1354	-2.1491	-1.9	-2.3782	-1.957	-2.1258	-1.957	-2.1144	-2.1855	-2.1939	-2.1934	-2.1994	-2.2257	-2.2389	-2.1777	-2.236	-2.3141	-2.1721	-2.1829	-2.1694	-2.1987	-2.1884
-1.8146	-2.6119	-2.4415	-2.3348	-2.4016	-2.0909	-2.3183	-2.1373	-1.9463	-2.0025	-1.9965	-2.5071	-1.8757	-2.3547	-1.9692	-2.3668	-2.4581	-2.0602	-1.9948	-2.3086	-2.2996	-2.3311	-2.4016	-2.0909	-2.3183	-2.1373	-2.0904	-2.1491	-1.9965	-2.5071	-2.2068	-2.2875	-1.957	-2.1258	-2.2731	-2.2788	-2.1855	-2.1939	-2.1934	-2.1994	-2.2257	-2.2389	-2.1777	-2.236	-2.3141	-2.1721	-2.1829	-2.1694	-2.1987	-2.1884
-2.266	-2.4477	-2.2837	-1.962	-2.0098	-2.0797	-2.1813	-1.9064	-1.3704	-2.2685	-1.9909	-2.2551	-2.2018	-2.0652	-2.5472	-2.4237	-1.9425	-2.0796	-2.2561	-2.2411	-2.367	-2.2609	-2.0098	-2.0797	-2.0776	-2.2965	-1.8297	-2.2411	-2.181	-2.2345	-2.2009	-2.177	-2.5472	-2.4237	-1.957	-2.1144	-2.1855	-2.1939	-2.1934	-2.1994	-1.9674	-2.2218	-2.1777	-2.236	-1.5756	-2.3025	-2.1829	-2.1694	-2.1987	-2.1884
-2.248	-2.2551	-2.335	-3.0175	-2.0098	-2.0797	-2.2474	-2.2492	-2.3348	-1.8013	-2.048	-2.1875	-2.4142	-2.1759	-2.0991	-2.3866	-1.9425	-2.0796	-2.2561	-2.2411	-2.2996	-2.3311	-2.0098	-2.0797	-2.2574	-2.3011	-2.6332	-2.1623	-2.181	-2.2345	-2.2609	-2.1365	-2.1297	-2.2161	-1.957	-2.1144	-2.1855	-2.1939	-2.1934	-2.1994	-1.9674	-2.2218	-2.1777	-2.236	-2.3141	-2.1721	-2.1829	-2.1694	-2.1987	-2.1884
-2.335	-2.0275	-2.0966	-2.1222	-2.3605	-2.5	-2.1813	-1.9064	-1.8252	-2.1451	-2.491	-1.9819	-2.3351	-2.1719	-1.9692	-2.3668	-2.1362	-2.1861	-2.2561	-2.2411	-2.0966	-2.1222	-2.4579	-2.3868	-2.0776	-2.2965	-1.8297	-2.2411	-2.3434	-2.1365	-2.2609	-2.1365	-1.957	-2.1258	-2.1362	-2.1861	-2.1855	-2.1939	-2.1634	-2.1638	-2.2257	-2.2389	-2.1777	-2.236	-2.3141	-2.1721	-2.1829	-2.1694	-2.1987	-2.1884
-2.4437	-2.2869	-2.1813	-2.3104	-2.2018	-2.2319	-1.9971	-2.3298	-2.5578	-2.2046	-2.0247	-2.1113	-1.9	-2.3782	-1.8893	-2.3112	-1.9299	-2.4237	-2.5067	-2.0485	-2.0625	-2.0819	-2.1297	-2.1708	-2.0776	-2.2965	-2.6332	-2.1623	-2.1354	-2.1491	-1.9	-2.3782	-2.1297	-2.2161	-1.9299	-2.4237	-2.1855	-2.1939	-2.1934	-2.1994	-2.2257	-2.2389	-2.1777	-2.236	-2.3141	-2.1721	-2.1829	-2.1694	-2.1987	-2.1884
-2.4676	-2.1307	-2.1467	-2.2602	-2.0471	-2.2758	-2.0124	-2.0602	-2.7648	-2.1999	-2.5226	-2.3735	-2.4142	-2.1759	-2.3976	-2.2976	-2.5773	-1.9272	-2.2561	-2.2411	-2.2996	-2.3311	-2.1404	-2.1835	-2.0776	-2.2965	-2.6332	-2.1623	-2.3434	-2.1365	-2.2609	-2.1365	-2.1297	-2.2161	-2.2996	-2.1226	-2.3767	-2.162	-2.259	-2.2475	-2.2257	-2.2389	-2.1777	-2.236	-2.3141	-2.1721	-2.1829	-2.1694	-2.1987	-2.1884
-2.2642	-2.1936	-2.2139	-2.0219	-1.9356	-2.1612	-1.9971	-2.3298	-2.6277	-2.3222	-2.491	-1.9819	-2.1177	-2.0994	-2.2684	-2.6874	-2.0373	-2.3348	-2.2561	-2.2411	-2.0625	-2.0819	-2.1404	-2.1835	-2.0776	-2.2965	-2.6332	-2.1623	-2.3434	-2.1365	-2.2609	-2.1365	-2.3926	-2.215	-2.2996	-2.1226	-2.3767	-2.162	-2.1934	-2.1994	-2.2257	-2.2389	-2.1777	-2.236	-2.3141	-2.1721	-2.1829	-2.1694	-2.1987	-2.1884
-1.8397	-2.1524	-2.0124	-2.0796	-2.0471	-2.2758	-2.0124	-2.0602	-2.7648	-2.1999	-2.5226	-2.3735	-2.0867	-2.1924	-2.248	-2.5162	-2.4581	-2.0602	-1.9948	-2.3086	-2.0625	-2.0819	-2.1404	-2.1835	-2.0776	-2.2965	-2.6332	-2.1623	-2.3434	-2.1365	-2.2009	-2.177	-2.3926	-2.215	-2.2731	-2.2788	-2.1855	-2.1939	-2.1934	-2.1994	-2.2257	-2.2389	-2.1777	-2.236	-2.3141	-2.1721	-2.1829	-2.1694	-2.1634	-2.178
-1.9733	-2.4001	-2.2139	-2.0219	-1.9356	-2.1612	-1.9971	-2.3298	-2.6277	-2.3222	-2.6721	-1.9961	-2.6817	-1.9308	-2.3976	-2.2976	-1.9425	-2.0796	-1.9948	-2.3086	-2.0625	-2.0819	-2.1404	-2.1835	-2.0776	-2.2965	-2.6332	-2.1623	-2.181	-2.2345	-2.2009	-2.177	-2.1297	-2.2161	-1.957	-2.1144	-2.1855	-2.1939	-2.1934	-2.1994	-2.2257	-2.2389	-2.1777	-2.236	-2.3141	-2.1721	-2.2323	-2.1638	-2.1987	-2.1884
-1.8397	-2.1524	-2.0124	-2.0796	-1.8866	-2.383	-2.1911	-1.7307	-2.6277	-2.3222	-2.0247	-2.1113	-1.8757	-2.3547	-2.1565	-2.3808	-2.3024	-2.1094	-1.9948	-2.3086	-2.0625	-2.0819	-2.1297	-2.1708	-2.2996	-2.0655	-2.6332	-2.1623	-2.1354	-2.1491	-2.2068	-2.2875	-2.3926	-2.215	-2.2731	-2.2788	-2.1855	-2.1939	-2.1934	-2.1994	-1.9674	-2.2218	-2.1777	-2.236	-2.3141	-2.1721	-2.1829	-2.1694	-2.1987	-2.1884
-1.8397	-2.1524	-2.153	-2.2114	-2.1241	-2.4184	-2.3372	-1.9611	-2.2986	-2.1373	-2.2642	-2.2602	-2.1177	-2.0994	-2.0997	-2.1759	-1.9299	-2.4237	-1.9948	-2.3086	-2.153	-2.2114	-2.1404	-2.1835	-2.2996	-2.0655	-2.2986	-2.1373	-2.181	-2.2345	-2.2609	-2.1365	-2.1297	-2.2161	-1.9299	-2.4237	-2.1855	-2.1939	-2.1934	-2.1994	-2.2257	-2.2389	-2.2323	-1.9958	-2.3141	-2.1721	-2.259	-2.4015	-2.1987	-2.1884
-1.8422	-2.3318	-2.153	-2.2114	-2.1467	-1.9391	-2.0124	-2.0602	-2.7648	-2.1999	-2.0523	-2.1222	-1.8757	-2.3547	-2.0991	-2.3866	-1.9962	-2.2119	-2.2561	-2.2411	-2.153	-2.2114	-2.1297	-2.1708	-2.0776	-2.2965	-2.6332	-2.1623	-2.0523	-2.1222	-2.2068	-2.2875	-2.1297	-2.2161	-1.957	-2.1144	-2.1146	-2.2993	-2.1934	-2.1994	-2.2777	-1.9556	-2.1777	-2.236	-2.3141	-2.1721	-2.2323	-2.1638	-2.1987	-2.1884
-2.446	-2.004	-2.1467	-2.2602	-1.9356	-2.1612	-1.9971	-2.3298	-2.5472	-2.2129	-2.2254	-2.1792	-2.3351	-2.1719	-2.0488	-2.058	-1.9962	-2.2119	-2.446	-2.004	-2.2996	-2.3311	-2.1404	-2.1835	-2.0776	-2.2965	-2.5472	-2.2129	-2.1354	-2.1491	-2.2609	-2.1365	-1.957	-2.1258	-1.957	-2.1144	-2.1855	-2.1939	-2.259	-2.2475	-2.2257	-2.2389	-2.1777	-2.236	-2.3455	-2.207	-2.1829	-2.1694	-2.1987	-2.1884
-2.6141	-2.0025	-2.2139	-2.0219	-1.9356	-2.1612	-2.0888	-1.9078	-2.6277	-2.3222	-2.2529	-2.568	-2.4142	-2.1759	-1.8893	-2.3112	-2.1432	-2.1489	-2.5067	-2.0485	-2.0625	-2.0819	-2.1404	-2.1835	-2.0888	-1.9078	-2.6332	-2.1623	-2.181	-2.2345	-2.2609	-2.1365	-2.1297	-2.2161	-2.2731	-2.2788	-2.1855	-2.1939	-2.1934	-2.1994	-2.2257	-2.2389	-2.1777	-2.236	-2.3141	-2.1721	-2.259	-2.4015	-2.1987	-2.1884
-1.8397	-2.1524	-2.0124	-2.0796	-1.8953	-2.2244	-2.0124	-2.0602	-1.3704	-2.2685	-2.491	-1.9819	-2.1432	-2.1742	-1.8893	-2.3112	-2.1362	-2.1861	-1.9948	-2.3086	-2.0625	-2.0819	-1.8953	-2.2244	-2.0776	-2.2965	-1.8297	-2.2411	-2.3434	-2.1365	-2.2609	-2.1365	-2.1297	-2.2161	-2.1362	-2.1861	-2.1855	-2.1939	-2.1934	-2.1994	-2.2257	-2.2389	-2.1777	-2.236	-1.5756	-2.3025	-2.1829	-2.1694	-2.1987	-2.1884
-1.8953	-2.2244	-2.1699	-2.1243	-2.3605	-2.5	-2.0124	-2.0602	-1.9463	-2.0025	-2.1972	-2.1002	-2.2642	-2.3692	-1.9692	-2.3668	-2.2139	-2.5807	-1.8953	-2.2244	-2.0625	-2.0819	-2.4579	-2.3868	-2.0776	-2.2965	-2.0904	-2.1491	-2.3434	-2.1365	-2.2009	-2.177	-1.957	-2.1258	-2.2731	-2.2788	-2.1855	-2.1939	-2.1934	-2.1994	-2.2257	-2.2389	-2.1777	-2.236	-2.3141	-2.1721	-2.1829	-2.1694	-2.2227	-2.2838
-2.266	-2.4477	-2.0124	-2.0796	-2.0471	-2.2758	-2.284	-1.8893	-2.4237	-2.6905	-2.3643	-1.9978	-2.1329	-2.1433	-2.6415	-2.3062	-1.9299	-2.4237	-2.2561	-2.2411	-2.0625	-2.0819	-2.1404	-2.1835	-2.2996	-2.0655	-2.4237	-2.6905	-2.1354	-2.1491	-2.2009	-2.177	-2.3926	-2.215	-1.9299	-2.4237	-2.1855	-2.1939	-2.1934	-2.1994	-2.2257	-2.2389	-2.2323	-1.9958	-2.3141	-2.1721	-2.1829	-2.1694	-2.1987	-2.1884
-1.9733	-2.4001	-2.2139	-2.0219	-2.0084	-2.2141	-2.0888	-1.9078	-2.1708	-2.1691	-2.0155	-1.9527	-2.1905	-2.1972	-2.5472	-2.4237	-2.1362	-2.1861	-1.9948	-2.3086	-2.0625	-2.0819	-2.1297	-2.1708	-2.0888	-1.9078	-2.0904	-2.1491	-2.181	-2.2345	-2.2009	-2.177	-2.5472	-2.4237	-2.1362	-2.1861	-2.1855	-2.1939	-2.1934	-2.1994	-1.9674	-2.2218	-2.1777	-2.236	-2.3141	-2.1721	-2.1829	-2.1694	-2.2227	-2.2838
-2.2397	-2.4272	-2.4237	-2.2244	-2.5178	-2.1087	-2.266	-2.0922	-1.3704	-2.2685	-2.0523	-2.1222	-1.9	-2.3782	-2.0888	-1.7415	-2.6456	-2.357	-2.2561	-2.2411	-2.4237	-2.2244	-2.4579	-2.3868	-2.2996	-2.0655	-1.8297	-2.2411	-2.0523	-2.1222	-1.9	-2.3782	-2.0888	-1.7415	-2.6456	-2.357	-2.1146	-2.2993	-2.1934	-2.1994	-2.2257	-2.2389	-2.1777	-2.236	-1.5756	-2.3025	-2.2323	-2.1638	-2.1987	-2.1884
-1.8953	-2.2244	-2.1708	-2.7419	-1.9616	-2.379	-2.5083	-2.1307	-2.5472	-2.2129	-1.9965	-2.5071	-2.4237	-2.6905	-2.0888	-1.7415	-2.2529	-2.0682	-1.8953	-2.2244	-2.367	-2.2609	-2.1297	-2.1708	-2.2996	-2.0655	-2.5472	-2.2129	-1.9965	-2.5071	-2.4237	-2.6905	-2.0888	-1.7415	-2.2996	-2.1226	-2.1855	-2.1939	-2.1934	-2.1994	-2.2257	-2.2389	-2.2967	-2.1953	-2.3455	-2.207	-2.1829	-2.1694	-2.1987	-2.1884
-2.266	-2.4477	-2.3545	-2.2323	-2.0098	-2.0797	-2.3183	-2.1373	-2.4237	-2.6905	-2.1626	-2.1074	-2.1905	-2.1972	-2.3812	-1.7567	-2.1432	-2.1489	-2.2561	-2.2411	-2.2996	-2.3311	-2.0098	-2.0797	-2.3183	-2.1373	-2.4237	-2.6905	-2.1626	-2.1074	-2.2009	-2.177	-2.1297	-2.2161	-2.2731	-2.2788	-2.1855	-2.1939	-2.259	-2.2475	-1.9674	-2.2218	-2.1777	-2.236	-2.3141	-2.1721	-2.1829	-2.1694	-2.2227	-2.2838
-1.8397	-2.1524	-2.153	-2.2114	-2.5178	-2.1087	-2.0124	-2.0602	-1.8252	-2.1451	-2.2254	-2.1792	-2.1177	-2.0994	-1.9878	-2.397	-2.2018	-2.0652	-1.9948	-2.3086	-2.153	-2.2114	-2.4579	-2.3868	-2.0776	-2.2965	-1.8297	-2.2411	-2.1354	-2.1491	-2.2609	-2.1365	-2.1297	-2.2161	-2.2996	-2.1226	-2.1855	-2.1939	-2.1934	-2.1994	-2.2257	-2.2389	-2.1777	-2.236	-2.3141	-2.1721	-2.1829	-2.1694	-2.1987	-2.1884
-2.446	-2.004	-2.1708	-2.7419	-1.9356	-2.1612	-2.3837	-2.3781	-1.9463	-2.0025	-2.5226	-2.3735	-2.3348	-1.9064	-2.3837	-1.9912	-1.9299	-2.4237	-2.446	-2.004	-2.367	-2.2609	-2.1404	-2.1835	-2.2996	-2.0655	-2.0904	-2.1491	-2.3434	-2.1365	-2.2609	-2.1365	-2.3926	-2.215	-1.9299	-2.4237	-2.1855	-2.1939	-2.1934	-2.1994	-2.2257	-2.2389	-2.1777	-2.236	-2.3141	-2.1721	-2.1829	-2.1694	-2.1987	-2.1884
-1.9733	-2.4001	-2.0966	-2.1222	-2.4016	-2.0909	-2.284	-1.8893	-2.7648	-2.1999	-2.2529	-2.568	-2.1905	-2.1972	-1.7861	-2.1087	-1.8269	-2.1087	-1.9948	-2.3086	-2.0966	-2.1222	-2.4016	-2.0909	-2.2996	-2.0655	-2.6332	-2.1623	-2.181	-2.2345	-2.2009	-2.177	-1.957	-2.1258	-1.957	-2.1144	-2.1855	-2.1939	-2.1634	-2.1638	-2.2257	-2.2389	-2.2323	-1.9958	-2.3141	-2.1721	-2.259	-2.4015	-2.2227	-2.2838
-2.2428	-2.1222	-2.153	-2.2114	-2.0084	-2.2141	-1.9971	-2.3298	-1.3704	-2.2685	-2.2529	-2.568	-2.4381	-2.5423	-1.7861	-2.1087	-2.1362	-2.1861	-2.2428	-2.1222	-2.153	-2.2114	-2.1297	-2.1708	-2.0776	-2.2965	-1.8297	-2.2411	-2.181	-2.2345	-2.2068	-2.2875	-1.957	-2.1258	-2.1362	-2.1861	-2.1146	-2.2993	-2.1934	-2.1994	-1.9674	-2.2218	-2.1777	-2.236	-1.5756	-2.3025	-2.259	-2.4015	-2.1987	-2.1884
-2.2102	-2.1402	-2.0966	-2.1222	-2.6628	-2.5214	-2.1813	-1.9064	-2.4907	-2.2831	-2.2642	-2.2602	-2.4142	-2.1759	-1.9878	-2.397	-2.5773	-1.9272	-1.9948	-2.3086	-2.0966	-2.1222	-2.4579	-2.3868	-2.0776	-2.2965	-1.8297	-2.2411	-2.181	-2.2345	-2.2609	-2.1365	-2.1297	-2.2161	-2.2996	-2.1226	-2.1855	-2.1939	-2.1634	-2.1638	-2.2257	-2.2389	-2.1777	-2.236	-2.3455	-2.207	-2.259	-2.4015	-2.1987	-2.1884
-2.6141	-2.0025	-2.1813	-2.3104	-1.8866	-2.383	-2.0754	-2.2602	-2.7648	-2.1999	-2.0482	-3.1797	-2.0867	-2.1924	-1.8893	-2.3112	-1.9299	-2.4237	-2.5067	-2.0485	-2.0625	-2.0819	-2.1297	-2.1708	-2.2996	-2.0655	-2.6332	-2.1623	-2.3434	-2.1365	-2.2009	-2.177	-2.1297	-2.2161	-1.9299	-2.4237	-2.1855	-2.1939	-2.1934	-2.1994	-1.9674	-2.2218	-2.2967	-2.1953	-2.3141	-2.1721	-2.1829	-2.1694	-2.1634	-2.178
-1.8422	-2.3318	-2.1699	-2.1243	-2.0098	-2.0797	-2.3793	-2.505	-2.5059	-2.6119	-2.048	-2.1875	-2.0867	-2.1924	-2.0888	-1.7415	-1.9962	-2.2119	-2.2561	-2.2411	-2.0625	-2.0819	-2.0098	-2.0797	-2.0776	-2.2965	-2.6332	-2.1623	-2.181	-2.2345	-2.2009	-2.177	-2.0888	-1.7415	-1.957	-2.1144	-2.1146	-2.2993	-2.1934	-2.1994	-1.9674	-2.2218	-2.1777	-2.236	-2.3141	-2.1721	-2.1829	-2.1694	-2.1634	-2.178
-2.0198	-2.4034	-2.0966	-2.1222	-2.3148	-2.2268	-2.1241	-2.3615	-1.8252	-2.1451	-2.6721	-1.9961	-2.4237	-2.6905	-2.0488	-2.058	-2.4581	-2.0602	-1.9948	-2.3086	-2.0966	-2.1222	-2.1404	-2.1835	-2.0776	-2.2965	-1.8297	-2.2411	-2.181	-2.2345	-2.4237	-2.6905	-1.957	-2.1258	-2.2731	-2.2788	-2.1855	-2.1939	-2.1634	-2.1638	-2.2257	-2.2389	-2.1777	-2.236	-2.3141	-2.1721	-2.2323	-2.1638	-2.1987	-2.1884
-2.2428	-2.1222	-2.1699	-2.1243	-2.1241	-2.4184	-2.3837	-2.3781	-2.4907	-2.2831	-2.1626	-2.1074	-1.8757	-2.3547	-2.3976	-2.2976	-1.9425	-2.0796	-2.2428	-2.1222	-2.0625	-2.0819	-2.1404	-2.1835	-2.2996	-2.0655	-1.8297	-2.2411	-2.1626	-2.1074	-2.2068	-2.2875	-2.1297	-2.2161	-1.957	-2.1144	-2.1146	-2.2993	-2.1934	-2.1994	-2.2257	-2.2389	-2.1777	-2.236	-2.3455	-2.207	-2.1829	-2.1694	-2.1987	-2.1884
-2.0198	-2.4034	-1.8484	-1.957	-2.2018	-2.2319	-2.3372	-1.9611	-2.4237	-2.6905	-2.2254	-2.1792	-2.1177	-2.0994	-1.9692	-2.3668	-2.1362	-2.1861	-1.9948	-2.3086	-2.0625	-2.0819	-2.1297	-2.1708	-2.2996	-2.0655	-2.4237	-2.6905	-2.1354	-2.1491	-2.2609	-2.1365	-1.957	-2.1258	-2.1362	-2.1861	-2.1855	-2.1939	-2.1934	-2.1994	-2.2257	-2.2389	-2.2323	-1.9958	-2.3141	-2.1721	-2.1829	-2.1694	-2.1987	-2.1884
-1.8146	-2.6119	-2.335	-3.0175	-1.8866	-2.383	-2.0888	-1.9078	-1.9463	-2.0025	-2.5226	-2.3735	-2.4881	-2.1441	-2.2601	-2.2114	-2.3342	-1.9706	-1.9948	-2.3086	-2.2996	-2.3311	-2.1297	-2.1708	-2.0888	-1.9078	-2.0904	-2.1491	-2.3434	-2.1365	-2.2068	-2.2875	-2.2601	-2.2114	-1.957	-2.1144	-2.1855	-2.1939	-2.1934	-2.1994	-1.9674	-2.2218	-2.1777	-2.236	-2.3141	-2.1721	-2.1829	-2.1694	-2.1987	-2.1884
-1.8953	-2.2244	-2.5677	-2.2808	-1.9356	-2.1612	-2.2474	-2.2492	-2.2986	-2.1373	-1.8269	-2.5064	-1.9	-2.3782	-2.4195	-1.9527	-1.9425	-2.0796	-1.8953	-2.2244	-2.367	-2.2609	-2.1404	-2.1835	-2.2574	-2.3011	-2.2986	-2.1373	-2.1354	-2.1491	-1.9	-2.3782	-2.3926	-2.215	-1.957	-2.1144	-2.1855	-2.1939	-2.1934	-2.1994	-2.2257	-2.2389	-2.1777	-2.236	-2.3141	-2.1721	-2.1829	-2.1694	-2.1987	-2.1884
-1.9733	-2.4001	-2.2837	-1.962	-2.4016	-2.0909	-2.0488	-2.3738	-2.2986	-2.1373	-2.0155	-1.9527	-2.4881	-2.1441	-2.3837	-1.9912	-2.2642	-2.2602	-1.9948	-2.3086	-2.367	-2.2609	-2.4016	-2.0909	-2.2574	-2.3011	-2.2986	-2.1373	-2.181	-2.2345	-2.2068	-2.2875	-2.3926	-2.215	-2.2996	-2.1226	-2.1855	-2.1939	-2.1934	-2.1994	-2.2257	-2.2389	-2.1777	-2.236	-2.3141	-2.1721	-2.1829	-2.1694	-2.1987	-2.1884
-2.4437	-2.2869	-2.153	-2.2114	-1.9317	-2.152	-2.3183	-2.1373	-2.0155	-2.3146	-2.0247	-2.1113	-2.2018	-2.0652	-2.4973	-1.9904	-1.9962	-2.2119	-2.5067	-2.0485	-2.153	-2.2114	-2.4579	-2.3868	-2.3183	-2.1373	-1.8297	-2.2411	-2.1354	-2.1491	-2.2009	-2.177	-2.3926	-2.215	-1.957	-2.1144	-2.1855	-2.1939	-2.1934	-2.1994	-2.2257	-2.2389	-2.1777	-2.236	-2.3141	-2.1721	-2.1829	-2.1694	-2.1987	-2.1884
-2.2642	-2.1936	-2.5677	-2.2808	-2.3024	-2.0226	-2.3372	-1.9611	-2.5578	-2.2046	-1.9909	-2.2551	-2.1329	-2.1433	-2.2684	-2.6874	-1.9425	-2.0796	-2.2561	-2.2411	-2.367	-2.2609	-2.1404	-2.1835	-2.2996	-2.0655	-2.6332	-2.1623	-2.181	-2.2345	-2.2009	-2.177	-2.3926	-2.215	-1.957	-2.1144	-2.3767	-2.162	-2.1934	-2.1994	-2.2257	-2.2389	-2.2323	-1.9958	-2.3141	-2.1721	-2.1829	-2.1694	-2.1987	-2.1884
-2.6141	-2.0025	-1.9992	-2.1402	-1.8866	-2.383	-1.9303	-2.6092	-1.9466	-2.1813	-2.0155	-1.9527	-2.0867	-2.1924	-1.9692	-2.3668	-2.1125	-2.8463	-2.5067	-2.0485	-2.0625	-2.0819	-2.1297	-2.1708	-2.0776	-2.2965	-1.8297	-2.2411	-2.181	-2.2345	-2.2009	-2.177	-1.957	-2.1258	-2.2731	-2.2788	-2.1855	-2.1939	-2.1934	-2.1994	-1.9674	-2.2218	-2.1777	-2.236	-2.3141	-2.1721	-2.1829	-2.1694	-2.1634	-2.178
-1.8422	-2.3318	-1.9992	-2.1402	-2.1911	-2.5162	-2.266	-2.0922	-2.4907	-2.2831	-2.0247	-2.1113	-2.3348	-1.9064	-1.9692	-2.3668	-2.2642	-2.2602	-2.2561	-2.2411	-2.0625	-2.0819	-2.1297	-2.1708	-2.2996	-2.0655	-1.8297	-2.2411	-2.1354	-2.1491	-2.2609	-2.1365	-1.957	-2.1258	-2.2996	-2.1226	-2.1146	-2.2993	-2.1934	-2.1994	-2.2257	-2.2389	-2.1777	-2.236	-2.3455	-2.207	-2.1829	-2.1694	-2.1987	-2.1884
-2.335	-2.0275	-2.153	-2.2114	-2.0084	-2.2141	-2.284	-1.8893	-2.5578	-2.2046	-1.9909	-2.2551	-2.1905	-2.1972	-2.3837	-1.9912	-2.1362	-2.1861	-2.2561	-2.2411	-2.153	-2.2114	-2.1297	-2.1708	-2.2996	-2.0655	-2.6332	-2.1623	-2.181	-2.2345	-2.2009	-2.177	-2.3926	-2.215	-2.1362	-2.1861	-2.1855	-2.1939	-2.1934	-2.1994	-1.9674	-2.2218	-2.2323	-1.9958	-2.3141	-2.1721	-2.1829	-2.1694	-2.2227	-2.2838
-2.446	-2.004	-2.3791	-2.1402	-2.0084	-2.2141	-1.9303	-2.6092	-1.9466	-2.1813	-2.2529	-2.568	-2.2018	-2.0652	-2.2601	-2.2114	-2.2529	-2.0682	-2.446	-2.004	-2.2996	-2.3311	-2.1297	-2.1708	-2.0776	-2.2965	-1.8297	-2.2411	-2.181	-2.2345	-2.2009	-2.177	-2.2601	-2.2114	-2.2996	-2.1226	-2.1855	-2.1939	-2.1634	-2.1638	-1.9674	-2.2218	-2.1777	-2.236	-2.3141	-2.1721	-2.259	-2.4015	-2.1987	-2.1884
-2.2397	-2.4272	-2.3791	-2.1402	-2.3024	-2.0226	-2.1911	-1.7307	-1.3704	-2.2685	-2.048	-2.1875	-1.9	-2.3782	-2.6415	-2.3062	-2.2139	-2.5807	-2.2561	-2.2411	-2.2996	-2.3311	-2.1404	-2.1835	-2.2996	-2.0655	-1.8297	-2.2411	-2.181	-2.2345	-1.9	-2.3782	-2.3926	-2.215	-2.2731	-2.2788	-2.1146	-2.2993	-2.1634	-2.1638	-2.2257	-2.2389	-2.1777	-2.236	-1.5756	-2.3025	-2.1829	-2.1694	-2.1987	-2.1884
-2.2397	-2.4272	-1.9992	-2.1402	-2.1911	-2.5162	-2.5083	-2.1307	-1.8252	-2.1451	-1.9965	-2.5071	-2.1905	-2.1972	-2.0997	-2.1759	-2.0373	-2.3348	-2.2561	-2.2411	-2.0625	-2.0819	-2.1297	-2.1708	-2.2996	-2.0655	-1.8297	-2.2411	-1.9965	-2.5071	-2.2009	-2.177	-2.1297	-2.2161	-2.2996	-2.1226	-2.1146	-2.2993	-2.1934	-2.1994	-2.2257	-2.2389	-2.2967	-2.1953	-2.3141	-2.1721	-2.1829	-2.1694	-2.2227	-2.2838
-2.2397	-2.4272	-2.0124	-2.0796	-2.2018	-2.2319	-2.2474	-2.2492	-2.4907	-2.2831	-2.1972	-2.1002	-2.1177	-2.0994	-2.2684	-2.6874	-2.1432	-2.1489	-2.2561	-2.2411	-2.0625	-2.0819	-2.1297	-2.1708	-2.2574	-2.3011	-1.8297	-2.2411	-2.3434	-2.1365	-2.2609	-2.1365	-2.3926	-2.215	-2.2731	-2.2788	-2.1146	-2.2993	-2.1934	-2.1994	-2.2257	-2.2389	-2.1777	-2.236	-2.3455	-2.207	-2.1829	-2.1694	-2.1987	-2.1884
-2.0198	-2.4034	-2.0124	-2.0796	-1.8866	-2.383	-2.3793	-2.505	-2.4907	-2.2831	-2.1626	-2.1074	-2.1905	-2.1972	-1.8893	-2.3112	-2.1125	-2.8463	-1.9948	-2.3086	-2.0625	-2.0819	-2.1297	-2.1708	-2.0776	-2.2965	-1.8297	-2.2411	-2.1626	-2.1074	-2.2009	-2.177	-2.1297	-2.2161	-2.2731	-2.2788	-2.1855	-2.1939	-2.1934	-2.1994	-1.9674	-2.2218	-2.1777	-2.236	-2.3455	-2.207	-2.1829	-2.1694	-2.2227	-2.2838
-2.0198	-2.4034	-1.9816	-2.2367	-1.8953	-2.2244	-2.5083	-2.1307	-2.7352	-1.9063	-2.0482	-3.1797	-2.0084	-2.2141	-1.9692	-2.3668	-2.2529	-2.0682	-1.9948	-2.3086	-2.2996	-2.3311	-1.8953	-2.2244	-2.2996	-2.0655	-2.6332	-2.1623	-2.3434	-2.1365	-2.2009	-2.177	-1.957	-2.1258	-2.2996	-2.1226	-2.1855	-2.1939	-2.1634	-2.1638	-2.2257	-2.2389	-2.2967	-2.1953	-2.3141	-2.1721	-2.1829	-2.1694	-2.1634	-2.178
-1.8953	-2.2244	-2.3545	-2.2323	-2.3148	-2.2268	-2.1813	-1.9064	-2.1174	-2.1402	-2.0247	-2.1113	-2.1905	-2.1972	-2.3976	-2.2976	-2.3024	-2.1094	-1.8953	-2.2244	-2.2996	-2.3311	-2.1404	-2.1835	-2.0776	-2.2965	-1.8297	-2.2411	-2.1354	-2.1491	-2.2009	-2.177	-2.1297	-2.2161	-2.2731	-2.2788	-2.1855	-2.1939	-2.259	-2.2475	-2.2257	-2.2389	-2.1777	-2.236	-2.3455	-2.207	-2.1829	-2.1694	-2.2227	-2.2838
-2.4676	-2.1307	-2.1699	-2.1243	-2.3348	-1.9634	-2.284	-1.8893	-2.1786	-2.1779	-2.2529	-2.568	-2.1177	-2.0994	-2.0991	-2.3866	-2.2139	-2.5807	-2.2561	-2.2411	-2.0625	-2.0819	-2.1404	-2.1835	-2.2996	-2.0655	-2.0904	-2.1491	-2.181	-2.2345	-2.2609	-2.1365	-2.1297	-2.2161	-2.2731	-2.2788	-2.3767	-2.162	-2.1934	-2.1994	-2.2257	-2.2389	-2.2323	-1.9958	-2.3141	-2.1721	-2.259	-2.4015	-2.1987	-2.1884
-2.0198	-2.4034	-2.1813	-2.3104	-2.0084	-2.2141	-2.2474	-2.2492	-1.3704	-2.2685	-2.5226	-2.3735	-2.3351	-2.1719	-2.0997	-2.1759	-2.2642	-2.2602	-1.9948	-2.3086	-2.0625	-2.0819	-2.1297	-2.1708	-2.2574	-2.3011	-1.8297	-2.2411	-2.3434	-2.1365	-2.2609	-2.1365	-2.1297	-2.2161	-2.2996	-2.1226	-2.1855	-2.1939	-2.1934	-2.1994	-1.9674	-2.2218	-2.1777	-2.236	-1.5756	-2.3025	-2.1829	-2.1694	-2.1987	-2.1884
-2.3348	-2.2307	-2.3791	-2.1402	-2.3605	-2.5	-2.5083	-2.1307	-2.6277	-2.3222	-2.1812	-2.1094	-2.4142	-2.1759	-2.4973	-1.9904	-2.3024	-2.1094	-1.9948	-2.3086	-2.2996	-2.3311	-2.4579	-2.3868	-2.2996	-2.0655	-2.6332	-2.1623	-2.3434	-2.1365	-2.2609	-2.1365	-2.3926	-2.215	-2.2731	-2.2788	-2.1855	-2.1939	-2.1634	-2.1638	-2.2257	-2.2389	-2.2967	-2.1953	-2.3141	-2.1721	-2.1829	-2.1694	-2.1987	-2.1884
-1.9733	-2.4001	-2.1467	-2.2602	-2.3024	-2.0226	-2.0754	-2.2602	-2.1174	-2.1402	-2.5226	-2.3735	-2.3351	-2.1719	-2.1565	-2.3808	-2.4581	-2.0602	-1.9948	-2.3086	-2.2996	-2.3311	-2.1404	-2.1835	-2.2996	-2.0655	-1.8297	-2.2411	-2.3434	-2.1365	-2.2609	-2.1365	-2.3926	-2.215	-2.2731	-2.2788	-2.1855	-2.1939	-2.259	-2.2475	-2.2257	-2.2389	-2.2967	-2.1953	-2.3455	-2.207	-2.1829	-2.1694	-2.1987	-2.1884
-2.2642	-2.1936	-2.3791	-2.1402	-1.9356	-2.1612	-1.9303	-2.6092	-2.1174	-2.1402	-2.5226	-2.3735	-1.9	-2.3782	-2.4195	-1.9527	-1.8269	-2.1087	-2.2561	-2.2411	-2.2996	-2.3311	-2.1404	-2.1835	-2.0776	-2.2965	-1.8297	-2.2411	-2.3434	-2.1365	-1.9	-2.3782	-2.3926	-2.215	-1.957	-2.1144	-2.3767	-2.162	-2.1634	-2.1638	-2.2257	-2.2389	-2.1777	-2.236	-2.3455	-2.207	-2.1829	-2.1694	-2.1987	-2.1884
-2.2397	-2.4272	-2.0124	-2.0796	-2.3024	-2.0226	-2.284	-1.8893	-2.6277	-2.3222	-1.9965	-2.5071	-2.1329	-2.1433	-1.7861	-2.1087	-2.2642	-2.2602	-2.2561	-2.2411	-2.0625	-2.0819	-2.1404	-2.1835	-2.2996	-2.0655	-2.6332	-2.1623	-1.9965	-2.5071	-2.2009	-2.177	-1.957	-2.1258	-2.2996	-2.1226	-2.1146	-2.2993	-2.1934	-2.1994	-2.2257	-2.2389	-2.2323	-1.9958	-2.3141	-2.1721	-2.1829	-2.1694	-2.1987	-2.1884
-2.2102	-2.1402	-1.9816	-2.2367	-2.6628	-2.5214	-2.3793	-2.505	-2.3342	-2.6593	-2.2529	-2.568	-2.0867	-2.1924	-2.3837	-1.9912	-2.2529	-2.0682	-1.9948	-2.3086	-2.2996	-2.3311	-2.4579	-2.3868	-2.0776	-2.2965	-2.0904	-2.1491	-2.181	-2.2345	-2.2009	-2.177	-2.3926	-2.215	-2.2996	-2.1226	-2.1855	-2.1939	-2.1634	-2.1638	-2.2257	-2.2389	-2.1777	-2.236	-2.3141	-2.1721	-2.259	-2.4015	-2.1634	-2.178
-1.8422	-2.3318	-2.335	-3.0175	-2.3908	-1.9814	-2.0966	-2.2129	-2.7648	-2.1999	-1.8269	-2.5064	-2.1177	-2.0994	-2.4973	-1.9904	-1.9425	-2.0796	-2.2561	-2.2411	-2.2996	-2.3311	-2.1297	-2.1708	-2.0966	-2.2129	-2.6332	-2.1623	-2.1354	-2.1491	-2.2609	-2.1365	-2.3926	-2.215	-1.957	-2.1144	-2.1146	-2.2993	-2.1934	-2.1994	-2.2777	-1.9556	-2.2323	-1.9958	-2.3141	-2.1721	-2.1829	-2.1694	-2.1987	-2.1884
-2.335	-2.0275	-2.4415	-2.3348	-2.4016	-2.0909	-2.3793	-2.505	-2.6277	-2.3222	-2.0482	-3.1797	-2.2642	-2.3692	-1.8893	-2.3112	-2.1362	-2.1861	-2.2561	-2.2411	-2.2996	-2.3311	-2.4016	-2.0909	-2.0776	-2.2965	-2.6332	-2.1623	-2.3434	-2.1365	-2.2009	-2.177	-2.1297	-2.2161	-2.1362	-2.1861	-2.1855	-2.1939	-2.1934	-2.1994	-2.2257	-2.2389	-2.1777	-2.236	-2.3141	-2.1721	-2.1829	-2.1694	-2.2227	-2.2838
-1.8397	-2.1524	-2.0124	-2.0796	-2.3348	-1.9634	-2.0124	-2.0602	-2.2986	-2.1373	-2.048	-2.1875	-2.1177	-2.0994	-1.8893	-2.3112	-2.1362	-2.1861	-1.9948	-2.3086	-2.0625	-2.0819	-2.1404	-2.1835	-2.0776	-2.2965	-2.2986	-2.1373	-2.181	-2.2345	-2.2609	-2.1365	-2.1297	-2.2161	-2.1362	-2.1861	-2.1855	-2.1939	-2.1934	-2.1994	-2.2257	-2.2389	-2.1777	-2.236	-2.3141	-2.1721	-2.1829	-2.1694	-2.1987	-2.1884
-1.9733	-2.4001	-2.1813	-2.3104	-1.9356	-2.1612	-2.3183	-2.1373	-1.8252	-2.1451	-2.5226	-2.3735	-2.1432	-2.1742	-2.2601	-2.2114	-2.2139	-2.5807	-1.9948	-2.3086	-2.0625	-2.0819	-2.1404	-2.1835	-2.3183	-2.1373	-1.8297	-2.2411	-2.3434	-2.1365	-2.2609	-2.1365	-2.2601	-2.2114	-2.2731	-2.2788	-2.1855	-2.1939	-2.1934	-2.1994	-2.2257	-2.2389	-2.1777	-2.236	-2.3141	-2.1721	-2.1829	-2.1694	-2.1987	-2.1884
-2.3348	-2.2307	-2.0124	-2.0796	-2.4016	-2.0909	-2.3837	-2.3781	-2.6277	-2.3222	-2.1972	-2.1002	-1.9	-2.3782	-2.0997	-2.1759	-2.1362	-2.1861	-1.9948	-2.3086	-2.0625	-2.0819	-2.4016	-2.0909	-2.2996	-2.0655	-2.6332	-2.1623	-2.3434	-2.1365	-1.9	-2.3782	-2.1297	-2.2161	-2.1362	-2.1861	-2.1855	-2.1939	-2.1934	-2.1994	-2.2257	-2.2389	-2.1777	-2.236	-2.3141	-2.1721	-2.1829	-2.1694	-2.1987	-2.1884
-1.9733	-2.4001	-2.153	-2.2114	-2.2018	-2.2319	-2.0124	-2.0602	-2.7352	-1.9063	-1.9965	-2.5071	-2.4142	-2.1759	-2.2601	-2.2114	-2.2018	-2.0652	-1.9948	-2.3086	-2.153	-2.2114	-2.1297	-2.1708	-2.0776	-2.2965	-2.6332	-2.1623	-1.9965	-2.5071	-2.2609	-2.1365	-2.2601	-2.2114	-2.2996	-2.1226	-2.1855	-2.1939	-2.1934	-2.1994	-2.2257	-2.2389	-2.1777	-2.236	-2.3141	-2.1721	-2.1829	-2.1694	-2.1987	-2.1884
-2.446	-2.004	-2.335	-3.0175	-1.9356	-2.1612	-2.3793	-2.505	-2.2986	-2.1373	-2.491	-1.9819	-1.9	-2.3782	-2.3837	-1.9912	-2.3242	-2.5432	-2.446	-2.004	-2.2996	-2.3311	-2.1404	-2.1835	-2.0776	-2.2965	-2.2986	-2.1373	-2.3434	-2.1365	-1.9	-2.3782	-2.3926	-2.215	-2.2731	-2.2788	-2.1855	-2.1939	-2.1934	-2.1994	-2.2257	-2.2389	-2.1777	-2.236	-2.3141	-2.1721	-2.1829	-2.1694	-2.1987	-2.1884
-2.0198	-2.4034	-2.153	-2.2114	-2.0471	-2.2758	-2.3183	-2.1373	-1.8252	-2.1451	-2.5747	-1.7874	-2.4142	-2.1759	-2.2684	-2.6874	-2.3242	-2.5432	-1.9948	-2.3086	-2.153	-2.2114	-2.1404	-2.1835	-2.3183	-2.1373	-1.8297	-2.2411	-2.3434	-2.1365	-2.2609	-2.1365	-2.3926	-2.215	-2.2731	-2.2788	-2.1855	-2.1939	-2.1934	-2.1994	-2.2257	-2.2389	-2.1777	-2.236	-2.3141	-2.1721	-2.1829	-2.1694	-2.1987	-2.1884
-2.266	-2.4477	-1.9992	-2.1402	-2.1241	-2.4184	-2.1241	-2.3615	-2.1786	-2.1779	-2.491	-1.9819	-1.8757	-2.3547	-2.0997	-2.1759	-2.1362	-2.1861	-2.2561	-2.2411	-2.0625	-2.0819	-2.1404	-2.1835	-2.0776	-2.2965	-2.0904	-2.1491	-2.3434	-2.1365	-2.2068	-2.2875	-2.1297	-2.2161	-2.1362	-2.1861	-2.1855	-2.1939	-2.1934	-2.1994	-2.2257	-2.2389	-2.1777	-2.236	-2.3141	-2.1721	-2.1829	-2.1694	-2.1987	-2.1884
-2.2102	-2.1402	-1.8484	-1.957	-2.1241	-2.4184	-2.2474	-2.2492	-2.7648	-2.1999	-2.2254	-2.1792	-2.4142	-2.1759	-2.2601	-2.2114	-2.3242	-2.5432	-1.9948	-2.3086	-2.0625	-2.0819	-2.1404	-2.1835	-2.2574	-2.3011	-2.6332	-2.1623	-2.1354	-2.1491	-2.2609	-2.1365	-2.2601	-2.2114	-2.2731	-2.2788	-2.1855	-2.1939	-2.1934	-2.1994	-2.2257	-2.2389	-2.1777	-2.236	-2.3141	-2.1721	-2.1829	-2.1694	-2.1987	-2.1884
-1.9733	-2.4001	-2.0124	-2.0796	-2.3605	-2.5	-1.9971	-2.3298	-1.8252	-2.1451	-2.2642	-2.2602	-2.0084	-2.2141	-2.3976	-2.2976	-2.2642	-2.2602	-1.9948	-2.3086	-2.0625	-2.0819	-2.4579	-2.3868	-2.0776	-2.2965	-1.8297	-2.2411	-2.181	-2.2345	-2.2009	-2.177	-2.1297	-2.2161	-2.2996	-2.1226	-2.1855	-2.1939	-2.1934	-2.1994	-2.2257	-2.2389	-2.1777	-2.236	-2.3141	-2.1721	-2.259	-2.4015	-2.1634	-2.178
-2.335	-2.0275	-2.1467	-2.2602	-2.0084	-2.2141	-2.0124	-2.0602	-1.9464	-2.3315	-2.1972	-2.1002	-2.3351	-2.1719	-2.0997	-2.1759	-2.1362	-2.1861	-2.2561	-2.2411	-2.2996	-2.3311	-2.1297	-2.1708	-2.0776	-2.2965	-1.8297	-2.2411	-2.3434	-2.1365	-2.2609	-2.1365	-2.1297	-2.2161	-2.1362	-2.1861	-2.1855	-2.1939	-2.259	-2.2475	-1.9674	-2.2218	-2.1777	-2.236	-1.5756	-2.3025	-2.1829	-2.1694	-2.1987	-2.1884
-1.8397	-2.1524	-2.2139	-2.0219	-2.1241	-2.4184	-2.1241	-2.3615	-2.6277	-2.3222	-1.9965	-2.5071	-2.4142	-2.1759	-1.9692	-2.3668	-1.9962	-2.2119	-1.9948	-2.3086	-2.0625	-2.0819	-2.1404	-2.1835	-2.0776	-2.2965	-2.6332	-2.1623	-1.9965	-2.5071	-2.2609	-2.1365	-1.957	-2.1258	-1.957	-2.1144	-2.1855	-2.1939	-2.1934	-2.1994	-2.2257	-2.2389	-2.1777	-2.236	-2.3141	-2.1721	-2.1829	-2.1694	-2.1987	-2.1884
-1.8146	-2.6119	-2.0124	-2.0796	-2.4016	-2.0909	-1.9971	-2.3298	-2.1786	-2.1779	-2.2254	-2.1792	-1.8757	-2.3547	-2.0991	-2.3866	-2.4581	-2.0602	-1.9948	-2.3086	-2.0625	-2.0819	-2.4016	-2.0909	-2.0776	-2.2965	-2.0904	-2.1491	-2.1354	-2.1491	-2.2068	-2.2875	-2.1297	-2.2161	-2.2731	-2.2788	-2.1855	-2.1939	-2.1934	-2.1994	-2.2257	-2.2389	-2.1777	-2.236	-2.3141	-2.1721	-2.1829	-2.1694	-2.1987	-2.1884
-1.9733	-2.4001	-2.153	-2.2114	-2.0471	-2.2758	-2.2474	-2.2492	-1.9463	-2.0025	-2.2254	-2.1792	-2.3351	-2.1719	-2.3976	-2.2976	-2.3024	-2.1094	-1.9948	-2.3086	-2.153	-2.2114	-2.1404	-2.1835	-2.2574	-2.3011	-2.0904	-2.1491	-2.1354	-2.1491	-2.2609	-2.1365	-2.1297	-2.2161	-2.2731	-2.2788	-2.1855	-2.1939	-2.1934	-2.1994	-2.2257	-2.2389	-2.1777	-2.236	-2.3141	-2.1721	-2.1829	-2.1694	-2.1987	-2.1884
-1.9733	-2.4001	-2.5677	-2.2808	-2.0471	-2.2758	-1.9303	-2.6092	-2.6277	-2.3222	-2.5226	-2.3735	-2.2018	-2.0652	-2.0991	-2.3866	-1.9962	-2.2119	-1.9948	-2.3086	-2.367	-2.2609	-2.1404	-2.1835	-2.0776	-2.2965	-2.6332	-2.1623	-2.3434	-2.1365	-2.2009	-2.177	-2.1297	-2.2161	-1.957	-2.1144	-2.1855	-2.1939	-2.1934	-2.1994	-2.2257	-2.2389	-2.1777	-2.236	-2.3141	-2.1721	-2.1829	-2.1694	-2.1987	-2.1884
-2.2102	-2.1402	-2.0124	-2.0796	-1.9356	-2.1612	-2.3837	-2.3781	-2.5578	-2.2046	-2.2254	-2.1792	-2.1177	-2.0994	-2.4973	-1.9904	-2.3398	-2.2542	-1.9948	-2.3086	-2.0625	-2.0819	-2.1404	-2.1835	-2.2996	-2.0655	-2.6332	-2.1623	-2.1354	-2.1491	-2.2609	-2.1365	-2.3926	-2.215	-2.2996	-2.1226	-2.1855	-2.1939	-2.1934	-2.1994	-2.2257	-2.2389	-2.1777	-2.236	-2.3141	-2.1721	-2.1829	-2.1694	-2.1987	-2.1884
-1.9733	-2.4001	-2.2139	-2.0219	-1.9356	-2.1612	-2.0124	-2.0602	-2.6277	-2.3222	-2.1812	-2.1094	-2.1432	-2.1742	-2.0488	-2.058	-1.9962	-2.2119	-1.9948	-2.3086	-2.0625	-2.0819	-2.1404	-2.1835	-2.0776	-2.2965	-2.6332	-2.1623	-2.3434	-2.1365	-2.2609	-2.1365	-1.957	-2.1258	-1.957	-2.1144	-2.1855	-2.1939	-2.1934	-2.1994	-2.2257	-2.2389	-2.1777	-2.236	-2.3141	-2.1721	-2.1829	-2.1694	-2.1987	-2.1884
-1.9733	-2.4001	-2.0124	-2.0796	-2.3024	-2.0226	-2.3793	-2.505	-1.9463	-2.0025	-2.2254	-2.1792	-2.4142	-2.1759	-2.3976	-2.2976	-1.9962	-2.2119	-1.9948	-2.3086	-2.0625	-2.0819	-2.1404	-2.1835	-2.0776	-2.2965	-2.0904	-2.1491	-2.1354	-2.1491	-2.2609	-2.1365	-2.1297	-2.2161	-1.957	-2.1144	-2.1855	-2.1939	-2.1934	-2.1994	-2.2257	-2.2389	-2.1777	-2.236	-2.3141	-2.1721	-2.1829	-2.1694	-2.1987	-2.1884
-1.9733	-2.4001	-1.9992	-2.1402	-2.3148	-2.2268	-2.1938	-2.2808	-1.9463	-2.0025	-2.491	-1.9819	-2.1177	-2.0994	-2.0488	-2.058	-2.1125	-2.8463	-1.9948	-2.3086	-2.0625	-2.0819	-2.1404	-2.1835	-2.2574	-2.3011	-2.0904	-2.1491	-2.3434	-2.1365	-2.2609	-2.1365	-1.957	-2.1258	-2.2731	-2.2788	-2.1855	-2.1939	-2.1934	-2.1994	-2.2257	-2.2389	-2.1777	-2.236	-2.3141	-2.1721	-2.1829	-2.1694	-2.1987	-2.1884
-2.3348	-2.2307	-2.5061	-2.379	-2.3348	-1.9634	-2.0124	-2.0602	-1.9464	-2.3315	-1.9909	-2.2551	-2.1177	-2.0994	-2.2601	-2.2114	-2.3024	-2.1094	-1.9948	-2.3086	-2.2996	-2.3311	-2.1404	-2.1835	-2.0776	-2.2965	-1.8297	-2.2411	-2.181	-2.2345	-2.2609	-2.1365	-2.2601	-2.2114	-2.2731	-2.2788	-2.1855	-2.1939	-2.1934	-2.1994	-2.2257	-2.2389	-2.1777	-2.236	-1.5756	-2.3025	-2.1829	-2.1694	-2.1987	-2.1884
-2.266	-2.4477	-2.1813	-2.3104	-1.9356	-2.1612	-2.0754	-2.2602	-1.9466	-2.1813	-2.5226	-2.3735	-1.9	-2.3782	-2.0991	-2.3866	-2.2529	-2.0682	-2.2561	-2.2411	-2.0625	-2.0819	-2.1404	-2.1835	-2.2996	-2.0655	-1.8297	-2.2411	-2.3434	-2.1365	-1.9	-2.3782	-2.1297	-2.2161	-2.2996	-2.1226	-2.1855	-2.1939	-2.1934	-2.1994	-2.2257	-2.2389	-2.2967	-2.1953	-2.3141	-2.1721	-2.1829	-2.1694	-2.1987	-2.1884
-1.9733	-2.4001	-2.1467	-2.2602	-2.1911	-2.5162	-2.0124	-2.0602	-2.2986	-2.1373	-2.1812	-2.1094	-2.1905	-2.1972	-2.2601	-2.2114	-2.3398	-2.2542	-1.9948	-2.3086	-2.2996	-2.3311	-2.1297	-2.1708	-2.0776	-2.2965	-2.2986	-2.1373	-2.3434	-2.1365	-2.2009	-2.177	-2.2601	-2.2114	-2.2996	-2.1226	-2.1855	-2.1939	-2.259	-2.2475	-2.2257	-2.2389	-2.1777	-2.236	-2.3141	-2.1721	-2.1829	-2.1694	-2.2227	-2.2838
-2.0198	-2.4034	-2.3791	-2.1402	-2.1241	-2.4184	-2.3183	-2.1373	-1.9463	-2.0025	-1.8269	-2.5064	-2.1432	-2.1742	-1.7861	-2.1087	-1.9962	-2.2119	-1.9948	-2.3086	-2.2996	-2.3311	-2.1404	-2.1835	-2.3183	-2.1373	-2.0904	-2.1491	-2.1354	-2.1491	-2.2609	-2.1365	-1.957	-2.1258	-1.957	-2.1144	-2.1855	-2.1939	-2.1634	-2.1638	-2.2257	-2.2389	-2.1777	-2.236	-2.3141	-2.1721	-2.1829	-2.1694	-2.1987	-2.1884
-2.266	-2.4477	-2.1699	-2.1243	-1.9616	-2.379	-2.1911	-1.7307	-2.1708	-2.1691	-2.2254	-2.1792	-2.4237	-2.6905	-2.0888	-1.7415	-1.9299	-2.4237	-2.2561	-2.2411	-2.0625	-2.0819	-2.1297	-2.1708	-2.2996	-2.0655	-2.0904	-2.1491	-2.1354	-2.1491	-2.4237	-2.6905	-2.0888	-1.7415	-1.9299	-2.4237	-2.1855	-2.1939	-2.1934	-2.1994	-2.2257	-2.2389	-2.1777	-2.236	-2.3141	-2.1721	-2.1829	-2.1694	-2.1987	-2.1884
-1.8953	-2.2244	-2.0966	-2.1222	-2.1467	-1.9391	-2.0966	-2.2129	-2.1708	-2.1691	-2.1812	-2.1094	-2.1905	-2.1972	-1.8893	-2.3112	-2.2018	-2.0652	-1.8953	-2.2244	-2.0966	-2.1222	-2.1297	-2.1708	-2.0966	-2.2129	-2.0904	-2.1491	-2.3434	-2.1365	-2.2009	-2.177	-2.1297	-2.2161	-2.2996	-2.1226	-2.1855	-2.1939	-2.1634	-2.1638	-2.2777	-1.9556	-2.2323	-1.9958	-2.3141	-2.1721	-2.1829	-2.1694	-2.2227	-2.2838
-2.2428	-2.1222	-2.1467	-2.2602	-2.0098	-2.0797	-2.5178	-2.376	-2.5578	-2.2046	-2.2529	-2.568	-2.1432	-2.1742	-2.3837	-1.9912	-2.2139	-2.5807	-2.2428	-2.1222	-2.2996	-2.3311	-2.0098	-2.0797	-2.2574	-2.3011	-2.6332	-2.1623	-2.181	-2.2345	-2.2609	-2.1365	-2.3926	-2.215	-2.2731	-2.2788	-2.1146	-2.2993	-2.259	-2.2475	-1.9674	-2.2218	-2.1777	-2.236	-2.3141	-2.1721	-2.259	-2.4015	-2.1987	-2.1884
-2.2642	-2.1936	-2.0966	-2.1222	-2.5178	-2.1087	-1.9303	-2.6092	-1.3704	-2.2685	-2.1972	-2.1002	-2.2018	-2.0652	-2.0997	-2.1759	-2.1432	-2.1489	-2.2561	-2.2411	-2.0966	-2.1222	-2.4579	-2.3868	-2.0776	-2.2965	-1.8297	-2.2411	-2.3434	-2.1365	-2.2009	-2.177	-2.1297	-2.2161	-2.2731	-2.2788	-2.3767	-2.162	-2.1634	-2.1638	-2.2257	-2.2389	-2.1777	-2.236	-1.5756	-2.3025	-2.1829	-2.1694	-2.1987	-2.1884
-2.248	-2.2551	-1.8484	-1.957	-2.0098	-2.0797	-2.3183	-2.1373	-1.9466	-2.1813	-1.9965	-2.5071	-2.1905	-2.1972	-1.9692	-2.3668	-2.2529	-2.0682	-2.2561	-2.2411	-2.0625	-2.0819	-2.0098	-2.0797	-2.3183	-2.1373	-1.8297	-2.2411	-1.9965	-2.5071	-2.2009	-2.177	-1.957	-2.1258	-2.2996	-2.1226	-2.1855	-2.1939	-2.1934	-2.1994	-1.9674	-2.2218	-2.1777	-2.236	-2.3141	-2.1721	-2.1829	-2.1694	-2.2227	-2.2838
-2.4437	-2.2869	-2.3545	-2.2323	-2.3148	-2.2268	-2.5083	-2.1307	-1.9463	-2.0025	-1.9909	-2.2551	-2.4381	-2.5423	-2.2601	-2.2114	-2.2139	-2.5807	-2.5067	-2.0485	-2.2996	-2.3311	-2.1404	-2.1835	-2.2996	-2.0655	-2.0904	-2.1491	-2.181	-2.2345	-2.2068	-2.2875	-2.2601	-2.2114	-2.2731	-2.2788	-2.1855	-2.1939	-2.259	-2.2475	-2.2257	-2.2389	-2.2967	-2.1953	-2.3141	-2.1721	-2.1829	-2.1694	-2.1987	-2.1884
-2.3348	-2.2307	-2.1699	-2.1243	-2.3348	-1.9634	-2.2474	-2.2492	-2.6277	-2.3222	-1.9909	-2.2551	-2.1432	-2.1742	-2.4195	-1.9527	-2.3242	-2.5432	-1.9948	-2.3086	-2.0625	-2.0819	-2.1404	-2.1835	-2.2574	-2.3011	-2.6332	-2.1623	-2.181	-2.2345	-2.2609	-2.1365	-2.3926	-2.215	-2.2731	-2.2788	-2.1855	-2.1939	-2.1934	-2.1994	-2.2257	-2.2389	-2.1777	-2.236	-2.3141	-2.1721	-2.1829	-2.1694	-2.1987	-2.1884
-2.0198	-2.4034	-2.1813	-2.3104	-2.3605	-2.5	-2.0124	-2.0602	-1.9466	-2.1813	-2.1972	-2.1002	-2.1329	-2.1433	-2.3812	-1.7567	-1.9299	-2.4237	-1.9948	-2.3086	-2.0625	-2.0819	-2.4579	-2.3868	-2.0776	-2.2965	-1.8297	-2.2411	-2.3434	-2.1365	-2.2009	-2.177	-2.1297	-2.2161	-1.9299	-2.4237	-2.1855	-2.1939	-2.1934	-2.1994	-2.2257	-2.2389	-2.1777	-2.236	-2.3141	-2.1721	-2.1829	-2.1694	-2.1987	-2.1884
-2.0198	-2.4034	-1.9992	-2.1402	-2.3148	-2.2268	-2.2474	-2.2492	-1.3704	-2.2685	-2.5226	-2.3735	-2.4142	-2.1759	-2.3837	-1.9912	-2.1125	-2.8463	-1.9948	-2.3086	-2.0625	-2.0819	-2.1404	-2.1835	-2.2574	-2.3011	-1.8297	-2.2411	-2.3434	-2.1365	-2.2609	-2.1365	-2.3926	-2.215	-2.2731	-2.2788	-2.1855	-2.1939	-2.1934	-2.1994	-2.2257	-2.2389	-2.1777	-2.236	-1.5756	-2.3025	-2.1829	-2.1694	-2.1987	-2.1884
-2.4676	-2.1307	-2.0124	-2.0796	-2.0471	-2.2758	-2.3837	-2.3781	-2.3348	-1.8013	-2.1565	-2.3808	-2.1177	-2.0994	-2.0991	-2.3866	-2.4581	-2.0602	-2.2561	-2.2411	-2.0625	-2.0819	-2.1404	-2.1835	-2.2996	-2.0655	-2.6332	-2.1623	-2.181	-2.2345	-2.2609	-2.1365	-2.1297	-2.2161	-2.2731	-2.2788	-2.3767	-2.162	-2.1934	-2.1994	-2.2257	-2.2389	-2.1777	-2.236	-2.3141	-2.1721	-2.2323	-2.1638	-2.1987	-2.1884
-2.2428	-2.1222	-2.0124	-2.0796	-2.4016	-2.0909	-1.9971	-2.3298	-2.1174	-2.1402	-2.1565	-2.3808	-2.2018	-2.0652	-2.1565	-2.3808	-1.9962	-2.2119	-2.2428	-2.1222	-2.0625	-2.0819	-2.4016	-2.0909	-2.0776	-2.2965	-1.8297	-2.2411	-2.181	-2.2345	-2.2009	-2.177	-2.3926	-2.215	-1.957	-2.1144	-2.1146	-2.2993	-2.1934	-2.1994	-2.2257	-2.2389	-2.1777	-2.236	-2.3455	-2.207	-2.2323	-2.1638	-2.1987	-2.1884
-1.9733	-2.4001	-2.153	-2.2114	-2.0471	-2.2758	-2.284	-1.8893	-2.1174	-2.1402	-2.048	-2.1875	-2.0084	-2.2141	-2.0488	-2.058	-2.1432	-2.1489	-1.9948	-2.3086	-2.153	-2.2114	-2.1404	-2.1835	-2.2996	-2.0655	-1.8297	-2.2411	-2.181	-2.2345	-2.2009	-2.177	-1.957	-2.1258	-2.2731	-2.2788	-2.1855	-2.1939	-2.1934	-2.1994	-2.2257	-2.2389	-2.2323	-1.9958	-2.3455	-2.207	-2.1829	-2.1694	-2.1634	-2.178
-2.446	-2.004	-2.2139	-2.0219	-2.0084	-2.2141	-2.284	-1.8893	-1.8252	-2.1451	-2.1565	-2.3808	-1.8757	-2.3547	-1.8893	-2.3112	-1.9425	-2.0796	-2.446	-2.004	-2.0625	-2.0819	-2.1297	-2.1708	-2.2996	-2.0655	-1.8297	-2.2411	-2.181	-2.2345	-2.2068	-2.2875	-2.1297	-2.2161	-1.957	-2.1144	-2.1855	-2.1939	-2.1934	-2.1994	-1.9674	-2.2218	-2.2323	-1.9958	-2.3141	-2.1721	-2.2323	-2.1638	-2.1987	-2.1884
-2.2397	-2.4272	-2.335	-3.0175	-2.0084	-2.2141	-2.1938	-2.2808	-2.7352	-1.9063	-2.0247	-2.1113	-2.1432	-2.1742	-2.0997	-2.1759	-2.2529	-2.0682	-2.2561	-2.2411	-2.2996	-2.3311	-2.1297	-2.1708	-2.2574	-2.3011	-2.6332	-2.1623	-2.1354	-2.1491	-2.2609	-2.1365	-2.1297	-2.2161	-2.2996	-2.1226	-2.1146	-2.2993	-2.1934	-2.1994	-1.9674	-2.2218	-2.1777	-2.236	-2.3141	-2.1721	-2.1829	-2.1694	-2.1987	-2.1884
-2.3348	-2.2307	-2.3545	-2.2323	-2.3908	-1.9814	-1.9971	-2.3298	-2.1708	-2.1691	-2.1972	-2.1002	-1.9	-2.3782	-2.0488	-2.058	-2.2529	-2.0682	-1.9948	-2.3086	-2.2996	-2.3311	-2.1297	-2.1708	-2.0776	-2.2965	-2.0904	-2.1491	-2.3434	-2.1365	-1.9	-2.3782	-1.957	-2.1258	-2.2996	-2.1226	-2.1855	-2.1939	-2.259	-2.2475	-2.2777	-1.9556	-2.1777	-2.236	-2.3141	-2.1721	-2.1829	-2.1694	-2.1987	-2.1884
-2.248	-2.2551	-2.5677	-2.2808	-2.2018	-2.2319	-1.9303	-2.6092	-2.1708	-2.1691	-2.491	-1.9819	-2.1329	-2.1433	-2.3837	-1.9912	-2.1362	-2.1861	-2.2561	-2.2411	-2.367	-2.2609	-2.1297	-2.1708	-2.0776	-2.2965	-2.0904	-2.1491	-2.3434	-2.1365	-2.2009	-2.177	-2.3926	-2.215	-2.1362	-2.1861	-2.1855	-2.1939	-2.1934	-2.1994	-2.2257	-2.2389	-2.1777	-2.236	-2.3141	-2.1721	-2.1829	-2.1694	-2.1987	-2.1884
-2.2428	-2.1222	-2.3545	-2.2323	-1.8866	-2.383	-1.9303	-2.6092	-2.2986	-2.1373	-2.6721	-1.9961	-2.4142	-2.1759	-1.7861	-2.1087	-2.5412	-2.1052	-2.2428	-2.1222	-2.2996	-2.3311	-2.1297	-2.1708	-2.0776	-2.2965	-2.2986	-2.1373	-2.181	-2.2345	-2.2609	-2.1365	-1.957	-2.1258	-2.2996	-2.1226	-2.1146	-2.2993	-2.259	-2.2475	-1.9674	-2.2218	-2.1777	-2.236	-2.3141	-2.1721	-2.2323	-2.1638	-2.1987	-2.1884
-2.2102	-2.1402	-2.153	-2.2114	-1.8866	-2.383	-1.9971	-2.3298	-2.1708	-2.1691	-2.1565	-2.3808	-2.0084	-2.2141	-2.3976	-2.2976	-2.2139	-2.5807	-1.9948	-2.3086	-2.153	-2.2114	-2.1297	-2.1708	-2.0776	-2.2965	-2.0904	-2.1491	-2.181	-2.2345	-2.2009	-2.177	-2.1297	-2.2161	-2.2731	-2.2788	-2.1855	-2.1939	-2.1934	-2.1994	-1.9674	-2.2218	-2.1777	-2.236	-2.3141	-2.1721	-2.2323	-2.1638	-2.1634	-2.178
-2.4676	-2.1307	-1.8484	-1.957	-1.9616	-2.379	-2.266	-2.0922	-1.9463	-2.0025	-2.048	-2.1875	-2.0867	-2.1924	-1.9878	-2.397	-1.8269	-2.1087	-2.2561	-2.2411	-2.0625	-2.0819	-2.1297	-2.1708	-2.2996	-2.0655	-2.0904	-2.1491	-2.181	-2.2345	-2.2009	-2.177	-2.1297	-2.2161	-1.957	-2.1144	-2.3767	-2.162	-2.1934	-2.1994	-2.2257	-2.2389	-2.1777	-2.236	-2.3141	-2.1721	-2.1829	-2.1694	-2.1634	-2.178
-1.8146	-2.6119	-2.5061	-2.379	-1.9616	-2.379	-2.1938	-2.2808	-1.8252	-2.1451	-2.6721	-1.9961	-2.3348	-1.9064	-1.7861	-2.1087	-1.9962	-2.2119	-1.9948	-2.3086	-2.2996	-2.3311	-2.1297	-2.1708	-2.2574	-2.3011	-1.8297	-2.2411	-2.181	-2.2345	-2.2609	-2.1365	-1.957	-2.1258	-1.957	-2.1144	-2.1855	-2.1939	-2.1934	-2.1994	-2.2257	-2.2389	-2.1777	-2.236	-2.3141	-2.1721	-2.2323	-2.1638	-2.1987	-2.1884
-2.266	-2.4477	-2.5677	-2.2808	-2.2018	-2.2319	-2.3372	-1.9611	-2.3348	-1.8013	-2.3643	-1.9978	-1.8757	-2.3547	-1.8893	-2.3112	-2.2018	-2.0652	-2.2561	-2.2411	-2.367	-2.2609	-2.1297	-2.1708	-2.2996	-2.0655	-2.6332	-2.1623	-2.1354	-2.1491	-2.2068	-2.2875	-2.1297	-2.2161	-2.2996	-2.1226	-2.1855	-2.1939	-2.1934	-2.1994	-2.2257	-2.2389	-2.2323	-1.9958	-2.3141	-2.1721	-2.1829	-2.1694	-2.1987	-2.1884
-2.4676	-2.1307	-2.5677	-2.2808	-1.9356	-2.1612	-2.3793	-2.505	-2.5059	-2.6119	-2.5747	-1.7874	-2.2642	-2.3692	-2.4195	-1.9527	-2.1362	-2.1861	-2.2561	-2.2411	-2.367	-2.2609	-2.1404	-2.1835	-2.0776	-2.2965	-2.6332	-2.1623	-2.3434	-2.1365	-2.2009	-2.177	-2.3926	-2.215	-2.1362	-2.1861	-2.3767	-2.162	-2.1934	-2.1994	-2.2257	-2.2389	-2.1777	-2.236	-2.3141	-2.1721	-2.1829	-2.1694	-2.2227	-2.2838
-2.4437	-2.2869	-2.2837	-1.962	-1.8866	-2.383	-1.9303	-2.6092	-2.2986	-2.1373	-1.9965	-2.5071	-1.8757	-2.3547	-1.7861	-2.1087	-2.5412	-2.1052	-2.5067	-2.0485	-2.367	-2.2609	-2.1297	-2.1708	-2.0776	-2.2965	-2.2986	-2.1373	-1.9965	-2.5071	-2.2068	-2.2875	-1.957	-2.1258	-2.2996	-2.1226	-2.1855	-2.1939	-2.1934	-2.1994	-1.9674	-2.2218	-2.1777	-2.236	-2.3141	-2.1721	-2.1829	-2.1694	-2.1987	-2.1884
-2.2102	-2.1402	-2.153	-2.2114	-2.4016	-2.0909	-2.1938	-2.2808	-2.1708	-2.1691	-2.1565	-2.3808	-2.0084	-2.2141	-2.0997	-2.1759	-2.1432	-2.1489	-1.9948	-2.3086	-2.153	-2.2114	-2.4016	-2.0909	-2.2574	-2.3011	-2.0904	-2.1491	-2.181	-2.2345	-2.2009	-2.177	-2.1297	-2.2161	-2.2731	-2.2788	-2.1855	-2.1939	-2.1934	-2.1994	-2.2257	-2.2389	-2.1777	-2.236	-2.3141	-2.1721	-2.2323	-2.1638	-2.1634	-2.178
-2.4676	-2.1307	-1.8484	-1.957	-1.9616	-2.379	-2.0754	-2.2602	-1.9463	-2.0025	-2.048	-2.1875	-2.0084	-2.2141	-1.9878	-2.397	-2.0373	-2.3348	-2.2561	-2.2411	-2.0625	-2.0819	-2.1297	-2.1708	-2.2996	-2.0655	-2.0904	-2.1491	-2.181	-2.2345	-2.2009	-2.177	-2.1297	-2.2161	-2.2996	-2.1226	-2.3767	-2.162	-2.1934	-2.1994	-2.2257	-2.2389	-2.2967	-2.1953	-2.3141	-2.1721	-2.1829	-2.1694	-2.1634	-2.178
-1.8146	-2.6119	-2.5061	-2.379	-2.1467	-1.9391	-2.1938	-2.2808	-1.8252	-2.1451	-2.1565	-2.3808	-2.3348	-1.9064	-2.248	-2.5162	-1.9962	-2.2119	-1.9948	-2.3086	-2.2996	-2.3311	-2.1297	-2.1708	-2.2574	-2.3011	-1.8297	-2.2411	-2.181	-2.2345	-2.2609	-2.1365	-2.3926	-2.215	-1.957	-2.1144	-2.1855	-2.1939	-2.1934	-2.1994	-2.2777	-1.9556	-2.1777	-2.236	-2.3141	-2.1721	-2.2323	-2.1638	-2.1987	-2.1884
-2.2642	-2.1936	-2.5677	-2.2808	-2.2018	-2.2319	-2.284	-1.8893	-2.3348	-1.8013	-1.9909	-2.2551	-1.8757	-2.3547	-1.9878	-2.397	-2.2018	-2.0652	-2.2561	-2.2411	-2.367	-2.2609	-2.1297	-2.1708	-2.2996	-2.0655	-2.6332	-2.1623	-2.181	-2.2345	-2.2068	-2.2875	-2.1297	-2.2161	-2.2996	-2.1226	-2.3767	-2.162	-2.1934	-2.1994	-2.2257	-2.2389	-2.2323	-1.9958	-2.3141	-2.1721	-2.1829	-2.1694	-2.1987	-2.1884
-2.0198	-2.4034	-2.5677	-2.2808	-2.2018	-2.2319	-2.0124	-2.0602	-2.5059	-2.6119	-2.491	-1.9819	-2.1905	-2.1972	-2.1565	-2.3808	-2.1362	-2.1861	-1.9948	-2.3086	-2.367	-2.2609	-2.1297	-2.1708	-2.0776	-2.2965	-2.6332	-2.1623	-2.3434	-2.1365	-2.2009	-2.177	-2.3926	-2.215	-2.1362	-2.1861	-2.1855	-2.1939	-2.1934	-2.1994	-2.2257	-2.2389	-2.1777	-2.236	-2.3141	-2.1721	-2.1829	-2.1694	-2.2227	-2.2838
-2.2642	-2.1936	-1.8484	-1.957	-2.5178	-2.1087	-1.9303	-2.6092	-2.2986	-2.1373	-2.2254	-2.1792	-2.0084	-2.2141	-1.7861	-2.1087	-2.5412	-2.1052	-2.2561	-2.2411	-2.0625	-2.0819	-2.4579	-2.3868	-2.0776	-2.2965	-2.2986	-2.1373	-2.1354	-2.1491	-2.2009	-2.177	-1.957	-2.1258	-2.2996	-2.1226	-2.3767	-2.162	-2.1934	-2.1994	-2.2257	-2.2389	-2.1777	-2.236	-2.3141	-2.1721	-2.1829	-2.1694	-2.1634	-2.178
-2.2102	-2.1402	-2.153	-2.2114	-2.6628	-2.5214	-2.284	-1.8893	-2.1708	-2.1691	-2.1565	-2.3808	-2.0084	-2.2141	-1.8893	-2.3112	-2.1432	-2.1489	-1.9948	-2.3086	-2.153	-2.2114	-2.4579	-2.3868	-2.2996	-2.0655	-2.0904	-2.1491	-2.181	-2.2345	-2.2009	-2.177	-2.1297	-2.2161	-2.2731	-2.2788	-2.1855	-2.1939	-2.1934	-2.1994	-2.2257	-2.2389	-2.2323	-1.9958	-2.3141	-2.1721	-2.2323	-2.1638	-2.1634	-2.178
-2.2642	-2.1936	-1.8484	-1.957	-2.3024	-2.0226	-2.0754	-2.2602	-1.9463	-2.0025	-2.048	-2.1875	-2.0084	-2.2141	-1.9878	-2.397	-2.0373	-2.3348	-2.2561	-2.2411	-2.0625	-2.0819	-2.1404	-2.1835	-2.2996	-2.0655	-2.0904	-2.1491	-2.181	-2.2345	-2.2009	-2.177	-2.1297	-2.2161	-2.2996	-2.1226	-2.3767	-2.162	-2.1934	-2.1994	-2.2257	-2.2389	-2.2967	-2.1953	-2.3141	-2.1721	-2.1829	-2.1694	-2.1634	-2.178
-1.8146	-2.6119	-1.9992	-2.1402	-2.1467	-1.9391	-2.1938	-2.2808	-1.8252	-2.1451	-2.1565	-2.3808	-2.3348	-1.9064	-2.248	-2.5162	-2.4581	-2.0602	-1.9948	-2.3086	-2.0625	-2.0819	-2.1297	-2.1708	-2.2574	-2.3011	-1.8297	-2.2411	-2.181	-2.2345	-2.2609	-2.1365	-2.3926	-2.215	-2.2731	-2.2788	-2.1855	-2.1939	-2.1934	-2.1994	-2.2777	-1.9556	-2.1777	-2.236	-2.3141	-2.1721	-2.2323	-2.1638	-2.1987	-2.1884
-2.2642	-2.1936	-2.5677	-2.2808	-2.2018	-2.2319	-2.284	-1.8893	-2.3348	-1.8013	-1.9909	-2.2551	-2.1177	-2.0994	-2.0991	-2.3866	-2.2018	-2.0652	-2.2561	-2.2411	-2.367	-2.2609	-2.1297	-2.1708	-2.2996	-2.0655	-2.6332	-2.1623	-2.181	-2.2345	-2.2609	-2.1365	-2.1297	-2.2161	-2.2996	-2.1226	-2.3767	-2.162	-2.1934	-2.1994	-2.2257	-2.2389	-2.2323	-1.9958	-2.3141	-2.1721	-2.1829	-2.1694	-2.1987	-2.1884
-1.8422	-2.3318	-1.9992	-2.1402	-2.3605	-2.5	-1.9971	-2.3298	-1.3704	-2.2685	-2.0523	-2.1222	-2.2018	-2.0652	-2.2601	-2.2114	-2.4581	-2.0602	-2.2561	-2.2411	-2.0625	-2.0819	-2.4579	-2.3868	-2.0776	-2.2965	-1.8297	-2.2411	-2.0523	-2.1222	-2.2009	-2.177	-2.2601	-2.2114	-2.2731	-2.2788	-2.1146	-2.2993	-2.1934	-2.1994	-2.2257	-2.2389	-2.1777	-2.236	-1.5756	-2.3025	-2.2323	-2.1638	-2.1987	-2.1884
-2.4437	-2.2869	-2.2139	-2.0219	-2.3908	-1.9814	-2.0966	-2.2129	-1.8252	-2.1451	-1.9965	-2.5071	-2.1177	-2.0994	-2.0488	-1.817	-1.9962	-2.2119	-2.5067	-2.0485	-2.0625	-2.0819	-2.1297	-2.1708	-2.0966	-2.2129	-1.8297	-2.2411	-1.9965	-2.5071	-2.2609	-2.1365	-1.957	-2.1258	-1.957	-2.1144	-2.1855	-2.1939	-2.1934	-2.1994	-2.2777	-1.9556	-2.2323	-1.9958	-2.3141	-2.1721	-2.1829	-2.1694	-2.1987	-2.1884
-1.8397	-2.1524	-2.0124	-2.0796	-2.5178	-2.1087	-2.0124	-2.0602	-1.9464	-2.3315	-2.2529	-2.568	-2.4785	-2.1222	-2.0888	-1.7415	-2.1362	-2.1861	-1.9948	-2.3086	-2.0625	-2.0819	-2.4579	-2.3868	-2.0776	-2.2965	-1.8297	-2.2411	-2.181	-2.2345	-2.4785	-2.1222	-2.0888	-1.7415	-2.1362	-2.1861	-2.1855	-2.1939	-2.1934	-2.1994	-2.2257	-2.2389	-2.1777	-2.236	-1.5756	-2.3025	-2.259	-2.4015	-2.1634	-2.178
-1.9733	-2.4001	-2.1708	-2.7419	-1.9356	-2.1612	-2.0754	-2.2602	-1.3704	-2.2685	-2.0523	-2.1222	-2.4237	-2.6905	-2.2601	-2.2114	-2.4581	-2.0602	-1.9948	-2.3086	-2.367	-2.2609	-2.1404	-2.1835	-2.2996	-2.0655	-1.8297	-2.2411	-2.0523	-2.1222	-2.4237	-2.6905	-2.2601	-2.2114	-2.2731	-2.2788	-2.1855	-2.1939	-2.1934	-2.1994	-2.2257	-2.2389	-2.2967	-2.1953	-1.5756	-2.3025	-2.2323	-2.1638	-2.1987	-2.1884
-2.2428	-2.1222	-2.2837	-1.962	-1.9356	-2.1612	-2.2474	-2.2492	-1.8252	-2.1451	-2.0482	-3.1797	-2.3351	-2.1719	-2.3976	-2.2976	-1.9425	-2.0796	-2.2428	-2.1222	-2.367	-2.2609	-2.1404	-2.1835	-2.2574	-2.3011	-1.8297	-2.2411	-2.3434	-2.1365	-2.2609	-2.1365	-2.1297	-2.2161	-1.957	-2.1144	-2.1146	-2.2993	-2.1934	-2.1994	-2.2257	-2.2389	-2.1777	-2.236	-2.3141	-2.1721	-2.1829	-2.1694	-2.1987	-2.1884
-2.4437	-2.2869	-2.0124	-2.0796	-2.3605	-2.5	-2.3837	-2.3781	-2.3348	-1.8013	-2.1812	-2.1094	-2.1177	-2.0994	-1.9692	-2.3668	-2.2529	-2.0682	-2.5067	-2.0485	-2.0625	-2.0819	-2.4579	-2.3868	-2.2996	-2.0655	-2.6332	-2.1623	-2.3434	-2.1365	-2.2609	-2.1365	-1.957	-2.1258	-2.2996	-2.1226	-2.1855	-2.1939	-2.1934	-2.1994	-2.2257	-2.2389	-2.1777	-2.236	-2.3141	-2.1721	-2.1829	-2.1694	-2.1987	-2.1884
-2.0198	-2.4034	-2.153	-2.2114	-2.4016	-2.0909	-2.266	-2.0922	-1.9463	-2.0025	-2.5226	-2.3735	-1.9	-2.3782	-2.1565	-2.3808	-1.9962	-2.2119	-1.9948	-2.3086	-2.153	-2.2114	-2.4016	-2.0909	-2.2996	-2.0655	-2.0904	-2.1491	-2.3434	-2.1365	-1.9	-2.3782	-2.3926	-2.215	-1.957	-2.1144	-2.1855	-2.1939	-2.1934	-2.1994	-2.2257	-2.2389	-2.1777	-2.236	-2.3141	-2.1721	-2.1829	-2.1694	-2.1987	-2.1884
-1.8146	-2.6119	-2.2139	-2.0219	-2.0098	-2.0797	-2.3372	-1.9611	-2.2986	-2.1373	-2.2254	-2.1792	-1.9	-2.3782	-2.0991	-2.3866	-2.1432	-2.1489	-1.9948	-2.3086	-2.0625	-2.0819	-2.0098	-2.0797	-2.2996	-2.0655	-2.2986	-2.1373	-2.1354	-2.1491	-1.9	-2.3782	-2.1297	-2.2161	-2.2731	-2.2788	-2.1855	-2.1939	-2.1934	-2.1994	-1.9674	-2.2218	-2.2323	-1.9958	-2.3141	-2.1721	-2.1829	-2.1694	-2.1987	-2.1884
-1.8397	-2.1524	-2.0966	-2.1222	-1.8866	-2.383	-2.3183	-2.1373	-1.9463	-2.0025	-1.9965	-2.5071	-2.3351	-2.1719	-1.8893	-2.3112	-1.9425	-2.0796	-1.9948	-2.3086	-2.0966	-2.1222	-2.1297	-2.1708	-2.3183	-2.1373	-2.0904	-2.1491	-1.9965	-2.5071	-2.2609	-2.1365	-2.1297	-2.2161	-1.957	-2.1144	-2.1855	-2.1939	-2.1634	-2.1638	-1.9674	-2.2218	-2.1777	-2.236	-2.3141	-2.1721	-2.1829	-2.1694	-2.1987	-2.1884
-2.2428	-2.1222	-1.9816	-2.2367	-2.4016	-2.0909	-2.1938	-2.2808	-2.2986	-2.1373	-2.1812	-2.1094	-2.1432	-2.1742	-1.9692	-2.3668	-2.5773	-1.9272	-2.2428	-2.1222	-2.2996	-2.3311	-2.4016	-2.0909	-2.2574	-2.3011	-2.2986	-2.1373	-2.3434	-2.1365	-2.2609	-2.1365	-1.957	-2.1258	-2.2996	-2.1226	-2.1146	-2.2993	-2.1634	-2.1638	-2.2257	-2.2389	-2.1777	-2.236	-2.3141	-2.1721	-2.1829	-2.1694	-2.1987	-2.1884
-1.8422	-2.3318	-2.153	-2.2114	-2.6628	-2.5214	-2.3183	-2.1373	-2.5578	-2.2046	-2.1972	-2.1002	-2.4881	-2.1441	-2.2684	-2.6874	-2.5773	-1.9272	-2.2561	-2.2411	-2.153	-2.2114	-2.4579	-2.3868	-2.3183	-2.1373	-2.6332	-2.1623	-2.3434	-2.1365	-2.2068	-2.2875	-2.3926	-2.215	-2.2996	-2.1226	-2.1146	-2.2993	-2.1934	-2.1994	-2.2257	-2.2389	-2.1777	-2.236	-2.3141	-2.1721	-2.1829	-2.1694	-2.1987	-2.1884
-2.446	-2.004	-2.5677	-2.2808	-2.4016	-2.0909	-1.9303	-2.6092	-2.7352	-1.9063	-2.0247	-2.1113	-2.0867	-2.1924	-2.2684	-2.6874	-1.9299	-2.4237	-2.446	-2.004	-2.367	-2.2609	-2.4016	-2.0909	-2.0776	-2.2965	-2.6332	-2.1623	-2.1354	-2.1491	-2.2009	-2.177	-2.3926	-2.215	-1.9299	-2.4237	-2.1855	-2.1939	-2.1934	-2.1994	-2.2257	-2.2389	-2.1777	-2.236	-2.3141	-2.1721	-2.1829	-2.1694	-2.1634	-2.178
-2.335	-2.0275	-2.335	-3.0175	-2.0098	-2.0797	-2.1241	-2.3615	-1.9466	-2.1813	-2.048	-2.1875	-2.3812	-2.2077	-2.2684	-2.6874	-2.0373	-2.3348	-2.2561	-2.2411	-2.2996	-2.3311	-2.0098	-2.0797	-2.0776	-2.2965	-1.8297	-2.2411	-2.181	-2.2345	-2.2609	-2.1365	-2.3926	-2.215	-2.2996	-2.1226	-2.1855	-2.1939	-2.1934	-2.1994	-1.9674	-2.2218	-2.1777	-2.236	-2.3141	-2.1721	-2.1829	-2.1694	-2.1987	-2.1884
-2.248	-2.2551	-2.335	-3.0175	-2.1241	-2.4184	-2.3372	-1.9611	-1.9466	-2.1813	-2.1626	-2.1074	-2.3812	-2.2077	-2.0888	-1.7415	-2.1432	-2.1489	-2.2561	-2.2411	-2.2996	-2.3311	-2.1404	-2.1835	-2.2996	-2.0655	-1.8297	-2.2411	-2.1626	-2.1074	-2.2609	-2.1365	-2.0888	-1.7415	-2.2731	-2.2788	-2.1855	-2.1939	-2.1934	-2.1994	-2.2257	-2.2389	-2.2323	-1.9958	-2.3141	-2.1721	-2.1829	-2.1694	-2.1987	-2.1884
-1.9733	-2.4001	-2.0124	-2.0796	-2.3024	-2.0226	-2.0888	-1.9078	-1.9466	-2.1813	-2.2529	-2.568	-2.4142	-2.1759	-2.6415	-2.3062	-2.0373	-2.3348	-1.9948	-2.3086	-2.0625	-2.0819	-2.1404	-2.1835	-2.0888	-1.9078	-1.8297	-2.2411	-2.181	-2.2345	-2.2609	-2.1365	-2.3926	-2.215	-2.2996	-2.1226	-2.1855	-2.1939	-2.1934	-2.1994	-2.2257	-2.2389	-2.1777	-2.236	-2.3141	-2.1721	-2.259	-2.4015	-2.1987	-2.1884
-1.9733	-2.4001	-1.9992	-2.1402	-1.8953	-2.2244	-2.1911	-1.7307	-1.3704	-2.2685	-2.491	-1.9819	-2.1905	-2.1972	-2.248	-2.5162	-1.9299	-2.4237	-1.9948	-2.3086	-2.0625	-2.0819	-1.8953	-2.2244	-2.2996	-2.0655	-1.8297	-2.2411	-2.3434	-2.1365	-2.2009	-2.177	-2.3926	-2.215	-1.9299	-2.4237	-2.1855	-2.1939	-2.1934	-2.1994	-2.2257	-2.2389	-2.1777	-2.236	-1.5756	-2.3025	-2.1829	-2.1694	-2.2227	-2.2838
-2.248	-2.2551	-2.3545	-2.2323	-2.0471	-2.2758	-2.5083	-2.1307	-1.9466	-2.1813	-2.0523	-2.1222	-1.9	-2.3782	-1.7861	-2.1087	-2.2018	-2.0652	-2.2561	-2.2411	-2.2996	-2.3311	-2.1404	-2.1835	-2.2996	-2.0655	-1.8297	-2.2411	-2.0523	-2.1222	-1.9	-2.3782	-1.957	-2.1258	-2.2996	-2.1226	-2.1855	-2.1939	-2.259	-2.2475	-2.2257	-2.2389	-2.2967	-2.1953	-2.3141	-2.1721	-2.2323	-2.1638	-2.1987	-2.1884
-2.2102	-2.1402	-2.5677	-2.2808	-2.0098	-2.0797	-1.9971	-2.3298	-1.9464	-2.3315	-2.048	-2.1875	-2.6817	-1.9308	-2.248	-2.5162	-2.6456	-2.357	-1.9948	-2.3086	-2.367	-2.2609	-2.0098	-2.0797	-2.0776	-2.2965	-1.8297	-2.2411	-2.181	-2.2345	-2.2009	-2.177	-2.3926	-2.215	-2.6456	-2.357	-2.1855	-2.1939	-2.1934	-2.1994	-1.9674	-2.2218	-2.1777	-2.236	-1.5756	-2.3025	-2.1829	-2.1694	-2.1987	-2.1884
-1.8397	-2.1524	-2.1467	-2.2602	-2.2018	-2.2319	-2.1911	-1.7307	-1.9466	-2.1813	-2.1626	-2.1074	-2.1177	-2.0994	-1.8893	-2.3112	-2.4581	-2.0602	-1.9948	-2.3086	-2.2996	-2.3311	-2.1297	-2.1708	-2.2996	-2.0655	-1.8297	-2.2411	-2.1626	-2.1074	-2.2609	-2.1365	-2.1297	-2.2161	-2.2731	-2.2788	-2.1855	-2.1939	-2.259	-2.2475	-2.2257	-2.2389	-2.1777	-2.236	-2.3141	-2.1721	-2.1829	-2.1694	-2.1987	-2.1884
-2.2102	-2.1402	-2.3791	-2.1402	-1.8953	-2.2244	-2.0888	-1.9078	-1.3704	-2.2685	-2.1812	-2.1094	-1.8757	-2.3547	-2.3837	-1.9912	-2.2642	-2.2602	-1.9948	-2.3086	-2.2996	-2.3311	-1.8953	-2.2244	-2.0888	-1.9078	-1.8297	-2.2411	-2.3434	-2.1365	-2.2068	-2.2875	-2.3926	-2.215	-2.2996	-2.1226	-2.1855	-2.1939	-2.1634	-2.1638	-2.2257	-2.2389	-2.1777	-2.236	-1.5756	-2.3025	-2.1829	-2.1694	-2.1987	-2.1884
-1.9733	-2.4001	-1.9992	-2.1402	-2.3908	-1.9814	-1.9303	-2.6092	-2.6277	-2.3222	-2.0247	-2.1113	-2.4881	-2.1441	-1.7861	-2.1087	-1.9425	-2.0796	-1.9948	-2.3086	-2.0625	-2.0819	-2.1297	-2.1708	-2.0776	-2.2965	-2.6332	-2.1623	-2.1354	-2.1491	-2.2068	-2.2875	-1.957	-2.1258	-1.957	-2.1144	-2.1855	-2.1939	-2.1934	-2.1994	-2.2777	-1.9556	-2.1777	-2.236	-2.3141	-2.1721	-2.1829	-2.1694	-2.1987	-2.1884
-2.2397	-2.4272	-1.9992	-2.1402	-2.0084	-2.2141	-2.1241	-2.3615	-2.1786	-2.1779	-2.491	-1.9819	-1.9	-2.3782	-2.2601	-2.2114	-1.8269	-2.1087	-2.2561	-2.2411	-2.0625	-2.0819	-2.1297	-2.1708	-2.0776	-2.2965	-2.0904	-2.1491	-2.3434	-2.1365	-1.9	-2.3782	-2.2601	-2.2114	-1.957	-2.1144	-2.1146	-2.2993	-2.1934	-2.1994	-1.9674	-2.2218	-2.1777	-2.236	-2.3141	-2.1721	-2.1829	-2.1694	-2.1987	-2.1884
-2.2102	-2.1402	-2.3791	-2.1402	-2.1241	-2.4184	-2.2474	-2.2492	-2.7648	-2.1999	-1.9965	-2.5071	-1.9	-2.3782	-1.7861	-2.1087	-1.9425	-2.0796	-1.9948	-2.3086	-2.2996	-2.3311	-2.1404	-2.1835	-2.2574	-2.3011	-2.6332	-2.1623	-1.9965	-2.5071	-1.9	-2.3782	-1.957	-2.1258	-1.957	-2.1144	-2.1855	-2.1939	-2.1634	-2.1638	-2.2257	-2.2389	-2.1777	-2.236	-2.3141	-2.1721	-2.1829	-2.1694	-2.1987	-2.1884
-2.248	-2.2551	-2.2837	-1.962	-2.3148	-2.2268	-2.3183	-2.1373	-2.1708	-2.1691	-2.3643	-1.9978	-2.4381	-2.5423	-2.0488	-1.817	-2.1362	-2.1861	-2.2561	-2.2411	-2.367	-2.2609	-2.1404	-2.1835	-2.3183	-2.1373	-2.0904	-2.1491	-2.1354	-2.1491	-2.2068	-2.2875	-1.957	-2.1258	-2.1362	-2.1861	-2.1855	-2.1939	-2.1934	-2.1994	-2.2257	-2.2389	-2.1777	-2.236	-2.3141	-2.1721	-2.1829	-2.1694	-2.1987	-2.1884
-2.335	-2.0275	-2.2837	-1.962	-2.4016	-2.0909	-2.3793	-2.505	-2.0155	-2.3146	-2.0482	-3.1797	-1.9	-2.3782	-2.2601	-2.2114	-2.3342	-1.9706	-2.2561	-2.2411	-2.367	-2.2609	-2.4016	-2.0909	-2.0776	-2.2965	-1.8297	-2.2411	-2.3434	-2.1365	-1.9	-2.3782	-2.2601	-2.2114	-1.957	-2.1144	-2.1855	-2.1939	-2.1934	-2.1994	-2.2257	-2.2389	-2.1777	-2.236	-2.3141	-2.1721	-2.1829	-2.1694	-2.1987	-2.1884
-2.2102	-2.1402	-2.3545	-2.2323	-1.9356	-2.1612	-2.2474	-2.2492	-1.9464	-2.3315	-1.8269	-2.5064	-2.1432	-2.1742	-2.2601	-2.2114	-1.9299	-2.4237	-1.9948	-2.3086	-2.2996	-2.3311	-2.1404	-2.1835	-2.2574	-2.3011	-1.8297	-2.2411	-2.1354	-2.1491	-2.2609	-2.1365	-2.2601	-2.2114	-1.9299	-2.4237	-2.1855	-2.1939	-2.259	-2.2475	-2.2257	-2.2389	-2.1777	-2.236	-1.5756	-2.3025	-2.1829	-2.1694	-2.1987	-2.1884
-2.4676	-2.1307	-2.0124	-2.0796	-2.3605	-2.5	-2.0754	-2.2602	-2.3342	-2.6593	-2.1972	-2.1002	-1.9	-2.3782	-2.5472	-2.4237	-1.8269	-2.1087	-2.2561	-2.2411	-2.0625	-2.0819	-2.4579	-2.3868	-2.2996	-2.0655	-2.0904	-2.1491	-2.3434	-2.1365	-1.9	-2.3782	-2.5472	-2.4237	-1.957	-2.1144	-2.3767	-2.162	-2.1934	-2.1994	-2.2257	-2.2389	-2.2967	-2.1953	-2.3141	-2.1721	-2.1829	-2.1694	-2.1987	-2.1884
-2.2956	-1.898	-2.0966	-2.1222	-2.4016	-2.0909	-2.0488	-2.3738	-2.3342	-2.6593	-2.2642	-2.2602	-1.9	-2.3782	-2.2601	-2.2114	-1.9299	-2.4237	-2.5067	-2.0485	-2.0966	-2.1222	-2.4016	-2.0909	-2.2574	-2.3011	-2.0904	-2.1491	-2.181	-2.2345	-1.9	-2.3782	-2.2601	-2.2114	-1.9299	-2.4237	-2.1855	-2.1939	-2.1634	-2.1638	-2.2257	-2.2389	-2.1777	-2.236	-2.3141	-2.1721	-2.259	-2.4015	-2.1987	-2.1884
-2.2428	-2.1222	-2.153	-2.2114	-1.9317	-2.152	-2.0488	-2.3738	-1.9464	-2.3315	-1.9965	-2.5071	-1.9	-2.3782	-2.5472	-2.4237	-1.9425	-2.0796	-2.2428	-2.1222	-2.153	-2.2114	-2.4579	-2.3868	-2.2574	-2.3011	-1.8297	-2.2411	-1.9965	-2.5071	-1.9	-2.3782	-2.5472	-2.4237	-1.957	-2.1144	-2.1146	-2.2993	-2.1934	-2.1994	-2.2257	-2.2389	-2.1777	-2.236	-1.5756	-2.3025	-2.1829	-2.1694	-2.1987	-2.1884
-2.2642	-2.1936	-2.5677	-2.2808	-2.6628	-2.5214	-2.3183	-2.1373	-1.3704	-2.2685	-2.0482	-3.1797	-2.1905	-2.1972	-1.8893	-2.3112	-2.2139	-2.5807	-2.2561	-2.2411	-2.367	-2.2609	-2.4579	-2.3868	-2.3183	-2.1373	-1.8297	-2.2411	-2.3434	-2.1365	-2.2009	-2.177	-2.1297	-2.2161	-2.2731	-2.2788	-2.3767	-2.162	-2.1934	-2.1994	-2.2257	-2.2389	-2.1777	-2.236	-1.5756	-2.3025	-2.1829	-2.1694	-2.2227	-2.2838
-2.6141	-2.0025	-2.153	-2.2114	-2.3908	-1.9814	-2.1813	-1.9064	-1.3704	-2.2685	-2.1972	-2.1002	-2.4142	-2.1759	-2.0997	-2.1759	-1.9425	-2.0796	-2.5067	-2.0485	-2.153	-2.2114	-2.1297	-2.1708	-2.0776	-2.2965	-1.8297	-2.2411	-2.3434	-2.1365	-2.2609	-2.1365	-2.1297	-2.2161	-1.957	-2.1144	-2.1855	-2.1939	-2.1934	-2.1994	-2.2777	-1.9556	-2.1777	-2.236	-1.5756	-2.3025	-2.1829	-2.1694	-2.1987	-2.1884
-2.248	-2.2551	-1.9816	-2.2367	-1.8866	-2.383	-1.9303	-2.6092	-1.3704	-2.2685	-2.1812	-2.1094	-2.0867	-2.1924	-2.0997	-2.1759	-2.3024	-2.1094	-2.2561	-2.2411	-2.2996	-2.3311	-2.1297	-2.1708	-2.0776	-2.2965	-1.8297	-2.2411	-2.3434	-2.1365	-2.2009	-2.177	-2.1297	-2.2161	-2.2731	-2.2788	-2.1855	-2.1939	-2.1634	-2.1638	-1.9674	-2.2218	-2.1777	-2.236	-1.5756	-2.3025	-2.1829	-2.1694	-2.1634	-2.178
-1.8146	-2.6119	-1.9816	-2.2367	-2.3148	-2.2268	-2.3183	-2.1373	-1.3704	-2.2685	-2.491	-1.9819	-2.0867	-2.1924	-2.3837	-1.9912	-1.9962	-2.2119	-1.9948	-2.3086	-2.2996	-2.3311	-2.1404	-2.1835	-2.3183	-2.1373	-1.8297	-2.2411	-2.3434	-2.1365	-2.2009	-2.177	-2.3926	-2.215	-1.957	-2.1144	-2.1855	-2.1939	-2.1634	-2.1638	-2.2257	-2.2389	-2.1777	-2.236	-1.5756	-2.3025	-2.1829	-2.1694	-2.1634	-2.178
-2.0198	-2.4034	-2.153	-2.2114	-2.3908	-1.9814	-1.9971	-2.3298	-2.4907	-2.2831	-2.048	-2.1875	-1.8757	-2.3547	-2.248	-2.5162	-2.3024	-2.1094	-1.9948	-2.3086	-2.153	-2.2114	-2.1297	-2.1708	-2.0776	-2.2965	-1.8297	-2.2411	-2.181	-2.2345	-2.2068	-2.2875	-2.3926	-2.215	-2.2731	-2.2788	-2.1855	-2.1939	-2.1934	-2.1994	-2.2777	-1.9556	-2.1777	-2.236	-2.3455	-2.207	-2.1829	-2.1694	-2.1987	-2.1884
-2.446	-2.004	-2.3545	-2.2323	-2.0471	-2.2758	-2.3372	-1.9611	-1.8252	-2.1451	-2.2254	-2.1792	-2.6817	-1.9308	-2.0991	-2.3866	-2.1432	-2.1489	-2.446	-2.004	-2.2996	-2.3311	-2.1404	-2.1835	-2.2996	-2.0655	-1.8297	-2.2411	-2.1354	-2.1491	-2.2009	-2.177	-2.1297	-2.2161	-2.2731	-2.2788	-2.1855	-2.1939	-2.259	-2.2475	-2.2257	-2.2389	-2.2323	-1.9958	-2.3141	-2.1721	-2.1829	-2.1694	-2.1987	-2.1884
-2.4676	-2.1307	-2.2139	-2.0219	-1.8866	-2.383	-2.3837	-2.3781	-1.9463	-2.0025	-1.9909	-2.2551	-2.3351	-2.1719	-1.8893	-2.3112	-2.2642	-2.2602	-2.2561	-2.2411	-2.0625	-2.0819	-2.1297	-2.1708	-2.2996	-2.0655	-2.0904	-2.1491	-2.181	-2.2345	-2.2609	-2.1365	-2.1297	-2.2161	-2.2996	-2.1226	-2.3767	-2.162	-2.1934	-2.1994	-1.9674	-2.2218	-2.1777	-2.236	-2.3141	-2.1721	-2.1829	-2.1694	-2.1987	-2.1884
-2.4676	-2.1307	-1.9816	-2.2367	-2.0471	-2.2758	-2.1241	-2.3615	-2.7648	-2.1999	-2.1972	-2.1002	-1.8757	-2.3547	-2.5472	-2.4237	-2.2139	-2.5807	-2.2561	-2.2411	-2.2996	-2.3311	-2.1404	-2.1835	-2.0776	-2.2965	-2.6332	-2.1623	-2.3434	-2.1365	-2.2068	-2.2875	-2.5472	-2.4237	-2.2731	-2.2788	-2.3767	-2.162	-2.1634	-2.1638	-2.2257	-2.2389	-2.1777	-2.236	-2.3141	-2.1721	-2.1829	-2.1694	-2.1987	-2.1884
-1.8422	-2.3318	-2.2139	-2.0219	-2.1241	-2.4184	-1.9971	-2.3298	-2.7352	-1.9063	-2.2254	-2.1792	-2.4785	-2.1222	-2.0997	-2.1759	-2.3024	-2.1094	-2.2561	-2.2411	-2.0625	-2.0819	-2.1404	-2.1835	-2.0776	-2.2965	-2.6332	-2.1623	-2.1354	-2.1491	-2.4785	-2.1222	-2.1297	-2.2161	-2.2731	-2.2788	-2.1146	-2.2993	-2.1934	-2.1994	-2.2257	-2.2389	-2.1777	-2.236	-2.3141	-2.1721	-2.1829	-2.1694	-2.1634	-2.178
-2.0198	-2.4034	-2.2837	-1.962	-2.3605	-2.5	-2.3183	-2.1373	-1.3704	-2.2685	-2.3643	-1.9978	-2.1177	-2.0994	-2.3976	-2.2976	-2.3398	-2.2542	-1.9948	-2.3086	-2.367	-2.2609	-2.4579	-2.3868	-2.3183	-2.1373	-1.8297	-2.2411	-2.1354	-2.1491	-2.2609	-2.1365	-2.1297	-2.2161	-2.2996	-2.1226	-2.1855	-2.1939	-2.1934	-2.1994	-2.2257	-2.2389	-2.1777	-2.236	-1.5756	-2.3025	-2.1829	-2.1694	-2.1987	-2.1884
-2.2397	-2.4272	-2.1699	-2.1243	-2.3148	-2.2268	-2.3183	-2.1373	-1.9464	-2.3315	-2.2642	-2.2602	-1.8757	-2.3547	-2.0488	-2.058	-1.9962	-2.2119	-2.2561	-2.2411	-2.0625	-2.0819	-2.1404	-2.1835	-2.3183	-2.1373	-1.8297	-2.2411	-2.181	-2.2345	-2.2068	-2.2875	-1.957	-2.1258	-1.957	-2.1144	-2.1146	-2.2993	-2.1934	-2.1994	-2.2257	-2.2389	-2.1777	-2.236	-1.5756	-2.3025	-2.259	-2.4015	-2.1987	-2.1884
-2.0198	-2.4034	-2.1699	-2.1243	-2.4016	-2.0909	-2.0754	-2.2602	-1.9464	-2.3315	-2.2254	-2.1792	-1.8757	-2.3547	-2.0488	-2.058	-2.1362	-2.1861	-1.9948	-2.3086	-2.0625	-2.0819	-2.4016	-2.0909	-2.2996	-2.0655	-1.8297	-2.2411	-2.1354	-2.1491	-2.2068	-2.2875	-1.957	-2.1258	-2.1362	-2.1861	-2.1855	-2.1939	-2.1934	-2.1994	-2.2257	-2.2389	-2.2967	-2.1953	-1.5756	-2.3025	-2.1829	-2.1694	-2.1987	-2.1884
-1.8146	-2.6119	-2.3342	-2.6593	-1.8953	-2.2244	-1.9971	-2.3298	-1.3704	-2.2685	-2.0523	-2.1222	-2.3351	-2.1719	-2.6415	-2.3062	-2.1362	-2.1861	-1.9948	-2.3086	-2.367	-2.2609	-1.8953	-2.2244	-2.0776	-2.2965	-1.8297	-2.2411	-2.0523	-2.1222	-2.2609	-2.1365	-2.3926	-2.215	-2.1362	-2.1861	-2.1855	-2.1939	-2.1934	-2.1994	-2.2257	-2.2389	-2.1777	-2.236	-1.5756	-2.3025	-2.2323	-2.1638	-2.1987	-2.1884
-2.7353	-1.8909	-2.4237	-2.2244	-2.0471	-2.2758	-2.5083	-2.1307	-2.5472	-2.2129	-2.1812	-2.1094	-2.1905	-2.1972	-2.2601	-2.2114	-1.9425	-2.0796	-2.5067	-2.0485	-2.4237	-2.2244	-2.1404	-2.1835	-2.2996	-2.0655	-2.5472	-2.2129	-2.3434	-2.1365	-2.2009	-2.177	-2.2601	-2.2114	-1.957	-2.1144	-2.1855	-2.1939	-2.1934	-2.1994	-2.2257	-2.2389	-2.2967	-2.1953	-2.3455	-2.207	-2.1829	-2.1694	-2.2227	-2.2838
-1.8953	-2.2244	-2.2139	-2.0219	-2.3908	-1.9814	-2.0966	-2.2129	-2.5578	-2.2046	-2.2529	-2.568	-1.9	-2.3782	-1.9692	-2.3668	-2.5412	-2.1052	-1.8953	-2.2244	-2.0625	-2.0819	-2.1297	-2.1708	-2.0966	-2.2129	-2.6332	-2.1623	-2.181	-2.2345	-1.9	-2.3782	-1.957	-2.1258	-2.2996	-2.1226	-2.1855	-2.1939	-2.1934	-2.1994	-2.2777	-1.9556	-2.2323	-1.9958	-2.3141	-2.1721	-2.259	-2.4015	-2.1987	-2.1884
-1.8397	-2.1524	-2.3545	-2.2323	-2.0098	-2.0797	-1.9303	-2.6092	-1.3704	-2.2685	-1.9965	-2.5071	-2.4881	-2.1441	-2.1565	-2.3808	-2.1362	-2.1861	-1.9948	-2.3086	-2.2996	-2.3311	-2.0098	-2.0797	-2.0776	-2.2965	-1.8297	-2.2411	-1.9965	-2.5071	-2.2068	-2.2875	-2.3926	-2.215	-2.1362	-2.1861	-2.1855	-2.1939	-2.259	-2.2475	-1.9674	-2.2218	-2.1777	-2.236	-1.5756	-2.3025	-2.1829	-2.1694	-2.1987	-2.1884
-2.2428	-2.1222	-1.9992	-2.1402	-2.3908	-1.9814	-2.3183	-2.1373	-2.1786	-2.1779	-2.1565	-2.3808	-1.9	-2.3782	-2.3812	-1.7567	-2.2139	-2.5807	-2.2428	-2.1222	-2.0625	-2.0819	-2.1297	-2.1708	-2.3183	-2.1373	-2.0904	-2.1491	-2.181	-2.2345	-1.9	-2.3782	-2.1297	-2.2161	-2.2731	-2.2788	-2.1146	-2.2993	-2.1934	-2.1994	-2.2777	-1.9556	-2.1777	-2.236	-2.3141	-2.1721	-2.2323	-2.1638	-2.1987	-2.1884
-2.0198	-2.4034	-1.9992	-2.1402	-2.4016	-2.0909	-2.3793	-2.505	-2.2986	-2.1373	-1.9965	-2.5071	-1.9	-2.3782	-2.2601	-2.2114	-2.2018	-2.0652	-1.9948	-2.3086	-2.0625	-2.0819	-2.4016	-2.0909	-2.0776	-2.2965	-2.2986	-2.1373	-1.9965	-2.5071	-1.9	-2.3782	-2.2601	-2.2114	-2.2996	-2.1226	-2.1855	-2.1939	-2.1934	-2.1994	-2.2257	-2.2389	-2.1777	-2.236	-2.3141	-2.1721	-2.1829	-2.1694	-2.1987	-2.1884
-2.2102	-2.1402	-2.153	-2.2114	-2.3148	-2.2268	-2.3183	-2.1373	-2.2986	-2.1373	-1.9965	-2.5071	-1.9	-2.3782	-2.3837	-1.9912	-2.2018	-2.0652	-1.9948	-2.3086	-2.153	-2.2114	-2.1404	-2.1835	-2.3183	-2.1373	-2.2986	-2.1373	-1.9965	-2.5071	-1.9	-2.3782	-2.3926	-2.215	-2.2996	-2.1226	-2.1855	-2.1939	-2.1934	-2.1994	-2.2257	-2.2389	-2.1777	-2.236	-2.3141	-2.1721	-2.1829	-2.1694	-2.1987	-2.1884
-1.9733	-2.4001	-2.153	-2.2114	-2.3348	-1.9634	-2.3183	-2.1373	-2.2986	-2.1373	-1.9965	-2.5071	-2.4881	-2.1441	-2.2601	-2.2114	-1.9425	-2.0796	-1.9948	-2.3086	-2.153	-2.2114	-2.1404	-2.1835	-2.3183	-2.1373	-2.2986	-2.1373	-1.9965	-2.5071	-2.2068	-2.2875	-2.2601	-2.2114	-1.957	-2.1144	-2.1855	-2.1939	-2.1934	-2.1994	-2.2257	-2.2389	-2.1777	-2.236	-2.3141	-2.1721	-2.1829	-2.1694	-2.1987	-2.1884
-2.3348	-2.2307	-2.153	-2.2114	-2.4016	-2.0909	-2.3183	-2.1373	-2.1786	-2.1779	-1.9965	-2.5071	-2.4881	-2.1441	-2.2601	-2.2114	-2.4581	-2.0602	-1.9948	-2.3086	-2.153	-2.2114	-2.4016	-2.0909	-2.3183	-2.1373	-2.0904	-2.1491	-1.9965	-2.5071	-2.2068	-2.2875	-2.2601	-2.2114	-2.2731	-2.2788	-2.1855	-2.1939	-2.1934	-2.1994	-2.2257	-2.2389	-2.1777	-2.236	-2.3141	-2.1721	-2.1829	-2.1694	-2.1987	-2.1884
-2.446	-2.004	-2.153	-2.2114	-2.4016	-2.0909	-2.2474	-2.2492	-2.2986	-2.1373	-2.0247	-2.1113	-1.9	-2.3782	-2.3976	-2.2976	-2.4581	-2.0602	-2.446	-2.004	-2.153	-2.2114	-2.4016	-2.0909	-2.2574	-2.3011	-2.2986	-2.1373	-2.1354	-2.1491	-1.9	-2.3782	-2.1297	-2.2161	-2.2731	-2.2788	-2.1855	-2.1939	-2.1934	-2.1994	-2.2257	-2.2389	-2.1777	-2.236	-2.3141	-2.1721	-2.1829	-2.1694	-2.1987	-2.1884
-2.248	-2.2551	-2.1813	-2.3104	-2.3605	-2.5	-1.9303	-2.6092	-2.0155	-2.3146	-2.0247	-2.1113	-2.1177	-2.0994	-1.8893	-2.3112	-2.2139	-2.5807	-2.2561	-2.2411	-2.0625	-2.0819	-2.4579	-2.3868	-2.0776	-2.2965	-1.8297	-2.2411	-2.1354	-2.1491	-2.2609	-2.1365	-2.1297	-2.2161	-2.2731	-2.2788	-2.1855	-2.1939	-2.1934	-2.1994	-2.2257	-2.2389	-2.1777	-2.236	-2.3141	-2.1721	-2.1829	-2.1694	-2.1987	-2.1884
-1.8397	-2.1524	-2.153	-2.2114	-1.8953	-2.2244	-2.0124	-2.0602	-2.1786	-2.1779	-1.9965	-2.5071	-2.6817	-1.9308	-2.5472	-2.4237	-1.9962	-2.2119	-1.9948	-2.3086	-2.153	-2.2114	-1.8953	-2.2244	-2.0776	-2.2965	-2.0904	-2.1491	-1.9965	-2.5071	-2.2009	-2.177	-2.5472	-2.4237	-1.957	-2.1144	-2.1855	-2.1939	-2.1934	-2.1994	-2.2257	-2.2389	-2.1777	-2.236	-2.3141	-2.1721	-2.1829	-2.1694	-2.1987	-2.1884
-2.446	-2.004	-2.4237	-2.2244	-1.9356	-2.1612	-2.2474	-2.2492	-2.2986	-2.1373	-1.9909	-2.2551	-2.4785	-2.1222	-2.0488	-2.058	-2.3242	-2.5432	-2.446	-2.004	-2.4237	-2.2244	-2.1404	-2.1835	-2.2574	-2.3011	-2.2986	-2.1373	-2.181	-2.2345	-2.4785	-2.1222	-1.957	-2.1258	-2.2731	-2.2788	-2.1855	-2.1939	-2.1934	-2.1994	-2.2257	-2.2389	-2.1777	-2.236	-2.3141	-2.1721	-2.1829	-2.1694	-2.1634	-2.178
-1.8953	-2.2244	-2.0124	-2.0796	-2.3605	-2.5	-2.3183	-2.1373	-1.9466	-2.1813	-2.0523	-2.1222	-1.8757	-2.3547	-2.3812	-1.7567	-2.1432	-2.1489	-1.8953	-2.2244	-2.0625	-2.0819	-2.4579	-2.3868	-2.3183	-2.1373	-1.8297	-2.2411	-2.0523	-2.1222	-2.2068	-2.2875	-2.1297	-2.2161	-2.2731	-2.2788	-2.1855	-2.1939	-2.1934	-2.1994	-2.2257	-2.2389	-2.1777	-2.236	-2.3141	-2.1721	-2.2323	-2.1638	-2.1987	-2.1884
-1.9733	-2.4001	-2.2837	-1.962	-2.4016	-2.0909	-2.1911	-1.7307	-2.5472	-2.2129	-2.2254	-2.1792	-2.3812	-2.2077	-1.8893	-2.3112	-2.1125	-2.8463	-1.9948	-2.3086	-2.367	-2.2609	-2.4016	-2.0909	-2.2996	-2.0655	-2.5472	-2.2129	-2.1354	-2.1491	-2.2609	-2.1365	-2.1297	-2.2161	-2.2731	-2.2788	-2.1855	-2.1939	-2.1934	-2.1994	-2.2257	-2.2389	-2.1777	-2.236	-2.3455	-2.207	-2.1829	-2.1694	-2.1987	-2.1884
-2.0198	-2.4034	-2.4415	-2.3348	-2.3908	-1.9814	-2.0966	-2.2129	-1.9463	-2.0025	-2.1812	-2.1094	-2.1432	-2.1742	-2.0488	-1.817	-2.2529	-2.0682	-1.9948	-2.3086	-2.2996	-2.3311	-2.1297	-2.1708	-2.0966	-2.2129	-2.0904	-2.1491	-2.3434	-2.1365	-2.2609	-2.1365	-1.957	-2.1258	-2.2996	-2.1226	-2.1855	-2.1939	-2.1934	-2.1994	-2.2777	-1.9556	-2.2323	-1.9958	-2.3141	-2.1721	-2.1829	-2.1694	-2.1987	-2.1884
-2.335	-2.0275	-2.335	-3.0175	-2.3024	-2.0226	-2.5083	-2.1307	-2.5472	-2.2129	-2.1626	-2.1074	-2.1432	-2.1742	-2.3812	-1.7567	-1.8269	-2.1087	-2.2561	-2.2411	-2.2996	-2.3311	-2.1404	-2.1835	-2.2996	-2.0655	-2.5472	-2.2129	-2.1626	-2.1074	-2.2609	-2.1365	-2.1297	-2.2161	-1.957	-2.1144	-2.1855	-2.1939	-2.1934	-2.1994	-2.2257	-2.2389	-2.2967	-2.1953	-2.3455	-2.207	-2.1829	-2.1694	-2.1987	-2.1884
-2.6141	-2.0025	-2.153	-2.2114	-2.1467	-1.9391	-2.0124	-2.0602	-1.9463	-2.0025	-2.3643	-1.9978	-2.3351	-2.1719	-2.4973	-1.9904	-1.8269	-2.1087	-2.5067	-2.0485	-2.153	-2.2114	-2.1297	-2.1708	-2.0776	-2.2965	-2.0904	-2.1491	-2.1354	-2.1491	-2.2609	-2.1365	-2.3926	-2.215	-1.957	-2.1144	-2.1855	-2.1939	-2.1934	-2.1994	-2.2777	-1.9556	-2.1777	-2.236	-2.3141	-2.1721	-2.1829	-2.1694	-2.1987	-2.1884
-2.446	-2.004	-2.1467	-2.2602	-1.9356	-2.1612	-2.1938	-2.2808	-2.1708	-2.1691	-2.1812	-2.1094	-2.2642	-2.3692	-1.7861	-2.1087	-2.3024	-2.1094	-2.446	-2.004	-2.2996	-2.3311	-2.1404	-2.1835	-2.2574	-2.3011	-2.0904	-2.1491	-2.3434	-2.1365	-2.2009	-2.177	-1.957	-2.1258	-2.2731	-2.2788	-2.1855	-2.1939	-2.259	-2.2475	-2.2257	-2.2389	-2.1777	-2.236	-2.3141	-2.1721	-2.1829	-2.1694	-2.2227	-2.2838
-1.8422	-2.3318	-2.5677	-2.2808	-1.9616	-2.379	-2.3183	-2.1373	-1.9466	-2.1813	-2.048	-2.1875	-1.8757	-2.3547	-2.0991	-2.3866	-2.3024	-2.1094	-2.2561	-2.2411	-2.367	-2.2609	-2.1297	-2.1708	-2.3183	-2.1373	-1.8297	-2.2411	-2.181	-2.2345	-2.2068	-2.2875	-2.1297	-2.2161	-2.2731	-2.2788	-2.1146	-2.2993	-2.1934	-2.1994	-2.2257	-2.2389	-2.1777	-2.236	-2.3141	-2.1721	-2.1829	-2.1694	-2.1987	-2.1884
-1.8397	-2.1524	-1.9816	-2.2367	-1.8866	-2.383	-2.0124	-2.0602	-2.3348	-1.8013	-2.1565	-2.3808	-1.9	-2.3782	-2.3976	-2.2976	-2.1362	-2.1861	-1.9948	-2.3086	-2.2996	-2.3311	-2.1297	-2.1708	-2.0776	-2.2965	-2.6332	-2.1623	-2.181	-2.2345	-1.9	-2.3782	-2.1297	-2.2161	-2.1362	-2.1861	-2.1855	-2.1939	-2.1634	-2.1638	-1.9674	-2.2218	-2.1777	-2.236	-2.3141	-2.1721	-2.2323	-2.1638	-2.1987	-2.1884
-1.8422	-2.3318	-1.9816	-2.2367	-1.9356	-2.1612	-2.1813	-1.9064	-2.1174	-2.1402	-1.9965	-2.5071	-2.1177	-2.0994	-2.2601	-2.2114	-1.9425	-2.0796	-2.2561	-2.2411	-2.2996	-2.3311	-2.1404	-2.1835	-2.0776	-2.2965	-1.8297	-2.2411	-1.9965	-2.5071	-2.2609	-2.1365	-2.2601	-2.2114	-1.957	-2.1144	-2.1146	-2.2993	-2.1634	-2.1638	-2.2257	-2.2389	-2.1777	-2.236	-2.3455	-2.207	-2.1829	-2.1694	-2.1987	-2.1884
-1.8422	-2.3318	-2.0124	-2.0796	-2.3348	-1.9634	-2.284	-1.8893	-2.2986	-2.1373	-2.5226	-2.3735	-1.9	-2.3782	-1.9692	-2.3668	-2.2529	-2.0682	-2.2561	-2.2411	-2.0625	-2.0819	-2.1404	-2.1835	-2.2996	-2.0655	-2.2986	-2.1373	-2.3434	-2.1365	-1.9	-2.3782	-1.957	-2.1258	-2.2996	-2.1226	-2.1146	-2.2993	-2.1934	-2.1994	-2.2257	-2.2389	-2.2323	-1.9958	-2.3141	-2.1721	-2.1829	-2.1694	-2.1987	-2.1884
-1.9733	-2.4001	-2.1813	-2.3104	-2.0084	-2.2141	-2.3183	-2.1373	-2.6277	-2.3222	-1.9965	-2.5071	-2.4881	-2.1441	-2.6415	-2.3062	-2.2642	-2.2602	-1.9948	-2.3086	-2.0625	-2.0819	-2.1297	-2.1708	-2.3183	-2.1373	-2.6332	-2.1623	-1.9965	-2.5071	-2.2068	-2.2875	-2.3926	-2.215	-2.2996	-2.1226	-2.1855	-2.1939	-2.1934	-2.1994	-1.9674	-2.2218	-2.1777	-2.236	-2.3141	-2.1721	-2.1829	-2.1694	-2.1987	-2.1884
-2.3348	-2.2307	-2.3791	-2.1402	-2.4016	-2.0909	-2.0124	-2.0602	-2.2986	-2.1373	-2.0247	-2.1113	-2.1905	-2.1972	-2.4973	-1.9904	-2.1362	-2.1861	-1.9948	-2.3086	-2.2996	-2.3311	-2.4016	-2.0909	-2.0776	-2.2965	-2.2986	-2.1373	-2.1354	-2.1491	-2.2009	-2.177	-2.3926	-2.215	-2.1362	-2.1861	-2.1855	-2.1939	-2.1634	-2.1638	-2.2257	-2.2389	-2.1777	-2.236	-2.3141	-2.1721	-2.1829	-2.1694	-2.2227	-2.2838
-2.2397	-2.4272	-2.153	-2.2114	-1.9356	-2.1612	-2.3183	-2.1373	-2.1786	-2.1779	-2.2529	-2.568	-2.2642	-2.3692	-2.2601	-2.2114	-2.6456	-2.357	-2.2561	-2.2411	-2.153	-2.2114	-2.1404	-2.1835	-2.3183	-2.1373	-2.0904	-2.1491	-2.181	-2.2345	-2.2009	-2.177	-2.2601	-2.2114	-2.6456	-2.357	-2.1146	-2.2993	-2.1934	-2.1994	-2.2257	-2.2389	-2.1777	-2.236	-2.3141	-2.1721	-2.259	-2.4015	-2.2227	-2.2838
-2.4676	-2.1307	-1.9992	-2.1402	-1.8953	-2.2244	-2.1938	-2.2808	-1.3704	-2.2685	-2.0247	-2.1113	-1.8757	-2.3547	-2.3812	-1.7567	-2.1125	-2.8463	-2.2561	-2.2411	-2.0625	-2.0819	-1.8953	-2.2244	-2.2574	-2.3011	-1.8297	-2.2411	-2.1354	-2.1491	-2.2068	-2.2875	-2.1297	-2.2161	-2.2731	-2.2788	-2.3767	-2.162	-2.1934	-2.1994	-2.2257	-2.2389	-2.1777	-2.236	-1.5756	-2.3025	-2.1829	-2.1694	-2.1987	-2.1884
-1.8397	-2.1524	-2.1708	-2.7419	-2.1467	-1.9391	-2.0124	-2.0602	-2.2986	-2.1373	-2.2642	-2.2602	-2.0084	-2.2141	-2.2684	-2.6874	-2.3342	-1.9706	-1.9948	-2.3086	-2.367	-2.2609	-2.1297	-2.1708	-2.0776	-2.2965	-2.2986	-2.1373	-2.181	-2.2345	-2.2009	-2.177	-2.3926	-2.215	-1.957	-2.1144	-2.1855	-2.1939	-2.1934	-2.1994	-2.2777	-1.9556	-2.1777	-2.236	-2.3141	-2.1721	-2.259	-2.4015	-2.1634	-2.178
-2.2956	-1.898	-2.1467	-2.2602	-1.9356	-2.1612	-2.3183	-2.1373	-1.9464	-2.3315	-2.1565	-2.3808	-2.0867	-2.1924	-2.0488	-1.817	-2.1362	-2.1861	-2.5067	-2.0485	-2.2996	-2.3311	-2.1404	-2.1835	-2.3183	-2.1373	-1.8297	-2.2411	-2.181	-2.2345	-2.2009	-2.177	-1.957	-2.1258	-2.1362	-2.1861	-2.1855	-2.1939	-2.259	-2.2475	-2.2257	-2.2389	-2.1777	-2.236	-1.5756	-2.3025	-2.2323	-2.1638	-2.1634	-2.178
-1.9733	-2.4001	-2.153	-2.2114	-2.1467	-1.9391	-2.284	-1.8893	-2.4907	-2.2831	-1.8269	-2.5064	-1.9	-2.3782	-1.9692	-2.3668	-2.2529	-2.0682	-1.9948	-2.3086	-2.153	-2.2114	-2.1297	-2.1708	-2.2996	-2.0655	-1.8297	-2.2411	-2.1354	-2.1491	-1.9	-2.3782	-1.957	-2.1258	-2.2996	-2.1226	-2.1855	-2.1939	-2.1934	-2.1994	-2.2777	-1.9556	-2.2323	-1.9958	-2.3455	-2.207	-2.1829	-2.1694	-2.1987	-2.1884
-2.446	-2.004	-2.1467	-2.2602	-2.0084	-2.2141	-2.3372	-1.9611	-2.3342	-2.6593	-1.9965	-2.5071	-2.4881	-2.1441	-2.6415	-2.3062	-2.2642	-2.2602	-2.446	-2.004	-2.2996	-2.3311	-2.1297	-2.1708	-2.2996	-2.0655	-2.0904	-2.1491	-1.9965	-2.5071	-2.2068	-2.2875	-2.3926	-2.215	-2.2996	-2.1226	-2.1855	-2.1939	-2.259	-2.2475	-1.9674	-2.2218	-2.2323	-1.9958	-2.3141	-2.1721	-2.1829	-2.1694	-2.1987	-2.1884
-2.2642	-2.1936	-2.3791	-2.1402	-1.8866	-2.383	-2.0488	-2.3738	-2.2986	-2.1373	-2.0247	-2.1113	-2.1905	-2.1972	-2.4973	-1.9904	-2.1432	-2.1489	-2.2561	-2.2411	-2.2996	-2.3311	-2.1297	-2.1708	-2.2574	-2.3011	-2.2986	-2.1373	-2.1354	-2.1491	-2.2009	-2.177	-2.3926	-2.215	-2.2731	-2.2788	-2.3767	-2.162	-2.1634	-2.1638	-1.9674	-2.2218	-2.1777	-2.236	-2.3141	-2.1721	-2.1829	-2.1694	-2.2227	-2.2838
-2.2397	-2.4272	-1.9816	-2.2367	-1.9317	-2.152	-2.3183	-2.1373	-2.1786	-2.1779	-2.2529	-2.568	-2.2642	-2.3692	-1.8893	-2.3112	-2.5412	-2.1052	-2.2561	-2.2411	-2.2996	-2.3311	-2.4579	-2.3868	-2.3183	-2.1373	-2.0904	-2.1491	-2.181	-2.2345	-2.2009	-2.177	-2.1297	-2.2161	-2.2996	-2.1226	-2.1146	-2.2993	-2.1634	-2.1638	-2.2257	-2.2389	-2.1777	-2.236	-2.3141	-2.1721	-2.259	-2.4015	-2.2227	-2.2838
-2.6141	-2.0025	-1.9992	-2.1402	-2.0084	-2.2141	-2.1938	-2.2808	-1.9464	-2.3315	-2.0247	-2.1113	-1.8757	-2.3547	-2.2601	-2.2114	-1.9962	-2.2119	-2.5067	-2.0485	-2.0625	-2.0819	-2.1297	-2.1708	-2.2574	-2.3011	-1.8297	-2.2411	-2.1354	-2.1491	-2.2068	-2.2875	-2.2601	-2.2114	-1.957	-2.1144	-2.1855	-2.1939	-2.1934	-2.1994	-1.9674	-2.2218	-2.1777	-2.236	-1.5756	-2.3025	-2.1829	-2.1694	-2.1987	-2.1884
-1.8422	-2.3318	-2.2837	-1.962	-1.9356	-2.1612	-2.5083	-2.1307	-2.2986	-2.1373	-2.6721	-1.9961	-1.9	-2.3782	-2.2601	-2.2114	-2.4581	-2.0602	-2.2561	-2.2411	-2.367	-2.2609	-2.1404	-2.1835	-2.2996	-2.0655	-2.2986	-2.1373	-2.181	-2.2345	-1.9	-2.3782	-2.2601	-2.2114	-2.2731	-2.2788	-2.1146	-2.2993	-2.1934	-2.1994	-2.2257	-2.2389	-2.2967	-2.1953	-2.3141	-2.1721	-2.2323	-2.1638	-2.1987	-2.1884
-2.4437	-2.2869	-2.0124	-2.0796	-2.3908	-1.9814	-2.3183	-2.1373	-2.4907	-2.2831	-1.9965	-2.5071	-1.9	-2.3782	-2.3976	-2.2976	-2.1362	-2.1861	-2.5067	-2.0485	-2.0625	-2.0819	-2.1297	-2.1708	-2.3183	-2.1373	-1.8297	-2.2411	-1.9965	-2.5071	-1.9	-2.3782	-2.1297	-2.2161	-2.1362	-2.1861	-2.1855	-2.1939	-2.1934	-2.1994	-2.2777	-1.9556	-2.1777	-2.236	-2.3455	-2.207	-2.1829	-2.1694	-2.1987	-2.1884
-1.9733	-2.4001	-2.3545	-2.2323	-2.4016	-2.0909	-2.3372	-1.9611	-2.2986	-2.1373	-1.9965	-2.5071	-2.1177	-2.0994	-2.2601	-2.2114	-2.2642	-2.2602	-1.9948	-2.3086	-2.2996	-2.3311	-2.4016	-2.0909	-2.2996	-2.0655	-2.2986	-2.1373	-1.9965	-2.5071	-2.2609	-2.1365	-2.2601	-2.2114	-2.2996	-2.1226	-2.1855	-2.1939	-2.259	-2.2475	-2.2257	-2.2389	-2.2323	-1.9958	-2.3141	-2.1721	-2.1829	-2.1694	-2.1987	-2.1884
-1.8397	-2.1524	-2.2837	-1.962	-2.1911	-2.5162	-2.3372	-1.9611	-1.3704	-2.2685	-2.0482	-3.1797	-1.9	-2.3782	-2.5472	-2.4237	-2.5773	-1.9272	-1.9948	-2.3086	-2.367	-2.2609	-2.1297	-2.1708	-2.2996	-2.0655	-1.8297	-2.2411	-2.3434	-2.1365	-1.9	-2.3782	-2.5472	-2.4237	-2.2996	-2.1226	-2.1855	-2.1939	-2.1934	-2.1994	-2.2257	-2.2389	-2.2323	-1.9958	-1.5756	-2.3025	-2.1829	-2.1694	-2.1987	-2.1884
-2.4437	-2.2869	-1.8484	-1.957	-1.8866	-2.383	-2.3183	-2.1373	-1.9463	-2.0025	-2.2529	-2.568	-2.0084	-2.2141	-2.2684	-2.6874	-2.1362	-2.1861	-2.5067	-2.0485	-2.0625	-2.0819	-2.1297	-2.1708	-2.3183	-2.1373	-2.0904	-2.1491	-2.181	-2.2345	-2.2009	-2.177	-2.3926	-2.215	-2.1362	-2.1861	-2.1855	-2.1939	-2.1934	-2.1994	-1.9674	-2.2218	-2.1777	-2.236	-2.3141	-2.1721	-2.259	-2.4015	-2.1634	-2.178
-1.8146	-2.6119	-1.9816	-2.2367	-2.4016	-2.0909	-2.1938	-2.2808	-1.3704	-2.2685	-2.1565	-2.3808	-2.0867	-2.1924	-2.2601	-2.2114	-2.1362	-2.1861	-1.9948	-2.3086	-2.2996	-2.3311	-2.4016	-2.0909	-2.2574	-2.3011	-1.8297	-2.2411	-2.181	-2.2345	-2.2009	-2.177	-2.2601	-2.2114	-2.1362	-2.1861	-2.1855	-2.1939	-2.1634	-2.1638	-2.2257	-2.2389	-2.1777	-2.236	-1.5756	-2.3025	-2.2323	-2.1638	-2.1634	-2.178
-2.0198	-2.4034	-2.1699	-2.1243	-2.3148	-2.2268	-2.3183	-2.1373	-1.9464	-2.3315	-1.9909	-2.2551	-2.2018	-2.0652	-2.0997	-2.1759	-2.2018	-2.0652	-1.9948	-2.3086	-2.0625	-2.0819	-2.1404	-2.1835	-2.3183	-2.1373	-1.8297	-2.2411	-2.181	-2.2345	-2.2009	-2.177	-2.1297	-2.2161	-2.2996	-2.1226	-2.1855	-2.1939	-2.1934	-2.1994	-2.2257	-2.2389	-2.1777	-2.236	-1.5756	-2.3025	-2.1829	-2.1694	-2.1987	-2.1884
-2.0198	-2.4034	-2.153	-2.2114	-2.1467	-1.9391	-2.1911	-1.7307	-1.8252	-2.1451	-2.491	-1.9819	-2.2018	-2.0652	-2.4195	-1.9527	-2.2018	-2.0652	-1.9948	-2.3086	-2.153	-2.2114	-2.1297	-2.1708	-2.2996	-2.0655	-1.8297	-2.2411	-2.3434	-2.1365	-2.2009	-2.177	-2.3926	-2.215	-2.2996	-2.1226	-2.1855	-2.1939	-2.1934	-2.1994	-2.2777	-1.9556	-2.1777	-2.236	-2.3141	-2.1721	-2.1829	-2.1694	-2.1987	-2.1884
-2.248	-2.2551	-2.335	-3.0175	-2.0471	-2.2758	-2.3837	-2.3781	-2.0155	-2.3146	-2.048	-2.1875	-2.1905	-2.1972	-2.2601	-2.2114	-1.9425	-2.0796	-2.2561	-2.2411	-2.2996	-2.3311	-2.1404	-2.1835	-2.2996	-2.0655	-1.8297	-2.2411	-2.181	-2.2345	-2.2009	-2.177	-2.2601	-2.2114	-1.957	-2.1144	-2.1855	-2.1939	-2.1934	-2.1994	-2.2257	-2.2389	-2.1777	-2.236	-2.3141	-2.1721	-2.1829	-2.1694	-2.2227	-2.2838
-2.335	-2.0275	-2.2139	-2.0219	-2.2018	-2.2319	-2.266	-2.0922	-1.8252	-2.1451	-2.2529	-2.568	-1.9	-2.3782	-1.9692	-2.3668	-2.2642	-2.2602	-2.2561	-2.2411	-2.0625	-2.0819	-2.1297	-2.1708	-2.2996	-2.0655	-1.8297	-2.2411	-2.181	-2.2345	-1.9	-2.3782	-1.957	-2.1258	-2.2996	-2.1226	-2.1855	-2.1939	-2.1934	-2.1994	-2.2257	-2.2389	-2.1777	-2.236	-2.3141	-2.1721	-2.259	-2.4015	-2.1987	-2.1884
-1.8397	-2.1524	-2.335	-3.0175	-1.9616	-2.379	-2.3837	-2.3781	-1.3704	-2.2685	-1.9965	-2.5071	-2.4881	-2.1441	-2.4973	-1.9904	-2.3398	-2.2542	-1.9948	-2.3086	-2.2996	-2.3311	-2.1297	-2.1708	-2.2996	-2.0655	-1.8297	-2.2411	-1.9965	-2.5071	-2.2068	-2.2875	-2.3926	-2.215	-2.2996	-2.1226	-2.1855	-2.1939	-2.1934	-2.1994	-2.2257	-2.2389	-2.1777	-2.236	-1.5756	-2.3025	-2.1829	-2.1694	-2.1987	-2.1884
-2.335	-2.0275	-2.3545	-2.2323	-2.4016	-2.0909	-2.2474	-2.2492	-1.9464	-2.3315	-2.0155	-1.9527	-2.4381	-2.5423	-1.8893	-2.3112	-2.1362	-2.1861	-2.2561	-2.2411	-2.2996	-2.3311	-2.4016	-2.0909	-2.2574	-2.3011	-1.8297	-2.2411	-2.181	-2.2345	-2.2068	-2.2875	-2.1297	-2.2161	-2.1362	-2.1861	-2.1855	-2.1939	-2.259	-2.2475	-2.2257	-2.2389	-2.1777	-2.236	-1.5756	-2.3025	-2.1829	-2.1694	-2.1987	-2.1884
-1.8397	-2.1524	-2.4415	-2.3348	-2.1241	-2.4184	-2.1911	-1.7307	-1.3704	-2.2685	-2.1626	-2.1074	-2.3812	-2.2077	-1.8893	-2.3112	-2.3398	-2.2542	-1.9948	-2.3086	-2.2996	-2.3311	-2.1404	-2.1835	-2.2996	-2.0655	-1.8297	-2.2411	-2.1626	-2.1074	-2.2609	-2.1365	-2.1297	-2.2161	-2.2996	-2.1226	-2.1855	-2.1939	-2.1934	-2.1994	-2.2257	-2.2389	-2.1777	-2.236	-1.5756	-2.3025	-2.1829	-2.1694	-2.1987	-2.1884
-2.248	-2.2551	-2.3545	-2.2323	-1.8953	-2.2244	-2.1241	-2.3615	-2.7352	-1.9063	-2.0155	-1.9527	-1.9	-2.3782	-2.0888	-1.7415	-2.2529	-2.0682	-2.2561	-2.2411	-2.2996	-2.3311	-1.8953	-2.2244	-2.0776	-2.2965	-2.6332	-2.1623	-2.181	-2.2345	-1.9	-2.3782	-2.0888	-1.7415	-2.2996	-2.1226	-2.1855	-2.1939	-2.259	-2.2475	-2.2257	-2.2389	-2.1777	-2.236	-2.3141	-2.1721	-2.1829	-2.1694	-2.1987	-2.1884
-2.4676	-2.1307	-2.4237	-2.2244	-2.1241	-2.4184	-2.3793	-2.505	-2.0155	-2.3146	-1.9965	-2.5071	-2.4237	-2.6905	-2.6415	-2.3062	-2.4581	-2.0602	-2.2561	-2.2411	-2.4237	-2.2244	-2.1404	-2.1835	-2.0776	-2.2965	-1.8297	-2.2411	-1.9965	-2.5071	-2.4237	-2.6905	-2.3926	-2.215	-2.2731	-2.2788	-2.3767	-2.162	-2.1934	-2.1994	-2.2257	-2.2389	-2.1777	-2.236	-2.3141	-2.1721	-2.1829	-2.1694	-2.1987	-2.1884
-1.8953	-2.2244	-1.8484	-1.957	-2.3148	-2.2268	-2.266	-2.0922	-2.2986	-2.1373	-2.1626	-2.1074	-2.1905	-2.1972	-2.3976	-2.2976	-1.9962	-2.2119	-1.8953	-2.2244	-2.0625	-2.0819	-2.1404	-2.1835	-2.2996	-2.0655	-2.2986	-2.1373	-2.1626	-2.1074	-2.2009	-2.177	-2.1297	-2.2161	-1.957	-2.1144	-2.1855	-2.1939	-2.1934	-2.1994	-2.2257	-2.2389	-2.1777	-2.236	-2.3141	-2.1721	-2.1829	-2.1694	-2.2227	-2.2838
-2.0198	-2.4034	-2.5061	-2.379	-2.4016	-2.0909	-2.0888	-1.9078	-1.3704	-2.2685	-2.5226	-2.3735	-1.8757	-2.3547	-1.8893	-2.3112	-2.2139	-2.5807	-1.9948	-2.3086	-2.2996	-2.3311	-2.4016	-2.0909	-2.0888	-1.9078	-1.8297	-2.2411	-2.3434	-2.1365	-2.2068	-2.2875	-2.1297	-2.2161	-2.2731	-2.2788	-2.1855	-2.1939	-2.1934	-2.1994	-2.2257	-2.2389	-2.1777	-2.236	-1.5756	-2.3025	-2.1829	-2.1694	-2.1987	-2.1884
-2.446	-2.004	-2.4237	-2.2244	-2.3908	-1.9814	-2.0124	-2.0602	-1.9463	-2.0025	-2.1972	-2.1002	-2.4142	-2.1759	-2.0997	-2.1759	-2.2529	-2.0682	-2.446	-2.004	-2.4237	-2.2244	-2.1297	-2.1708	-2.0776	-2.2965	-2.0904	-2.1491	-2.3434	-2.1365	-2.2609	-2.1365	-2.1297	-2.2161	-2.2996	-2.1226	-2.1855	-2.1939	-2.1934	-2.1994	-2.2777	-1.9556	-2.1777	-2.236	-2.3141	-2.1721	-2.1829	-2.1694	-2.1987	-2.1884
-1.8422	-2.3318	-2.3545	-2.2323	-2.0084	-2.2141	-2.3837	-2.3781	-2.7648	-2.1999	-2.5226	-2.3735	-2.1432	-2.1742	-2.3812	-1.7567	-2.5412	-2.1052	-2.2561	-2.2411	-2.2996	-2.3311	-2.1297	-2.1708	-2.2996	-2.0655	-2.6332	-2.1623	-2.3434	-2.1365	-2.2609	-2.1365	-2.1297	-2.2161	-2.2996	-2.1226	-2.1146	-2.2993	-2.259	-2.2475	-1.9674	-2.2218	-2.1777	-2.236	-2.3141	-2.1721	-2.1829	-2.1694	-2.1987	-2.1884
-2.4676	-2.1307	-2.3545	-2.2323	-2.2018	-2.2319	-2.284	-1.8893	-2.1786	-2.1779	-2.1812	-2.1094	-2.3812	-2.2077	-2.3976	-2.2976	-1.9962	-2.2119	-2.2561	-2.2411	-2.2996	-2.3311	-2.1297	-2.1708	-2.2996	-2.0655	-2.0904	-2.1491	-2.3434	-2.1365	-2.2609	-2.1365	-2.1297	-2.2161	-1.957	-2.1144	-2.3767	-2.162	-2.259	-2.2475	-2.2257	-2.2389	-2.2323	-1.9958	-2.3141	-2.1721	-2.1829	-2.1694	-2.1987	-2.1884
-2.4676	-2.1307	-2.335	-3.0175	-2.0084	-2.2141	-2.2474	-2.2492	-2.5578	-2.2046	-2.5747	-1.7874	-2.1177	-2.0994	-2.0488	-2.058	-2.3024	-2.1094	-2.2561	-2.2411	-2.2996	-2.3311	-2.1297	-2.1708	-2.2574	-2.3011	-2.6332	-2.1623	-2.3434	-2.1365	-2.2609	-2.1365	-1.957	-2.1258	-2.2731	-2.2788	-2.3767	-2.162	-2.1934	-2.1994	-1.9674	-2.2218	-2.1777	-2.236	-2.3141	-2.1721	-2.1829	-2.1694	-2.1987	-2.1884
-2.335	-2.0275	-2.3791	-2.1402	-2.3605	-2.5	-1.9303	-2.6092	-2.5059	-2.6119	-2.5226	-2.3735	-1.8757	-2.3547	-2.0991	-2.3866	-2.2139	-2.5807	-2.2561	-2.2411	-2.2996	-2.3311	-2.4579	-2.3868	-2.0776	-2.2965	-2.6332	-2.1623	-2.3434	-2.1365	-2.2068	-2.2875	-2.1297	-2.2161	-2.2731	-2.2788	-2.1855	-2.1939	-2.1634	-2.1638	-2.2257	-2.2389	-2.1777	-2.236	-2.3141	-2.1721	-2.1829	-2.1694	-2.1987	-2.1884
-2.2397	-2.4272	-2.2837	-1.962	-2.3024	-2.0226	-2.1241	-2.3615	-2.6277	-2.3222	-2.2254	-2.1792	-2.3351	-2.1719	-2.0997	-2.1759	-2.1432	-2.1489	-2.2561	-2.2411	-2.367	-2.2609	-2.1404	-2.1835	-2.0776	-2.2965	-2.6332	-2.1623	-2.1354	-2.1491	-2.2609	-2.1365	-2.1297	-2.2161	-2.2731	-2.2788	-2.1146	-2.2993	-2.1934	-2.1994	-2.2257	-2.2389	-2.1777	-2.236	-2.3141	-2.1721	-2.1829	-2.1694	-2.1987	-2.1884
-2.2397	-2.4272	-1.9992	-2.1402	-2.4016	-2.0909	-1.9303	-2.6092	-2.2986	-2.1373	-1.9965	-2.5071	-1.9	-2.3782	-2.0488	-2.058	-2.3024	-2.1094	-2.2561	-2.2411	-2.0625	-2.0819	-2.4016	-2.0909	-2.0776	-2.2965	-2.2986	-2.1373	-1.9965	-2.5071	-1.9	-2.3782	-1.957	-2.1258	-2.2731	-2.2788	-2.1146	-2.2993	-2.1934	-2.1994	-2.2257	-2.2389	-2.1777	-2.236	-2.3141	-2.1721	-2.1829	-2.1694	-2.1987	-2.1884
-2.2102	-2.1402	-2.153	-2.2114	-2.3024	-2.0226	-2.3183	-2.1373	-2.2986	-2.1373	-1.9965	-2.5071	-1.8757	-2.3547	-2.0991	-2.3866	-2.6456	-2.357	-1.9948	-2.3086	-2.153	-2.2114	-2.1404	-2.1835	-2.3183	-2.1373	-2.2986	-2.1373	-1.9965	-2.5071	-2.2068	-2.2875	-2.1297	-2.2161	-2.6456	-2.357	-2.1855	-2.1939	-2.1934	-2.1994	-2.2257	-2.2389	-2.1777	-2.236	-2.3141	-2.1721	-2.1829	-2.1694	-2.1987	-2.1884
-2.446	-2.004	-1.9992	-2.1402	-2.4016	-2.0909	-2.3183	-2.1373	-2.2986	-2.1373	-2.2254	-2.1792	-2.3351	-2.1719	-2.0888	-1.7415	-2.3024	-2.1094	-2.446	-2.004	-2.0625	-2.0819	-2.4016	-2.0909	-2.3183	-2.1373	-2.2986	-2.1373	-2.1354	-2.1491	-2.2609	-2.1365	-2.0888	-1.7415	-2.2731	-2.2788	-2.1855	-2.1939	-2.1934	-2.1994	-2.2257	-2.2389	-2.1777	-2.236	-2.3141	-2.1721	-2.1829	-2.1694	-2.1987	-2.1884
-2.446	-2.004	-2.153	-2.2114	-2.6628	-2.5214	-1.9303	-2.6092	-2.4237	-2.6905	-2.1812	-2.1094	-2.4881	-2.1441	-2.2684	-2.6874	-2.2642	-2.2602	-2.446	-2.004	-2.153	-2.2114	-2.4579	-2.3868	-2.0776	-2.2965	-2.4237	-2.6905	-2.3434	-2.1365	-2.2068	-2.2875	-2.3926	-2.215	-2.2996	-2.1226	-2.1855	-2.1939	-2.1934	-2.1994	-2.2257	-2.2389	-2.1777	-2.236	-2.3141	-2.1721	-2.1829	-2.1694	-2.1987	-2.1884
-1.9733	-2.4001	-2.3791	-2.1402	-2.4016	-2.0909	-2.1938	-2.2808	-1.8252	-2.1451	-2.2254	-2.1792	-1.9	-2.3782	-2.0991	-2.3866	-2.2139	-2.5807	-1.9948	-2.3086	-2.2996	-2.3311	-2.4016	-2.0909	-2.2574	-2.3011	-1.8297	-2.2411	-2.1354	-2.1491	-1.9	-2.3782	-2.1297	-2.2161	-2.2731	-2.2788	-2.1855	-2.1939	-2.1634	-2.1638	-2.2257	-2.2389	-2.1777	-2.236	-2.3141	-2.1721	-2.1829	-2.1694	-2.1987	-2.1884
-2.2397	-2.4272	-2.153	-2.2114	-2.6628	-2.5214	-2.3837	-2.3781	-1.9463	-2.0025	-1.9965	-2.5071	-2.3351	-2.1719	-2.0997	-2.1759	-1.8269	-2.1087	-2.2561	-2.2411	-2.153	-2.2114	-2.4579	-2.3868	-2.2996	-2.0655	-2.0904	-2.1491	-1.9965	-2.5071	-2.2609	-2.1365	-2.1297	-2.2161	-1.957	-2.1144	-2.1146	-2.2993	-2.1934	-2.1994	-2.2257	-2.2389	-2.1777	-2.236	-2.3141	-2.1721	-2.1829	-2.1694	-2.1987	-2.1884
-2.446	-2.004	-2.5677	-2.2808	-2.2018	-2.2319	-2.1938	-2.2808	-2.2986	-2.1373	-2.1812	-2.1094	-2.4142	-2.1759	-1.7861	-2.1087	-2.2139	-2.5807	-2.446	-2.004	-2.367	-2.2609	-2.1297	-2.1708	-2.2574	-2.3011	-2.2986	-2.1373	-2.3434	-2.1365	-2.2609	-2.1365	-1.957	-2.1258	-2.2731	-2.2788	-2.1855	-2.1939	-2.1934	-2.1994	-2.2257	-2.2389	-2.1777	-2.236	-2.3141	-2.1721	-2.1829	-2.1694	-2.1987	-2.1884
-2.2102	-2.1402	-2.5677	-2.2808	-1.9356	-2.1612	-2.0966	-2.2129	-1.9464	-2.3315	-2.3643	-1.9978	-2.1329	-2.1433	-2.0991	-2.3866	-2.2139	-2.5807	-1.9948	-2.3086	-2.367	-2.2609	-2.1404	-2.1835	-2.0966	-2.2129	-1.8297	-2.2411	-2.1354	-2.1491	-2.2009	-2.177	-2.1297	-2.2161	-2.2731	-2.2788	-2.1855	-2.1939	-2.1934	-2.1994	-2.2257	-2.2389	-2.2323	-1.9958	-1.5756	-2.3025	-2.1829	-2.1694	-2.1987	-2.1884
-1.9733	-2.4001	-2.0966	-2.1222	-2.1467	-1.9391	-2.5178	-2.376	-2.0155	-2.3146	-2.1812	-2.1094	-2.4142	-2.1759	-2.6415	-2.3062	-2.2018	-2.0652	-1.9948	-2.3086	-2.0966	-2.1222	-2.1297	-2.1708	-2.2574	-2.3011	-1.8297	-2.2411	-2.3434	-2.1365	-2.2609	-2.1365	-2.3926	-2.215	-2.2996	-2.1226	-2.1855	-2.1939	-2.1634	-2.1638	-2.2777	-1.9556	-2.1777	-2.236	-2.3141	-2.1721	-2.1829	-2.1694	-2.1987	-2.1884
-1.8146	-2.6119	-1.9992	-2.1402	-2.4016	-2.0909	-1.9971	-2.3298	-2.0155	-2.3146	-2.2529	-2.568	-2.6817	-1.9308	-2.2601	-2.2114	-2.2529	-2.0682	-1.9948	-2.3086	-2.0625	-2.0819	-2.4016	-2.0909	-2.0776	-2.2965	-1.8297	-2.2411	-2.181	-2.2345	-2.2009	-2.177	-2.2601	-2.2114	-2.2996	-2.1226	-2.1855	-2.1939	-2.1934	-2.1994	-2.2257	-2.2389	-2.1777	-2.236	-2.3141	-2.1721	-2.259	-2.4015	-2.1987	-2.1884
-2.446	-2.004	-2.2139	-2.0219	-1.9616	-2.379	-2.5083	-2.1307	-1.9466	-2.1813	-1.9965	-2.5071	-2.1905	-2.1972	-2.6415	-2.3062	-2.1432	-2.1489	-2.446	-2.004	-2.0625	-2.0819	-2.1297	-2.1708	-2.2996	-2.0655	-1.8297	-2.2411	-1.9965	-2.5071	-2.2009	-2.177	-2.3926	-2.215	-2.2731	-2.2788	-2.1855	-2.1939	-2.1934	-2.1994	-2.2257	-2.2389	-2.2967	-2.1953	-2.3141	-2.1721	-2.1829	-2.1694	-2.2227	-2.2838
-2.6141	-2.0025	-2.1699	-2.1243	-1.8953	-2.2244	-1.9303	-2.6092	-1.9463	-2.0025	-2.1812	-2.1094	-2.2018	-2.0652	-2.4973	-1.9904	-2.1432	-2.1489	-2.5067	-2.0485	-2.0625	-2.0819	-1.8953	-2.2244	-2.0776	-2.2965	-2.0904	-2.1491	-2.3434	-2.1365	-2.2009	-2.177	-2.3926	-2.215	-2.2731	-2.2788	-2.1855	-2.1939	-2.1934	-2.1994	-2.2257	-2.2389	-2.1777	-2.236	-2.3141	-2.1721	-2.1829	-2.1694	-2.1987	-2.1884
-2.0198	-2.4034	-2.4237	-2.2244	-2.3024	-2.0226	-2.1938	-2.2808	-2.5578	-2.2046	-2.048	-2.1875	-2.2642	-2.3692	-1.8893	-2.3112	-2.1432	-2.1489	-1.9948	-2.3086	-2.4237	-2.2244	-2.1404	-2.1835	-2.2574	-2.3011	-2.6332	-2.1623	-2.181	-2.2345	-2.2009	-2.177	-2.1297	-2.2161	-2.2731	-2.2788	-2.1855	-2.1939	-2.1934	-2.1994	-2.2257	-2.2389	-2.1777	-2.236	-2.3141	-2.1721	-2.1829	-2.1694	-2.2227	-2.2838
-1.8953	-2.2244	-1.9992	-2.1402	-2.6628	-2.5214	-1.9303	-2.6092	-1.8252	-2.1451	-2.2642	-2.2602	-2.1432	-2.1742	-1.8893	-2.3112	-2.6456	-2.357	-1.8953	-2.2244	-2.0625	-2.0819	-2.4579	-2.3868	-2.0776	-2.2965	-1.8297	-2.2411	-2.181	-2.2345	-2.2609	-2.1365	-2.1297	-2.2161	-2.6456	-2.357	-2.1855	-2.1939	-2.1934	-2.1994	-2.2257	-2.2389	-2.1777	-2.236	-2.3141	-2.1721	-2.259	-2.4015	-2.1987	-2.1884
-2.2102	-2.1402	-2.5677	-2.2808	-2.3024	-2.0226	-2.3837	-2.3781	-1.9464	-2.3315	-2.1972	-2.1002	-2.1432	-2.1742	-2.0888	-1.7415	-2.0373	-2.3348	-1.9948	-2.3086	-2.367	-2.2609	-2.1404	-2.1835	-2.2996	-2.0655	-1.8297	-2.2411	-2.3434	-2.1365	-2.2609	-2.1365	-2.0888	-1.7415	-2.2996	-2.1226	-2.1855	-2.1939	-2.1934	-2.1994	-2.2257	-2.2389	-2.1777	-2.236	-1.5756	-2.3025	-2.1829	-2.1694	-2.1987	-2.1884
-2.6141	-2.0025	-1.9992	-2.1402	-2.2018	-2.2319	-2.0754	-2.2602	-2.7352	-1.9063	-2.1972	-2.1002	-2.4237	-2.6905	-2.248	-2.5162	-2.1362	-2.1861	-2.5067	-2.0485	-2.0625	-2.0819	-2.1297	-2.1708	-2.2996	-2.0655	-2.6332	-2.1623	-2.3434	-2.1365	-2.4237	-2.6905	-2.3926	-2.215	-2.1362	-2.1861	-2.1855	-2.1939	-2.1934	-2.1994	-2.2257	-2.2389	-2.2967	-2.1953	-2.3141	-2.1721	-2.1829	-2.1694	-2.1987	-2.1884
-2.2397	-2.4272	-2.3545	-2.2323	-2.4016	-2.0909	-2.5083	-2.1307	-2.5578	-2.2046	-2.1972	-2.1002	-2.2018	-2.0652	-2.0991	-2.3866	-2.2529	-2.0682	-2.2561	-2.2411	-2.2996	-2.3311	-2.4016	-2.0909	-2.2996	-2.0655	-2.6332	-2.1623	-2.3434	-2.1365	-2.2009	-2.177	-2.1297	-2.2161	-2.2996	-2.1226	-2.1146	-2.2993	-2.259	-2.2475	-2.2257	-2.2389	-2.2967	-2.1953	-2.3141	-2.1721	-2.1829	-2.1694	-2.1987	-2.1884
-2.4676	-2.1307	-1.9816	-2.2367	-2.6628	-2.5214	-1.9971	-2.3298	-1.9463	-2.0025	-2.5226	-2.3735	-2.1329	-2.1433	-1.7861	-2.1087	-2.2642	-2.2602	-2.2561	-2.2411	-2.2996	-2.3311	-2.4579	-2.3868	-2.0776	-2.2965	-2.0904	-2.1491	-2.3434	-2.1365	-2.2009	-2.177	-1.957	-2.1258	-2.2996	-2.1226	-2.3767	-2.162	-2.1634	-2.1638	-2.2257	-2.2389	-2.1777	-2.236	-2.3141	-2.1721	-2.1829	-2.1694	-2.1987	-2.1884
-1.8422	-2.3318	-2.0966	-2.1222	-2.0471	-2.2758	-1.9971	-2.3298	-2.1174	-2.1402	-2.1812	-2.1094	-2.0084	-2.2141	-1.9692	-2.3668	-2.1362	-2.1861	-2.2561	-2.2411	-2.0966	-2.1222	-2.1404	-2.1835	-2.0776	-2.2965	-1.8297	-2.2411	-2.3434	-2.1365	-2.2009	-2.177	-1.957	-2.1258	-2.1362	-2.1861	-2.1146	-2.2993	-2.1634	-2.1638	-2.2257	-2.2389	-2.1777	-2.236	-2.3455	-2.207	-2.1829	-2.1694	-2.1634	-2.178
-1.8397	-2.1524	-2.2139	-2.0219	-2.0084	-2.2141	-1.9303	-2.6092	-2.1174	-2.1402	-2.0247	-2.1113	-1.9	-2.3782	-1.9692	-2.3668	-2.4581	-2.0602	-1.9948	-2.3086	-2.0625	-2.0819	-2.1297	-2.1708	-2.0776	-2.2965	-1.8297	-2.2411	-2.1354	-2.1491	-1.9	-2.3782	-1.957	-2.1258	-2.2731	-2.2788	-2.1855	-2.1939	-2.1934	-2.1994	-1.9674	-2.2218	-2.1777	-2.236	-2.3455	-2.207	-2.1829	-2.1694	-2.1987	-2.1884
-1.8422	-2.3318	-1.9992	-2.1402	-2.3024	-2.0226	-1.9303	-2.6092	-1.3704	-2.2685	-2.5226	-2.3735	-2.2018	-2.0652	-2.4973	-1.9904	-2.1362	-2.1861	-2.2561	-2.2411	-2.0625	-2.0819	-2.1404	-2.1835	-2.0776	-2.2965	-1.8297	-2.2411	-2.3434	-2.1365	-2.2009	-2.177	-2.3926	-2.215	-2.1362	-2.1861	-2.1146	-2.2993	-2.1934	-2.1994	-2.2257	-2.2389	-2.1777	-2.236	-1.5756	-2.3025	-2.1829	-2.1694	-2.1987	-2.1884
-2.2102	-2.1402	-1.9992	-2.1402	-2.3908	-1.9814	-2.0124	-2.0602	-1.8252	-2.1451	-2.2642	-2.2602	-1.9	-2.3782	-2.0488	-1.817	-2.2018	-2.0652	-1.9948	-2.3086	-2.0625	-2.0819	-2.1297	-2.1708	-2.0776	-2.2965	-1.8297	-2.2411	-2.181	-2.2345	-1.9	-2.3782	-1.957	-2.1258	-2.2996	-2.1226	-2.1855	-2.1939	-2.1934	-2.1994	-2.2777	-1.9556	-2.1777	-2.236	-2.3141	-2.1721	-2.259	-2.4015	-2.1987	-2.1884
-2.2102	-2.1402	-2.5677	-2.2808	-2.0471	-2.2758	-1.9303	-2.6092	-1.9464	-2.3315	-2.0155	-1.9527	-2.4785	-2.1222	-2.0997	-2.1759	-1.9299	-2.4237	-1.9948	-2.3086	-2.367	-2.2609	-2.1404	-2.1835	-2.0776	-2.2965	-1.8297	-2.2411	-2.181	-2.2345	-2.4785	-2.1222	-2.1297	-2.2161	-1.9299	-2.4237	-2.1855	-2.1939	-2.1934	-2.1994	-2.2257	-2.2389	-2.1777	-2.236	-1.5756	-2.3025	-2.1829	-2.1694	-2.1634	-2.178
-1.8397	-2.1524	-1.9992	-2.1402	-1.8953	-2.2244	-2.0124	-2.0602	-1.3704	-2.2685	-2.2642	-2.2602	-1.8757	-2.3547	-1.8893	-2.3112	-2.0373	-2.3348	-1.9948	-2.3086	-2.0625	-2.0819	-1.8953	-2.2244	-2.0776	-2.2965	-1.8297	-2.2411	-2.181	-2.2345	-2.2068	-2.2875	-2.1297	-2.2161	-2.2996	-2.1226	-2.1855	-2.1939	-2.1934	-2.1994	-2.2257	-2.2389	-2.1777	-2.236	-1.5756	-2.3025	-2.259	-2.4015	-2.1987	-2.1884
-2.2956	-1.898	-2.3545	-2.2323	-1.9356	-2.1612	-1.9303	-2.6092	-1.8252	-2.1451	-2.1812	-2.1094	-2.0084	-2.2141	-2.0997	-2.1759	-2.2529	-2.0682	-2.5067	-2.0485	-2.2996	-2.3311	-2.1404	-2.1835	-2.0776	-2.2965	-1.8297	-2.2411	-2.3434	-2.1365	-2.2009	-2.177	-2.1297	-2.2161	-2.2996	-2.1226	-2.1855	-2.1939	-2.259	-2.2475	-2.2257	-2.2389	-2.1777	-2.236	-2.3141	-2.1721	-2.1829	-2.1694	-2.1634	-2.178
-1.9733	-2.4001	-1.9992	-2.1402	-2.2018	-2.2319	-1.9303	-2.6092	-2.1174	-2.1402	-2.491	-1.9819	-2.1905	-2.1972	-2.1565	-2.3808	-1.9425	-2.0796	-1.9948	-2.3086	-2.0625	-2.0819	-2.1297	-2.1708	-2.0776	-2.2965	-1.8297	-2.2411	-2.3434	-2.1365	-2.2009	-2.177	-2.3926	-2.215	-1.957	-2.1144	-2.1855	-2.1939	-2.1934	-2.1994	-2.2257	-2.2389	-2.1777	-2.236	-2.3455	-2.207	-2.1829	-2.1694	-2.2227	-2.2838
-2.446	-2.004	-1.9992	-2.1402	-2.3024	-2.0226	-2.2474	-2.2492	-1.3704	-2.2685	-2.1972	-2.1002	-2.1177	-2.0994	-2.0997	-2.1759	-2.2529	-2.0682	-2.446	-2.004	-2.0625	-2.0819	-2.1404	-2.1835	-2.2574	-2.3011	-1.8297	-2.2411	-2.3434	-2.1365	-2.2609	-2.1365	-2.1297	-2.2161	-2.2996	-2.1226	-2.1855	-2.1939	-2.1934	-2.1994	-2.2257	-2.2389	-2.1777	-2.236	-1.5756	-2.3025	-2.1829	-2.1694	-2.1987	-2.1884
-2.2102	-2.1402	-2.2837	-1.962	-2.3908	-1.9814	-2.3793	-2.505	-2.6277	-2.3222	-2.491	-1.9819	-2.1905	-2.1972	-2.5472	-2.4237	-2.3242	-2.5432	-1.9948	-2.3086	-2.367	-2.2609	-2.1297	-2.1708	-2.0776	-2.2965	-2.6332	-2.1623	-2.3434	-2.1365	-2.2009	-2.177	-2.5472	-2.4237	-2.2731	-2.2788	-2.1855	-2.1939	-2.1934	-2.1994	-2.2777	-1.9556	-2.1777	-2.236	-2.3141	-2.1721	-2.1829	-2.1694	-2.2227	-2.2838
-2.4676	-2.1307	-2.1699	-2.1243	-1.9356	-2.1612	-1.9971	-2.3298	-1.3704	-2.2685	-2.0523	-2.1222	-2.3812	-2.2077	-1.9692	-2.3668	-1.9425	-2.0796	-2.2561	-2.2411	-2.0625	-2.0819	-2.1404	-2.1835	-2.0776	-2.2965	-1.8297	-2.2411	-2.0523	-2.1222	-2.2609	-2.1365	-1.957	-2.1258	-1.957	-2.1144	-2.3767	-2.162	-2.1934	-2.1994	-2.2257	-2.2389	-2.1777	-2.236	-1.5756	-2.3025	-2.2323	-2.1638	-2.1987	-2.1884
-2.4437	-2.2869	-2.4415	-2.3348	-2.4016	-2.0909	-2.266	-2.0922	-1.8252	-2.1451	-1.9965	-2.5071	-2.3351	-2.1719	-2.0997	-2.1759	-2.2529	-2.0682	-2.5067	-2.0485	-2.2996	-2.3311	-2.4016	-2.0909	-2.2996	-2.0655	-1.8297	-2.2411	-1.9965	-2.5071	-2.2609	-2.1365	-2.1297	-2.2161	-2.2996	-2.1226	-2.1855	-2.1939	-2.1934	-2.1994	-2.2257	-2.2389	-2.1777	-2.236	-2.3141	-2.1721	-2.1829	-2.1694	-2.1987	-2.1884
-2.0198	-2.4034	-2.1699	-2.1243	-1.9356	-2.1612	-2.0966	-2.2129	-1.9463	-2.0025	-2.2529	-2.568	-2.3348	-1.9064	-1.9878	-2.397	-2.2529	-2.0682	-1.9948	-2.3086	-2.0625	-2.0819	-2.1404	-2.1835	-2.0966	-2.2129	-2.0904	-2.1491	-2.181	-2.2345	-2.2609	-2.1365	-2.1297	-2.2161	-2.2996	-2.1226	-2.1855	-2.1939	-2.1934	-2.1994	-2.2257	-2.2389	-2.2323	-1.9958	-2.3141	-2.1721	-2.259	-2.4015	-2.1987	-2.1884
-1.9733	-2.4001	-2.1708	-2.7419	-2.6628	-2.5214	-2.0124	-2.0602	-2.1174	-2.1402	-2.3643	-1.9978	-2.1177	-2.0994	-2.0488	-2.058	-2.4581	-2.0602	-1.9948	-2.3086	-2.367	-2.2609	-2.4579	-2.3868	-2.0776	-2.2965	-1.8297	-2.2411	-2.1354	-2.1491	-2.2609	-2.1365	-1.957	-2.1258	-2.2731	-2.2788	-2.1855	-2.1939	-2.1934	-2.1994	-2.2257	-2.2389	-2.1777	-2.236	-2.3455	-2.207	-2.1829	-2.1694	-2.1987	-2.1884
-2.0198	-2.4034	-1.9992	-2.1402	-1.9356	-2.1612	-2.0888	-1.9078	-2.7352	-1.9063	-1.9965	-2.5071	-1.9	-2.3782	-2.2601	-2.2114	-1.9962	-2.2119	-1.9948	-2.3086	-2.0625	-2.0819	-2.1404	-2.1835	-2.0888	-1.9078	-2.6332	-2.1623	-1.9965	-2.5071	-1.9	-2.3782	-2.2601	-2.2114	-1.957	-2.1144	-2.1855	-2.1939	-2.1934	-2.1994	-2.2257	-2.2389	-2.1777	-2.236	-2.3141	-2.1721	-2.1829	-2.1694	-2.1987	-2.1884
-2.2102	-2.1402	-2.0124	-2.0796	-1.8953	-2.2244	-2.3793	-2.505	-2.2986	-2.1373	-1.9965	-2.5071	-1.9	-2.3782	-2.0488	-2.058	-2.2018	-2.0652	-1.9948	-2.3086	-2.0625	-2.0819	-1.8953	-2.2244	-2.0776	-2.2965	-2.2986	-2.1373	-1.9965	-2.5071	-1.9	-2.3782	-1.957	-2.1258	-2.2996	-2.1226	-2.1855	-2.1939	-2.1934	-2.1994	-2.2257	-2.2389	-2.1777	-2.236	-2.3141	-2.1721	-2.1829	-2.1694	-2.1987	-2.1884
-2.4437	-2.2869	-2.153	-2.2114	-2.1467	-1.9391	-2.1911	-1.7307	-2.2986	-2.1373	-2.5226	-2.3735	-2.4785	-2.1222	-2.0997	-2.1759	-2.5412	-2.1052	-2.5067	-2.0485	-2.153	-2.2114	-2.1297	-2.1708	-2.2996	-2.0655	-2.2986	-2.1373	-2.3434	-2.1365	-2.4785	-2.1222	-2.1297	-2.2161	-2.2996	-2.1226	-2.1855	-2.1939	-2.1934	-2.1994	-2.2777	-1.9556	-2.1777	-2.236	-2.3141	-2.1721	-2.1829	-2.1694	-2.1634	-2.178
-2.2642	-2.1936	-2.4415	-2.3348	-2.4016	-2.0909	-2.0124	-2.0602	-2.5472	-2.2129	-2.491	-1.9819	-2.0084	-2.2141	-2.248	-2.5162	-2.1362	-2.1861	-2.2561	-2.2411	-2.2996	-2.3311	-2.4016	-2.0909	-2.0776	-2.2965	-2.5472	-2.2129	-2.3434	-2.1365	-2.2009	-2.177	-2.3926	-2.215	-2.1362	-2.1861	-2.3767	-2.162	-2.1934	-2.1994	-2.2257	-2.2389	-2.1777	-2.236	-2.3455	-2.207	-2.1829	-2.1694	-2.1634	-2.178
-1.9733	-2.4001	-2.153	-2.2114	-2.0471	-2.2758	-2.5083	-2.1307	-2.5059	-2.6119	-2.0523	-2.1222	-1.8757	-2.3547	-1.8893	-2.3112	-2.1362	-2.1861	-1.9948	-2.3086	-2.153	-2.2114	-2.1404	-2.1835	-2.2996	-2.0655	-2.6332	-2.1623	-2.0523	-2.1222	-2.2068	-2.2875	-2.1297	-2.2161	-2.1362	-2.1861	-2.1855	-2.1939	-2.1934	-2.1994	-2.2257	-2.2389	-2.2967	-2.1953	-2.3141	-2.1721	-2.2323	-2.1638	-2.1987	-2.1884
-1.8397	-2.1524	-2.3545	-2.2323	-2.1241	-2.4184	-2.0966	-2.2129	-1.9463	-2.0025	-2.1972	-2.1002	-1.9	-2.3782	-2.5472	-2.4237	-2.3398	-2.2542	-1.9948	-2.3086	-2.2996	-2.3311	-2.1404	-2.1835	-2.0966	-2.2129	-2.0904	-2.1491	-2.3434	-2.1365	-1.9	-2.3782	-2.5472	-2.4237	-2.2996	-2.1226	-2.1855	-2.1939	-2.259	-2.2475	-2.2257	-2.2389	-2.2323	-1.9958	-2.3141	-2.1721	-2.1829	-2.1694	-2.1987	-2.1884
-2.4676	-2.1307	-1.8484	-1.957	-2.0098	-2.0797	-2.1938	-2.2808	-2.7352	-1.9063	-1.9965	-2.5071	-2.4785	-2.1222	-2.4195	-1.9527	-2.0373	-2.3348	-2.2561	-2.2411	-2.0625	-2.0819	-2.0098	-2.0797	-2.2574	-2.3011	-2.6332	-2.1623	-1.9965	-2.5071	-2.4785	-2.1222	-2.3926	-2.215	-2.2996	-2.1226	-2.3767	-2.162	-2.1934	-2.1994	-1.9674	-2.2218	-2.1777	-2.236	-2.3141	-2.1721	-2.1829	-2.1694	-2.1634	-2.178
-2.4676	-2.1307	-2.0124	-2.0796	-2.3348	-1.9634	-2.2474	-2.2492	-2.7648	-2.1999	-2.5747	-1.7874	-2.1905	-2.1972	-2.2684	-2.6874	-2.3242	-2.5432	-2.2561	-2.2411	-2.0625	-2.0819	-2.1404	-2.1835	-2.2574	-2.3011	-2.6332	-2.1623	-2.3434	-2.1365	-2.2009	-2.177	-2.3926	-2.215	-2.2731	-2.2788	-2.3767	-2.162	-2.1934	-2.1994	-2.2257	-2.2389	-2.1777	-2.236	-2.3141	-2.1721	-2.1829	-2.1694	-2.2227	-2.2838
-2.446	-2.004	-2.335	-3.0175	-2.4016	-2.0909	-2.0754	-2.2602	-2.7352	-1.9063	-2.1812	-2.1094	-2.1329	-2.1433	-2.5472	-2.4237	-2.2529	-2.0682	-2.446	-2.004	-2.2996	-2.3311	-2.4016	-2.0909	-2.2996	-2.0655	-2.6332	-2.1623	-2.3434	-2.1365	-2.2009	-2.177	-2.5472	-2.4237	-2.2996	-2.1226	-2.1855	-2.1939	-2.1934	-2.1994	-2.2257	-2.2389	-2.2967	-2.1953	-2.3141	-2.1721	-2.1829	-2.1694	-2.1987	-2.1884
-2.1972	-1.5574	-2.1972	-1.8909	-2.1972	-2.1114	-2.1813	-1.9064	-1.3704	-2.2685	-2.491	-1.9819	-2.4142	-2.1759	-1.9692	-2.3668	-2.4581	-2.0602	-2.1972	-1.5574	-2.1972	-1.8909	-2.1972	-2.1114	-2.0776	-2.2965	-1.8297	-2.2411	-2.3434	-2.1365	-2.2609	-2.1365	-1.957	-2.1258	-2.2731	-2.2788	-2.1972	-1.5574	-2.1972	-1.8909	-2.1972	-2.1114	-2.1777	-2.236	-1.5756	-2.3025	-2.1829	-2.1694	-2.1987	-2.1884
-2.2102	-2.1402	-2.5677	-2.2808	-2.3605	-2.5	-2.1813	-1.9064	-2.5578	-2.2046	-2.491	-1.9819	-1.9	-2.3782	-2.4195	-1.9527	-2.4581	-2.0602	-1.9948	-2.3086	-2.367	-2.2609	-2.4579	-2.3868	-2.0776	-2.2965	-2.6332	-2.1623	-2.3434	-2.1365	-1.9	-2.3782	-2.3926	-2.215	-2.2731	-2.2788	-2.1855	-2.1939	-2.1934	-2.1994	-2.2257	-2.2389	-2.1777	-2.236	-2.3141	-2.1721	-2.1829	-2.1694	-2.1987	-2.1884
-1.8397	-2.1524	-2.0124	-2.0796	-1.9356	-2.1612	-2.1911	-1.7307	-2.5472	-2.2129	-2.0523	-2.1222	-2.3812	-2.2077	-2.3976	-2.2976	-1.9962	-2.2119	-1.9948	-2.3086	-2.0625	-2.0819	-2.1404	-2.1835	-2.2996	-2.0655	-2.5472	-2.2129	-2.0523	-2.1222	-2.2609	-2.1365	-2.1297	-2.2161	-1.957	-2.1144	-2.1855	-2.1939	-2.1934	-2.1994	-2.2257	-2.2389	-2.1777	-2.236	-2.3455	-2.207	-2.2323	-2.1638	-2.1987	-2.1884
-2.4437	-2.2869	-2.1699	-2.1243	-2.3148	-2.2268	-2.3793	-2.505	-2.5472	-2.2129	-2.2254	-2.1792	-2.2018	-2.0652	-2.0488	-1.817	-2.3398	-2.2542	-2.5067	-2.0485	-2.0625	-2.0819	-2.1404	-2.1835	-2.0776	-2.2965	-2.5472	-2.2129	-2.1354	-2.1491	-2.2009	-2.177	-1.957	-2.1258	-2.2996	-2.1226	-2.1855	-2.1939	-2.1934	-2.1994	-2.2257	-2.2389	-2.1777	-2.236	-2.3455	-2.207	-2.1829	-2.1694	-2.1987	-2.1884
-1.8422	-2.3318	-1.9992	-2.1402	-2.3024	-2.0226	-2.1241	-2.3615	-1.3704	-2.2685	-1.9965	-2.5071	-2.1432	-2.1742	-2.3837	-1.9912	-1.9962	-2.2119	-2.2561	-2.2411	-2.0625	-2.0819	-2.1404	-2.1835	-2.0776	-2.2965	-1.8297	-2.2411	-1.9965	-2.5071	-2.2609	-2.1365	-2.3926	-2.215	-1.957	-2.1144	-2.1146	-2.2993	-2.1934	-2.1994	-2.2257	-2.2389	-2.1777	-2.236	-1.5756	-2.3025	-2.1829	-2.1694	-2.1987	-2.1884
-2.2956	-1.898	-2.2139	-2.0219	-2.1467	-1.9391	-2.5083	-2.1307	-2.0155	-2.3146	-2.2529	-2.568	-2.3348	-1.9064	-2.0488	-1.817	-2.5773	-1.9272	-2.5067	-2.0485	-2.0625	-2.0819	-2.1297	-2.1708	-2.2996	-2.0655	-1.8297	-2.2411	-2.181	-2.2345	-2.2609	-2.1365	-1.957	-2.1258	-2.2996	-2.1226	-2.1855	-2.1939	-2.1934	-2.1994	-2.2777	-1.9556	-2.2967	-2.1953	-2.3141	-2.1721	-2.259	-2.4015	-2.1987	-2.1884
-2.2956	-1.898	-2.2139	-2.0219	-1.8866	-2.383	-2.3793	-2.505	-2.1786	-2.1779	-2.1972	-2.1002	-1.8757	-2.3547	-2.0997	-2.1759	-2.3342	-1.9706	-2.5067	-2.0485	-2.0625	-2.0819	-2.1297	-2.1708	-2.0776	-2.2965	-2.0904	-2.1491	-2.3434	-2.1365	-2.2068	-2.2875	-2.1297	-2.2161	-1.957	-2.1144	-2.1855	-2.1939	-2.1934	-2.1994	-1.9674	-2.2218	-2.1777	-2.236	-2.3141	-2.1721	-2.1829	-2.1694	-2.1987	-2.1884
-2.2956	-1.898	-1.9816	-2.2367	-1.9356	-2.1612	-2.3793	-2.505	-2.7352	-1.9063	-2.2642	-2.2602	-2.4142	-2.1759	-2.248	-2.5162	-1.9425	-2.0796	-2.5067	-2.0485	-2.2996	-2.3311	-2.1404	-2.1835	-2.0776	-2.2965	-2.6332	-2.1623	-2.181	-2.2345	-2.2609	-2.1365	-2.3926	-2.215	-1.957	-2.1144	-2.1855	-2.1939	-2.1634	-2.1638	-2.2257	-2.2389	-2.1777	-2.236	-2.3141	-2.1721	-2.259	-2.4015	-2.1987	-2.1884
-2.266	-2.4477	-2.1699	-2.1243	-2.3348	-1.9634	-2.5083	-2.1307	-1.9464	-2.3315	-2.0155	-1.9527	-2.4881	-2.1441	-1.9878	-2.397	-2.1432	-2.1489	-2.2561	-2.2411	-2.0625	-2.0819	-2.1404	-2.1835	-2.2996	-2.0655	-1.8297	-2.2411	-2.181	-2.2345	-2.2068	-2.2875	-2.1297	-2.2161	-2.2731	-2.2788	-2.1855	-2.1939	-2.1934	-2.1994	-2.2257	-2.2389	-2.2967	-2.1953	-1.5756	-2.3025	-2.1829	-2.1694	-2.1987	-2.1884
-2.0198	-2.4034	-2.0966	-2.1222	-2.3348	-1.9634	-2.3837	-2.3781	-2.4907	-2.2831	-2.491	-1.9819	-2.4881	-2.1441	-2.6415	-2.3062	-2.2529	-2.0682	-1.9948	-2.3086	-2.0966	-2.1222	-2.1404	-2.1835	-2.2996	-2.0655	-1.8297	-2.2411	-2.3434	-2.1365	-2.2068	-2.2875	-2.3926	-2.215	-2.2996	-2.1226	-2.1855	-2.1939	-2.1634	-2.1638	-2.2257	-2.2389	-2.1777	-2.236	-2.3455	-2.207	-2.1829	-2.1694	-2.1987	-2.1884
-2.6141	-2.0025	-2.1699	-2.1243	-2.3908	-1.9814	-2.0966	-2.2129	-1.9463	-2.0025	-2.6721	-1.9961	-2.4785	-2.1222	-1.8893	-2.3112	-2.3398	-2.2542	-2.5067	-2.0485	-2.0625	-2.0819	-2.1297	-2.1708	-2.0966	-2.2129	-2.0904	-2.1491	-2.181	-2.2345	-2.4785	-2.1222	-2.1297	-2.2161	-2.2996	-2.1226	-2.1855	-2.1939	-2.1934	-2.1994	-2.2777	-1.9556	-2.2323	-1.9958	-2.3141	-2.1721	-2.2323	-2.1638	-2.1634	-2.178
-1.8397	-2.1524	-1.9992	-2.1402	-2.0471	-2.2758	-2.0888	-1.9078	-1.9464	-2.3315	-2.3643	-1.9978	-2.1177	-2.0994	-2.248	-2.5162	-2.4581	-2.0602	-1.9948	-2.3086	-2.0625	-2.0819	-2.1404	-2.1835	-2.0888	-1.9078	-1.8297	-2.2411	-2.1354	-2.1491	-2.2609	-2.1365	-2.3926	-2.215	-2.2731	-2.2788	-2.1855	-2.1939	-2.1934	-2.1994	-2.2257	-2.2389	-2.1777	-2.236	-1.5756	-2.3025	-2.1829	-2.1694	-2.1987	-2.1884
-2.446	-2.004	-2.3545	-2.2323	-2.3605	-2.5	-2.0966	-2.2129	-1.8252	-2.1451	-2.2529	-2.568	-2.0867	-2.1924	-2.4195	-1.9527	-2.3242	-2.5432	-2.446	-2.004	-2.2996	-2.3311	-2.4579	-2.3868	-2.0966	-2.2129	-1.8297	-2.2411	-2.181	-2.2345	-2.2009	-2.177	-2.3926	-2.215	-2.2731	-2.2788	-2.1855	-2.1939	-2.259	-2.2475	-2.2257	-2.2389	-2.2323	-1.9958	-2.3141	-2.1721	-2.259	-2.4015	-2.1634	-2.178
-1.8397	-2.1524	-2.4415	-2.3348	-1.9317	-2.152	-2.1813	-1.9064	-2.7352	-1.9063	-2.5226	-2.3735	-2.4142	-2.1759	-2.6415	-2.3062	-2.1362	-2.1861	-1.9948	-2.3086	-2.2996	-2.3311	-2.4579	-2.3868	-2.0776	-2.2965	-2.6332	-2.1623	-2.3434	-2.1365	-2.2609	-2.1365	-2.3926	-2.215	-2.1362	-2.1861	-2.1855	-2.1939	-2.1934	-2.1994	-2.2257	-2.2389	-2.1777	-2.236	-2.3141	-2.1721	-2.1829	-2.1694	-2.1987	-2.1884
-2.7353	-1.8909	-2.5677	-2.2808	-2.1467	-1.9391	-2.0124	-2.0602	-2.2986	-2.1373	-1.9909	-2.2551	-2.3351	-2.1719	-2.0488	-2.058	-2.4581	-2.0602	-2.5067	-2.0485	-2.367	-2.2609	-2.1297	-2.1708	-2.0776	-2.2965	-2.2986	-2.1373	-2.181	-2.2345	-2.2609	-2.1365	-1.957	-2.1258	-2.2731	-2.2788	-2.1855	-2.1939	-2.1934	-2.1994	-2.2777	-1.9556	-2.1777	-2.236	-2.3141	-2.1721	-2.1829	-2.1694	-2.1987	-2.1884
-1.8146	-2.6119	-2.2139	-2.0219	-2.6628	-2.5214	-2.266	-2.0922	-2.3348	-1.8013	-1.8269	-2.5064	-2.3351	-2.1719	-2.2601	-2.2114	-2.2529	-2.0682	-1.9948	-2.3086	-2.0625	-2.0819	-2.4579	-2.3868	-2.2996	-2.0655	-2.6332	-2.1623	-2.1354	-2.1491	-2.2609	-2.1365	-2.2601	-2.2114	-2.2996	-2.1226	-2.1855	-2.1939	-2.1934	-2.1994	-2.2257	-2.2389	-2.1777	-2.236	-2.3141	-2.1721	-2.1829	-2.1694	-2.1987	-2.1884
-1.9733	-2.4001	-2.0124	-2.0796	-2.0471	-2.2758	-1.9971	-2.3298	-2.0155	-2.3146	-2.1626	-2.1074	-2.4881	-2.1441	-2.3976	-2.2976	-2.2529	-2.0682	-1.9948	-2.3086	-2.0625	-2.0819	-2.1404	-2.1835	-2.0776	-2.2965	-1.8297	-2.2411	-2.1626	-2.1074	-2.2068	-2.2875	-2.1297	-2.2161	-2.2996	-2.1226	-2.1855	-2.1939	-2.1934	-2.1994	-2.2257	-2.2389	-2.1777	-2.236	-2.3141	-2.1721	-2.1829	-2.1694	-2.1987	-2.1884
-2.4437	-2.2869	-2.0966	-2.1222	-2.1911	-2.5162	-2.0966	-2.2129	-2.6277	-2.3222	-2.6721	-1.9961	-2.3351	-2.1719	-2.2601	-2.2114	-2.2139	-2.5807	-2.5067	-2.0485	-2.0966	-2.1222	-2.1297	-2.1708	-2.0966	-2.2129	-2.6332	-2.1623	-2.181	-2.2345	-2.2609	-2.1365	-2.2601	-2.2114	-2.2731	-2.2788	-2.1855	-2.1939	-2.1634	-2.1638	-2.2257	-2.2389	-2.2323	-1.9958	-2.3141	-2.1721	-2.2323	-2.1638	-2.1987	-2.1884
-2.2428	-2.1222	-2.5677	-2.2808	-2.1467	-1.9391	-2.3837	-2.3781	-2.2986	-2.1373	-2.491	-1.9819	-2.0867	-2.1924	-2.0888	-1.7415	-2.1362	-2.1861	-2.2428	-2.1222	-2.367	-2.2609	-2.1297	-2.1708	-2.2996	-2.0655	-2.2986	-2.1373	-2.3434	-2.1365	-2.2009	-2.177	-2.0888	-1.7415	-2.1362	-2.1861	-2.1146	-2.2993	-2.1934	-2.1994	-2.2777	-1.9556	-2.1777	-2.236	-2.3141	-2.1721	-2.1829	-2.1694	-2.1634	-2.178
-2.446	-2.004	-1.8484	-1.957	-2.1911	-2.5162	-2.1813	-1.9064	-2.2986	-2.1373	-2.1812	-2.1094	-1.9	-2.3782	-2.2601	-2.2114	-2.2529	-2.0682	-2.446	-2.004	-2.0625	-2.0819	-2.1297	-2.1708	-2.0776	-2.2965	-2.2986	-2.1373	-2.3434	-2.1365	-1.9	-2.3782	-2.2601	-2.2114	-2.2996	-2.1226	-2.1855	-2.1939	-2.1934	-2.1994	-2.2257	-2.2389	-2.1777	-2.236	-2.3141	-2.1721	-2.1829	-2.1694	-2.1987	-2.1884
-2.2956	-1.898	-2.1699	-2.1243	-2.6628	-2.5214	-1.9971	-2.3298	-2.6277	-2.3222	-2.2642	-2.2602	-2.3351	-2.1719	-2.4973	-1.9904	-2.1362	-2.1861	-2.5067	-2.0485	-2.0625	-2.0819	-2.4579	-2.3868	-2.0776	-2.2965	-2.6332	-2.1623	-2.181	-2.2345	-2.2609	-2.1365	-2.3926	-2.215	-2.1362	-2.1861	-2.1855	-2.1939	-2.1934	-2.1994	-2.2257	-2.2389	-2.1777	-2.236	-2.3141	-2.1721	-2.259	-2.4015	-2.1987	-2.1884
-2.7353	-1.8909	-2.4415	-2.3348	-2.4016	-2.0909	-2.5083	-2.1307	-2.4237	-2.6905	-2.1812	-2.1094	-1.9	-2.3782	-2.2601	-2.2114	-2.2139	-2.5807	-2.5067	-2.0485	-2.2996	-2.3311	-2.4016	-2.0909	-2.2996	-2.0655	-2.4237	-2.6905	-2.3434	-2.1365	-1.9	-2.3782	-2.2601	-2.2114	-2.2731	-2.2788	-2.1855	-2.1939	-2.1934	-2.1994	-2.2257	-2.2389	-2.2967	-2.1953	-2.3141	-2.1721	-2.1829	-2.1694	-2.1987	-2.1884
-2.2956	-1.898	-2.1708	-2.7419	-2.0471	-2.2758	-2.3183	-2.1373	-2.2986	-2.1373	-1.9965	-2.5071	-2.6817	-1.9308	-2.3976	-2.2976	-1.9425	-2.0796	-2.5067	-2.0485	-2.367	-2.2609	-2.1404	-2.1835	-2.3183	-2.1373	-2.2986	-2.1373	-1.9965	-2.5071	-2.2009	-2.177	-2.1297	-2.2161	-1.957	-2.1144	-2.1855	-2.1939	-2.1934	-2.1994	-2.2257	-2.2389	-2.1777	-2.236	-2.3141	-2.1721	-2.1829	-2.1694	-2.1987	-2.1884
-1.8146	-2.6119	-2.0966	-2.1222	-2.6628	-2.5214	-2.0124	-2.0602	-2.4907	-2.2831	-2.3643	-1.9978	-2.1432	-2.1742	-1.8893	-2.3112	-1.9299	-2.4237	-1.9948	-2.3086	-2.0966	-2.1222	-2.4579	-2.3868	-2.0776	-2.2965	-1.8297	-2.2411	-2.1354	-2.1491	-2.2609	-2.1365	-2.1297	-2.2161	-1.9299	-2.4237	-2.1855	-2.1939	-2.1634	-2.1638	-2.2257	-2.2389	-2.1777	-2.236	-2.3455	-2.207	-2.1829	-2.1694	-2.1987	-2.1884
-2.4676	-2.1307	-2.1699	-2.1243	-2.6628	-2.5214	-1.9971	-2.3298	-2.1786	-2.1779	-2.1972	-2.1002	-2.2018	-2.0652	-2.0488	-2.058	-2.1362	-2.1861	-2.2561	-2.2411	-2.0625	-2.0819	-2.4579	-2.3868	-2.0776	-2.2965	-2.0904	-2.1491	-2.3434	-2.1365	-2.2009	-2.177	-1.957	-2.1258	-2.1362	-2.1861	-2.3767	-2.162	-2.1934	-2.1994	-2.2257	-2.2389	-2.1777	-2.236	-2.3141	-2.1721	-2.1829	-2.1694	-2.1987	-2.1884
-1.8422	-2.3318	-2.153	-2.2114	-2.3024	-2.0226	-2.3183	-2.1373	-2.1708	-2.1691	-2.491	-1.9819	-2.4785	-2.1222	-2.4195	-1.9527	-2.2642	-2.2602	-2.2561	-2.2411	-2.153	-2.2114	-2.1404	-2.1835	-2.3183	-2.1373	-2.0904	-2.1491	-2.3434	-2.1365	-2.4785	-2.1222	-2.3926	-2.215	-2.2996	-2.1226	-2.1146	-2.2993	-2.1934	-2.1994	-2.2257	-2.2389	-2.1777	-2.236	-2.3141	-2.1721	-2.1829	-2.1694	-2.1634	-2.178
-2.446	-2.004	-2.5061	-2.379	-2.6628	-2.5214	-1.9971	-2.3298	-1.9463	-2.0025	-1.9965	-2.5071	-1.9	-2.3782	-2.4973	-1.9904	-2.5773	-1.9272	-2.446	-2.004	-2.2996	-2.3311	-2.4579	-2.3868	-2.0776	-2.2965	-2.0904	-2.1491	-1.9965	-2.5071	-1.9	-2.3782	-2.3926	-2.215	-2.2996	-2.1226	-2.1855	-2.1939	-2.1934	-2.1994	-2.2257	-2.2389	-2.1777	-2.236	-2.3141	-2.1721	-2.1829	-2.1694	-2.1987	-2.1884
-2.4437	-2.2869	-2.3545	-2.2323	-2.1911	-2.5162	-2.3837	-2.3781	-2.7352	-1.9063	-2.6721	-1.9961	-2.2642	-2.3692	-1.9692	-2.3668	-2.2139	-2.5807	-2.5067	-2.0485	-2.2996	-2.3311	-2.1297	-2.1708	-2.2996	-2.0655	-2.6332	-2.1623	-2.181	-2.2345	-2.2009	-2.177	-1.957	-2.1258	-2.2731	-2.2788	-2.1855	-2.1939	-2.259	-2.2475	-2.2257	-2.2389	-2.1777	-2.236	-2.3141	-2.1721	-2.2323	-2.1638	-2.2227	-2.2838
-2.7353	-1.8909	-2.3791	-2.1402	-1.9356	-2.1612	-2.0966	-2.2129	-2.7352	-1.9063	-2.491	-1.9819	-2.2018	-2.0652	-2.1565	-2.3808	-2.5773	-1.9272	-2.5067	-2.0485	-2.2996	-2.3311	-2.1404	-2.1835	-2.0966	-2.2129	-2.6332	-2.1623	-2.3434	-2.1365	-2.2009	-2.177	-2.3926	-2.215	-2.2996	-2.1226	-2.1855	-2.1939	-2.1634	-2.1638	-2.2257	-2.2389	-2.2323	-1.9958	-2.3141	-2.1721	-2.1829	-2.1694	-2.1987	-2.1884
-1.8422	-2.3318	-2.0124	-2.0796	-1.8866	-2.383	-2.5178	-2.376	-2.7648	-2.1999	-2.6721	-1.9961	-2.1177	-2.0994	-2.0991	-2.3866	-2.4581	-2.0602	-2.2561	-2.2411	-2.0625	-2.0819	-2.1297	-2.1708	-2.2574	-2.3011	-2.6332	-2.1623	-2.181	-2.2345	-2.2609	-2.1365	-2.1297	-2.2161	-2.2731	-2.2788	-2.1146	-2.2993	-2.1934	-2.1994	-1.9674	-2.2218	-2.1777	-2.236	-2.3141	-2.1721	-2.2323	-2.1638	-2.1987	-2.1884
-1.8422	-2.3318	-2.5061	-2.379	-2.0084	-2.2141	-2.0124	-2.0602	-2.5472	-2.2129	-2.1972	-2.1002	-1.8757	-2.3547	-2.0997	-2.1759	-1.9299	-2.4237	-2.2561	-2.2411	-2.2996	-2.3311	-2.1297	-2.1708	-2.0776	-2.2965	-2.5472	-2.2129	-2.3434	-2.1365	-2.2068	-2.2875	-2.1297	-2.2161	-1.9299	-2.4237	-2.1146	-2.2993	-2.1934	-2.1994	-1.9674	-2.2218	-2.1777	-2.236	-2.3455	-2.207	-2.1829	-2.1694	-2.1987	-2.1884
-2.2642	-2.1936	-2.2139	-2.0219	-1.9356	-2.1612	-2.1938	-2.2808	-2.7648	-2.1999	-2.0247	-2.1113	-2.4237	-2.6905	-2.0997	-2.1759	-2.2642	-2.2602	-2.2561	-2.2411	-2.0625	-2.0819	-2.1404	-2.1835	-2.2574	-2.3011	-2.6332	-2.1623	-2.1354	-2.1491	-2.4237	-2.6905	-2.1297	-2.2161	-2.2996	-2.1226	-2.3767	-2.162	-2.1934	-2.1994	-2.2257	-2.2389	-2.1777	-2.236	-2.3141	-2.1721	-2.1829	-2.1694	-2.1987	-2.1884
-2.6141	-2.0025	-2.3791	-2.1402	-2.3024	-2.0226	-2.1813	-1.9064	-2.1786	-2.1779	-2.5226	-2.3735	-2.1177	-2.0994	-2.3976	-2.2976	-2.3398	-2.2542	-2.5067	-2.0485	-2.2996	-2.3311	-2.1404	-2.1835	-2.0776	-2.2965	-2.0904	-2.1491	-2.3434	-2.1365	-2.2609	-2.1365	-2.1297	-2.2161	-2.2996	-2.1226	-2.1855	-2.1939	-2.1634	-2.1638	-2.2257	-2.2389	-2.1777	-2.236	-2.3141	-2.1721	-2.1829	-2.1694	-2.1987	-2.1884
-1.8397	-2.1524	-1.9992	-2.1402	-2.0471	-2.2758	-2.1911	-1.7307	-1.9464	-2.3315	-2.2254	-2.1792	-2.3351	-2.1719	-2.3976	-2.2976	-1.9425	-2.0796	-1.9948	-2.3086	-2.0625	-2.0819	-2.1404	-2.1835	-2.2996	-2.0655	-1.8297	-2.2411	-2.1354	-2.1491	-2.2609	-2.1365	-2.1297	-2.2161	-1.957	-2.1144	-2.1855	-2.1939	-2.1934	-2.1994	-2.2257	-2.2389	-2.1777	-2.236	-1.5756	-2.3025	-2.1829	-2.1694	-2.1987	-2.1884
-2.446	-2.004	-2.0124	-2.0796	-2.3605	-2.5	-1.9303	-2.6092	-2.7648	-2.1999	-2.0247	-2.1113	-1.9	-2.3782	-2.2601	-2.2114	-1.9962	-2.2119	-2.446	-2.004	-2.0625	-2.0819	-2.4579	-2.3868	-2.0776	-2.2965	-2.6332	-2.1623	-2.1354	-2.1491	-1.9	-2.3782	-2.2601	-2.2114	-1.957	-2.1144	-2.1855	-2.1939	-2.1934	-2.1994	-2.2257	-2.2389	-2.1777	-2.236	-2.3141	-2.1721	-2.1829	-2.1694	-2.1987	-2.1884
-2.4676	-2.1307	-2.2139	-2.0219	-1.9356	-2.1612	-2.3837	-2.3781	-1.3704	-2.2685	-2.0247	-2.1113	-2.1432	-2.1742	-1.7861	-2.1087	-2.1362	-2.1861	-2.2561	-2.2411	-2.0625	-2.0819	-2.1404	-2.1835	-2.2996	-2.0655	-1.8297	-2.2411	-2.1354	-2.1491	-2.2609	-2.1365	-1.957	-2.1258	-2.1362	-2.1861	-2.3767	-2.162	-2.1934	-2.1994	-2.2257	-2.2389	-2.1777	-2.236	-1.5756	-2.3025	-2.1829	-2.1694	-2.1987	-2.1884
-2.446	-2.004	-1.9816	-2.2367	-2.1467	-1.9391	-1.9971	-2.3298	-2.2986	-2.1373	-2.2642	-2.2602	-2.5148	-2.152	-2.2601	-2.2114	-2.2139	-2.5807	-2.446	-2.004	-2.2996	-2.3311	-2.1297	-2.1708	-2.0776	-2.2965	-2.2986	-2.1373	-2.181	-2.2345	-2.2068	-2.2875	-2.2601	-2.2114	-2.2731	-2.2788	-2.1855	-2.1939	-2.1634	-2.1638	-2.2777	-1.9556	-2.1777	-2.236	-2.3141	-2.1721	-2.259	-2.4015	-2.1987	-2.1884
-1.8397	-2.1524	-2.3545	-2.2323	-2.3024	-2.0226	-2.5083	-2.1307	-1.9463	-2.0025	-2.5226	-2.3735	-2.4785	-2.1222	-2.0991	-2.3866	-1.9425	-2.0796	-1.9948	-2.3086	-2.2996	-2.3311	-2.1404	-2.1835	-2.2996	-2.0655	-2.0904	-2.1491	-2.3434	-2.1365	-2.4785	-2.1222	-2.1297	-2.2161	-1.957	-2.1144	-2.1855	-2.1939	-2.259	-2.2475	-2.2257	-2.2389	-2.2967	-2.1953	-2.3141	-2.1721	-2.1829	-2.1694	-2.1634	-2.178
-2.0198	-2.4034	-1.9816	-2.2367	-2.3605	-2.5	-2.0124	-2.0602	-2.1786	-2.1779	-2.2642	-2.2602	-1.8757	-2.3547	-2.3812	-1.7567	-2.4581	-2.0602	-1.9948	-2.3086	-2.2996	-2.3311	-2.4579	-2.3868	-2.0776	-2.2965	-2.0904	-2.1491	-2.181	-2.2345	-2.2068	-2.2875	-2.1297	-2.2161	-2.2731	-2.2788	-2.1855	-2.1939	-2.1634	-2.1638	-2.2257	-2.2389	-2.1777	-2.236	-2.3141	-2.1721	-2.259	-2.4015	-2.1987	-2.1884
-2.3348	-2.2307	-2.1467	-2.2602	-2.0084	-2.2141	-2.0888	-1.9078	-1.3704	-2.2685	-2.2642	-2.2602	-2.2018	-2.0652	-2.0991	-2.3866	-2.2139	-2.5807	-1.9948	-2.3086	-2.2996	-2.3311	-2.1297	-2.1708	-2.0888	-1.9078	-1.8297	-2.2411	-2.181	-2.2345	-2.2009	-2.177	-2.1297	-2.2161	-2.2731	-2.2788	-2.1855	-2.1939	-2.259	-2.2475	-1.9674	-2.2218	-2.1777	-2.236	-1.5756	-2.3025	-2.259	-2.4015	-2.1987	-2.1884
-2.6141	-2.0025	-2.3791	-2.1402	-2.0084	-2.2141	-2.3183	-2.1373	-2.7352	-1.9063	-2.048	-2.1875	-2.4142	-2.1759	-2.5472	-2.4237	-2.1362	-2.1861	-2.5067	-2.0485	-2.2996	-2.3311	-2.1297	-2.1708	-2.3183	-2.1373	-2.6332	-2.1623	-2.181	-2.2345	-2.2609	-2.1365	-2.5472	-2.4237	-2.1362	-2.1861	-2.1855	-2.1939	-2.1634	-2.1638	-1.9674	-2.2218	-2.1777	-2.236	-2.3141	-2.1721	-2.1829	-2.1694	-2.1987	-2.1884
-2.446	-2.004	-2.3791	-2.1402	-2.2018	-2.2319	-1.9303	-2.6092	-2.1174	-2.1402	-2.1812	-2.1094	-2.3351	-2.1719	-2.0488	-2.058	-2.5412	-2.1052	-2.446	-2.004	-2.2996	-2.3311	-2.1297	-2.1708	-2.0776	-2.2965	-1.8297	-2.2411	-2.3434	-2.1365	-2.2609	-2.1365	-1.957	-2.1258	-2.2996	-2.1226	-2.1855	-2.1939	-2.1634	-2.1638	-2.2257	-2.2389	-2.1777	-2.236	-2.3455	-2.207	-2.1829	-2.1694	-2.1987	-2.1884
-1.8422	-2.3318	-2.0124	-2.0796	-2.4016	-2.0909	-2.284	-1.8893	-2.5472	-2.2129	-2.1972	-2.1002	-2.3351	-2.1719	-2.0888	-1.7415	-2.4581	-2.0602	-2.2561	-2.2411	-2.0625	-2.0819	-2.4016	-2.0909	-2.2996	-2.0655	-2.5472	-2.2129	-2.3434	-2.1365	-2.2609	-2.1365	-2.0888	-1.7415	-2.2731	-2.2788	-2.1146	-2.2993	-2.1934	-2.1994	-2.2257	-2.2389	-2.2323	-1.9958	-2.3455	-2.207	-2.1829	-2.1694	-2.1987	-2.1884
-2.0198	-2.4034	-1.9816	-2.2367	-2.3348	-1.9634	-2.266	-2.0922	-1.9466	-2.1813	-2.491	-1.9819	-2.3351	-2.1719	-2.3976	-2.2976	-2.5773	-1.9272	-1.9948	-2.3086	-2.2996	-2.3311	-2.1404	-2.1835	-2.2996	-2.0655	-1.8297	-2.2411	-2.3434	-2.1365	-2.2609	-2.1365	-2.1297	-2.2161	-2.2996	-2.1226	-2.1855	-2.1939	-2.1634	-2.1638	-2.2257	-2.2389	-2.1777	-2.236	-2.3141	-2.1721	-2.1829	-2.1694	-2.1987	-2.1884
-1.8397	-2.1524	-2.2837	-1.962	-2.1467	-1.9391	-2.1938	-2.2808	-2.2986	-2.1373	-2.6721	-1.9961	-1.8757	-2.3547	-2.3976	-2.2976	-2.0373	-2.3348	-1.9948	-2.3086	-2.367	-2.2609	-2.1297	-2.1708	-2.2574	-2.3011	-2.2986	-2.1373	-2.181	-2.2345	-2.2068	-2.2875	-2.1297	-2.2161	-2.2996	-2.1226	-2.1855	-2.1939	-2.1934	-2.1994	-2.2777	-1.9556	-2.1777	-2.236	-2.3141	-2.1721	-2.2323	-2.1638	-2.1987	-2.1884
-2.4676	-2.1307	-2.2139	-2.0219	-1.8866	-2.383	-2.3793	-2.505	-1.8252	-2.1451	-2.491	-1.9819	-2.1177	-2.0994	-1.9878	-2.397	-2.2018	-2.0652	-2.2561	-2.2411	-2.0625	-2.0819	-2.1297	-2.1708	-2.0776	-2.2965	-1.8297	-2.2411	-2.3434	-2.1365	-2.2609	-2.1365	-2.1297	-2.2161	-2.2996	-2.1226	-2.3767	-2.162	-2.1934	-2.1994	-1.9674	-2.2218	-2.1777	-2.236	-2.3141	-2.1721	-2.1829	-2.1694	-2.1987	-2.1884
-2.6141	-2.0025	-1.9992	-2.1402	-2.0471	-2.2758	-1.9303	-2.6092	-2.2986	-2.1373	-2.0155	-1.9527	-2.0084	-2.2141	-1.8893	-2.3112	-2.5412	-2.1052	-2.5067	-2.0485	-2.0625	-2.0819	-2.1404	-2.1835	-2.0776	-2.2965	-2.2986	-2.1373	-2.181	-2.2345	-2.2009	-2.177	-2.1297	-2.2161	-2.2996	-2.1226	-2.1855	-2.1939	-2.1934	-2.1994	-2.2257	-2.2389	-2.1777	-2.236	-2.3141	-2.1721	-2.1829	-2.1694	-2.1634	-2.178
-1.9733	-2.4001	-1.9992	-2.1402	-2.3024	-2.0226	-2.3183	-2.1373	-1.9466	-2.1813	-2.2642	-2.2602	-2.1177	-2.0994	-2.2684	-2.6874	-1.8269	-2.1087	-1.9948	-2.3086	-2.0625	-2.0819	-2.1404	-2.1835	-2.3183	-2.1373	-1.8297	-2.2411	-2.181	-2.2345	-2.2609	-2.1365	-2.3926	-2.215	-1.957	-2.1144	-2.1855	-2.1939	-2.1934	-2.1994	-2.2257	-2.2389	-2.1777	-2.236	-2.3141	-2.1721	-2.259	-2.4015	-2.1987	-2.1884
-2.4676	-2.1307	-2.1699	-2.1243	-2.0084	-2.2141	-2.2474	-2.2492	-2.4907	-2.2831	-2.048	-2.1875	-2.3351	-2.1719	-2.0488	-2.058	-2.5412	-2.1052	-2.2561	-2.2411	-2.0625	-2.0819	-2.1297	-2.1708	-2.2574	-2.3011	-1.8297	-2.2411	-2.181	-2.2345	-2.2609	-2.1365	-1.957	-2.1258	-2.2996	-2.1226	-2.3767	-2.162	-2.1934	-2.1994	-1.9674	-2.2218	-2.1777	-2.236	-2.3455	-2.207	-2.1829	-2.1694	-2.1987	-2.1884
-2.6141	-2.0025	-1.8484	-1.957	-1.9356	-2.1612	-2.0754	-2.2602	-2.7648	-2.1999	-2.5747	-1.7874	-2.0084	-2.2141	-2.0488	-2.058	-2.2642	-2.2602	-2.5067	-2.0485	-2.0625	-2.0819	-2.1404	-2.1835	-2.2996	-2.0655	-2.6332	-2.1623	-2.3434	-2.1365	-2.2009	-2.177	-1.957	-2.1258	-2.2996	-2.1226	-2.1855	-2.1939	-2.1934	-2.1994	-2.2257	-2.2389	-2.2967	-2.1953	-2.3141	-2.1721	-2.1829	-2.1694	-2.1634	-2.178
-2.2102	-2.1402	-2.5677	-2.2808	-2.3348	-1.9634	-1.9303	-2.6092	-1.3704	-2.2685	-2.1565	-2.3808	-2.3812	-2.2077	-1.8893	-2.3112	-2.5412	-2.1052	-1.9948	-2.3086	-2.367	-2.2609	-2.1404	-2.1835	-2.0776	-2.2965	-1.8297	-2.2411	-2.181	-2.2345	-2.2609	-2.1365	-2.1297	-2.2161	-2.2996	-2.1226	-2.1855	-2.1939	-2.1934	-2.1994	-2.2257	-2.2389	-2.1777	-2.236	-1.5756	-2.3025	-2.2323	-2.1638	-2.1987	-2.1884
-2.335	-2.0275	-2.1467	-2.2602	-2.0471	-2.2758	-2.284	-1.8893	-2.4907	-2.2831	-2.1972	-2.1002	-2.1905	-2.1972	-2.3812	-1.7567	-1.9962	-2.2119	-2.2561	-2.2411	-2.2996	-2.3311	-2.1404	-2.1835	-2.2996	-2.0655	-1.8297	-2.2411	-2.3434	-2.1365	-2.2009	-2.177	-2.1297	-2.2161	-1.957	-2.1144	-2.1855	-2.1939	-2.259	-2.2475	-2.2257	-2.2389	-2.2323	-1.9958	-2.3455	-2.207	-2.1829	-2.1694	-2.2227	-2.2838
-1.8953	-2.2244	-1.9816	-2.2367	-2.1467	-1.9391	-2.0888	-1.9078	-2.4907	-2.2831	-2.1565	-2.3808	-2.2018	-2.0652	-2.0991	-2.3866	-2.2529	-2.0682	-1.8953	-2.2244	-2.2996	-2.3311	-2.1297	-2.1708	-2.0888	-1.9078	-1.8297	-2.2411	-2.181	-2.2345	-2.2009	-2.177	-2.1297	-2.2161	-2.2996	-2.1226	-2.1855	-2.1939	-2.1634	-2.1638	-2.2777	-1.9556	-2.1777	-2.236	-2.3455	-2.207	-2.2323	-2.1638	-2.1987	-2.1884
-2.446	-2.004	-1.9816	-2.2367	-2.1467	-1.9391	-2.0488	-2.3738	-2.5578	-2.2046	-2.1626	-2.1074	-2.1905	-2.1972	-2.0488	-2.058	-2.6456	-2.357	-2.446	-2.004	-2.2996	-2.3311	-2.1297	-2.1708	-2.2574	-2.3011	-2.6332	-2.1623	-2.1626	-2.1074	-2.2009	-2.177	-1.957	-2.1258	-2.6456	-2.357	-2.1855	-2.1939	-2.1634	-2.1638	-2.2777	-1.9556	-2.1777	-2.236	-2.3141	-2.1721	-2.1829	-2.1694	-2.2227	-2.2838
-2.335	-2.0275	-2.153	-2.2114	-2.4016	-2.0909	-2.3793	-2.505	-2.5059	-2.6119	-2.048	-2.1875	-2.4237	-2.6905	-1.9692	-2.3668	-2.3342	-1.9706	-2.2561	-2.2411	-2.153	-2.2114	-2.4016	-2.0909	-2.0776	-2.2965	-2.6332	-2.1623	-2.181	-2.2345	-2.4237	-2.6905	-1.957	-2.1258	-1.957	-2.1144	-2.1855	-2.1939	-2.1934	-2.1994	-2.2257	-2.2389	-2.1777	-2.236	-2.3141	-2.1721	-2.1829	-2.1694	-2.1987	-2.1884
-2.335	-2.0275	-2.2837	-1.962	-2.4016	-2.0909	-1.9303	-2.6092	-2.7352	-1.9063	-2.2254	-2.1792	-1.8757	-2.3547	-2.3812	-1.7567	-2.3242	-2.5432	-2.2561	-2.2411	-2.367	-2.2609	-2.4016	-2.0909	-2.0776	-2.2965	-2.6332	-2.1623	-2.1354	-2.1491	-2.2068	-2.2875	-2.1297	-2.2161	-2.2731	-2.2788	-2.1855	-2.1939	-2.1934	-2.1994	-2.2257	-2.2389	-2.1777	-2.236	-2.3141	-2.1721	-2.1829	-2.1694	-2.1987	-2.1884
-1.9733	-2.4001	-2.5677	-2.2808	-2.0084	-2.2141	-2.3183	-2.1373	-2.5059	-2.6119	-1.9909	-2.2551	-2.4881	-2.1441	-1.7861	-2.1087	-2.4581	-2.0602	-1.9948	-2.3086	-2.367	-2.2609	-2.1297	-2.1708	-2.3183	-2.1373	-2.6332	-2.1623	-2.181	-2.2345	-2.2068	-2.2875	-1.957	-2.1258	-2.2731	-2.2788	-2.1855	-2.1939	-2.1934	-2.1994	-1.9674	-2.2218	-2.1777	-2.236	-2.3141	-2.1721	-2.1829	-2.1694	-2.1987	-2.1884
-2.2956	-1.898	-2.335	-3.0175	-2.4016	-2.0909	-2.0124	-2.0602	-1.8252	-2.1451	-2.0523	-2.1222	-2.4142	-2.1759	-1.7861	-2.1087	-2.4581	-2.0602	-2.5067	-2.0485	-2.2996	-2.3311	-2.4016	-2.0909	-2.0776	-2.2965	-1.8297	-2.2411	-2.0523	-2.1222	-2.2609	-2.1365	-1.957	-2.1258	-2.2731	-2.2788	-2.1855	-2.1939	-2.1934	-2.1994	-2.2257	-2.2389	-2.1777	-2.236	-2.3141	-2.1721	-2.2323	-2.1638	-2.1987	-2.1884
-2.2642	-2.1936	-2.153	-2.2114	-2.1467	-1.9391	-1.9303	-2.6092	-1.9464	-2.3315	-2.0247	-2.1113	-1.8757	-2.3547	-1.7861	-2.1087	-1.9425	-2.0796	-2.2561	-2.2411	-2.153	-2.2114	-2.1297	-2.1708	-2.0776	-2.2965	-1.8297	-2.2411	-2.1354	-2.1491	-2.2068	-2.2875	-1.957	-2.1258	-1.957	-2.1144	-2.3767	-2.162	-2.1934	-2.1994	-2.2777	-1.9556	-2.1777	-2.236	-1.5756	-2.3025	-2.1829	-2.1694	-2.1987	-2.1884
-2.335	-2.0275	-1.9992	-2.1402	-2.3148	-2.2268	-2.0888	-1.9078	-1.9466	-2.1813	-2.6721	-1.9961	-2.5148	-2.152	-1.9692	-2.3668	-2.5773	-1.9272	-2.2561	-2.2411	-2.0625	-2.0819	-2.1404	-2.1835	-2.0888	-1.9078	-1.8297	-2.2411	-2.181	-2.2345	-2.2068	-2.2875	-1.957	-2.1258	-2.2996	-2.1226	-2.1855	-2.1939	-2.1934	-2.1994	-2.2257	-2.2389	-2.1777	-2.236	-2.3141	-2.1721	-2.2323	-2.1638	-2.1987	-2.1884
-2.6141	-2.0025	-2.5061	-2.379	-2.1241	-2.4184	-2.0488	-2.3738	-2.2986	-2.1373	-2.5747	-1.7874	-2.4142	-2.1759	-2.2684	-2.6874	-2.2529	-2.0682	-2.5067	-2.0485	-2.2996	-2.3311	-2.1404	-2.1835	-2.2574	-2.3011	-2.2986	-2.1373	-2.3434	-2.1365	-2.2609	-2.1365	-2.3926	-2.215	-2.2996	-2.1226	-2.1855	-2.1939	-2.1934	-2.1994	-2.2257	-2.2389	-2.1777	-2.236	-2.3141	-2.1721	-2.1829	-2.1694	-2.1987	-2.1884
-2.2642	-2.1936	-2.1699	-2.1243	-2.3605	-2.5	-1.9971	-2.3298	-2.1174	-2.1402	-2.0247	-2.1113	-2.3812	-2.2077	-2.3976	-2.2976	-2.2642	-2.2602	-2.2561	-2.2411	-2.0625	-2.0819	-2.4579	-2.3868	-2.0776	-2.2965	-1.8297	-2.2411	-2.1354	-2.1491	-2.2609	-2.1365	-2.1297	-2.2161	-2.2996	-2.1226	-2.3767	-2.162	-2.1934	-2.1994	-2.2257	-2.2389	-2.1777	-2.236	-2.3455	-2.207	-2.1829	-2.1694	-2.1987	-2.1884
-2.266	-2.4477	-2.335	-3.0175	-2.3605	-2.5	-2.3183	-2.1373	-2.1174	-2.1402	-2.048	-2.1875	-2.1177	-2.0994	-2.4973	-1.9904	-2.1432	-2.1489	-2.2561	-2.2411	-2.2996	-2.3311	-2.4579	-2.3868	-2.3183	-2.1373	-1.8297	-2.2411	-2.181	-2.2345	-2.2609	-2.1365	-2.3926	-2.215	-2.2731	-2.2788	-2.1855	-2.1939	-2.1934	-2.1994	-2.2257	-2.2389	-2.1777	-2.236	-2.3455	-2.207	-2.1829	-2.1694	-2.1987	-2.1884
-1.8953	-2.2244	-2.3342	-2.6593	-1.9356	-2.1612	-2.3793	-2.505	-2.3342	-2.6593	-2.491	-1.9819	-2.2018	-2.0652	-2.0488	-2.058	-2.2018	-2.0652	-1.8953	-2.2244	-2.367	-2.2609	-2.1404	-2.1835	-2.0776	-2.2965	-2.0904	-2.1491	-2.3434	-2.1365	-2.2009	-2.177	-1.957	-2.1258	-2.2996	-2.1226	-2.1855	-2.1939	-2.1934	-2.1994	-2.2257	-2.2389	-2.1777	-2.236	-2.3141	-2.1721	-2.1829	-2.1694	-2.1987	-2.1884
-2.0198	-2.4034	-2.2139	-2.0219	-2.3605	-2.5	-2.266	-2.0922	-1.9463	-2.0025	-2.2254	-2.1792	-2.3351	-2.1719	-2.3812	-1.7567	-1.9962	-2.2119	-1.9948	-2.3086	-2.0625	-2.0819	-2.4579	-2.3868	-2.2996	-2.0655	-2.0904	-2.1491	-2.1354	-2.1491	-2.2609	-2.1365	-2.1297	-2.2161	-1.957	-2.1144	-2.1855	-2.1939	-2.1934	-2.1994	-2.2257	-2.2389	-2.1777	-2.236	-2.3141	-2.1721	-2.1829	-2.1694	-2.1987	-2.1884
-2.7353	-1.8909	-2.335	-3.0175	-2.2018	-2.2319	-2.0888	-1.9078	-2.2986	-2.1373	-2.0155	-1.9527	-2.4785	-2.1222	-2.1565	-2.3808	-2.2642	-2.2602	-2.5067	-2.0485	-2.2996	-2.3311	-2.1297	-2.1708	-2.0888	-1.9078	-2.2986	-2.1373	-2.181	-2.2345	-2.4785	-2.1222	-2.3926	-2.215	-2.2996	-2.1226	-2.1855	-2.1939	-2.1934	-2.1994	-2.2257	-2.2389	-2.1777	-2.236	-2.3141	-2.1721	-2.1829	-2.1694	-2.1634	-2.178
-1.8422	-2.3318	-1.9992	-2.1402	-2.1241	-2.4184	-1.9971	-2.3298	-2.6277	-2.3222	-2.5226	-2.3735	-2.0867	-2.1924	-2.2684	-2.6874	-2.3398	-2.2542	-2.2561	-2.2411	-2.0625	-2.0819	-2.1404	-2.1835	-2.0776	-2.2965	-2.6332	-2.1623	-2.3434	-2.1365	-2.2009	-2.177	-2.3926	-2.215	-2.2996	-2.1226	-2.1146	-2.2993	-2.1934	-2.1994	-2.2257	-2.2389	-2.1777	-2.236	-2.3141	-2.1721	-2.1829	-2.1694	-2.1634	-2.178
-1.8422	-2.3318	-2.4415	-2.3348	-2.4016	-2.0909	-2.1241	-2.3615	-1.3704	-2.2685	-2.1812	-2.1094	-2.4142	-2.1759	-1.8893	-2.3112	-2.1362	-2.1861	-2.2561	-2.2411	-2.2996	-2.3311	-2.4016	-2.0909	-2.0776	-2.2965	-1.8297	-2.2411	-2.3434	-2.1365	-2.2609	-2.1365	-2.1297	-2.2161	-2.1362	-2.1861	-2.1146	-2.2993	-2.1934	-2.1994	-2.2257	-2.2389	-2.1777	-2.236	-1.5756	-2.3025	-2.1829	-2.1694	-2.1987	-2.1884
-2.248	-2.2551	-2.0124	-2.0796	-1.9356	-2.1612	-2.284	-1.8893	-1.9463	-2.0025	-2.491	-1.9819	-2.1177	-2.0994	-2.0991	-2.3866	-2.3024	-2.1094	-2.2561	-2.2411	-2.0625	-2.0819	-2.1404	-2.1835	-2.2996	-2.0655	-2.0904	-2.1491	-2.3434	-2.1365	-2.2609	-2.1365	-2.1297	-2.2161	-2.2731	-2.2788	-2.1855	-2.1939	-2.1934	-2.1994	-2.2257	-2.2389	-2.2323	-1.9958	-2.3141	-2.1721	-2.1829	-2.1694	-2.1987	-2.1884
-2.2956	-1.898	-2.0124	-2.0796	-2.5178	-2.1087	-2.3372	-1.9611	-2.5578	-2.2046	-2.6721	-1.9961	-2.2642	-2.3692	-2.3812	-1.7567	-2.5773	-1.9272	-2.5067	-2.0485	-2.0625	-2.0819	-2.4579	-2.3868	-2.2996	-2.0655	-2.6332	-2.1623	-2.181	-2.2345	-2.2009	-2.177	-2.1297	-2.2161	-2.2996	-2.1226	-2.1855	-2.1939	-2.1934	-2.1994	-2.2257	-2.2389	-2.2323	-1.9958	-2.3141	-2.1721	-2.2323	-2.1638	-2.2227	-2.2838
-1.8397	-2.1524	-2.3791	-2.1402	-2.1467	-1.9391	-1.9971	-2.3298	-1.9463	-2.0025	-2.048	-2.1875	-2.3351	-2.1719	-2.0997	-2.1759	-2.1362	-2.1861	-1.9948	-2.3086	-2.2996	-2.3311	-2.1297	-2.1708	-2.0776	-2.2965	-2.0904	-2.1491	-2.181	-2.2345	-2.2609	-2.1365	-2.1297	-2.2161	-2.1362	-2.1861	-2.1855	-2.1939	-2.1634	-2.1638	-2.2777	-1.9556	-2.1777	-2.236	-2.3141	-2.1721	-2.1829	-2.1694	-2.1987	-2.1884
-2.2102	-2.1402	-2.3545	-2.2323	-2.1241	-2.4184	-2.1938	-2.2808	-2.1174	-2.1402	-2.0523	-2.1222	-2.3812	-2.2077	-1.9878	-2.397	-1.9425	-2.0796	-1.9948	-2.3086	-2.2996	-2.3311	-2.1404	-2.1835	-2.2574	-2.3011	-1.8297	-2.2411	-2.0523	-2.1222	-2.2609	-2.1365	-2.1297	-2.2161	-1.957	-2.1144	-2.1855	-2.1939	-2.259	-2.2475	-2.2257	-2.2389	-2.1777	-2.236	-2.3455	-2.207	-2.2323	-2.1638	-2.1987	-2.1884
-2.2642	-2.1936	-2.3791	-2.1402	-2.3348	-1.9634	-2.0488	-2.3738	-2.6277	-2.3222	-2.5747	-1.7874	-2.3348	-1.9064	-2.0488	-2.058	-1.9962	-2.2119	-2.2561	-2.2411	-2.2996	-2.3311	-2.1404	-2.1835	-2.2574	-2.3011	-2.6332	-2.1623	-2.3434	-2.1365	-2.2609	-2.1365	-1.957	-2.1258	-1.957	-2.1144	-2.3767	-2.162	-2.1634	-2.1638	-2.2257	-2.2389	-2.1777	-2.236	-2.3141	-2.1721	-2.1829	-2.1694	-2.1987	-2.1884
-2.2102	-2.1402	-2.3545	-2.2323	-2.6628	-2.5214	-2.284	-1.8893	-2.2986	-2.1373	-2.3643	-1.9978	-1.9	-2.3782	-1.8893	-2.3112	-2.1362	-2.1861	-1.9948	-2.3086	-2.2996	-2.3311	-2.4579	-2.3868	-2.2996	-2.0655	-2.2986	-2.1373	-2.1354	-2.1491	-1.9	-2.3782	-2.1297	-2.2161	-2.1362	-2.1861	-2.1855	-2.1939	-2.259	-2.2475	-2.2257	-2.2389	-2.2323	-1.9958	-2.3141	-2.1721	-2.1829	-2.1694	-2.1987	-2.1884
-1.8397	-2.1524	-2.4415	-2.3348	-2.4016	-2.0909	-2.1241	-2.3615	-2.1786	-2.1779	-1.9965	-2.5071	-2.5148	-2.152	-2.2601	-2.2114	-2.5773	-1.9272	-1.9948	-2.3086	-2.2996	-2.3311	-2.4016	-2.0909	-2.0776	-2.2965	-2.0904	-2.1491	-1.9965	-2.5071	-2.2068	-2.2875	-2.2601	-2.2114	-2.2996	-2.1226	-2.1855	-2.1939	-2.1934	-2.1994	-2.2257	-2.2389	-2.1777	-2.236	-2.3141	-2.1721	-2.1829	-2.1694	-2.1987	-2.1884
-2.266	-2.4477	-2.2139	-2.0219	-2.3148	-2.2268	-2.3183	-2.1373	-2.2986	-2.1373	-2.0247	-2.1113	-2.1432	-2.1742	-2.6415	-2.3062	-1.8269	-2.1087	-2.2561	-2.2411	-2.0625	-2.0819	-2.1404	-2.1835	-2.3183	-2.1373	-2.2986	-2.1373	-2.1354	-2.1491	-2.2609	-2.1365	-2.3926	-2.215	-1.957	-2.1144	-2.1855	-2.1939	-2.1934	-2.1994	-2.2257	-2.2389	-2.1777	-2.236	-2.3141	-2.1721	-2.1829	-2.1694	-2.1987	-2.1884
-1.8397	-2.1524	-2.1467	-2.2602	-2.2018	-2.2319	-2.3183	-2.1373	-1.9463	-2.0025	-2.0155	-1.9527	-2.2642	-2.3692	-2.4973	-1.9904	-2.5773	-1.9272	-1.9948	-2.3086	-2.2996	-2.3311	-2.1297	-2.1708	-2.3183	-2.1373	-2.0904	-2.1491	-2.181	-2.2345	-2.2009	-2.177	-2.3926	-2.215	-2.2996	-2.1226	-2.1855	-2.1939	-2.259	-2.2475	-2.2257	-2.2389	-2.1777	-2.236	-2.3141	-2.1721	-2.1829	-2.1694	-2.2227	-2.2838
-2.4676	-2.1307	-2.2139	-2.0219	-1.9616	-2.379	-2.284	-1.8893	-2.6277	-2.3222	-2.1972	-2.1002	-2.4142	-2.1759	-2.4973	-1.9904	-2.4581	-2.0602	-2.2561	-2.2411	-2.0625	-2.0819	-2.1297	-2.1708	-2.2996	-2.0655	-2.6332	-2.1623	-2.3434	-2.1365	-2.2609	-2.1365	-2.3926	-2.215	-2.2731	-2.2788	-2.3767	-2.162	-2.1934	-2.1994	-2.2257	-2.2389	-2.2323	-1.9958	-2.3141	-2.1721	-2.1829	-2.1694	-2.1987	-2.1884
-2.4676	-2.1307	-2.2837	-1.962	-1.9356	-2.1612	-2.3372	-1.9611	-2.1708	-2.1691	-2.2529	-2.568	-2.4142	-2.1759	-2.0488	-2.058	-2.1432	-2.1489	-2.2561	-2.2411	-2.367	-2.2609	-2.1404	-2.1835	-2.2996	-2.0655	-2.0904	-2.1491	-2.181	-2.2345	-2.2609	-2.1365	-1.957	-2.1258	-2.2731	-2.2788	-2.3767	-2.162	-2.1934	-2.1994	-2.2257	-2.2389	-2.2323	-1.9958	-2.3141	-2.1721	-2.259	-2.4015	-2.1987	-2.1884
-2.0198	-2.4034	-2.4237	-2.2244	-1.9356	-2.1612	-2.0966	-2.2129	-2.5059	-2.6119	-2.491	-1.9819	-1.9	-2.3782	-2.0488	-2.058	-1.8269	-2.1087	-1.9948	-2.3086	-2.4237	-2.2244	-2.1404	-2.1835	-2.0966	-2.2129	-2.6332	-2.1623	-2.3434	-2.1365	-1.9	-2.3782	-1.957	-2.1258	-1.957	-2.1144	-2.1855	-2.1939	-2.1934	-2.1994	-2.2257	-2.2389	-2.2323	-1.9958	-2.3141	-2.1721	-2.1829	-2.1694	-2.1987	-2.1884
-2.4676	-2.1307	-2.1813	-2.3104	-2.4016	-2.0909	-2.2474	-2.2492	-2.1708	-2.1691	-2.048	-2.1875	-2.1432	-2.1742	-2.6415	-2.3062	-2.0373	-2.3348	-2.2561	-2.2411	-2.0625	-2.0819	-2.4016	-2.0909	-2.2574	-2.3011	-2.0904	-2.1491	-2.181	-2.2345	-2.2609	-2.1365	-2.3926	-2.215	-2.2996	-2.1226	-2.3767	-2.162	-2.1934	-2.1994	-2.2257	-2.2389	-2.1777	-2.236	-2.3141	-2.1721	-2.1829	-2.1694	-2.1987	-2.1884
-2.446	-2.004	-2.5677	-2.2808	-2.4016	-2.0909	-2.284	-1.8893	-1.9463	-2.0025	-2.0247	-2.1113	-2.3812	-2.2077	-2.3976	-2.2976	-2.5412	-2.1052	-2.446	-2.004	-2.367	-2.2609	-2.4016	-2.0909	-2.2996	-2.0655	-2.0904	-2.1491	-2.1354	-2.1491	-2.2609	-2.1365	-2.1297	-2.2161	-2.2996	-2.1226	-2.1855	-2.1939	-2.1934	-2.1994	-2.2257	-2.2389	-2.2323	-1.9958	-2.3141	-2.1721	-2.1829	-2.1694	-2.1987	-2.1884
-2.0198	-2.4034	-2.3545	-2.2323	-1.9356	-2.1612	-2.2474	-2.2492	-1.8252	-2.1451	-2.1972	-2.1002	-2.1329	-2.1433	-2.4973	-1.9904	-1.9962	-2.2119	-1.9948	-2.3086	-2.2996	-2.3311	-2.1404	-2.1835	-2.2574	-2.3011	-1.8297	-2.2411	-2.3434	-2.1365	-2.2009	-2.177	-2.3926	-2.215	-1.957	-2.1144	-2.1855	-2.1939	-2.259	-2.2475	-2.2257	-2.2389	-2.1777	-2.236	-2.3141	-2.1721	-2.1829	-2.1694	-2.1987	-2.1884
-2.248	-2.2551	-2.2837	-1.962	-1.9616	-2.379	-2.266	-2.0922	-2.3348	-1.8013	-2.1565	-2.3808	-2.0084	-2.2141	-2.0488	-2.058	-2.3024	-2.1094	-2.2561	-2.2411	-2.367	-2.2609	-2.1297	-2.1708	-2.2996	-2.0655	-2.6332	-2.1623	-2.181	-2.2345	-2.2009	-2.177	-1.957	-2.1258	-2.2731	-2.2788	-2.1855	-2.1939	-2.1934	-2.1994	-2.2257	-2.2389	-2.1777	-2.236	-2.3141	-2.1721	-2.2323	-2.1638	-2.1634	-2.178
-1.9733	-2.4001	-2.2837	-1.962	-1.9356	-2.1612	-2.2474	-2.2492	-2.5578	-2.2046	-2.5747	-1.7874	-1.8757	-2.3547	-2.2601	-2.2114	-2.3024	-2.1094	-1.9948	-2.3086	-2.367	-2.2609	-2.1404	-2.1835	-2.2574	-2.3011	-2.6332	-2.1623	-2.3434	-2.1365	-2.2068	-2.2875	-2.2601	-2.2114	-2.2731	-2.2788	-2.1855	-2.1939	-2.1934	-2.1994	-2.2257	-2.2389	-2.1777	-2.236	-2.3141	-2.1721	-2.1829	-2.1694	-2.1987	-2.1884
-2.446	-2.004	-2.5677	-2.2808	-2.3908	-1.9814	-2.1813	-1.9064	-1.9463	-2.0025	-2.1972	-2.1002	-2.1432	-2.1742	-2.4195	-1.9527	-2.1362	-2.1861	-2.446	-2.004	-2.367	-2.2609	-2.1297	-2.1708	-2.0776	-2.2965	-2.0904	-2.1491	-2.3434	-2.1365	-2.2609	-2.1365	-2.3926	-2.215	-2.1362	-2.1861	-2.1855	-2.1939	-2.1934	-2.1994	-2.2777	-1.9556	-2.1777	-2.236	-2.3141	-2.1721	-2.1829	-2.1694	-2.1987	-2.1884
-2.2642	-2.1936	-2.2837	-1.962	-2.5178	-2.1087	-2.0124	-2.0602	-2.5578	-2.2046	-2.491	-1.9819	-1.9	-2.3782	-2.3812	-1.7567	-2.1432	-2.1489	-2.2561	-2.2411	-2.367	-2.2609	-2.4579	-2.3868	-2.0776	-2.2965	-2.6332	-2.1623	-2.3434	-2.1365	-1.9	-2.3782	-2.1297	-2.2161	-2.2731	-2.2788	-2.3767	-2.162	-2.1934	-2.1994	-2.2257	-2.2389	-2.1777	-2.236	-2.3141	-2.1721	-2.1829	-2.1694	-2.1987	-2.1884
-1.8397	-2.1524	-2.2837	-1.962	-1.9356	-2.1612	-2.0124	-2.0602	-1.9466	-2.1813	-2.1626	-2.1074	-2.4142	-2.1759	-2.0997	-2.1759	-1.8269	-2.1087	-1.9948	-2.3086	-2.367	-2.2609	-2.1404	-2.1835	-2.0776	-2.2965	-1.8297	-2.2411	-2.1626	-2.1074	-2.2609	-2.1365	-2.1297	-2.2161	-1.957	-2.1144	-2.1855	-2.1939	-2.1934	-2.1994	-2.2257	-2.2389	-2.1777	-2.236	-2.3141	-2.1721	-2.1829	-2.1694	-2.1987	-2.1884
-2.335	-2.0275	-2.2139	-2.0219	-2.3908	-1.9814	-2.3372	-1.9611	-1.3704	-2.2685	-2.1812	-2.1094	-2.1177	-2.0994	-2.0997	-2.1759	-2.1125	-2.8463	-2.2561	-2.2411	-2.0625	-2.0819	-2.1297	-2.1708	-2.2996	-2.0655	-1.8297	-2.2411	-2.3434	-2.1365	-2.2609	-2.1365	-2.1297	-2.2161	-2.2731	-2.2788	-2.1855	-2.1939	-2.1934	-2.1994	-2.2777	-1.9556	-2.2323	-1.9958	-1.5756	-2.3025	-2.1829	-2.1694	-2.1987	-2.1884
-2.335	-2.0275	-2.1699	-2.1243	-2.4016	-2.0909	-2.284	-1.8893	-2.2986	-2.1373	-2.0155	-1.9527	-2.4785	-2.1222	-2.0488	-2.058	-2.1432	-2.1489	-2.2561	-2.2411	-2.0625	-2.0819	-2.4016	-2.0909	-2.2996	-2.0655	-2.2986	-2.1373	-2.181	-2.2345	-2.4785	-2.1222	-1.957	-2.1258	-2.2731	-2.2788	-2.1855	-2.1939	-2.1934	-2.1994	-2.2257	-2.2389	-2.2323	-1.9958	-2.3141	-2.1721	-2.1829	-2.1694	-2.1634	-2.178
-2.2428	-2.1222	-1.8484	-1.957	-2.3148	-2.2268	-2.1813	-1.9064	-2.1174	-2.1402	-2.2254	-2.1792	-2.4785	-2.1222	-2.3812	-1.7567	-2.2018	-2.0652	-2.2428	-2.1222	-2.0625	-2.0819	-2.1404	-2.1835	-2.0776	-2.2965	-1.8297	-2.2411	-2.1354	-2.1491	-2.4785	-2.1222	-2.1297	-2.2161	-2.2996	-2.1226	-2.1146	-2.2993	-2.1934	-2.1994	-2.2257	-2.2389	-2.1777	-2.236	-2.3455	-2.207	-2.1829	-2.1694	-2.1634	-2.178
-2.2102	-2.1402	-2.2139	-2.0219	-2.0084	-2.2141	-2.284	-1.8893	-2.6277	-2.3222	-2.6721	-1.9961	-2.2642	-2.3692	-2.4973	-1.9904	-2.1362	-2.1861	-1.9948	-2.3086	-2.0625	-2.0819	-2.1297	-2.1708	-2.2996	-2.0655	-2.6332	-2.1623	-2.181	-2.2345	-2.2009	-2.177	-2.3926	-2.215	-2.1362	-2.1861	-2.1855	-2.1939	-2.1934	-2.1994	-1.9674	-2.2218	-2.2323	-1.9958	-2.3141	-2.1721	-2.2323	-2.1638	-2.2227	-2.2838
-1.9733	-2.4001	-2.1699	-2.1243	-2.1467	-1.9391	-1.9971	-2.3298	-2.6277	-2.3222	-2.1565	-2.3808	-2.2642	-2.3692	-2.3976	-2.2976	-2.5773	-1.9272	-1.9948	-2.3086	-2.0625	-2.0819	-2.1297	-2.1708	-2.0776	-2.2965	-2.6332	-2.1623	-2.181	-2.2345	-2.2009	-2.177	-2.1297	-2.2161	-2.2996	-2.1226	-2.1855	-2.1939	-2.1934	-2.1994	-2.2777	-1.9556	-2.1777	-2.236	-2.3141	-2.1721	-2.2323	-2.1638	-2.2227	-2.2838
-1.9733	-2.4001	-2.1699	-2.1243	-2.4016	-2.0909	-2.3793	-2.505	-2.1786	-2.1779	-2.1972	-2.1002	-2.2642	-2.3692	-2.3976	-2.2976	-2.2642	-2.2602	-1.9948	-2.3086	-2.0625	-2.0819	-2.4016	-2.0909	-2.0776	-2.2965	-2.0904	-2.1491	-2.3434	-2.1365	-2.2009	-2.177	-2.1297	-2.2161	-2.2996	-2.1226	-2.1855	-2.1939	-2.1934	-2.1994	-2.2257	-2.2389	-2.1777	-2.236	-2.3141	-2.1721	-2.1829	-2.1694	-2.2227	-2.2838
-2.2956	-1.898	-2.3791	-2.1402	-2.4016	-2.0909	-2.284	-1.8893	-2.2986	-2.1373	-2.6721	-1.9961	-2.4785	-2.1222	-2.3812	-1.7567	-2.3024	-2.1094	-2.5067	-2.0485	-2.2996	-2.3311	-2.4016	-2.0909	-2.2996	-2.0655	-2.2986	-2.1373	-2.181	-2.2345	-2.4785	-2.1222	-2.1297	-2.2161	-2.2731	-2.2788	-2.1855	-2.1939	-2.1634	-2.1638	-2.2257	-2.2389	-2.2323	-1.9958	-2.3141	-2.1721	-2.2323	-2.1638	-2.1634	-2.178
-2.4676	-2.1307	-1.9992	-2.1402	-2.0084	-2.2141	-2.284	-1.8893	-2.6277	-2.3222	-2.1812	-2.1094	-1.8757	-2.3547	-2.0997	-2.1759	-2.1362	-2.1861	-2.2561	-2.2411	-2.0625	-2.0819	-2.1297	-2.1708	-2.2996	-2.0655	-2.6332	-2.1623	-2.3434	-2.1365	-2.2068	-2.2875	-2.1297	-2.2161	-2.1362	-2.1861	-2.3767	-2.162	-2.1934	-2.1994	-1.9674	-2.2218	-2.2323	-1.9958	-2.3141	-2.1721	-2.1829	-2.1694	-2.1987	-2.1884
-2.3348	-2.2307	-2.1467	-2.2602	-2.0471	-2.2758	-2.1241	-2.3615	-2.2986	-2.1373	-2.2254	-2.1792	-2.1432	-2.1742	-2.2601	-2.2114	-2.5773	-1.9272	-1.9948	-2.3086	-2.2996	-2.3311	-2.1404	-2.1835	-2.0776	-2.2965	-2.2986	-2.1373	-2.1354	-2.1491	-2.2609	-2.1365	-2.2601	-2.2114	-2.2996	-2.1226	-2.1855	-2.1939	-2.259	-2.2475	-2.2257	-2.2389	-2.1777	-2.236	-2.3141	-2.1721	-2.1829	-2.1694	-2.1987	-2.1884
-2.2956	-1.898	-2.4237	-2.2244	-2.1241	-2.4184	-2.1911	-1.7307	-1.3704	-2.2685	-2.1812	-2.1094	-2.1177	-2.0994	-2.0888	-1.7415	-2.2529	-2.0682	-2.5067	-2.0485	-2.4237	-2.2244	-2.1404	-2.1835	-2.2996	-2.0655	-1.8297	-2.2411	-2.3434	-2.1365	-2.2609	-2.1365	-2.0888	-1.7415	-2.2996	-2.1226	-2.1855	-2.1939	-2.1934	-2.1994	-2.2257	-2.2389	-2.1777	-2.236	-1.5756	-2.3025	-2.1829	-2.1694	-2.1987	-2.1884
-2.6141	-2.0025	-1.9992	-2.1402	-2.1467	-1.9391	-2.3793	-2.505	-2.5472	-2.2129	-2.1972	-2.1002	-2.3351	-2.1719	-2.3976	-2.2976	-2.4581	-2.0602	-2.5067	-2.0485	-2.0625	-2.0819	-2.1297	-2.1708	-2.0776	-2.2965	-2.5472	-2.2129	-2.3434	-2.1365	-2.2609	-2.1365	-2.1297	-2.2161	-2.2731	-2.2788	-2.1855	-2.1939	-2.1934	-2.1994	-2.2777	-1.9556	-2.1777	-2.236	-2.3455	-2.207	-2.1829	-2.1694	-2.1987	-2.1884
-2.248	-2.2551	-2.1699	-2.1243	-2.0471	-2.2758	-2.3183	-2.1373	-1.9463	-2.0025	-2.048	-2.1875	-2.0867	-2.1924	-2.2601	-2.2114	-2.5773	-1.9272	-2.2561	-2.2411	-2.0625	-2.0819	-2.1404	-2.1835	-2.3183	-2.1373	-2.0904	-2.1491	-2.181	-2.2345	-2.2009	-2.177	-2.2601	-2.2114	-2.2996	-2.1226	-2.1855	-2.1939	-2.1934	-2.1994	-2.2257	-2.2389	-2.1777	-2.236	-2.3141	-2.1721	-2.1829	-2.1694	-2.1634	-2.178
-2.2956	-1.898	-2.0124	-2.0796	-1.8866	-2.383	-2.284	-1.8893	-2.7352	-1.9063	-2.491	-1.9819	-2.4881	-2.1441	-2.2684	-2.6874	-2.3398	-2.2542	-2.5067	-2.0485	-2.0625	-2.0819	-2.1297	-2.1708	-2.2996	-2.0655	-2.6332	-2.1623	-2.3434	-2.1365	-2.2068	-2.2875	-2.3926	-2.215	-2.2996	-2.1226	-2.1855	-2.1939	-2.1934	-2.1994	-1.9674	-2.2218	-2.2323	-1.9958	-2.3141	-2.1721	-2.1829	-2.1694	-2.1987	-2.1884
-2.2642	-2.1936	-1.9992	-2.1402	-2.3024	-2.0226	-2.0124	-2.0602	-1.8252	-2.1451	-2.2529	-2.568	-2.1329	-2.1433	-2.2601	-2.2114	-2.2018	-2.0652	-2.2561	-2.2411	-2.0625	-2.0819	-2.1404	-2.1835	-2.0776	-2.2965	-1.8297	-2.2411	-2.181	-2.2345	-2.2009	-2.177	-2.2601	-2.2114	-2.2996	-2.1226	-2.3767	-2.162	-2.1934	-2.1994	-2.2257	-2.2389	-2.1777	-2.236	-2.3141	-2.1721	-2.259	-2.4015	-2.1987	-2.1884
-2.0198	-2.4034	-2.5061	-2.379	-2.6628	-2.5214	-2.5083	-2.1307	-2.3348	-1.8013	-2.1565	-2.3808	-2.6817	-1.9308	-2.0488	-1.817	-1.9299	-2.4237	-1.9948	-2.3086	-2.2996	-2.3311	-2.4579	-2.3868	-2.2996	-2.0655	-2.6332	-2.1623	-2.181	-2.2345	-2.2009	-2.177	-1.957	-2.1258	-1.9299	-2.4237	-2.1855	-2.1939	-2.1934	-2.1994	-2.2257	-2.2389	-2.2967	-2.1953	-2.3141	-2.1721	-2.2323	-2.1638	-2.1987	-2.1884
-2.0198	-2.4034	-2.2837	-1.962	-2.2018	-2.2319	-2.0124	-2.0602	-2.7352	-1.9063	-2.1972	-2.1002	-2.4881	-2.1441	-1.8893	-2.3112	-1.9299	-2.4237	-1.9948	-2.3086	-2.367	-2.2609	-2.1297	-2.1708	-2.0776	-2.2965	-2.6332	-2.1623	-2.3434	-2.1365	-2.2068	-2.2875	-2.1297	-2.2161	-1.9299	-2.4237	-2.1855	-2.1939	-2.1934	-2.1994	-2.2257	-2.2389	-2.1777	-2.236	-2.3141	-2.1721	-2.1829	-2.1694	-2.1987	-2.1884
-1.8397	-2.1524	-1.9992	-2.1402	-2.1241	-2.4184	-2.5083	-2.1307	-2.7648	-2.1999	-1.9965	-2.5071	-1.9	-2.3782	-2.2601	-2.2114	-1.9425	-2.0796	-1.9948	-2.3086	-2.0625	-2.0819	-2.1404	-2.1835	-2.2996	-2.0655	-2.6332	-2.1623	-1.9965	-2.5071	-1.9	-2.3782	-2.2601	-2.2114	-1.957	-2.1144	-2.1855	-2.1939	-2.1934	-2.1994	-2.2257	-2.2389	-2.2967	-2.1953	-2.3141	-2.1721	-2.1829	-2.1694	-2.1987	-2.1884
-2.335	-2.0275	-2.3791	-2.1402	-1.8866	-2.383	-2.0124	-2.0602	-2.7352	-1.9063	-2.6721	-1.9961	-2.0867	-2.1924	-2.0997	-2.1759	-2.5773	-1.9272	-2.2561	-2.2411	-2.2996	-2.3311	-2.1297	-2.1708	-2.0776	-2.2965	-2.6332	-2.1623	-2.181	-2.2345	-2.2009	-2.177	-2.1297	-2.2161	-2.2996	-2.1226	-2.1855	-2.1939	-2.1634	-2.1638	-1.9674	-2.2218	-2.1777	-2.236	-2.3141	-2.1721	-2.2323	-2.1638	-2.1634	-2.178
-2.446	-2.004	-2.2837	-1.962	-2.0471	-2.2758	-2.5083	-2.1307	-2.5472	-2.2129	-2.1972	-2.1002	-2.2642	-2.3692	-2.1565	-2.3808	-2.4581	-2.0602	-2.446	-2.004	-2.367	-2.2609	-2.1404	-2.1835	-2.2996	-2.0655	-2.5472	-2.2129	-2.3434	-2.1365	-2.2009	-2.177	-2.3926	-2.215	-2.2731	-2.2788	-2.1855	-2.1939	-2.1934	-2.1994	-2.2257	-2.2389	-2.2967	-2.1953	-2.3455	-2.207	-2.1829	-2.1694	-2.2227	-2.2838
-1.9733	-2.4001	-2.1699	-2.1243	-1.9356	-2.1612	-2.5178	-2.376	-2.2986	-2.1373	-2.5226	-2.3735	-2.1177	-2.0994	-1.8893	-2.3112	-2.3398	-2.2542	-1.9948	-2.3086	-2.0625	-2.0819	-2.1404	-2.1835	-2.2574	-2.3011	-2.2986	-2.1373	-2.3434	-2.1365	-2.2609	-2.1365	-2.1297	-2.2161	-2.2996	-2.1226	-2.1855	-2.1939	-2.1934	-2.1994	-2.2257	-2.2389	-2.1777	-2.236	-2.3141	-2.1721	-2.1829	-2.1694	-2.1987	-2.1884
-2.335	-2.0275	-2.1699	-2.1243	-2.3148	-2.2268	-2.3183	-2.1373	-2.2986	-2.1373	-2.5226	-2.3735	-1.8757	-2.3547	-2.3812	-1.7567	-2.1432	-2.1489	-2.2561	-2.2411	-2.0625	-2.0819	-2.1404	-2.1835	-2.3183	-2.1373	-2.2986	-2.1373	-2.3434	-2.1365	-2.2068	-2.2875	-2.1297	-2.2161	-2.2731	-2.2788	-2.1855	-2.1939	-2.1934	-2.1994	-2.2257	-2.2389	-2.1777	-2.236	-2.3141	-2.1721	-2.1829	-2.1694	-2.1987	-2.1884
-2.446	-2.004	-2.5677	-2.2808	-2.4016	-2.0909	-2.1938	-2.2808	-2.1708	-2.1691	-2.2254	-2.1792	-1.9	-2.3782	-2.0991	-2.3866	-2.1432	-2.1489	-2.446	-2.004	-2.367	-2.2609	-2.4016	-2.0909	-2.2574	-2.3011	-2.0904	-2.1491	-2.1354	-2.1491	-1.9	-2.3782	-2.1297	-2.2161	-2.2731	-2.2788	-2.1855	-2.1939	-2.1934	-2.1994	-2.2257	-2.2389	-2.1777	-2.236	-2.3141	-2.1721	-2.1829	-2.1694	-2.1987	-2.1884
-2.6141	-2.0025	-2.153	-2.2114	-2.2018	-2.2319	-2.1938	-2.2808	-2.2986	-2.1373	-2.2254	-2.1792	-2.4881	-2.1441	-2.3837	-1.9912	-1.9425	-2.0796	-2.5067	-2.0485	-2.153	-2.2114	-2.1297	-2.1708	-2.2574	-2.3011	-2.2986	-2.1373	-2.1354	-2.1491	-2.2068	-2.2875	-2.3926	-2.215	-1.957	-2.1144	-2.1855	-2.1939	-2.1934	-2.1994	-2.2257	-2.2389	-2.1777	-2.236	-2.3141	-2.1721	-2.1829	-2.1694	-2.1987	-2.1884
-2.335	-2.0275	-2.153	-2.2114	-2.3605	-2.5	-2.1938	-2.2808	-2.3348	-1.8013	-2.5226	-2.3735	-1.8757	-2.3547	-2.5472	-2.4237	-2.0373	-2.3348	-2.2561	-2.2411	-2.153	-2.2114	-2.4579	-2.3868	-2.2574	-2.3011	-2.6332	-2.1623	-2.3434	-2.1365	-2.2068	-2.2875	-2.5472	-2.4237	-2.2996	-2.1226	-2.1855	-2.1939	-2.1934	-2.1994	-2.2257	-2.2389	-2.1777	-2.236	-2.3141	-2.1721	-2.1829	-2.1694	-2.1987	-2.1884
-2.1972	-1.5574	-2.1972	-1.8909	-2.3148	-2.2268	-2.3837	-2.3781	-2.2986	-2.1373	-2.0247	-2.1113	-2.4142	-2.1759	-1.9878	-2.397	-2.3398	-2.2542	-2.1972	-1.5574	-2.1972	-1.8909	-2.1404	-2.1835	-2.2996	-2.0655	-2.2986	-2.1373	-2.1354	-2.1491	-2.2609	-2.1365	-2.1297	-2.2161	-2.2996	-2.1226	-2.1972	-1.5574	-2.1972	-1.8909	-2.2257	-2.2389	-2.1777	-2.236	-2.3141	-2.1721	-2.1829	-2.1694	-2.1987	-2.1884
-2.446	-2.004	-2.0966	-2.1222	-2.5178	-2.1087	-2.5083	-2.1307	-2.7648	-2.1999	-2.3643	-1.9978	-2.1905	-2.1972	-2.0997	-2.1759	-2.1362	-2.1861	-2.446	-2.004	-2.0966	-2.1222	-2.4579	-2.3868	-2.2996	-2.0655	-2.6332	-2.1623	-2.1354	-2.1491	-2.2009	-2.177	-2.1297	-2.2161	-2.1362	-2.1861	-2.1855	-2.1939	-2.1634	-2.1638	-2.2257	-2.2389	-2.2967	-2.1953	-2.3141	-2.1721	-2.1829	-2.1694	-2.2227	-2.2838
-2.2642	-2.1936	-2.3545	-2.2323	-2.3148	-2.2268	-2.2474	-2.2492	-2.6277	-2.3222	-2.1972	-2.1002	-2.2642	-2.3692	-1.8893	-2.3112	-2.2018	-2.0652	-2.2561	-2.2411	-2.2996	-2.3311	-2.1404	-2.1835	-2.2574	-2.3011	-2.6332	-2.1623	-2.3434	-2.1365	-2.2009	-2.177	-2.1297	-2.2161	-2.2996	-2.1226	-2.3767	-2.162	-2.259	-2.2475	-2.2257	-2.2389	-2.1777	-2.236	-2.3141	-2.1721	-2.1829	-2.1694	-2.2227	-2.2838
-2.2397	-2.4272	-1.9992	-2.1402	-2.6628	-2.5214	-2.3372	-1.9611	-2.5578	-2.2046	-2.5747	-1.7874	-2.0084	-2.2141	-2.3812	-1.7567	-2.5773	-1.9272	-2.2561	-2.2411	-2.0625	-2.0819	-2.4579	-2.3868	-2.2996	-2.0655	-2.6332	-2.1623	-2.3434	-2.1365	-2.2009	-2.177	-2.1297	-2.2161	-2.2996	-2.1226	-2.1146	-2.2993	-2.1934	-2.1994	-2.2257	-2.2389	-2.2323	-1.9958	-2.3141	-2.1721	-2.1829	-2.1694	-2.1634	-2.178
-1.8422	-2.3318	-1.9992	-2.1402	-2.3908	-1.9814	-2.0124	-2.0602	-2.6277	-2.3222	-2.1565	-2.3808	-2.6817	-1.9308	-2.0991	-2.3866	-2.5412	-2.1052	-2.2561	-2.2411	-2.0625	-2.0819	-2.1297	-2.1708	-2.0776	-2.2965	-2.6332	-2.1623	-2.181	-2.2345	-2.2009	-2.177	-2.1297	-2.2161	-2.2996	-2.1226	-2.1146	-2.2993	-2.1934	-2.1994	-2.2777	-1.9556	-2.1777	-2.236	-2.3141	-2.1721	-2.2323	-2.1638	-2.1987	-2.1884
-2.4676	-2.1307	-2.1699	-2.1243	-2.0098	-2.0797	-1.9971	-2.3298	-1.9466	-2.1813	-2.5747	-1.7874	-2.2018	-2.0652	-2.0997	-2.1759	-2.3398	-2.2542	-2.2561	-2.2411	-2.0625	-2.0819	-2.0098	-2.0797	-2.0776	-2.2965	-1.8297	-2.2411	-2.3434	-2.1365	-2.2009	-2.177	-2.1297	-2.2161	-2.2996	-2.1226	-2.3767	-2.162	-2.1934	-2.1994	-1.9674	-2.2218	-2.1777	-2.236	-2.3141	-2.1721	-2.1829	-2.1694	-2.1987	-2.1884
-2.4437	-2.2869	-2.3342	-2.6593	-2.1241	-2.4184	-2.284	-1.8893	-2.5472	-2.2129	-2.491	-1.9819	-2.1177	-2.0994	-1.7861	-2.1087	-2.4581	-2.0602	-2.5067	-2.0485	-2.367	-2.2609	-2.1404	-2.1835	-2.2996	-2.0655	-2.5472	-2.2129	-2.3434	-2.1365	-2.2609	-2.1365	-1.957	-2.1258	-2.2731	-2.2788	-2.1855	-2.1939	-2.1934	-2.1994	-2.2257	-2.2389	-2.2323	-1.9958	-2.3455	-2.207	-2.1829	-2.1694	-2.1987	-2.1884
-2.446	-2.004	-2.0124	-2.0796	-1.9616	-2.379	-2.1911	-1.7307	-1.3704	-2.2685	-2.3643	-1.9978	-2.3812	-2.2077	-2.6415	-2.3062	-2.0373	-2.3348	-2.446	-2.004	-2.0625	-2.0819	-2.1297	-2.1708	-2.2996	-2.0655	-1.8297	-2.2411	-2.1354	-2.1491	-2.2609	-2.1365	-2.3926	-2.215	-2.2996	-2.1226	-2.1855	-2.1939	-2.1934	-2.1994	-2.2257	-2.2389	-2.1777	-2.236	-1.5756	-2.3025	-2.1829	-2.1694	-2.1987	-2.1884
-2.4437	-2.2869	-2.153	-2.2114	-2.2018	-2.2319	-2.3372	-1.9611	-1.9463	-2.0025	-2.2642	-2.2602	-2.4785	-2.1222	-1.8893	-2.3112	-2.1432	-2.1489	-2.5067	-2.0485	-2.153	-2.2114	-2.1297	-2.1708	-2.2996	-2.0655	-2.0904	-2.1491	-2.181	-2.2345	-2.4785	-2.1222	-2.1297	-2.2161	-2.2731	-2.2788	-2.1855	-2.1939	-2.1934	-2.1994	-2.2257	-2.2389	-2.2323	-1.9958	-2.3141	-2.1721	-2.259	-2.4015	-2.1634	-2.178
-1.8146	-2.6119	-2.2139	-2.0219	-2.5178	-2.1087	-2.0966	-2.2129	-1.9466	-2.1813	-2.1972	-2.1002	-2.4881	-2.1441	-2.1565	-2.3808	-2.2139	-2.5807	-1.9948	-2.3086	-2.0625	-2.0819	-2.4579	-2.3868	-2.0966	-2.2129	-1.8297	-2.2411	-2.3434	-2.1365	-2.2068	-2.2875	-2.3926	-2.215	-2.2731	-2.2788	-2.1855	-2.1939	-2.1934	-2.1994	-2.2257	-2.2389	-2.2323	-1.9958	-2.3141	-2.1721	-2.1829	-2.1694	-2.1987	-2.1884
-2.2428	-2.1222	-2.3545	-2.2323	-2.3605	-2.5	-2.266	-2.0922	-2.1786	-2.1779	-2.5226	-2.3735	-2.1905	-2.1972	-2.4973	-1.9904	-2.5412	-2.1052	-2.2428	-2.1222	-2.2996	-2.3311	-2.4579	-2.3868	-2.2996	-2.0655	-2.0904	-2.1491	-2.3434	-2.1365	-2.2009	-2.177	-2.3926	-2.215	-2.2996	-2.1226	-2.1146	-2.2993	-2.259	-2.2475	-2.2257	-2.2389	-2.1777	-2.236	-2.3141	-2.1721	-2.1829	-2.1694	-2.2227	-2.2838
-2.2428	-2.1222	-2.1467	-2.2602	-2.3908	-1.9814	-2.1241	-2.3615	-2.1174	-2.1402	-2.1972	-2.1002	-2.1432	-2.1742	-2.3812	-1.7567	-1.9425	-2.0796	-2.2428	-2.1222	-2.2996	-2.3311	-2.1297	-2.1708	-2.0776	-2.2965	-1.8297	-2.2411	-2.3434	-2.1365	-2.2609	-2.1365	-2.1297	-2.2161	-1.957	-2.1144	-2.1146	-2.2993	-2.259	-2.2475	-2.2777	-1.9556	-2.1777	-2.236	-2.3455	-2.207	-2.1829	-2.1694	-2.1987	-2.1884
-2.6141	-2.0025	-1.8484	-1.957	-2.1467	-1.9391	-2.0124	-2.0602	-2.2986	-2.1373	-2.1812	-2.1094	-2.0084	-2.2141	-1.8893	-2.3112	-2.3398	-2.2542	-2.5067	-2.0485	-2.0625	-2.0819	-2.1297	-2.1708	-2.0776	-2.2965	-2.2986	-2.1373	-2.3434	-2.1365	-2.2009	-2.177	-2.1297	-2.2161	-2.2996	-2.1226	-2.1855	-2.1939	-2.1934	-2.1994	-2.2777	-1.9556	-2.1777	-2.236	-2.3141	-2.1721	-2.1829	-2.1694	-2.1634	-2.178
-2.2642	-2.1936	-1.8484	-1.957	-2.5178	-2.1087	-2.5083	-2.1307	-2.1786	-2.1779	-2.3643	-1.9978	-1.8757	-2.3547	-2.0991	-2.3866	-1.9425	-2.0796	-2.2561	-2.2411	-2.0625	-2.0819	-2.4579	-2.3868	-2.2996	-2.0655	-2.0904	-2.1491	-2.1354	-2.1491	-2.2068	-2.2875	-2.1297	-2.2161	-1.957	-2.1144	-2.3767	-2.162	-2.1934	-2.1994	-2.2257	-2.2389	-2.2967	-2.1953	-2.3141	-2.1721	-2.1829	-2.1694	-2.1987	-2.1884
-2.2397	-2.4272	-2.3545	-2.2323	-2.2018	-2.2319	-2.0754	-2.2602	-2.1708	-2.1691	-2.1626	-2.1074	-2.1432	-2.1742	-2.0888	-1.7415	-2.2642	-2.2602	-2.2561	-2.2411	-2.2996	-2.3311	-2.1297	-2.1708	-2.2996	-2.0655	-2.0904	-2.1491	-2.1626	-2.1074	-2.2609	-2.1365	-2.0888	-1.7415	-2.2996	-2.1226	-2.1146	-2.2993	-2.259	-2.2475	-2.2257	-2.2389	-2.2967	-2.1953	-2.3141	-2.1721	-2.1829	-2.1694	-2.1987	-2.1884
-1.8146	-2.6119	-2.1467	-2.2602	-1.9356	-2.1612	-1.9971	-2.3298	-1.8252	-2.1451	-2.3643	-1.9978	-2.2642	-2.3692	-1.9692	-2.3668	-2.3024	-2.1094	-1.9948	-2.3086	-2.2996	-2.3311	-2.1404	-2.1835	-2.0776	-2.2965	-1.8297	-2.2411	-2.1354	-2.1491	-2.2009	-2.177	-1.957	-2.1258	-2.2731	-2.2788	-2.1855	-2.1939	-2.259	-2.2475	-2.2257	-2.2389	-2.1777	-2.236	-2.3141	-2.1721	-2.1829	-2.1694	-2.2227	-2.2838
-2.4676	-2.1307	-2.2139	-2.0219	-2.1241	-2.4184	-2.3372	-1.9611	-1.3704	-2.2685	-2.6721	-1.9961	-2.4142	-2.1759	-2.0991	-2.3866	-2.3024	-2.1094	-2.2561	-2.2411	-2.0625	-2.0819	-2.1404	-2.1835	-2.2996	-2.0655	-1.8297	-2.2411	-2.181	-2.2345	-2.2609	-2.1365	-2.1297	-2.2161	-2.2731	-2.2788	-2.3767	-2.162	-2.1934	-2.1994	-2.2257	-2.2389	-2.2323	-1.9958	-1.5756	-2.3025	-2.2323	-2.1638	-2.1987	-2.1884
-2.335	-2.0275	-2.1699	-2.1243	-2.1467	-1.9391	-2.2474	-2.2492	-1.3704	-2.2685	-2.491	-1.9819	-2.4785	-2.1222	-2.0991	-2.3866	-1.9425	-2.0796	-2.2561	-2.2411	-2.0625	-2.0819	-2.1297	-2.1708	-2.2574	-2.3011	-1.8297	-2.2411	-2.3434	-2.1365	-2.4785	-2.1222	-2.1297	-2.2161	-1.957	-2.1144	-2.1855	-2.1939	-2.1934	-2.1994	-2.2777	-1.9556	-2.1777	-2.236	-1.5756	-2.3025	-2.1829	-2.1694	-2.1634	-2.178
-2.2102	-2.1402	-2.2139	-2.0219	-2.3148	-2.2268	-2.1911	-1.7307	-2.5578	-2.2046	-2.048	-2.1875	-2.5148	-2.152	-2.0488	-2.058	-1.9962	-2.2119	-1.9948	-2.3086	-2.0625	-2.0819	-2.1404	-2.1835	-2.2996	-2.0655	-2.6332	-2.1623	-2.181	-2.2345	-2.2068	-2.2875	-1.957	-2.1258	-1.957	-2.1144	-2.1855	-2.1939	-2.1934	-2.1994	-2.2257	-2.2389	-2.1777	-2.236	-2.3141	-2.1721	-2.1829	-2.1694	-2.1987	-2.1884
-2.3348	-2.2307	-2.2837	-1.962	-2.3908	-1.9814	-2.0754	-2.2602	-1.9464	-2.3315	-2.0247	-2.1113	-2.3348	-1.9064	-2.0488	-2.058	-2.3024	-2.1094	-1.9948	-2.3086	-2.367	-2.2609	-2.1297	-2.1708	-2.2996	-2.0655	-1.8297	-2.2411	-2.1354	-2.1491	-2.2609	-2.1365	-1.957	-2.1258	-2.2731	-2.2788	-2.1855	-2.1939	-2.1934	-2.1994	-2.2777	-1.9556	-2.2967	-2.1953	-1.5756	-2.3025	-2.1829	-2.1694	-2.1987	-2.1884
-1.8422	-2.3318	-2.153	-2.2114	-2.1911	-2.5162	-2.3372	-1.9611	-2.7352	-1.9063	-2.491	-1.9819	-2.1432	-2.1742	-2.0997	-2.1759	-2.2642	-2.2602	-2.2561	-2.2411	-2.153	-2.2114	-2.1297	-2.1708	-2.2996	-2.0655	-2.6332	-2.1623	-2.3434	-2.1365	-2.2609	-2.1365	-2.1297	-2.2161	-2.2996	-2.1226	-2.1146	-2.2993	-2.1934	-2.1994	-2.2257	-2.2389	-2.2323	-1.9958	-2.3141	-2.1721	-2.1829	-2.1694	-2.1987	-2.1884
-1.8422	-2.3318	-2.2139	-2.0219	-2.3024	-2.0226	-2.1911	-1.7307	-1.9464	-2.3315	-2.1812	-2.1094	-1.9	-2.3782	-2.0488	-2.058	-2.2139	-2.5807	-2.2561	-2.2411	-2.0625	-2.0819	-2.1404	-2.1835	-2.2996	-2.0655	-1.8297	-2.2411	-2.3434	-2.1365	-1.9	-2.3782	-1.957	-2.1258	-2.2731	-2.2788	-2.1146	-2.2993	-2.1934	-2.1994	-2.2257	-2.2389	-2.1777	-2.236	-1.5756	-2.3025	-2.1829	-2.1694	-2.1987	-2.1884
-2.4676	-2.1307	-2.1708	-2.7419	-2.1467	-1.9391	-2.3183	-2.1373	-2.5059	-2.6119	-2.491	-1.9819	-2.1329	-2.1433	-2.5472	-2.4237	-2.2529	-2.0682	-2.2561	-2.2411	-2.367	-2.2609	-2.1297	-2.1708	-2.3183	-2.1373	-2.6332	-2.1623	-2.3434	-2.1365	-2.2009	-2.177	-2.5472	-2.4237	-2.2996	-2.1226	-2.3767	-2.162	-2.1934	-2.1994	-2.2777	-1.9556	-2.1777	-2.236	-2.3141	-2.1721	-2.1829	-2.1694	-2.1987	-2.1884
-2.4437	-2.2869	-2.1708	-2.7419	-1.8866	-2.383	-2.0124	-2.0602	-2.2986	-2.1373	-2.1565	-2.3808	-2.1432	-2.1742	-1.8893	-2.3112	-2.2139	-2.5807	-2.5067	-2.0485	-2.367	-2.2609	-2.1297	-2.1708	-2.0776	-2.2965	-2.2986	-2.1373	-2.181	-2.2345	-2.2609	-2.1365	-2.1297	-2.2161	-2.2731	-2.2788	-2.1855	-2.1939	-2.1934	-2.1994	-1.9674	-2.2218	-2.1777	-2.236	-2.3141	-2.1721	-2.2323	-2.1638	-2.1987	-2.1884
-2.4437	-2.2869	-2.0966	-2.1222	-1.9616	-2.379	-2.5083	-2.1307	-2.1786	-2.1779	-2.048	-2.1875	-2.4142	-2.1759	-2.3812	-1.7567	-1.8269	-2.1087	-2.5067	-2.0485	-2.0966	-2.1222	-2.1297	-2.1708	-2.2996	-2.0655	-2.0904	-2.1491	-2.181	-2.2345	-2.2609	-2.1365	-2.1297	-2.2161	-1.957	-2.1144	-2.1855	-2.1939	-2.1634	-2.1638	-2.2257	-2.2389	-2.2967	-2.1953	-2.3141	-2.1721	-2.1829	-2.1694	-2.1987	-2.1884
-2.4437	-2.2869	-2.1699	-2.1243	-2.3908	-1.9814	-2.0966	-2.2129	-1.3704	-2.2685	-2.0523	-2.1222	-2.1432	-2.1742	-2.2684	-2.6874	-1.9425	-2.0796	-2.5067	-2.0485	-2.0625	-2.0819	-2.1297	-2.1708	-2.0966	-2.2129	-1.8297	-2.2411	-2.0523	-2.1222	-2.2609	-2.1365	-2.3926	-2.215	-1.957	-2.1144	-2.1855	-2.1939	-2.1934	-2.1994	-2.2777	-1.9556	-2.2323	-1.9958	-1.5756	-2.3025	-2.2323	-2.1638	-2.1987	-2.1884
-2.2102	-2.1402	-2.4237	-2.2244	-1.9356	-2.1612	-2.5083	-2.1307	-2.7648	-2.1999	-2.5226	-2.3735	-2.1432	-2.1742	-2.4973	-1.9904	-2.2529	-2.0682	-1.9948	-2.3086	-2.4237	-2.2244	-2.1404	-2.1835	-2.2996	-2.0655	-2.6332	-2.1623	-2.3434	-2.1365	-2.2609	-2.1365	-2.3926	-2.215	-2.2996	-2.1226	-2.1855	-2.1939	-2.1934	-2.1994	-2.2257	-2.2389	-2.2967	-2.1953	-2.3141	-2.1721	-2.1829	-2.1694	-2.1987	-2.1884
-2.2102	-2.1402	-1.8484	-1.957	-2.3024	-2.0226	-2.0124	-2.0602	-2.6277	-2.3222	-1.9965	-2.5071	-2.1329	-2.1433	-1.9878	-2.397	-1.9425	-2.0796	-1.9948	-2.3086	-2.0625	-2.0819	-2.1404	-2.1835	-2.0776	-2.2965	-2.6332	-2.1623	-1.9965	-2.5071	-2.2009	-2.177	-2.1297	-2.2161	-1.957	-2.1144	-2.1855	-2.1939	-2.1934	-2.1994	-2.2257	-2.2389	-2.1777	-2.236	-2.3141	-2.1721	-2.1829	-2.1694	-2.1987	-2.1884
-1.8422	-2.3318	-2.153	-2.2114	-2.6628	-2.5214	-1.9971	-2.3298	-2.5578	-2.2046	-2.0523	-2.1222	-2.3351	-2.1719	-1.9692	-2.3668	-2.2139	-2.5807	-2.2561	-2.2411	-2.153	-2.2114	-2.4579	-2.3868	-2.0776	-2.2965	-2.6332	-2.1623	-2.0523	-2.1222	-2.2609	-2.1365	-1.957	-2.1258	-2.2731	-2.2788	-2.1146	-2.2993	-2.1934	-2.1994	-2.2257	-2.2389	-2.1777	-2.236	-2.3141	-2.1721	-2.2323	-2.1638	-2.1987	-2.1884
-2.4437	-2.2869	-1.8484	-1.957	-2.5178	-2.1087	-2.3183	-2.1373	-2.5578	-2.2046	-2.0247	-2.1113	-2.3812	-2.2077	-2.0991	-2.3866	-2.5773	-1.9272	-2.5067	-2.0485	-2.0625	-2.0819	-2.4579	-2.3868	-2.3183	-2.1373	-2.6332	-2.1623	-2.1354	-2.1491	-2.2609	-2.1365	-2.1297	-2.2161	-2.2996	-2.1226	-2.1855	-2.1939	-2.1934	-2.1994	-2.2257	-2.2389	-2.1777	-2.236	-2.3141	-2.1721	-2.1829	-2.1694	-2.1987	-2.1884
-2.2102	-2.1402	-2.1813	-2.3104	-2.3024	-2.0226	-2.1241	-2.3615	-2.7352	-1.9063	-1.9965	-2.5071	-1.9	-2.3782	-2.0488	-1.817	-2.3024	-2.1094	-1.9948	-2.3086	-2.0625	-2.0819	-2.1404	-2.1835	-2.0776	-2.2965	-2.6332	-2.1623	-1.9965	-2.5071	-1.9	-2.3782	-1.957	-2.1258	-2.2731	-2.2788	-2.1855	-2.1939	-2.1934	-2.1994	-2.2257	-2.2389	-2.1777	-2.236	-2.3141	-2.1721	-2.1829	-2.1694	-2.1987	-2.1884
-1.8146	-2.6119	-1.9992	-2.1402	-2.4016	-2.0909	-2.0124	-2.0602	-2.6277	-2.3222	-2.2254	-2.1792	-2.3348	-1.9064	-1.8893	-2.3112	-2.2139	-2.5807	-1.9948	-2.3086	-2.0625	-2.0819	-2.4016	-2.0909	-2.0776	-2.2965	-2.6332	-2.1623	-2.1354	-2.1491	-2.2609	-2.1365	-2.1297	-2.2161	-2.2731	-2.2788	-2.1855	-2.1939	-2.1934	-2.1994	-2.2257	-2.2389	-2.1777	-2.236	-2.3141	-2.1721	-2.1829	-2.1694	-2.1987	-2.1884
-2.4437	-2.2869	-1.8484	-1.957	-2.0098	-2.0797	-2.3372	-1.9611	-2.7352	-1.9063	-2.5747	-1.7874	-2.4881	-2.1441	-2.3812	-1.7567	-2.5412	-2.1052	-2.5067	-2.0485	-2.0625	-2.0819	-2.0098	-2.0797	-2.2996	-2.0655	-2.6332	-2.1623	-2.3434	-2.1365	-2.2068	-2.2875	-2.1297	-2.2161	-2.2996	-2.1226	-2.1855	-2.1939	-2.1934	-2.1994	-1.9674	-2.2218	-2.2323	-1.9958	-2.3141	-2.1721	-2.1829	-2.1694	-2.1987	-2.1884
-1.8422	-2.3318	-1.9816	-2.2367	-1.8866	-2.383	-2.3372	-1.9611	-2.5578	-2.2046	-2.2254	-2.1792	-2.4142	-2.1759	-2.248	-2.5162	-2.2529	-2.0682	-2.2561	-2.2411	-2.2996	-2.3311	-2.1297	-2.1708	-2.2996	-2.0655	-2.6332	-2.1623	-2.1354	-2.1491	-2.2609	-2.1365	-2.3926	-2.215	-2.2996	-2.1226	-2.1146	-2.2993	-2.1634	-2.1638	-1.9674	-2.2218	-2.2323	-1.9958	-2.3141	-2.1721	-2.1829	-2.1694	-2.1987	-2.1884
-2.248	-2.2551	-1.9992	-2.1402	-2.0098	-2.0797	-2.0124	-2.0602	-2.3348	-1.8013	-2.6721	-1.9961	-2.5148	-2.152	-1.8893	-2.3112	-2.4581	-2.0602	-2.2561	-2.2411	-2.0625	-2.0819	-2.0098	-2.0797	-2.0776	-2.2965	-2.6332	-2.1623	-2.181	-2.2345	-2.2068	-2.2875	-2.1297	-2.2161	-2.2731	-2.2788	-2.1855	-2.1939	-2.1934	-2.1994	-1.9674	-2.2218	-2.1777	-2.236	-2.3141	-2.1721	-2.2323	-2.1638	-2.1987	-2.1884
-1.8146	-2.6119	-2.0124	-2.0796	-2.0098	-2.0797	-2.5083	-2.1307	-2.1786	-2.1779	-2.5747	-1.7874	-2.0084	-2.2141	-2.0488	-1.817	-2.4581	-2.0602	-1.9948	-2.3086	-2.0625	-2.0819	-2.0098	-2.0797	-2.2996	-2.0655	-2.0904	-2.1491	-2.3434	-2.1365	-2.2009	-2.177	-1.957	-2.1258	-2.2731	-2.2788	-2.1855	-2.1939	-2.1934	-2.1994	-1.9674	-2.2218	-2.2967	-2.1953	-2.3141	-2.1721	-2.1829	-2.1694	-2.1634	-2.178
-2.7353	-1.8909	-2.2139	-2.0219	-2.0471	-2.2758	-2.1938	-2.2808	-2.1174	-2.1402	-2.491	-1.9819	-2.4142	-2.1759	-2.3837	-1.9912	-2.2139	-2.5807	-2.5067	-2.0485	-2.0625	-2.0819	-2.1404	-2.1835	-2.2574	-2.3011	-1.8297	-2.2411	-2.3434	-2.1365	-2.2609	-2.1365	-2.3926	-2.215	-2.2731	-2.2788	-2.1855	-2.1939	-2.1934	-2.1994	-2.2257	-2.2389	-2.1777	-2.236	-2.3455	-2.207	-2.1829	-2.1694	-2.1987	-2.1884
-1.8397	-2.1524	-2.1813	-2.3104	-2.0471	-2.2758	-2.0124	-2.0602	-2.2986	-2.1373	-2.2642	-2.2602	-2.3348	-1.9064	-2.0997	-2.1759	-2.2642	-2.2602	-1.9948	-2.3086	-2.0625	-2.0819	-2.1404	-2.1835	-2.0776	-2.2965	-2.2986	-2.1373	-2.181	-2.2345	-2.2609	-2.1365	-2.1297	-2.2161	-2.2996	-2.1226	-2.1855	-2.1939	-2.1934	-2.1994	-2.2257	-2.2389	-2.1777	-2.236	-2.3141	-2.1721	-2.259	-2.4015	-2.1987	-2.1884
-2.0198	-2.4034	-2.2139	-2.0219	-2.3024	-2.0226	-1.9303	-2.6092	-2.2986	-2.1373	-2.5226	-2.3735	-2.1432	-2.1742	-1.8893	-2.3112	-2.1362	-2.1861	-1.9948	-2.3086	-2.0625	-2.0819	-2.1404	-2.1835	-2.0776	-2.2965	-2.2986	-2.1373	-2.3434	-2.1365	-2.2609	-2.1365	-2.1297	-2.2161	-2.1362	-2.1861	-2.1855	-2.1939	-2.1934	-2.1994	-2.2257	-2.2389	-2.1777	-2.236	-2.3141	-2.1721	-2.1829	-2.1694	-2.1987	-2.1884
-2.335	-2.0275	-2.5677	-2.2808	-2.4016	-2.0909	-1.9971	-2.3298	-2.6277	-2.3222	-2.5226	-2.3735	-2.1177	-2.0994	-2.0997	-2.1759	-2.4581	-2.0602	-2.2561	-2.2411	-2.367	-2.2609	-2.4016	-2.0909	-2.0776	-2.2965	-2.6332	-2.1623	-2.3434	-2.1365	-2.2609	-2.1365	-2.1297	-2.2161	-2.2731	-2.2788	-2.1855	-2.1939	-2.1934	-2.1994	-2.2257	-2.2389	-2.1777	-2.236	-2.3141	-2.1721	-2.1829	-2.1694	-2.1987	-2.1884
-2.0198	-2.4034	-1.9992	-2.1402	-1.8866	-2.383	-2.3183	-2.1373	-2.1708	-2.1691	-2.1972	-2.1002	-1.9	-2.3782	-2.3837	-1.9912	-2.5773	-1.9272	-1.9948	-2.3086	-2.0625	-2.0819	-2.1297	-2.1708	-2.3183	-2.1373	-2.0904	-2.1491	-2.3434	-2.1365	-1.9	-2.3782	-2.3926	-2.215	-2.2996	-2.1226	-2.1855	-2.1939	-2.1934	-2.1994	-1.9674	-2.2218	-2.1777	-2.236	-2.3141	-2.1721	-2.1829	-2.1694	-2.1987	-2.1884
-1.8422	-2.3318	-2.2139	-2.0219	-2.2018	-2.2319	-2.3837	-2.3781	-2.3348	-1.8013	-2.048	-2.1875	-2.0084	-2.2141	-1.7861	-2.1087	-2.2529	-2.0682	-2.2561	-2.2411	-2.0625	-2.0819	-2.1297	-2.1708	-2.2996	-2.0655	-2.6332	-2.1623	-2.181	-2.2345	-2.2009	-2.177	-1.957	-2.1258	-2.2996	-2.1226	-2.1146	-2.2993	-2.1934	-2.1994	-2.2257	-2.2389	-2.1777	-2.236	-2.3141	-2.1721	-2.1829	-2.1694	-2.1634	-2.178
-2.2956	-1.898	-2.1699	-2.1243	-2.0098	-2.0797	-2.0754	-2.2602	-1.3704	-2.2685	-2.491	-1.9819	-2.4142	-2.1759	-2.5472	-2.4237	-2.1432	-2.1489	-2.5067	-2.0485	-2.0625	-2.0819	-2.0098	-2.0797	-2.2996	-2.0655	-1.8297	-2.2411	-2.3434	-2.1365	-2.2609	-2.1365	-2.5472	-2.4237	-2.2731	-2.2788	-2.1855	-2.1939	-2.1934	-2.1994	-1.9674	-2.2218	-2.2967	-2.1953	-1.5756	-2.3025	-2.1829	-2.1694	-2.1987	-2.1884
-2.6141	-2.0025	-2.3545	-2.2323	-2.0471	-2.2758	-2.0966	-2.2129	-1.9463	-2.0025	-2.0523	-2.1222	-2.1329	-2.1433	-2.2601	-2.2114	-1.9962	-2.2119	-2.5067	-2.0485	-2.2996	-2.3311	-2.1404	-2.1835	-2.0966	-2.2129	-2.0904	-2.1491	-2.0523	-2.1222	-2.2009	-2.177	-2.2601	-2.2114	-1.957	-2.1144	-2.1855	-2.1939	-2.259	-2.2475	-2.2257	-2.2389	-2.2323	-1.9958	-2.3141	-2.1721	-2.2323	-2.1638	-2.1987	-2.1884
-2.7353	-1.8909	-2.2837	-1.962	-2.1911	-2.5162	-2.284	-1.8893	-1.9466	-2.1813	-2.0523	-2.1222	-2.2018	-2.0652	-2.3837	-1.9912	-2.2139	-2.5807	-2.5067	-2.0485	-2.367	-2.2609	-2.1297	-2.1708	-2.2996	-2.0655	-1.8297	-2.2411	-2.0523	-2.1222	-2.2009	-2.177	-2.3926	-2.215	-2.2731	-2.2788	-2.1855	-2.1939	-2.1934	-2.1994	-2.2257	-2.2389	-2.2323	-1.9958	-2.3141	-2.1721	-2.2323	-2.1638	-2.1987	-2.1884
-2.2428	-2.1222	-2.1467	-2.2602	-2.3024	-2.0226	-2.3793	-2.505	-2.7352	-1.9063	-2.0155	-1.9527	-2.1177	-2.0994	-1.9692	-2.3668	-2.1432	-2.1489	-2.2428	-2.1222	-2.2996	-2.3311	-2.1404	-2.1835	-2.0776	-2.2965	-2.6332	-2.1623	-2.181	-2.2345	-2.2609	-2.1365	-1.957	-2.1258	-2.2731	-2.2788	-2.1146	-2.2993	-2.259	-2.2475	-2.2257	-2.2389	-2.1777	-2.236	-2.3141	-2.1721	-2.1829	-2.1694	-2.1987	-2.1884
-2.4676	-2.1307	-2.2837	-1.962	-1.9317	-2.152	-2.3837	-2.3781	-1.9464	-2.3315	-2.2642	-2.2602	-2.1905	-2.1972	-2.1565	-2.3808	-2.6456	-2.357	-2.2561	-2.2411	-2.367	-2.2609	-2.4579	-2.3868	-2.2996	-2.0655	-1.8297	-2.2411	-2.181	-2.2345	-2.2009	-2.177	-2.3926	-2.215	-2.6456	-2.357	-2.3767	-2.162	-2.1934	-2.1994	-2.2257	-2.2389	-2.1777	-2.236	-1.5756	-2.3025	-2.259	-2.4015	-2.2227	-2.2838
-2.446	-2.004	-2.0124	-2.0796	-1.9616	-2.379	-2.1911	-1.7307	-2.5472	-2.2129	-2.491	-1.9819	-2.1329	-2.1433	-2.0997	-2.1759	-2.2018	-2.0652	-2.446	-2.004	-2.0625	-2.0819	-2.1297	-2.1708	-2.2996	-2.0655	-2.5472	-2.2129	-2.3434	-2.1365	-2.2009	-2.177	-2.1297	-2.2161	-2.2996	-2.1226	-2.1855	-2.1939	-2.1934	-2.1994	-2.2257	-2.2389	-2.1777	-2.236	-2.3455	-2.207	-2.1829	-2.1694	-2.1987	-2.1884
-2.1972	-1.5574	-2.1972	-1.8909	-2.1972	-2.1114	-2.1972	-2.7916	-1.3704	-2.2685	-2.5226	-2.3735	-2.4785	-2.1222	-2.3812	-1.7567	-2.2529	-2.0682	-2.1972	-1.5574	-2.1972	-1.8909	-2.1972	-2.1114	-2.1972	-2.7916	-1.8297	-2.2411	-2.3434	-2.1365	-2.4785	-2.1222	-2.1297	-2.2161	-2.2996	-2.1226	-2.1972	-1.5574	-2.1972	-1.8909	-2.1972	-2.1114	-2.1972	-2.7916	-1.5756	-2.3025	-2.1829	-2.1694	-2.1634	-2.178
-1.8397	-2.1524	-2.0124	-2.0796	-2.5178	-2.1087	-1.9971	-2.3298	-2.6277	-2.3222	-2.0155	-1.9527	-2.1329	-2.1433	-2.248	-2.5162	-2.2529	-2.0682	-1.9948	-2.3086	-2.0625	-2.0819	-2.4579	-2.3868	-2.0776	-2.2965	-2.6332	-2.1623	-2.181	-2.2345	-2.2009	-2.177	-2.3926	-2.215	-2.2996	-2.1226	-2.1855	-2.1939	-2.1934	-2.1994	-2.2257	-2.2389	-2.1777	-2.236	-2.3141	-2.1721	-2.1829	-2.1694	-2.1987	-2.1884
-2.6141	-2.0025	-2.1467	-2.2602	-1.8866	-2.383	-2.3183	-2.1373	-2.4907	-2.2831	-2.491	-1.9819	-2.6817	-1.9308	-2.0997	-2.1759	-2.5412	-2.1052	-2.5067	-2.0485	-2.2996	-2.3311	-2.1297	-2.1708	-2.3183	-2.1373	-1.8297	-2.2411	-2.3434	-2.1365	-2.2009	-2.177	-2.1297	-2.2161	-2.2996	-2.1226	-2.1855	-2.1939	-2.259	-2.2475	-1.9674	-2.2218	-2.1777	-2.236	-2.3455	-2.207	-2.1829	-2.1694	-2.1987	-2.1884
-2.4676	-2.1307	-2.5677	-2.2808	-2.3148	-2.2268	-2.2474	-2.2492	-2.2986	-2.1373	-1.9965	-2.5071	-2.1177	-2.0994	-2.3976	-2.2976	-2.1362	-2.1861	-2.2561	-2.2411	-2.367	-2.2609	-2.1404	-2.1835	-2.2574	-2.3011	-2.2986	-2.1373	-1.9965	-2.5071	-2.2609	-2.1365	-2.1297	-2.2161	-2.1362	-2.1861	-2.3767	-2.162	-2.1934	-2.1994	-2.2257	-2.2389	-2.1777	-2.236	-2.3141	-2.1721	-2.1829	-2.1694	-2.1987	-2.1884
-1.8397	-2.1524	-2.2139	-2.0219	-2.3605	-2.5	-2.0966	-2.2129	-2.6277	-2.3222	-2.1972	-2.7916	-2.1972	-2.1114	-2.1972	-2.1114	-2.1972	-2.1114	-1.9948	-2.3086	-2.0625	-2.0819	-2.4579	-2.3868	-2.0966	-2.2129	-2.6332	-2.1623	-2.1972	-2.7916	-2.1972	-2.1114	-2.1972	-2.1114	-2.1972	-2.1114	-2.1855	-2.1939	-2.1934	-2.1994	-2.2257	-2.2389	-2.2323	-1.9958	-2.3141	-2.1721	-2.1972	-2.7916	-2.1972	-2.1114
-2.4437	-2.2869	-2.3342	-2.6593	-2.5178	-2.1087	-2.5178	-2.376	-2.2986	-2.1373	-2.2642	-2.2602	-2.1177	-2.0994	-2.4195	-1.9527	-2.6456	-2.357	-2.5067	-2.0485	-2.367	-2.2609	-2.4579	-2.3868	-2.2574	-2.3011	-2.2986	-2.1373	-2.181	-2.2345	-2.2609	-2.1365	-2.3926	-2.215	-2.6456	-2.357	-2.1855	-2.1939	-2.1934	-2.1994	-2.2257	-2.2389	-2.1777	-2.236	-2.3141	-2.1721	-2.259	-2.4015	-2.1987	-2.1884
-1.8422	-2.3318	-2.153	-2.2114	-1.9356	-2.1612	-2.2474	-2.2492	-2.5578	-2.2046	-2.1972	-2.1002	-1.9	-2.3782	-2.248	-2.5162	-2.3342	-1.9706	-2.2561	-2.2411	-2.153	-2.2114	-2.1404	-2.1835	-2.2574	-2.3011	-2.6332	-2.1623	-2.3434	-2.1365	-1.9	-2.3782	-2.3926	-2.215	-1.957	-2.1144	-2.1146	-2.2993	-2.1934	-2.1994	-2.2257	-2.2389	-2.1777	-2.236	-2.3141	-2.1721	-2.1829	-2.1694	-2.1987	-2.1884
-1.8397	-2.1524	-2.4415	-2.3348	-2.0471	-2.2758	-2.5083	-2.1307	-1.9464	-2.3315	-2.1812	-2.1094	-2.4142	-2.1759	-2.3837	-1.9912	-2.4581	-2.0602	-1.9948	-2.3086	-2.2996	-2.3311	-2.1404	-2.1835	-2.2996	-2.0655	-1.8297	-2.2411	-2.3434	-2.1365	-2.2609	-2.1365	-2.3926	-2.215	-2.2731	-2.2788	-2.1855	-2.1939	-2.1934	-2.1994	-2.2257	-2.2389	-2.2967	-2.1953	-1.5756	-2.3025	-2.1829	-2.1694	-2.1987	-2.1884
-2.266	-2.4477	-2.1467	-2.2602	-1.9356	-2.1612	-2.0888	-1.9078	-1.9463	-2.0025	-2.1812	-2.1094	-2.4785	-2.1222	-2.2601	-2.2114	-2.3024	-2.1094	-2.2561	-2.2411	-2.2996	-2.3311	-2.1404	-2.1835	-2.0888	-1.9078	-2.0904	-2.1491	-2.3434	-2.1365	-2.4785	-2.1222	-2.2601	-2.2114	-2.2731	-2.2788	-2.1855	-2.1939	-2.259	-2.2475	-2.2257	-2.2389	-2.1777	-2.236	-2.3141	-2.1721	-2.1829	-2.1694	-2.1634	-2.178
-2.2956	-1.898	-2.5061	-2.379	-1.9616	-2.379	-2.3183	-2.1373	-2.5059	-2.6119	-2.6721	-1.9961	-1.8757	-2.3547	-2.0997	-2.1759	-2.2642	-2.2602	-2.5067	-2.0485	-2.2996	-2.3311	-2.1297	-2.1708	-2.3183	-2.1373	-2.6332	-2.1623	-2.181	-2.2345	-2.2068	-2.2875	-2.1297	-2.2161	-2.2996	-2.1226	-2.1855	-2.1939	-2.1934	-2.1994	-2.2257	-2.2389	-2.1777	-2.236	-2.3141	-2.1721	-2.2323	-2.1638	-2.1987	-2.1884
-2.446	-2.004	-2.2139	-2.0219	-2.0471	-2.2758	-2.0888	-1.9078	-2.7352	-1.9063	-2.5226	-2.3735	-2.4237	-2.6905	-2.2601	-2.2114	-1.9962	-2.2119	-2.446	-2.004	-2.0625	-2.0819	-2.1404	-2.1835	-2.0888	-1.9078	-2.6332	-2.1623	-2.3434	-2.1365	-2.4237	-2.6905	-2.2601	-2.2114	-1.957	-2.1144	-2.1855	-2.1939	-2.1934	-2.1994	-2.2257	-2.2389	-2.1777	-2.236	-2.3141	-2.1721	-2.1829	-2.1694	-2.1987	-2.1884
-2.2397	-2.4272	-2.1708	-2.7419	-2.0471	-2.2758	-2.3183	-2.1373	-2.7352	-1.9063	-2.1626	-2.1074	-2.0867	-2.1924	-2.0997	-2.1759	-1.9299	-2.4237	-2.2561	-2.2411	-2.367	-2.2609	-2.1404	-2.1835	-2.3183	-2.1373	-2.6332	-2.1623	-2.1626	-2.1074	-2.2009	-2.177	-2.1297	-2.2161	-1.9299	-2.4237	-2.1146	-2.2993	-2.1934	-2.1994	-2.2257	-2.2389	-2.1777	-2.236	-2.3141	-2.1721	-2.1829	-2.1694	-2.1634	-2.178
-2.2642	-2.1936	-2.4415	-2.3348	-1.9356	-2.1612	-1.9971	-2.3298	-1.9463	-2.0025	-2.0247	-2.1113	-2.1177	-2.0994	-1.8893	-2.3112	-2.1432	-2.1489	-2.2561	-2.2411	-2.2996	-2.3311	-2.1404	-2.1835	-2.0776	-2.2965	-2.0904	-2.1491	-2.1354	-2.1491	-2.2609	-2.1365	-2.1297	-2.2161	-2.2731	-2.2788	-2.3767	-2.162	-2.1934	-2.1994	-2.2257	-2.2389	-2.1777	-2.236	-2.3141	-2.1721	-2.1829	-2.1694	-2.1987	-2.1884
-2.2956	-1.898	-1.8484	-1.957	-2.4016	-2.0909	-2.3793	-2.505	-1.9463	-2.0025	-2.2642	-2.2602	-2.4881	-2.1441	-1.9692	-2.3668	-2.1362	-2.1861	-2.5067	-2.0485	-2.0625	-2.0819	-2.4016	-2.0909	-2.0776	-2.2965	-2.0904	-2.1491	-2.181	-2.2345	-2.2068	-2.2875	-1.957	-2.1258	-2.1362	-2.1861	-2.1855	-2.1939	-2.1934	-2.1994	-2.2257	-2.2389	-2.1777	-2.236	-2.3141	-2.1721	-2.259	-2.4015	-2.1987	-2.1884
-2.2102	-2.1402	-2.5677	-2.2808	-2.1241	-2.4184	-2.3793	-2.505	-2.7648	-2.1999	-2.5226	-2.3735	-2.5148	-2.152	-2.3812	-1.7567	-2.2642	-2.2602	-1.9948	-2.3086	-2.367	-2.2609	-2.1404	-2.1835	-2.0776	-2.2965	-2.6332	-2.1623	-2.3434	-2.1365	-2.2068	-2.2875	-2.1297	-2.2161	-2.2996	-2.1226	-2.1855	-2.1939	-2.1934	-2.1994	-2.2257	-2.2389	-2.1777	-2.236	-2.3141	-2.1721	-2.1829	-2.1694	-2.1987	-2.1884
-2.446	-2.004	-2.3791	-2.1402	-2.3148	-2.2268	-2.5178	-2.376	-2.4907	-2.2831	-2.5226	-2.3735	-2.1905	-2.1972	-2.2684	-2.6874	-2.5412	-2.1052	-2.446	-2.004	-2.2996	-2.3311	-2.1404	-2.1835	-2.2574	-2.3011	-1.8297	-2.2411	-2.3434	-2.1365	-2.2009	-2.177	-2.3926	-2.215	-2.2996	-2.1226	-2.1855	-2.1939	-2.1634	-2.1638	-2.2257	-2.2389	-2.1777	-2.236	-2.3455	-2.207	-2.1829	-2.1694	-2.2227	-2.2838
-2.2642	-2.1936	-2.5677	-2.2808	-2.3148	-2.2268	-2.1938	-2.2808	-2.7352	-1.9063	-2.1812	-2.1094	-2.0084	-2.2141	-2.248	-2.5162	-1.9425	-2.0796	-2.2561	-2.2411	-2.367	-2.2609	-2.1404	-2.1835	-2.2574	-2.3011	-2.6332	-2.1623	-2.3434	-2.1365	-2.2009	-2.177	-2.3926	-2.215	-1.957	-2.1144	-2.3767	-2.162	-2.1934	-2.1994	-2.2257	-2.2389	-2.1777	-2.236	-2.3141	-2.1721	-2.1829	-2.1694	-2.1634	-2.178
-2.3348	-2.2307	-2.0124	-2.0796	-1.9356	-2.1612	-2.2474	-2.2492	-1.9464	-2.3315	-2.0155	-1.9527	-2.1905	-2.1972	-2.1565	-2.3808	-1.9425	-2.0796	-1.9948	-2.3086	-2.0625	-2.0819	-2.1404	-2.1835	-2.2574	-2.3011	-1.8297	-2.2411	-2.181	-2.2345	-2.2009	-2.177	-2.3926	-2.215	-1.957	-2.1144	-2.1855	-2.1939	-2.1934	-2.1994	-2.2257	-2.2389	-2.1777	-2.236	-1.5756	-2.3025	-2.1829	-2.1694	-2.2227	-2.2838
-1.8146	-2.6119	-2.3791	-2.1402	-2.3024	-2.0226	-2.0124	-2.0602	-2.7352	-1.9063	-2.5226	-2.3735	-2.4142	-2.1759	-2.3976	-2.2976	-2.1432	-2.1489	-1.9948	-2.3086	-2.2996	-2.3311	-2.1404	-2.1835	-2.0776	-2.2965	-2.6332	-2.1623	-2.3434	-2.1365	-2.2609	-2.1365	-2.1297	-2.2161	-2.2731	-2.2788	-2.1855	-2.1939	-2.1634	-2.1638	-2.2257	-2.2389	-2.1777	-2.236	-2.3141	-2.1721	-2.1829	-2.1694	-2.1987	-2.1884
-2.2397	-2.4272	-2.2837	-1.962	-2.4016	-2.0909	-2.2474	-2.2492	-2.7648	-2.1999	-2.0247	-2.1113	-2.4881	-2.1441	-2.3837	-1.9912	-2.3398	-2.2542	-2.2561	-2.2411	-2.367	-2.2609	-2.4016	-2.0909	-2.2574	-2.3011	-2.6332	-2.1623	-2.1354	-2.1491	-2.2068	-2.2875	-2.3926	-2.215	-2.2996	-2.1226	-2.1146	-2.2993	-2.1934	-2.1994	-2.2257	-2.2389	-2.1777	-2.236	-2.3141	-2.1721	-2.1829	-2.1694	-2.1987	-2.1884
-2.4676	-2.1307	-2.153	-2.2114	-2.0471	-2.2758	-2.3793	-2.505	-1.9464	-2.3315	-2.491	-1.9819	-2.1177	-2.0994	-1.9692	-2.3668	-2.3024	-2.1094	-2.2561	-2.2411	-2.153	-2.2114	-2.1404	-2.1835	-2.0776	-2.2965	-1.8297	-2.2411	-2.3434	-2.1365	-2.2609	-2.1365	-1.957	-2.1258	-2.2731	-2.2788	-2.3767	-2.162	-2.1934	-2.1994	-2.2257	-2.2389	-2.1777	-2.236	-1.5756	-2.3025	-2.1829	-2.1694	-2.1987	-2.1884
-2.2397	-2.4272	-2.1699	-2.1243	-2.1467	-1.9391	-2.3372	-1.9611	-2.6277	-2.3222	-2.048	-2.1875	-2.1177	-2.0994	-2.0888	-1.7415	-2.2018	-2.0652	-2.2561	-2.2411	-2.0625	-2.0819	-2.1297	-2.1708	-2.2996	-2.0655	-2.6332	-2.1623	-2.181	-2.2345	-2.2609	-2.1365	-2.0888	-1.7415	-2.2996	-2.1226	-2.1146	-2.2993	-2.1934	-2.1994	-2.2777	-1.9556	-2.2323	-1.9958	-2.3141	-2.1721	-2.1829	-2.1694	-2.1987	-2.1884
-2.446	-2.004	-2.1699	-2.1243	-2.3024	-2.0226	-2.5083	-2.1307	-2.4907	-2.2831	-2.1626	-2.1074	-2.2018	-2.0652	-1.7861	-2.1087	-2.1432	-2.1489	-2.446	-2.004	-2.0625	-2.0819	-2.1404	-2.1835	-2.2996	-2.0655	-1.8297	-2.2411	-2.1626	-2.1074	-2.2009	-2.177	-1.957	-2.1258	-2.2731	-2.2788	-2.1855	-2.1939	-2.1934	-2.1994	-2.2257	-2.2389	-2.2967	-2.1953	-2.3455	-2.207	-2.1829	-2.1694	-2.1987	-2.1884
-2.3348	-2.2307	-2.1699	-2.1243	-2.0471	-2.2758	-2.5083	-2.1307	-1.3704	-2.2685	-2.2254	-2.1792	-1.8757	-2.3547	-2.2684	-2.6874	-2.3242	-2.5432	-1.9948	-2.3086	-2.0625	-2.0819	-2.1404	-2.1835	-2.2996	-2.0655	-1.8297	-2.2411	-2.1354	-2.1491	-2.2068	-2.2875	-2.3926	-2.215	-2.2731	-2.2788	-2.1855	-2.1939	-2.1934	-2.1994	-2.2257	-2.2389	-2.2967	-2.1953	-1.5756	-2.3025	-2.1829	-2.1694	-2.1987	-2.1884
-1.9733	-2.4001	-1.9992	-2.1402	-1.9356	-2.1612	-1.9303	-2.6092	-2.4237	-2.6905	-2.6721	-1.9961	-2.0867	-2.1924	-2.0991	-2.3866	-2.1362	-2.1861	-1.9948	-2.3086	-2.0625	-2.0819	-2.1404	-2.1835	-2.0776	-2.2965	-2.4237	-2.6905	-2.181	-2.2345	-2.2009	-2.177	-2.1297	-2.2161	-2.1362	-2.1861	-2.1855	-2.1939	-2.1934	-2.1994	-2.2257	-2.2389	-2.1777	-2.236	-2.3141	-2.1721	-2.2323	-2.1638	-2.1634	-2.178
-2.0198	-2.4034	-2.1467	-2.2602	-2.5178	-2.1087	-1.9971	-2.3298	-2.0155	-2.3146	-2.2254	-2.1792	-2.4381	-2.5423	-2.6415	-2.3062	-2.2642	-2.2602	-1.9948	-2.3086	-2.2996	-2.3311	-2.4579	-2.3868	-2.0776	-2.2965	-1.8297	-2.2411	-2.1354	-2.1491	-2.2068	-2.2875	-2.3926	-2.215	-2.2996	-2.1226	-2.1855	-2.1939	-2.259	-2.2475	-2.2257	-2.2389	-2.1777	-2.236	-2.3141	-2.1721	-2.1829	-2.1694	-2.1987	-2.1884
-1.8422	-2.3318	-2.0124	-2.0796	-2.3024	-2.0226	-2.5178	-2.376	-1.8252	-2.1451	-2.048	-2.1875	-2.3348	-1.9064	-2.1565	-2.3808	-2.3398	-2.2542	-2.2561	-2.2411	-2.0625	-2.0819	-2.1404	-2.1835	-2.2574	-2.3011	-1.8297	-2.2411	-2.181	-2.2345	-2.2609	-2.1365	-2.3926	-2.215	-2.2996	-2.1226	-2.1146	-2.2993	-2.1934	-2.1994	-2.2257	-2.2389	-2.1777	-2.236	-2.3141	-2.1721	-2.1829	-2.1694	-2.1987	-2.1884
-1.8397	-2.1524	-2.153	-2.2114	-2.1241	-2.4184	-2.3837	-2.3781	-2.5472	-2.2129	-2.0523	-2.1222	-2.1905	-2.1972	-2.0997	-2.1759	-2.2529	-2.0682	-1.9948	-2.3086	-2.153	-2.2114	-2.1404	-2.1835	-2.2996	-2.0655	-2.5472	-2.2129	-2.0523	-2.1222	-2.2009	-2.177	-2.1297	-2.2161	-2.2996	-2.1226	-2.1855	-2.1939	-2.1934	-2.1994	-2.2257	-2.2389	-2.1777	-2.236	-2.3455	-2.207	-2.2323	-2.1638	-2.2227	-2.2838
-2.2428	-2.1222	-2.153	-2.2114	-2.3148	-2.2268	-2.2474	-2.2492	-2.1708	-2.1691	-1.9909	-2.2551	-2.1329	-2.1433	-2.0997	-2.1759	-1.9425	-2.0796	-2.2428	-2.1222	-2.153	-2.2114	-2.1404	-2.1835	-2.2574	-2.3011	-2.0904	-2.1491	-2.181	-2.2345	-2.2009	-2.177	-2.1297	-2.2161	-1.957	-2.1144	-2.1146	-2.2993	-2.1934	-2.1994	-2.2257	-2.2389	-2.1777	-2.236	-2.3141	-2.1721	-2.1829	-2.1694	-2.1987	-2.1884
-2.335	-2.0275	-2.5061	-2.379	-2.6628	-2.5214	-1.9971	-2.3298	-2.3348	-1.8013	-2.6721	-1.9961	-2.3348	-1.9064	-2.5472	-2.4237	-1.9299	-2.4237	-2.2561	-2.2411	-2.2996	-2.3311	-2.4579	-2.3868	-2.0776	-2.2965	-2.6332	-2.1623	-2.181	-2.2345	-2.2609	-2.1365	-2.5472	-2.4237	-1.9299	-2.4237	-2.1855	-2.1939	-2.1934	-2.1994	-2.2257	-2.2389	-2.1777	-2.236	-2.3141	-2.1721	-2.2323	-2.1638	-2.1987	-2.1884
-1.8397	-2.1524	-2.0966	-2.1222	-2.3148	-2.2268	-1.9303	-2.6092	-2.2986	-2.1373	-2.491	-1.9819	-2.1905	-2.1972	-2.4973	-1.9904	-2.3024	-2.1094	-1.9948	-2.3086	-2.0966	-2.1222	-2.1404	-2.1835	-2.0776	-2.2965	-2.2986	-2.1373	-2.3434	-2.1365	-2.2009	-2.177	-2.3926	-2.215	-2.2731	-2.2788	-2.1855	-2.1939	-2.1634	-2.1638	-2.2257	-2.2389	-2.1777	-2.236	-2.3141	-2.1721	-2.1829	-2.1694	-2.2227	-2.2838
-1.9733	-2.4001	-2.2837	-1.962	-2.1467	-1.9391	-2.1911	-1.7307	-2.7352	-1.9063	-2.2642	-2.2602	-2.4881	-2.1441	-2.3976	-2.2976	-1.9962	-2.2119	-1.9948	-2.3086	-2.367	-2.2609	-2.1297	-2.1708	-2.2996	-2.0655	-2.6332	-2.1623	-2.181	-2.2345	-2.2068	-2.2875	-2.1297	-2.2161	-1.957	-2.1144	-2.1855	-2.1939	-2.1934	-2.1994	-2.2777	-1.9556	-2.1777	-2.236	-2.3141	-2.1721	-2.259	-2.4015	-2.1987	-2.1884
-2.3348	-2.2307	-1.8484	-1.957	-2.3908	-1.9814	-2.284	-1.8893	-2.7648	-2.1999	-2.1812	-2.1094	-2.1177	-2.0994	-2.2601	-2.2114	-2.0373	-2.3348	-1.9948	-2.3086	-2.0625	-2.0819	-2.1297	-2.1708	-2.2996	-2.0655	-2.6332	-2.1623	-2.3434	-2.1365	-2.2609	-2.1365	-2.2601	-2.2114	-2.2996	-2.1226	-2.1855	-2.1939	-2.1934	-2.1994	-2.2777	-1.9556	-2.2323	-1.9958	-2.3141	-2.1721	-2.1829	-2.1694	-2.1987	-2.1884
-2.7353	-1.8909	-2.2837	-1.962	-2.3148	-2.2268	-1.9971	-2.3298	-2.1786	-2.1779	-2.2529	-2.568	-2.1177	-2.0994	-2.6415	-2.3062	-1.9299	-2.4237	-2.5067	-2.0485	-2.367	-2.2609	-2.1404	-2.1835	-2.0776	-2.2965	-2.0904	-2.1491	-2.181	-2.2345	-2.2609	-2.1365	-2.3926	-2.215	-1.9299	-2.4237	-2.1855	-2.1939	-2.1934	-2.1994	-2.2257	-2.2389	-2.1777	-2.236	-2.3141	-2.1721	-2.259	-2.4015	-2.1987	-2.1884
-2.6141	-2.0025	-2.1467	-2.2602	-2.3148	-2.2268	-2.3793	-2.505	-1.9464	-2.3315	-2.5747	-1.7874	-2.1177	-2.0994	-2.2684	-2.6874	-2.2529	-2.0682	-2.5067	-2.0485	-2.2996	-2.3311	-2.1404	-2.1835	-2.0776	-2.2965	-1.8297	-2.2411	-2.3434	-2.1365	-2.2609	-2.1365	-2.3926	-2.215	-2.2996	-2.1226	-2.1855	-2.1939	-2.259	-2.2475	-2.2257	-2.2389	-2.1777	-2.236	-1.5756	-2.3025	-2.1829	-2.1694	-2.1987	-2.1884
-2.4437	-2.2869	-2.3791	-2.1402	-2.3148	-2.2268	-2.2474	-2.2492	-2.5059	-2.6119	-2.0155	-1.9527	-2.0867	-2.1924	-2.2601	-2.2114	-2.5773	-1.9272	-2.5067	-2.0485	-2.2996	-2.3311	-2.1404	-2.1835	-2.2574	-2.3011	-2.6332	-2.1623	-2.181	-2.2345	-2.2009	-2.177	-2.2601	-2.2114	-2.2996	-2.1226	-2.1855	-2.1939	-2.1634	-2.1638	-2.2257	-2.2389	-2.1777	-2.236	-2.3141	-2.1721	-2.1829	-2.1694	-2.1634	-2.178
-1.8146	-2.6119	-1.8484	-1.957	-1.9317	-2.152	-2.0124	-2.0602	-1.8252	-2.1451	-2.1972	-2.1002	-2.3812	-2.2077	-2.6415	-2.3062	-1.8269	-2.1087	-1.9948	-2.3086	-2.0625	-2.0819	-2.4579	-2.3868	-2.0776	-2.2965	-1.8297	-2.2411	-2.3434	-2.1365	-2.2609	-2.1365	-2.3926	-2.215	-1.957	-2.1144	-2.1855	-2.1939	-2.1934	-2.1994	-2.2257	-2.2389	-2.1777	-2.236	-2.3141	-2.1721	-2.1829	-2.1694	-2.1987	-2.1884
-2.248	-2.2551	-2.1813	-2.3104	-2.0098	-2.0797	-2.284	-1.8893	-2.7352	-1.9063	-2.0155	-1.9527	-2.4142	-2.1759	-2.4973	-1.9904	-2.2018	-2.0652	-2.2561	-2.2411	-2.0625	-2.0819	-2.0098	-2.0797	-2.2996	-2.0655	-2.6332	-2.1623	-2.181	-2.2345	-2.2609	-2.1365	-2.3926	-2.215	-2.2996	-2.1226	-2.1855	-2.1939	-2.1934	-2.1994	-1.9674	-2.2218	-2.2323	-1.9958	-2.3141	-2.1721	-2.1829	-2.1694	-2.1987	-2.1884
-2.0198	-2.4034	-2.3791	-2.1402	-2.6628	-2.5214	-2.0754	-2.2602	-2.1708	-2.1691	-1.8269	-2.5064	-2.4142	-2.1759	-2.3976	-2.2976	-2.5412	-2.1052	-1.9948	-2.3086	-2.2996	-2.3311	-2.4579	-2.3868	-2.2996	-2.0655	-2.0904	-2.1491	-2.1354	-2.1491	-2.2609	-2.1365	-2.1297	-2.2161	-2.2996	-2.1226	-2.1855	-2.1939	-2.1634	-2.1638	-2.2257	-2.2389	-2.2967	-2.1953	-2.3141	-2.1721	-2.1829	-2.1694	-2.1987	-2.1884
-2.266	-2.4477	-2.0124	-2.0796	-1.8866	-2.383	-2.0754	-2.2602	-1.9463	-2.0025	-2.491	-1.9819	-2.3348	-1.9064	-1.9692	-2.3668	-1.9962	-2.2119	-2.2561	-2.2411	-2.0625	-2.0819	-2.1297	-2.1708	-2.2996	-2.0655	-2.0904	-2.1491	-2.3434	-2.1365	-2.2609	-2.1365	-1.957	-2.1258	-1.957	-2.1144	-2.1855	-2.1939	-2.1934	-2.1994	-1.9674	-2.2218	-2.2967	-2.1953	-2.3141	-2.1721	-2.1829	-2.1694	-2.1987	-2.1884
-2.6141	-2.0025	-2.2139	-2.0219	-2.1467	-1.9391	-2.1938	-2.2808	-2.5059	-2.6119	-2.0247	-2.1113	-2.2018	-2.0652	-2.2684	-2.6874	-2.3242	-2.5432	-2.5067	-2.0485	-2.0625	-2.0819	-2.1297	-2.1708	-2.2574	-2.3011	-2.6332	-2.1623	-2.1354	-2.1491	-2.2009	-2.177	-2.3926	-2.215	-2.2731	-2.2788	-2.1855	-2.1939	-2.1934	-2.1994	-2.2777	-1.9556	-2.1777	-2.236	-2.3141	-2.1721	-2.1829	-2.1694	-2.1987	-2.1884
-2.446	-2.004	-2.5677	-2.2808	-2.1467	-1.9391	-2.0124	-2.0602	-2.5472	-2.2129	-2.2529	-2.568	-2.2642	-2.3692	-2.0488	-1.817	-2.3024	-2.1094	-2.446	-2.004	-2.367	-2.2609	-2.1297	-2.1708	-2.0776	-2.2965	-2.5472	-2.2129	-2.181	-2.2345	-2.2009	-2.177	-1.957	-2.1258	-2.2731	-2.2788	-2.1855	-2.1939	-2.1934	-2.1994	-2.2777	-1.9556	-2.1777	-2.236	-2.3455	-2.207	-2.259	-2.4015	-2.2227	-2.2838
-2.2397	-2.4272	-1.9816	-2.2367	-2.6628	-2.5214	-1.9303	-2.6092	-2.6277	-2.3222	-2.5747	-1.7874	-2.3348	-1.9064	-2.3976	-2.2976	-1.8269	-2.1087	-2.2561	-2.2411	-2.2996	-2.3311	-2.4579	-2.3868	-2.0776	-2.2965	-2.6332	-2.1623	-2.3434	-2.1365	-2.2609	-2.1365	-2.1297	-2.2161	-1.957	-2.1144	-2.1146	-2.2993	-2.1634	-2.1638	-2.2257	-2.2389	-2.1777	-2.236	-2.3141	-2.1721	-2.1829	-2.1694	-2.1987	-2.1884
-2.2956	-1.898	-2.2837	-1.962	-2.3908	-1.9814	-2.1938	-2.2808	-1.8252	-2.1451	-2.5747	-1.7874	-2.4881	-2.1441	-2.4195	-1.9527	-1.8269	-2.1087	-2.5067	-2.0485	-2.367	-2.2609	-2.1297	-2.1708	-2.2574	-2.3011	-1.8297	-2.2411	-2.3434	-2.1365	-2.2068	-2.2875	-2.3926	-2.215	-1.957	-2.1144	-2.1855	-2.1939	-2.1934	-2.1994	-2.2777	-1.9556	-2.1777	-2.236	-2.3141	-2.1721	-2.1829	-2.1694	-2.1987	-2.1884
-2.2102	-2.1402	-2.4415	-2.3348	-2.3605	-2.5	-2.2474	-2.2492	-2.0155	-2.3146	-2.2529	-2.568	-2.4881	-2.1441	-2.0997	-2.1759	-2.4581	-2.0602	-1.9948	-2.3086	-2.2996	-2.3311	-2.4579	-2.3868	-2.2574	-2.3011	-1.8297	-2.2411	-2.181	-2.2345	-2.2068	-2.2875	-2.1297	-2.2161	-2.2731	-2.2788	-2.1855	-2.1939	-2.1934	-2.1994	-2.2257	-2.2389	-2.1777	-2.236	-2.3141	-2.1721	-2.259	-2.4015	-2.1987	-2.1884
-2.446	-2.004	-2.1699	-2.1243	-2.0471	-2.2758	-2.1938	-2.2808	-2.7648	-2.1999	-2.0155	-1.9527	-1.9	-2.3782	-2.0488	-2.058	-2.1125	-2.8463	-2.446	-2.004	-2.0625	-2.0819	-2.1404	-2.1835	-2.2574	-2.3011	-2.6332	-2.1623	-2.181	-2.2345	-1.9	-2.3782	-1.957	-2.1258	-2.2731	-2.2788	-2.1855	-2.1939	-2.1934	-2.1994	-2.2257	-2.2389	-2.1777	-2.236	-2.3141	-2.1721	-2.1829	-2.1694	-2.1987	-2.1884
-2.2397	-2.4272	-2.3791	-2.1402	-2.5178	-2.1087	-2.3837	-2.3781	-1.8252	-2.1451	-2.3643	-1.9978	-2.1432	-2.1742	-1.7861	-2.1087	-2.2139	-2.5807	-2.2561	-2.2411	-2.2996	-2.3311	-2.4579	-2.3868	-2.2996	-2.0655	-1.8297	-2.2411	-2.1354	-2.1491	-2.2609	-2.1365	-1.957	-2.1258	-2.2731	-2.2788	-2.1146	-2.2993	-2.1634	-2.1638	-2.2257	-2.2389	-2.1777	-2.236	-2.3141	-2.1721	-2.1829	-2.1694	-2.1987	-2.1884
-1.8397	-2.1524	-2.0124	-2.0796	-2.3148	-2.2268	-2.0888	-1.9078	-1.9464	-2.3315	-2.5747	-1.7874	-2.1972	-2.1114	-2.1972	-2.1114	-2.1972	-2.1114	-1.9948	-2.3086	-2.0625	-2.0819	-2.1404	-2.1835	-2.0888	-1.9078	-1.8297	-2.2411	-2.3434	-2.1365	-2.1972	-2.1114	-2.1972	-2.1114	-2.1972	-2.1114	-2.1855	-2.1939	-2.1934	-2.1994	-2.2257	-2.2389	-2.1777	-2.236	-1.5756	-2.3025	-2.1829	-2.1694	-2.1972	-2.1114
-2.248	-2.2551	-2.3545	-2.2323	-1.8866	-2.383	-1.9971	-2.3298	-2.6277	-2.3222	-2.6721	-1.9961	-2.3812	-2.2077	-2.3976	-2.2976	-1.9299	-2.4237	-2.2561	-2.2411	-2.2996	-2.3311	-2.1297	-2.1708	-2.0776	-2.2965	-2.6332	-2.1623	-2.181	-2.2345	-2.2609	-2.1365	-2.1297	-2.2161	-1.9299	-2.4237	-2.1855	-2.1939	-2.259	-2.2475	-1.9674	-2.2218	-2.1777	-2.236	-2.3141	-2.1721	-2.2323	-2.1638	-2.1987	-2.1884
-2.6141	-2.0025	-2.4415	-2.3348	-2.0471	-2.2758	-2.0124	-2.0602	-2.5578	-2.2046	-2.2254	-2.1792	-1.9	-2.3782	-2.0488	-2.058	-2.3024	-2.1094	-2.5067	-2.0485	-2.2996	-2.3311	-2.1404	-2.1835	-2.0776	-2.2965	-2.6332	-2.1623	-2.1354	-2.1491	-1.9	-2.3782	-1.957	-2.1258	-2.2731	-2.2788	-2.1855	-2.1939	-2.1934	-2.1994	-2.2257	-2.2389	-2.1777	-2.236	-2.3141	-2.1721	-2.1829	-2.1694	-2.1987	-2.1884
-2.0198	-2.4034	-2.153	-2.2114	-2.6628	-2.5214	-2.2474	-2.2492	-2.2986	-2.1373	-2.048	-2.1875	-2.4142	-2.1759	-2.2601	-2.2114	-2.2139	-2.5807	-1.9948	-2.3086	-2.153	-2.2114	-2.4579	-2.3868	-2.2574	-2.3011	-2.2986	-2.1373	-2.181	-2.2345	-2.2609	-2.1365	-2.2601	-2.2114	-2.2731	-2.2788	-2.1855	-2.1939	-2.1934	-2.1994	-2.2257	-2.2389	-2.1777	-2.236	-2.3141	-2.1721	-2.1829	-2.1694	-2.1987	-2.1884
-2.2642	-2.1936	-2.5061	-2.379	-2.4016	-2.0909	-2.3372	-1.9611	-2.1174	-2.1402	-2.5226	-2.3735	-2.1177	-2.0994	-2.4195	-1.9527	-1.9962	-2.2119	-2.2561	-2.2411	-2.2996	-2.3311	-2.4016	-2.0909	-2.2996	-2.0655	-1.8297	-2.2411	-2.3434	-2.1365	-2.2609	-2.1365	-2.3926	-2.215	-1.957	-2.1144	-2.3767	-2.162	-2.1934	-2.1994	-2.2257	-2.2389	-2.2323	-1.9958	-2.3455	-2.207	-2.1829	-2.1694	-2.1987	-2.1884
-2.446	-2.004	-2.1699	-2.1243	-2.4016	-2.0909	-2.3183	-2.1373	-2.2986	-2.1373	-2.0523	-2.1222	-1.9	-2.3782	-2.2601	-2.2114	-2.1432	-2.1489	-2.446	-2.004	-2.0625	-2.0819	-2.4016	-2.0909	-2.3183	-2.1373	-2.2986	-2.1373	-2.0523	-2.1222	-1.9	-2.3782	-2.2601	-2.2114	-2.2731	-2.2788	-2.1855	-2.1939	-2.1934	-2.1994	-2.2257	-2.2389	-2.1777	-2.236	-2.3141	-2.1721	-2.2323	-2.1638	-2.1987	-2.1884
-1.9733	-2.4001	-2.1699	-2.1243	-2.4016	-2.0909	-2.3372	-1.9611	-2.6277	-2.3222	-2.2254	-2.1792	-1.9	-2.3782	-2.3812	-1.7567	-2.1432	-2.1489	-1.9948	-2.3086	-2.0625	-2.0819	-2.4016	-2.0909	-2.2996	-2.0655	-2.6332	-2.1623	-2.1354	-2.1491	-1.9	-2.3782	-2.1297	-2.2161	-2.2731	-2.2788	-2.1855	-2.1939	-2.1934	-2.1994	-2.2257	-2.2389	-2.2323	-1.9958	-2.3141	-2.1721	-2.1829	-2.1694	-2.1987	-2.1884
-2.2102	-2.1402	-2.4237	-2.2244	-1.9356	-2.1612	-2.1938	-2.2808	-2.7352	-1.9063	-2.5226	-2.3735	-2.4381	-2.5423	-2.4195	-1.9527	-2.3398	-2.2542	-1.9948	-2.3086	-2.4237	-2.2244	-2.1404	-2.1835	-2.2574	-2.3011	-2.6332	-2.1623	-2.3434	-2.1365	-2.2068	-2.2875	-2.3926	-2.215	-2.2996	-2.1226	-2.1855	-2.1939	-2.1934	-2.1994	-2.2257	-2.2389	-2.1777	-2.236	-2.3141	-2.1721	-2.1829	-2.1694	-2.1987	-2.1884
-2.2642	-2.1936	-2.4237	-2.2244	-2.3908	-1.9814	-2.1938	-2.2808	-2.4237	-2.6905	-1.9909	-2.2551	-2.4881	-2.1441	-2.5472	-2.4237	-2.2529	-2.0682	-2.2561	-2.2411	-2.4237	-2.2244	-2.1297	-2.1708	-2.2574	-2.3011	-2.4237	-2.6905	-2.181	-2.2345	-2.2068	-2.2875	-2.5472	-2.4237	-2.2996	-2.1226	-2.3767	-2.162	-2.1934	-2.1994	-2.2777	-1.9556	-2.1777	-2.236	-2.3141	-2.1721	-2.1829	-2.1694	-2.1987	-2.1884
-2.4437	-2.2869	-2.5677	-2.2808	-1.8953	-2.2244	-2.1911	-1.7307	-1.9463	-2.0025	-2.5226	-2.3735	-2.6817	-1.9308	-2.4973	-1.9904	-2.5412	-2.1052	-2.5067	-2.0485	-2.367	-2.2609	-1.8953	-2.2244	-2.2996	-2.0655	-2.0904	-2.1491	-2.3434	-2.1365	-2.2009	-2.177	-2.3926	-2.215	-2.2996	-2.1226	-2.1855	-2.1939	-2.1934	-2.1994	-2.2257	-2.2389	-2.1777	-2.236	-2.3141	-2.1721	-2.1829	-2.1694	-2.1987	-2.1884
-2.4676	-2.1307	-2.2837	-1.962	-2.3148	-2.2268	-2.5083	-2.1307	-2.7352	-1.9063	-2.1972	-2.1002	-2.1432	-2.1742	-1.8893	-2.3112	-2.1362	-2.1861	-2.2561	-2.2411	-2.367	-2.2609	-2.1404	-2.1835	-2.2996	-2.0655	-2.6332	-2.1623	-2.3434	-2.1365	-2.2609	-2.1365	-2.1297	-2.2161	-2.1362	-2.1861	-2.3767	-2.162	-2.1934	-2.1994	-2.2257	-2.2389	-2.2967	-2.1953	-2.3141	-2.1721	-2.1829	-2.1694	-2.1987	-2.1884
-2.2397	-2.4272	-2.0124	-2.0796	-2.0084	-2.2141	-2.284	-1.8893	-2.5578	-2.2046	-2.0247	-2.1113	-2.1905	-2.1972	-2.0488	-2.058	-1.9299	-2.4237	-2.2561	-2.2411	-2.0625	-2.0819	-2.1297	-2.1708	-2.2996	-2.0655	-2.6332	-2.1623	-2.1354	-2.1491	-2.2009	-2.177	-1.957	-2.1258	-1.9299	-2.4237	-2.1146	-2.2993	-2.1934	-2.1994	-1.9674	-2.2218	-2.2323	-1.9958	-2.3141	-2.1721	-2.1829	-2.1694	-2.2227	-2.2838
-2.446	-2.004	-2.153	-2.2114	-1.9356	-2.1612	-2.1938	-2.2808	-2.7352	-1.9063	-2.048	-2.1875	-2.0867	-2.1924	-2.3976	-2.2976	-2.0373	-2.3348	-2.446	-2.004	-2.153	-2.2114	-2.1404	-2.1835	-2.2574	-2.3011	-2.6332	-2.1623	-2.181	-2.2345	-2.2009	-2.177	-2.1297	-2.2161	-2.2996	-2.1226	-2.1855	-2.1939	-2.1934	-2.1994	-2.2257	-2.2389	-2.1777	-2.236	-2.3141	-2.1721	-2.1829	-2.1694	-2.1634	-2.178
-1.8397	-2.1524	-2.1699	-2.1243	-2.0084	-2.2141	-2.3183	-2.1373	-2.3348	-1.8013	-2.3643	-1.9978	-2.0084	-2.2141	-2.2601	-2.2114	-1.8269	-2.1087	-1.9948	-2.3086	-2.0625	-2.0819	-2.1297	-2.1708	-2.3183	-2.1373	-2.6332	-2.1623	-2.1354	-2.1491	-2.2009	-2.177	-2.2601	-2.2114	-1.957	-2.1144	-2.1855	-2.1939	-2.1934	-2.1994	-1.9674	-2.2218	-2.1777	-2.236	-2.3141	-2.1721	-2.1829	-2.1694	-2.1634	-2.178
-1.9733	-2.4001	-2.1467	-2.2602	-2.2018	-2.2319	-2.0124	-2.0602	-2.2986	-2.1373	-1.9965	-2.5071	-2.1177	-2.0994	-2.0997	-2.1759	-2.5412	-2.1052	-1.9948	-2.3086	-2.2996	-2.3311	-2.1297	-2.1708	-2.0776	-2.2965	-2.2986	-2.1373	-1.9965	-2.5071	-2.2609	-2.1365	-2.1297	-2.2161	-2.2996	-2.1226	-2.1855	-2.1939	-2.259	-2.2475	-2.2257	-2.2389	-2.1777	-2.236	-2.3141	-2.1721	-2.1829	-2.1694	-2.1987	-2.1884
-1.9733	-2.4001	-2.5677	-2.2808	-1.9356	-2.1612	-2.0124	-2.0602	-2.5578	-2.2046	-2.491	-1.9819	-2.1177	-2.0994	-2.4195	-1.9527	-1.9425	-2.0796	-1.9948	-2.3086	-2.367	-2.2609	-2.1404	-2.1835	-2.0776	-2.2965	-2.6332	-2.1623	-2.3434	-2.1365	-2.2609	-2.1365	-2.3926	-2.215	-1.957	-2.1144	-2.1855	-2.1939	-2.1934	-2.1994	-2.2257	-2.2389	-2.1777	-2.236	-2.3141	-2.1721	-2.1829	-2.1694	-2.1987	-2.1884
-1.8397	-2.1524	-2.2837	-1.962	-2.1467	-1.9391	-2.2474	-2.2492	-2.7352	-1.9063	-2.5226	-2.3735	-2.0867	-2.1924	-1.7861	-2.1087	-2.2018	-2.0652	-1.9948	-2.3086	-2.367	-2.2609	-2.1297	-2.1708	-2.2574	-2.3011	-2.6332	-2.1623	-2.3434	-2.1365	-2.2009	-2.177	-1.957	-2.1258	-2.2996	-2.1226	-2.1855	-2.1939	-2.1934	-2.1994	-2.2777	-1.9556	-2.1777	-2.236	-2.3141	-2.1721	-2.1829	-2.1694	-2.1634	-2.178
-1.9733	-2.4001	-2.3791	-2.1402	-2.0084	-2.2141	-2.266	-2.0922	-2.7352	-1.9063	-2.1812	-2.1094	-2.4785	-2.1222	-2.2601	-2.2114	-2.2139	-2.5807	-1.9948	-2.3086	-2.2996	-2.3311	-2.1297	-2.1708	-2.2996	-2.0655	-2.6332	-2.1623	-2.3434	-2.1365	-2.4785	-2.1222	-2.2601	-2.2114	-2.2731	-2.2788	-2.1855	-2.1939	-2.1634	-2.1638	-1.9674	-2.2218	-2.1777	-2.236	-2.3141	-2.1721	-2.1829	-2.1694	-2.1634	-2.178
-2.4437	-2.2869	-2.153	-2.2114	-2.0471	-2.2758	-2.0966	-2.2129	-1.9463	-2.0025	-2.2254	-2.1792	-2.0867	-2.1924	-2.5472	-2.4237	-2.2642	-2.2602	-2.5067	-2.0485	-2.153	-2.2114	-2.1404	-2.1835	-2.0966	-2.2129	-2.0904	-2.1491	-2.1354	-2.1491	-2.2009	-2.177	-2.5472	-2.4237	-2.2996	-2.1226	-2.1855	-2.1939	-2.1934	-2.1994	-2.2257	-2.2389	-2.2323	-1.9958	-2.3141	-2.1721	-2.1829	-2.1694	-2.1634	-2.178
-2.6141	-2.0025	-2.0966	-2.1222	-2.4016	-2.0909	-2.0124	-2.0602	-1.9463	-2.0025	-2.2642	-2.2602	-2.3351	-2.1719	-1.9692	-2.3668	-2.1362	-2.1861	-2.5067	-2.0485	-2.0966	-2.1222	-2.4016	-2.0909	-2.0776	-2.2965	-2.0904	-2.1491	-2.181	-2.2345	-2.2609	-2.1365	-1.957	-2.1258	-2.1362	-2.1861	-2.1855	-2.1939	-2.1634	-2.1638	-2.2257	-2.2389	-2.1777	-2.236	-2.3141	-2.1721	-2.259	-2.4015	-2.1987	-2.1884
-2.4437	-2.2869	-2.1467	-2.2602	-2.0471	-2.2758	-2.0124	-2.0602	-2.4907	-2.2831	-2.491	-1.9819	-1.8757	-2.3547	-1.9692	-2.3668	-1.9299	-2.4237	-2.5067	-2.0485	-2.2996	-2.3311	-2.1404	-2.1835	-2.0776	-2.2965	-1.8297	-2.2411	-2.3434	-2.1365	-2.2068	-2.2875	-1.957	-2.1258	-1.9299	-2.4237	-2.1855	-2.1939	-2.259	-2.2475	-2.2257	-2.2389	-2.1777	-2.236	-2.3455	-2.207	-2.1829	-2.1694	-2.1987	-2.1884
-2.0198	-2.4034	-2.2139	-2.0219	-2.3605	-2.5	-1.9971	-2.3298	-2.7648	-2.1999	-2.2254	-2.1792	-2.3351	-2.1719	-2.0888	-1.7415	-2.3398	-2.2542	-1.9948	-2.3086	-2.0625	-2.0819	-2.4579	-2.3868	-2.0776	-2.2965	-2.6332	-2.1623	-2.1354	-2.1491	-2.2609	-2.1365	-2.0888	-1.7415	-2.2996	-2.1226	-2.1855	-2.1939	-2.1934	-2.1994	-2.2257	-2.2389	-2.1777	-2.236	-2.3141	-2.1721	-2.1829	-2.1694	-2.1987	-2.1884
-2.4437	-2.2869	-2.153	-2.2114	-1.8953	-2.2244	-2.284	-1.8893	-2.7352	-1.9063	-2.0523	-2.1222	-2.1329	-2.1433	-2.6415	-2.3062	-2.1432	-2.1489	-2.5067	-2.0485	-2.153	-2.2114	-1.8953	-2.2244	-2.2996	-2.0655	-2.6332	-2.1623	-2.0523	-2.1222	-2.2009	-2.177	-2.3926	-2.215	-2.2731	-2.2788	-2.1855	-2.1939	-2.1934	-2.1994	-2.2257	-2.2389	-2.2323	-1.9958	-2.3141	-2.1721	-2.2323	-2.1638	-2.1987	-2.1884
-2.2102	-2.1402	-2.0124	-2.0796	-1.8953	-2.2244	-2.0124	-2.0602	-1.8252	-2.1451	-2.1972	-2.1002	-2.4142	-2.1759	-2.0488	-2.058	-2.2529	-2.0682	-1.9948	-2.3086	-2.0625	-2.0819	-1.8953	-2.2244	-2.0776	-2.2965	-1.8297	-2.2411	-2.3434	-2.1365	-2.2609	-2.1365	-1.957	-2.1258	-2.2996	-2.1226	-2.1855	-2.1939	-2.1934	-2.1994	-2.2257	-2.2389	-2.1777	-2.236	-2.3141	-2.1721	-2.1829	-2.1694	-2.1987	-2.1884
-2.0198	-2.4034	-2.2837	-1.962	-2.4016	-2.0909	-2.3183	-2.1373	-2.0155	-2.3146	-2.0247	-2.1113	-2.1432	-2.1742	-2.0997	-2.1759	-2.2018	-2.0652	-1.9948	-2.3086	-2.367	-2.2609	-2.4016	-2.0909	-2.3183	-2.1373	-1.8297	-2.2411	-2.1354	-2.1491	-2.2609	-2.1365	-2.1297	-2.2161	-2.2996	-2.1226	-2.1855	-2.1939	-2.1934	-2.1994	-2.2257	-2.2389	-2.1777	-2.236	-2.3141	-2.1721	-2.1829	-2.1694	-2.1987	-2.1884
-1.8397	-2.1524	-2.3545	-2.2323	-2.3024	-2.0226	-2.0966	-2.2129	-1.9464	-2.3315	-2.1565	-2.3808	-2.5148	-2.152	-2.3837	-1.9912	-2.5412	-2.1052	-1.9948	-2.3086	-2.2996	-2.3311	-2.1404	-2.1835	-2.0966	-2.2129	-1.8297	-2.2411	-2.181	-2.2345	-2.2068	-2.2875	-2.3926	-2.215	-2.2996	-2.1226	-2.1855	-2.1939	-2.259	-2.2475	-2.2257	-2.2389	-2.2323	-1.9958	-1.5756	-2.3025	-2.2323	-2.1638	-2.1987	-2.1884
-2.2102	-2.1402	-2.2139	-2.0219	-2.4016	-2.0909	-2.1911	-1.7307	-2.6277	-2.3222	-2.0155	-1.9527	-2.2018	-2.0652	-2.0997	-2.1759	-2.4581	-2.0602	-1.9948	-2.3086	-2.0625	-2.0819	-2.4016	-2.0909	-2.2996	-2.0655	-2.6332	-2.1623	-2.181	-2.2345	-2.2009	-2.177	-2.1297	-2.2161	-2.2731	-2.2788	-2.1855	-2.1939	-2.1934	-2.1994	-2.2257	-2.2389	-2.1777	-2.236	-2.3141	-2.1721	-2.1829	-2.1694	-2.1987	-2.1884
-1.8953	-2.2244	-2.2139	-2.0219	-2.0098	-2.0797	-2.3372	-1.9611	-1.9464	-2.3315	-2.0155	-1.9527	-2.1177	-2.0994	-2.3976	-2.2976	-2.5773	-1.9272	-1.8953	-2.2244	-2.0625	-2.0819	-2.0098	-2.0797	-2.2996	-2.0655	-1.8297	-2.2411	-2.181	-2.2345	-2.2609	-2.1365	-2.1297	-2.2161	-2.2996	-2.1226	-2.1855	-2.1939	-2.1934	-2.1994	-1.9674	-2.2218	-2.2323	-1.9958	-1.5756	-2.3025	-2.1829	-2.1694	-2.1987	-2.1884
-2.446	-2.004	-2.0124	-2.0796	-2.4016	-2.0909	-2.5083	-2.1307	-2.5578	-2.2046	-2.0523	-2.1222	-2.3812	-2.2077	-2.0488	-2.058	-2.2139	-2.5807	-2.446	-2.004	-2.0625	-2.0819	-2.4016	-2.0909	-2.2996	-2.0655	-2.6332	-2.1623	-2.0523	-2.1222	-2.2609	-2.1365	-1.957	-2.1258	-2.2731	-2.2788	-2.1855	-2.1939	-2.1934	-2.1994	-2.2257	-2.2389	-2.2967	-2.1953	-2.3141	-2.1721	-2.2323	-2.1638	-2.1987	-2.1884
-2.446	-2.004	-2.2837	-1.962	-2.3148	-2.2268	-2.0754	-2.2602	-2.3348	-1.8013	-2.2642	-2.2602	-2.1177	-2.0994	-2.0488	-2.058	-2.3024	-2.1094	-2.446	-2.004	-2.367	-2.2609	-2.1404	-2.1835	-2.2996	-2.0655	-2.6332	-2.1623	-2.181	-2.2345	-2.2609	-2.1365	-1.957	-2.1258	-2.2731	-2.2788	-2.1855	-2.1939	-2.1934	-2.1994	-2.2257	-2.2389	-2.2967	-2.1953	-2.3141	-2.1721	-2.259	-2.4015	-2.1987	-2.1884
-2.266	-2.4477	-2.153	-2.2114	-2.3148	-2.2268	-2.0754	-2.2602	-2.1786	-2.1779	-2.1972	-2.1002	-2.1905	-2.1972	-2.0488	-2.058	-1.9962	-2.2119	-2.2561	-2.2411	-2.153	-2.2114	-2.1404	-2.1835	-2.2996	-2.0655	-2.0904	-2.1491	-2.3434	-2.1365	-2.2009	-2.177	-1.957	-2.1258	-1.957	-2.1144	-2.1855	-2.1939	-2.1934	-2.1994	-2.2257	-2.2389	-2.2967	-2.1953	-2.3141	-2.1721	-2.1829	-2.1694	-2.2227	-2.2838
-2.4676	-2.1307	-2.1467	-2.2602	-1.8953	-2.2244	-2.284	-1.8893	-2.5578	-2.2046	-2.6721	-1.9961	-2.4142	-2.1759	-2.3837	-1.9912	-2.2642	-2.2602	-2.2561	-2.2411	-2.2996	-2.3311	-1.8953	-2.2244	-2.2996	-2.0655	-2.6332	-2.1623	-2.181	-2.2345	-2.2609	-2.1365	-2.3926	-2.215	-2.2996	-2.1226	-2.3767	-2.162	-2.259	-2.2475	-2.2257	-2.2389	-2.2323	-1.9958	-2.3141	-2.1721	-2.2323	-2.1638	-2.1987	-2.1884
-2.3348	-2.2307	-2.0124	-2.0796	-2.4016	-2.0909	-2.5083	-2.1307	-2.7648	-2.1999	-2.1812	-2.1094	-2.6817	-1.9308	-2.0997	-2.1759	-1.9425	-2.0796	-1.9948	-2.3086	-2.0625	-2.0819	-2.4016	-2.0909	-2.2996	-2.0655	-2.6332	-2.1623	-2.3434	-2.1365	-2.2009	-2.177	-2.1297	-2.2161	-1.957	-2.1144	-2.1855	-2.1939	-2.1934	-2.1994	-2.2257	-2.2389	-2.2967	-2.1953	-2.3141	-2.1721	-2.1829	-2.1694	-2.1987	-2.1884
-2.248	-2.2551	-2.2139	-2.0219	-2.3908	-1.9814	-2.3372	-1.9611	-2.2986	-2.1373	-2.1812	-2.1094	-2.0084	-2.2141	-2.3976	-2.2976	-2.4581	-2.0602	-2.2561	-2.2411	-2.0625	-2.0819	-2.1297	-2.1708	-2.2996	-2.0655	-2.2986	-2.1373	-2.3434	-2.1365	-2.2009	-2.177	-2.1297	-2.2161	-2.2731	-2.2788	-2.1855	-2.1939	-2.1934	-2.1994	-2.2777	-1.9556	-2.2323	-1.9958	-2.3141	-2.1721	-2.1829	-2.1694	-2.1634	-2.178
-2.6141	-2.0025	-2.2139	-2.0219	-2.3908	-1.9814	-2.5178	-2.376	-2.7648	-2.1999	-2.1565	-2.3808	-2.1905	-2.1972	-1.9878	-2.397	-2.2018	-2.0652	-2.5067	-2.0485	-2.0625	-2.0819	-2.1297	-2.1708	-2.2574	-2.3011	-2.6332	-2.1623	-2.181	-2.2345	-2.2009	-2.177	-2.1297	-2.2161	-2.2996	-2.1226	-2.1855	-2.1939	-2.1934	-2.1994	-2.2777	-1.9556	-2.1777	-2.236	-2.3141	-2.1721	-2.2323	-2.1638	-2.2227	-2.2838
-2.2956	-1.898	-1.8484	-1.957	-1.9616	-2.379	-2.1938	-2.2808	-2.3348	-1.8013	-2.1812	-2.1094	-2.0084	-2.2141	-2.3837	-1.9912	-2.3024	-2.1094	-2.5067	-2.0485	-2.0625	-2.0819	-2.1297	-2.1708	-2.2574	-2.3011	-2.6332	-2.1623	-2.3434	-2.1365	-2.2009	-2.177	-2.3926	-2.215	-2.2731	-2.2788	-2.1855	-2.1939	-2.1934	-2.1994	-2.2257	-2.2389	-2.1777	-2.236	-2.3141	-2.1721	-2.1829	-2.1694	-2.1634	-2.178
-1.9733	-2.4001	-2.3545	-2.2323	-2.1467	-1.9391	-2.1241	-2.3615	-2.4907	-2.2831	-2.1565	-2.3808	-2.1329	-2.1433	-2.0997	-2.1759	-2.1362	-2.1861	-1.9948	-2.3086	-2.2996	-2.3311	-2.1297	-2.1708	-2.0776	-2.2965	-1.8297	-2.2411	-2.181	-2.2345	-2.2009	-2.177	-2.1297	-2.2161	-2.1362	-2.1861	-2.1855	-2.1939	-2.259	-2.2475	-2.2777	-1.9556	-2.1777	-2.236	-2.3455	-2.207	-2.2323	-2.1638	-2.1987	-2.1884
-2.2428	-2.1222	-1.8484	-1.957	-2.3148	-2.2268	-2.1813	-1.9064	-1.9463	-2.0025	-1.8269	-2.5064	-2.1177	-2.0994	-2.0888	-1.7415	-1.9962	-2.2119	-2.2428	-2.1222	-2.0625	-2.0819	-2.1404	-2.1835	-2.0776	-2.2965	-2.0904	-2.1491	-2.1354	-2.1491	-2.2609	-2.1365	-2.0888	-1.7415	-1.957	-2.1144	-2.1146	-2.2993	-2.1934	-2.1994	-2.2257	-2.2389	-2.1777	-2.236	-2.3141	-2.1721	-2.1829	-2.1694	-2.1987	-2.1884
-2.0198	-2.4034	-2.3545	-2.2323	-2.3908	-1.9814	-2.3183	-2.1373	-1.9463	-2.0025	-2.2254	-2.1792	-2.2018	-2.0652	-2.0991	-2.3866	-2.0373	-2.3348	-1.9948	-2.3086	-2.2996	-2.3311	-2.1297	-2.1708	-2.3183	-2.1373	-2.0904	-2.1491	-2.1354	-2.1491	-2.2009	-2.177	-2.1297	-2.2161	-2.2996	-2.1226	-2.1855	-2.1939	-2.259	-2.2475	-2.2777	-1.9556	-2.1777	-2.236	-2.3141	-2.1721	-2.1829	-2.1694	-2.1987	-2.1884
-2.2642	-2.1936	-1.9992	-2.1402	-2.0098	-2.0797	-2.0124	-2.0602	-1.8252	-2.1451	-2.5226	-2.3735	-2.1905	-2.1972	-2.5472	-2.4237	-2.3024	-2.1094	-2.2561	-2.2411	-2.0625	-2.0819	-2.0098	-2.0797	-2.0776	-2.2965	-1.8297	-2.2411	-2.3434	-2.1365	-2.2009	-2.177	-2.5472	-2.4237	-2.2731	-2.2788	-2.3767	-2.162	-2.1934	-2.1994	-1.9674	-2.2218	-2.1777	-2.236	-2.3141	-2.1721	-2.1829	-2.1694	-2.2227	-2.2838
-2.2428	-2.1222	-2.1708	-2.7419	-2.0098	-2.0797	-1.9971	-2.3298	-2.0155	-2.3146	-2.0523	-2.1222	-1.9	-2.3782	-2.0488	-2.058	-2.1432	-2.1489	-2.2428	-2.1222	-2.367	-2.2609	-2.0098	-2.0797	-2.0776	-2.2965	-1.8297	-2.2411	-2.0523	-2.1222	-1.9	-2.3782	-1.957	-2.1258	-2.2731	-2.2788	-2.1146	-2.2993	-2.1934	-2.1994	-1.9674	-2.2218	-2.1777	-2.236	-2.3141	-2.1721	-2.2323	-2.1638	-2.1987	-2.1884
-1.9733	-2.4001	-2.5061	-2.379	-2.3024	-2.0226	-2.0124	-2.0602	-1.9466	-2.1813	-2.5747	-1.7874	-2.3812	-2.2077	-2.4973	-1.9904	-2.0373	-2.3348	-1.9948	-2.3086	-2.2996	-2.3311	-2.1404	-2.1835	-2.0776	-2.2965	-1.8297	-2.2411	-2.3434	-2.1365	-2.2609	-2.1365	-2.3926	-2.215	-2.2996	-2.1226	-2.1855	-2.1939	-2.1934	-2.1994	-2.2257	-2.2389	-2.1777	-2.236	-2.3141	-2.1721	-2.1829	-2.1694	-2.1987	-2.1884
-2.2397	-2.4272	-2.1699	-2.1243	-2.1241	-2.4184	-2.266	-2.0922	-2.7352	-1.9063	-2.5226	-2.3735	-2.0084	-2.2141	-2.4973	-1.9904	-2.2018	-2.0652	-2.2561	-2.2411	-2.0625	-2.0819	-2.1404	-2.1835	-2.2996	-2.0655	-2.6332	-2.1623	-2.3434	-2.1365	-2.2009	-2.177	-2.3926	-2.215	-2.2996	-2.1226	-2.1146	-2.2993	-2.1934	-2.1994	-2.2257	-2.2389	-2.1777	-2.236	-2.3141	-2.1721	-2.1829	-2.1694	-2.1634	-2.178
-2.6141	-2.0025	-2.3545	-2.2323	-2.3148	-2.2268	-2.0966	-2.2129	-2.0155	-2.3146	-1.9965	-2.5071	-2.1177	-2.0994	-2.3976	-2.2976	-2.3024	-2.1094	-2.5067	-2.0485	-2.2996	-2.3311	-2.1404	-2.1835	-2.0966	-2.2129	-1.8297	-2.2411	-1.9965	-2.5071	-2.2609	-2.1365	-2.1297	-2.2161	-2.2731	-2.2788	-2.1855	-2.1939	-2.259	-2.2475	-2.2257	-2.2389	-2.2323	-1.9958	-2.3141	-2.1721	-2.1829	-2.1694	-2.1987	-2.1884
-1.9733	-2.4001	-2.0124	-2.0796	-2.3605	-2.5	-2.3183	-2.1373	-2.1174	-2.1402	-2.0523	-2.1222	-2.4142	-2.1759	-2.3812	-1.7567	-1.9962	-2.2119	-1.9948	-2.3086	-2.0625	-2.0819	-2.4579	-2.3868	-2.3183	-2.1373	-1.8297	-2.2411	-2.0523	-2.1222	-2.2609	-2.1365	-2.1297	-2.2161	-1.957	-2.1144	-2.1855	-2.1939	-2.1934	-2.1994	-2.2257	-2.2389	-2.1777	-2.236	-2.3455	-2.207	-2.2323	-2.1638	-2.1987	-2.1884
-2.2428	-2.1222	-2.1467	-2.2602	-2.3908	-1.9814	-2.3793	-2.505	-1.3704	-2.2685	-2.3643	-1.9978	-2.1177	-2.0994	-1.7861	-2.1087	-1.9425	-2.0796	-2.2428	-2.1222	-2.2996	-2.3311	-2.1297	-2.1708	-2.0776	-2.2965	-1.8297	-2.2411	-2.1354	-2.1491	-2.2609	-2.1365	-1.957	-2.1258	-1.957	-2.1144	-2.1146	-2.2993	-2.259	-2.2475	-2.2777	-1.9556	-2.1777	-2.236	-1.5756	-2.3025	-2.1829	-2.1694	-2.1987	-2.1884
-2.6141	-2.0025	-2.2139	-2.0219	-2.2018	-2.2319	-2.1241	-2.3615	-2.7352	-1.9063	-2.5747	-1.7874	-2.6817	-1.9308	-2.2601	-2.2114	-2.1362	-2.1861	-2.5067	-2.0485	-2.0625	-2.0819	-2.1297	-2.1708	-2.0776	-2.2965	-2.6332	-2.1623	-2.3434	-2.1365	-2.2009	-2.177	-2.2601	-2.2114	-2.1362	-2.1861	-2.1855	-2.1939	-2.1934	-2.1994	-2.2257	-2.2389	-2.1777	-2.236	-2.3141	-2.1721	-2.1829	-2.1694	-2.1987	-2.1884
-2.2428	-2.1222	-2.3791	-2.1402	-2.4016	-2.0909	-2.0754	-2.2602	-1.3704	-2.2685	-2.0155	-1.9527	-2.4785	-2.1222	-2.3837	-1.9912	-2.5412	-2.1052	-2.2428	-2.1222	-2.2996	-2.3311	-2.4016	-2.0909	-2.2996	-2.0655	-1.8297	-2.2411	-2.181	-2.2345	-2.4785	-2.1222	-2.3926	-2.215	-2.2996	-2.1226	-2.1146	-2.2993	-2.1634	-2.1638	-2.2257	-2.2389	-2.2967	-2.1953	-1.5756	-2.3025	-2.1829	-2.1694	-2.1634	-2.178
-1.8397	-2.1524	-2.153	-2.2114	-1.8953	-2.2244	-2.3183	-2.1373	-2.5472	-2.2129	-2.3643	-1.9978	-2.3812	-2.2077	-2.0997	-2.1759	-2.1362	-2.1861	-1.9948	-2.3086	-2.153	-2.2114	-1.8953	-2.2244	-2.3183	-2.1373	-2.5472	-2.2129	-2.1354	-2.1491	-2.2609	-2.1365	-2.1297	-2.2161	-2.1362	-2.1861	-2.1855	-2.1939	-2.1934	-2.1994	-2.2257	-2.2389	-2.1777	-2.236	-2.3455	-2.207	-2.1829	-2.1694	-2.1987	-2.1884
-1.8146	-2.6119	-2.5677	-2.2808	-2.3908	-1.9814	-2.266	-2.0922	-2.4907	-2.2831	-2.491	-1.9819	-2.0084	-2.2141	-2.4195	-1.9527	-2.1432	-2.1489	-1.9948	-2.3086	-2.367	-2.2609	-2.1297	-2.1708	-2.2996	-2.0655	-1.8297	-2.2411	-2.3434	-2.1365	-2.2009	-2.177	-2.3926	-2.215	-2.2731	-2.2788	-2.1855	-2.1939	-2.1934	-2.1994	-2.2777	-1.9556	-2.1777	-2.236	-2.3455	-2.207	-2.1829	-2.1694	-2.1634	-2.178
-2.2428	-2.1222	-2.1813	-2.3104	-2.3908	-1.9814	-2.1911	-1.7307	-1.8252	-2.1451	-2.0523	-2.1222	-2.4881	-2.1441	-1.9878	-2.397	-2.2018	-2.0652	-2.2428	-2.1222	-2.0625	-2.0819	-2.1297	-2.1708	-2.2996	-2.0655	-1.8297	-2.2411	-2.0523	-2.1222	-2.2068	-2.2875	-2.1297	-2.2161	-2.2996	-2.1226	-2.1146	-2.2993	-2.1934	-2.1994	-2.2777	-1.9556	-2.1777	-2.236	-2.3141	-2.1721	-2.2323	-2.1638	-2.1987	-2.1884
-1.8953	-2.2244	-2.4415	-2.3348	-2.0471	-2.2758	-2.284	-1.8893	-1.8252	-2.1451	-2.0482	-3.1797	-2.1972	-2.1114	-2.1972	-2.1114	-2.1972	-2.1114	-1.8953	-2.2244	-2.2996	-2.3311	-2.1404	-2.1835	-2.2996	-2.0655	-1.8297	-2.2411	-2.3434	-2.1365	-2.1972	-2.1114	-2.1972	-2.1114	-2.1972	-2.1114	-2.1855	-2.1939	-2.1934	-2.1994	-2.2257	-2.2389	-2.2323	-1.9958	-2.3141	-2.1721	-2.1829	-2.1694	-2.1972	-2.1114
-2.446	-2.004	-2.153	-2.2114	-1.9356	-2.1612	-2.284	-1.8893	-2.7648	-2.1999	-2.1812	-2.1094	-2.0867	-2.1924	-2.0991	-2.3866	-2.5773	-1.9272	-2.446	-2.004	-2.153	-2.2114	-2.1404	-2.1835	-2.2996	-2.0655	-2.6332	-2.1623	-2.3434	-2.1365	-2.2009	-2.177	-2.1297	-2.2161	-2.2996	-2.1226	-2.1855	-2.1939	-2.1934	-2.1994	-2.2257	-2.2389	-2.2323	-1.9958	-2.3141	-2.1721	-2.1829	-2.1694	-2.1634	-2.178
-1.8422	-2.3318	-2.2837	-1.962	-1.9356	-2.1612	-2.0754	-2.2602	-2.0155	-2.3146	-2.0155	-1.9527	-2.2642	-2.3692	-2.3976	-2.2976	-2.3342	-1.9706	-2.2561	-2.2411	-2.367	-2.2609	-2.1404	-2.1835	-2.2996	-2.0655	-1.8297	-2.2411	-2.181	-2.2345	-2.2009	-2.177	-2.1297	-2.2161	-1.957	-2.1144	-2.1146	-2.2993	-2.1934	-2.1994	-2.2257	-2.2389	-2.2967	-2.1953	-2.3141	-2.1721	-2.1829	-2.1694	-2.2227	-2.2838
-2.335	-2.0275	-2.4415	-2.3348	-2.3024	-2.0226	-2.5083	-2.1307	-1.9464	-2.3315	-2.1812	-2.1094	-2.3351	-2.1719	-2.2684	-2.6874	-2.5773	-1.9272	-2.2561	-2.2411	-2.2996	-2.3311	-2.1404	-2.1835	-2.2996	-2.0655	-1.8297	-2.2411	-2.3434	-2.1365	-2.2609	-2.1365	-2.3926	-2.215	-2.2996	-2.1226	-2.1855	-2.1939	-2.1934	-2.1994	-2.2257	-2.2389	-2.2967	-2.1953	-1.5756	-2.3025	-2.1829	-2.1694	-2.1987	-2.1884
-1.8397	-2.1524	-2.0124	-2.0796	-2.3024	-2.0226	-2.0754	-2.2602	-2.3342	-2.6593	-2.0155	-1.9527	-2.6817	-1.9308	-2.2601	-2.2114	-2.2529	-2.0682	-1.9948	-2.3086	-2.0625	-2.0819	-2.1404	-2.1835	-2.2996	-2.0655	-2.0904	-2.1491	-2.181	-2.2345	-2.2009	-2.177	-2.2601	-2.2114	-2.2996	-2.1226	-2.1855	-2.1939	-2.1934	-2.1994	-2.2257	-2.2389	-2.2967	-2.1953	-2.3141	-2.1721	-2.1829	-2.1694	-2.1987	-2.1884
-2.446	-2.004	-2.0124	-2.0796	-2.3908	-1.9814	-2.266	-2.0922	-2.0155	-2.3146	-2.0523	-2.1222	-2.1177	-2.0994	-2.3812	-1.7567	-2.1432	-2.1489	-2.446	-2.004	-2.0625	-2.0819	-2.1297	-2.1708	-2.2996	-2.0655	-1.8297	-2.2411	-2.0523	-2.1222	-2.2609	-2.1365	-2.1297	-2.2161	-2.2731	-2.2788	-2.1855	-2.1939	-2.1934	-2.1994	-2.2777	-1.9556	-2.1777	-2.236	-2.3141	-2.1721	-2.2323	-2.1638	-2.1987	-2.1884
-2.2642	-2.1936	-2.0124	-2.0796	-2.4016	-2.0909	-2.1813	-1.9064	-1.9463	-2.0025	-2.491	-1.9819	-2.4142	-2.1759	-1.9878	-2.397	-2.4581	-2.0602	-2.2561	-2.2411	-2.0625	-2.0819	-2.4016	-2.0909	-2.0776	-2.2965	-2.0904	-2.1491	-2.3434	-2.1365	-2.2609	-2.1365	-2.1297	-2.2161	-2.2731	-2.2788	-2.3767	-2.162	-2.1934	-2.1994	-2.2257	-2.2389	-2.1777	-2.236	-2.3141	-2.1721	-2.1829	-2.1694	-2.1987	-2.1884
-1.9733	-2.4001	-2.2837	-1.962	-2.0471	-2.2758	-2.3793	-2.505	-2.7352	-1.9063	-2.6721	-1.9961	-1.9	-2.3782	-1.9692	-2.3668	-2.3342	-1.9706	-1.9948	-2.3086	-2.367	-2.2609	-2.1404	-2.1835	-2.0776	-2.2965	-2.6332	-2.1623	-2.181	-2.2345	-1.9	-2.3782	-1.957	-2.1258	-1.957	-2.1144	-2.1855	-2.1939	-2.1934	-2.1994	-2.2257	-2.2389	-2.1777	-2.236	-2.3141	-2.1721	-2.2323	-2.1638	-2.1987	-2.1884
-1.9733	-2.4001	-1.9816	-2.2367	-1.9356	-2.1612	-2.284	-1.8893	-2.7352	-1.9063	-2.1812	-2.1094	-2.3351	-2.1719	-2.0888	-1.7415	-1.9425	-2.0796	-1.9948	-2.3086	-2.2996	-2.3311	-2.1404	-2.1835	-2.2996	-2.0655	-2.6332	-2.1623	-2.3434	-2.1365	-2.2609	-2.1365	-2.0888	-1.7415	-1.957	-2.1144	-2.1855	-2.1939	-2.1634	-2.1638	-2.2257	-2.2389	-2.2323	-1.9958	-2.3141	-2.1721	-2.1829	-2.1694	-2.1987	-2.1884
-2.2956	-1.898	-1.9992	-2.1402	-2.0098	-2.0797	-1.9971	-2.3298	-2.7648	-2.1999	-2.1812	-2.1094	-2.3348	-1.9064	-2.0991	-2.3866	-2.3242	-2.5432	-2.5067	-2.0485	-2.0625	-2.0819	-2.0098	-2.0797	-2.0776	-2.2965	-2.6332	-2.1623	-2.3434	-2.1365	-2.2609	-2.1365	-2.1297	-2.2161	-2.2731	-2.2788	-2.1855	-2.1939	-2.1934	-2.1994	-1.9674	-2.2218	-2.1777	-2.236	-2.3141	-2.1721	-2.1829	-2.1694	-2.1987	-2.1884
-1.8146	-2.6119	-2.2139	-2.0219	-2.3148	-2.2268	-2.3837	-2.3781	-2.5578	-2.2046	-2.1972	-2.1002	-2.2018	-2.0652	-1.8893	-2.3112	-2.3242	-2.5432	-1.9948	-2.3086	-2.0625	-2.0819	-2.1404	-2.1835	-2.2996	-2.0655	-2.6332	-2.1623	-2.3434	-2.1365	-2.2009	-2.177	-2.1297	-2.2161	-2.2731	-2.2788	-2.1855	-2.1939	-2.1934	-2.1994	-2.2257	-2.2389	-2.1777	-2.236	-2.3141	-2.1721	-2.1829	-2.1694	-2.1987	-2.1884
-2.2397	-2.4272	-2.2139	-2.0219	-2.3908	-1.9814	-2.5083	-2.1307	-2.1708	-2.1691	-2.3643	-1.9978	-1.9	-2.3782	-2.3812	-1.7567	-2.3342	-1.9706	-2.2561	-2.2411	-2.0625	-2.0819	-2.1297	-2.1708	-2.2996	-2.0655	-2.0904	-2.1491	-2.1354	-2.1491	-1.9	-2.3782	-2.1297	-2.2161	-1.957	-2.1144	-2.1146	-2.2993	-2.1934	-2.1994	-2.2777	-1.9556	-2.2967	-2.1953	-2.3141	-2.1721	-2.1829	-2.1694	-2.1987	-2.1884
-2.335	-2.0275	-2.153	-2.2114	-2.3908	-1.9814	-1.9971	-2.3298	-1.9466	-2.1813	-1.9909	-2.2551	-2.1432	-2.1742	-2.248	-2.5162	-2.1125	-2.8463	-2.2561	-2.2411	-2.153	-2.2114	-2.1297	-2.1708	-2.0776	-2.2965	-1.8297	-2.2411	-2.181	-2.2345	-2.2609	-2.1365	-2.3926	-2.215	-2.2731	-2.2788	-2.1855	-2.1939	-2.1934	-2.1994	-2.2777	-1.9556	-2.1777	-2.236	-2.3141	-2.1721	-2.1829	-2.1694	-2.1987	-2.1884
-2.6141	-2.0025	-2.335	-3.0175	-2.5178	-2.1087	-2.3793	-2.505	-2.5059	-2.6119	-2.1626	-2.1074	-2.2018	-2.0652	-2.2601	-2.2114	-2.2642	-2.2602	-2.5067	-2.0485	-2.2996	-2.3311	-2.4579	-2.3868	-2.0776	-2.2965	-2.6332	-2.1623	-2.1626	-2.1074	-2.2009	-2.177	-2.2601	-2.2114	-2.2996	-2.1226	-2.1855	-2.1939	-2.1934	-2.1994	-2.2257	-2.2389	-2.1777	-2.236	-2.3141	-2.1721	-2.1829	-2.1694	-2.1987	-2.1884
-2.4676	-2.1307	-2.1708	-2.7419	-2.1467	-1.9391	-2.3183	-2.1373	-2.1174	-2.1402	-1.8269	-2.5064	-2.1177	-2.0994	-2.3812	-1.7567	-1.9962	-2.2119	-2.2561	-2.2411	-2.367	-2.2609	-2.1297	-2.1708	-2.3183	-2.1373	-1.8297	-2.2411	-2.1354	-2.1491	-2.2609	-2.1365	-2.1297	-2.2161	-1.957	-2.1144	-2.3767	-2.162	-2.1934	-2.1994	-2.2777	-1.9556	-2.1777	-2.236	-2.3455	-2.207	-2.1829	-2.1694	-2.1987	-2.1884
-1.8422	-2.3318	-2.3791	-2.1402	-2.1467	-1.9391	-2.0124	-2.0602	-2.1174	-2.1402	-2.2254	-2.1792	-2.4142	-2.1759	-2.3812	-1.7567	-1.9425	-2.0796	-2.2561	-2.2411	-2.2996	-2.3311	-2.1297	-2.1708	-2.0776	-2.2965	-1.8297	-2.2411	-2.1354	-2.1491	-2.2609	-2.1365	-2.1297	-2.2161	-1.957	-2.1144	-2.1146	-2.2993	-2.1634	-2.1638	-2.2777	-1.9556	-2.1777	-2.236	-2.3455	-2.207	-2.1829	-2.1694	-2.1987	-2.1884
-2.2642	-2.1936	-2.0966	-2.1222	-1.8866	-2.383	-2.1938	-2.2808	-2.6277	-2.3222	-2.1972	-2.1002	-2.1432	-2.1742	-2.3976	-2.2976	-2.2642	-2.2602	-2.2561	-2.2411	-2.0966	-2.1222	-2.1297	-2.1708	-2.2574	-2.3011	-2.6332	-2.1623	-2.3434	-2.1365	-2.2609	-2.1365	-2.1297	-2.2161	-2.2996	-2.1226	-2.3767	-2.162	-2.1634	-2.1638	-1.9674	-2.2218	-2.1777	-2.236	-2.3141	-2.1721	-2.1829	-2.1694	-2.1987	-2.1884
-2.2102	-2.1402	-2.3791	-2.1402	-2.3908	-1.9814	-2.284	-1.8893	-2.7648	-2.1999	-2.2529	-2.568	-2.1432	-2.1742	-2.4195	-1.9527	-1.8269	-2.1087	-1.9948	-2.3086	-2.2996	-2.3311	-2.1297	-2.1708	-2.2996	-2.0655	-2.6332	-2.1623	-2.181	-2.2345	-2.2609	-2.1365	-2.3926	-2.215	-1.957	-2.1144	-2.1855	-2.1939	-2.1634	-2.1638	-2.2777	-1.9556	-2.2323	-1.9958	-2.3141	-2.1721	-2.259	-2.4015	-2.1987	-2.1884
-2.6141	-2.0025	-2.153	-2.2114	-2.3908	-1.9814	-2.284	-1.8893	-2.3348	-1.8013	-2.1972	-2.1002	-2.4142	-2.1759	-1.8893	-2.3112	-2.0373	-2.3348	-2.5067	-2.0485	-2.153	-2.2114	-2.1297	-2.1708	-2.2996	-2.0655	-2.6332	-2.1623	-2.3434	-2.1365	-2.2609	-2.1365	-2.1297	-2.2161	-2.2996	-2.1226	-2.1855	-2.1939	-2.1934	-2.1994	-2.2777	-1.9556	-2.2323	-1.9958	-2.3141	-2.1721	-2.1829	-2.1694	-2.1987	-2.1884
-2.7353	-1.8909	-2.2837	-1.962	-2.1467	-1.9391	-2.0124	-2.0602	-2.7352	-1.9063	-2.1812	-2.1094	-2.0867	-2.1924	-2.6415	-2.3062	-2.1362	-2.1861	-2.5067	-2.0485	-2.367	-2.2609	-2.1297	-2.1708	-2.0776	-2.2965	-2.6332	-2.1623	-2.3434	-2.1365	-2.2009	-2.177	-2.3926	-2.215	-2.1362	-2.1861	-2.1855	-2.1939	-2.1934	-2.1994	-2.2777	-1.9556	-2.1777	-2.236	-2.3141	-2.1721	-2.1829	-2.1694	-2.1634	-2.178
-2.248	-2.2551	-2.153	-2.2114	-2.3148	-2.2268	-2.0124	-2.0602	-2.3348	-1.8013	-2.2642	-2.2602	-2.1432	-2.1742	-2.2601	-2.2114	-1.9299	-2.4237	-2.2561	-2.2411	-2.153	-2.2114	-2.1404	-2.1835	-2.0776	-2.2965	-2.6332	-2.1623	-2.181	-2.2345	-2.2609	-2.1365	-2.2601	-2.2114	-1.9299	-2.4237	-2.1855	-2.1939	-2.1934	-2.1994	-2.2257	-2.2389	-2.1777	-2.236	-2.3141	-2.1721	-2.259	-2.4015	-2.1987	-2.1884
-1.8422	-2.3318	-2.2139	-2.0219	-2.4016	-2.0909	-1.9971	-2.3298	-2.5578	-2.2046	-2.491	-1.9819	-2.1177	-2.0994	-1.9878	-2.397	-2.4581	-2.0602	-2.2561	-2.2411	-2.0625	-2.0819	-2.4016	-2.0909	-2.0776	-2.2965	-2.6332	-2.1623	-2.3434	-2.1365	-2.2609	-2.1365	-2.1297	-2.2161	-2.2731	-2.2788	-2.1146	-2.2993	-2.1934	-2.1994	-2.2257	-2.2389	-2.1777	-2.236	-2.3141	-2.1721	-2.1829	-2.1694	-2.1987	-2.1884
-2.446	-2.004	-2.4415	-2.3348	-2.4016	-2.0909	-2.2474	-2.2492	-2.1786	-2.1779	-2.0523	-2.1222	-2.1177	-2.0994	-2.0991	-2.3866	-2.3242	-2.5432	-2.446	-2.004	-2.2996	-2.3311	-2.4016	-2.0909	-2.2574	-2.3011	-2.0904	-2.1491	-2.0523	-2.1222	-2.2609	-2.1365	-2.1297	-2.2161	-2.2731	-2.2788	-2.1855	-2.1939	-2.1934	-2.1994	-2.2257	-2.2389	-2.1777	-2.236	-2.3141	-2.1721	-2.2323	-2.1638	-2.1987	-2.1884
-2.2642	-2.1936	-2.0966	-2.1222	-2.0098	-2.0797	-2.0966	-2.2129	-2.1786	-2.1779	-2.2529	-2.568	-2.4785	-2.1222	-2.6415	-2.3062	-1.9962	-2.2119	-2.2561	-2.2411	-2.0966	-2.1222	-2.0098	-2.0797	-2.0966	-2.2129	-2.0904	-2.1491	-2.181	-2.2345	-2.4785	-2.1222	-2.3926	-2.215	-1.957	-2.1144	-2.3767	-2.162	-2.1634	-2.1638	-1.9674	-2.2218	-2.2323	-1.9958	-2.3141	-2.1721	-2.259	-2.4015	-2.1634	-2.178
-2.2102	-2.1402	-2.5677	-2.2808	-2.0084	-2.2141	-2.3183	-2.1373	-2.5578	-2.2046	-2.2642	-2.2602	-2.0867	-2.1924	-2.3812	-1.7567	-2.4581	-2.0602	-1.9948	-2.3086	-2.367	-2.2609	-2.1297	-2.1708	-2.3183	-2.1373	-2.6332	-2.1623	-2.181	-2.2345	-2.2009	-2.177	-2.1297	-2.2161	-2.2731	-2.2788	-2.1855	-2.1939	-2.1934	-2.1994	-1.9674	-2.2218	-2.1777	-2.236	-2.3141	-2.1721	-2.259	-2.4015	-2.1634	-2.178
-2.0198	-2.4034	-2.3342	-2.6593	-2.3024	-2.0226	-2.0124	-2.0602	-2.6277	-2.3222	-2.1972	-2.1002	-1.9	-2.3782	-2.4195	-1.9527	-2.3024	-2.1094	-1.9948	-2.3086	-2.367	-2.2609	-2.1404	-2.1835	-2.0776	-2.2965	-2.6332	-2.1623	-2.3434	-2.1365	-1.9	-2.3782	-2.3926	-2.215	-2.2731	-2.2788	-2.1855	-2.1939	-2.1934	-2.1994	-2.2257	-2.2389	-2.1777	-2.236	-2.3141	-2.1721	-2.1829	-2.1694	-2.1987	-2.1884
-2.0198	-2.4034	-2.0124	-2.0796	-2.1241	-2.4184	-2.1241	-2.3615	-2.2986	-2.1373	-2.1972	-2.1002	-2.1177	-2.0994	-2.3837	-1.9912	-2.4581	-2.0602	-1.9948	-2.3086	-2.0625	-2.0819	-2.1404	-2.1835	-2.0776	-2.2965	-2.2986	-2.1373	-2.3434	-2.1365	-2.2609	-2.1365	-2.3926	-2.215	-2.2731	-2.2788	-2.1855	-2.1939	-2.1934	-2.1994	-2.2257	-2.2389	-2.1777	-2.236	-2.3141	-2.1721	-2.1829	-2.1694	-2.1987	-2.1884
-2.2428	-2.1222	-2.1813	-2.3104	-2.3024	-2.0226	-2.0124	-2.0602	-2.5059	-2.6119	-2.491	-1.9819	-2.2642	-2.3692	-2.6415	-2.3062	-2.2642	-2.2602	-2.2428	-2.1222	-2.0625	-2.0819	-2.1404	-2.1835	-2.0776	-2.2965	-2.6332	-2.1623	-2.3434	-2.1365	-2.2009	-2.177	-2.3926	-2.215	-2.2996	-2.1226	-2.1146	-2.2993	-2.1934	-2.1994	-2.2257	-2.2389	-2.1777	-2.236	-2.3141	-2.1721	-2.1829	-2.1694	-2.2227	-2.2838
-2.4437	-2.2869	-2.1467	-2.2602	-2.0471	-2.2758	-1.9303	-2.6092	-2.5578	-2.2046	-2.5747	-1.7874	-2.3812	-2.2077	-2.0488	-1.817	-2.3024	-2.1094	-2.5067	-2.0485	-2.2996	-2.3311	-2.1404	-2.1835	-2.0776	-2.2965	-2.6332	-2.1623	-2.3434	-2.1365	-2.2609	-2.1365	-1.957	-2.1258	-2.2731	-2.2788	-2.1855	-2.1939	-2.259	-2.2475	-2.2257	-2.2389	-2.1777	-2.236	-2.3141	-2.1721	-2.1829	-2.1694	-2.1987	-2.1884
-2.2397	-2.4272	-1.9992	-2.1402	-2.3348	-1.9634	-2.0754	-2.2602	-1.9464	-2.3315	-2.0247	-2.1113	-2.6817	-1.9308	-2.0488	-1.817	-1.9425	-2.0796	-2.2561	-2.2411	-2.0625	-2.0819	-2.1404	-2.1835	-2.2996	-2.0655	-1.8297	-2.2411	-2.1354	-2.1491	-2.2009	-2.177	-1.957	-2.1258	-1.957	-2.1144	-2.1146	-2.2993	-2.1934	-2.1994	-2.2257	-2.2389	-2.2967	-2.1953	-1.5756	-2.3025	-2.1829	-2.1694	-2.1987	-2.1884
-2.446	-2.004	-2.153	-2.2114	-2.4016	-2.0909	-2.3183	-2.1373	-2.6277	-2.3222	-1.9965	-2.5071	-2.0084	-2.2141	-2.0488	-2.058	-2.2139	-2.5807	-2.446	-2.004	-2.153	-2.2114	-2.4016	-2.0909	-2.3183	-2.1373	-2.6332	-2.1623	-1.9965	-2.5071	-2.2009	-2.177	-1.957	-2.1258	-2.2731	-2.2788	-2.1855	-2.1939	-2.1934	-2.1994	-2.2257	-2.2389	-2.1777	-2.236	-2.3141	-2.1721	-2.1829	-2.1694	-2.1634	-2.178
-2.2956	-1.898	-1.8484	-1.957	-2.0471	-2.2758	-2.0966	-2.2129	-2.5578	-2.2046	-2.5747	-1.7874	-2.3351	-2.1719	-2.4973	-1.9904	-2.5412	-2.1052	-2.5067	-2.0485	-2.0625	-2.0819	-2.1404	-2.1835	-2.0966	-2.2129	-2.6332	-2.1623	-2.3434	-2.1365	-2.2609	-2.1365	-2.3926	-2.215	-2.2996	-2.1226	-2.1855	-2.1939	-2.1934	-2.1994	-2.2257	-2.2389	-2.2323	-1.9958	-2.3141	-2.1721	-2.1829	-2.1694	-2.1987	-2.1884
-2.2102	-2.1402	-2.2139	-2.0219	-2.4016	-2.0909	-1.9303	-2.6092	-2.5472	-2.2129	-2.491	-1.9819	-2.3348	-1.9064	-1.7861	-2.1087	-1.9962	-2.2119	-1.9948	-2.3086	-2.0625	-2.0819	-2.4016	-2.0909	-2.0776	-2.2965	-2.5472	-2.2129	-2.3434	-2.1365	-2.2609	-2.1365	-1.957	-2.1258	-1.957	-2.1144	-2.1855	-2.1939	-2.1934	-2.1994	-2.2257	-2.2389	-2.1777	-2.236	-2.3455	-2.207	-2.1829	-2.1694	-2.1987	-2.1884
-1.9733	-2.4001	-2.153	-2.2114	-2.3148	-2.2268	-2.1938	-2.2808	-2.1174	-2.1402	-2.0482	-3.1797	-2.1432	-2.1742	-2.6415	-2.3062	-2.4581	-2.0602	-1.9948	-2.3086	-2.153	-2.2114	-2.1404	-2.1835	-2.2574	-2.3011	-1.8297	-2.2411	-2.3434	-2.1365	-2.2609	-2.1365	-2.3926	-2.215	-2.2731	-2.2788	-2.1855	-2.1939	-2.1934	-2.1994	-2.2257	-2.2389	-2.1777	-2.236	-2.3455	-2.207	-2.1829	-2.1694	-2.1987	-2.1884
-1.8397	-2.1524	-2.0124	-2.0796	-1.9356	-2.1612	-2.284	-1.8893	-1.9463	-2.0025	-2.1972	-2.1002	-1.8757	-2.3547	-2.4973	-1.9904	-2.4581	-2.0602	-1.9948	-2.3086	-2.0625	-2.0819	-2.1404	-2.1835	-2.2996	-2.0655	-2.0904	-2.1491	-2.3434	-2.1365	-2.2068	-2.2875	-2.3926	-2.215	-2.2731	-2.2788	-2.1855	-2.1939	-2.1934	-2.1994	-2.2257	-2.2389	-2.2323	-1.9958	-2.3141	-2.1721	-2.1829	-2.1694	-2.1987	-2.1884
-2.6141	-2.0025	-2.0124	-2.0796	-1.9356	-2.1612	-2.3837	-2.3781	-2.6277	-2.3222	-2.2529	-2.568	-2.0084	-2.2141	-2.3976	-2.2976	-1.8269	-2.1087	-2.5067	-2.0485	-2.0625	-2.0819	-2.1404	-2.1835	-2.2996	-2.0655	-2.6332	-2.1623	-2.181	-2.2345	-2.2009	-2.177	-2.1297	-2.2161	-1.957	-2.1144	-2.1855	-2.1939	-2.1934	-2.1994	-2.2257	-2.2389	-2.1777	-2.236	-2.3141	-2.1721	-2.259	-2.4015	-2.1634	-2.178
-2.6141	-2.0025	-2.153	-2.2114	-2.3908	-1.9814	-2.1911	-1.7307	-2.1174	-2.1402	-2.491	-1.9819	-2.1432	-2.1742	-2.3837	-1.9912	-2.1432	-2.1489	-2.5067	-2.0485	-2.153	-2.2114	-2.1297	-2.1708	-2.2996	-2.0655	-1.8297	-2.2411	-2.3434	-2.1365	-2.2609	-2.1365	-2.3926	-2.215	-2.2731	-2.2788	-2.1855	-2.1939	-2.1934	-2.1994	-2.2777	-1.9556	-2.1777	-2.236	-2.3455	-2.207	-2.1829	-2.1694	-2.1987	-2.1884
-1.8397	-2.1524	-1.8484	-1.957	-1.9317	-2.152	-2.284	-1.8893	-2.1174	-2.1402	-2.0247	-2.1113	-2.4881	-2.1441	-2.0488	-2.058	-2.5412	-2.1052	-1.9948	-2.3086	-2.0625	-2.0819	-2.4579	-2.3868	-2.2996	-2.0655	-1.8297	-2.2411	-2.1354	-2.1491	-2.2068	-2.2875	-1.957	-2.1258	-2.2996	-2.1226	-2.1855	-2.1939	-2.1934	-2.1994	-2.2257	-2.2389	-2.2323	-1.9958	-2.3455	-2.207	-2.1829	-2.1694	-2.1987	-2.1884
-2.6141	-2.0025	-1.9992	-2.1402	-2.2018	-2.2319	-2.5083	-2.1307	-1.3704	-2.2685	-2.2529	-2.568	-2.4785	-2.1222	-2.1565	-2.3808	-2.1362	-2.1861	-2.5067	-2.0485	-2.0625	-2.0819	-2.1297	-2.1708	-2.2996	-2.0655	-1.8297	-2.2411	-2.181	-2.2345	-2.4785	-2.1222	-2.3926	-2.215	-2.1362	-2.1861	-2.1855	-2.1939	-2.1934	-2.1994	-2.2257	-2.2389	-2.2967	-2.1953	-1.5756	-2.3025	-2.259	-2.4015	-2.1634	-2.178
-2.6141	-2.0025	-2.2837	-1.962	-1.9356	-2.1612	-2.0754	-2.2602	-2.1174	-2.1402	-2.491	-1.9819	-2.1432	-2.1742	-2.4973	-1.9904	-2.4581	-2.0602	-2.5067	-2.0485	-2.367	-2.2609	-2.1404	-2.1835	-2.2996	-2.0655	-1.8297	-2.2411	-2.3434	-2.1365	-2.2609	-2.1365	-2.3926	-2.215	-2.2731	-2.2788	-2.1855	-2.1939	-2.1934	-2.1994	-2.2257	-2.2389	-2.2967	-2.1953	-2.3455	-2.207	-2.1829	-2.1694	-2.1987	-2.1884
-1.8397	-2.1524	-2.2139	-2.0219	-2.0084	-2.2141	-2.266	-2.0922	-2.4907	-2.2831	-2.2254	-2.1792	-2.4881	-2.1441	-1.8893	-2.3112	-2.3342	-1.9706	-1.9948	-2.3086	-2.0625	-2.0819	-2.1297	-2.1708	-2.2996	-2.0655	-1.8297	-2.2411	-2.1354	-2.1491	-2.2068	-2.2875	-2.1297	-2.2161	-1.957	-2.1144	-2.1855	-2.1939	-2.1934	-2.1994	-1.9674	-2.2218	-2.1777	-2.236	-2.3455	-2.207	-2.1829	-2.1694	-2.1987	-2.1884
-2.2642	-2.1936	-1.8484	-1.957	-2.0471	-2.2758	-2.1241	-2.3615	-2.1708	-2.1691	-2.2529	-2.568	-2.2642	-2.3692	-2.4973	-1.9904	-2.4581	-2.0602	-2.2561	-2.2411	-2.0625	-2.0819	-2.1404	-2.1835	-2.0776	-2.2965	-2.0904	-2.1491	-2.181	-2.2345	-2.2009	-2.177	-2.3926	-2.215	-2.2731	-2.2788	-2.3767	-2.162	-2.1934	-2.1994	-2.2257	-2.2389	-2.1777	-2.236	-2.3141	-2.1721	-2.259	-2.4015	-2.2227	-2.2838
-2.6141	-2.0025	-2.3545	-2.2323	-2.3348	-1.9634	-2.266	-2.0922	-2.3348	-1.8013	-2.491	-1.9819	-2.3812	-2.2077	-2.3976	-2.2976	-2.2642	-2.2602	-2.5067	-2.0485	-2.2996	-2.3311	-2.1404	-2.1835	-2.2996	-2.0655	-2.6332	-2.1623	-2.3434	-2.1365	-2.2609	-2.1365	-2.1297	-2.2161	-2.2996	-2.1226	-2.1855	-2.1939	-2.259	-2.2475	-2.2257	-2.2389	-2.1777	-2.236	-2.3141	-2.1721	-2.1829	-2.1694	-2.1987	-2.1884
-2.2397	-2.4272	-2.2139	-2.0219	-1.9356	-2.1612	-2.5083	-2.1307	-2.7648	-2.1999	-2.5747	-1.7874	-2.2018	-2.0652	-2.0888	-1.7415	-2.1432	-2.1489	-2.2561	-2.2411	-2.0625	-2.0819	-2.1404	-2.1835	-2.2996	-2.0655	-2.6332	-2.1623	-2.3434	-2.1365	-2.2009	-2.177	-2.0888	-1.7415	-2.2731	-2.2788	-2.1146	-2.2993	-2.1934	-2.1994	-2.2257	-2.2389	-2.2967	-2.1953	-2.3141	-2.1721	-2.1829	-2.1694	-2.1987	-2.1884
-1.8397	-2.1524	-2.0966	-2.1222	-2.3908	-1.9814	-2.0124	-2.0602	-1.9464	-2.3315	-2.5226	-2.3735	-2.3351	-2.1719	-2.3812	-1.7567	-2.5773	-1.9272	-1.9948	-2.3086	-2.0966	-2.1222	-2.1297	-2.1708	-2.0776	-2.2965	-1.8297	-2.2411	-2.3434	-2.1365	-2.2609	-2.1365	-2.1297	-2.2161	-2.2996	-2.1226	-2.1855	-2.1939	-2.1634	-2.1638	-2.2777	-1.9556	-2.1777	-2.236	-1.5756	-2.3025	-2.1829	-2.1694	-2.1987	-2.1884
-2.2397	-2.4272	-2.1699	-2.1243	-2.3908	-1.9814	-2.1938	-2.2808	-1.9463	-2.0025	-2.0247	-2.1113	-2.2018	-2.0652	-2.4973	-1.9904	-2.1432	-2.1489	-2.2561	-2.2411	-2.0625	-2.0819	-2.1297	-2.1708	-2.2574	-2.3011	-2.0904	-2.1491	-2.1354	-2.1491	-2.2009	-2.177	-2.3926	-2.215	-2.2731	-2.2788	-2.1146	-2.2993	-2.1934	-2.1994	-2.2777	-1.9556	-2.1777	-2.236	-2.3141	-2.1721	-2.1829	-2.1694	-2.1987	-2.1884
-2.2428	-2.1222	-2.1699	-2.1243	-1.9616	-2.379	-2.3793	-2.505	-2.7648	-2.1999	-2.2254	-2.1792	-2.4785	-2.1222	-2.4195	-1.9527	-2.3024	-2.1094	-2.2428	-2.1222	-2.0625	-2.0819	-2.1297	-2.1708	-2.0776	-2.2965	-2.6332	-2.1623	-2.1354	-2.1491	-2.4785	-2.1222	-2.3926	-2.215	-2.2731	-2.2788	-2.1146	-2.2993	-2.1934	-2.1994	-2.2257	-2.2389	-2.1777	-2.236	-2.3141	-2.1721	-2.1829	-2.1694	-2.1634	-2.178
-2.4676	-2.1307	-2.2139	-2.0219	-2.0084	-2.2141	-2.2474	-2.2492	-1.3704	-2.2685	-2.0247	-2.1113	-2.1905	-2.1972	-2.4195	-1.9527	-2.1432	-2.1489	-2.2561	-2.2411	-2.0625	-2.0819	-2.1297	-2.1708	-2.2574	-2.3011	-1.8297	-2.2411	-2.1354	-2.1491	-2.2009	-2.177	-2.3926	-2.215	-2.2731	-2.2788	-2.3767	-2.162	-2.1934	-2.1994	-1.9674	-2.2218	-2.1777	-2.236	-1.5756	-2.3025	-2.1829	-2.1694	-2.2227	-2.2838
-2.2102	-2.1402	-2.3545	-2.2323	-1.9356	-2.1612	-2.3837	-2.3781	-2.0155	-2.3146	-2.1812	-2.1094	-2.1432	-2.1742	-2.3837	-1.9912	-2.5773	-1.9272	-1.9948	-2.3086	-2.2996	-2.3311	-2.1404	-2.1835	-2.2996	-2.0655	-1.8297	-2.2411	-2.3434	-2.1365	-2.2609	-2.1365	-2.3926	-2.215	-2.2996	-2.1226	-2.1855	-2.1939	-2.259	-2.2475	-2.2257	-2.2389	-2.1777	-2.236	-2.3141	-2.1721	-2.1829	-2.1694	-2.1987	-2.1884
-2.2102	-2.1402	-1.9992	-2.1402	-2.0471	-2.2758	-2.1241	-2.3615	-2.6277	-2.3222	-2.2642	-2.2602	-2.2018	-2.0652	-1.8893	-2.3112	-2.5412	-2.1052	-1.9948	-2.3086	-2.0625	-2.0819	-2.1404	-2.1835	-2.0776	-2.2965	-2.6332	-2.1623	-2.181	-2.2345	-2.2009	-2.177	-2.1297	-2.2161	-2.2996	-2.1226	-2.1855	-2.1939	-2.1934	-2.1994	-2.2257	-2.2389	-2.1777	-2.236	-2.3141	-2.1721	-2.259	-2.4015	-2.1987	-2.1884
-2.446	-2.004	-2.0124	-2.0796	-1.9356	-2.1612	-2.3372	-1.9611	-1.9463	-2.0025	-2.6721	-1.9961	-2.3351	-2.1719	-2.3837	-1.9912	-2.4581	-2.0602	-2.446	-2.004	-2.0625	-2.0819	-2.1404	-2.1835	-2.2996	-2.0655	-2.0904	-2.1491	-2.181	-2.2345	-2.2609	-2.1365	-2.3926	-2.215	-2.2731	-2.2788	-2.1855	-2.1939	-2.1934	-2.1994	-2.2257	-2.2389	-2.2323	-1.9958	-2.3141	-2.1721	-2.2323	-2.1638	-2.1987	-2.1884
-2.6141	-2.0025	-1.9816	-2.2367	-2.0471	-2.2758	-2.3183	-2.1373	-2.7648	-2.1999	-2.3643	-1.9978	-2.4881	-2.1441	-1.9878	-2.397	-2.5412	-2.1052	-2.5067	-2.0485	-2.2996	-2.3311	-2.1404	-2.1835	-2.3183	-2.1373	-2.6332	-2.1623	-2.1354	-2.1491	-2.2068	-2.2875	-2.1297	-2.2161	-2.2996	-2.1226	-2.1855	-2.1939	-2.1634	-2.1638	-2.2257	-2.2389	-2.1777	-2.236	-2.3141	-2.1721	-2.1829	-2.1694	-2.1987	-2.1884
-2.2102	-2.1402	-2.3545	-2.2323	-1.9356	-2.1612	-2.3183	-2.1373	-2.6277	-2.3222	-2.2529	-2.568	-2.3348	-1.9064	-1.8893	-2.3112	-2.1125	-2.8463	-1.9948	-2.3086	-2.2996	-2.3311	-2.1404	-2.1835	-2.3183	-2.1373	-2.6332	-2.1623	-2.181	-2.2345	-2.2609	-2.1365	-2.1297	-2.2161	-2.2731	-2.2788	-2.1855	-2.1939	-2.259	-2.2475	-2.2257	-2.2389	-2.1777	-2.236	-2.3141	-2.1721	-2.259	-2.4015	-2.1987	-2.1884
-1.9733	-2.4001	-2.2139	-2.0219	-2.2018	-2.2319	-2.1813	-1.9064	-2.1174	-2.1402	-2.5226	-2.3735	-2.3351	-2.1719	-2.3976	-2.2976	-2.2529	-2.0682	-1.9948	-2.3086	-2.0625	-2.0819	-2.1297	-2.1708	-2.0776	-2.2965	-1.8297	-2.2411	-2.3434	-2.1365	-2.2609	-2.1365	-2.1297	-2.2161	-2.2996	-2.1226	-2.1855	-2.1939	-2.1934	-2.1994	-2.2257	-2.2389	-2.1777	-2.236	-2.3455	-2.207	-2.1829	-2.1694	-2.1987	-2.1884
-2.446	-2.004	-2.3545	-2.2323	-2.3024	-2.0226	-2.0966	-2.2129	-1.9464	-2.3315	-2.0155	-1.9527	-2.1329	-2.1433	-2.0991	-2.3866	-2.2018	-2.0652	-2.446	-2.004	-2.2996	-2.3311	-2.1404	-2.1835	-2.0966	-2.2129	-1.8297	-2.2411	-2.181	-2.2345	-2.2009	-2.177	-2.1297	-2.2161	-2.2996	-2.1226	-2.1855	-2.1939	-2.259	-2.2475	-2.2257	-2.2389	-2.2323	-1.9958	-1.5756	-2.3025	-2.1829	-2.1694	-2.1987	-2.1884
-1.9733	-2.4001	-2.1467	-2.2602	-2.0084	-2.2141	-2.0124	-2.0602	-2.7352	-1.9063	-2.0247	-2.1113	-2.1432	-2.1742	-2.0997	-2.1759	-2.5412	-2.1052	-1.9948	-2.3086	-2.2996	-2.3311	-2.1297	-2.1708	-2.0776	-2.2965	-2.6332	-2.1623	-2.1354	-2.1491	-2.2609	-2.1365	-2.1297	-2.2161	-2.2996	-2.1226	-2.1855	-2.1939	-2.259	-2.2475	-1.9674	-2.2218	-2.1777	-2.236	-2.3141	-2.1721	-2.1829	-2.1694	-2.1987	-2.1884
-2.6141	-2.0025	-2.3791	-2.1402	-2.3348	-1.9634	-2.3837	-2.3781	-2.5059	-2.6119	-2.5226	-2.3735	-1.8757	-2.3547	-2.4195	-1.9527	-2.1432	-2.1489	-2.5067	-2.0485	-2.2996	-2.3311	-2.1404	-2.1835	-2.2996	-2.0655	-2.6332	-2.1623	-2.3434	-2.1365	-2.2068	-2.2875	-2.3926	-2.215	-2.2731	-2.2788	-2.1855	-2.1939	-2.1634	-2.1638	-2.2257	-2.2389	-2.1777	-2.236	-2.3141	-2.1721	-2.1829	-2.1694	-2.1987	-2.1884
-2.2428	-2.1222	-1.9816	-2.2367	-1.9356	-2.1612	-2.3793	-2.505	-2.3348	-1.8013	-2.1565	-2.3808	-2.1177	-2.0994	-2.3976	-2.2976	-2.2139	-2.5807	-2.2428	-2.1222	-2.2996	-2.3311	-2.1404	-2.1835	-2.0776	-2.2965	-2.6332	-2.1623	-2.181	-2.2345	-2.2609	-2.1365	-2.1297	-2.2161	-2.2731	-2.2788	-2.1146	-2.2993	-2.1634	-2.1638	-2.2257	-2.2389	-2.1777	-2.236	-2.3141	-2.1721	-2.2323	-2.1638	-2.1987	-2.1884
-2.446	-2.004	-2.1699	-2.1243	-2.3348	-1.9634	-2.0124	-2.0602	-2.5578	-2.2046	-2.5747	-1.7874	-1.9	-2.3782	-2.4195	-1.9527	-2.4581	-2.0602	-2.446	-2.004	-2.0625	-2.0819	-2.1404	-2.1835	-2.0776	-2.2965	-2.6332	-2.1623	-2.3434	-2.1365	-1.9	-2.3782	-2.3926	-2.215	-2.2731	-2.2788	-2.1855	-2.1939	-2.1934	-2.1994	-2.2257	-2.2389	-2.1777	-2.236	-2.3141	-2.1721	-2.1829	-2.1694	-2.1987	-2.1884
-2.2397	-2.4272	-2.0966	-2.1222	-2.4016	-2.0909	-2.1813	-1.9064	-1.3704	-2.2685	-1.9965	-2.5071	-2.4785	-2.1222	-2.1565	-2.3808	-2.1432	-2.1489	-2.2561	-2.2411	-2.0966	-2.1222	-2.4016	-2.0909	-2.0776	-2.2965	-1.8297	-2.2411	-1.9965	-2.5071	-2.4785	-2.1222	-2.3926	-2.215	-2.2731	-2.2788	-2.1146	-2.2993	-2.1634	-2.1638	-2.2257	-2.2389	-2.1777	-2.236	-1.5756	-2.3025	-2.1829	-2.1694	-2.1634	-2.178
-2.4437	-2.2869	-2.3791	-2.1402	-1.9317	-2.152	-2.3372	-1.9611	-2.1174	-2.1402	-2.491	-1.9819	-2.1432	-2.1742	-2.6415	-2.3062	-2.3242	-2.5432	-2.5067	-2.0485	-2.2996	-2.3311	-2.4579	-2.3868	-2.2996	-2.0655	-1.8297	-2.2411	-2.3434	-2.1365	-2.2609	-2.1365	-2.3926	-2.215	-2.2731	-2.2788	-2.1855	-2.1939	-2.1634	-2.1638	-2.2257	-2.2389	-2.2323	-1.9958	-2.3455	-2.207	-2.1829	-2.1694	-2.1987	-2.1884
-1.9733	-2.4001	-1.8484	-1.957	-2.3605	-2.5	-1.9303	-2.6092	-2.5472	-2.2129	-2.2254	-2.1792	-2.3351	-2.1719	-2.3837	-1.9912	-2.2018	-2.0652	-1.9948	-2.3086	-2.0625	-2.0819	-2.4579	-2.3868	-2.0776	-2.2965	-2.5472	-2.2129	-2.1354	-2.1491	-2.2609	-2.1365	-2.3926	-2.215	-2.2996	-2.1226	-2.1855	-2.1939	-2.1934	-2.1994	-2.2257	-2.2389	-2.1777	-2.236	-2.3455	-2.207	-2.1829	-2.1694	-2.1987	-2.1884
-2.4676	-2.1307	-2.2139	-2.0219	-2.5178	-2.1087	-2.3793	-2.505	-2.2986	-2.1373	-2.2254	-2.1792	-2.1905	-2.1972	-2.0997	-2.1759	-2.2642	-2.2602	-2.2561	-2.2411	-2.0625	-2.0819	-2.4579	-2.3868	-2.0776	-2.2965	-2.2986	-2.1373	-2.1354	-2.1491	-2.2009	-2.177	-2.1297	-2.2161	-2.2996	-2.1226	-2.3767	-2.162	-2.1934	-2.1994	-2.2257	-2.2389	-2.1777	-2.236	-2.3141	-2.1721	-2.1829	-2.1694	-2.2227	-2.2838
-2.266	-2.4477	-2.0966	-2.1222	-2.3024	-2.0226	-2.3793	-2.505	-2.7648	-2.1999	-2.0523	-2.1222	-2.2642	-2.3692	-2.1565	-2.3808	-2.2529	-2.0682	-2.2561	-2.2411	-2.0966	-2.1222	-2.1404	-2.1835	-2.0776	-2.2965	-2.6332	-2.1623	-2.0523	-2.1222	-2.2009	-2.177	-2.3926	-2.215	-2.2996	-2.1226	-2.1855	-2.1939	-2.1634	-2.1638	-2.2257	-2.2389	-2.1777	-2.236	-2.3141	-2.1721	-2.2323	-2.1638	-2.2227	-2.2838
-2.2642	-2.1936	-2.0124	-2.0796	-2.1467	-1.9391	-1.9971	-2.3298	-1.9464	-2.3315	-2.491	-1.9819	-2.1177	-2.0994	-2.4973	-1.9904	-2.2018	-2.0652	-2.2561	-2.2411	-2.0625	-2.0819	-2.1297	-2.1708	-2.0776	-2.2965	-1.8297	-2.2411	-2.3434	-2.1365	-2.2609	-2.1365	-2.3926	-2.215	-2.2996	-2.1226	-2.3767	-2.162	-2.1934	-2.1994	-2.2777	-1.9556	-2.1777	-2.236	-1.5756	-2.3025	-2.1829	-2.1694	-2.1987	-2.1884
-2.2956	-1.898	-2.0124	-2.0796	-1.8866	-2.383	-2.1813	-1.9064	-2.4907	-2.2831	-1.9965	-2.5071	-2.1177	-2.0994	-2.248	-2.5162	-1.9425	-2.0796	-2.5067	-2.0485	-2.0625	-2.0819	-2.1297	-2.1708	-2.0776	-2.2965	-1.8297	-2.2411	-1.9965	-2.5071	-2.2609	-2.1365	-2.3926	-2.215	-1.957	-2.1144	-2.1855	-2.1939	-2.1934	-2.1994	-1.9674	-2.2218	-2.1777	-2.236	-2.3455	-2.207	-2.1829	-2.1694	-2.1987	-2.1884
-2.7353	-1.8909	-1.9992	-2.1402	-2.0098	-2.0797	-2.0754	-2.2602	-2.3342	-2.6593	-2.2642	-2.2602	-2.3812	-2.2077	-1.8893	-2.3112	-2.2018	-2.0652	-2.5067	-2.0485	-2.0625	-2.0819	-2.0098	-2.0797	-2.2996	-2.0655	-2.0904	-2.1491	-2.181	-2.2345	-2.2609	-2.1365	-2.1297	-2.2161	-2.2996	-2.1226	-2.1855	-2.1939	-2.1934	-2.1994	-1.9674	-2.2218	-2.2967	-2.1953	-2.3141	-2.1721	-2.259	-2.4015	-2.1987	-2.1884
-2.0198	-2.4034	-2.1699	-2.1243	-2.0098	-2.0797	-1.9971	-2.3298	-2.1786	-2.1779	-2.048	-2.1875	-2.4881	-2.1441	-1.9692	-2.3668	-2.2018	-2.0652	-1.9948	-2.3086	-2.0625	-2.0819	-2.0098	-2.0797	-2.0776	-2.2965	-2.0904	-2.1491	-2.181	-2.2345	-2.2068	-2.2875	-1.957	-2.1258	-2.2996	-2.1226	-2.1855	-2.1939	-2.1934	-2.1994	-1.9674	-2.2218	-2.1777	-2.236	-2.3141	-2.1721	-2.1829	-2.1694	-2.1987	-2.1884
-2.2102	-2.1402	-2.1467	-2.2602	-1.9616	-2.379	-1.9971	-2.3298	-2.5578	-2.2046	-2.1565	-2.3808	-2.0084	-2.2141	-2.4973	-1.9904	-2.5412	-2.1052	-1.9948	-2.3086	-2.2996	-2.3311	-2.1297	-2.1708	-2.0776	-2.2965	-2.6332	-2.1623	-2.181	-2.2345	-2.2009	-2.177	-2.3926	-2.215	-2.2996	-2.1226	-2.1855	-2.1939	-2.259	-2.2475	-2.2257	-2.2389	-2.1777	-2.236	-2.3141	-2.1721	-2.2323	-2.1638	-2.1634	-2.178
-2.6141	-2.0025	-2.1699	-2.1243	-2.3908	-1.9814	-2.2474	-2.2492	-1.9464	-2.3315	-1.9909	-2.2551	-1.8757	-2.3547	-2.3837	-1.9912	-2.3024	-2.1094	-2.5067	-2.0485	-2.0625	-2.0819	-2.1297	-2.1708	-2.2574	-2.3011	-1.8297	-2.2411	-2.181	-2.2345	-2.2068	-2.2875	-2.3926	-2.215	-2.2731	-2.2788	-2.1855	-2.1939	-2.1934	-2.1994	-2.2777	-1.9556	-2.1777	-2.236	-1.5756	-2.3025	-2.1829	-2.1694	-2.1987	-2.1884
-2.0198	-2.4034	-2.1708	-2.7419	-2.3148	-2.2268	-2.1911	-1.7307	-2.7648	-2.1999	-2.1565	-2.3808	-2.2018	-2.0652	-2.0997	-2.1759	-2.4581	-2.0602	-1.9948	-2.3086	-2.367	-2.2609	-2.1404	-2.1835	-2.2996	-2.0655	-2.6332	-2.1623	-2.181	-2.2345	-2.2009	-2.177	-2.1297	-2.2161	-2.2731	-2.2788	-2.1855	-2.1939	-2.1934	-2.1994	-2.2257	-2.2389	-2.1777	-2.236	-2.3141	-2.1721	-2.2323	-2.1638	-2.1987	-2.1884
-1.9733	-2.4001	-2.2837	-1.962	-2.1467	-1.9391	-2.0754	-2.2602	-2.0155	-2.3146	-2.2254	-2.1792	-2.4785	-2.1222	-2.2601	-2.2114	-2.2642	-2.2602	-1.9948	-2.3086	-2.367	-2.2609	-2.1297	-2.1708	-2.2996	-2.0655	-1.8297	-2.2411	-2.1354	-2.1491	-2.4785	-2.1222	-2.2601	-2.2114	-2.2996	-2.1226	-2.1855	-2.1939	-2.1934	-2.1994	-2.2777	-1.9556	-2.2967	-2.1953	-2.3141	-2.1721	-2.1829	-2.1694	-2.1634	-2.178
-1.8146	-2.6119	-2.1699	-2.1243	-2.3148	-2.2268	-2.1813	-1.9064	-2.5059	-2.6119	-2.2254	-2.1792	-2.1432	-2.1742	-1.8893	-2.3112	-2.2529	-2.0682	-1.9948	-2.3086	-2.0625	-2.0819	-2.1404	-2.1835	-2.0776	-2.2965	-2.6332	-2.1623	-2.1354	-2.1491	-2.2609	-2.1365	-2.1297	-2.2161	-2.2996	-2.1226	-2.1855	-2.1939	-2.1934	-2.1994	-2.2257	-2.2389	-2.1777	-2.236	-2.3141	-2.1721	-2.1829	-2.1694	-2.1987	-2.1884
-1.8953	-2.2244	-2.0124	-2.0796	-2.1467	-1.9391	-2.5083	-2.1307	-2.4907	-2.2831	-2.1972	-2.1002	-2.0084	-2.2141	-2.0488	-1.817	-1.8269	-2.1087	-1.8953	-2.2244	-2.0625	-2.0819	-2.1297	-2.1708	-2.2996	-2.0655	-1.8297	-2.2411	-2.3434	-2.1365	-2.2009	-2.177	-1.957	-2.1258	-1.957	-2.1144	-2.1855	-2.1939	-2.1934	-2.1994	-2.2777	-1.9556	-2.2967	-2.1953	-2.3455	-2.207	-2.1829	-2.1694	-2.1634	-2.178
-2.446	-2.004	-2.1467	-2.2602	-1.9317	-2.152	-2.1813	-1.9064	-2.7648	-2.1999	-2.2254	-2.1792	-2.4237	-2.6905	-2.4195	-1.9527	-2.2018	-2.0652	-2.446	-2.004	-2.2996	-2.3311	-2.4579	-2.3868	-2.0776	-2.2965	-2.6332	-2.1623	-2.1354	-2.1491	-2.4237	-2.6905	-2.3926	-2.215	-2.2996	-2.1226	-2.1855	-2.1939	-2.259	-2.2475	-2.2257	-2.2389	-2.1777	-2.236	-2.3141	-2.1721	-2.1829	-2.1694	-2.1987	-2.1884
-2.6141	-2.0025	-2.153	-2.2114	-2.3024	-2.0226	-2.5083	-2.1307	-2.5578	-2.2046	-2.5747	-1.7874	-2.4881	-2.1441	-2.1565	-2.3808	-2.2642	-2.2602	-2.5067	-2.0485	-2.153	-2.2114	-2.1404	-2.1835	-2.2996	-2.0655	-2.6332	-2.1623	-2.3434	-2.1365	-2.2068	-2.2875	-2.3926	-2.215	-2.2996	-2.1226	-2.1855	-2.1939	-2.1934	-2.1994	-2.2257	-2.2389	-2.2967	-2.1953	-2.3141	-2.1721	-2.1829	-2.1694	-2.1987	-2.1884
-2.446	-2.004	-1.9992	-2.1402	-2.0471	-2.2758	-2.3183	-2.1373	-2.5472	-2.2129	-2.1972	-2.1002	-2.3351	-2.1719	-2.0488	-1.817	-2.4581	-2.0602	-2.446	-2.004	-2.0625	-2.0819	-2.1404	-2.1835	-2.3183	-2.1373	-2.5472	-2.2129	-2.3434	-2.1365	-2.2609	-2.1365	-1.957	-2.1258	-2.2731	-2.2788	-2.1855	-2.1939	-2.1934	-2.1994	-2.2257	-2.2389	-2.1777	-2.236	-2.3455	-2.207	-2.1829	-2.1694	-2.1987	-2.1884
-1.9733	-2.4001	-2.0966	-2.1222	-2.3605	-2.5	-2.0754	-2.2602	-2.1786	-2.1779	-2.5747	-1.7874	-2.4881	-2.1441	-1.7861	-2.1087	-2.2642	-2.2602	-1.9948	-2.3086	-2.0966	-2.1222	-2.4579	-2.3868	-2.2996	-2.0655	-2.0904	-2.1491	-2.3434	-2.1365	-2.2068	-2.2875	-1.957	-2.1258	-2.2996	-2.1226	-2.1855	-2.1939	-2.1634	-2.1638	-2.2257	-2.2389	-2.2967	-2.1953	-2.3141	-2.1721	-2.1829	-2.1694	-2.1987	-2.1884
-2.248	-2.2551	-2.0124	-2.0796	-2.2018	-2.2319	-2.3183	-2.1373	-2.4907	-2.2831	-2.0155	-1.9527	-2.0084	-2.2141	-2.6415	-2.3062	-2.1432	-2.1489	-2.2561	-2.2411	-2.0625	-2.0819	-2.1297	-2.1708	-2.3183	-2.1373	-1.8297	-2.2411	-2.181	-2.2345	-2.2009	-2.177	-2.3926	-2.215	-2.2731	-2.2788	-2.1855	-2.1939	-2.1934	-2.1994	-2.2257	-2.2389	-2.1777	-2.236	-2.3455	-2.207	-2.1829	-2.1694	-2.1634	-2.178
-2.446	-2.004	-1.8484	-1.957	-2.3348	-1.9634	-2.5178	-2.376	-2.2986	-2.1373	-2.048	-2.1875	-2.1329	-2.1433	-2.5472	-2.4237	-2.1362	-2.1861	-2.446	-2.004	-2.0625	-2.0819	-2.1404	-2.1835	-2.2574	-2.3011	-2.2986	-2.1373	-2.181	-2.2345	-2.2009	-2.177	-2.5472	-2.4237	-2.1362	-2.1861	-2.1855	-2.1939	-2.1934	-2.1994	-2.2257	-2.2389	-2.1777	-2.236	-2.3141	-2.1721	-2.1829	-2.1694	-2.1987	-2.1884
-2.4437	-2.2869	-2.5677	-2.2808	-2.0471	-2.2758	-2.2474	-2.2492	-2.7648	-2.1999	-1.9909	-2.2551	-2.3348	-1.9064	-2.0488	-1.817	-1.9299	-2.4237	-2.5067	-2.0485	-2.367	-2.2609	-2.1404	-2.1835	-2.2574	-2.3011	-2.6332	-2.1623	-2.181	-2.2345	-2.2609	-2.1365	-1.957	-2.1258	-1.9299	-2.4237	-2.1855	-2.1939	-2.1934	-2.1994	-2.2257	-2.2389	-2.1777	-2.236	-2.3141	-2.1721	-2.1829	-2.1694	-2.1987	-2.1884
-1.9733	-2.4001	-2.0124	-2.0796	-2.3148	-2.2268	-2.0754	-2.2602	-2.7352	-1.9063	-2.2642	-2.2602	-2.5148	-2.152	-2.6415	-2.3062	-1.8269	-2.1087	-1.9948	-2.3086	-2.0625	-2.0819	-2.1404	-2.1835	-2.2996	-2.0655	-2.6332	-2.1623	-2.181	-2.2345	-2.2068	-2.2875	-2.3926	-2.215	-1.957	-2.1144	-2.1855	-2.1939	-2.1934	-2.1994	-2.2257	-2.2389	-2.2967	-2.1953	-2.3141	-2.1721	-2.259	-2.4015	-2.1987	-2.1884
-2.0198	-2.4034	-2.1467	-2.2602	-1.8866	-2.383	-2.284	-1.8893	-2.6277	-2.3222	-2.2642	-2.2602	-2.2642	-2.3692	-2.4973	-1.9904	-2.0373	-2.3348	-1.9948	-2.3086	-2.2996	-2.3311	-2.1297	-2.1708	-2.2996	-2.0655	-2.6332	-2.1623	-2.181	-2.2345	-2.2009	-2.177	-2.3926	-2.215	-2.2996	-2.1226	-2.1855	-2.1939	-2.259	-2.2475	-1.9674	-2.2218	-2.2323	-1.9958	-2.3141	-2.1721	-2.259	-2.4015	-2.2227	-2.2838
-2.446	-2.004	-2.1467	-2.2602	-2.3605	-2.5	-1.9971	-2.3298	-2.1786	-2.1779	-2.3643	-1.9978	-2.1432	-2.1742	-2.0488	-1.817	-2.5412	-2.1052	-2.446	-2.004	-2.2996	-2.3311	-2.4579	-2.3868	-2.0776	-2.2965	-2.0904	-2.1491	-2.1354	-2.1491	-2.2609	-2.1365	-1.957	-2.1258	-2.2996	-2.1226	-2.1855	-2.1939	-2.259	-2.2475	-2.2257	-2.2389	-2.1777	-2.236	-2.3141	-2.1721	-2.1829	-2.1694	-2.1987	-2.1884
-2.2397	-2.4272	-2.2139	-2.0219	-2.1467	-1.9391	-2.1241	-2.3615	-2.6277	-2.3222	-2.491	-1.9819	-2.4142	-2.1759	-2.3812	-1.7567	-2.2139	-2.5807	-2.2561	-2.2411	-2.0625	-2.0819	-2.1297	-2.1708	-2.0776	-2.2965	-2.6332	-2.1623	-2.3434	-2.1365	-2.2609	-2.1365	-2.1297	-2.2161	-2.2731	-2.2788	-2.1146	-2.2993	-2.1934	-2.1994	-2.2777	-1.9556	-2.1777	-2.236	-2.3141	-2.1721	-2.1829	-2.1694	-2.1987	-2.1884
-1.8397	-2.1524	-2.2837	-1.962	-2.3348	-1.9634	-2.1911	-1.7307	-2.7352	-1.9063	-1.9965	-2.5071	-2.1905	-2.1972	-2.4973	-1.9904	-2.1432	-2.1489	-1.9948	-2.3086	-2.367	-2.2609	-2.1404	-2.1835	-2.2996	-2.0655	-2.6332	-2.1623	-1.9965	-2.5071	-2.2009	-2.177	-2.3926	-2.215	-2.2731	-2.2788	-2.1855	-2.1939	-2.1934	-2.1994	-2.2257	-2.2389	-2.1777	-2.236	-2.3141	-2.1721	-2.1829	-2.1694	-2.2227	-2.2838
-2.3348	-2.2307	-1.8484	-1.957	-2.0098	-2.0797	-2.3372	-1.9611	-2.1786	-2.1779	-2.0523	-2.1222	-1.9	-2.3782	-2.0991	-2.3866	-2.3342	-1.9706	-1.9948	-2.3086	-2.0625	-2.0819	-2.0098	-2.0797	-2.2996	-2.0655	-2.0904	-2.1491	-2.0523	-2.1222	-1.9	-2.3782	-2.1297	-2.2161	-1.957	-2.1144	-2.1855	-2.1939	-2.1934	-2.1994	-1.9674	-2.2218	-2.2323	-1.9958	-2.3141	-2.1721	-2.2323	-2.1638	-2.1987	-2.1884
-2.6141	-2.0025	-2.153	-2.2114	-1.9356	-2.1612	-2.1911	-1.7307	-1.9463	-2.0025	-2.0523	-2.1222	-2.4381	-2.5423	-2.3812	-1.7567	-1.9425	-2.0796	-2.5067	-2.0485	-2.153	-2.2114	-2.1404	-2.1835	-2.2996	-2.0655	-2.0904	-2.1491	-2.0523	-2.1222	-2.2068	-2.2875	-2.1297	-2.2161	-1.957	-2.1144	-2.1855	-2.1939	-2.1934	-2.1994	-2.2257	-2.2389	-2.1777	-2.236	-2.3141	-2.1721	-2.2323	-2.1638	-2.1987	-2.1884
-2.335	-2.0275	-2.2837	-1.962	-2.3148	-2.2268	-2.3372	-1.9611	-2.0155	-2.3146	-2.0247	-2.1113	-2.3812	-2.2077	-2.3837	-1.9912	-2.2529	-2.0682	-2.2561	-2.2411	-2.367	-2.2609	-2.1404	-2.1835	-2.2996	-2.0655	-1.8297	-2.2411	-2.1354	-2.1491	-2.2609	-2.1365	-2.3926	-2.215	-2.2996	-2.1226	-2.1855	-2.1939	-2.1934	-2.1994	-2.2257	-2.2389	-2.2323	-1.9958	-2.3141	-2.1721	-2.1829	-2.1694	-2.1987	-2.1884
-2.266	-2.4477	-1.9816	-2.2367	-2.3908	-1.9814	-2.0124	-2.0602	-2.7352	-1.9063	-2.2642	-2.2602	-2.3348	-1.9064	-2.0997	-2.1759	-2.1362	-2.1861	-2.2561	-2.2411	-2.2996	-2.3311	-2.1297	-2.1708	-2.0776	-2.2965	-2.6332	-2.1623	-2.181	-2.2345	-2.2609	-2.1365	-2.1297	-2.2161	-2.1362	-2.1861	-2.1855	-2.1939	-2.1634	-2.1638	-2.2777	-1.9556	-2.1777	-2.236	-2.3141	-2.1721	-2.259	-2.4015	-2.1987	-2.1884
-2.2642	-2.1936	-2.3791	-2.1402	-2.5178	-2.1087	-2.3183	-2.1373	-2.5059	-2.6119	-2.048	-2.1875	-2.1905	-2.1972	-2.3812	-1.7567	-2.5412	-2.1052	-2.2561	-2.2411	-2.2996	-2.3311	-2.4579	-2.3868	-2.3183	-2.1373	-2.6332	-2.1623	-2.181	-2.2345	-2.2009	-2.177	-2.1297	-2.2161	-2.2996	-2.1226	-2.3767	-2.162	-2.1634	-2.1638	-2.2257	-2.2389	-2.1777	-2.236	-2.3141	-2.1721	-2.1829	-2.1694	-2.2227	-2.2838
-2.0198	-2.4034	-2.2139	-2.0219	-1.9356	-2.1612	-2.5178	-2.376	-2.6277	-2.3222	-2.2642	-2.2602	-2.1905	-2.1972	-2.5472	-2.4237	-2.6456	-2.357	-1.9948	-2.3086	-2.0625	-2.0819	-2.1404	-2.1835	-2.2574	-2.3011	-2.6332	-2.1623	-2.181	-2.2345	-2.2009	-2.177	-2.5472	-2.4237	-2.6456	-2.357	-2.1855	-2.1939	-2.1934	-2.1994	-2.2257	-2.2389	-2.1777	-2.236	-2.3141	-2.1721	-2.259	-2.4015	-2.2227	-2.2838
-2.248	-2.2551	-1.8484	-1.957	-1.9317	-2.152	-2.2474	-2.2492	-2.3348	-1.8013	-2.0155	-1.9527	-1.9	-2.3782	-2.0488	-2.058	-2.3024	-2.1094	-2.2561	-2.2411	-2.0625	-2.0819	-2.4579	-2.3868	-2.2574	-2.3011	-2.6332	-2.1623	-2.181	-2.2345	-1.9	-2.3782	-1.957	-2.1258	-2.2731	-2.2788	-2.1855	-2.1939	-2.1934	-2.1994	-2.2257	-2.2389	-2.1777	-2.236	-2.3141	-2.1721	-2.1829	-2.1694	-2.1987	-2.1884
-2.7353	-1.8909	-2.5061	-2.379	-2.1467	-1.9391	-2.3183	-2.1373	-1.8252	-2.1451	-2.0155	-1.9527	-2.0867	-2.1924	-2.0997	-2.1759	-1.9425	-2.0796	-2.5067	-2.0485	-2.2996	-2.3311	-2.1297	-2.1708	-2.3183	-2.1373	-1.8297	-2.2411	-2.181	-2.2345	-2.2009	-2.177	-2.1297	-2.2161	-1.957	-2.1144	-2.1855	-2.1939	-2.1934	-2.1994	-2.2777	-1.9556	-2.1777	-2.236	-2.3141	-2.1721	-2.1829	-2.1694	-2.1634	-2.178
-1.9733	-2.4001	-2.1813	-2.3104	-1.9616	-2.379	-2.1241	-2.3615	-2.7648	-2.1999	-2.1812	-2.1094	-2.4785	-2.1222	-2.2601	-2.2114	-2.3342	-1.9706	-1.9948	-2.3086	-2.0625	-2.0819	-2.1297	-2.1708	-2.0776	-2.2965	-2.6332	-2.1623	-2.3434	-2.1365	-2.4785	-2.1222	-2.2601	-2.2114	-1.957	-2.1144	-2.1855	-2.1939	-2.1934	-2.1994	-2.2257	-2.2389	-2.1777	-2.236	-2.3141	-2.1721	-2.1829	-2.1694	-2.1634	-2.178
-2.446	-2.004	-2.3791	-2.1402	-2.6628	-2.5214	-2.1938	-2.2808	-2.7352	-1.9063	-2.491	-1.9819	-2.2642	-2.3692	-2.3837	-1.9912	-2.3242	-2.5432	-2.446	-2.004	-2.2996	-2.3311	-2.4579	-2.3868	-2.2574	-2.3011	-2.6332	-2.1623	-2.3434	-2.1365	-2.2009	-2.177	-2.3926	-2.215	-2.2731	-2.2788	-2.1855	-2.1939	-2.1634	-2.1638	-2.2257	-2.2389	-2.1777	-2.236	-2.3141	-2.1721	-2.1829	-2.1694	-2.2227	-2.2838
-2.2642	-2.1936	-2.2837	-1.962	-2.3908	-1.9814	-2.3372	-1.9611	-2.7352	-1.9063	-2.0247	-2.1113	-1.9	-2.3782	-1.9692	-2.3668	-2.2018	-2.0652	-2.2561	-2.2411	-2.367	-2.2609	-2.1297	-2.1708	-2.2996	-2.0655	-2.6332	-2.1623	-2.1354	-2.1491	-1.9	-2.3782	-1.957	-2.1258	-2.2996	-2.1226	-2.3767	-2.162	-2.1934	-2.1994	-2.2777	-1.9556	-2.2323	-1.9958	-2.3141	-2.1721	-2.1829	-2.1694	-2.1987	-2.1884
-1.8397	-2.1524	-2.1813	-2.3104	-1.9616	-2.379	-2.1241	-2.3615	-2.7352	-1.9063	-2.0247	-2.1113	-2.0084	-2.2141	-2.4973	-1.9904	-2.2018	-2.0652	-1.9948	-2.3086	-2.0625	-2.0819	-2.1297	-2.1708	-2.0776	-2.2965	-2.6332	-2.1623	-2.1354	-2.1491	-2.2009	-2.177	-2.3926	-2.215	-2.2996	-2.1226	-2.1855	-2.1939	-2.1934	-2.1994	-2.2257	-2.2389	-2.1777	-2.236	-2.3141	-2.1721	-2.1829	-2.1694	-2.1634	-2.178
-1.9733	-2.4001	-1.9816	-2.2367	-2.3908	-1.9814	-2.3793	-2.505	-2.7648	-2.1999	-2.2642	-2.2602	-2.2018	-2.0652	-2.1565	-2.3808	-2.2139	-2.5807	-1.9948	-2.3086	-2.2996	-2.3311	-2.1297	-2.1708	-2.0776	-2.2965	-2.6332	-2.1623	-2.181	-2.2345	-2.2009	-2.177	-2.3926	-2.215	-2.2731	-2.2788	-2.1855	-2.1939	-2.1634	-2.1638	-2.2777	-1.9556	-2.1777	-2.236	-2.3141	-2.1721	-2.259	-2.4015	-2.1987	-2.1884
-2.3348	-2.2307	-2.153	-2.2114	-2.3605	-2.5	-2.0966	-2.2129	-2.1708	-2.1691	-2.491	-1.9819	-2.1329	-2.1433	-2.1565	-2.3808	-2.1432	-2.1489	-1.9948	-2.3086	-2.153	-2.2114	-2.4579	-2.3868	-2.0966	-2.2129	-2.0904	-2.1491	-2.3434	-2.1365	-2.2009	-2.177	-2.3926	-2.215	-2.2731	-2.2788	-2.1855	-2.1939	-2.1934	-2.1994	-2.2257	-2.2389	-2.2323	-1.9958	-2.3141	-2.1721	-2.1829	-2.1694	-2.1987	-2.1884
-2.0198	-2.4034	-2.3545	-2.2323	-2.1467	-1.9391	-2.1813	-1.9064	-2.7648	-2.1999	-2.6721	-1.9961	-2.3348	-1.9064	-1.7861	-2.1087	-2.0373	-2.3348	-1.9948	-2.3086	-2.2996	-2.3311	-2.1297	-2.1708	-2.0776	-2.2965	-2.6332	-2.1623	-2.181	-2.2345	-2.2609	-2.1365	-1.957	-2.1258	-2.2996	-2.1226	-2.1855	-2.1939	-2.259	-2.2475	-2.2777	-1.9556	-2.1777	-2.236	-2.3141	-2.1721	-2.2323	-2.1638	-2.1987	-2.1884
-1.8397	-2.1524	-2.1467	-2.2602	-2.1911	-2.5162	-2.1813	-1.9064	-2.1708	-2.1691	-1.9909	-2.2551	-2.1905	-2.1972	-2.0997	-2.1759	-2.1362	-2.1861	-1.9948	-2.3086	-2.2996	-2.3311	-2.1297	-2.1708	-2.0776	-2.2965	-2.0904	-2.1491	-2.181	-2.2345	-2.2009	-2.177	-2.1297	-2.2161	-2.1362	-2.1861	-2.1855	-2.1939	-2.259	-2.2475	-2.2257	-2.2389	-2.1777	-2.236	-2.3141	-2.1721	-2.1829	-2.1694	-2.2227	-2.2838
-1.8397	-2.1524	-2.5061	-2.379	-2.1467	-1.9391	-2.284	-1.8893	-2.5059	-2.6119	-2.2254	-2.1792	-2.1329	-2.1433	-1.9692	-2.3668	-2.2529	-2.0682	-1.9948	-2.3086	-2.2996	-2.3311	-2.1297	-2.1708	-2.2996	-2.0655	-2.6332	-2.1623	-2.1354	-2.1491	-2.2009	-2.177	-1.957	-2.1258	-2.2996	-2.1226	-2.1855	-2.1939	-2.1934	-2.1994	-2.2777	-1.9556	-2.2323	-1.9958	-2.3141	-2.1721	-2.1829	-2.1694	-2.1987	-2.1884
-1.9733	-2.4001	-2.1467	-2.2602	-2.0098	-2.0797	-2.0754	-2.2602	-2.4237	-2.6905	-2.048	-2.1875	-2.3351	-2.1719	-2.3812	-1.7567	-1.9962	-2.2119	-1.9948	-2.3086	-2.2996	-2.3311	-2.0098	-2.0797	-2.2996	-2.0655	-2.4237	-2.6905	-2.181	-2.2345	-2.2609	-2.1365	-2.1297	-2.2161	-1.957	-2.1144	-2.1855	-2.1939	-2.259	-2.2475	-1.9674	-2.2218	-2.2967	-2.1953	-2.3141	-2.1721	-2.1829	-2.1694	-2.1987	-2.1884
-2.3348	-2.2307	-2.2837	-1.962	-2.0471	-2.2758	-1.9971	-2.3298	-2.1174	-2.1402	-2.0482	-3.1797	-2.3351	-2.1719	-2.0997	-2.1759	-2.3024	-2.1094	-1.9948	-2.3086	-2.367	-2.2609	-2.1404	-2.1835	-2.0776	-2.2965	-1.8297	-2.2411	-2.3434	-2.1365	-2.2609	-2.1365	-2.1297	-2.2161	-2.2731	-2.2788	-2.1855	-2.1939	-2.1934	-2.1994	-2.2257	-2.2389	-2.1777	-2.236	-2.3455	-2.207	-2.1829	-2.1694	-2.1987	-2.1884
-2.0198	-2.4034	-2.2837	-1.962	-2.0084	-2.2141	-2.0124	-2.0602	-2.1786	-2.1779	-2.5226	-2.3735	-2.1329	-2.1433	-2.0991	-2.3866	-2.1362	-2.1861	-1.9948	-2.3086	-2.367	-2.2609	-2.1297	-2.1708	-2.0776	-2.2965	-2.0904	-2.1491	-2.3434	-2.1365	-2.2009	-2.177	-2.1297	-2.2161	-2.1362	-2.1861	-2.1855	-2.1939	-2.1934	-2.1994	-1.9674	-2.2218	-2.1777	-2.236	-2.3141	-2.1721	-2.1829	-2.1694	-2.1987	-2.1884
-2.1972	-1.5574	-2.1972	-1.8909	-2.1972	-2.1114	-2.1938	-2.2808	-2.7648	-2.1999	-2.6721	-1.9961	-1.8757	-2.3547	-2.6415	-2.3062	-2.2139	-2.5807	-2.1972	-1.5574	-2.1972	-1.8909	-2.1972	-2.1114	-2.2574	-2.3011	-2.6332	-2.1623	-2.181	-2.2345	-2.2068	-2.2875	-2.3926	-2.215	-2.2731	-2.2788	-2.1972	-1.5574	-2.1972	-1.8909	-2.1972	-2.1114	-2.1777	-2.236	-2.3141	-2.1721	-2.2323	-2.1638	-2.1987	-2.1884
-2.2102	-2.1402	-2.0124	-2.0796	-2.1467	-1.9391	-2.284	-1.8893	-1.9466	-2.1813	-1.9965	-2.5071	-2.4381	-2.5423	-2.0991	-2.3866	-2.1432	-2.1489	-1.9948	-2.3086	-2.0625	-2.0819	-2.1297	-2.1708	-2.2996	-2.0655	-1.8297	-2.2411	-1.9965	-2.5071	-2.2068	-2.2875	-2.1297	-2.2161	-2.2731	-2.2788	-2.1855	-2.1939	-2.1934	-2.1994	-2.2777	-1.9556	-2.2323	-1.9958	-2.3141	-2.1721	-2.1829	-2.1694	-2.1987	-2.1884
-2.2102	-2.1402	-1.9816	-2.2367	-2.2018	-2.2319	-2.3837	-2.3781	-2.1786	-2.1779	-2.1565	-2.3808	-2.2018	-2.0652	-2.0991	-2.3866	-2.1432	-2.1489	-1.9948	-2.3086	-2.2996	-2.3311	-2.1297	-2.1708	-2.2996	-2.0655	-2.0904	-2.1491	-2.181	-2.2345	-2.2009	-2.177	-2.1297	-2.2161	-2.2731	-2.2788	-2.1855	-2.1939	-2.1634	-2.1638	-2.2257	-2.2389	-2.1777	-2.236	-2.3141	-2.1721	-2.2323	-2.1638	-2.1987	-2.1884
-2.266	-2.4477	-2.3545	-2.2323	-2.0084	-2.2141	-2.0488	-2.3738	-2.7352	-1.9063	-2.1812	-2.1094	-2.1177	-2.0994	-2.2601	-2.2114	-2.2529	-2.0682	-2.2561	-2.2411	-2.2996	-2.3311	-2.1297	-2.1708	-2.2574	-2.3011	-2.6332	-2.1623	-2.3434	-2.1365	-2.2609	-2.1365	-2.2601	-2.2114	-2.2996	-2.1226	-2.1855	-2.1939	-2.259	-2.2475	-1.9674	-2.2218	-2.1777	-2.236	-2.3141	-2.1721	-2.1829	-2.1694	-2.1987	-2.1884
-2.335	-2.0275	-2.3545	-2.2323	-2.0084	-2.2141	-2.5178	-2.376	-1.8252	-2.1451	-2.048	-2.1875	-2.3351	-2.1719	-2.0488	-2.058	-2.2642	-2.2602	-2.2561	-2.2411	-2.2996	-2.3311	-2.1297	-2.1708	-2.2574	-2.3011	-1.8297	-2.2411	-2.181	-2.2345	-2.2609	-2.1365	-1.957	-2.1258	-2.2996	-2.1226	-2.1855	-2.1939	-2.259	-2.2475	-1.9674	-2.2218	-2.1777	-2.236	-2.3141	-2.1721	-2.1829	-2.1694	-2.1987	-2.1884
-1.8146	-2.6119	-2.5061	-2.379	-2.3024	-2.0226	-2.266	-2.0922	-2.7352	-1.9063	-2.5747	-1.7874	-1.8757	-2.3547	-2.3976	-2.2976	-2.1362	-2.1861	-1.9948	-2.3086	-2.2996	-2.3311	-2.1404	-2.1835	-2.2996	-2.0655	-2.6332	-2.1623	-2.3434	-2.1365	-2.2068	-2.2875	-2.1297	-2.2161	-2.1362	-2.1861	-2.1855	-2.1939	-2.1934	-2.1994	-2.2257	-2.2389	-2.1777	-2.236	-2.3141	-2.1721	-2.1829	-2.1694	-2.1987	-2.1884
-2.2102	-2.1402	-2.335	-3.0175	-1.9356	-2.1612	-2.0488	-2.3738	-1.9466	-2.1813	-2.3643	-1.9978	-2.6817	-1.9308	-2.2601	-2.2114	-2.1362	-2.1861	-1.9948	-2.3086	-2.2996	-2.3311	-2.1404	-2.1835	-2.2574	-2.3011	-1.8297	-2.2411	-2.1354	-2.1491	-2.2009	-2.177	-2.2601	-2.2114	-2.1362	-2.1861	-2.1855	-2.1939	-2.1934	-2.1994	-2.2257	-2.2389	-2.1777	-2.236	-2.3141	-2.1721	-2.1829	-2.1694	-2.1987	-2.1884
-2.446	-2.004	-1.8484	-1.957	-1.9356	-2.1612	-2.3183	-2.1373	-2.1174	-2.1402	-2.1972	-2.1002	-2.3348	-1.9064	-2.4973	-1.9904	-2.5773	-1.9272	-2.446	-2.004	-2.0625	-2.0819	-2.1404	-2.1835	-2.3183	-2.1373	-1.8297	-2.2411	-2.3434	-2.1365	-2.2609	-2.1365	-2.3926	-2.215	-2.2996	-2.1226	-2.1855	-2.1939	-2.1934	-2.1994	-2.2257	-2.2389	-2.1777	-2.236	-2.3455	-2.207	-2.1829	-2.1694	-2.1987	-2.1884
-2.2642	-2.1936	-2.153	-2.2114	-2.4016	-2.0909	-2.0966	-2.2129	-2.1786	-2.1779	-2.1972	-2.1002	-2.6817	-1.9308	-2.3812	-1.7567	-2.1125	-2.8463	-2.2561	-2.2411	-2.153	-2.2114	-2.4016	-2.0909	-2.0966	-2.2129	-2.0904	-2.1491	-2.3434	-2.1365	-2.2009	-2.177	-2.1297	-2.2161	-2.2731	-2.2788	-2.3767	-2.162	-2.1934	-2.1994	-2.2257	-2.2389	-2.2323	-1.9958	-2.3141	-2.1721	-2.1829	-2.1694	-2.1987	-2.1884
-2.4437	-2.2869	-2.5061	-2.379	-2.0471	-2.2758	-2.3372	-1.9611	-2.5472	-2.2129	-2.5747	-1.7874	-1.8757	-2.3547	-2.5472	-2.4237	-2.2642	-2.2602	-2.5067	-2.0485	-2.2996	-2.3311	-2.1404	-2.1835	-2.2996	-2.0655	-2.5472	-2.2129	-2.3434	-2.1365	-2.2068	-2.2875	-2.5472	-2.4237	-2.2996	-2.1226	-2.1855	-2.1939	-2.1934	-2.1994	-2.2257	-2.2389	-2.2323	-1.9958	-2.3455	-2.207	-2.1829	-2.1694	-2.1987	-2.1884
-2.2956	-1.898	-2.3545	-2.2323	-2.3605	-2.5	-2.1241	-2.3615	-2.3348	-1.8013	-2.0482	-3.1797	-2.1432	-2.1742	-2.4195	-1.9527	-2.3398	-2.2542	-2.5067	-2.0485	-2.2996	-2.3311	-2.4579	-2.3868	-2.0776	-2.2965	-2.6332	-2.1623	-2.3434	-2.1365	-2.2609	-2.1365	-2.3926	-2.215	-2.2996	-2.1226	-2.1855	-2.1939	-2.259	-2.2475	-2.2257	-2.2389	-2.1777	-2.236	-2.3141	-2.1721	-2.1829	-2.1694	-2.1987	-2.1884
-2.2397	-2.4272	-1.9992	-2.1402	-2.0084	-2.2141	-2.1938	-2.2808	-2.2986	-2.1373	-2.5226	-2.3735	-2.2642	-2.3692	-2.3976	-2.2976	-2.5412	-2.1052	-2.2561	-2.2411	-2.0625	-2.0819	-2.1297	-2.1708	-2.2574	-2.3011	-2.2986	-2.1373	-2.3434	-2.1365	-2.2009	-2.177	-2.1297	-2.2161	-2.2996	-2.1226	-2.1146	-2.2993	-2.1934	-2.1994	-1.9674	-2.2218	-2.1777	-2.236	-2.3141	-2.1721	-2.1829	-2.1694	-2.2227	-2.2838
-2.2428	-2.1222	-2.5677	-2.2808	-1.9356	-2.1612	-2.0124	-2.0602	-2.4907	-2.2831	-2.1565	-2.3808	-2.3812	-2.2077	-1.8893	-2.3112	-2.2529	-2.0682	-2.2428	-2.1222	-2.367	-2.2609	-2.1404	-2.1835	-2.0776	-2.2965	-1.8297	-2.2411	-2.181	-2.2345	-2.2609	-2.1365	-2.1297	-2.2161	-2.2996	-2.1226	-2.1146	-2.2993	-2.1934	-2.1994	-2.2257	-2.2389	-2.1777	-2.236	-2.3455	-2.207	-2.2323	-2.1638	-2.1987	-2.1884
-2.335	-2.0275	-2.1467	-2.2602	-2.3148	-2.2268	-2.284	-1.8893	-2.1174	-2.1402	-2.1972	-2.1002	-2.1905	-2.1972	-2.0488	-2.058	-2.2642	-2.2602	-2.2561	-2.2411	-2.2996	-2.3311	-2.1404	-2.1835	-2.2996	-2.0655	-1.8297	-2.2411	-2.3434	-2.1365	-2.2009	-2.177	-1.957	-2.1258	-2.2996	-2.1226	-2.1855	-2.1939	-2.259	-2.2475	-2.2257	-2.2389	-2.2323	-1.9958	-2.3455	-2.207	-2.1829	-2.1694	-2.2227	-2.2838
-2.248	-2.2551	-1.8484	-1.957	-2.3024	-2.0226	-2.2474	-2.2492	-1.3704	-2.2685	-2.0247	-2.1113	-2.4142	-2.1759	-2.0488	-2.058	-2.5412	-2.1052	-2.2561	-2.2411	-2.0625	-2.0819	-2.1404	-2.1835	-2.2574	-2.3011	-1.8297	-2.2411	-2.1354	-2.1491	-2.2609	-2.1365	-1.957	-2.1258	-2.2996	-2.1226	-2.1855	-2.1939	-2.1934	-2.1994	-2.2257	-2.2389	-2.1777	-2.236	-1.5756	-2.3025	-2.1829	-2.1694	-2.1987	-2.1884
-2.335	-2.0275	-2.3791	-2.1402	-2.2018	-2.2319	-2.1813	-1.9064	-2.4907	-2.2831	-2.5226	-2.3735	-2.6817	-1.9308	-2.3976	-2.2976	-2.2139	-2.5807	-2.2561	-2.2411	-2.2996	-2.3311	-2.1297	-2.1708	-2.0776	-2.2965	-1.8297	-2.2411	-2.3434	-2.1365	-2.2009	-2.177	-2.1297	-2.2161	-2.2731	-2.2788	-2.1855	-2.1939	-2.1634	-2.1638	-2.2257	-2.2389	-2.1777	-2.236	-2.3455	-2.207	-2.1829	-2.1694	-2.1987	-2.1884
-2.1972	-1.5574	-1.9992	-2.1402	-1.9616	-2.379	-2.3372	-1.9611	-2.1708	-2.1691	-2.1972	-2.1002	-2.0867	-2.1924	-2.1565	-2.3808	-2.2529	-2.0682	-2.1972	-1.5574	-2.0625	-2.0819	-2.1297	-2.1708	-2.2996	-2.0655	-2.0904	-2.1491	-2.3434	-2.1365	-2.2009	-2.177	-2.3926	-2.215	-2.2996	-2.1226	-2.1972	-1.5574	-2.1934	-2.1994	-2.2257	-2.2389	-2.2323	-1.9958	-2.3141	-2.1721	-2.1829	-2.1694	-2.1634	-2.178
-2.446	-2.004	-2.1813	-2.3104	-2.3024	-2.0226	-2.0488	-2.3738	-2.3342	-2.6593	-2.491	-1.9819	-2.3351	-2.1719	-2.3976	-2.2976	-1.8269	-2.1087	-2.446	-2.004	-2.0625	-2.0819	-2.1404	-2.1835	-2.2574	-2.3011	-2.0904	-2.1491	-2.3434	-2.1365	-2.2609	-2.1365	-2.1297	-2.2161	-1.957	-2.1144	-2.1855	-2.1939	-2.1934	-2.1994	-2.2257	-2.2389	-2.1777	-2.236	-2.3141	-2.1721	-2.1829	-2.1694	-2.1987	-2.1884
-1.8953	-2.2244	-2.0966	-2.1222	-2.1467	-1.9391	-2.3183	-2.1373	-2.5578	-2.2046	-2.1812	-2.1094	-2.4142	-2.1759	-2.0997	-2.1759	-2.2139	-2.5807	-1.8953	-2.2244	-2.0966	-2.1222	-2.1297	-2.1708	-2.3183	-2.1373	-2.6332	-2.1623	-2.3434	-2.1365	-2.2609	-2.1365	-2.1297	-2.2161	-2.2731	-2.2788	-2.1855	-2.1939	-2.1634	-2.1638	-2.2777	-1.9556	-2.1777	-2.236	-2.3141	-2.1721	-2.1829	-2.1694	-2.1987	-2.1884
-1.8397	-2.1524	-2.1813	-2.3104	-2.1241	-2.4184	-2.3372	-1.9611	-2.7352	-1.9063	-1.9965	-2.5071	-2.1905	-2.1972	-2.0997	-2.1759	-2.5773	-1.9272	-1.9948	-2.3086	-2.0625	-2.0819	-2.1404	-2.1835	-2.2996	-2.0655	-2.6332	-2.1623	-1.9965	-2.5071	-2.2009	-2.177	-2.1297	-2.2161	-2.2996	-2.1226	-2.1855	-2.1939	-2.1934	-2.1994	-2.2257	-2.2389	-2.2323	-1.9958	-2.3141	-2.1721	-2.1829	-2.1694	-2.2227	-2.2838
-2.2642	-2.1936	-1.9992	-2.1402	-2.2018	-2.2319	-2.266	-2.0922	-2.0155	-2.3146	-2.2254	-2.1792	-2.4785	-2.1222	-2.3812	-1.7567	-2.3342	-1.9706	-2.2561	-2.2411	-2.0625	-2.0819	-2.1297	-2.1708	-2.2996	-2.0655	-1.8297	-2.2411	-2.1354	-2.1491	-2.4785	-2.1222	-2.1297	-2.2161	-1.957	-2.1144	-2.3767	-2.162	-2.1934	-2.1994	-2.2257	-2.2389	-2.1777	-2.236	-2.3141	-2.1721	-2.1829	-2.1694	-2.1634	-2.178
-2.2428	-2.1222	-2.1699	-2.1243	-2.0471	-2.2758	-2.2474	-2.2492	-2.7648	-2.1999	-2.2642	-2.2602	-2.1905	-2.1972	-2.2601	-2.2114	-2.3242	-2.5432	-2.2428	-2.1222	-2.0625	-2.0819	-2.1404	-2.1835	-2.2574	-2.3011	-2.6332	-2.1623	-2.181	-2.2345	-2.2009	-2.177	-2.2601	-2.2114	-2.2731	-2.2788	-2.1146	-2.2993	-2.1934	-2.1994	-2.2257	-2.2389	-2.1777	-2.236	-2.3141	-2.1721	-2.259	-2.4015	-2.2227	-2.2838
-2.2397	-2.4272	-2.0124	-2.0796	-2.6628	-2.5214	-1.9971	-2.3298	-2.7648	-2.1999	-2.0247	-2.1113	-2.0084	-2.2141	-2.2684	-2.6874	-2.3024	-2.1094	-2.2561	-2.2411	-2.0625	-2.0819	-2.4579	-2.3868	-2.0776	-2.2965	-2.6332	-2.1623	-2.1354	-2.1491	-2.2009	-2.177	-2.3926	-2.215	-2.2731	-2.2788	-2.1146	-2.2993	-2.1934	-2.1994	-2.2257	-2.2389	-2.1777	-2.236	-2.3141	-2.1721	-2.1829	-2.1694	-2.1634	-2.178
-2.6141	-2.0025	-2.5677	-2.2808	-2.4016	-2.0909	-1.9971	-2.3298	-1.9463	-2.0025	-2.2529	-2.568	-2.1177	-2.0994	-2.3812	-1.7567	-2.1432	-2.1489	-2.5067	-2.0485	-2.367	-2.2609	-2.4016	-2.0909	-2.0776	-2.2965	-2.0904	-2.1491	-2.181	-2.2345	-2.2609	-2.1365	-2.1297	-2.2161	-2.2731	-2.2788	-2.1855	-2.1939	-2.1934	-2.1994	-2.2257	-2.2389	-2.1777	-2.236	-2.3141	-2.1721	-2.259	-2.4015	-2.1987	-2.1884
-2.2642	-2.1936	-2.153	-2.2114	-2.4016	-2.0909	-2.3372	-1.9611	-2.1174	-2.1402	-1.9965	-2.5071	-2.0867	-2.1924	-2.3812	-1.7567	-2.3342	-1.9706	-2.2561	-2.2411	-2.153	-2.2114	-2.4016	-2.0909	-2.2996	-2.0655	-1.8297	-2.2411	-1.9965	-2.5071	-2.2009	-2.177	-2.1297	-2.2161	-1.957	-2.1144	-2.3767	-2.162	-2.1934	-2.1994	-2.2257	-2.2389	-2.2323	-1.9958	-2.3455	-2.207	-2.1829	-2.1694	-2.1634	-2.178
-2.2642	-2.1936	-2.5677	-2.2808	-2.1241	-2.4184	-2.3183	-2.1373	-2.1708	-2.1691	-2.1812	-2.1094	-2.3812	-2.2077	-2.2684	-2.6874	-2.4581	-2.0602	-2.2561	-2.2411	-2.367	-2.2609	-2.1404	-2.1835	-2.3183	-2.1373	-2.0904	-2.1491	-2.3434	-2.1365	-2.2609	-2.1365	-2.3926	-2.215	-2.2731	-2.2788	-2.3767	-2.162	-2.1934	-2.1994	-2.2257	-2.2389	-2.1777	-2.236	-2.3141	-2.1721	-2.1829	-2.1694	-2.1987	-2.1884
-2.4437	-2.2869	-2.0124	-2.0796	-2.3024	-2.0226	-2.284	-1.8893	-1.8252	-2.1451	-2.1565	-2.3808	-2.4142	-2.1759	-2.3837	-1.9912	-2.3024	-2.1094	-2.5067	-2.0485	-2.0625	-2.0819	-2.1404	-2.1835	-2.2996	-2.0655	-1.8297	-2.2411	-2.181	-2.2345	-2.2609	-2.1365	-2.3926	-2.215	-2.2731	-2.2788	-2.1855	-2.1939	-2.1934	-2.1994	-2.2257	-2.2389	-2.2323	-1.9958	-2.3141	-2.1721	-2.2323	-2.1638	-2.1987	-2.1884
-2.2642	-2.1936	-2.0124	-2.0796	-2.4016	-2.0909	-2.3183	-2.1373	-2.5578	-2.2046	-1.9909	-2.2551	-2.4881	-2.1441	-2.6415	-2.3062	-2.4581	-2.0602	-2.2561	-2.2411	-2.0625	-2.0819	-2.4016	-2.0909	-2.3183	-2.1373	-2.6332	-2.1623	-2.181	-2.2345	-2.2068	-2.2875	-2.3926	-2.215	-2.2731	-2.2788	-2.3767	-2.162	-2.1934	-2.1994	-2.2257	-2.2389	-2.1777	-2.236	-2.3141	-2.1721	-2.1829	-2.1694	-2.1987	-2.1884
-2.446	-2.004	-2.1699	-2.1243	-2.4016	-2.0909	-2.3183	-2.1373	-2.2986	-2.1373	-1.9965	-2.5071	-2.2018	-2.0652	-2.3837	-1.9912	-2.4581	-2.0602	-2.446	-2.004	-2.0625	-2.0819	-2.4016	-2.0909	-2.3183	-2.1373	-2.2986	-2.1373	-1.9965	-2.5071	-2.2009	-2.177	-2.3926	-2.215	-2.2731	-2.2788	-2.1855	-2.1939	-2.1934	-2.1994	-2.2257	-2.2389	-2.1777	-2.236	-2.3141	-2.1721	-2.1829	-2.1694	-2.1987	-2.1884
-2.335	-2.0275	-2.0966	-2.1222	-2.1467	-1.9391	-2.3793	-2.505	-2.2986	-2.1373	-2.1565	-2.3808	-2.0084	-2.2141	-2.3976	-2.2976	-2.4581	-2.0602	-2.2561	-2.2411	-2.0966	-2.1222	-2.1297	-2.1708	-2.0776	-2.2965	-2.2986	-2.1373	-2.181	-2.2345	-2.2009	-2.177	-2.1297	-2.2161	-2.2731	-2.2788	-2.1855	-2.1939	-2.1634	-2.1638	-2.2777	-1.9556	-2.1777	-2.236	-2.3141	-2.1721	-2.2323	-2.1638	-2.1634	-2.178
-2.4437	-2.2869	-1.9816	-2.2367	-2.0098	-2.0797	-2.1241	-2.3615	-2.1786	-2.1779	-2.5747	-1.7874	-2.2642	-2.3692	-2.2601	-2.2114	-2.5773	-1.9272	-2.5067	-2.0485	-2.2996	-2.3311	-2.0098	-2.0797	-2.0776	-2.2965	-2.0904	-2.1491	-2.3434	-2.1365	-2.2009	-2.177	-2.2601	-2.2114	-2.2996	-2.1226	-2.1855	-2.1939	-2.1634	-2.1638	-1.9674	-2.2218	-2.1777	-2.236	-2.3141	-2.1721	-2.1829	-2.1694	-2.2227	-2.2838
-2.0198	-2.4034	-2.2139	-2.0219	-1.8866	-2.383	-2.266	-2.0922	-2.2986	-2.1373	-2.1972	-2.1002	-2.1329	-2.1433	-2.2601	-2.2114	-2.3024	-2.1094	-1.9948	-2.3086	-2.0625	-2.0819	-2.1297	-2.1708	-2.2996	-2.0655	-2.2986	-2.1373	-2.3434	-2.1365	-2.2009	-2.177	-2.2601	-2.2114	-2.2731	-2.2788	-2.1855	-2.1939	-2.1934	-2.1994	-1.9674	-2.2218	-2.1777	-2.236	-2.3141	-2.1721	-2.1829	-2.1694	-2.1987	-2.1884
-2.2102	-2.1402	-2.5677	-2.2808	-2.6628	-2.5214	-2.0966	-2.2129	-2.7648	-2.1999	-2.491	-1.9819	-2.2642	-2.3692	-2.3976	-2.2976	-2.4581	-2.0602	-1.9948	-2.3086	-2.367	-2.2609	-2.4579	-2.3868	-2.0966	-2.2129	-2.6332	-2.1623	-2.3434	-2.1365	-2.2009	-2.177	-2.1297	-2.2161	-2.2731	-2.2788	-2.1855	-2.1939	-2.1934	-2.1994	-2.2257	-2.2389	-2.2323	-1.9958	-2.3141	-2.1721	-2.1829	-2.1694	-2.2227	-2.2838
-2.335	-2.0275	-2.2139	-2.0219	-2.0084	-2.2141	-2.5083	-2.1307	-1.9464	-2.3315	-2.1812	-2.1094	-2.1432	-2.1742	-1.8893	-2.3112	-1.9425	-2.0796	-2.2561	-2.2411	-2.0625	-2.0819	-2.1297	-2.1708	-2.2996	-2.0655	-1.8297	-2.2411	-2.3434	-2.1365	-2.2609	-2.1365	-2.1297	-2.2161	-1.957	-2.1144	-2.1855	-2.1939	-2.1934	-2.1994	-1.9674	-2.2218	-2.2967	-2.1953	-1.5756	-2.3025	-2.1829	-2.1694	-2.1987	-2.1884
-1.9733	-2.4001	-2.1467	-2.2602	-2.3148	-2.2268	-2.0754	-2.2602	-2.3348	-1.8013	-2.0523	-2.1222	-1.9	-2.3782	-2.0997	-2.1759	-2.1125	-2.8463	-1.9948	-2.3086	-2.2996	-2.3311	-2.1404	-2.1835	-2.2996	-2.0655	-2.6332	-2.1623	-2.0523	-2.1222	-1.9	-2.3782	-2.1297	-2.2161	-2.2731	-2.2788	-2.1855	-2.1939	-2.259	-2.2475	-2.2257	-2.2389	-2.2967	-2.1953	-2.3141	-2.1721	-2.2323	-2.1638	-2.1987	-2.1884
-1.8146	-2.6119	-2.5677	-2.2808	-2.3605	-2.5	-2.266	-2.0922	-1.3704	-2.2685	-1.9909	-2.2551	-2.1177	-2.0994	-2.3976	-2.2976	-2.4581	-2.0602	-1.9948	-2.3086	-2.367	-2.2609	-2.4579	-2.3868	-2.2996	-2.0655	-1.8297	-2.2411	-2.181	-2.2345	-2.2609	-2.1365	-2.1297	-2.2161	-2.2731	-2.2788	-2.1855	-2.1939	-2.1934	-2.1994	-2.2257	-2.2389	-2.1777	-2.236	-1.5756	-2.3025	-2.1829	-2.1694	-2.1987	-2.1884
-1.8397	-2.1524	-2.2139	-2.0219	-2.3024	-2.0226	-2.1911	-1.7307	-1.9464	-2.3315	-1.9965	-2.5071	-2.1432	-2.1742	-2.1565	-2.3808	-2.4581	-2.0602	-1.9948	-2.3086	-2.0625	-2.0819	-2.1404	-2.1835	-2.2996	-2.0655	-1.8297	-2.2411	-1.9965	-2.5071	-2.2609	-2.1365	-2.3926	-2.215	-2.2731	-2.2788	-2.1855	-2.1939	-2.1934	-2.1994	-2.2257	-2.2389	-2.1777	-2.236	-1.5756	-2.3025	-2.1829	-2.1694	-2.1987	-2.1884
-2.446	-2.004	-2.1699	-2.1243	-2.6628	-2.5214	-2.0754	-2.2602	-1.9464	-2.3315	-2.0247	-2.1113	-2.4881	-2.1441	-1.9692	-2.3668	-2.1362	-2.1861	-2.446	-2.004	-2.0625	-2.0819	-2.4579	-2.3868	-2.2996	-2.0655	-1.8297	-2.2411	-2.1354	-2.1491	-2.2068	-2.2875	-1.957	-2.1258	-2.1362	-2.1861	-2.1855	-2.1939	-2.1934	-2.1994	-2.2257	-2.2389	-2.2967	-2.1953	-1.5756	-2.3025	-2.1829	-2.1694	-2.1987	-2.1884
-2.4676	-2.1307	-2.1699	-2.1243	-2.3348	-1.9634	-1.9303	-2.6092	-2.6277	-2.3222	-1.9965	-2.5071	-2.0084	-2.2141	-1.8893	-2.3112	-2.4581	-2.0602	-2.2561	-2.2411	-2.0625	-2.0819	-2.1404	-2.1835	-2.0776	-2.2965	-2.6332	-2.1623	-1.9965	-2.5071	-2.2009	-2.177	-2.1297	-2.2161	-2.2731	-2.2788	-2.3767	-2.162	-2.1934	-2.1994	-2.2257	-2.2389	-2.1777	-2.236	-2.3141	-2.1721	-2.1829	-2.1694	-2.1634	-2.178
-2.4676	-2.1307	-2.1699	-2.1243	-2.3148	-2.2268	-2.1938	-2.2808	-1.9464	-2.3315	-2.5226	-2.3735	-2.1905	-2.1972	-2.0991	-2.3866	-2.3242	-2.5432	-2.2561	-2.2411	-2.0625	-2.0819	-2.1404	-2.1835	-2.2574	-2.3011	-1.8297	-2.2411	-2.3434	-2.1365	-2.2009	-2.177	-2.1297	-2.2161	-2.2731	-2.2788	-2.3767	-2.162	-2.1934	-2.1994	-2.2257	-2.2389	-2.1777	-2.236	-1.5756	-2.3025	-2.1829	-2.1694	-2.2227	-2.2838
-2.2102	-2.1402	-2.2837	-1.962	-2.3024	-2.0226	-2.284	-1.8893	-2.5472	-2.2129	-2.0155	-1.9527	-2.4881	-2.1441	-2.6415	-2.3062	-2.5773	-1.9272	-1.9948	-2.3086	-2.367	-2.2609	-2.1404	-2.1835	-2.2996	-2.0655	-2.5472	-2.2129	-2.181	-2.2345	-2.2068	-2.2875	-2.3926	-2.215	-2.2996	-2.1226	-2.1855	-2.1939	-2.1934	-2.1994	-2.2257	-2.2389	-2.2323	-1.9958	-2.3455	-2.207	-2.1829	-2.1694	-2.1987	-2.1884
-2.6141	-2.0025	-2.153	-2.2114	-2.0084	-2.2141	-2.5178	-2.376	-1.9464	-2.3315	-2.1565	-2.3808	-2.0084	-2.2141	-1.8893	-2.3112	-1.8269	-2.1087	-2.5067	-2.0485	-2.153	-2.2114	-2.1297	-2.1708	-2.2574	-2.3011	-1.8297	-2.2411	-2.181	-2.2345	-2.2009	-2.177	-2.1297	-2.2161	-1.957	-2.1144	-2.1855	-2.1939	-2.1934	-2.1994	-1.9674	-2.2218	-2.1777	-2.236	-1.5756	-2.3025	-2.2323	-2.1638	-2.1634	-2.178
-2.1972	-1.5574	-1.9992	-2.1402	-2.3024	-2.0226	-2.1911	-1.7307	-2.7648	-2.1999	-2.0247	-2.1113	-2.1905	-2.1972	-2.6415	-2.3062	-1.9962	-2.2119	-2.1972	-1.5574	-2.0625	-2.0819	-2.1404	-2.1835	-2.2996	-2.0655	-2.6332	-2.1623	-2.1354	-2.1491	-2.2009	-2.177	-2.3926	-2.215	-1.957	-2.1144	-2.1972	-1.5574	-2.1934	-2.1994	-2.2257	-2.2389	-2.1777	-2.236	-2.3141	-2.1721	-2.1829	-2.1694	-2.2227	-2.2838
-2.335	-2.0275	-1.9992	-2.1402	-2.3908	-1.9814	-2.266	-2.0922	-1.8252	-2.1451	-2.0523	-2.1222	-1.9	-2.3782	-1.9692	-2.3668	-2.4581	-2.0602	-2.2561	-2.2411	-2.0625	-2.0819	-2.1297	-2.1708	-2.2996	-2.0655	-1.8297	-2.2411	-2.0523	-2.1222	-1.9	-2.3782	-1.957	-2.1258	-2.2731	-2.2788	-2.1855	-2.1939	-2.1934	-2.1994	-2.2777	-1.9556	-2.1777	-2.236	-2.3141	-2.1721	-2.2323	-2.1638	-2.1987	-2.1884
-2.6141	-2.0025	-2.2837	-1.962	-2.5178	-2.1087	-2.0754	-2.2602	-2.7648	-2.1999	-2.1565	-2.3808	-2.0867	-2.1924	-1.8893	-2.3112	-1.9962	-2.2119	-2.5067	-2.0485	-2.367	-2.2609	-2.4579	-2.3868	-2.2996	-2.0655	-2.6332	-2.1623	-2.181	-2.2345	-2.2009	-2.177	-2.1297	-2.2161	-1.957	-2.1144	-2.1855	-2.1939	-2.1934	-2.1994	-2.2257	-2.2389	-2.2967	-2.1953	-2.3141	-2.1721	-2.2323	-2.1638	-2.1634	-2.178
-1.9733	-2.4001	-2.335	-3.0175	-2.2018	-2.2319	-2.3793	-2.505	-2.6277	-2.3222	-2.5747	-1.7874	-2.2642	-2.3692	-1.9692	-2.3668	-1.9299	-2.4237	-1.9948	-2.3086	-2.2996	-2.3311	-2.1297	-2.1708	-2.0776	-2.2965	-2.6332	-2.1623	-2.3434	-2.1365	-2.2009	-2.177	-1.957	-2.1258	-1.9299	-2.4237	-2.1855	-2.1939	-2.1934	-2.1994	-2.2257	-2.2389	-2.1777	-2.236	-2.3141	-2.1721	-2.1829	-2.1694	-2.2227	-2.2838
-2.2397	-2.4272	-2.3791	-2.1402	-1.9317	-2.152	-2.0888	-1.9078	-2.3348	-1.8013	-2.3643	-1.9978	-2.4142	-2.1759	-2.0488	-2.058	-2.3024	-2.1094	-2.2561	-2.2411	-2.2996	-2.3311	-2.4579	-2.3868	-2.0888	-1.9078	-2.6332	-2.1623	-2.1354	-2.1491	-2.2609	-2.1365	-1.957	-2.1258	-2.2731	-2.2788	-2.1146	-2.2993	-2.1634	-2.1638	-2.2257	-2.2389	-2.1777	-2.236	-2.3141	-2.1721	-2.1829	-2.1694	-2.1987	-2.1884
-2.446	-2.004	-2.0966	-2.1222	-1.9616	-2.379	-2.1938	-2.2808	-1.9463	-2.0025	-2.491	-1.9819	-2.4785	-2.1222	-2.4973	-1.9904	-2.5773	-1.9272	-2.446	-2.004	-2.0966	-2.1222	-2.1297	-2.1708	-2.2574	-2.3011	-2.0904	-2.1491	-2.3434	-2.1365	-2.4785	-2.1222	-2.3926	-2.215	-2.2996	-2.1226	-2.1855	-2.1939	-2.1634	-2.1638	-2.2257	-2.2389	-2.1777	-2.236	-2.3141	-2.1721	-2.1829	-2.1694	-2.1634	-2.178
-1.8397	-2.1524	-1.9816	-2.2367	-2.3908	-1.9814	-2.5178	-2.376	-1.3704	-2.2685	-2.1972	-2.1002	-2.4881	-2.1441	-1.7861	-2.1087	-2.2642	-2.2602	-1.9948	-2.3086	-2.2996	-2.3311	-2.1297	-2.1708	-2.2574	-2.3011	-1.8297	-2.2411	-2.3434	-2.1365	-2.2068	-2.2875	-1.957	-2.1258	-2.2996	-2.1226	-2.1855	-2.1939	-2.1634	-2.1638	-2.2777	-1.9556	-2.1777	-2.236	-1.5756	-2.3025	-2.1829	-2.1694	-2.1987	-2.1884
-2.446	-2.004	-2.153	-2.2114	-2.3148	-2.2268	-2.0124	-2.0602	-1.9463	-2.0025	-2.2529	-2.568	-2.4381	-2.5423	-2.3837	-1.9912	-2.2018	-2.0652	-2.446	-2.004	-2.153	-2.2114	-2.1404	-2.1835	-2.0776	-2.2965	-2.0904	-2.1491	-2.181	-2.2345	-2.2068	-2.2875	-2.3926	-2.215	-2.2996	-2.1226	-2.1855	-2.1939	-2.1934	-2.1994	-2.2257	-2.2389	-2.1777	-2.236	-2.3141	-2.1721	-2.259	-2.4015	-2.1987	-2.1884
-2.446	-2.004	-2.0124	-2.0796	-2.5178	-2.1087	-2.3183	-2.1373	-1.3704	-2.2685	-1.8269	-2.5064	-1.9	-2.3782	-2.3837	-1.9912	-2.3398	-2.2542	-2.446	-2.004	-2.0625	-2.0819	-2.4579	-2.3868	-2.3183	-2.1373	-1.8297	-2.2411	-2.1354	-2.1491	-1.9	-2.3782	-2.3926	-2.215	-2.2996	-2.1226	-2.1855	-2.1939	-2.1934	-2.1994	-2.2257	-2.2389	-2.1777	-2.236	-1.5756	-2.3025	-2.1829	-2.1694	-2.1987	-2.1884
-2.2642	-2.1936	-2.3545	-2.2323	-2.4016	-2.0909	-2.0488	-2.3738	-2.7648	-2.1999	-2.1972	-2.1002	-2.1177	-2.0994	-2.3976	-2.2976	-1.9299	-2.4237	-2.2561	-2.2411	-2.2996	-2.3311	-2.4016	-2.0909	-2.2574	-2.3011	-2.6332	-2.1623	-2.3434	-2.1365	-2.2609	-2.1365	-2.1297	-2.2161	-1.9299	-2.4237	-2.3767	-2.162	-2.259	-2.2475	-2.2257	-2.2389	-2.1777	-2.236	-2.3141	-2.1721	-2.1829	-2.1694	-2.1987	-2.1884
-2.0198	-2.4034	-2.3545	-2.2323	-2.3024	-2.0226	-2.0754	-2.2602	-2.7648	-2.1999	-2.048	-2.1875	-2.1177	-2.0994	-2.6415	-2.3062	-2.1362	-2.1861	-1.9948	-2.3086	-2.2996	-2.3311	-2.1404	-2.1835	-2.2996	-2.0655	-2.6332	-2.1623	-2.181	-2.2345	-2.2609	-2.1365	-2.3926	-2.215	-2.1362	-2.1861	-2.1855	-2.1939	-2.259	-2.2475	-2.2257	-2.2389	-2.2967	-2.1953	-2.3141	-2.1721	-2.1829	-2.1694	-2.1987	-2.1884
-1.9733	-2.4001	-2.2139	-2.0219	-2.2018	-2.2319	-2.3372	-1.9611	-1.8252	-2.1451	-1.9965	-2.5071	-2.1432	-2.1742	-1.9692	-2.3668	-2.3024	-2.1094	-1.9948	-2.3086	-2.0625	-2.0819	-2.1297	-2.1708	-2.2996	-2.0655	-1.8297	-2.2411	-1.9965	-2.5071	-2.2609	-2.1365	-1.957	-2.1258	-2.2731	-2.2788	-2.1855	-2.1939	-2.1934	-2.1994	-2.2257	-2.2389	-2.2323	-1.9958	-2.3141	-2.1721	-2.1829	-2.1694	-2.1987	-2.1884
-1.8397	-2.1524	-2.0124	-2.0796	-1.8953	-2.2244	-2.3372	-1.9611	-1.8252	-2.1451	-2.0247	-2.1113	-2.1177	-2.0994	-2.4195	-1.9527	-2.5773	-1.9272	-1.9948	-2.3086	-2.0625	-2.0819	-1.8953	-2.2244	-2.2996	-2.0655	-1.8297	-2.2411	-2.1354	-2.1491	-2.2609	-2.1365	-2.3926	-2.215	-2.2996	-2.1226	-2.1855	-2.1939	-2.1934	-2.1994	-2.2257	-2.2389	-2.2323	-1.9958	-2.3141	-2.1721	-2.1829	-2.1694	-2.1987	-2.1884
-2.446	-2.004	-2.2837	-1.962	-2.3908	-1.9814	-2.0754	-2.2602	-2.2986	-2.1373	-2.1626	-2.1074	-2.4142	-2.1759	-2.0991	-2.3866	-2.2642	-2.2602	-2.446	-2.004	-2.367	-2.2609	-2.1297	-2.1708	-2.2996	-2.0655	-2.2986	-2.1373	-2.1626	-2.1074	-2.2609	-2.1365	-2.1297	-2.2161	-2.2996	-2.1226	-2.1855	-2.1939	-2.1934	-2.1994	-2.2777	-1.9556	-2.2967	-2.1953	-2.3141	-2.1721	-2.1829	-2.1694	-2.1987	-2.1884
-1.8422	-2.3318	-2.3545	-2.2323	-2.1467	-1.9391	-2.3183	-2.1373	-1.8252	-2.1451	-2.3643	-1.9978	-2.4142	-2.1759	-2.6415	-2.3062	-2.2529	-2.0682	-2.2561	-2.2411	-2.2996	-2.3311	-2.1297	-2.1708	-2.3183	-2.1373	-1.8297	-2.2411	-2.1354	-2.1491	-2.2609	-2.1365	-2.3926	-2.215	-2.2996	-2.1226	-2.1146	-2.2993	-2.259	-2.2475	-2.2777	-1.9556	-2.1777	-2.236	-2.3141	-2.1721	-2.1829	-2.1694	-2.1987	-2.1884
-2.266	-2.4477	-2.5677	-2.2808	-2.3024	-2.0226	-2.284	-1.8893	-1.9463	-2.0025	-2.2642	-2.2602	-2.4881	-2.1441	-2.0488	-2.058	-2.1362	-2.1861	-2.2561	-2.2411	-2.367	-2.2609	-2.1404	-2.1835	-2.2996	-2.0655	-2.0904	-2.1491	-2.181	-2.2345	-2.2068	-2.2875	-1.957	-2.1258	-2.1362	-2.1861	-2.1855	-2.1939	-2.1934	-2.1994	-2.2257	-2.2389	-2.2323	-1.9958	-2.3141	-2.1721	-2.259	-2.4015	-2.1987	-2.1884
-2.4676	-2.1307	-2.1813	-2.3104	-2.0471	-2.2758	-2.5083	-2.1307	-2.5578	-2.2046	-2.6721	-1.9961	-2.1177	-2.0994	-2.3837	-1.9912	-2.3242	-2.5432	-2.2561	-2.2411	-2.0625	-2.0819	-2.1404	-2.1835	-2.2996	-2.0655	-2.6332	-2.1623	-2.181	-2.2345	-2.2609	-2.1365	-2.3926	-2.215	-2.2731	-2.2788	-2.3767	-2.162	-2.1934	-2.1994	-2.2257	-2.2389	-2.2967	-2.1953	-2.3141	-2.1721	-2.2323	-2.1638	-2.1987	-2.1884
-2.248	-2.2551	-1.9816	-2.2367	-2.1911	-2.5162	-2.1938	-2.2808	-1.9463	-2.0025	-2.491	-1.9819	-1.8757	-2.3547	-2.6415	-2.3062	-1.9299	-2.4237	-2.2561	-2.2411	-2.2996	-2.3311	-2.1297	-2.1708	-2.2574	-2.3011	-2.0904	-2.1491	-2.3434	-2.1365	-2.2068	-2.2875	-2.3926	-2.215	-1.9299	-2.4237	-2.1855	-2.1939	-2.1634	-2.1638	-2.2257	-2.2389	-2.1777	-2.236	-2.3141	-2.1721	-2.1829	-2.1694	-2.1987	-2.1884
-2.3348	-2.2307	-2.0124	-2.0796	-1.9317	-2.152	-2.1911	-1.7307	-1.9463	-2.0025	-2.5226	-2.3735	-1.9	-2.3782	-1.9692	-2.3668	-1.8269	-2.1087	-1.9948	-2.3086	-2.0625	-2.0819	-2.4579	-2.3868	-2.2996	-2.0655	-2.0904	-2.1491	-2.3434	-2.1365	-1.9	-2.3782	-1.957	-2.1258	-1.957	-2.1144	-2.1855	-2.1939	-2.1934	-2.1994	-2.2257	-2.2389	-2.1777	-2.236	-2.3141	-2.1721	-2.1829	-2.1694	-2.1987	-2.1884
-1.8397	-2.1524	-2.2139	-2.0219	-2.3024	-2.0226	-1.9971	-2.3298	-2.1786	-2.1779	-1.9965	-2.5071	-2.2018	-2.0652	-1.8893	-2.3112	-2.4581	-2.0602	-1.9948	-2.3086	-2.0625	-2.0819	-2.1404	-2.1835	-2.0776	-2.2965	-2.0904	-2.1491	-1.9965	-2.5071	-2.2009	-2.177	-2.1297	-2.2161	-2.2731	-2.2788	-2.1855	-2.1939	-2.1934	-2.1994	-2.2257	-2.2389	-2.1777	-2.236	-2.3141	-2.1721	-2.1829	-2.1694	-2.1987	-2.1884
-2.266	-2.4477	-2.2139	-2.0219	-2.1467	-1.9391	-2.3837	-2.3781	-2.5472	-2.2129	-2.491	-1.9819	-2.1177	-2.0994	-2.3976	-2.2976	-2.1432	-2.1489	-2.2561	-2.2411	-2.0625	-2.0819	-2.1297	-2.1708	-2.2996	-2.0655	-2.5472	-2.2129	-2.3434	-2.1365	-2.2609	-2.1365	-2.1297	-2.2161	-2.2731	-2.2788	-2.1855	-2.1939	-2.1934	-2.1994	-2.2777	-1.9556	-2.1777	-2.236	-2.3455	-2.207	-2.1829	-2.1694	-2.1987	-2.1884
-2.4437	-2.2869	-1.8484	-1.957	-2.4016	-2.0909	-2.284	-1.8893	-2.1786	-2.1779	-1.9909	-2.2551	-1.9	-2.3782	-2.3976	-2.2976	-2.1362	-2.1861	-2.5067	-2.0485	-2.0625	-2.0819	-2.4016	-2.0909	-2.2996	-2.0655	-2.0904	-2.1491	-2.181	-2.2345	-1.9	-2.3782	-2.1297	-2.2161	-2.1362	-2.1861	-2.1855	-2.1939	-2.1934	-2.1994	-2.2257	-2.2389	-2.2323	-1.9958	-2.3141	-2.1721	-2.1829	-2.1694	-2.1987	-2.1884
-2.266	-2.4477	-2.3342	-2.6593	-2.6628	-2.5214	-2.1911	-1.7307	-1.8252	-2.1451	-2.5747	-1.7874	-2.3812	-2.2077	-2.4973	-1.9904	-2.2018	-2.0652	-2.2561	-2.2411	-2.367	-2.2609	-2.4579	-2.3868	-2.2996	-2.0655	-1.8297	-2.2411	-2.3434	-2.1365	-2.2609	-2.1365	-2.3926	-2.215	-2.2996	-2.1226	-2.1855	-2.1939	-2.1934	-2.1994	-2.2257	-2.2389	-2.1777	-2.236	-2.3141	-2.1721	-2.1829	-2.1694	-2.1987	-2.1884
-1.8397	-2.1524	-1.9816	-2.2367	-2.1241	-2.4184	-2.5083	-2.1307	-2.5472	-2.2129	-2.5226	-2.3735	-2.4381	-2.5423	-2.4973	-1.9904	-2.5412	-2.1052	-1.9948	-2.3086	-2.2996	-2.3311	-2.1404	-2.1835	-2.2996	-2.0655	-2.5472	-2.2129	-2.3434	-2.1365	-2.2068	-2.2875	-2.3926	-2.215	-2.2996	-2.1226	-2.1855	-2.1939	-2.1634	-2.1638	-2.2257	-2.2389	-2.2967	-2.1953	-2.3455	-2.207	-2.1829	-2.1694	-2.1987	-2.1884
-2.2428	-2.1222	-1.9992	-2.1402	-2.0098	-2.0797	-2.0124	-2.0602	-2.7352	-1.9063	-2.2529	-2.568	-2.6817	-1.9308	-2.5472	-2.4237	-2.2139	-2.5807	-2.2428	-2.1222	-2.0625	-2.0819	-2.0098	-2.0797	-2.0776	-2.2965	-2.6332	-2.1623	-2.181	-2.2345	-2.2009	-2.177	-2.5472	-2.4237	-2.2731	-2.2788	-2.1146	-2.2993	-2.1934	-2.1994	-1.9674	-2.2218	-2.1777	-2.236	-2.3141	-2.1721	-2.259	-2.4015	-2.1987	-2.1884
-1.8397	-2.1524	-2.0124	-2.0796	-2.0098	-2.0797	-2.266	-2.0922	-2.1174	-2.1402	-2.2529	-2.568	-2.5148	-2.152	-2.4973	-1.9904	-2.4581	-2.0602	-1.9948	-2.3086	-2.0625	-2.0819	-2.0098	-2.0797	-2.2996	-2.0655	-1.8297	-2.2411	-2.181	-2.2345	-2.2068	-2.2875	-2.3926	-2.215	-2.2731	-2.2788	-2.1855	-2.1939	-2.1934	-2.1994	-1.9674	-2.2218	-2.1777	-2.236	-2.3455	-2.207	-2.259	-2.4015	-2.1987	-2.1884
-1.9733	-2.4001	-2.3791	-2.1402	-2.2018	-2.2319	-2.0124	-2.0602	-2.2986	-2.1373	-1.9909	-2.2551	-2.1177	-2.0994	-1.8893	-2.3112	-1.9425	-2.0796	-1.9948	-2.3086	-2.2996	-2.3311	-2.1297	-2.1708	-2.0776	-2.2965	-2.2986	-2.1373	-2.181	-2.2345	-2.2609	-2.1365	-2.1297	-2.2161	-1.957	-2.1144	-2.1855	-2.1939	-2.1634	-2.1638	-2.2257	-2.2389	-2.1777	-2.236	-2.3141	-2.1721	-2.1829	-2.1694	-2.1987	-2.1884
-2.4676	-2.1307	-2.3791	-2.1402	-1.9356	-2.1612	-2.266	-2.0922	-2.7648	-2.1999	-2.491	-1.9819	-2.4881	-2.1441	-2.0997	-2.1759	-1.9962	-2.2119	-2.2561	-2.2411	-2.2996	-2.3311	-2.1404	-2.1835	-2.2996	-2.0655	-2.6332	-2.1623	-2.3434	-2.1365	-2.2068	-2.2875	-2.1297	-2.2161	-1.957	-2.1144	-2.3767	-2.162	-2.1634	-2.1638	-2.2257	-2.2389	-2.1777	-2.236	-2.3141	-2.1721	-2.1829	-2.1694	-2.1987	-2.1884
-2.7353	-1.8909	-2.3791	-2.1402	-2.0098	-2.0797	-2.2474	-2.2492	-2.6277	-2.3222	-2.5226	-2.3735	-2.1905	-2.1972	-2.3976	-2.2976	-2.2529	-2.0682	-2.5067	-2.0485	-2.2996	-2.3311	-2.0098	-2.0797	-2.2574	-2.3011	-2.6332	-2.1623	-2.3434	-2.1365	-2.2009	-2.177	-2.1297	-2.2161	-2.2996	-2.1226	-2.1855	-2.1939	-2.1634	-2.1638	-1.9674	-2.2218	-2.1777	-2.236	-2.3141	-2.1721	-2.1829	-2.1694	-2.2227	-2.2838
-2.4676	-2.1307	-1.8484	-1.957	-2.3148	-2.2268	-2.0124	-2.0602	-2.7352	-1.9063	-1.8269	-2.5064	-2.2018	-2.0652	-2.1565	-2.3808	-2.1432	-2.1489	-2.2561	-2.2411	-2.0625	-2.0819	-2.1404	-2.1835	-2.0776	-2.2965	-2.6332	-2.1623	-2.1354	-2.1491	-2.2009	-2.177	-2.3926	-2.215	-2.2731	-2.2788	-2.3767	-2.162	-2.1934	-2.1994	-2.2257	-2.2389	-2.1777	-2.236	-2.3141	-2.1721	-2.1829	-2.1694	-2.1987	-2.1884
-2.7353	-1.8909	-2.1699	-2.1243	-2.3348	-1.9634	-2.2474	-2.2492	-2.6277	-2.3222	-2.5226	-2.3735	-2.6817	-1.9308	-2.0888	-1.7415	-2.1432	-2.1489	-2.5067	-2.0485	-2.0625	-2.0819	-2.1404	-2.1835	-2.2574	-2.3011	-2.6332	-2.1623	-2.3434	-2.1365	-2.2009	-2.177	-2.0888	-1.7415	-2.2731	-2.2788	-2.1855	-2.1939	-2.1934	-2.1994	-2.2257	-2.2389	-2.1777	-2.236	-2.3141	-2.1721	-2.1829	-2.1694	-2.1987	-2.1884
-2.266	-2.4477	-2.5677	-2.2808	-2.3148	-2.2268	-2.2474	-2.2492	-2.7648	-2.1999	-2.048	-2.1875	-1.8757	-2.3547	-1.7861	-2.1087	-2.1432	-2.1489	-2.2561	-2.2411	-2.367	-2.2609	-2.1404	-2.1835	-2.2574	-2.3011	-2.6332	-2.1623	-2.181	-2.2345	-2.2068	-2.2875	-1.957	-2.1258	-2.2731	-2.2788	-2.1855	-2.1939	-2.1934	-2.1994	-2.2257	-2.2389	-2.1777	-2.236	-2.3141	-2.1721	-2.1829	-2.1694	-2.1987	-2.1884
-2.2102	-2.1402	-2.4237	-2.2244	-2.6628	-2.5214	-2.1938	-2.2808	-1.9463	-2.0025	-2.2254	-2.1792	-2.4381	-2.5423	-2.0488	-1.817	-2.1362	-2.1861	-1.9948	-2.3086	-2.4237	-2.2244	-2.4579	-2.3868	-2.2574	-2.3011	-2.0904	-2.1491	-2.1354	-2.1491	-2.2068	-2.2875	-1.957	-2.1258	-2.1362	-2.1861	-2.1855	-2.1939	-2.1934	-2.1994	-2.2257	-2.2389	-2.1777	-2.236	-2.3141	-2.1721	-2.1829	-2.1694	-2.1987	-2.1884
-2.446	-2.004	-2.4237	-2.2244	-2.2018	-2.2319	-2.3793	-2.505	-2.1786	-2.1779	-2.6721	-1.9961	-2.0084	-2.2141	-2.5472	-2.4237	-1.9425	-2.0796	-2.446	-2.004	-2.4237	-2.2244	-2.1297	-2.1708	-2.0776	-2.2965	-2.0904	-2.1491	-2.181	-2.2345	-2.2009	-2.177	-2.5472	-2.4237	-1.957	-2.1144	-2.1855	-2.1939	-2.1934	-2.1994	-2.2257	-2.2389	-2.1777	-2.236	-2.3141	-2.1721	-2.2323	-2.1638	-2.1634	-2.178
-2.0198	-2.4034	-2.5061	-2.379	-2.1467	-1.9391	-2.0124	-2.0602	-2.7352	-1.9063	-2.6721	-1.9961	-2.0084	-2.2141	-2.6415	-2.3062	-2.3024	-2.1094	-1.9948	-2.3086	-2.2996	-2.3311	-2.1297	-2.1708	-2.0776	-2.2965	-2.6332	-2.1623	-2.181	-2.2345	-2.2009	-2.177	-2.3926	-2.215	-2.2731	-2.2788	-2.1855	-2.1939	-2.1934	-2.1994	-2.2777	-1.9556	-2.1777	-2.236	-2.3141	-2.1721	-2.2323	-2.1638	-2.1634	-2.178
-2.2102	-2.1402	-1.9816	-2.2367	-2.3908	-1.9814	-2.3372	-1.9611	-2.7648	-2.1999	-2.2642	-2.2602	-2.0867	-2.1924	-2.4973	-1.9904	-2.6456	-2.357	-1.9948	-2.3086	-2.2996	-2.3311	-2.1297	-2.1708	-2.2996	-2.0655	-2.6332	-2.1623	-2.181	-2.2345	-2.2009	-2.177	-2.3926	-2.215	-2.6456	-2.357	-2.1855	-2.1939	-2.1634	-2.1638	-2.2777	-1.9556	-2.2323	-1.9958	-2.3141	-2.1721	-2.259	-2.4015	-2.1634	-2.178
-2.4676	-2.1307	-2.2139	-2.0219	-2.0098	-2.0797	-2.3183	-2.1373	-2.5472	-2.2129	-2.2254	-2.1792	-1.8757	-2.3547	-2.3837	-1.9912	-2.1432	-2.1489	-2.2561	-2.2411	-2.0625	-2.0819	-2.0098	-2.0797	-2.3183	-2.1373	-2.5472	-2.2129	-2.1354	-2.1491	-2.2068	-2.2875	-2.3926	-2.215	-2.2731	-2.2788	-2.3767	-2.162	-2.1934	-2.1994	-1.9674	-2.2218	-2.1777	-2.236	-2.3455	-2.207	-2.1829	-2.1694	-2.1987	-2.1884
-2.2428	-2.1222	-2.2837	-1.962	-2.1241	-2.4184	-1.9971	-2.3298	-1.9463	-2.0025	-2.6721	-1.9961	-2.4142	-2.1759	-2.1565	-2.3808	-2.5773	-1.9272	-2.2428	-2.1222	-2.367	-2.2609	-2.1404	-2.1835	-2.0776	-2.2965	-2.0904	-2.1491	-2.181	-2.2345	-2.2609	-2.1365	-2.3926	-2.215	-2.2996	-2.1226	-2.1146	-2.2993	-2.1934	-2.1994	-2.2257	-2.2389	-2.1777	-2.236	-2.3141	-2.1721	-2.2323	-2.1638	-2.1987	-2.1884
-2.4437	-2.2869	-1.9816	-2.2367	-2.0098	-2.0797	-1.9303	-2.6092	-2.7352	-1.9063	-2.2642	-2.2602	-2.0867	-2.1924	-2.3812	-1.7567	-2.4581	-2.0602	-2.5067	-2.0485	-2.2996	-2.3311	-2.0098	-2.0797	-2.0776	-2.2965	-2.6332	-2.1623	-2.181	-2.2345	-2.2009	-2.177	-2.1297	-2.2161	-2.2731	-2.2788	-2.1855	-2.1939	-2.1634	-2.1638	-1.9674	-2.2218	-2.1777	-2.236	-2.3141	-2.1721	-2.259	-2.4015	-2.1634	-2.178
-2.2956	-1.898	-2.3791	-2.1402	-2.3908	-1.9814	-2.0124	-2.0602	-1.3704	-2.2685	-2.5747	-1.7874	-2.4381	-2.5423	-1.8893	-2.3112	-2.4581	-2.0602	-2.5067	-2.0485	-2.2996	-2.3311	-2.1297	-2.1708	-2.0776	-2.2965	-1.8297	-2.2411	-2.3434	-2.1365	-2.2068	-2.2875	-2.1297	-2.2161	-2.2731	-2.2788	-2.1855	-2.1939	-2.1634	-2.1638	-2.2777	-1.9556	-2.1777	-2.236	-1.5756	-2.3025	-2.1829	-2.1694	-2.1987	-2.1884
-2.335	-2.0275	-2.153	-2.2114	-2.3605	-2.5	-2.5178	-2.376	-1.9466	-2.1813	-2.5747	-1.7874	-2.4142	-2.1759	-2.2601	-2.2114	-2.3024	-2.1094	-2.2561	-2.2411	-2.153	-2.2114	-2.4579	-2.3868	-2.2574	-2.3011	-1.8297	-2.2411	-2.3434	-2.1365	-2.2609	-2.1365	-2.2601	-2.2114	-2.2731	-2.2788	-2.1855	-2.1939	-2.1934	-2.1994	-2.2257	-2.2389	-2.1777	-2.236	-2.3141	-2.1721	-2.1829	-2.1694	-2.1987	-2.1884
-2.335	-2.0275	-2.153	-2.2114	-2.1241	-2.4184	-1.9971	-2.3298	-2.7352	-1.9063	-2.2529	-2.568	-2.3812	-2.2077	-2.1565	-2.3808	-2.2529	-2.0682	-2.2561	-2.2411	-2.153	-2.2114	-2.1404	-2.1835	-2.0776	-2.2965	-2.6332	-2.1623	-2.181	-2.2345	-2.2609	-2.1365	-2.3926	-2.215	-2.2996	-2.1226	-2.1855	-2.1939	-2.1934	-2.1994	-2.2257	-2.2389	-2.1777	-2.236	-2.3141	-2.1721	-2.259	-2.4015	-2.1987	-2.1884
-2.2102	-2.1402	-2.1467	-2.2602	-1.8866	-2.383	-1.9303	-2.6092	-2.1174	-2.1402	-2.0155	-1.9527	-2.2018	-2.0652	-2.3837	-1.9912	-2.4581	-2.0602	-1.9948	-2.3086	-2.2996	-2.3311	-2.1297	-2.1708	-2.0776	-2.2965	-1.8297	-2.2411	-2.181	-2.2345	-2.2009	-2.177	-2.3926	-2.215	-2.2731	-2.2788	-2.1855	-2.1939	-2.259	-2.2475	-1.9674	-2.2218	-2.1777	-2.236	-2.3455	-2.207	-2.1829	-2.1694	-2.1987	-2.1884
-2.2102	-2.1402	-1.8484	-1.957	-1.9356	-2.1612	-2.5083	-2.1307	-1.8252	-2.1451	-2.1812	-2.1094	-2.0867	-2.1924	-2.0888	-1.7415	-1.9962	-2.2119	-1.9948	-2.3086	-2.0625	-2.0819	-2.1404	-2.1835	-2.2996	-2.0655	-1.8297	-2.2411	-2.3434	-2.1365	-2.2009	-2.177	-2.0888	-1.7415	-1.957	-2.1144	-2.1855	-2.1939	-2.1934	-2.1994	-2.2257	-2.2389	-2.2967	-2.1953	-2.3141	-2.1721	-2.1829	-2.1694	-2.1634	-2.178
-2.4437	-2.2869	-2.0966	-2.1222	-1.9356	-2.1612	-2.0124	-2.0602	-2.4907	-2.2831	-2.1972	-2.1002	-2.4881	-2.1441	-2.4195	-1.9527	-2.5412	-2.1052	-2.5067	-2.0485	-2.0966	-2.1222	-2.1404	-2.1835	-2.0776	-2.2965	-1.8297	-2.2411	-2.3434	-2.1365	-2.2068	-2.2875	-2.3926	-2.215	-2.2996	-2.1226	-2.1855	-2.1939	-2.1634	-2.1638	-2.2257	-2.2389	-2.1777	-2.236	-2.3455	-2.207	-2.1829	-2.1694	-2.1987	-2.1884
-2.335	-2.0275	-2.0966	-2.1222	-2.3348	-1.9634	-2.0888	-1.9078	-2.1174	-2.1402	-2.6721	-1.9961	-2.1432	-2.1742	-2.0888	-1.7415	-2.2139	-2.5807	-2.2561	-2.2411	-2.0966	-2.1222	-2.1404	-2.1835	-2.0888	-1.9078	-1.8297	-2.2411	-2.181	-2.2345	-2.2609	-2.1365	-2.0888	-1.7415	-2.2731	-2.2788	-2.1855	-2.1939	-2.1634	-2.1638	-2.2257	-2.2389	-2.1777	-2.236	-2.3455	-2.207	-2.2323	-2.1638	-2.1987	-2.1884
-2.335	-2.0275	-2.5677	-2.2808	-2.1911	-2.5162	-2.284	-1.8893	-2.1786	-2.1779	-2.1812	-2.1094	-2.1905	-2.1972	-1.9692	-2.3668	-2.2018	-2.0652	-2.2561	-2.2411	-2.367	-2.2609	-2.1297	-2.1708	-2.2996	-2.0655	-2.0904	-2.1491	-2.3434	-2.1365	-2.2009	-2.177	-1.957	-2.1258	-2.2996	-2.1226	-2.1855	-2.1939	-2.1934	-2.1994	-2.2257	-2.2389	-2.2323	-1.9958	-2.3141	-2.1721	-2.1829	-2.1694	-2.2227	-2.2838
-2.2102	-2.1402	-2.0966	-2.1222	-2.6628	-2.5214	-2.3837	-2.3781	-2.7352	-1.9063	-2.048	-2.1875	-2.4142	-2.1759	-2.0488	-2.058	-1.9425	-2.0796	-1.9948	-2.3086	-2.0966	-2.1222	-2.4579	-2.3868	-2.2996	-2.0655	-2.6332	-2.1623	-2.181	-2.2345	-2.2609	-2.1365	-1.957	-2.1258	-1.957	-2.1144	-2.1855	-2.1939	-2.1634	-2.1638	-2.2257	-2.2389	-2.1777	-2.236	-2.3141	-2.1721	-2.1829	-2.1694	-2.1987	-2.1884
-2.6141	-2.0025	-2.5061	-2.379	-2.6628	-2.5214	-1.9303	-2.6092	-1.9464	-2.3315	-2.2254	-2.1792	-2.1329	-2.1433	-2.3976	-2.2976	-2.4581	-2.0602	-2.5067	-2.0485	-2.2996	-2.3311	-2.4579	-2.3868	-2.0776	-2.2965	-1.8297	-2.2411	-2.1354	-2.1491	-2.2009	-2.177	-2.1297	-2.2161	-2.2731	-2.2788	-2.1855	-2.1939	-2.1934	-2.1994	-2.2257	-2.2389	-2.1777	-2.236	-1.5756	-2.3025	-2.1829	-2.1694	-2.1987	-2.1884
-2.0198	-2.4034	-2.1467	-2.2602	-1.9356	-2.1612	-2.3183	-2.1373	-2.6277	-2.3222	-2.2529	-2.568	-2.1432	-2.1742	-2.0997	-2.1759	-2.6456	-2.357	-1.9948	-2.3086	-2.2996	-2.3311	-2.1404	-2.1835	-2.3183	-2.1373	-2.6332	-2.1623	-2.181	-2.2345	-2.2609	-2.1365	-2.1297	-2.2161	-2.6456	-2.357	-2.1855	-2.1939	-2.259	-2.2475	-2.2257	-2.2389	-2.1777	-2.236	-2.3141	-2.1721	-2.259	-2.4015	-2.1987	-2.1884
-2.4676	-2.1307	-1.8484	-1.957	-2.3024	-2.0226	-2.284	-1.8893	-2.5578	-2.2046	-1.9965	-2.5071	-2.3351	-2.1719	-2.2601	-2.2114	-2.1362	-2.1861	-2.2561	-2.2411	-2.0625	-2.0819	-2.1404	-2.1835	-2.2996	-2.0655	-2.6332	-2.1623	-1.9965	-2.5071	-2.2609	-2.1365	-2.2601	-2.2114	-2.1362	-2.1861	-2.3767	-2.162	-2.1934	-2.1994	-2.2257	-2.2389	-2.2323	-1.9958	-2.3141	-2.1721	-2.1829	-2.1694	-2.1987	-2.1884
-2.3348	-2.2307	-2.2837	-1.962	-2.0471	-2.2758	-2.0124	-2.0602	-2.7648	-2.1999	-2.5226	-2.3735	-2.3348	-1.9064	-2.2601	-2.2114	-2.4581	-2.0602	-1.9948	-2.3086	-2.367	-2.2609	-2.1404	-2.1835	-2.0776	-2.2965	-2.6332	-2.1623	-2.3434	-2.1365	-2.2609	-2.1365	-2.2601	-2.2114	-2.2731	-2.2788	-2.1855	-2.1939	-2.1934	-2.1994	-2.2257	-2.2389	-2.1777	-2.236	-2.3141	-2.1721	-2.1829	-2.1694	-2.1987	-2.1884
-2.0198	-2.4034	-2.0966	-2.1222	-2.5178	-2.1087	-2.0124	-2.0602	-2.2986	-2.1373	-2.1565	-2.3808	-2.4142	-2.1759	-2.1565	-2.3808	-2.2529	-2.0682	-1.9948	-2.3086	-2.0966	-2.1222	-2.4579	-2.3868	-2.0776	-2.2965	-2.2986	-2.1373	-2.181	-2.2345	-2.2609	-2.1365	-2.3926	-2.215	-2.2996	-2.1226	-2.1855	-2.1939	-2.1634	-2.1638	-2.2257	-2.2389	-2.1777	-2.236	-2.3141	-2.1721	-2.2323	-2.1638	-2.1987	-2.1884
-2.2428	-2.1222	-2.5677	-2.2808	-2.0084	-2.2141	-2.3793	-2.505	-2.6277	-2.3222	-2.491	-1.9819	-1.8757	-2.3547	-1.7861	-2.1087	-1.9962	-2.2119	-2.2428	-2.1222	-2.367	-2.2609	-2.1297	-2.1708	-2.0776	-2.2965	-2.6332	-2.1623	-2.3434	-2.1365	-2.2068	-2.2875	-1.957	-2.1258	-1.957	-2.1144	-2.1146	-2.2993	-2.1934	-2.1994	-1.9674	-2.2218	-2.1777	-2.236	-2.3141	-2.1721	-2.1829	-2.1694	-2.1987	-2.1884
-2.4676	-2.1307	-2.153	-2.2114	-1.8953	-2.2244	-1.9303	-2.6092	-2.1174	-2.1402	-2.5747	-1.7874	-2.2018	-2.0652	-2.2601	-2.2114	-1.9962	-2.2119	-2.2561	-2.2411	-2.153	-2.2114	-1.8953	-2.2244	-2.0776	-2.2965	-1.8297	-2.2411	-2.3434	-2.1365	-2.2009	-2.177	-2.2601	-2.2114	-1.957	-2.1144	-2.3767	-2.162	-2.1934	-2.1994	-2.2257	-2.2389	-2.1777	-2.236	-2.3455	-2.207	-2.1829	-2.1694	-2.1987	-2.1884
-2.4676	-2.1307	-2.153	-2.2114	-2.2018	-2.2319	-2.5083	-2.1307	-2.7352	-1.9063	-2.491	-1.9819	-2.2642	-2.3692	-2.5472	-2.4237	-2.3024	-2.1094	-2.2561	-2.2411	-2.153	-2.2114	-2.1297	-2.1708	-2.2996	-2.0655	-2.6332	-2.1623	-2.3434	-2.1365	-2.2009	-2.177	-2.5472	-2.4237	-2.2731	-2.2788	-2.3767	-2.162	-2.1934	-2.1994	-2.2257	-2.2389	-2.2967	-2.1953	-2.3141	-2.1721	-2.1829	-2.1694	-2.2227	-2.2838
-2.2397	-2.4272	-2.0124	-2.0796	-2.0084	-2.2141	-1.9303	-2.6092	-2.3348	-1.8013	-2.1972	-2.1002	-2.4381	-2.5423	-2.1565	-2.3808	-2.1362	-2.1861	-2.2561	-2.2411	-2.0625	-2.0819	-2.1297	-2.1708	-2.0776	-2.2965	-2.6332	-2.1623	-2.3434	-2.1365	-2.2068	-2.2875	-2.3926	-2.215	-2.1362	-2.1861	-2.1146	-2.2993	-2.1934	-2.1994	-1.9674	-2.2218	-2.1777	-2.236	-2.3141	-2.1721	-2.1829	-2.1694	-2.1987	-2.1884
-2.2642	-2.1936	-2.335	-3.0175	-2.1911	-2.5162	-2.0754	-2.2602	-2.2986	-2.1373	-2.5747	-1.7874	-2.3351	-2.1719	-2.2601	-2.2114	-2.2139	-2.5807	-2.2561	-2.2411	-2.2996	-2.3311	-2.1297	-2.1708	-2.2996	-2.0655	-2.2986	-2.1373	-2.3434	-2.1365	-2.2609	-2.1365	-2.2601	-2.2114	-2.2731	-2.2788	-2.3767	-2.162	-2.1934	-2.1994	-2.2257	-2.2389	-2.2967	-2.1953	-2.3141	-2.1721	-2.1829	-2.1694	-2.1987	-2.1884
-2.2397	-2.4272	-2.0966	-2.1222	-2.4016	-2.0909	-2.3793	-2.505	-1.9463	-2.0025	-2.0247	-2.1113	-1.9	-2.3782	-2.4973	-1.9904	-2.2139	-2.5807	-2.2561	-2.2411	-2.0966	-2.1222	-2.4016	-2.0909	-2.0776	-2.2965	-2.0904	-2.1491	-2.1354	-2.1491	-1.9	-2.3782	-2.3926	-2.215	-2.2731	-2.2788	-2.1146	-2.2993	-2.1634	-2.1638	-2.2257	-2.2389	-2.1777	-2.236	-2.3141	-2.1721	-2.1829	-2.1694	-2.1987	-2.1884
-2.335	-2.0275	-1.9992	-2.1402	-2.3908	-1.9814	-2.3793	-2.505	-2.1786	-2.1779	-2.1972	-2.1002	-2.3351	-2.1719	-2.1565	-2.3808	-2.2529	-2.0682	-2.2561	-2.2411	-2.0625	-2.0819	-2.1297	-2.1708	-2.0776	-2.2965	-2.0904	-2.1491	-2.3434	-2.1365	-2.2609	-2.1365	-2.3926	-2.215	-2.2996	-2.1226	-2.1855	-2.1939	-2.1934	-2.1994	-2.2777	-1.9556	-2.1777	-2.236	-2.3141	-2.1721	-2.1829	-2.1694	-2.1987	-2.1884
-1.9733	-2.4001	-2.0124	-2.0796	-2.3024	-2.0226	-2.266	-2.0922	-2.1174	-2.1402	-2.5747	-1.7874	-2.1432	-2.1742	-2.4973	-1.9904	-2.4581	-2.0602	-1.9948	-2.3086	-2.0625	-2.0819	-2.1404	-2.1835	-2.2996	-2.0655	-1.8297	-2.2411	-2.3434	-2.1365	-2.2609	-2.1365	-2.3926	-2.215	-2.2731	-2.2788	-2.1855	-2.1939	-2.1934	-2.1994	-2.2257	-2.2389	-2.1777	-2.236	-2.3455	-2.207	-2.1829	-2.1694	-2.1987	-2.1884
-2.0198	-2.4034	-2.335	-3.0175	-1.9356	-2.1612	-2.3183	-2.1373	-2.1174	-2.1402	-2.1565	-2.3808	-2.2642	-2.3692	-2.0991	-2.3866	-2.5773	-1.9272	-1.9948	-2.3086	-2.2996	-2.3311	-2.1404	-2.1835	-2.3183	-2.1373	-1.8297	-2.2411	-2.181	-2.2345	-2.2009	-2.177	-2.1297	-2.2161	-2.2996	-2.1226	-2.1855	-2.1939	-2.1934	-2.1994	-2.2257	-2.2389	-2.1777	-2.236	-2.3455	-2.207	-2.2323	-2.1638	-2.2227	-2.2838
-2.2642	-2.1936	-2.2139	-2.0219	-2.3148	-2.2268	-2.0966	-2.2129	-2.4907	-2.2831	-1.9965	-2.5071	-1.8757	-2.3547	-2.0997	-2.1759	-2.2642	-2.2602	-2.2561	-2.2411	-2.0625	-2.0819	-2.1404	-2.1835	-2.0966	-2.2129	-1.8297	-2.2411	-1.9965	-2.5071	-2.2068	-2.2875	-2.1297	-2.2161	-2.2996	-2.1226	-2.3767	-2.162	-2.1934	-2.1994	-2.2257	-2.2389	-2.2323	-1.9958	-2.3455	-2.207	-2.1829	-2.1694	-2.1987	-2.1884
-2.2428	-2.1222	-2.1708	-2.7419	-2.0098	-2.0797	-2.3372	-1.9611	-2.1708	-2.1691	-1.9965	-2.5071	-2.2642	-2.3692	-2.0488	-2.058	-2.3024	-2.1094	-2.2428	-2.1222	-2.367	-2.2609	-2.0098	-2.0797	-2.2996	-2.0655	-2.0904	-2.1491	-1.9965	-2.5071	-2.2009	-2.177	-1.957	-2.1258	-2.2731	-2.2788	-2.1146	-2.2993	-2.1934	-2.1994	-1.9674	-2.2218	-2.2323	-1.9958	-2.3141	-2.1721	-2.1829	-2.1694	-2.2227	-2.2838
-2.6141	-2.0025	-2.153	-2.2114	-2.0084	-2.2141	-2.3372	-1.9611	-2.6277	-2.3222	-2.5226	-2.3735	-2.2642	-2.3692	-2.4195	-1.9527	-2.1432	-2.1489	-2.5067	-2.0485	-2.153	-2.2114	-2.1297	-2.1708	-2.2996	-2.0655	-2.6332	-2.1623	-2.3434	-2.1365	-2.2009	-2.177	-2.3926	-2.215	-2.2731	-2.2788	-2.1855	-2.1939	-2.1934	-2.1994	-1.9674	-2.2218	-2.2323	-1.9958	-2.3141	-2.1721	-2.1829	-2.1694	-2.2227	-2.2838
-1.9733	-2.4001	-2.1699	-2.1243	-1.8866	-2.383	-2.0124	-2.0602	-2.6277	-2.3222	-2.5226	-2.3735	-2.4785	-2.1222	-2.4973	-1.9904	-2.4581	-2.0602	-1.9948	-2.3086	-2.0625	-2.0819	-2.1297	-2.1708	-2.0776	-2.2965	-2.6332	-2.1623	-2.3434	-2.1365	-2.4785	-2.1222	-2.3926	-2.215	-2.2731	-2.2788	-2.1855	-2.1939	-2.1934	-2.1994	-1.9674	-2.2218	-2.1777	-2.236	-2.3141	-2.1721	-2.1829	-2.1694	-2.1634	-2.178
-1.8953	-2.2244	-2.0124	-2.0796	-2.3908	-1.9814	-2.0754	-2.2602	-1.9463	-2.0025	-2.1972	-2.1002	-2.6817	-1.9308	-2.0488	-2.058	-1.9425	-2.0796	-1.8953	-2.2244	-2.0625	-2.0819	-2.1297	-2.1708	-2.2996	-2.0655	-2.0904	-2.1491	-2.3434	-2.1365	-2.2009	-2.177	-1.957	-2.1258	-1.957	-2.1144	-2.1855	-2.1939	-2.1934	-2.1994	-2.2777	-1.9556	-2.2967	-2.1953	-2.3141	-2.1721	-2.1829	-2.1694	-2.1987	-2.1884
-1.8397	-2.1524	-2.153	-2.2114	-2.3348	-1.9634	-2.0124	-2.0602	-2.5472	-2.2129	-2.5226	-2.3735	-2.1432	-2.1742	-2.0997	-2.1759	-2.1432	-2.1489	-1.9948	-2.3086	-2.153	-2.2114	-2.1404	-2.1835	-2.0776	-2.2965	-2.5472	-2.2129	-2.3434	-2.1365	-2.2609	-2.1365	-2.1297	-2.2161	-2.2731	-2.2788	-2.1855	-2.1939	-2.1934	-2.1994	-2.2257	-2.2389	-2.1777	-2.236	-2.3455	-2.207	-2.1829	-2.1694	-2.1987	-2.1884
-1.8397	-2.1524	-1.9816	-2.2367	-1.8866	-2.383	-2.3837	-2.3781	-2.4907	-2.2831	-2.6721	-1.9961	-2.1905	-2.1972	-2.6415	-2.3062	-2.3242	-2.5432	-1.9948	-2.3086	-2.2996	-2.3311	-2.1297	-2.1708	-2.2996	-2.0655	-1.8297	-2.2411	-2.181	-2.2345	-2.2009	-2.177	-2.3926	-2.215	-2.2731	-2.2788	-2.1855	-2.1939	-2.1634	-2.1638	-1.9674	-2.2218	-2.1777	-2.236	-2.3455	-2.207	-2.2323	-2.1638	-2.2227	-2.2838
-2.2642	-2.1936	-2.0124	-2.0796	-2.1467	-1.9391	-2.0754	-2.2602	-2.3342	-2.6593	-2.1972	-2.1002	-2.1177	-2.0994	-2.0997	-2.1759	-2.1362	-2.1861	-2.2561	-2.2411	-2.0625	-2.0819	-2.1297	-2.1708	-2.2996	-2.0655	-2.0904	-2.1491	-2.3434	-2.1365	-2.2609	-2.1365	-2.1297	-2.2161	-2.1362	-2.1861	-2.3767	-2.162	-2.1934	-2.1994	-2.2777	-1.9556	-2.2967	-2.1953	-2.3141	-2.1721	-2.1829	-2.1694	-2.1987	-2.1884
-1.8397	-2.1524	-2.3545	-2.2323	-2.0098	-2.0797	-2.1241	-2.3615	-2.1786	-2.1779	-2.0247	-2.1113	-2.6817	-1.9308	-2.2601	-2.2114	-2.3398	-2.2542	-1.9948	-2.3086	-2.2996	-2.3311	-2.0098	-2.0797	-2.0776	-2.2965	-2.0904	-2.1491	-2.1354	-2.1491	-2.2009	-2.177	-2.2601	-2.2114	-2.2996	-2.1226	-2.1855	-2.1939	-2.259	-2.2475	-1.9674	-2.2218	-2.1777	-2.236	-2.3141	-2.1721	-2.1829	-2.1694	-2.1987	-2.1884
-1.9733	-2.4001	-2.2139	-2.0219	-2.1467	-1.9391	-2.1938	-2.2808	-2.6277	-2.3222	-1.9965	-2.5071	-2.6817	-1.9308	-1.9692	-2.3668	-2.2018	-2.0652	-1.9948	-2.3086	-2.0625	-2.0819	-2.1297	-2.1708	-2.2574	-2.3011	-2.6332	-2.1623	-1.9965	-2.5071	-2.2009	-2.177	-1.957	-2.1258	-2.2996	-2.1226	-2.1855	-2.1939	-2.1934	-2.1994	-2.2777	-1.9556	-2.1777	-2.236	-2.3141	-2.1721	-2.1829	-2.1694	-2.1987	-2.1884
-2.2642	-2.1936	-2.1699	-2.1243	-1.9356	-2.1612	-2.0124	-2.0602	-1.3704	-2.2685	-2.491	-1.9819	-2.1177	-2.0994	-2.4973	-1.9904	-2.1362	-2.1861	-2.2561	-2.2411	-2.0625	-2.0819	-2.1404	-2.1835	-2.0776	-2.2965	-1.8297	-2.2411	-2.3434	-2.1365	-2.2609	-2.1365	-2.3926	-2.215	-2.1362	-2.1861	-2.3767	-2.162	-2.1934	-2.1994	-2.2257	-2.2389	-2.1777	-2.236	-1.5756	-2.3025	-2.1829	-2.1694	-2.1987	-2.1884
-1.8397	-2.1524	-2.0124	-2.0796	-2.1467	-1.9391	-2.1938	-2.2808	-2.7352	-1.9063	-2.1812	-2.1094	-2.4142	-2.1759	-2.4973	-1.9904	-1.9962	-2.2119	-1.9948	-2.3086	-2.0625	-2.0819	-2.1297	-2.1708	-2.2574	-2.3011	-2.6332	-2.1623	-2.3434	-2.1365	-2.2609	-2.1365	-2.3926	-2.215	-1.957	-2.1144	-2.1855	-2.1939	-2.1934	-2.1994	-2.2777	-1.9556	-2.1777	-2.236	-2.3141	-2.1721	-2.1829	-2.1694	-2.1987	-2.1884
-2.2428	-2.1222	-2.0124	-2.0796	-2.0471	-2.2758	-2.3837	-2.3781	-2.0155	-2.3146	-2.491	-1.9819	-2.2642	-2.3692	-2.4973	-1.9904	-2.4581	-2.0602	-2.2428	-2.1222	-2.0625	-2.0819	-2.1404	-2.1835	-2.2996	-2.0655	-1.8297	-2.2411	-2.3434	-2.1365	-2.2009	-2.177	-2.3926	-2.215	-2.2731	-2.2788	-2.1146	-2.2993	-2.1934	-2.1994	-2.2257	-2.2389	-2.1777	-2.236	-2.3141	-2.1721	-2.1829	-2.1694	-2.2227	-2.2838
-2.4676	-2.1307	-2.2139	-2.0219	-2.0471	-2.2758	-2.1911	-1.7307	-2.2986	-2.1373	-1.9965	-2.5071	-2.1177	-2.0994	-2.248	-2.5162	-2.5412	-2.1052	-2.2561	-2.2411	-2.0625	-2.0819	-2.1404	-2.1835	-2.2996	-2.0655	-2.2986	-2.1373	-1.9965	-2.5071	-2.2609	-2.1365	-2.3926	-2.215	-2.2996	-2.1226	-2.3767	-2.162	-2.1934	-2.1994	-2.2257	-2.2389	-2.1777	-2.236	-2.3141	-2.1721	-2.1829	-2.1694	-2.1987	-2.1884
-2.446	-2.004	-2.0124	-2.0796	-2.0084	-2.2141	-2.5083	-2.1307	-2.7352	-1.9063	-2.2642	-2.2602	-2.0867	-2.1924	-2.4195	-1.9527	-1.9962	-2.2119	-2.446	-2.004	-2.0625	-2.0819	-2.1297	-2.1708	-2.2996	-2.0655	-2.6332	-2.1623	-2.181	-2.2345	-2.2009	-2.177	-2.3926	-2.215	-1.957	-2.1144	-2.1855	-2.1939	-2.1934	-2.1994	-1.9674	-2.2218	-2.2967	-2.1953	-2.3141	-2.1721	-2.259	-2.4015	-2.1634	-2.178
-1.9733	-2.4001	-2.0124	-2.0796	-2.4016	-2.0909	-2.0966	-2.2129	-1.9466	-2.1813	-2.0523	-2.1222	-2.4381	-2.5423	-2.5472	-2.4237	-1.9425	-2.0796	-1.9948	-2.3086	-2.0625	-2.0819	-2.4016	-2.0909	-2.0966	-2.2129	-1.8297	-2.2411	-2.0523	-2.1222	-2.2068	-2.2875	-2.5472	-2.4237	-1.957	-2.1144	-2.1855	-2.1939	-2.1934	-2.1994	-2.2257	-2.2389	-2.2323	-1.9958	-2.3141	-2.1721	-2.2323	-2.1638	-2.1987	-2.1884
-2.6141	-2.0025	-2.1699	-2.1243	-2.4016	-2.0909	-1.9971	-2.3298	-2.5578	-2.2046	-1.9965	-2.5071	-2.1432	-2.1742	-2.4973	-1.9904	-1.9299	-2.4237	-2.5067	-2.0485	-2.0625	-2.0819	-2.4016	-2.0909	-2.0776	-2.2965	-2.6332	-2.1623	-1.9965	-2.5071	-2.2609	-2.1365	-2.3926	-2.215	-1.9299	-2.4237	-2.1855	-2.1939	-2.1934	-2.1994	-2.2257	-2.2389	-2.1777	-2.236	-2.3141	-2.1721	-2.1829	-2.1694	-2.1987	-2.1884
-2.446	-2.004	-2.0966	-2.1222	-1.9616	-2.379	-2.1911	-1.7307	-2.6277	-2.3222	-2.3643	-1.9978	-2.4142	-2.1759	-2.3837	-1.9912	-1.9962	-2.2119	-2.446	-2.004	-2.0966	-2.1222	-2.1297	-2.1708	-2.2996	-2.0655	-2.6332	-2.1623	-2.1354	-2.1491	-2.2609	-2.1365	-2.3926	-2.215	-1.957	-2.1144	-2.1855	-2.1939	-2.1634	-2.1638	-2.2257	-2.2389	-2.1777	-2.236	-2.3141	-2.1721	-2.1829	-2.1694	-2.1987	-2.1884
-2.2428	-2.1222	-2.1467	-2.2602	-2.0084	-2.2141	-2.0754	-2.2602	-2.0155	-2.3146	-2.491	-1.9819	-2.4142	-2.1759	-1.8893	-2.3112	-2.1432	-2.1489	-2.2428	-2.1222	-2.2996	-2.3311	-2.1297	-2.1708	-2.2996	-2.0655	-1.8297	-2.2411	-2.3434	-2.1365	-2.2609	-2.1365	-2.1297	-2.2161	-2.2731	-2.2788	-2.1146	-2.2993	-2.259	-2.2475	-1.9674	-2.2218	-2.2967	-2.1953	-2.3141	-2.1721	-2.1829	-2.1694	-2.1987	-2.1884
[truncated: 41 more columns]
